# Supplementary material for: Miniature Dungey-like cycle at Mars
Source: Nat Commun. 2026 Jul 23;17:6129. doi: 10.1038/s41467-026-75019-3 (PMC13396348; doi:10.1038/s41467-026-75019-3)
Supplement: Supplementary file 3 — Source data [file 41467_2026_75019_MOESM3_ESM.zip › data_files/Fig_maven_20180113_190000_eph.txt]

Panel        1:  lon
ytitle=Long. (deg)
2018-01-12/18:59:00.00            19.470663
2018-01-12/18:59:10.00            19.464769
2018-01-12/18:59:20.00            19.458846
2018-01-12/18:59:30.00            19.452896
2018-01-12/18:59:40.00            19.446920
2018-01-12/18:59:50.00            19.440917
2018-01-12/19:00:00.00            19.434886
2018-01-12/19:00:10.00            19.428830
2018-01-12/19:00:20.00            19.422749
2018-01-12/19:00:30.00            19.416643
2018-01-12/19:00:40.00            19.410512
2018-01-12/19:00:50.00            19.404356
2018-01-12/19:01:00.00            19.398176
2018-01-12/19:01:10.00            19.391973
2018-01-12/19:01:20.00            19.385745
2018-01-12/19:01:30.00            19.379495
2018-01-12/19:01:40.00            19.373224
2018-01-12/19:01:50.00            19.366929
2018-01-12/19:02:00.00            19.360613
2018-01-12/19:02:10.00            19.354276
2018-01-12/19:02:20.00            19.347918
2018-01-12/19:02:30.00            19.341539
2018-01-12/19:02:40.00            19.335139
2018-01-12/19:02:50.00            19.328720
2018-01-12/19:03:00.00            19.322282
2018-01-12/19:03:10.00            19.315825
2018-01-12/19:03:20.00            19.309349
2018-01-12/19:03:30.00            19.302855
2018-01-12/19:03:40.00            19.296341
2018-01-12/19:03:50.00            19.289812
2018-01-12/19:04:00.00            19.283265
2018-01-12/19:04:10.00            19.276701
2018-01-12/19:04:20.00            19.270120
2018-01-12/19:04:30.00            19.263525
2018-01-12/19:04:40.00            19.256913
2018-01-12/19:04:50.00            19.250287
2018-01-12/19:05:00.00            19.243643
2018-01-12/19:05:10.00            19.236988
2018-01-12/19:05:20.00            19.230317
2018-01-12/19:05:30.00            19.223633
2018-01-12/19:05:40.00            19.216935
2018-01-12/19:05:50.00            19.210224
2018-01-12/19:06:00.00            19.203500
2018-01-12/19:06:10.00            19.196766
2018-01-12/19:06:20.00            19.190019
2018-01-12/19:06:30.00            19.183260
2018-01-12/19:06:40.00            19.176489
2018-01-12/19:06:50.00            19.169711
2018-01-12/19:07:00.00            19.162919
2018-01-12/19:07:10.00            19.156118
2018-01-12/19:07:20.00            19.149308
2018-01-12/19:07:30.00            19.142490
2018-01-12/19:07:40.00            19.135661
2018-01-12/19:07:50.00            19.128826
2018-01-12/19:08:00.00            19.121981
2018-01-12/19:08:10.00            19.115129
2018-01-12/19:08:20.00            19.108270
2018-01-12/19:08:30.00            19.101403
2018-01-12/19:08:40.00            19.094530
2018-01-12/19:08:50.00            19.087652
2018-01-12/19:09:00.00            19.080767
2018-01-12/19:09:10.00            19.073878
2018-01-12/19:09:20.00            19.066983
2018-01-12/19:09:30.00            19.060084
2018-01-12/19:09:40.00            19.053183
2018-01-12/19:09:50.00            19.046276
2018-01-12/19:10:00.00            19.039365
2018-01-12/19:10:10.00            19.032452
2018-01-12/19:10:20.00            19.025536
2018-01-12/19:10:30.00            19.018619
2018-01-12/19:10:40.00            19.011698
2018-01-12/19:10:50.00            19.004778
2018-01-12/19:11:00.00            18.997855
2018-01-12/19:11:10.00            18.990933
2018-01-12/19:11:20.00            18.984009
2018-01-12/19:11:30.00            18.977088
2018-01-12/19:11:40.00            18.970165
2018-01-12/19:11:50.00            18.963243
2018-01-12/19:12:00.00            18.956324
2018-01-12/19:12:10.00            18.949407
2018-01-12/19:12:20.00            18.942492
2018-01-12/19:12:30.00            18.935576
2018-01-12/19:12:40.00            18.928667
2018-01-12/19:12:50.00            18.921760
2018-01-12/19:13:00.00            18.914858
2018-01-12/19:13:10.00            18.907958
2018-01-12/19:13:20.00            18.901064
2018-01-12/19:13:30.00            18.894175
2018-01-12/19:13:40.00            18.887292
2018-01-12/19:13:50.00            18.880414
2018-01-12/19:14:00.00            18.873541
2018-01-12/19:14:10.00            18.866678
2018-01-12/19:14:20.00            18.859820
2018-01-12/19:14:30.00            18.852970
2018-01-12/19:14:40.00            18.846127
2018-01-12/19:14:50.00            18.839292
2018-01-12/19:15:00.00            18.832468
2018-01-12/19:15:10.00            18.825651
2018-01-12/19:15:20.00            18.818844
2018-01-12/19:15:30.00            18.812048
2018-01-12/19:15:40.00            18.805263
2018-01-12/19:15:50.00            18.798486
2018-01-12/19:16:00.00            18.791723
2018-01-12/19:16:10.00            18.784971
2018-01-12/19:16:20.00            18.778231
2018-01-12/19:16:30.00            18.771503
2018-01-12/19:16:40.00            18.764789
2018-01-12/19:16:50.00            18.758088
2018-01-12/19:17:00.00            18.751401
2018-01-12/19:17:10.00            18.744727
2018-01-12/19:17:20.00            18.738071
2018-01-12/19:17:30.00            18.731428
2018-01-12/19:17:40.00            18.724801
2018-01-12/19:17:50.00            18.718190
2018-01-12/19:18:00.00            18.711597
2018-01-12/19:18:10.00            18.705018
2018-01-12/19:18:20.00            18.698458
2018-01-12/19:18:30.00            18.691917
2018-01-12/19:18:40.00            18.685393
2018-01-12/19:18:50.00            18.678889
2018-01-12/19:19:00.00            18.672403
2018-01-12/19:19:10.00            18.665939
2018-01-12/19:19:20.00            18.659493
2018-01-12/19:19:30.00            18.653069
2018-01-12/19:19:40.00            18.646666
2018-01-12/19:19:50.00            18.640283
2018-01-12/19:20:00.00            18.633924
2018-01-12/19:20:10.00            18.627587
2018-01-12/19:20:20.00            18.621273
2018-01-12/19:20:30.00            18.614983
2018-01-12/19:20:40.00            18.608717
2018-01-12/19:20:50.00            18.602475
2018-01-12/19:21:00.00            18.596257
2018-01-12/19:21:10.00            18.590067
2018-01-12/19:21:20.00            18.583902
2018-01-12/19:21:30.00            18.577763
2018-01-12/19:21:40.00            18.571651
2018-01-12/19:21:50.00            18.565568
2018-01-12/19:22:00.00            18.559511
2018-01-12/19:22:10.00            18.553483
2018-01-12/19:22:20.00            18.547486
2018-01-12/19:22:30.00            18.541516
2018-01-12/19:22:40.00            18.535577
2018-01-12/19:22:50.00            18.529669
2018-01-12/19:23:00.00            18.523793
2018-01-12/19:23:10.00            18.517946
2018-01-12/19:23:20.00            18.512134
2018-01-12/19:23:30.00            18.506353
2018-01-12/19:23:40.00            18.500606
2018-01-12/19:23:50.00            18.494892
2018-01-12/19:24:00.00            18.489212
2018-01-12/19:24:10.00            18.483568
2018-01-12/19:24:20.00            18.477959
2018-01-12/19:24:30.00            18.472386
2018-01-12/19:24:40.00            18.466849
2018-01-12/19:24:50.00            18.461350
2018-01-12/19:25:00.00            18.455888
2018-01-12/19:25:10.00            18.450465
2018-01-12/19:25:20.00            18.445080
2018-01-12/19:25:30.00            18.439735
2018-01-12/19:25:40.00            18.434429
2018-01-12/19:25:50.00            18.429164
2018-01-12/19:26:00.00            18.423941
2018-01-12/19:26:10.00            18.418760
2018-01-12/19:26:20.00            18.413619
2018-01-12/19:26:30.00            18.408524
2018-01-12/19:26:40.00            18.403470
2018-01-12/19:26:50.00            18.398461
2018-01-12/19:27:00.00            18.393497
2018-01-12/19:27:10.00            18.388578
2018-01-12/19:27:20.00            18.383705
2018-01-12/19:27:30.00            18.378878
2018-01-12/19:27:40.00            18.374099
2018-01-12/19:27:50.00            18.369368
2018-01-12/19:28:00.00            18.364685
2018-01-12/19:28:10.00            18.360053
2018-01-12/19:28:20.00            18.355469
2018-01-12/19:28:30.00            18.350934
2018-01-12/19:28:40.00            18.346453
2018-01-12/19:28:50.00            18.342023
2018-01-12/19:29:00.00            18.337644
2018-01-12/19:29:10.00            18.333319
2018-01-12/19:29:20.00            18.329049
2018-01-12/19:29:30.00            18.324832
2018-01-12/19:29:40.00            18.320671
2018-01-12/19:29:50.00            18.316566
2018-01-12/19:30:00.00            18.312518
2018-01-12/19:30:10.00            18.308525
2018-01-12/19:30:20.00            18.304593
2018-01-12/19:30:30.00            18.300719
2018-01-12/19:30:40.00            18.296903
2018-01-12/19:30:50.00            18.293148
2018-01-12/19:31:00.00            18.289455
2018-01-12/19:31:10.00            18.285823
2018-01-12/19:31:20.00            18.282253
2018-01-12/19:31:30.00            18.278748
2018-01-12/19:31:40.00            18.275305
2018-01-12/19:31:50.00            18.271926
2018-01-12/19:32:00.00            18.268616
2018-01-12/19:32:10.00            18.265368
2018-01-12/19:32:20.00            18.262190
2018-01-12/19:32:30.00            18.259080
2018-01-12/19:32:40.00            18.256038
2018-01-12/19:32:50.00            18.253065
2018-01-12/19:33:00.00            18.250163
2018-01-12/19:33:10.00            18.247333
2018-01-12/19:33:20.00            18.244573
2018-01-12/19:33:30.00            18.241887
2018-01-12/19:33:40.00            18.239275
2018-01-12/19:33:50.00            18.236738
2018-01-12/19:34:00.00            18.234275
2018-01-12/19:34:10.00            18.231890
2018-01-12/19:34:20.00            18.229581
2018-01-12/19:34:30.00            18.227351
2018-01-12/19:34:40.00            18.225199
2018-01-12/19:34:50.00            18.223129
2018-01-12/19:35:00.00            18.221138
2018-01-12/19:35:10.00            18.219229
2018-01-12/19:35:20.00            18.217403
2018-01-12/19:35:30.00            18.215660
2018-01-12/19:35:40.00            18.214003
2018-01-12/19:35:50.00            18.212431
2018-01-12/19:36:00.00            18.210946
2018-01-12/19:36:10.00            18.209549
2018-01-12/19:36:20.00            18.208239
2018-01-12/19:36:30.00            18.207020
2018-01-12/19:36:40.00            18.205890
2018-01-12/19:36:50.00            18.204854
2018-01-12/19:37:00.00            18.203909
2018-01-12/19:37:10.00            18.203058
2018-01-12/19:37:20.00            18.202301
2018-01-12/19:37:30.00            18.201641
2018-01-12/19:37:40.00            18.201078
2018-01-12/19:37:50.00            18.200614
2018-01-12/19:38:00.00            18.200247
2018-01-12/19:38:10.00            18.199981
2018-01-12/19:38:20.00            18.199817
2018-01-12/19:38:30.00            18.199757
2018-01-12/19:38:40.00            18.199797
2018-01-12/19:38:50.00            18.199944
2018-01-12/19:39:00.00            18.200198
2018-01-12/19:39:10.00            18.200557
2018-01-12/19:39:20.00            18.201026
2018-01-12/19:39:30.00            18.201605
2018-01-12/19:39:40.00            18.202294
2018-01-12/19:39:50.00            18.203096
2018-01-12/19:40:00.00            18.204011
2018-01-12/19:40:10.00            18.205040
2018-01-12/19:40:20.00            18.206187
2018-01-12/19:40:30.00            18.207450
2018-01-12/19:40:40.00            18.208831
2018-01-12/19:40:50.00            18.210332
2018-01-12/19:41:00.00            18.211956
2018-01-12/19:41:10.00            18.213702
2018-01-12/19:41:20.00            18.215574
2018-01-12/19:41:30.00            18.217567
2018-01-12/19:41:40.00            18.219691
2018-01-12/19:41:50.00            18.221941
2018-01-12/19:42:00.00            18.224323
2018-01-12/19:42:10.00            18.226835
2018-01-12/19:42:20.00            18.229479
2018-01-12/19:42:30.00            18.232259
2018-01-12/19:42:40.00            18.235175
2018-01-12/19:42:50.00            18.238227
2018-01-12/19:43:00.00            18.241418
2018-01-12/19:43:10.00            18.244752
2018-01-12/19:43:20.00            18.248225
2018-01-12/19:43:30.00            18.251843
2018-01-12/19:43:40.00            18.255606
2018-01-12/19:43:50.00            18.259517
2018-01-12/19:44:00.00            18.263577
2018-01-12/19:44:10.00            18.267788
2018-01-12/19:44:20.00            18.272150
2018-01-12/19:44:30.00            18.276667
2018-01-12/19:44:40.00            18.281338
2018-01-12/19:44:50.00            18.286167
2018-01-12/19:45:00.00            18.291157
2018-01-12/19:45:10.00            18.296307
2018-01-12/19:45:20.00            18.301621
2018-01-12/19:45:30.00            18.307100
2018-01-12/19:45:40.00            18.312746
2018-01-12/19:45:50.00            18.318561
2018-01-12/19:46:00.00            18.324546
2018-01-12/19:46:10.00            18.330704
2018-01-12/19:46:20.00            18.337037
2018-01-12/19:46:30.00            18.343549
2018-01-12/19:46:40.00            18.350238
2018-01-12/19:46:50.00            18.357109
2018-01-12/19:47:00.00            18.364164
2018-01-12/19:47:10.00            18.371403
2018-01-12/19:47:20.00            18.378830
2018-01-12/19:47:30.00            18.386447
2018-01-12/19:47:40.00            18.394258
2018-01-12/19:47:50.00            18.402261
2018-01-12/19:48:00.00            18.410463
2018-01-12/19:48:10.00            18.418866
2018-01-12/19:48:20.00            18.427468
2018-01-12/19:48:30.00            18.436273
2018-01-12/19:48:40.00            18.445287
2018-01-12/19:48:50.00            18.454508
2018-01-12/19:49:00.00            18.463943
2018-01-12/19:49:10.00            18.473591
2018-01-12/19:49:20.00            18.483456
2018-01-12/19:49:30.00            18.493542
2018-01-12/19:49:40.00            18.503849
2018-01-12/19:49:50.00            18.514381
2018-01-12/19:50:00.00            18.525142
2018-01-12/19:50:10.00            18.536130
2018-01-12/19:50:20.00            18.547355
2018-01-12/19:50:30.00            18.558817
2018-01-12/19:50:40.00            18.570516
2018-01-12/19:50:50.00            18.582458
2018-01-12/19:51:00.00            18.594646
2018-01-12/19:51:10.00            18.607082
2018-01-12/19:51:20.00            18.619771
2018-01-12/19:51:30.00            18.632713
2018-01-12/19:51:40.00            18.645915
2018-01-12/19:51:50.00            18.659378
2018-01-12/19:52:00.00            18.673105
2018-01-12/19:52:10.00            18.687101
2018-01-12/19:52:20.00            18.701369
2018-01-12/19:52:30.00            18.715913
2018-01-12/19:52:40.00            18.730735
2018-01-12/19:52:50.00            18.745837
2018-01-12/19:53:00.00            18.761230
2018-01-12/19:53:10.00            18.776911
2018-01-12/19:53:20.00            18.792884
2018-01-12/19:53:30.00            18.809156
2018-01-12/19:53:40.00            18.825730
2018-01-12/19:53:50.00            18.842608
2018-01-12/19:54:00.00            18.859798
2018-01-12/19:54:10.00            18.877301
2018-01-12/19:54:20.00            18.895124
2018-01-12/19:54:30.00            18.913267
2018-01-12/19:54:40.00            18.931737
2018-01-12/19:54:50.00            18.950539
2018-01-12/19:55:00.00            18.969677
2018-01-12/19:55:10.00            18.989156
2018-01-12/19:55:20.00            19.008980
2018-01-12/19:55:30.00            19.029153
2018-01-12/19:55:40.00            19.049681
2018-01-12/19:55:50.00            19.070568
2018-01-12/19:56:00.00            19.091822
2018-01-12/19:56:10.00            19.113446
2018-01-12/19:56:20.00            19.135443
2018-01-12/19:56:30.00            19.157822
2018-01-12/19:56:40.00            19.180588
2018-01-12/19:56:50.00            19.203744
2018-01-12/19:57:00.00            19.227298
2018-01-12/19:57:10.00            19.251255
2018-01-12/19:57:20.00            19.275618
2018-01-12/19:57:30.00            19.300399
2018-01-12/19:57:40.00            19.325599
2018-01-12/19:57:50.00            19.351228
2018-01-12/19:58:00.00            19.377288
2018-01-12/19:58:10.00            19.403788
2018-01-12/19:58:20.00            19.430735
2018-01-12/19:58:30.00            19.458136
2018-01-12/19:58:40.00            19.485995
2018-01-12/19:58:50.00            19.514322
2018-01-12/19:59:00.00            19.543120
2018-01-12/19:59:10.00            19.572402
2018-01-12/19:59:20.00            19.602170
2018-01-12/19:59:30.00            19.632437
2018-01-12/19:59:40.00            19.663206
2018-01-12/19:59:50.00            19.694486
2018-01-12/20:00:00.00            19.726285
2018-01-12/20:00:10.00            19.758611
2018-01-12/20:00:20.00            19.791474
2018-01-12/20:00:30.00            19.824883
2018-01-12/20:00:40.00            19.858843
2018-01-12/20:00:50.00            19.893365
2018-01-12/20:01:00.00            19.928458
2018-01-12/20:01:10.00            19.964132
2018-01-12/20:01:20.00            20.000394
2018-01-12/20:01:30.00            20.037256
2018-01-12/20:01:40.00            20.074730
2018-01-12/20:01:50.00            20.112819
2018-01-12/20:02:00.00            20.151540
2018-01-12/20:02:10.00            20.190902
2018-01-12/20:02:20.00            20.230912
2018-01-12/20:02:30.00            20.271585
2018-01-12/20:02:40.00            20.312931
2018-01-12/20:02:50.00            20.354960
2018-01-12/20:03:00.00            20.397687
2018-01-12/20:03:10.00            20.441123
2018-01-12/20:03:20.00            20.485278
2018-01-12/20:03:30.00            20.530166
2018-01-12/20:03:40.00            20.575802
2018-01-12/20:03:50.00            20.622195
2018-01-12/20:04:00.00            20.669362
2018-01-12/20:04:10.00            20.717315
2018-01-12/20:04:20.00            20.766069
2018-01-12/20:04:30.00            20.815638
2018-01-12/20:04:40.00            20.866036
2018-01-12/20:04:50.00            20.917278
2018-01-12/20:05:00.00            20.969383
2018-01-12/20:05:10.00            21.022364
2018-01-12/20:05:20.00            21.076238
2018-01-12/20:05:30.00            21.131022
2018-01-12/20:05:40.00            21.186734
2018-01-12/20:05:50.00            21.243388
2018-01-12/20:06:00.00            21.301004
2018-01-12/20:06:10.00            21.359603
2018-01-12/20:06:20.00            21.419201
2018-01-12/20:06:30.00            21.479818
2018-01-12/20:06:40.00            21.541475
2018-01-12/20:06:50.00            21.604193
2018-01-12/20:07:00.00            21.667991
2018-01-12/20:07:10.00            21.732891
2018-01-12/20:07:20.00            21.798915
2018-01-12/20:07:30.00            21.866089
2018-01-12/20:07:40.00            21.934429
2018-01-12/20:07:50.00            22.003967
2018-01-12/20:08:00.00            22.074723
2018-01-12/20:08:10.00            22.146727
2018-01-12/20:08:20.00            22.219998
2018-01-12/20:08:30.00            22.294569
2018-01-12/20:08:40.00            22.370465
2018-01-12/20:08:50.00            22.447713
2018-01-12/20:09:00.00            22.526344
2018-01-12/20:09:10.00            22.606388
2018-01-12/20:09:20.00            22.687875
2018-01-12/20:09:30.00            22.770837
2018-01-12/20:09:40.00            22.855307
2018-01-12/20:09:50.00            22.941318
2018-01-12/20:10:00.00            23.028905
2018-01-12/20:10:10.00            23.118104
2018-01-12/20:10:20.00            23.208951
2018-01-12/20:10:30.00            23.301485
2018-01-12/20:10:40.00            23.395743
2018-01-12/20:10:50.00            23.491767
2018-01-12/20:11:00.00            23.589596
2018-01-12/20:11:10.00            23.689277
2018-01-12/20:11:20.00            23.790851
2018-01-12/20:11:30.00            23.894364
2018-01-12/20:11:40.00            23.999864
2018-01-12/20:11:50.00            24.107397
2018-01-12/20:12:00.00            24.217014
2018-01-12/20:12:10.00            24.328769
2018-01-12/20:12:20.00            24.442713
2018-01-12/20:12:30.00            24.558903
2018-01-12/20:12:40.00            24.677392
2018-01-12/20:12:50.00            24.798243
2018-01-12/20:13:00.00            24.921515
2018-01-12/20:13:10.00            25.047273
2018-01-12/20:13:20.00            25.175582
2018-01-12/20:13:30.00            25.306504
2018-01-12/20:13:40.00            25.440115
2018-01-12/20:13:50.00            25.576485
2018-01-12/20:14:00.00            25.715689
2018-01-12/20:14:10.00            25.857803
2018-01-12/20:14:20.00            26.002909
2018-01-12/20:14:30.00            26.151090
2018-01-12/20:14:40.00            26.302431
2018-01-12/20:14:50.00            26.457024
2018-01-12/20:15:00.00            26.614959
2018-01-12/20:15:10.00            26.776334
2018-01-12/20:15:20.00            26.941249
2018-01-12/20:15:30.00            27.109802
2018-01-12/20:15:40.00            27.282111
2018-01-12/20:15:50.00            27.458280
2018-01-12/20:16:00.00            27.638424
2018-01-12/20:16:10.00            27.822671
2018-01-12/20:16:20.00            28.011140
2018-01-12/20:16:30.00            28.203966
2018-01-12/20:16:40.00            28.401281
2018-01-12/20:16:50.00            28.603230
2018-01-12/20:17:00.00            28.809955
2018-01-12/20:17:10.00            29.021614
2018-01-12/20:17:20.00            29.238365
2018-01-12/20:17:30.00            29.460373
2018-01-12/20:17:40.00            29.687813
2018-01-12/20:17:50.00            29.920860
2018-01-12/20:18:00.00            30.159710
2018-01-12/20:18:10.00            30.404556
2018-01-12/20:18:20.00            30.655603
2018-01-12/20:18:30.00            30.913062
2018-01-12/20:18:40.00            31.177160
2018-01-12/20:18:50.00            31.448129
2018-01-12/20:19:00.00            31.726214
2018-01-12/20:19:10.00            32.011666
2018-01-12/20:19:20.00            32.304755
2018-01-12/20:19:30.00            32.605757
2018-01-12/20:19:40.00            32.914967
2018-01-12/20:19:50.00            33.232681
2018-01-12/20:20:00.00            33.559226
2018-01-12/20:20:10.00            33.894933
2018-01-12/20:20:20.00            34.240152
2018-01-12/20:20:30.00            34.595249
2018-01-12/20:20:40.00            34.960605
2018-01-12/20:20:50.00            35.336621
2018-01-12/20:21:00.00            35.723722
2018-01-12/20:21:10.00            36.122346
2018-01-12/20:21:20.00            36.532957
2018-01-12/20:21:30.00            36.956040
2018-01-12/20:21:40.00            37.392103
2018-01-12/20:21:50.00            37.841677
2018-01-12/20:22:00.00            38.305320
2018-01-12/20:22:10.00            38.783625
2018-01-12/20:22:20.00            39.277201
2018-01-12/20:22:30.00            39.786692
2018-01-12/20:22:40.00            40.312776
2018-01-12/20:22:50.00            40.856156
2018-01-12/20:23:00.00            41.417583
2018-01-12/20:23:10.00            41.997823
2018-01-12/20:23:20.00            42.597693
2018-01-12/20:23:30.00            43.218043
2018-01-12/20:23:40.00            43.859763
2018-01-12/20:23:50.00            44.523780
2018-01-12/20:24:00.00            45.211061
2018-01-12/20:24:10.00            45.922620
2018-01-12/20:24:20.00            46.659505
2018-01-12/20:24:30.00            47.422811
2018-01-12/20:24:40.00            48.213664
2018-01-12/20:24:50.00            49.033243
2018-01-12/20:25:00.00            49.882758
2018-01-12/20:25:10.00            50.763454
2018-01-12/20:25:20.00            51.676611
2018-01-12/20:25:30.00            52.623542
2018-01-12/20:25:40.00            53.605571
2018-01-12/20:25:50.00            54.624051
2018-01-12/20:26:00.00            55.680337
2018-01-12/20:26:10.00            56.775783
2018-01-12/20:26:20.00            57.911730
2018-01-12/20:26:30.00            59.089493
2018-01-12/20:26:40.00            60.310336
2018-01-12/20:26:50.00            61.575467
2018-01-12/20:27:00.00            62.886005
2018-01-12/20:27:10.00            64.242962
2018-01-12/20:27:20.00            65.647213
2018-01-12/20:27:30.00            67.099462
2018-01-12/20:27:40.00            68.600222
2018-01-12/20:27:50.00            70.149765
2018-01-12/20:28:00.00            71.748108
2018-01-12/20:28:10.00            73.394953
2018-01-12/20:28:20.00            75.089666
2018-01-12/20:28:30.00            76.831245
2018-01-12/20:28:40.00            78.618283
2018-01-12/20:28:50.00            80.448949
2018-01-12/20:29:00.00            82.320960
2018-01-12/20:29:10.00            84.231586
2018-01-12/20:29:20.00            86.177634
2018-01-12/20:29:30.00            88.155473
2018-01-12/20:29:40.00            90.161047
2018-01-12/20:29:50.00            92.189920
2018-01-12/20:30:00.00            94.237318
2018-01-12/20:30:10.00            96.298197
2018-01-12/20:30:20.00            98.367307
2018-01-12/20:30:30.00            100.43927
2018-01-12/20:30:40.00            102.50867
2018-01-12/20:30:50.00            104.57014
2018-01-12/20:31:00.00            106.61841
2018-01-12/20:31:10.00            108.64845
2018-01-12/20:31:20.00            110.65548
2018-01-12/20:31:30.00            112.63507
2018-01-12/20:31:40.00            114.58315
2018-01-12/20:31:50.00            116.49610
2018-01-12/20:32:00.00            118.37073
2018-01-12/20:32:10.00            120.20429
2018-01-12/20:32:20.00            121.99451
2018-01-12/20:32:30.00            123.73956
2018-01-12/20:32:40.00            125.43802
2018-01-12/20:32:50.00            127.08889
2018-01-12/20:33:00.00            128.69155
2018-01-12/20:33:10.00            130.24569
2018-01-12/20:33:20.00            131.75133
2018-01-12/20:33:30.00            133.20873
2018-01-12/20:33:40.00            134.61842
2018-01-12/20:33:50.00            135.98109
2018-01-12/20:34:00.00            137.29762
2018-01-12/20:34:10.00            138.56903
2018-01-12/20:34:20.00            139.79643
2018-01-12/20:34:30.00            140.98102
2018-01-12/20:34:40.00            142.12409
2018-01-12/20:34:50.00            143.22693
2018-01-12/20:35:00.00            144.29089
2018-01-12/20:35:10.00            145.31732
2018-01-12/20:35:20.00            146.30759
2018-01-12/20:35:30.00            147.26303
2018-01-12/20:35:40.00            148.18499
2018-01-12/20:35:50.00            149.07476
2018-01-12/20:36:00.00            149.93364
2018-01-12/20:36:10.00            150.76286
2018-01-12/20:36:20.00            151.56365
2018-01-12/20:36:30.00            152.33716
2018-01-12/20:36:40.00            153.08454
2018-01-12/20:36:50.00            153.80688
2018-01-12/20:37:00.00            154.50522
2018-01-12/20:37:10.00            155.18059
2018-01-12/20:37:20.00            155.83394
2018-01-12/20:37:30.00            156.46621
2018-01-12/20:37:40.00            157.07829
2018-01-12/20:37:50.00            157.67103
2018-01-12/20:38:00.00            158.24523
2018-01-12/20:38:10.00            158.80169
2018-01-12/20:38:20.00            159.34113
2018-01-12/20:38:30.00            159.86428
2018-01-12/20:38:40.00            160.37179
2018-01-12/20:38:50.00            160.86433
2018-01-12/20:39:00.00            161.34250
2018-01-12/20:39:10.00            161.80689
2018-01-12/20:39:20.00            162.25806
2018-01-12/20:39:30.00            162.69654
2018-01-12/20:39:40.00            163.12285
2018-01-12/20:39:50.00            163.53747
2018-01-12/20:40:00.00            163.94085
2018-01-12/20:40:10.00            164.33346
2018-01-12/20:40:20.00            164.71569
2018-01-12/20:40:30.00            165.08797
2018-01-12/20:40:40.00            165.45066
2018-01-12/20:40:50.00            165.80414
2018-01-12/20:41:00.00            166.14876
2018-01-12/20:41:10.00            166.48485
2018-01-12/20:41:20.00            166.81273
2018-01-12/20:41:30.00            167.13271
2018-01-12/20:41:40.00            167.44508
2018-01-12/20:41:50.00            167.75011
2018-01-12/20:42:00.00            168.04808
2018-01-12/20:42:10.00            168.33924
2018-01-12/20:42:20.00            168.62383
2018-01-12/20:42:30.00            168.90209
2018-01-12/20:42:40.00            169.17424
2018-01-12/20:42:50.00            169.44050
2018-01-12/20:43:00.00            169.70107
2018-01-12/20:43:10.00            169.95615
2018-01-12/20:43:20.00            170.20593
2018-01-12/20:43:30.00            170.45059
2018-01-12/20:43:40.00            170.69030
2018-01-12/20:43:50.00            170.92523
2018-01-12/20:44:00.00            171.15555
2018-01-12/20:44:10.00            171.38139
2018-01-12/20:44:20.00            171.60293
2018-01-12/20:44:30.00            171.82028
2018-01-12/20:44:40.00            172.03360
2018-01-12/20:44:50.00            172.24301
2018-01-12/20:45:00.00            172.44864
2018-01-12/20:45:10.00            172.65061
2018-01-12/20:45:20.00            172.84904
2018-01-12/20:45:30.00            173.04405
2018-01-12/20:45:40.00            173.23573
2018-01-12/20:45:50.00            173.42419
2018-01-12/20:46:00.00            173.60954
2018-01-12/20:46:10.00            173.79187
2018-01-12/20:46:20.00            173.97128
2018-01-12/20:46:30.00            174.14786
2018-01-12/20:46:40.00            174.32168
2018-01-12/20:46:50.00            174.49285
2018-01-12/20:47:00.00            174.66144
2018-01-12/20:47:10.00            174.82752
2018-01-12/20:47:20.00            174.99118
2018-01-12/20:47:30.00            175.15248
2018-01-12/20:47:40.00            175.31150
2018-01-12/20:47:50.00            175.46831
2018-01-12/20:48:00.00            175.62298
2018-01-12/20:48:10.00            175.77555
2018-01-12/20:48:20.00            175.92611
2018-01-12/20:48:30.00            176.07471
2018-01-12/20:48:40.00            176.22141
2018-01-12/20:48:50.00            176.36626
2018-01-12/20:49:00.00            176.50932
2018-01-12/20:49:10.00            176.65064
2018-01-12/20:49:20.00            176.79027
2018-01-12/20:49:30.00            176.92827
2018-01-12/20:49:40.00            177.06468
2018-01-12/20:49:50.00            177.19955
2018-01-12/20:50:00.00            177.33292
2018-01-12/20:50:10.00            177.46484
2018-01-12/20:50:20.00            177.59535
2018-01-12/20:50:30.00            177.72449
2018-01-12/20:50:40.00            177.85231
2018-01-12/20:50:50.00            177.97884
2018-01-12/20:51:00.00            178.10412
2018-01-12/20:51:10.00            178.22818
2018-01-12/20:51:20.00            178.35107
2018-01-12/20:51:30.00            178.47283
2018-01-12/20:51:40.00            178.59347
2018-01-12/20:51:50.00            178.71304
2018-01-12/20:52:00.00            178.83157
2018-01-12/20:52:10.00            178.94910
2018-01-12/20:52:20.00            179.06564
2018-01-12/20:52:30.00            179.18124
2018-01-12/20:52:40.00            179.29592
2018-01-12/20:52:50.00            179.40972
2018-01-12/20:53:00.00            179.52265
2018-01-12/20:53:10.00            179.63474
2018-01-12/20:53:20.00            179.74603
2018-01-12/20:53:30.00            179.85654
2018-01-12/20:53:40.00            179.96629
2018-01-12/20:53:50.00            180.07532
2018-01-12/20:54:00.00            180.18364
2018-01-12/20:54:10.00            180.29126
2018-01-12/20:54:20.00            180.39823
2018-01-12/20:54:30.00            180.50456
2018-01-12/20:54:40.00            180.61027
2018-01-12/20:54:50.00            180.71539
2018-01-12/20:55:00.00            180.81994
2018-01-12/20:55:10.00            180.92394
2018-01-12/20:55:20.00            181.02740
2018-01-12/20:55:30.00            181.13035
2018-01-12/20:55:40.00            181.23281
2018-01-12/20:55:50.00            181.33480
2018-01-12/20:56:00.00            181.43633
2018-01-12/20:56:10.00            181.53743
2018-01-12/20:56:20.00            181.63811
2018-01-12/20:56:30.00            181.73839
2018-01-12/20:56:40.00            181.83828
2018-01-12/20:56:50.00            181.93781
2018-01-12/20:57:00.00            182.03700
2018-01-12/20:57:10.00            182.13585
2018-01-12/20:57:20.00            182.23438
2018-01-12/20:57:30.00            182.33262
2018-01-12/20:57:40.00            182.43057
2018-01-12/20:57:50.00            182.52825
2018-01-12/20:58:00.00            182.62568
2018-01-12/20:58:10.00            182.72287
2018-01-12/20:58:20.00            182.81983
2018-01-12/20:58:30.00            182.91659
2018-01-12/20:58:40.00            183.01315
2018-01-12/20:58:50.00            183.10953
2018-01-12/20:59:00.00            183.20575
2018-01-12/20:59:10.00            183.30181
2018-01-12/20:59:20.00            183.39773
2018-01-12/20:59:30.00            183.49352
2018-01-12/20:59:40.00            183.58920
2018-01-12/20:59:50.00            183.68478
2018-01-12/21:00:00.00            183.78028
2018-01-12/21:00:10.00            183.87570
2018-01-12/21:00:20.00            183.97106
2018-01-12/21:00:30.00            184.06636
2018-01-12/21:00:40.00            184.16163
2018-01-12/21:00:50.00            184.25688
2018-01-12/21:01:00.00            184.35211
2018-01-12/21:01:10.00            184.44735
2018-01-12/21:01:20.00            184.54259
2018-01-12/21:01:30.00            184.63785
2018-01-12/21:01:40.00            184.73315
2018-01-12/21:01:50.00            184.82850
2018-01-12/21:02:00.00            184.92390
2018-01-12/21:02:10.00            185.01937
2018-01-12/21:02:20.00            185.11492
2018-01-12/21:02:30.00            185.21056
2018-01-12/21:02:40.00            185.30630
2018-01-12/21:02:50.00            185.40216
2018-01-12/21:03:00.00            185.49814
2018-01-12/21:03:10.00            185.59425
2018-01-12/21:03:20.00            185.69051
2018-01-12/21:03:30.00            185.78692
2018-01-12/21:03:40.00            185.88350
2018-01-12/21:03:50.00            185.98026
2018-01-12/21:04:00.00            186.07721
2018-01-12/21:04:10.00            186.17436
2018-01-12/21:04:20.00            186.27171
2018-01-12/21:04:30.00            186.36928
2018-01-12/21:04:40.00            186.46709
2018-01-12/21:04:50.00            186.56513
2018-01-12/21:05:00.00            186.66342
2018-01-12/21:05:10.00            186.76198
2018-01-12/21:05:20.00            186.86080
2018-01-12/21:05:30.00            186.95991
2018-01-12/21:05:40.00            187.05931
2018-01-12/21:05:50.00            187.15901
2018-01-12/21:06:00.00            187.25902
2018-01-12/21:06:10.00            187.35936
2018-01-12/21:06:20.00            187.46003
2018-01-12/21:06:30.00            187.56104
2018-01-12/21:06:40.00            187.66240
2018-01-12/21:06:50.00            187.76413
2018-01-12/21:07:00.00            187.86623
2018-01-12/21:07:10.00            187.96871
2018-01-12/21:07:20.00            188.07158
2018-01-12/21:07:30.00            188.17486
2018-01-12/21:07:40.00            188.27856
2018-01-12/21:07:50.00            188.38268
2018-01-12/21:08:00.00            188.48723
2018-01-12/21:08:10.00            188.59223
2018-01-12/21:08:20.00            188.69768
2018-01-12/21:08:30.00            188.80360
2018-01-12/21:08:40.00            188.90999
2018-01-12/21:08:50.00            189.01687
2018-01-12/21:09:00.00            189.12425
2018-01-12/21:09:10.00            189.23213
2018-01-12/21:09:20.00            189.34053
2018-01-12/21:09:30.00            189.44946
2018-01-12/21:09:40.00            189.55893
2018-01-12/21:09:50.00            189.66894
2018-01-12/21:10:00.00            189.77952
2018-01-12/21:10:10.00            189.89066
2018-01-12/21:10:20.00            190.00239
2018-01-12/21:10:30.00            190.11471
2018-01-12/21:10:40.00            190.22763
2018-01-12/21:10:50.00            190.34116
2018-01-12/21:11:00.00            190.45532
2018-01-12/21:11:10.00            190.57011
2018-01-12/21:11:20.00            190.68555
2018-01-12/21:11:30.00            190.80165
2018-01-12/21:11:40.00            190.91841
2018-01-12/21:11:50.00            191.03586
2018-01-12/21:12:00.00            191.15399
2018-01-12/21:12:10.00            191.27283
2018-01-12/21:12:20.00            191.39238
2018-01-12/21:12:30.00            191.51266
2018-01-12/21:12:40.00            191.63367
2018-01-12/21:12:50.00            191.75543
2018-01-12/21:13:00.00            191.87795
2018-01-12/21:13:10.00            192.00124
2018-01-12/21:13:20.00            192.12532
2018-01-12/21:13:30.00            192.25019
2018-01-12/21:13:40.00            192.37587
2018-01-12/21:13:50.00            192.50237
2018-01-12/21:14:00.00            192.62970
2018-01-12/21:14:10.00            192.75788
2018-01-12/21:14:20.00            192.88691
2018-01-12/21:14:30.00            193.01681
2018-01-12/21:14:40.00            193.14759
2018-01-12/21:14:50.00            193.27926
2018-01-12/21:15:00.00            193.41184
2018-01-12/21:15:10.00            193.54534
2018-01-12/21:15:20.00            193.67978
2018-01-12/21:15:30.00            193.81516
2018-01-12/21:15:40.00            193.95150
2018-01-12/21:15:50.00            194.08881
2018-01-12/21:16:00.00            194.22710
2018-01-12/21:16:10.00            194.36640
2018-01-12/21:16:20.00            194.50670
2018-01-12/21:16:30.00            194.64803
2018-01-12/21:16:40.00            194.79041
2018-01-12/21:16:50.00            194.93383
2018-01-12/21:17:00.00            195.07832
2018-01-12/21:17:10.00            195.22390
2018-01-12/21:17:20.00            195.37057
2018-01-12/21:17:30.00            195.51835
2018-01-12/21:17:40.00            195.66726
2018-01-12/21:17:50.00            195.81730
2018-01-12/21:18:00.00            195.96850
2018-01-12/21:18:10.00            196.12087
2018-01-12/21:18:20.00            196.27442
2018-01-12/21:18:30.00            196.42917
2018-01-12/21:18:40.00            196.58514
2018-01-12/21:18:50.00            196.74233
2018-01-12/21:19:00.00            196.90077
2018-01-12/21:19:10.00            197.06047
2018-01-12/21:19:20.00            197.22144
2018-01-12/21:19:30.00            197.38371
2018-01-12/21:19:40.00            197.54728
2018-01-12/21:19:50.00            197.71218
2018-01-12/21:20:00.00            197.87842
2018-01-12/21:20:10.00            198.04602
2018-01-12/21:20:20.00            198.21498
2018-01-12/21:20:30.00            198.38534
2018-01-12/21:20:40.00            198.55710
2018-01-12/21:20:50.00            198.73029
2018-01-12/21:21:00.00            198.90492
2018-01-12/21:21:10.00            199.08100
2018-01-12/21:21:20.00            199.25856
2018-01-12/21:21:30.00            199.43761
2018-01-12/21:21:40.00            199.61816
2018-01-12/21:21:50.00            199.80025
2018-01-12/21:22:00.00            199.98388
2018-01-12/21:22:10.00            200.16907
2018-01-12/21:22:20.00            200.35584
2018-01-12/21:22:30.00            200.54421
2018-01-12/21:22:40.00            200.73419
2018-01-12/21:22:50.00            200.92581
2018-01-12/21:23:00.00            201.11909
2018-01-12/21:23:10.00            201.31403
2018-01-12/21:23:20.00            201.51067
2018-01-12/21:23:30.00            201.70902
2018-01-12/21:23:40.00            201.90909
2018-01-12/21:23:50.00            202.11091
2018-01-12/21:24:00.00            202.31450
2018-01-12/21:24:10.00            202.51987
2018-01-12/21:24:20.00            202.72704
2018-01-12/21:24:30.00            202.93604
2018-01-12/21:24:40.00            203.14689
2018-01-12/21:24:50.00            203.35959
2018-01-12/21:25:00.00            203.57418
2018-01-12/21:25:10.00            203.79067
2018-01-12/21:25:20.00            204.00908
2018-01-12/21:25:30.00            204.22944
2018-01-12/21:25:40.00            204.45175
2018-01-12/21:25:50.00            204.67605
2018-01-12/21:26:00.00            204.90235
2018-01-12/21:26:10.00            205.13067
2018-01-12/21:26:20.00            205.36103
2018-01-12/21:26:30.00            205.59345
2018-01-12/21:26:40.00            205.82796
2018-01-12/21:26:50.00            206.06456
2018-01-12/21:27:00.00            206.30329
2018-01-12/21:27:10.00            206.54416
2018-01-12/21:27:20.00            206.78719
2018-01-12/21:27:30.00            207.03240
2018-01-12/21:27:40.00            207.27981
2018-01-12/21:27:50.00            207.52945
2018-01-12/21:28:00.00            207.78133
2018-01-12/21:28:10.00            208.03547
2018-01-12/21:28:20.00            208.29188
2018-01-12/21:28:30.00            208.55060
2018-01-12/21:28:40.00            208.81164
2018-01-12/21:28:50.00            209.07503
2018-01-12/21:29:00.00            209.34077
2018-01-12/21:29:10.00            209.60888
2018-01-12/21:29:20.00            209.87939
2018-01-12/21:29:30.00            210.15232
2018-01-12/21:29:40.00            210.42769
2018-01-12/21:29:50.00            210.70551
2018-01-12/21:30:00.00            210.98579
2018-01-12/21:30:10.00            211.26857
2018-01-12/21:30:20.00            211.55385
2018-01-12/21:30:30.00            211.84166
2018-01-12/21:30:40.00            212.13201
2018-01-12/21:30:50.00            212.42492
2018-01-12/21:31:00.00            212.72040
2018-01-12/21:31:10.00            213.01847
2018-01-12/21:31:20.00            213.31914
2018-01-12/21:31:30.00            213.62244
2018-01-12/21:31:40.00            213.92838
2018-01-12/21:31:50.00            214.23696
2018-01-12/21:32:00.00            214.54821
2018-01-12/21:32:10.00            214.86214
2018-01-12/21:32:20.00            215.17876
2018-01-12/21:32:30.00            215.49808
2018-01-12/21:32:40.00            215.82012
2018-01-12/21:32:50.00            216.14488
2018-01-12/21:33:00.00            216.47239
2018-01-12/21:33:10.00            216.80264
2018-01-12/21:33:20.00            217.13564
2018-01-12/21:33:30.00            217.47142
2018-01-12/21:33:40.00            217.80996
2018-01-12/21:33:50.00            218.15129
2018-01-12/21:34:00.00            218.49540
2018-01-12/21:34:10.00            218.84230
2018-01-12/21:34:20.00            219.19201
2018-01-12/21:34:30.00            219.54451
2018-01-12/21:34:40.00            219.89981
2018-01-12/21:34:50.00            220.25793
2018-01-12/21:35:00.00            220.61884
2018-01-12/21:35:10.00            220.98257
2018-01-12/21:35:20.00            221.34910
2018-01-12/21:35:30.00            221.71844
2018-01-12/21:35:40.00            222.09057
2018-01-12/21:35:50.00            222.46550
2018-01-12/21:36:00.00            222.84323
2018-01-12/21:36:10.00            223.22374
2018-01-12/21:36:20.00            223.60702
2018-01-12/21:36:30.00            223.99307
2018-01-12/21:36:40.00            224.38188
2018-01-12/21:36:50.00            224.77344
2018-01-12/21:37:00.00            225.16772
2018-01-12/21:37:10.00            225.56473
2018-01-12/21:37:20.00            225.96444
2018-01-12/21:37:30.00            226.36684
2018-01-12/21:37:40.00            226.77190
2018-01-12/21:37:50.00            227.17961
2018-01-12/21:38:00.00            227.58995
2018-01-12/21:38:10.00            228.00290
2018-01-12/21:38:20.00            228.41842
2018-01-12/21:38:30.00            228.83650
2018-01-12/21:38:40.00            229.25710
2018-01-12/21:38:50.00            229.68020
2018-01-12/21:39:00.00            230.10578
2018-01-12/21:39:10.00            230.53378
2018-01-12/21:39:20.00            230.96419
2018-01-12/21:39:30.00            231.39697
2018-01-12/21:39:40.00            231.83207
2018-01-12/21:39:50.00            232.26947
2018-01-12/21:40:00.00            232.70913
2018-01-12/21:40:10.00            233.15099
2018-01-12/21:40:20.00            233.59502
2018-01-12/21:40:30.00            234.04117
2018-01-12/21:40:40.00            234.48941
2018-01-12/21:40:50.00            234.93967
2018-01-12/21:41:00.00            235.39191
2018-01-12/21:41:10.00            235.84608
2018-01-12/21:41:20.00            236.30213
2018-01-12/21:41:30.00            236.76000
2018-01-12/21:41:40.00            237.21964
2018-01-12/21:41:50.00            237.68100
2018-01-12/21:42:00.00            238.14401
2018-01-12/21:42:10.00            238.60860
2018-01-12/21:42:20.00            239.07474
2018-01-12/21:42:30.00            239.54235
2018-01-12/21:42:40.00            240.01136
2018-01-12/21:42:50.00            240.48171
2018-01-12/21:43:00.00            240.95335
2018-01-12/21:43:10.00            241.42619
2018-01-12/21:43:20.00            241.90018
2018-01-12/21:43:30.00            242.37524
2018-01-12/21:43:40.00            242.85130
2018-01-12/21:43:50.00            243.32829
2018-01-12/21:44:00.00            243.80615
2018-01-12/21:44:10.00            244.28479
2018-01-12/21:44:20.00            244.76415
2018-01-12/21:44:30.00            245.24415
2018-01-12/21:44:40.00            245.72471
2018-01-12/21:44:50.00            246.20576
2018-01-12/21:45:00.00            246.68723
2018-01-12/21:45:10.00            247.16904
2018-01-12/21:45:20.00            247.65111
2018-01-12/21:45:30.00            248.13336
2018-01-12/21:45:40.00            248.61572
2018-01-12/21:45:50.00            249.09812
2018-01-12/21:46:00.00            249.58047
2018-01-12/21:46:10.00            250.06269
2018-01-12/21:46:20.00            250.54471
2018-01-12/21:46:30.00            251.02646
2018-01-12/21:46:40.00            251.50785
2018-01-12/21:46:50.00            251.98882
2018-01-12/21:47:00.00            252.46927
2018-01-12/21:47:10.00            252.94914
2018-01-12/21:47:20.00            253.42836
2018-01-12/21:47:30.00            253.90684
2018-01-12/21:47:40.00            254.38452
2018-01-12/21:47:50.00            254.86132
2018-01-12/21:48:00.00            255.33717
2018-01-12/21:48:10.00            255.81199
2018-01-12/21:48:20.00            256.28572
2018-01-12/21:48:30.00            256.75828
2018-01-12/21:48:40.00            257.22962
2018-01-12/21:48:50.00            257.69965
2018-01-12/21:49:00.00            258.16831
2018-01-12/21:49:10.00            258.63554
2018-01-12/21:49:20.00            259.10127
2018-01-12/21:49:30.00            259.56544
2018-01-12/21:49:40.00            260.02799
2018-01-12/21:49:50.00            260.48886
2018-01-12/21:50:00.00            260.94798
2018-01-12/21:50:10.00            261.40530
2018-01-12/21:50:20.00            261.86076
2018-01-12/21:50:30.00            262.31431
2018-01-12/21:50:40.00            262.76590
2018-01-12/21:50:50.00            263.21547
2018-01-12/21:51:00.00            263.66297
2018-01-12/21:51:10.00            264.10835
2018-01-12/21:51:20.00            264.55157
2018-01-12/21:51:30.00            264.99257
2018-01-12/21:51:40.00            265.43133
2018-01-12/21:51:50.00            265.86778
2018-01-12/21:52:00.00            266.30189
2018-01-12/21:52:10.00            266.73363
2018-01-12/21:52:20.00            267.16295
2018-01-12/21:52:30.00            267.58981
2018-01-12/21:52:40.00            268.01419
2018-01-12/21:52:50.00            268.43604
2018-01-12/21:53:00.00            268.85534
2018-01-12/21:53:10.00            269.27206
2018-01-12/21:53:20.00            269.68616
2018-01-12/21:53:30.00            270.09763
2018-01-12/21:53:40.00            270.50643
2018-01-12/21:53:50.00            270.91254
2018-01-12/21:54:00.00            271.31594
2018-01-12/21:54:10.00            271.71661
2018-01-12/21:54:20.00            272.11453
2018-01-12/21:54:30.00            272.50967
2018-01-12/21:54:40.00            272.90203
2018-01-12/21:54:50.00            273.29158
2018-01-12/21:55:00.00            273.67832
2018-01-12/21:55:10.00            274.06223
2018-01-12/21:55:20.00            274.44329
2018-01-12/21:55:30.00            274.82151
2018-01-12/21:55:40.00            275.19686
2018-01-12/21:55:50.00            275.56935
2018-01-12/21:56:00.00            275.93896
2018-01-12/21:56:10.00            276.30569
2018-01-12/21:56:20.00            276.66954
2018-01-12/21:56:30.00            277.03049
2018-01-12/21:56:40.00            277.38856
2018-01-12/21:56:50.00            277.74374
2018-01-12/21:57:00.00            278.09603
2018-01-12/21:57:10.00            278.44542
2018-01-12/21:57:20.00            278.79193
2018-01-12/21:57:30.00            279.13556
2018-01-12/21:57:40.00            279.47630
2018-01-12/21:57:50.00            279.81417
2018-01-12/21:58:00.00            280.14916
2018-01-12/21:58:10.00            280.48129
2018-01-12/21:58:20.00            280.81056
2018-01-12/21:58:30.00            281.13698
2018-01-12/21:58:40.00            281.46056
2018-01-12/21:58:50.00            281.78131
2018-01-12/21:59:00.00            282.09923
2018-01-12/21:59:10.00            282.41434
2018-01-12/21:59:20.00            282.72665
2018-01-12/21:59:30.00            283.03617
2018-01-12/21:59:40.00            283.34291
2018-01-12/21:59:50.00            283.64689
2018-01-12/22:00:00.00            283.94811
2018-01-12/22:00:10.00            284.24660
2018-01-12/22:00:20.00            284.54236
2018-01-12/22:00:30.00            284.83542
2018-01-12/22:00:40.00            285.12578
2018-01-12/22:00:50.00            285.41346
2018-01-12/22:01:00.00            285.69847
2018-01-12/22:01:10.00            285.98084
2018-01-12/22:01:20.00            286.26058
2018-01-12/22:01:30.00            286.53771
2018-01-12/22:01:40.00            286.81224
2018-01-12/22:01:50.00            287.08419
2018-01-12/22:02:00.00            287.35357
2018-01-12/22:02:10.00            287.62042
2018-01-12/22:02:20.00            287.88473
2018-01-12/22:02:30.00            288.14654
2018-01-12/22:02:40.00            288.40586
2018-01-12/22:02:50.00            288.66271
2018-01-12/22:03:00.00            288.91710
2018-01-12/22:03:10.00            289.16906
2018-01-12/22:03:20.00            289.41861
2018-01-12/22:03:30.00            289.66576
2018-01-12/22:03:40.00            289.91054
2018-01-12/22:03:50.00            290.15295
2018-01-12/22:04:00.00            290.39303
2018-01-12/22:04:10.00            290.63079
2018-01-12/22:04:20.00            290.86625
2018-01-12/22:04:30.00            291.09943
2018-01-12/22:04:40.00            291.33035
2018-01-12/22:04:50.00            291.55903
2018-01-12/22:05:00.00            291.78549
2018-01-12/22:05:10.00            292.00974
2018-01-12/22:05:20.00            292.23182
2018-01-12/22:05:30.00            292.45173
2018-01-12/22:05:40.00            292.66949
2018-01-12/22:05:50.00            292.88513
2018-01-12/22:06:00.00            293.09867
2018-01-12/22:06:10.00            293.31012
2018-01-12/22:06:20.00            293.51950
2018-01-12/22:06:30.00            293.72684
2018-01-12/22:06:40.00            293.93215
2018-01-12/22:06:50.00            294.13545
2018-01-12/22:07:00.00            294.33676
2018-01-12/22:07:10.00            294.53610
2018-01-12/22:07:20.00            294.73348
2018-01-12/22:07:30.00            294.92893
2018-01-12/22:07:40.00            295.12247
2018-01-12/22:07:50.00            295.31411
2018-01-12/22:08:00.00            295.50387
2018-01-12/22:08:10.00            295.69177
2018-01-12/22:08:20.00            295.87783
2018-01-12/22:08:30.00            296.06207
2018-01-12/22:08:40.00            296.24449
2018-01-12/22:08:50.00            296.42514
2018-01-12/22:09:00.00            296.60401
2018-01-12/22:09:10.00            296.78113
2018-01-12/22:09:20.00            296.95651
2018-01-12/22:09:30.00            297.13017
2018-01-12/22:09:40.00            297.30214
2018-01-12/22:09:50.00            297.47242
2018-01-12/22:10:00.00            297.64103
2018-01-12/22:10:10.00            297.80800
2018-01-12/22:10:20.00            297.97333
2018-01-12/22:10:30.00            298.13704
2018-01-12/22:10:40.00            298.29915
2018-01-12/22:10:50.00            298.45968
2018-01-12/22:11:00.00            298.61864
2018-01-12/22:11:10.00            298.77605
2018-01-12/22:11:20.00            298.93192
2018-01-12/22:11:30.00            299.08627
2018-01-12/22:11:40.00            299.23912
2018-01-12/22:11:50.00            299.39047
2018-01-12/22:12:00.00            299.54036
2018-01-12/22:12:10.00            299.68878
2018-01-12/22:12:20.00            299.83575
2018-01-12/22:12:30.00            299.98130
2018-01-12/22:12:40.00            300.12543
2018-01-12/22:12:50.00            300.26816
2018-01-12/22:13:00.00            300.40951
2018-01-12/22:13:10.00            300.54948
2018-01-12/22:13:20.00            300.68809
2018-01-12/22:13:30.00            300.82537
2018-01-12/22:13:40.00            300.96131
2018-01-12/22:13:50.00            301.09593
2018-01-12/22:14:00.00            301.22925
2018-01-12/22:14:10.00            301.36128
2018-01-12/22:14:20.00            301.49204
2018-01-12/22:14:30.00            301.62153
2018-01-12/22:14:40.00            301.74977
2018-01-12/22:14:50.00            301.87677
2018-01-12/22:15:00.00            302.00255
2018-01-12/22:15:10.00            302.12712
2018-01-12/22:15:20.00            302.25048
2018-01-12/22:15:30.00            302.37266
2018-01-12/22:15:40.00            302.49367
2018-01-12/22:15:50.00            302.61350
2018-01-12/22:16:00.00            302.73220
2018-01-12/22:16:10.00            302.84974
2018-01-12/22:16:20.00            302.96617
2018-01-12/22:16:30.00            303.08147
2018-01-12/22:16:40.00            303.19567
2018-01-12/22:16:50.00            303.30878
2018-01-12/22:17:00.00            303.42080
2018-01-12/22:17:10.00            303.53175
2018-01-12/22:17:20.00            303.64164
2018-01-12/22:17:30.00            303.75048
2018-01-12/22:17:40.00            303.85828
2018-01-12/22:17:50.00            303.96506
2018-01-12/22:18:00.00            304.07081
2018-01-12/22:18:10.00            304.17555
2018-01-12/22:18:20.00            304.27930
2018-01-12/22:18:30.00            304.38207
2018-01-12/22:18:40.00            304.48385
2018-01-12/22:18:50.00            304.58466
2018-01-12/22:19:00.00            304.68452
2018-01-12/22:19:10.00            304.78343
2018-01-12/22:19:20.00            304.88140
2018-01-12/22:19:30.00            304.97843
2018-01-12/22:19:40.00            305.07455
2018-01-12/22:19:50.00            305.16976
2018-01-12/22:20:00.00            305.26407
2018-01-12/22:20:10.00            305.35748
2018-01-12/22:20:20.00            305.45000
2018-01-12/22:20:30.00            305.54166
2018-01-12/22:20:40.00            305.63245
2018-01-12/22:20:50.00            305.72237
2018-01-12/22:21:00.00            305.81145
2018-01-12/22:21:10.00            305.89969
2018-01-12/22:21:20.00            305.98709
2018-01-12/22:21:30.00            306.07367
2018-01-12/22:21:40.00            306.15943
2018-01-12/22:21:50.00            306.24439
2018-01-12/22:22:00.00            306.32854
2018-01-12/22:22:10.00            306.41190
2018-01-12/22:22:20.00            306.49447
2018-01-12/22:22:30.00            306.57627
2018-01-12/22:22:40.00            306.65730
2018-01-12/22:22:50.00            306.73756
2018-01-12/22:23:00.00            306.81707
2018-01-12/22:23:10.00            306.89584
2018-01-12/22:23:20.00            306.97386
2018-01-12/22:23:30.00            307.05115
2018-01-12/22:23:40.00            307.12771
2018-01-12/22:23:50.00            307.20355
2018-01-12/22:24:00.00            307.27869
2018-01-12/22:24:10.00            307.35311
2018-01-12/22:24:20.00            307.42684
2018-01-12/22:24:30.00            307.49988
2018-01-12/22:24:40.00            307.57222
2018-01-12/22:24:50.00            307.64390
2018-01-12/22:25:00.00            307.71489
2018-01-12/22:25:10.00            307.78523
2018-01-12/22:25:20.00            307.85490
2018-01-12/22:25:30.00            307.92392
2018-01-12/22:25:40.00            307.99229
2018-01-12/22:25:50.00            308.06002
2018-01-12/22:26:00.00            308.12712
2018-01-12/22:26:10.00            308.19358
2018-01-12/22:26:20.00            308.25943
2018-01-12/22:26:30.00            308.32465
2018-01-12/22:26:40.00            308.38927
2018-01-12/22:26:50.00            308.45328
2018-01-12/22:27:00.00            308.51668
2018-01-12/22:27:10.00            308.57950
2018-01-12/22:27:20.00            308.64172
2018-01-12/22:27:30.00            308.70336
2018-01-12/22:27:40.00            308.76442
2018-01-12/22:27:50.00            308.82491
2018-01-12/22:28:00.00            308.88483
2018-01-12/22:28:10.00            308.94419
2018-01-12/22:28:20.00            309.00299
2018-01-12/22:28:30.00            309.06124
2018-01-12/22:28:40.00            309.11894
2018-01-12/22:28:50.00            309.17610
2018-01-12/22:29:00.00            309.23272
2018-01-12/22:29:10.00            309.28881
2018-01-12/22:29:20.00            309.34437
2018-01-12/22:29:30.00            309.39941
2018-01-12/22:29:40.00            309.45393
2018-01-12/22:29:50.00            309.50794
2018-01-12/22:30:00.00            309.56144
2018-01-12/22:30:10.00            309.61443
2018-01-12/22:30:20.00            309.66692
2018-01-12/22:30:30.00            309.71892
2018-01-12/22:30:40.00            309.77043
2018-01-12/22:30:50.00            309.82145
2018-01-12/22:31:00.00            309.87199
2018-01-12/22:31:10.00            309.92205
2018-01-12/22:31:20.00            309.97164
2018-01-12/22:31:30.00            310.02076
2018-01-12/22:31:40.00            310.06941
2018-01-12/22:31:50.00            310.11760
2018-01-12/22:32:00.00            310.16534
2018-01-12/22:32:10.00            310.21262
2018-01-12/22:32:20.00            310.25945
2018-01-12/22:32:30.00            310.30584
2018-01-12/22:32:40.00            310.35178
2018-01-12/22:32:50.00            310.39729
2018-01-12/22:33:00.00            310.44237
2018-01-12/22:33:10.00            310.48701
2018-01-12/22:33:20.00            310.53123
2018-01-12/22:33:30.00            310.57503
2018-01-12/22:33:40.00            310.61840
2018-01-12/22:33:50.00            310.66136
2018-01-12/22:34:00.00            310.70391
2018-01-12/22:34:10.00            310.74605
2018-01-12/22:34:20.00            310.78779
2018-01-12/22:34:30.00            310.82913
2018-01-12/22:34:40.00            310.87006
2018-01-12/22:34:50.00            310.91061
2018-01-12/22:35:00.00            310.95076
2018-01-12/22:35:10.00            310.99053
2018-01-12/22:35:20.00            311.02990
2018-01-12/22:35:30.00            311.06890
2018-01-12/22:35:40.00            311.10752
2018-01-12/22:35:50.00            311.14577
2018-01-12/22:36:00.00            311.18364
2018-01-12/22:36:10.00            311.22115
2018-01-12/22:36:20.00            311.25829
2018-01-12/22:36:30.00            311.29507
2018-01-12/22:36:40.00            311.33149
2018-01-12/22:36:50.00            311.36755
2018-01-12/22:37:00.00            311.40326
2018-01-12/22:37:10.00            311.43862
2018-01-12/22:37:20.00            311.47363
2018-01-12/22:37:30.00            311.50830
2018-01-12/22:37:40.00            311.54262
2018-01-12/22:37:50.00            311.57661
2018-01-12/22:38:00.00            311.61025
2018-01-12/22:38:10.00            311.64357
2018-01-12/22:38:20.00            311.67656
2018-01-12/22:38:30.00            311.70921
2018-01-12/22:38:40.00            311.74154
2018-01-12/22:38:50.00            311.77355
2018-01-12/22:39:00.00            311.80524
2018-01-12/22:39:10.00            311.83661
2018-01-12/22:39:20.00            311.86767
2018-01-12/22:39:30.00            311.89841
2018-01-12/22:39:40.00            311.92884
2018-01-12/22:39:50.00            311.95897
2018-01-12/22:40:00.00            311.98880
2018-01-12/22:40:10.00            312.01831
2018-01-12/22:40:20.00            312.04753
2018-01-12/22:40:30.00            312.07646
2018-01-12/22:40:40.00            312.10508
2018-01-12/22:40:50.00            312.13342
2018-01-12/22:41:00.00            312.16146
2018-01-12/22:41:10.00            312.18921
2018-01-12/22:41:20.00            312.21668
2018-01-12/22:41:30.00            312.24387
2018-01-12/22:41:40.00            312.27077
2018-01-12/22:41:50.00            312.29740
2018-01-12/22:42:00.00            312.32375
2018-01-12/22:42:10.00            312.34982
2018-01-12/22:42:20.00            312.37562
2018-01-12/22:42:30.00            312.40115
2018-01-12/22:42:40.00            312.42641
2018-01-12/22:42:50.00            312.45141
2018-01-12/22:43:00.00            312.47614
2018-01-12/22:43:10.00            312.50061
2018-01-12/22:43:20.00            312.52482
2018-01-12/22:43:30.00            312.54877
2018-01-12/22:43:40.00            312.57247
2018-01-12/22:43:50.00            312.59591
2018-01-12/22:44:00.00            312.61910
2018-01-12/22:44:10.00            312.64204
2018-01-12/22:44:20.00            312.66473
2018-01-12/22:44:30.00            312.68718
2018-01-12/22:44:40.00            312.70938
2018-01-12/22:44:50.00            312.73134
2018-01-12/22:45:00.00            312.75306
2018-01-12/22:45:10.00            312.77453
2018-01-12/22:45:20.00            312.79578
2018-01-12/22:45:30.00            312.81678
2018-01-12/22:45:40.00            312.83755
2018-01-12/22:45:50.00            312.85810
2018-01-12/22:46:00.00            312.87841
2018-01-12/22:46:10.00            312.89850
2018-01-12/22:46:20.00            312.91835
2018-01-12/22:46:30.00            312.93799
2018-01-12/22:46:40.00            312.95740
2018-01-12/22:46:50.00            312.97659
2018-01-12/22:47:00.00            312.99556
2018-01-12/22:47:10.00            313.01431
2018-01-12/22:47:20.00            313.03284
2018-01-12/22:47:30.00            313.05117
2018-01-12/22:47:40.00            313.06928
2018-01-12/22:47:50.00            313.08717
2018-01-12/22:48:00.00            313.10486
2018-01-12/22:48:10.00            313.12234
2018-01-12/22:48:20.00            313.13961
2018-01-12/22:48:30.00            313.15668
2018-01-12/22:48:40.00            313.17354
2018-01-12/22:48:50.00            313.19020
2018-01-12/22:49:00.00            313.20666
2018-01-12/22:49:10.00            313.22292
2018-01-12/22:49:20.00            313.23899
2018-01-12/22:49:30.00            313.25486
2018-01-12/22:49:40.00            313.27053
2018-01-12/22:49:50.00            313.28601
2018-01-12/22:50:00.00            313.30130
2018-01-12/22:50:10.00            313.31640
2018-01-12/22:50:20.00            313.33130
2018-01-12/22:50:30.00            313.34603
2018-01-12/22:50:40.00            313.36056
2018-01-12/22:50:50.00            313.37491
2018-01-12/22:51:00.00            313.38908
2018-01-12/22:51:10.00            313.40306
2018-01-12/22:51:20.00            313.41687
2018-01-12/22:51:30.00            313.43049
2018-01-12/22:51:40.00            313.44394
2018-01-12/22:51:50.00            313.45721
2018-01-12/22:52:00.00            313.47030
2018-01-12/22:52:10.00            313.48322
2018-01-12/22:52:20.00            313.49596
2018-01-12/22:52:30.00            313.50854
2018-01-12/22:52:40.00            313.52095
2018-01-12/22:52:50.00            313.53318
2018-01-12/22:53:00.00            313.54524
2018-01-12/22:53:10.00            313.55715
2018-01-12/22:53:20.00            313.56888
2018-01-12/22:53:30.00            313.58045
2018-01-12/22:53:40.00            313.59186
2018-01-12/22:53:50.00            313.60310
2018-01-12/22:54:00.00            313.61418
2018-01-12/22:54:10.00            313.62511
2018-01-12/22:54:20.00            313.63587
2018-01-12/22:54:30.00            313.64648
2018-01-12/22:54:40.00            313.65693
2018-01-12/22:54:50.00            313.66723
2018-01-12/22:55:00.00            313.67737
2018-01-12/22:55:10.00            313.68736
2018-01-12/22:55:20.00            313.69720
2018-01-12/22:55:30.00            313.70689
2018-01-12/22:55:40.00            313.71642
2018-01-12/22:55:50.00            313.72581
2018-01-12/22:56:00.00            313.73505
2018-01-12/22:56:10.00            313.74415
2018-01-12/22:56:20.00            313.75309
2018-01-12/22:56:30.00            313.76190
2018-01-12/22:56:40.00            313.77056
2018-01-12/22:56:50.00            313.77908
2018-01-12/22:57:00.00            313.78746
2018-01-12/22:57:10.00            313.79570
2018-01-12/22:57:20.00            313.80379
2018-01-12/22:57:30.00            313.81175
2018-01-12/22:57:40.00            313.81958
2018-01-12/22:57:50.00            313.82726
2018-01-12/22:58:00.00            313.83481
2018-01-12/22:58:10.00            313.84223
2018-01-12/22:58:20.00            313.84951
2018-01-12/22:58:30.00            313.85666
2018-01-12/22:58:40.00            313.86368
2018-01-12/22:58:50.00            313.87057
2018-01-12/22:59:00.00            313.87733
2018-01-12/22:59:10.00            313.88396
2018-01-12/22:59:20.00            313.89046
2018-01-12/22:59:30.00            313.89683
2018-01-12/22:59:40.00            313.90308
2018-01-12/22:59:50.00            313.90921
2018-01-12/23:00:00.00            313.91521
2018-01-12/23:00:10.00            313.92108
2018-01-12/23:00:20.00            313.92684
2018-01-12/23:00:30.00            313.93247
2018-01-12/23:00:40.00            313.93798
2018-01-12/23:00:50.00            313.94337
2018-01-12/23:01:00.00            313.94864
2018-01-12/23:01:10.00            313.95380
2018-01-12/23:01:20.00            313.95883
2018-01-12/23:01:30.00            313.96375
2018-01-12/23:01:40.00            313.96856
2018-01-12/23:01:50.00            313.97325
2018-01-12/23:02:00.00            313.97782
2018-01-12/23:02:10.00            313.98228
2018-01-12/23:02:20.00            313.98663
2018-01-12/23:02:30.00            313.99087
2018-01-12/23:02:40.00            313.99500
2018-01-12/23:02:50.00            313.99902
2018-01-12/23:03:00.00            314.00293
2018-01-12/23:03:10.00            314.00672
2018-01-12/23:03:20.00            314.01042
2018-01-12/23:03:30.00            314.01400
2018-01-12/23:03:40.00            314.01748
2018-01-12/23:03:50.00            314.02085
2018-01-12/23:04:00.00            314.02412
2018-01-12/23:04:10.00            314.02729
2018-01-12/23:04:20.00            314.03035
2018-01-12/23:04:30.00            314.03330
2018-01-12/23:04:40.00            314.03616
2018-01-12/23:04:50.00            314.03892
2018-01-12/23:05:00.00            314.04158
2018-01-12/23:05:10.00            314.04413
2018-01-12/23:05:20.00            314.04659
2018-01-12/23:05:30.00            314.04895
2018-01-12/23:05:40.00            314.05121
2018-01-12/23:05:50.00            314.05337
2018-01-12/23:06:00.00            314.05545
2018-01-12/23:06:10.00            314.05742
2018-01-12/23:06:20.00            314.05930
2018-01-12/23:06:30.00            314.06108
2018-01-12/23:06:40.00            314.06277
2018-01-12/23:06:50.00            314.06437
2018-01-12/23:07:00.00            314.06588
2018-01-12/23:07:10.00            314.06730
2018-01-12/23:07:20.00            314.06862
2018-01-12/23:07:30.00            314.06986
2018-01-12/23:07:40.00            314.07101
2018-01-12/23:07:50.00            314.07206
2018-01-12/23:08:00.00            314.07303
2018-01-12/23:08:10.00            314.07391
2018-01-12/23:08:20.00            314.07471
2018-01-12/23:08:30.00            314.07542
2018-01-12/23:08:40.00            314.07604
2018-01-12/23:08:50.00            314.07658
2018-01-12/23:09:00.00            314.07704
2018-01-12/23:09:10.00            314.07741
2018-01-12/23:09:20.00            314.07770
2018-01-12/23:09:30.00            314.07791
2018-01-12/23:09:40.00            314.07803
2018-01-12/23:09:50.00            314.07808
2018-01-12/23:10:00.00            314.07804
2018-01-12/23:10:10.00            314.07792
2018-01-12/23:10:20.00            314.07772
2018-01-12/23:10:30.00            314.07745
2018-01-12/23:10:40.00            314.07710
2018-01-12/23:10:50.00            314.07666
2018-01-12/23:11:00.00            314.07616
2018-01-12/23:11:10.00            314.07557
2018-01-12/23:11:20.00            314.07491
2018-01-12/23:11:30.00            314.07418
2018-01-12/23:11:40.00            314.07337
2018-01-12/23:11:50.00            314.07248
2018-01-12/23:12:00.00            314.07153
2018-01-12/23:12:10.00            314.07050
2018-01-12/23:12:20.00            314.06939
2018-01-12/23:12:30.00            314.06822
2018-01-12/23:12:40.00            314.06697
2018-01-12/23:12:50.00            314.06566
2018-01-12/23:13:00.00            314.06427
2018-01-12/23:13:10.00            314.06281
2018-01-12/23:13:20.00            314.06128
2018-01-12/23:13:30.00            314.05969
2018-01-12/23:13:40.00            314.05803
2018-01-12/23:13:50.00            314.05630
2018-01-12/23:14:00.00            314.05450
2018-01-12/23:14:10.00            314.05264
2018-01-12/23:14:20.00            314.05071
2018-01-12/23:14:30.00            314.04871
2018-01-12/23:14:40.00            314.04665
2018-01-12/23:14:50.00            314.04453
2018-01-12/23:15:00.00            314.04234
2018-01-12/23:15:10.00            314.04009
2018-01-12/23:15:20.00            314.03777
2018-01-12/23:15:30.00            314.03539
2018-01-12/23:15:40.00            314.03296
2018-01-12/23:15:50.00            314.03046
2018-01-12/23:16:00.00            314.02790
2018-01-12/23:16:10.00            314.02528
2018-01-12/23:16:20.00            314.02260
2018-01-12/23:16:30.00            314.01985
2018-01-12/23:16:40.00            314.01706
2018-01-12/23:16:50.00            314.01420
2018-01-12/23:17:00.00            314.01128
2018-01-12/23:17:10.00            314.00831
2018-01-12/23:17:20.00            314.00528
2018-01-12/23:17:30.00            314.00219
2018-01-12/23:17:40.00            313.99905
2018-01-12/23:17:50.00            313.99585
2018-01-12/23:18:00.00            313.99260
2018-01-12/23:18:10.00            313.98929
2018-01-12/23:18:20.00            313.98593
2018-01-12/23:18:30.00            313.98252
2018-01-12/23:18:40.00            313.97905
2018-01-12/23:18:50.00            313.97553
2018-01-12/23:19:00.00            313.97195
2018-01-12/23:19:10.00            313.96833
2018-01-12/23:19:20.00            313.96465
2018-01-12/23:19:30.00            313.96093
2018-01-12/23:19:40.00            313.95715
2018-01-12/23:19:50.00            313.95332
2018-01-12/23:20:00.00            313.94944
2018-01-12/23:20:10.00            313.94552
2018-01-12/23:20:20.00            313.94155
2018-01-12/23:20:30.00            313.93752
2018-01-12/23:20:40.00            313.93345
2018-01-12/23:20:50.00            313.92933
2018-01-12/23:21:00.00            313.92517
2018-01-12/23:21:10.00            313.92096
2018-01-12/23:21:20.00            313.91670
2018-01-12/23:21:30.00            313.91240
2018-01-12/23:21:40.00            313.90805
2018-01-12/23:21:50.00            313.90366
2018-01-12/23:22:00.00            313.89923
2018-01-12/23:22:10.00            313.89475
2018-01-12/23:22:20.00            313.89023
2018-01-12/23:22:30.00            313.88566
2018-01-12/23:22:40.00            313.88105
2018-01-12/23:22:50.00            313.87640
2018-01-12/23:23:00.00            313.87171
2018-01-12/23:23:10.00            313.86698
2018-01-12/23:23:20.00            313.86220
2018-01-12/23:23:30.00            313.85739
2018-01-12/23:23:40.00            313.85254
2018-01-12/23:23:50.00            313.84764
2018-01-12/23:24:00.00            313.84271
2018-01-12/23:24:10.00            313.83774
2018-01-12/23:24:20.00            313.83273
2018-01-12/23:24:30.00            313.82768
2018-01-12/23:24:40.00            313.82260
2018-01-12/23:24:50.00            313.81748
2018-01-12/23:25:00.00            313.81232
2018-01-12/23:25:10.00            313.80712
2018-01-12/23:25:20.00            313.80189
2018-01-12/23:25:30.00            313.79663
2018-01-12/23:25:40.00            313.79133
2018-01-12/23:25:50.00            313.78599
2018-01-12/23:26:00.00            313.78062
2018-01-12/23:26:10.00            313.77522
2018-01-12/23:26:20.00            313.76978
2018-01-12/23:26:30.00            313.76432
2018-01-12/23:26:40.00            313.75881
2018-01-12/23:26:50.00            313.75328
2018-01-12/23:27:00.00            313.74771
2018-01-12/23:27:10.00            313.74212
2018-01-12/23:27:20.00            313.73649
2018-01-12/23:27:30.00            313.73083
2018-01-12/23:27:40.00            313.72514
2018-01-12/23:27:50.00            313.71943
2018-01-12/23:28:00.00            313.71368
2018-01-12/23:28:10.00            313.70790
2018-01-12/23:28:20.00            313.70209
2018-01-12/23:28:30.00            313.69626
2018-01-12/23:28:40.00            313.69040
2018-01-12/23:28:50.00            313.68451
2018-01-12/23:29:00.00            313.67860
2018-01-12/23:29:10.00            313.67265
2018-01-12/23:29:20.00            313.66668
2018-01-12/23:29:30.00            313.66069
2018-01-12/23:29:40.00            313.65467
2018-01-12/23:29:50.00            313.64862
2018-01-12/23:30:00.00            313.64255
2018-01-12/23:30:10.00            313.63646
2018-01-12/23:30:20.00            313.63034
2018-01-12/23:30:30.00            313.62420
2018-01-12/23:30:40.00            313.61804
2018-01-12/23:30:50.00            313.61185
2018-01-12/23:31:00.00            313.60564
2018-01-12/23:31:10.00            313.59941
2018-01-12/23:31:20.00            313.59315
2018-01-12/23:31:30.00            313.58688
2018-01-12/23:31:40.00            313.58059
2018-01-12/23:31:50.00            313.57427
2018-01-12/23:32:00.00            313.56793
2018-01-12/23:32:10.00            313.56158
2018-01-12/23:32:20.00            313.55520
2018-01-12/23:32:30.00            313.54881
2018-01-12/23:32:40.00            313.54240
2018-01-12/23:32:50.00            313.53597
2018-01-12/23:33:00.00            313.52952
2018-01-12/23:33:10.00            313.52306
2018-01-12/23:33:20.00            313.51658
2018-01-12/23:33:30.00            313.51008
2018-01-12/23:33:40.00            313.50356
2018-01-12/23:33:50.00            313.49703
2018-01-12/23:34:00.00            313.49049
2018-01-12/23:34:10.00            313.48392
2018-01-12/23:34:20.00            313.47735
2018-01-12/23:34:30.00            313.47076
2018-01-12/23:34:40.00            313.46415
2018-01-12/23:34:50.00            313.45754
2018-01-12/23:35:00.00            313.45090
2018-01-12/23:35:10.00            313.44426
2018-01-12/23:35:20.00            313.43760
2018-01-12/23:35:30.00            313.43093
2018-01-12/23:35:40.00            313.42426
2018-01-12/23:35:50.00            313.41756
2018-01-12/23:36:00.00            313.41086
2018-01-12/23:36:10.00            313.40415
2018-01-12/23:36:20.00            313.39743
2018-01-12/23:36:30.00            313.39069
2018-01-12/23:36:40.00            313.38395
2018-01-12/23:36:50.00            313.37720
2018-01-12/23:37:00.00            313.37044
2018-01-12/23:37:10.00            313.36367
2018-01-12/23:37:20.00            313.35690
2018-01-12/23:37:30.00            313.35012
2018-01-12/23:37:40.00            313.34333
2018-01-12/23:37:50.00            313.33653
2018-01-12/23:38:00.00            313.32973
2018-01-12/23:38:10.00            313.32292
2018-01-12/23:38:20.00            313.31610
2018-01-12/23:38:30.00            313.30929
2018-01-12/23:38:40.00            313.30246
2018-01-12/23:38:50.00            313.29563
2018-01-12/23:39:00.00            313.28880
2018-01-12/23:39:10.00            313.28197
2018-01-12/23:39:20.00            313.27513
2018-01-12/23:39:30.00            313.26829
2018-01-12/23:39:40.00            313.26144
2018-01-12/23:39:50.00            313.25460
2018-01-12/23:40:00.00            313.24775
2018-01-12/23:40:10.00            313.24090
2018-01-12/23:40:20.00            313.23405
2018-01-12/23:40:30.00            313.22720
2018-01-12/23:40:40.00            313.22036
2018-01-12/23:40:50.00            313.21350
2018-01-12/23:41:00.00            313.20666
2018-01-12/23:41:10.00            313.19981
2018-01-12/23:41:20.00            313.19296
2018-01-12/23:41:30.00            313.18612
2018-01-12/23:41:40.00            313.17928
2018-01-12/23:41:50.00            313.17244
2018-01-12/23:42:00.00            313.16560
2018-01-12/23:42:10.00            313.15877
2018-01-12/23:42:20.00            313.15195
2018-01-12/23:42:30.00            313.14512
2018-01-12/23:42:40.00            313.13831
2018-01-12/23:42:50.00            313.13149
2018-01-12/23:43:00.00            313.12469
2018-01-12/23:43:10.00            313.11789
2018-01-12/23:43:20.00            313.11109
2018-01-12/23:43:30.00            313.10430
2018-01-12/23:43:40.00            313.09752
2018-01-12/23:43:50.00            313.09075
2018-01-12/23:44:00.00            313.08399
2018-01-12/23:44:10.00            313.07723
2018-01-12/23:44:20.00            313.07048
2018-01-12/23:44:30.00            313.06375
2018-01-12/23:44:40.00            313.05702
2018-01-12/23:44:50.00            313.05030
2018-01-12/23:45:00.00            313.04360
2018-01-12/23:45:10.00            313.03690
2018-01-12/23:45:20.00            313.03022
2018-01-12/23:45:30.00            313.02355
2018-01-12/23:45:40.00            313.01689
2018-01-12/23:45:50.00            313.01024
2018-01-12/23:46:00.00            313.00361
2018-01-12/23:46:10.00            312.99699
2018-01-12/23:46:20.00            312.99039
2018-01-12/23:46:30.00            312.98379
2018-01-12/23:46:40.00            312.97722
2018-01-12/23:46:50.00            312.97066
2018-01-12/23:47:00.00            312.96412
2018-01-12/23:47:10.00            312.95759
2018-01-12/23:47:20.00            312.95108
2018-01-12/23:47:30.00            312.94459
2018-01-12/23:47:40.00            312.93811
2018-01-12/23:47:50.00            312.93166
2018-01-12/23:48:00.00            312.92522
2018-01-12/23:48:10.00            312.91880
2018-01-12/23:48:20.00            312.91240
2018-01-12/23:48:30.00            312.90602
2018-01-12/23:48:40.00            312.89966
2018-01-12/23:48:50.00            312.89332
2018-01-12/23:49:00.00            312.88701
2018-01-12/23:49:10.00            312.88072
2018-01-12/23:49:20.00            312.87444
2018-01-12/23:49:30.00            312.86819
2018-01-12/23:49:40.00            312.86197
2018-01-12/23:49:50.00            312.85577
2018-01-12/23:50:00.00            312.84959
2018-01-12/23:50:10.00            312.84344
2018-01-12/23:50:20.00            312.83731
2018-01-12/23:50:30.00            312.83121
2018-01-12/23:50:40.00            312.82514
2018-01-12/23:50:50.00            312.81909
2018-01-12/23:51:00.00            312.81307
2018-01-12/23:51:10.00            312.80708
2018-01-12/23:51:20.00            312.80112
2018-01-12/23:51:30.00            312.79518
2018-01-12/23:51:40.00            312.78928
2018-01-12/23:51:50.00            312.78340
2018-01-12/23:52:00.00            312.77756
2018-01-12/23:52:10.00            312.77175
2018-01-12/23:52:20.00            312.76597
2018-01-12/23:52:30.00            312.76021
2018-01-12/23:52:40.00            312.75450
2018-01-12/23:52:50.00            312.74881
2018-01-12/23:53:00.00            312.74316
2018-01-12/23:53:10.00            312.73755
2018-01-12/23:53:20.00            312.73197
2018-01-12/23:53:30.00            312.72642
2018-01-12/23:53:40.00            312.72091
2018-01-12/23:53:50.00            312.71544
2018-01-12/23:54:00.00            312.71000
2018-01-12/23:54:10.00            312.70460
2018-01-12/23:54:20.00            312.69924
2018-01-12/23:54:30.00            312.69392
2018-01-12/23:54:40.00            312.68863
2018-01-12/23:54:50.00            312.68339
2018-01-12/23:55:00.00            312.67819
2018-01-12/23:55:10.00            312.67302
2018-01-12/23:55:20.00            312.66791
2018-01-12/23:55:30.00            312.66283
2018-01-12/23:55:40.00            312.65779
2018-01-12/23:55:50.00            312.65280
2018-01-12/23:56:00.00            312.64785
2018-01-12/23:56:10.00            312.64295
2018-01-12/23:56:20.00            312.63809
2018-01-12/23:56:30.00            312.63328
2018-01-12/23:56:40.00            312.62852
2018-01-12/23:56:50.00            312.62380
2018-01-12/23:57:00.00            312.61913
2018-01-12/23:57:10.00            312.61451
2018-01-12/23:57:20.00            312.60994
2018-01-12/23:57:30.00            312.60541
2018-01-12/23:57:40.00            312.60094
2018-01-12/23:57:50.00            312.59652
2018-01-12/23:58:00.00            312.59215
2018-01-12/23:58:10.00            312.58783
2018-01-12/23:58:20.00            312.58357
2018-01-12/23:58:30.00            312.57936
2018-01-12/23:58:40.00            312.57520
2018-01-12/23:58:50.00            312.57110
2018-01-12/23:59:00.00            312.56706
2018-01-12/23:59:10.00            312.56307
2018-01-12/23:59:20.00            312.55914
2018-01-12/23:59:30.00            312.55526
2018-01-12/23:59:40.00            312.55145
2018-01-12/23:59:50.00            312.54770
2018-01-13/00:00:00.00            312.54400
2018-01-13/00:00:10.00            312.54037
2018-01-13/00:00:20.00            312.53680
2018-01-13/00:00:30.00            312.53329
2018-01-13/00:00:40.00            312.52984
2018-01-13/00:00:50.00            312.52646
2018-01-13/00:01:00.00            312.52314
2018-01-13/00:01:10.00            312.51989
2018-01-13/00:01:20.00            312.51670
2018-01-13/00:01:30.00            312.51358
2018-01-13/00:01:40.00            312.51053
2018-01-13/00:01:50.00            312.50755
2018-01-13/00:02:00.00            312.50464
2018-01-13/00:02:10.00            312.50179
2018-01-13/00:02:20.00            312.49902
2018-01-13/00:02:30.00            312.49633
2018-01-13/00:02:40.00            312.49370
2018-01-13/00:02:50.00            312.49115
2018-01-13/00:03:00.00            312.48867
2018-01-13/00:03:10.00            312.48626
2018-01-13/00:03:20.00            312.48394
2018-01-13/00:03:30.00            312.48169
2018-01-13/00:03:40.00            312.47952
2018-01-13/00:03:50.00            312.47743
2018-01-13/00:04:00.00            312.47541
2018-01-13/00:04:10.00            312.47348
2018-01-13/00:04:20.00            312.47163
2018-01-13/00:04:30.00            312.46987
2018-01-13/00:04:40.00            312.46818
2018-01-13/00:04:50.00            312.46659
2018-01-13/00:05:00.00            312.46507
2018-01-13/00:05:10.00            312.46365
2018-01-13/00:05:20.00            312.46231
2018-01-13/00:05:30.00            312.46106
2018-01-13/00:05:40.00            312.45990
2018-01-13/00:05:50.00            312.45883
2018-01-13/00:06:00.00            312.45785
2018-01-13/00:06:10.00            312.45697
2018-01-13/00:06:20.00            312.45618
2018-01-13/00:06:30.00            312.45548
2018-01-13/00:06:40.00            312.45488
2018-01-13/00:06:50.00            312.45437
2018-01-13/00:07:00.00            312.45397
2018-01-13/00:07:10.00            312.45366
2018-01-13/00:07:20.00            312.45346
2018-01-13/00:07:30.00            312.45335
2018-01-13/00:07:40.00            312.45335
2018-01-13/00:07:50.00            312.45345
2018-01-13/00:08:00.00            312.45366
2018-01-13/00:08:10.00            312.45397
2018-01-13/00:08:20.00            312.45439
2018-01-13/00:08:30.00            312.45492
2018-01-13/00:08:40.00            312.45556
2018-01-13/00:08:50.00            312.45631
2018-01-13/00:09:00.00            312.45717
2018-01-13/00:09:10.00            312.45814
2018-01-13/00:09:20.00            312.45923
2018-01-13/00:09:30.00            312.46044
2018-01-13/00:09:40.00            312.46176
2018-01-13/00:09:50.00            312.46320
2018-01-13/00:10:00.00            312.46476
2018-01-13/00:10:10.00            312.46645
2018-01-13/00:10:20.00            312.46826
2018-01-13/00:10:30.00            312.47019
2018-01-13/00:10:40.00            312.47224
2018-01-13/00:10:50.00            312.47442
2018-01-13/00:11:00.00            312.47674
2018-01-13/00:11:10.00            312.47918
2018-01-13/00:11:20.00            312.48175
2018-01-13/00:11:30.00            312.48446
2018-01-13/00:11:40.00            312.48730
2018-01-13/00:11:50.00            312.49027
2018-01-13/00:12:00.00            312.49339
2018-01-13/00:12:10.00            312.49664
2018-01-13/00:12:20.00            312.50003
2018-01-13/00:12:30.00            312.50357
2018-01-13/00:12:40.00            312.50725
2018-01-13/00:12:50.00            312.51108
2018-01-13/00:13:00.00            312.51505
2018-01-13/00:13:10.00            312.51917
2018-01-13/00:13:20.00            312.52344
2018-01-13/00:13:30.00            312.52787
2018-01-13/00:13:40.00            312.53245
2018-01-13/00:13:50.00            312.53718
2018-01-13/00:14:00.00            312.54207
2018-01-13/00:14:10.00            312.54713
2018-01-13/00:14:20.00            312.55234
2018-01-13/00:14:30.00            312.55772
2018-01-13/00:14:40.00            312.56326
2018-01-13/00:14:50.00            312.56897
2018-01-13/00:15:00.00            312.57485
2018-01-13/00:15:10.00            312.58090
2018-01-13/00:15:20.00            312.58712
2018-01-13/00:15:30.00            312.59352
2018-01-13/00:15:40.00            312.60009
2018-01-13/00:15:50.00            312.60684
2018-01-13/00:16:00.00            312.61378
2018-01-13/00:16:10.00            312.62090
2018-01-13/00:16:20.00            312.62821
2018-01-13/00:16:30.00            312.63570
2018-01-13/00:16:40.00            312.64338
2018-01-13/00:16:50.00            312.65126
2018-01-13/00:17:00.00            312.65933
2018-01-13/00:17:10.00            312.66760
2018-01-13/00:17:20.00            312.67607
2018-01-13/00:17:30.00            312.68473
2018-01-13/00:17:40.00            312.69361
2018-01-13/00:17:50.00            312.70269
2018-01-13/00:18:00.00            312.71198
2018-01-13/00:18:10.00            312.72148
2018-01-13/00:18:20.00            312.73120
2018-01-13/00:18:30.00            312.74113
2018-01-13/00:18:40.00            312.75128
2018-01-13/00:18:50.00            312.76166
2018-01-13/00:19:00.00            312.77226
2018-01-13/00:19:10.00            312.78309
2018-01-13/00:19:20.00            312.79415
2018-01-13/00:19:30.00            312.80545
2018-01-13/00:19:40.00            312.81698
2018-01-13/00:19:50.00            312.82875
2018-01-13/00:20:00.00            312.84077
2018-01-13/00:20:10.00            312.85303
2018-01-13/00:20:20.00            312.86553
2018-01-13/00:20:30.00            312.87830
2018-01-13/00:20:40.00            312.89131
2018-01-13/00:20:50.00            312.90459
2018-01-13/00:21:00.00            312.91812
2018-01-13/00:21:10.00            312.93193
2018-01-13/00:21:20.00            312.94600
2018-01-13/00:21:30.00            312.96034
2018-01-13/00:21:40.00            312.97496
2018-01-13/00:21:50.00            312.98986
2018-01-13/00:22:00.00            313.00504
2018-01-13/00:22:10.00            313.02051
2018-01-13/00:22:20.00            313.03626
2018-01-13/00:22:30.00            313.05232
2018-01-13/00:22:40.00            313.06867
2018-01-13/00:22:50.00            313.08532
2018-01-13/00:23:00.00            313.10228
2018-01-13/00:23:10.00            313.11955
2018-01-13/00:23:20.00            313.13713
2018-01-13/00:23:30.00            313.15504
2018-01-13/00:23:40.00            313.17326
2018-01-13/00:23:50.00            313.19182
2018-01-13/00:24:00.00            313.21070
2018-01-13/00:24:10.00            313.22993
2018-01-13/00:24:20.00            313.24949
2018-01-13/00:24:30.00            313.26940
2018-01-13/00:24:40.00            313.28966
2018-01-13/00:24:50.00            313.31028
2018-01-13/00:25:00.00            313.33125
2018-01-13/00:25:10.00            313.35259
2018-01-13/00:25:20.00            313.37430
2018-01-13/00:25:30.00            313.39639
2018-01-13/00:25:40.00            313.41886
2018-01-13/00:25:50.00            313.44172
2018-01-13/00:26:00.00            313.46497
2018-01-13/00:26:10.00            313.48862
2018-01-13/00:26:20.00            313.51267
2018-01-13/00:26:30.00            313.53713
2018-01-13/00:26:40.00            313.56200
2018-01-13/00:26:50.00            313.58730
2018-01-13/00:27:00.00            313.61303
2018-01-13/00:27:10.00            313.63919
2018-01-13/00:27:20.00            313.66579
2018-01-13/00:27:30.00            313.69284
2018-01-13/00:27:40.00            313.72034
2018-01-13/00:27:50.00            313.74830
2018-01-13/00:28:00.00            313.77673
2018-01-13/00:28:10.00            313.80564
2018-01-13/00:28:20.00            313.83503
2018-01-13/00:28:30.00            313.86490
2018-01-13/00:28:40.00            313.89528
2018-01-13/00:28:50.00            313.92616
2018-01-13/00:29:00.00            313.95755
2018-01-13/00:29:10.00            313.98946
2018-01-13/00:29:20.00            314.02191
2018-01-13/00:29:30.00            314.05488
2018-01-13/00:29:40.00            314.08841
2018-01-13/00:29:50.00            314.12249
2018-01-13/00:30:00.00            314.15713
2018-01-13/00:30:10.00            314.19235
2018-01-13/00:30:20.00            314.22815
2018-01-13/00:30:30.00            314.26454
2018-01-13/00:30:40.00            314.30153
2018-01-13/00:30:50.00            314.33913
2018-01-13/00:31:00.00            314.37735
2018-01-13/00:31:10.00            314.41620
2018-01-13/00:31:20.00            314.45570
2018-01-13/00:31:30.00            314.49585
2018-01-13/00:31:40.00            314.53666
2018-01-13/00:31:50.00            314.57814
2018-01-13/00:32:00.00            314.62032
2018-01-13/00:32:10.00            314.66319
2018-01-13/00:32:20.00            314.70677
2018-01-13/00:32:30.00            314.75108
2018-01-13/00:32:40.00            314.79612
2018-01-13/00:32:50.00            314.84191
2018-01-13/00:33:00.00            314.88846
2018-01-13/00:33:10.00            314.93579
2018-01-13/00:33:20.00            314.98390
2018-01-13/00:33:30.00            315.03282
2018-01-13/00:33:40.00            315.08256
2018-01-13/00:33:50.00            315.13313
2018-01-13/00:34:00.00            315.18454
2018-01-13/00:34:10.00            315.23682
2018-01-13/00:34:20.00            315.28998
2018-01-13/00:34:30.00            315.34404
2018-01-13/00:34:40.00            315.39901
2018-01-13/00:34:50.00            315.45491
2018-01-13/00:35:00.00            315.51176
2018-01-13/00:35:10.00            315.56958
2018-01-13/00:35:20.00            315.62838
2018-01-13/00:35:30.00            315.68818
2018-01-13/00:35:40.00            315.74901
2018-01-13/00:35:50.00            315.81087
2018-01-13/00:36:00.00            315.87381
2018-01-13/00:36:10.00            315.93783
2018-01-13/00:36:20.00            316.00295
2018-01-13/00:36:30.00            316.06921
2018-01-13/00:36:40.00            316.13661
2018-01-13/00:36:50.00            316.20520
2018-01-13/00:37:00.00            316.27498
2018-01-13/00:37:10.00            316.34598
2018-01-13/00:37:20.00            316.41824
2018-01-13/00:37:30.00            316.49178
2018-01-13/00:37:40.00            316.56661
2018-01-13/00:37:50.00            316.64278
2018-01-13/00:38:00.00            316.72031
2018-01-13/00:38:10.00            316.79922
2018-01-13/00:38:20.00            316.87956
2018-01-13/00:38:30.00            316.96134
2018-01-13/00:38:40.00            317.04461
2018-01-13/00:38:50.00            317.12939
2018-01-13/00:39:00.00            317.21572
2018-01-13/00:39:10.00            317.30364
2018-01-13/00:39:20.00            317.39317
2018-01-13/00:39:30.00            317.48436
2018-01-13/00:39:40.00            317.57725
2018-01-13/00:39:50.00            317.67186
2018-01-13/00:40:00.00            317.76826
2018-01-13/00:40:10.00            317.86647
2018-01-13/00:40:20.00            317.96653
2018-01-13/00:40:30.00            318.06851
2018-01-13/00:40:40.00            318.17243
2018-01-13/00:40:50.00            318.27835
2018-01-13/00:41:00.00            318.38631
2018-01-13/00:41:10.00            318.49637
2018-01-13/00:41:20.00            318.60858
2018-01-13/00:41:30.00            318.72300
2018-01-13/00:41:40.00            318.83966
2018-01-13/00:41:50.00            318.95864
2018-01-13/00:42:00.00            319.08001
2018-01-13/00:42:10.00            319.20380
2018-01-13/00:42:20.00            319.33009
2018-01-13/00:42:30.00            319.45895
2018-01-13/00:42:40.00            319.59045
2018-01-13/00:42:50.00            319.72464
2018-01-13/00:43:00.00            319.86161
2018-01-13/00:43:10.00            320.00144
2018-01-13/00:43:20.00            320.14419
2018-01-13/00:43:30.00            320.28996
2018-01-13/00:43:40.00            320.43881
2018-01-13/00:43:50.00            320.59086
2018-01-13/00:44:00.00            320.74617
2018-01-13/00:44:10.00            320.90486
2018-01-13/00:44:20.00            321.06700
2018-01-13/00:44:30.00            321.23271
2018-01-13/00:44:40.00            321.40208
2018-01-13/00:44:50.00            321.57524
2018-01-13/00:45:00.00            321.75228
2018-01-13/00:45:10.00            321.93333
2018-01-13/00:45:20.00            322.11851
2018-01-13/00:45:30.00            322.30795
2018-01-13/00:45:40.00            322.50178
2018-01-13/00:45:50.00            322.70013
2018-01-13/00:46:00.00            322.90315
2018-01-13/00:46:10.00            323.11099
2018-01-13/00:46:20.00            323.32380
2018-01-13/00:46:30.00            323.54175
2018-01-13/00:46:40.00            323.76499
2018-01-13/00:46:50.00            323.99371
2018-01-13/00:47:00.00            324.22809
2018-01-13/00:47:10.00            324.46832
2018-01-13/00:47:20.00            324.71460
2018-01-13/00:47:30.00            324.96713
2018-01-13/00:47:40.00            325.22614
2018-01-13/00:47:50.00            325.49185
2018-01-13/00:48:00.00            325.76448
2018-01-13/00:48:10.00            326.04431
2018-01-13/00:48:20.00            326.33157
2018-01-13/00:48:30.00            326.62653
2018-01-13/00:48:40.00            326.92949
2018-01-13/00:48:50.00            327.24074
2018-01-13/00:49:00.00            327.56058
2018-01-13/00:49:10.00            327.88933
2018-01-13/00:49:20.00            328.22735
2018-01-13/00:49:30.00            328.57497
2018-01-13/00:49:40.00            328.93257
2018-01-13/00:49:50.00            329.30054
2018-01-13/00:50:00.00            329.67929
2018-01-13/00:50:10.00            330.06925
2018-01-13/00:50:20.00            330.47085
2018-01-13/00:50:30.00            330.88458
2018-01-13/00:50:40.00            331.31092
2018-01-13/00:50:50.00            331.75038
2018-01-13/00:51:00.00            332.20352
2018-01-13/00:51:10.00            332.67089
2018-01-13/00:51:20.00            333.15310
2018-01-13/00:51:30.00            333.65076
2018-01-13/00:51:40.00            334.16453
2018-01-13/00:51:50.00            334.69510
2018-01-13/00:52:00.00            335.24318
2018-01-13/00:52:10.00            335.80953
2018-01-13/00:52:20.00            336.39493
2018-01-13/00:52:30.00            337.00022
2018-01-13/00:52:40.00            337.62625
2018-01-13/00:52:50.00            338.27392
2018-01-13/00:53:00.00            338.94419
2018-01-13/00:53:10.00            339.63802
2018-01-13/00:53:20.00            340.35646
2018-01-13/00:53:30.00            341.10056
2018-01-13/00:53:40.00            341.87143
2018-01-13/00:53:50.00            342.67022
2018-01-13/00:54:00.00            343.49812
2018-01-13/00:54:10.00            344.35635
2018-01-13/00:54:20.00            345.24619
2018-01-13/00:54:30.00            346.16891
2018-01-13/00:54:40.00            347.12585
2018-01-13/00:54:50.00            348.11835
2018-01-13/00:55:00.00            349.14777
2018-01-13/00:55:10.00            350.21547
2018-01-13/00:55:20.00            351.32282
2018-01-13/00:55:30.00            352.47115
2018-01-13/00:55:40.00            353.66179
2018-01-13/00:55:50.00            354.89599
2018-01-13/00:56:00.00            356.17494
2018-01-13/00:56:10.00            357.49975
2018-01-13/00:56:20.00            358.87141
2018-01-13/00:56:30.00           0.29074653
2018-01-13/00:56:40.00            1.7584347
2018-01-13/00:56:50.00            3.2749276
2018-01-13/00:57:00.00            4.8404382
2018-01-13/00:57:10.00            6.4548994
2018-01-13/00:57:20.00            8.1179317
2018-01-13/00:57:30.00            9.8288015
2018-01-13/00:57:40.00            11.586393
2018-01-13/00:57:50.00            13.389180
2018-01-13/00:58:00.00            15.235196
2018-01-13/00:58:10.00            17.122026
2018-01-13/00:58:20.00            19.046791
2018-01-13/00:58:30.00            21.006157
2018-01-13/00:58:40.00            22.996349
2018-01-13/00:58:50.00            25.013172
2018-01-13/00:59:00.00            27.052062
2018-01-13/00:59:10.00            29.108131
2018-01-13/00:59:20.00            31.176236
2018-01-13/00:59:30.00            33.251051
2018-01-13/00:59:40.00            35.327145
2018-01-13/00:59:50.00            37.399069
2018-01-13/01:00:00.00            39.461445
2018-01-13/01:00:10.00            41.509043
2018-01-13/01:00:20.00            43.536856
2018-01-13/01:00:30.00            45.540186
2018-01-13/01:00:40.00            47.514672
2018-01-13/01:00:50.00            49.456362
2018-01-13/01:01:00.00            51.361734
2018-01-13/01:01:10.00            53.227717
2018-01-13/01:01:20.00            55.051708
2018-01-13/01:01:30.00            56.831549
2018-01-13/01:01:40.00            58.565532
2018-01-13/01:01:50.00            60.252379
2018-01-13/01:02:00.00            61.891191
2018-01-13/01:02:10.00            63.481460
2018-01-13/01:02:20.00            65.022977
2018-01-13/01:02:30.00            66.515854
2018-01-13/01:02:40.00            67.960443
2018-01-13/01:02:50.00            69.357329
2018-01-13/01:03:00.00            70.707284
2018-01-13/01:03:10.00            72.011234
2018-01-13/01:03:20.00            73.270236
2018-01-13/01:03:30.00            74.485452
2018-01-13/01:03:40.00            75.658114
2018-01-13/01:03:50.00            76.789518
2018-01-13/01:04:00.00            77.880995
2018-01-13/01:04:10.00            78.933904
2018-01-13/01:04:20.00            79.949608
2018-01-13/01:04:30.00            80.929469
2018-01-13/01:04:40.00            81.874841
2018-01-13/01:04:50.00            82.787055
2018-01-13/01:05:00.00            83.667419
2018-01-13/01:05:10.00            84.517210
2018-01-13/01:05:20.00            85.337668
2018-01-13/01:05:30.00            86.130001
2018-01-13/01:05:40.00            86.895373
2018-01-13/01:05:50.00            87.634911
2018-01-13/01:06:00.00            88.349698
2018-01-13/01:06:10.00            89.040776
2018-01-13/01:06:20.00            89.709148
2018-01-13/01:06:30.00            90.355772
2018-01-13/01:06:40.00            90.981569
2018-01-13/01:06:50.00            91.587417
2018-01-13/01:07:00.00            92.174160
2018-01-13/01:07:10.00            92.742600
2018-01-13/01:07:20.00            93.293506
2018-01-13/01:07:30.00            93.827611
2018-01-13/01:07:40.00            94.345615
2018-01-13/01:07:50.00            94.848187
2018-01-13/01:08:00.00            95.335961
2018-01-13/01:08:10.00            95.809546
2018-01-13/01:08:20.00            96.269522
2018-01-13/01:08:30.00            96.716441
2018-01-13/01:08:40.00            97.150829
2018-01-13/01:08:50.00            97.573188
2018-01-13/01:09:00.00            97.983999
2018-01-13/01:09:10.00            98.383718
2018-01-13/01:09:20.00            98.772781
2018-01-13/01:09:30.00            99.151604
2018-01-13/01:09:40.00            99.520584
2018-01-13/01:09:50.00            99.880100
2018-01-13/01:10:00.00            100.23051
2018-01-13/01:10:10.00            100.57217
2018-01-13/01:10:20.00            100.90540
2018-01-13/01:10:30.00            101.23052
2018-01-13/01:10:40.00            101.54782
2018-01-13/01:10:50.00            101.85761
2018-01-13/01:11:00.00            102.16015
2018-01-13/01:11:10.00            102.45570
2018-01-13/01:11:20.00            102.74452
2018-01-13/01:11:30.00            103.02685
2018-01-13/01:11:40.00            103.30292
2018-01-13/01:11:50.00            103.57295
2018-01-13/01:12:00.00            103.83716
2018-01-13/01:12:10.00            104.09574
2018-01-13/01:12:20.00            104.34889
2018-01-13/01:12:30.00            104.59680
2018-01-13/01:12:40.00            104.83964
2018-01-13/01:12:50.00            105.07760
2018-01-13/01:13:00.00            105.31082
2018-01-13/01:13:10.00            105.53948
2018-01-13/01:13:20.00            105.76372
2018-01-13/01:13:30.00            105.98368
2018-01-13/01:13:40.00            106.19952
2018-01-13/01:13:50.00            106.41137
2018-01-13/01:14:00.00            106.61934
2018-01-13/01:14:10.00            106.82358
2018-01-13/01:14:20.00            107.02419
2018-01-13/01:14:30.00            107.22130
2018-01-13/01:14:40.00            107.41502
2018-01-13/01:14:50.00            107.60545
2018-01-13/01:15:00.00            107.79269
2018-01-13/01:15:10.00            107.97686
2018-01-13/01:15:20.00            108.15803
2018-01-13/01:15:30.00            108.33632
2018-01-13/01:15:40.00            108.51179
2018-01-13/01:15:50.00            108.68455
2018-01-13/01:16:00.00            108.85467
2018-01-13/01:16:10.00            109.02224
2018-01-13/01:16:20.00            109.18733
2018-01-13/01:16:30.00            109.35002
2018-01-13/01:16:40.00            109.51037
2018-01-13/01:16:50.00            109.66847
2018-01-13/01:17:00.00            109.82438
2018-01-13/01:17:10.00            109.97816
2018-01-13/01:17:20.00            110.12987
2018-01-13/01:17:30.00            110.27959
2018-01-13/01:17:40.00            110.42736
2018-01-13/01:17:50.00            110.57325
2018-01-13/01:18:00.00            110.71731
2018-01-13/01:18:10.00            110.85960
2018-01-13/01:18:20.00            111.00016
2018-01-13/01:18:30.00            111.13906
2018-01-13/01:18:40.00            111.27633
2018-01-13/01:18:50.00            111.41203
2018-01-13/01:19:00.00            111.54620
2018-01-13/01:19:10.00            111.67889
2018-01-13/01:19:20.00            111.81014
2018-01-13/01:19:30.00            111.94000
2018-01-13/01:19:40.00            112.06850
2018-01-13/01:19:50.00            112.19569
2018-01-13/01:20:00.00            112.32160
2018-01-13/01:20:10.00            112.44627
2018-01-13/01:20:20.00            112.56974
2018-01-13/01:20:30.00            112.69205
2018-01-13/01:20:40.00            112.81323
2018-01-13/01:20:50.00            112.93331
2018-01-13/01:21:00.00            113.05233
2018-01-13/01:21:10.00            113.17032
2018-01-13/01:21:20.00            113.28731
2018-01-13/01:21:30.00            113.40334
2018-01-13/01:21:40.00            113.51842
2018-01-13/01:21:50.00            113.63259
2018-01-13/01:22:00.00            113.74589
2018-01-13/01:22:10.00            113.85833
2018-01-13/01:22:20.00            113.96994
2018-01-13/01:22:30.00            114.08075
2018-01-13/01:22:40.00            114.19079
2018-01-13/01:22:50.00            114.30008
2018-01-13/01:23:00.00            114.40865
2018-01-13/01:23:10.00            114.51651
2018-01-13/01:23:20.00            114.62370
2018-01-13/01:23:30.00            114.73023
2018-01-13/01:23:40.00            114.83614
2018-01-13/01:23:50.00            114.94143
2018-01-13/01:24:00.00            115.04613
2018-01-13/01:24:10.00            115.15027
2018-01-13/01:24:20.00            115.25386
2018-01-13/01:24:30.00            115.35692
2018-01-13/01:24:40.00            115.45948
2018-01-13/01:24:50.00            115.56155
2018-01-13/01:25:00.00            115.66315
2018-01-13/01:25:10.00            115.76430
2018-01-13/01:25:20.00            115.86502
2018-01-13/01:25:30.00            115.96533
2018-01-13/01:25:40.00            116.06524
2018-01-13/01:25:50.00            116.16477
2018-01-13/01:26:00.00            116.26394
2018-01-13/01:26:10.00            116.36277
2018-01-13/01:26:20.00            116.46126
2018-01-13/01:26:30.00            116.55945
2018-01-13/01:26:40.00            116.65734
2018-01-13/01:26:50.00            116.75495
2018-01-13/01:27:00.00            116.85229
2018-01-13/01:27:10.00            116.94938
2018-01-13/01:27:20.00            117.04624
2018-01-13/01:27:30.00            117.14287
2018-01-13/01:27:40.00            117.23930
2018-01-13/01:27:50.00            117.33554
2018-01-13/01:28:00.00            117.43160
2018-01-13/01:28:10.00            117.52749
2018-01-13/01:28:20.00            117.62323
2018-01-13/01:28:30.00            117.71884
2018-01-13/01:28:40.00            117.81432
2018-01-13/01:28:50.00            117.90969
2018-01-13/01:29:00.00            118.00496
2018-01-13/01:29:10.00            118.10015
2018-01-13/01:29:20.00            118.19526
2018-01-13/01:29:30.00            118.29032
2018-01-13/01:29:40.00            118.38532
2018-01-13/01:29:50.00            118.48029
2018-01-13/01:30:00.00            118.57524
2018-01-13/01:30:10.00            118.67017
2018-01-13/01:30:20.00            118.76511
2018-01-13/01:30:30.00            118.86006
2018-01-13/01:30:40.00            118.95503
2018-01-13/01:30:50.00            119.05003
2018-01-13/01:31:00.00            119.14509
2018-01-13/01:31:10.00            119.24020
2018-01-13/01:31:20.00            119.33538
2018-01-13/01:31:30.00            119.43064
2018-01-13/01:31:40.00            119.52599
2018-01-13/01:31:50.00            119.62145
2018-01-13/01:32:00.00            119.71701
2018-01-13/01:32:10.00            119.81271
2018-01-13/01:32:20.00            119.90853
2018-01-13/01:32:30.00            120.00451
2018-01-13/01:32:40.00            120.10063
2018-01-13/01:32:50.00            120.19693
2018-01-13/01:33:00.00            120.29341
2018-01-13/01:33:10.00            120.39007
2018-01-13/01:33:20.00            120.48693
2018-01-13/01:33:30.00            120.58400
2018-01-13/01:33:40.00            120.68129
2018-01-13/01:33:50.00            120.77881
2018-01-13/01:34:00.00            120.87657
2018-01-13/01:34:10.00            120.97458
2018-01-13/01:34:20.00            121.07285
2018-01-13/01:34:30.00            121.17139
2018-01-13/01:34:40.00            121.27021
2018-01-13/01:34:50.00            121.36932
2018-01-13/01:35:00.00            121.46874
2018-01-13/01:35:10.00            121.56846
2018-01-13/01:35:20.00            121.66851
2018-01-13/01:35:30.00            121.76889
2018-01-13/01:35:40.00            121.86962
2018-01-13/01:35:50.00            121.97069
2018-01-13/01:36:00.00            122.07213
2018-01-13/01:36:10.00            122.17393
2018-01-13/01:36:20.00            122.27613
2018-01-13/01:36:30.00            122.37871
2018-01-13/01:36:40.00            122.48170
2018-01-13/01:36:50.00            122.58510
2018-01-13/01:37:00.00            122.68892
2018-01-13/01:37:10.00            122.79318
2018-01-13/01:37:20.00            122.89788
2018-01-13/01:37:30.00            123.00303
2018-01-13/01:37:40.00            123.10865
2018-01-13/01:37:50.00            123.21474
2018-01-13/01:38:00.00            123.32132
2018-01-13/01:38:10.00            123.42839
2018-01-13/01:38:20.00            123.53597
2018-01-13/01:38:30.00            123.64406
2018-01-13/01:38:40.00            123.75268
2018-01-13/01:38:50.00            123.86184
2018-01-13/01:39:00.00            123.97155
2018-01-13/01:39:10.00            124.08181
2018-01-13/01:39:20.00            124.19264
2018-01-13/01:39:30.00            124.30405
2018-01-13/01:39:40.00            124.41605
2018-01-13/01:39:50.00            124.52864
2018-01-13/01:40:00.00            124.64186
2018-01-13/01:40:10.00            124.75569
2018-01-13/01:40:20.00            124.87016
2018-01-13/01:40:30.00            124.98527
2018-01-13/01:40:40.00            125.10103
2018-01-13/01:40:50.00            125.21746
2018-01-13/01:41:00.00            125.33457
2018-01-13/01:41:10.00            125.45237
2018-01-13/01:41:20.00            125.57087
2018-01-13/01:41:30.00            125.69007
2018-01-13/01:41:40.00            125.81001
2018-01-13/01:41:50.00            125.93067
2018-01-13/01:42:00.00            126.05208
2018-01-13/01:42:10.00            126.17425
2018-01-13/01:42:20.00            126.29718
2018-01-13/01:42:30.00            126.42090
2018-01-13/01:42:40.00            126.54541
2018-01-13/01:42:50.00            126.67073
2018-01-13/01:43:00.00            126.79686
2018-01-13/01:43:10.00            126.92382
2018-01-13/01:43:20.00            127.05162
2018-01-13/01:43:30.00            127.18027
2018-01-13/01:43:40.00            127.30979
2018-01-13/01:43:50.00            127.44019
2018-01-13/01:44:00.00            127.57148
2018-01-13/01:44:10.00            127.70367
2018-01-13/01:44:20.00            127.83678
2018-01-13/01:44:30.00            127.97081
2018-01-13/01:44:40.00            128.10579
2018-01-13/01:44:50.00            128.24172
2018-01-13/01:45:00.00            128.37862
2018-01-13/01:45:10.00            128.51651
2018-01-13/01:45:20.00            128.65539
2018-01-13/01:45:30.00            128.79527
2018-01-13/01:45:40.00            128.93618
2018-01-13/01:45:50.00            129.07813
2018-01-13/01:46:00.00            129.22112
2018-01-13/01:46:10.00            129.36518
2018-01-13/01:46:20.00            129.51031
2018-01-13/01:46:30.00            129.65654
2018-01-13/01:46:40.00            129.80387
2018-01-13/01:46:50.00            129.95232
2018-01-13/01:47:00.00            130.10191
2018-01-13/01:47:10.00            130.25264
2018-01-13/01:47:20.00            130.40455
2018-01-13/01:47:30.00            130.55762
2018-01-13/01:47:40.00            130.71190
2018-01-13/01:47:50.00            130.86738
2018-01-13/01:48:00.00            131.02408
2018-01-13/01:48:10.00            131.18203
2018-01-13/01:48:20.00            131.34123
2018-01-13/01:48:30.00            131.50171
2018-01-13/01:48:40.00            131.66347
2018-01-13/01:48:50.00            131.82653
2018-01-13/01:49:00.00            131.99090
2018-01-13/01:49:10.00            132.15662
2018-01-13/01:49:20.00            132.32369
2018-01-13/01:49:30.00            132.49212
2018-01-13/01:49:40.00            132.66193
2018-01-13/01:49:50.00            132.83315
2018-01-13/01:50:00.00            133.00578
2018-01-13/01:50:10.00            133.17985
2018-01-13/01:50:20.00            133.35537
2018-01-13/01:50:30.00            133.53235
2018-01-13/01:50:40.00            133.71083
2018-01-13/01:50:50.00            133.89080
2018-01-13/01:51:00.00            134.07229
2018-01-13/01:51:10.00            134.25533
2018-01-13/01:51:20.00            134.43991
2018-01-13/01:51:30.00            134.62607
2018-01-13/01:51:40.00            134.81383
2018-01-13/01:51:50.00            135.00319
2018-01-13/01:52:00.00            135.19418
2018-01-13/01:52:10.00            135.38682
2018-01-13/01:52:20.00            135.58112
2018-01-13/01:52:30.00            135.77710
2018-01-13/01:52:40.00            135.97479
2018-01-13/01:52:50.00            136.17419
2018-01-13/01:53:00.00            136.37534
2018-01-13/01:53:10.00            136.57825
2018-01-13/01:53:20.00            136.78292
2018-01-13/01:53:30.00            136.98941
2018-01-13/01:53:40.00            137.19770
2018-01-13/01:53:50.00            137.40783
2018-01-13/01:54:00.00            137.61982
2018-01-13/01:54:10.00            137.83368
2018-01-13/01:54:20.00            138.04943
2018-01-13/01:54:30.00            138.26710
2018-01-13/01:54:40.00            138.48670
2018-01-13/01:54:50.00            138.70825
2018-01-13/01:55:00.00            138.93179
2018-01-13/01:55:10.00            139.15730
2018-01-13/01:55:20.00            139.38484
2018-01-13/01:55:30.00            139.61441
2018-01-13/01:55:40.00            139.84602
2018-01-13/01:55:50.00            140.07971
2018-01-13/01:56:00.00            140.31550
2018-01-13/01:56:10.00            140.55339
2018-01-13/01:56:20.00            140.79342
2018-01-13/01:56:30.00            141.03561
2018-01-13/01:56:40.00            141.27996
2018-01-13/01:56:50.00            141.52651
2018-01-13/01:57:00.00            141.77527
2018-01-13/01:57:10.00            142.02626
2018-01-13/01:57:20.00            142.27951
2018-01-13/01:57:30.00            142.53502
2018-01-13/01:57:40.00            142.79283
2018-01-13/01:57:50.00            143.05295
2018-01-13/01:58:00.00            143.31540
2018-01-13/01:58:10.00            143.58020
2018-01-13/01:58:20.00            143.84737
2018-01-13/01:58:30.00            144.11692
2018-01-13/01:58:40.00            144.38888
2018-01-13/01:58:50.00            144.66326
2018-01-13/01:59:00.00            144.94009
2018-01-13/01:59:10.00            145.21939
2018-01-13/01:59:20.00            145.50115
2018-01-13/01:59:30.00            145.78542
2018-01-13/01:59:40.00            146.07220
2018-01-13/01:59:50.00            146.36152
2018-01-13/02:00:00.00            146.65338
2018-01-13/02:00:10.00            146.94781
2018-01-13/02:00:20.00            147.24481
2018-01-13/02:00:30.00            147.54442
2018-01-13/02:00:40.00            147.84663
2018-01-13/02:00:50.00            148.15148
2018-01-13/02:01:00.00            148.45896
2018-01-13/02:01:10.00            148.76911
2018-01-13/02:01:20.00            149.08192
2018-01-13/02:01:30.00            149.39741
2018-01-13/02:01:40.00            149.71560
2018-01-13/02:01:50.00            150.03649
2018-01-13/02:02:00.00            150.36010
2018-01-13/02:02:10.00            150.68645
2018-01-13/02:02:20.00            151.01553
2018-01-13/02:02:30.00            151.34736
2018-01-13/02:02:40.00            151.68195
2018-01-13/02:02:50.00            152.01930
2018-01-13/02:03:00.00            152.35943
2018-01-13/02:03:10.00            152.70233
2018-01-13/02:03:20.00            153.04802
2018-01-13/02:03:30.00            153.39651
2018-01-13/02:03:40.00            153.74778
2018-01-13/02:03:50.00            154.10186
2018-01-13/02:04:00.00            154.45873
2018-01-13/02:04:10.00            154.81840
2018-01-13/02:04:20.00            155.18088
2018-01-13/02:04:30.00            155.54615
2018-01-13/02:04:40.00            155.91423
2018-01-13/02:04:50.00            156.28510
2018-01-13/02:05:00.00            156.65876
2018-01-13/02:05:10.00            157.03521
2018-01-13/02:05:20.00            157.41444
2018-01-13/02:05:30.00            157.79645
2018-01-13/02:05:40.00            158.18122
2018-01-13/02:05:50.00            158.56874
2018-01-13/02:06:00.00            158.95901
2018-01-13/02:06:10.00            159.35201
2018-01-13/02:06:20.00            159.74773
2018-01-13/02:06:30.00            160.14615
2018-01-13/02:06:40.00            160.54725
2018-01-13/02:06:50.00            160.95103
2018-01-13/02:07:00.00            161.35745
2018-01-13/02:07:10.00            161.76650
2018-01-13/02:07:20.00            162.17816
2018-01-13/02:07:30.00            162.59240
2018-01-13/02:07:40.00            163.00920
2018-01-13/02:07:50.00            163.42853
2018-01-13/02:08:00.00            163.85036
2018-01-13/02:08:10.00            164.27466
2018-01-13/02:08:20.00            164.70141
2018-01-13/02:08:30.00            165.13056
2018-01-13/02:08:40.00            165.56209
2018-01-13/02:08:50.00            165.99595
2018-01-13/02:09:00.00            166.43212
2018-01-13/02:09:10.00            166.87054
2018-01-13/02:09:20.00            167.31118
2018-01-13/02:09:30.00            167.75401
2018-01-13/02:09:40.00            168.19897
2018-01-13/02:09:50.00            168.64601
2018-01-13/02:10:00.00            169.09510
2018-01-13/02:10:10.00            169.54618
2018-01-13/02:10:20.00            169.99920
2018-01-13/02:10:30.00            170.45411
2018-01-13/02:10:40.00            170.91086
2018-01-13/02:10:50.00            171.36939
2018-01-13/02:11:00.00            171.82965
2018-01-13/02:11:10.00            172.29158
2018-01-13/02:11:20.00            172.75513
2018-01-13/02:11:30.00            173.22022
2018-01-13/02:11:40.00            173.68680
2018-01-13/02:11:50.00            174.15480
2018-01-13/02:12:00.00            174.62417
2018-01-13/02:12:10.00            175.09484
2018-01-13/02:12:20.00            175.56674
2018-01-13/02:12:30.00            176.03980
2018-01-13/02:12:40.00            176.51395
2018-01-13/02:12:50.00            176.98913
2018-01-13/02:13:00.00            177.46527
2018-01-13/02:13:10.00            177.94228
2018-01-13/02:13:20.00            178.42011
2018-01-13/02:13:30.00            178.89868
2018-01-13/02:13:40.00            179.37791
2018-01-13/02:13:50.00            179.85774
2018-01-13/02:14:00.00            180.33809
2018-01-13/02:14:10.00            180.81887
2018-01-13/02:14:20.00            181.30002
2018-01-13/02:14:30.00            181.78145
2018-01-13/02:14:40.00            182.26309
2018-01-13/02:14:50.00            182.74487
2018-01-13/02:15:00.00            183.22671
2018-01-13/02:15:10.00            183.70853
2018-01-13/02:15:20.00            184.19025
2018-01-13/02:15:30.00            184.67180
2018-01-13/02:15:40.00            185.15310
2018-01-13/02:15:50.00            185.63408
2018-01-13/02:16:00.00            186.11465
2018-01-13/02:16:10.00            186.59475
2018-01-13/02:16:20.00            187.07429
2018-01-13/02:16:30.00            187.55321
2018-01-13/02:16:40.00            188.03142
2018-01-13/02:16:50.00            188.50885
2018-01-13/02:17:00.00            188.98543
2018-01-13/02:17:10.00            189.46109
2018-01-13/02:17:20.00            189.93576
2018-01-13/02:17:30.00            190.40935
2018-01-13/02:17:40.00            190.88181
2018-01-13/02:17:50.00            191.35307
2018-01-13/02:18:00.00            191.82306
2018-01-13/02:18:10.00            192.29170
2018-01-13/02:18:20.00            192.75894
2018-01-13/02:18:30.00            193.22470
2018-01-13/02:18:40.00            193.68894
2018-01-13/02:18:50.00            194.15158
2018-01-13/02:19:00.00            194.61256
2018-01-13/02:19:10.00            195.07182
2018-01-13/02:19:20.00            195.52931
2018-01-13/02:19:30.00            195.98496
2018-01-13/02:19:40.00            196.43873
2018-01-13/02:19:50.00            196.89056
2018-01-13/02:20:00.00            197.34039
2018-01-13/02:20:10.00            197.78818
2018-01-13/02:20:20.00            198.23387
2018-01-13/02:20:30.00            198.67742
2018-01-13/02:20:40.00            199.11879
2018-01-13/02:20:50.00            199.55792
2018-01-13/02:21:00.00            199.99477
2018-01-13/02:21:10.00            200.42931
2018-01-13/02:21:20.00            200.86148
2018-01-13/02:21:30.00            201.29126
2018-01-13/02:21:40.00            201.71860
2018-01-13/02:21:50.00            202.14348
2018-01-13/02:22:00.00            202.56585
2018-01-13/02:22:10.00            202.98568
2018-01-13/02:22:20.00            203.40296
2018-01-13/02:22:30.00            203.81763
2018-01-13/02:22:40.00            204.22968
2018-01-13/02:22:50.00            204.63908
2018-01-13/02:23:00.00            205.04581
2018-01-13/02:23:10.00            205.44984
2018-01-13/02:23:20.00            205.85115
2018-01-13/02:23:30.00            206.24972
2018-01-13/02:23:40.00            206.64554
2018-01-13/02:23:50.00            207.03858
2018-01-13/02:24:00.00            207.42883
2018-01-13/02:24:10.00            207.81628
2018-01-13/02:24:20.00            208.20090
2018-01-13/02:24:30.00            208.58269
2018-01-13/02:24:40.00            208.96165
2018-01-13/02:24:50.00            209.33775
2018-01-13/02:25:00.00            209.71099
2018-01-13/02:25:10.00            210.08136
2018-01-13/02:25:20.00            210.44887
2018-01-13/02:25:30.00            210.81350
2018-01-13/02:25:40.00            211.17524
2018-01-13/02:25:50.00            211.53411
2018-01-13/02:26:00.00            211.89009
2018-01-13/02:26:10.00            212.24318
2018-01-13/02:26:20.00            212.59339
2018-01-13/02:26:30.00            212.94072
2018-01-13/02:26:40.00            213.28516
2018-01-13/02:26:50.00            213.62673
2018-01-13/02:27:00.00            213.96543
2018-01-13/02:27:10.00            214.30126
2018-01-13/02:27:20.00            214.63422
2018-01-13/02:27:30.00            214.96433
2018-01-13/02:27:40.00            215.29160
2018-01-13/02:27:50.00            215.61602
2018-01-13/02:28:00.00            215.93762
2018-01-13/02:28:10.00            216.25639
2018-01-13/02:28:20.00            216.57234
2018-01-13/02:28:30.00            216.88551
2018-01-13/02:28:40.00            217.19588
2018-01-13/02:28:50.00            217.50347
2018-01-13/02:29:00.00            217.80829
2018-01-13/02:29:10.00            218.11037
2018-01-13/02:29:20.00            218.40971
2018-01-13/02:29:30.00            218.70632
2018-01-13/02:29:40.00            219.00022
2018-01-13/02:29:50.00            219.29143
2018-01-13/02:30:00.00            219.57996
2018-01-13/02:30:10.00            219.86582
2018-01-13/02:30:20.00            220.14903
2018-01-13/02:30:30.00            220.42962
2018-01-13/02:30:40.00            220.70758
2018-01-13/02:30:50.00            220.98295
2018-01-13/02:31:00.00            221.25573
2018-01-13/02:31:10.00            221.52595
2018-01-13/02:31:20.00            221.79362
2018-01-13/02:31:30.00            222.05876
2018-01-13/02:31:40.00            222.32140
2018-01-13/02:31:50.00            222.58153
2018-01-13/02:32:00.00            222.83920
2018-01-13/02:32:10.00            223.09441
2018-01-13/02:32:20.00            223.34718
2018-01-13/02:32:30.00            223.59753
2018-01-13/02:32:40.00            223.84548
2018-01-13/02:32:50.00            224.09105
2018-01-13/02:33:00.00            224.33427
2018-01-13/02:33:10.00            224.57513
2018-01-13/02:33:20.00            224.81368
2018-01-13/02:33:30.00            225.04992
2018-01-13/02:33:40.00            225.28388
2018-01-13/02:33:50.00            225.51557
2018-01-13/02:34:00.00            225.74502
2018-01-13/02:34:10.00            225.97224
2018-01-13/02:34:20.00            226.19725
2018-01-13/02:34:30.00            226.42008
2018-01-13/02:34:40.00            226.64074
2018-01-13/02:34:50.00            226.85925
2018-01-13/02:35:00.00            227.07563
2018-01-13/02:35:10.00            227.28990
2018-01-13/02:35:20.00            227.50208
2018-01-13/02:35:30.00            227.71219
2018-01-13/02:35:40.00            227.92025
2018-01-13/02:35:50.00            228.12627
2018-01-13/02:36:00.00            228.33028
2018-01-13/02:36:10.00            228.53230
2018-01-13/02:36:20.00            228.73234
2018-01-13/02:36:30.00            228.93042
2018-01-13/02:36:40.00            229.12656
2018-01-13/02:36:50.00            229.32078
2018-01-13/02:37:00.00            229.51310
2018-01-13/02:37:10.00            229.70354
2018-01-13/02:37:20.00            229.89211
2018-01-13/02:37:30.00            230.07883
2018-01-13/02:37:40.00            230.26373
2018-01-13/02:37:50.00            230.44681
2018-01-13/02:38:00.00            230.62811
2018-01-13/02:38:10.00            230.80762
2018-01-13/02:38:20.00            230.98538
2018-01-13/02:38:30.00            231.16140
2018-01-13/02:38:40.00            231.33569
2018-01-13/02:38:50.00            231.50828
2018-01-13/02:39:00.00            231.67918
2018-01-13/02:39:10.00            231.84841
2018-01-13/02:39:20.00            232.01598
2018-01-13/02:39:30.00            232.18192
2018-01-13/02:39:40.00            232.34623
2018-01-13/02:39:50.00            232.50894
2018-01-13/02:40:00.00            232.67006
2018-01-13/02:40:10.00            232.82960
2018-01-13/02:40:20.00            232.98759
2018-01-13/02:40:30.00            233.14404
2018-01-13/02:40:40.00            233.29896
2018-01-13/02:40:50.00            233.45237
2018-01-13/02:41:00.00            233.60429
2018-01-13/02:41:10.00            233.75473
2018-01-13/02:41:20.00            233.90370
2018-01-13/02:41:30.00            234.05122
2018-01-13/02:41:40.00            234.19731
2018-01-13/02:41:50.00            234.34198
2018-01-13/02:42:00.00            234.48524
2018-01-13/02:42:10.00            234.62712
2018-01-13/02:42:20.00            234.76761
2018-01-13/02:42:30.00            234.90675
2018-01-13/02:42:40.00            235.04454
2018-01-13/02:42:50.00            235.18099
2018-01-13/02:43:00.00            235.31612
2018-01-13/02:43:10.00            235.44994
2018-01-13/02:43:20.00            235.58247
2018-01-13/02:43:30.00            235.71372
2018-01-13/02:43:40.00            235.84370
2018-01-13/02:43:50.00            235.97242
2018-01-13/02:44:00.00            236.09991
2018-01-13/02:44:10.00            236.22616
2018-01-13/02:44:20.00            236.35120
2018-01-13/02:44:30.00            236.47504
2018-01-13/02:44:40.00            236.59768
2018-01-13/02:44:50.00            236.71914
2018-01-13/02:45:00.00            236.83944
2018-01-13/02:45:10.00            236.95858
2018-01-13/02:45:20.00            237.07658
2018-01-13/02:45:30.00            237.19344
2018-01-13/02:45:40.00            237.30919
2018-01-13/02:45:50.00            237.42383
2018-01-13/02:46:00.00            237.53736
2018-01-13/02:46:10.00            237.64982
2018-01-13/02:46:20.00            237.76119
2018-01-13/02:46:30.00            237.87151
2018-01-13/02:46:40.00            237.98077
2018-01-13/02:46:50.00            238.08898
2018-01-13/02:47:00.00            238.19616
2018-01-13/02:47:10.00            238.30232
2018-01-13/02:47:20.00            238.40748
2018-01-13/02:47:30.00            238.51163
2018-01-13/02:47:40.00            238.61478
2018-01-13/02:47:50.00            238.71696
2018-01-13/02:48:00.00            238.81816
2018-01-13/02:48:10.00            238.91840
2018-01-13/02:48:20.00            239.01770
2018-01-13/02:48:30.00            239.11604
2018-01-13/02:48:40.00            239.21346
2018-01-13/02:48:50.00            239.30995
2018-01-13/02:49:00.00            239.40553
2018-01-13/02:49:10.00            239.50020
2018-01-13/02:49:20.00            239.59398
2018-01-13/02:49:30.00            239.68686
2018-01-13/02:49:40.00            239.77887
2018-01-13/02:49:50.00            239.87002
2018-01-13/02:50:00.00            239.96029
2018-01-13/02:50:10.00            240.04972
2018-01-13/02:50:20.00            240.13830
2018-01-13/02:50:30.00            240.22605
2018-01-13/02:50:40.00            240.31296
2018-01-13/02:50:50.00            240.39907
2018-01-13/02:51:00.00            240.48435
2018-01-13/02:51:10.00            240.56884
2018-01-13/02:51:20.00            240.65252
2018-01-13/02:51:30.00            240.73542
2018-01-13/02:51:40.00            240.81755
2018-01-13/02:51:50.00            240.89889
2018-01-13/02:52:00.00            240.97947
2018-01-13/02:52:10.00            241.05930
2018-01-13/02:52:20.00            241.13837
2018-01-13/02:52:30.00            241.21670
2018-01-13/02:52:40.00            241.29430
2018-01-13/02:52:50.00            241.37117
2018-01-13/02:53:00.00            241.44731
2018-01-13/02:53:10.00            241.52274
2018-01-13/02:53:20.00            241.59746
2018-01-13/02:53:30.00            241.67149
2018-01-13/02:53:40.00            241.74481
2018-01-13/02:53:50.00            241.81745
2018-01-13/02:54:00.00            241.88941
2018-01-13/02:54:10.00            241.96069
2018-01-13/02:54:20.00            242.03130
2018-01-13/02:54:30.00            242.10126
2018-01-13/02:54:40.00            242.17055
2018-01-13/02:54:50.00            242.23920
2018-01-13/02:55:00.00            242.30720
2018-01-13/02:55:10.00            242.37457
2018-01-13/02:55:20.00            242.44130
2018-01-13/02:55:30.00            242.50741
2018-01-13/02:55:40.00            242.57290
2018-01-13/02:55:50.00            242.63778
2018-01-13/02:56:00.00            242.70204
2018-01-13/02:56:10.00            242.76571
2018-01-13/02:56:20.00            242.82878
2018-01-13/02:56:30.00            242.89126
2018-01-13/02:56:40.00            242.95315
2018-01-13/02:56:50.00            243.01446
2018-01-13/02:57:00.00            243.07519
2018-01-13/02:57:10.00            243.13536
2018-01-13/02:57:20.00            243.19496
2018-01-13/02:57:30.00            243.25400
2018-01-13/02:57:40.00            243.31249
2018-01-13/02:57:50.00            243.37043
2018-01-13/02:58:00.00            243.42782
2018-01-13/02:58:10.00            243.48468
2018-01-13/02:58:20.00            243.54100
2018-01-13/02:58:30.00            243.59679
2018-01-13/02:58:40.00            243.65206
2018-01-13/02:58:50.00            243.70680
2018-01-13/02:59:00.00            243.76103
2018-01-13/02:59:10.00            243.81475
2018-01-13/02:59:20.00            243.86797
2018-01-13/02:59:30.00            243.92068
2018-01-13/02:59:40.00            243.97290
2018-01-13/02:59:50.00            244.02462
2018-01-13/03:00:00.00            244.07586
2018-01-13/03:00:10.00            244.12661
2018-01-13/03:00:20.00            244.17688
2018-01-13/03:00:30.00            244.22668
2018-01-13/03:00:40.00            244.27600
2018-01-13/03:00:50.00            244.32486
2018-01-13/03:01:00.00            244.37326
2018-01-13/03:01:10.00            244.42119
2018-01-13/03:01:20.00            244.46868
2018-01-13/03:01:30.00            244.51571
2018-01-13/03:01:40.00            244.56229
2018-01-13/03:01:50.00            244.60843
2018-01-13/03:02:00.00            244.65414
2018-01-13/03:02:10.00            244.69940
2018-01-13/03:02:20.00            244.74424
2018-01-13/03:02:30.00            244.78865
2018-01-13/03:02:40.00            244.83263
2018-01-13/03:02:50.00            244.87620
2018-01-13/03:03:00.00            244.91935
2018-01-13/03:03:10.00            244.96208
2018-01-13/03:03:20.00            245.00441
2018-01-13/03:03:30.00            245.04633
2018-01-13/03:03:40.00            245.08784
2018-01-13/03:03:50.00            245.12896
2018-01-13/03:04:00.00            245.16968
2018-01-13/03:04:10.00            245.21001
2018-01-13/03:04:20.00            245.24995
2018-01-13/03:04:30.00            245.28950
2018-01-13/03:04:40.00            245.32868
2018-01-13/03:04:50.00            245.36747
2018-01-13/03:05:00.00            245.40588
2018-01-13/03:05:10.00            245.44393
2018-01-13/03:05:20.00            245.48160
2018-01-13/03:05:30.00            245.51891
2018-01-13/03:05:40.00            245.55585
2018-01-13/03:05:50.00            245.59243
2018-01-13/03:06:00.00            245.62866
2018-01-13/03:06:10.00            245.66453
2018-01-13/03:06:20.00            245.70005
2018-01-13/03:06:30.00            245.73522
2018-01-13/03:06:40.00            245.77004
2018-01-13/03:06:50.00            245.80452
2018-01-13/03:07:00.00            245.83867
2018-01-13/03:07:10.00            245.87247
2018-01-13/03:07:20.00            245.90594
2018-01-13/03:07:30.00            245.93908
2018-01-13/03:07:40.00            245.97189
2018-01-13/03:07:50.00            246.00436
2018-01-13/03:08:00.00            246.03652
2018-01-13/03:08:10.00            246.06836
2018-01-13/03:08:20.00            246.09988
2018-01-13/03:08:30.00            246.13108
2018-01-13/03:08:40.00            246.16197
2018-01-13/03:08:50.00            246.19255
2018-01-13/03:09:00.00            246.22282
2018-01-13/03:09:10.00            246.25278
2018-01-13/03:09:20.00            246.28244
2018-01-13/03:09:30.00            246.31180
2018-01-13/03:09:40.00            246.34087
2018-01-13/03:09:50.00            246.36963
2018-01-13/03:10:00.00            246.39810
2018-01-13/03:10:10.00            246.42628
2018-01-13/03:10:20.00            246.45417
2018-01-13/03:10:30.00            246.48178
2018-01-13/03:10:40.00            246.50910
2018-01-13/03:10:50.00            246.53613
2018-01-13/03:11:00.00            246.56289
2018-01-13/03:11:10.00            246.58937
2018-01-13/03:11:20.00            246.61557
2018-01-13/03:11:30.00            246.64150
2018-01-13/03:11:40.00            246.66716
2018-01-13/03:11:50.00            246.69255
2018-01-13/03:12:00.00            246.71767
2018-01-13/03:12:10.00            246.74253
2018-01-13/03:12:20.00            246.76712
2018-01-13/03:12:30.00            246.79146
2018-01-13/03:12:40.00            246.81553
2018-01-13/03:12:50.00            246.83935
2018-01-13/03:13:00.00            246.86291
2018-01-13/03:13:10.00            246.88623
2018-01-13/03:13:20.00            246.90928
2018-01-13/03:13:30.00            246.93210
2018-01-13/03:13:40.00            246.95466
2018-01-13/03:13:50.00            246.97698
2018-01-13/03:14:00.00            246.99905
2018-01-13/03:14:10.00            247.02089
2018-01-13/03:14:20.00            247.04248
2018-01-13/03:14:30.00            247.06383
2018-01-13/03:14:40.00            247.08496
2018-01-13/03:14:50.00            247.10584
2018-01-13/03:15:00.00            247.12650
2018-01-13/03:15:10.00            247.14692
2018-01-13/03:15:20.00            247.16712
2018-01-13/03:15:30.00            247.18709
2018-01-13/03:15:40.00            247.20683
2018-01-13/03:15:50.00            247.22635
2018-01-13/03:16:00.00            247.24565
2018-01-13/03:16:10.00            247.26472
2018-01-13/03:16:20.00            247.28358
2018-01-13/03:16:30.00            247.30222
2018-01-13/03:16:40.00            247.32065
2018-01-13/03:16:50.00            247.33886
2018-01-13/03:17:00.00            247.35686
2018-01-13/03:17:10.00            247.37465
2018-01-13/03:17:20.00            247.39223
2018-01-13/03:17:30.00            247.40961
2018-01-13/03:17:40.00            247.42678
2018-01-13/03:17:50.00            247.44374
2018-01-13/03:18:00.00            247.46050
2018-01-13/03:18:10.00            247.47706
2018-01-13/03:18:20.00            247.49342
2018-01-13/03:18:30.00            247.50959
2018-01-13/03:18:40.00            247.52555
2018-01-13/03:18:50.00            247.54132
2018-01-13/03:19:00.00            247.55690
2018-01-13/03:19:10.00            247.57228
2018-01-13/03:19:20.00            247.58748
2018-01-13/03:19:30.00            247.60248
2018-01-13/03:19:40.00            247.61730
2018-01-13/03:19:50.00            247.63192
2018-01-13/03:20:00.00            247.64637
2018-01-13/03:20:10.00            247.66063
2018-01-13/03:20:20.00            247.67470
2018-01-13/03:20:30.00            247.68860
2018-01-13/03:20:40.00            247.70231
2018-01-13/03:20:50.00            247.71585
2018-01-13/03:21:00.00            247.72921
2018-01-13/03:21:10.00            247.74239
2018-01-13/03:21:20.00            247.75540
2018-01-13/03:21:30.00            247.76823
2018-01-13/03:21:40.00            247.78090
2018-01-13/03:21:50.00            247.79339
2018-01-13/03:22:00.00            247.80571
2018-01-13/03:22:10.00            247.81786
2018-01-13/03:22:20.00            247.82984
2018-01-13/03:22:30.00            247.84167
2018-01-13/03:22:40.00            247.85332
2018-01-13/03:22:50.00            247.86481
2018-01-13/03:23:00.00            247.87614
2018-01-13/03:23:10.00            247.88731
2018-01-13/03:23:20.00            247.89831
2018-01-13/03:23:30.00            247.90916
2018-01-13/03:23:40.00            247.91985
2018-01-13/03:23:50.00            247.93038
2018-01-13/03:24:00.00            247.94076
2018-01-13/03:24:10.00            247.95098
2018-01-13/03:24:20.00            247.96105
2018-01-13/03:24:30.00            247.97097
2018-01-13/03:24:40.00            247.98073
2018-01-13/03:24:50.00            247.99035
2018-01-13/03:25:00.00            247.99982
2018-01-13/03:25:10.00            248.00913
2018-01-13/03:25:20.00            248.01831
2018-01-13/03:25:30.00            248.02733
2018-01-13/03:25:40.00            248.03621
2018-01-13/03:25:50.00            248.04495
2018-01-13/03:26:00.00            248.05354
2018-01-13/03:26:10.00            248.06199
2018-01-13/03:26:20.00            248.07031
2018-01-13/03:26:30.00            248.07848
2018-01-13/03:26:40.00            248.08651
2018-01-13/03:26:50.00            248.09441
2018-01-13/03:27:00.00            248.10217
2018-01-13/03:27:10.00            248.10979
2018-01-13/03:27:20.00            248.11728
2018-01-13/03:27:30.00            248.12463
2018-01-13/03:27:40.00            248.13186
2018-01-13/03:27:50.00            248.13895
2018-01-13/03:28:00.00            248.14591
2018-01-13/03:28:10.00            248.15273
2018-01-13/03:28:20.00            248.15943
2018-01-13/03:28:30.00            248.16601
2018-01-13/03:28:40.00            248.17245
2018-01-13/03:28:50.00            248.17877
2018-01-13/03:29:00.00            248.18496
2018-01-13/03:29:10.00            248.19103
2018-01-13/03:29:20.00            248.19697
2018-01-13/03:29:30.00            248.20279
2018-01-13/03:29:40.00            248.20849
2018-01-13/03:29:50.00            248.21407
2018-01-13/03:30:00.00            248.21952
2018-01-13/03:30:10.00            248.22486
2018-01-13/03:30:20.00            248.23008
2018-01-13/03:30:30.00            248.23518
2018-01-13/03:30:40.00            248.24017
2018-01-13/03:30:50.00            248.24504
2018-01-13/03:31:00.00            248.24979
2018-01-13/03:31:10.00            248.25443
2018-01-13/03:31:20.00            248.25896
2018-01-13/03:31:30.00            248.26337
2018-01-13/03:31:40.00            248.26767
2018-01-13/03:31:50.00            248.27186
2018-01-13/03:32:00.00            248.27594
2018-01-13/03:32:10.00            248.27991
2018-01-13/03:32:20.00            248.28377
2018-01-13/03:32:30.00            248.28752
2018-01-13/03:32:40.00            248.29117
2018-01-13/03:32:50.00            248.29471
2018-01-13/03:33:00.00            248.29814
2018-01-13/03:33:10.00            248.30147
2018-01-13/03:33:20.00            248.30469
2018-01-13/03:33:30.00            248.30782
2018-01-13/03:33:40.00            248.31083
2018-01-13/03:33:50.00            248.31375
2018-01-13/03:34:00.00            248.31656
2018-01-13/03:34:10.00            248.31928
2018-01-13/03:34:20.00            248.32189
2018-01-13/03:34:30.00            248.32441
2018-01-13/03:34:40.00            248.32683
2018-01-13/03:34:50.00            248.32915
2018-01-13/03:35:00.00            248.33137
2018-01-13/03:35:10.00            248.33349
2018-01-13/03:35:20.00            248.33552
2018-01-13/03:35:30.00            248.33746
2018-01-13/03:35:40.00            248.33930
2018-01-13/03:35:50.00            248.34105
2018-01-13/03:36:00.00            248.34270
2018-01-13/03:36:10.00            248.34427
2018-01-13/03:36:20.00            248.34574
2018-01-13/03:36:30.00            248.34712
2018-01-13/03:36:40.00            248.34841
2018-01-13/03:36:50.00            248.34961
2018-01-13/03:37:00.00            248.35072
2018-01-13/03:37:10.00            248.35174
2018-01-13/03:37:20.00            248.35268
2018-01-13/03:37:30.00            248.35353
2018-01-13/03:37:40.00            248.35429
2018-01-13/03:37:50.00            248.35497
2018-01-13/03:38:00.00            248.35556
2018-01-13/03:38:10.00            248.35606
2018-01-13/03:38:20.00            248.35649
2018-01-13/03:38:30.00            248.35683
2018-01-13/03:38:40.00            248.35709
2018-01-13/03:38:50.00            248.35726
2018-01-13/03:39:00.00            248.35736
2018-01-13/03:39:10.00            248.35737
2018-01-13/03:39:20.00            248.35730
2018-01-13/03:39:30.00            248.35716
2018-01-13/03:39:40.00            248.35693
2018-01-13/03:39:50.00            248.35663
2018-01-13/03:40:00.00            248.35625
2018-01-13/03:40:10.00            248.35579
2018-01-13/03:40:20.00            248.35526
2018-01-13/03:40:30.00            248.35465
2018-01-13/03:40:40.00            248.35396
2018-01-13/03:40:50.00            248.35320
2018-01-13/03:41:00.00            248.35236
2018-01-13/03:41:10.00            248.35145
2018-01-13/03:41:20.00            248.35047
2018-01-13/03:41:30.00            248.34941
2018-01-13/03:41:40.00            248.34829
2018-01-13/03:41:50.00            248.34709
2018-01-13/03:42:00.00            248.34582
2018-01-13/03:42:10.00            248.34448
2018-01-13/03:42:20.00            248.34307
2018-01-13/03:42:30.00            248.34159
2018-01-13/03:42:40.00            248.34004
2018-01-13/03:42:50.00            248.33843
2018-01-13/03:43:00.00            248.33674
2018-01-13/03:43:10.00            248.33499
2018-01-13/03:43:20.00            248.33317
2018-01-13/03:43:30.00            248.33129
2018-01-13/03:43:40.00            248.32934
2018-01-13/03:43:50.00            248.32732
2018-01-13/03:44:00.00            248.32524
2018-01-13/03:44:10.00            248.32310
2018-01-13/03:44:20.00            248.32089
2018-01-13/03:44:30.00            248.31862
2018-01-13/03:44:40.00            248.31629
2018-01-13/03:44:50.00            248.31390
2018-01-13/03:45:00.00            248.31144
2018-01-13/03:45:10.00            248.30892
2018-01-13/03:45:20.00            248.30635
2018-01-13/03:45:30.00            248.30371
2018-01-13/03:45:40.00            248.30101
2018-01-13/03:45:50.00            248.29826
2018-01-13/03:46:00.00            248.29544
2018-01-13/03:46:10.00            248.29257
2018-01-13/03:46:20.00            248.28964
2018-01-13/03:46:30.00            248.28665
2018-01-13/03:46:40.00            248.28361
2018-01-13/03:46:50.00            248.28051
2018-01-13/03:47:00.00            248.27735
2018-01-13/03:47:10.00            248.27414
2018-01-13/03:47:20.00            248.27088
2018-01-13/03:47:30.00            248.26755
2018-01-13/03:47:40.00            248.26418
2018-01-13/03:47:50.00            248.26075
2018-01-13/03:48:00.00            248.25727
2018-01-13/03:48:10.00            248.25374
2018-01-13/03:48:20.00            248.25016
2018-01-13/03:48:30.00            248.24652
2018-01-13/03:48:40.00            248.24284
2018-01-13/03:48:50.00            248.23910
2018-01-13/03:49:00.00            248.23531
2018-01-13/03:49:10.00            248.23148
2018-01-13/03:49:20.00            248.22759
2018-01-13/03:49:30.00            248.22366
2018-01-13/03:49:40.00            248.21967
2018-01-13/03:49:50.00            248.21564
2018-01-13/03:50:00.00            248.21157
2018-01-13/03:50:10.00            248.20744
2018-01-13/03:50:20.00            248.20327
2018-01-13/03:50:30.00            248.19905
2018-01-13/03:50:40.00            248.19479
2018-01-13/03:50:50.00            248.19048
2018-01-13/03:51:00.00            248.18613
2018-01-13/03:51:10.00            248.18173
2018-01-13/03:51:20.00            248.17729
2018-01-13/03:51:30.00            248.17281
2018-01-13/03:51:40.00            248.16828
2018-01-13/03:51:50.00            248.16371
2018-01-13/03:52:00.00            248.15910
2018-01-13/03:52:10.00            248.15445
2018-01-13/03:52:20.00            248.14975
2018-01-13/03:52:30.00            248.14501
2018-01-13/03:52:40.00            248.14024
2018-01-13/03:52:50.00            248.13542
2018-01-13/03:53:00.00            248.13057
2018-01-13/03:53:10.00            248.12567
2018-01-13/03:53:20.00            248.12074
2018-01-13/03:53:30.00            248.11576
2018-01-13/03:53:40.00            248.11076
2018-01-13/03:53:50.00            248.10571
2018-01-13/03:54:00.00            248.10062
2018-01-13/03:54:10.00            248.09550
2018-01-13/03:54:20.00            248.09034
2018-01-13/03:54:30.00            248.08515
2018-01-13/03:54:40.00            248.07992
2018-01-13/03:54:50.00            248.07466
2018-01-13/03:55:00.00            248.06936
2018-01-13/03:55:10.00            248.06403
2018-01-13/03:55:20.00            248.05866
2018-01-13/03:55:30.00            248.05326
2018-01-13/03:55:40.00            248.04783
2018-01-13/03:55:50.00            248.04236
2018-01-13/03:56:00.00            248.03686
2018-01-13/03:56:10.00            248.03133
2018-01-13/03:56:20.00            248.02577
2018-01-13/03:56:30.00            248.02018
2018-01-13/03:56:40.00            248.01455
2018-01-13/03:56:50.00            248.00890
2018-01-13/03:57:00.00            248.00322
2018-01-13/03:57:10.00            247.99751
2018-01-13/03:57:20.00            247.99177
2018-01-13/03:57:30.00            247.98599
2018-01-13/03:57:40.00            247.98020
2018-01-13/03:57:50.00            247.97437
2018-01-13/03:58:00.00            247.96851
2018-01-13/03:58:10.00            247.96263
2018-01-13/03:58:20.00            247.95673
2018-01-13/03:58:30.00            247.95079
2018-01-13/03:58:40.00            247.94483
2018-01-13/03:58:50.00            247.93885
2018-01-13/03:59:00.00            247.93284
2018-01-13/03:59:10.00            247.92680
2018-01-13/03:59:20.00            247.92074
2018-01-13/03:59:30.00            247.91466
2018-01-13/03:59:40.00            247.90855
2018-01-13/03:59:50.00            247.90242
2018-01-13/04:00:00.00            247.89627
2018-01-13/04:00:10.00            247.89009
2018-01-13/04:00:20.00            247.88390
2018-01-13/04:00:30.00            247.87768
2018-01-13/04:00:40.00            247.87144
2018-01-13/04:00:50.00            247.86517
2018-01-13/04:01:00.00            247.85889
2018-01-13/04:01:10.00            247.85259
2018-01-13/04:01:20.00            247.84627
2018-01-13/04:01:30.00            247.83993
2018-01-13/04:01:40.00            247.83357
2018-01-13/04:01:50.00            247.82719
2018-01-13/04:02:00.00            247.82079
2018-01-13/04:02:10.00            247.81438
2018-01-13/04:02:20.00            247.80795
2018-01-13/04:02:30.00            247.80150
2018-01-13/04:02:40.00            247.79503
2018-01-13/04:02:50.00            247.78855
2018-01-13/04:03:00.00            247.78205
2018-01-13/04:03:10.00            247.77554
2018-01-13/04:03:20.00            247.76901
2018-01-13/04:03:30.00            247.76247
2018-01-13/04:03:40.00            247.75591
2018-01-13/04:03:50.00            247.74934
2018-01-13/04:04:00.00            247.74276
2018-01-13/04:04:10.00            247.73616
2018-01-13/04:04:20.00            247.72955
2018-01-13/04:04:30.00            247.72292
2018-01-13/04:04:40.00            247.71629
2018-01-13/04:04:50.00            247.70964
2018-01-13/04:05:00.00            247.70298
2018-01-13/04:05:10.00            247.69632
2018-01-13/04:05:20.00            247.68964
2018-01-13/04:05:30.00            247.68295
2018-01-13/04:05:40.00            247.67625
2018-01-13/04:05:50.00            247.66954
2018-01-13/04:06:00.00            247.66282
2018-01-13/04:06:10.00            247.65609
2018-01-13/04:06:20.00            247.64936
2018-01-13/04:06:30.00            247.64261
2018-01-13/04:06:40.00            247.63586
2018-01-13/04:06:50.00            247.62911
2018-01-13/04:07:00.00            247.62234
2018-01-13/04:07:10.00            247.61557
2018-01-13/04:07:20.00            247.60880
2018-01-13/04:07:30.00            247.60202
2018-01-13/04:07:40.00            247.59523
2018-01-13/04:07:50.00            247.58844
2018-01-13/04:08:00.00            247.58164
2018-01-13/04:08:10.00            247.57484
2018-01-13/04:08:20.00            247.56804
2018-01-13/04:08:30.00            247.56124
2018-01-13/04:08:40.00            247.55443
2018-01-13/04:08:50.00            247.54762
2018-01-13/04:09:00.00            247.54080
2018-01-13/04:09:10.00            247.53399
2018-01-13/04:09:20.00            247.52717
2018-01-13/04:09:30.00            247.52036
2018-01-13/04:09:40.00            247.51354
2018-01-13/04:09:50.00            247.50672
2018-01-13/04:10:00.00            247.49991
2018-01-13/04:10:10.00            247.49309
2018-01-13/04:10:20.00            247.48627
2018-01-13/04:10:30.00            247.47946
2018-01-13/04:10:40.00            247.47265
2018-01-13/04:10:50.00            247.46584
2018-01-13/04:11:00.00            247.45904
2018-01-13/04:11:10.00            247.45224
2018-01-13/04:11:20.00            247.44544
2018-01-13/04:11:30.00            247.43864
2018-01-13/04:11:40.00            247.43185
2018-01-13/04:11:50.00            247.42507
2018-01-13/04:12:00.00            247.41829
2018-01-13/04:12:10.00            247.41151
2018-01-13/04:12:20.00            247.40475
2018-01-13/04:12:30.00            247.39799
2018-01-13/04:12:40.00            247.39123
2018-01-13/04:12:50.00            247.38448
2018-01-13/04:13:00.00            247.37774
2018-01-13/04:13:10.00            247.37101
2018-01-13/04:13:20.00            247.36429
2018-01-13/04:13:30.00            247.35758
2018-01-13/04:13:40.00            247.35087
2018-01-13/04:13:50.00            247.34418
2018-01-13/04:14:00.00            247.33750
2018-01-13/04:14:10.00            247.33082
2018-01-13/04:14:20.00            247.32416
2018-01-13/04:14:30.00            247.31751
2018-01-13/04:14:40.00            247.31087
2018-01-13/04:14:50.00            247.30425
2018-01-13/04:15:00.00            247.29764
2018-01-13/04:15:10.00            247.29104
2018-01-13/04:15:20.00            247.28445
2018-01-13/04:15:30.00            247.27788
2018-01-13/04:15:40.00            247.27132
2018-01-13/04:15:50.00            247.26478
2018-01-13/04:16:00.00            247.25826
2018-01-13/04:16:10.00            247.25175
2018-01-13/04:16:20.00            247.24526
2018-01-13/04:16:30.00            247.23878
2018-01-13/04:16:40.00            247.23232
2018-01-13/04:16:50.00            247.22588
2018-01-13/04:17:00.00            247.21946
2018-01-13/04:17:10.00            247.21306
2018-01-13/04:17:20.00            247.20667
2018-01-13/04:17:30.00            247.20031
2018-01-13/04:17:40.00            247.19396
2018-01-13/04:17:50.00            247.18764
2018-01-13/04:18:00.00            247.18134
2018-01-13/04:18:10.00            247.17506
2018-01-13/04:18:20.00            247.16880
2018-01-13/04:18:30.00            247.16256
2018-01-13/04:18:40.00            247.15635
2018-01-13/04:18:50.00            247.15016
2018-01-13/04:19:00.00            247.14399
2018-01-13/04:19:10.00            247.13785
2018-01-13/04:19:20.00            247.13174
2018-01-13/04:19:30.00            247.12565
2018-01-13/04:19:40.00            247.11958
2018-01-13/04:19:50.00            247.11354
2018-01-13/04:20:00.00            247.10753
2018-01-13/04:20:10.00            247.10155
2018-01-13/04:20:20.00            247.09559
2018-01-13/04:20:30.00            247.08967
2018-01-13/04:20:40.00            247.08377
2018-01-13/04:20:50.00            247.07790
2018-01-13/04:21:00.00            247.07206
2018-01-13/04:21:10.00            247.06626
2018-01-13/04:21:20.00            247.06048
2018-01-13/04:21:30.00            247.05473
2018-01-13/04:21:40.00            247.04902
2018-01-13/04:21:50.00            247.04334
2018-01-13/04:22:00.00            247.03770
2018-01-13/04:22:10.00            247.03208
2018-01-13/04:22:20.00            247.02651
2018-01-13/04:22:30.00            247.02096
2018-01-13/04:22:40.00            247.01546
2018-01-13/04:22:50.00            247.00998
2018-01-13/04:23:00.00            247.00455
2018-01-13/04:23:10.00            246.99915
2018-01-13/04:23:20.00            246.99379
2018-01-13/04:23:30.00            246.98847
2018-01-13/04:23:40.00            246.98318
2018-01-13/04:23:50.00            246.97794
2018-01-13/04:24:00.00            246.97274
2018-01-13/04:24:10.00            246.96757
2018-01-13/04:24:20.00            246.96245
2018-01-13/04:24:30.00            246.95737
2018-01-13/04:24:40.00            246.95233
2018-01-13/04:24:50.00            246.94734
2018-01-13/04:25:00.00            246.94239
2018-01-13/04:25:10.00            246.93748
2018-01-13/04:25:20.00            246.93262
2018-01-13/04:25:30.00            246.92780
2018-01-13/04:25:40.00            246.92303
2018-01-13/04:25:50.00            246.91831
2018-01-13/04:26:00.00            246.91363
2018-01-13/04:26:10.00            246.90900
2018-01-13/04:26:20.00            246.90442
2018-01-13/04:26:30.00            246.89989
2018-01-13/04:26:40.00            246.89541
2018-01-13/04:26:50.00            246.89098
2018-01-13/04:27:00.00            246.88661
2018-01-13/04:27:10.00            246.88228
2018-01-13/04:27:20.00            246.87801
2018-01-13/04:27:30.00            246.87379
2018-01-13/04:27:40.00            246.86962
2018-01-13/04:27:50.00            246.86551
2018-01-13/04:28:00.00            246.86145
2018-01-13/04:28:10.00            246.85745
2018-01-13/04:28:20.00            246.85351
2018-01-13/04:28:30.00            246.84962
2018-01-13/04:28:40.00            246.84579
2018-01-13/04:28:50.00            246.84202
2018-01-13/04:29:00.00            246.83831
2018-01-13/04:29:10.00            246.83466
2018-01-13/04:29:20.00            246.83108
2018-01-13/04:29:30.00            246.82755
2018-01-13/04:29:40.00            246.82409
2018-01-13/04:29:50.00            246.82069
2018-01-13/04:30:00.00            246.81735
2018-01-13/04:30:10.00            246.81408
2018-01-13/04:30:20.00            246.81088
2018-01-13/04:30:30.00            246.80774
2018-01-13/04:30:40.00            246.80467
2018-01-13/04:30:50.00            246.80167
2018-01-13/04:31:00.00            246.79874
2018-01-13/04:31:10.00            246.79587
2018-01-13/04:31:20.00            246.79308
2018-01-13/04:31:30.00            246.79036
2018-01-13/04:31:40.00            246.78771
2018-01-13/04:31:50.00            246.78513
2018-01-13/04:32:00.00            246.78263
2018-01-13/04:32:10.00            246.78020
2018-01-13/04:32:20.00            246.77785
2018-01-13/04:32:30.00            246.77558
2018-01-13/04:32:40.00            246.77338
2018-01-13/04:32:50.00            246.77126
2018-01-13/04:33:00.00            246.76923
2018-01-13/04:33:10.00            246.76727
2018-01-13/04:33:20.00            246.76539
2018-01-13/04:33:30.00            246.76359
2018-01-13/04:33:40.00            246.76188
2018-01-13/04:33:50.00            246.76026
2018-01-13/04:34:00.00            246.75871
2018-01-13/04:34:10.00            246.75725
2018-01-13/04:34:20.00            246.75588
2018-01-13/04:34:30.00            246.75460
2018-01-13/04:34:40.00            246.75341
2018-01-13/04:34:50.00            246.75231
2018-01-13/04:35:00.00            246.75130
2018-01-13/04:35:10.00            246.75037
2018-01-13/04:35:20.00            246.74955
2018-01-13/04:35:30.00            246.74882
2018-01-13/04:35:40.00            246.74818
2018-01-13/04:35:50.00            246.74764
2018-01-13/04:36:00.00            246.74719
2018-01-13/04:36:10.00            246.74685
2018-01-13/04:36:20.00            246.74661
2018-01-13/04:36:30.00            246.74646
2018-01-13/04:36:40.00            246.74642
2018-01-13/04:36:50.00            246.74648
2018-01-13/04:37:00.00            246.74664
2018-01-13/04:37:10.00            246.74691
2018-01-13/04:37:20.00            246.74729
2018-01-13/04:37:30.00            246.74778
2018-01-13/04:37:40.00            246.74837
2018-01-13/04:37:50.00            246.74908
2018-01-13/04:38:00.00            246.74989
2018-01-13/04:38:10.00            246.75082
2018-01-13/04:38:20.00            246.75186
2018-01-13/04:38:30.00            246.75302
2018-01-13/04:38:40.00            246.75430
2018-01-13/04:38:50.00            246.75569
2018-01-13/04:39:00.00            246.75720
2018-01-13/04:39:10.00            246.75883
2018-01-13/04:39:20.00            246.76059
2018-01-13/04:39:30.00            246.76247
2018-01-13/04:39:40.00            246.76447
2018-01-13/04:39:50.00            246.76660
2018-01-13/04:40:00.00            246.76886
2018-01-13/04:40:10.00            246.77125
2018-01-13/04:40:20.00            246.77376
2018-01-13/04:40:30.00            246.77641
2018-01-13/04:40:40.00            246.77919
2018-01-13/04:40:50.00            246.78211
2018-01-13/04:41:00.00            246.78517
2018-01-13/04:41:10.00            246.78836
2018-01-13/04:41:20.00            246.79169
2018-01-13/04:41:30.00            246.79517
2018-01-13/04:41:40.00            246.79878
2018-01-13/04:41:50.00            246.80254
2018-01-13/04:42:00.00            246.80645
2018-01-13/04:42:10.00            246.81051
2018-01-13/04:42:20.00            246.81471
2018-01-13/04:42:30.00            246.81907
2018-01-13/04:42:40.00            246.82358
2018-01-13/04:42:50.00            246.82825
2018-01-13/04:43:00.00            246.83307
2018-01-13/04:43:10.00            246.83805
2018-01-13/04:43:20.00            246.84319
2018-01-13/04:43:30.00            246.84850
2018-01-13/04:43:40.00            246.85397
2018-01-13/04:43:50.00            246.85960
2018-01-13/04:44:00.00            246.86540
2018-01-13/04:44:10.00            246.87138
2018-01-13/04:44:20.00            246.87752
2018-01-13/04:44:30.00            246.88384
2018-01-13/04:44:40.00            246.89033
2018-01-13/04:44:50.00            246.89701
2018-01-13/04:45:00.00            246.90386
2018-01-13/04:45:10.00            246.91090
2018-01-13/04:45:20.00            246.91812
2018-01-13/04:45:30.00            246.92553
2018-01-13/04:45:40.00            246.93312
2018-01-13/04:45:50.00            246.94091
2018-01-13/04:46:00.00            246.94889
2018-01-13/04:46:10.00            246.95707
2018-01-13/04:46:20.00            246.96545
2018-01-13/04:46:30.00            246.97403
2018-01-13/04:46:40.00            246.98281
2018-01-13/04:46:50.00            246.99179
2018-01-13/04:47:00.00            247.00099
2018-01-13/04:47:10.00            247.01039
2018-01-13/04:47:20.00            247.02001
2018-01-13/04:47:30.00            247.02984
2018-01-13/04:47:40.00            247.03990
2018-01-13/04:47:50.00            247.05017
2018-01-13/04:48:00.00            247.06067
2018-01-13/04:48:10.00            247.07139
2018-01-13/04:48:20.00            247.08235
2018-01-13/04:48:30.00            247.09353
2018-01-13/04:48:40.00            247.10495
2018-01-13/04:48:50.00            247.11662
2018-01-13/04:49:00.00            247.12852
2018-01-13/04:49:10.00            247.14066
2018-01-13/04:49:20.00            247.15306
2018-01-13/04:49:30.00            247.16570
2018-01-13/04:49:40.00            247.17860
2018-01-13/04:49:50.00            247.19175
2018-01-13/04:50:00.00            247.20517
2018-01-13/04:50:10.00            247.21885
2018-01-13/04:50:20.00            247.23279
2018-01-13/04:50:30.00            247.24701
2018-01-13/04:50:40.00            247.26150
2018-01-13/04:50:50.00            247.27627
2018-01-13/04:51:00.00            247.29132
2018-01-13/04:51:10.00            247.30665
2018-01-13/04:51:20.00            247.32228
2018-01-13/04:51:30.00            247.33819
2018-01-13/04:51:40.00            247.35441
2018-01-13/04:51:50.00            247.37092
2018-01-13/04:52:00.00            247.38774
2018-01-13/04:52:10.00            247.40486
2018-01-13/04:52:20.00            247.42230
2018-01-13/04:52:30.00            247.44005
2018-01-13/04:52:40.00            247.45813
2018-01-13/04:52:50.00            247.47653
2018-01-13/04:53:00.00            247.49526
2018-01-13/04:53:10.00            247.51433
2018-01-13/04:53:20.00            247.53373
2018-01-13/04:53:30.00            247.55348
2018-01-13/04:53:40.00            247.57358
2018-01-13/04:53:50.00            247.59403
2018-01-13/04:54:00.00            247.61484
2018-01-13/04:54:10.00            247.63601
2018-01-13/04:54:20.00            247.65755
2018-01-13/04:54:30.00            247.67946
2018-01-13/04:54:40.00            247.70176
2018-01-13/04:54:50.00            247.72443
2018-01-13/04:55:00.00            247.74750
2018-01-13/04:55:10.00            247.77097
2018-01-13/04:55:20.00            247.79483
2018-01-13/04:55:30.00            247.81910
2018-01-13/04:55:40.00            247.84378
2018-01-13/04:55:50.00            247.86888
2018-01-13/04:56:00.00            247.89441
2018-01-13/04:56:10.00            247.92037
2018-01-13/04:56:20.00            247.94677
2018-01-13/04:56:30.00            247.97361
2018-01-13/04:56:40.00            248.00090
2018-01-13/04:56:50.00            248.02865
2018-01-13/04:57:00.00            248.05687
2018-01-13/04:57:10.00            248.08555
2018-01-13/04:57:20.00            248.11472
2018-01-13/04:57:30.00            248.14437
2018-01-13/04:57:40.00            248.17452
2018-01-13/04:57:50.00            248.20517
2018-01-13/04:58:00.00            248.23632
2018-01-13/04:58:10.00            248.26800
2018-01-13/04:58:20.00            248.30019
2018-01-13/04:58:30.00            248.33293
2018-01-13/04:58:40.00            248.36620
2018-01-13/04:58:50.00            248.40003
2018-01-13/04:59:00.00            248.43441
2018-01-13/04:59:10.00            248.46937
2018-01-13/04:59:20.00            248.50490
2018-01-13/04:59:30.00            248.54102
2018-01-13/04:59:40.00            248.57773
2018-01-13/04:59:50.00            248.61505
2018-01-13/05:00:00.00            248.65299
2018-01-13/05:00:10.00            248.69156
2018-01-13/05:00:20.00            248.73076
2018-01-13/05:00:30.00            248.77061
2018-01-13/05:00:40.00            248.81112
2018-01-13/05:00:50.00            248.85230
2018-01-13/05:01:00.00            248.89416
2018-01-13/05:01:10.00            248.93672
2018-01-13/05:01:20.00            248.97998
2018-01-13/05:01:30.00            249.02396
2018-01-13/05:01:40.00            249.06867
2018-01-13/05:01:50.00            249.11412
2018-01-13/05:02:00.00            249.16032
2018-01-13/05:02:10.00            249.20730
2018-01-13/05:02:20.00            249.25506
2018-01-13/05:02:30.00            249.30362
2018-01-13/05:02:40.00            249.35298
2018-01-13/05:02:50.00            249.40318
2018-01-13/05:03:00.00            249.45422
2018-01-13/05:03:10.00            249.50611
2018-01-13/05:03:20.00            249.55888
2018-01-13/05:03:30.00            249.61253
2018-01-13/05:03:40.00            249.66710
2018-01-13/05:03:50.00            249.72258
2018-01-13/05:04:00.00            249.77901
2018-01-13/05:04:10.00            249.83639
2018-01-13/05:04:20.00            249.89475
2018-01-13/05:04:30.00            249.95411
2018-01-13/05:04:40.00            250.01448
2018-01-13/05:04:50.00            250.07589
2018-01-13/05:05:00.00            250.13835
2018-01-13/05:05:10.00            250.20188
2018-01-13/05:05:20.00            250.26652
2018-01-13/05:05:30.00            250.33228
2018-01-13/05:05:40.00            250.39918
2018-01-13/05:05:50.00            250.46724
2018-01-13/05:06:00.00            250.53649
2018-01-13/05:06:10.00            250.60696
2018-01-13/05:06:20.00            250.67867
2018-01-13/05:06:30.00            250.75164
2018-01-13/05:06:40.00            250.82591
2018-01-13/05:06:50.00            250.90149
2018-01-13/05:07:00.00            250.97843
2018-01-13/05:07:10.00            251.05674
2018-01-13/05:07:20.00            251.13645
2018-01-13/05:07:30.00            251.21761
2018-01-13/05:07:40.00            251.30023
2018-01-13/05:07:50.00            251.38435
2018-01-13/05:08:00.00            251.47001
2018-01-13/05:08:10.00            251.55724
2018-01-13/05:08:20.00            251.64607
2018-01-13/05:08:30.00            251.73655
2018-01-13/05:08:40.00            251.82870
2018-01-13/05:08:50.00            251.92257
2018-01-13/05:09:00.00            252.01820
2018-01-13/05:09:10.00            252.11563
2018-01-13/05:09:20.00            252.21490
2018-01-13/05:09:30.00            252.31606
2018-01-13/05:09:40.00            252.41915
2018-01-13/05:09:50.00            252.52421
2018-01-13/05:10:00.00            252.63130
2018-01-13/05:10:10.00            252.74047
2018-01-13/05:10:20.00            252.85177
2018-01-13/05:10:30.00            252.96524
2018-01-13/05:10:40.00            253.08095
2018-01-13/05:10:50.00            253.19895
2018-01-13/05:11:00.00            253.31931
2018-01-13/05:11:10.00            253.44207
2018-01-13/05:11:20.00            253.56731
2018-01-13/05:11:30.00            253.69509
2018-01-13/05:11:40.00            253.82547
2018-01-13/05:11:50.00            253.95854
2018-01-13/05:12:00.00            254.09434
2018-01-13/05:12:10.00            254.23297
2018-01-13/05:12:20.00            254.37450
2018-01-13/05:12:30.00            254.51901
2018-01-13/05:12:40.00            254.66658
2018-01-13/05:12:50.00            254.81730
2018-01-13/05:13:00.00            254.97125
2018-01-13/05:13:10.00            255.12854
2018-01-13/05:13:20.00            255.28924
2018-01-13/05:13:30.00            255.45348
2018-01-13/05:13:40.00            255.62134
2018-01-13/05:13:50.00            255.79294
2018-01-13/05:14:00.00            255.96838
2018-01-13/05:14:10.00            256.14778
2018-01-13/05:14:20.00            256.33127
2018-01-13/05:14:30.00            256.51897
2018-01-13/05:14:40.00            256.71100
2018-01-13/05:14:50.00            256.90750
2018-01-13/05:15:00.00            257.10862
2018-01-13/05:15:10.00            257.31450
2018-01-13/05:15:20.00            257.52529
2018-01-13/05:15:30.00            257.74115
2018-01-13/05:15:40.00            257.96225
2018-01-13/05:15:50.00            258.18876
2018-01-13/05:16:00.00            258.42085
2018-01-13/05:16:10.00            258.65873
2018-01-13/05:16:20.00            258.90257
2018-01-13/05:16:30.00            259.15260
2018-01-13/05:16:40.00            259.40901
2018-01-13/05:16:50.00            259.67204
2018-01-13/05:17:00.00            259.94191
2018-01-13/05:17:10.00            260.21887
2018-01-13/05:17:20.00            260.50317
2018-01-13/05:17:30.00            260.79508
2018-01-13/05:17:40.00            261.09487
2018-01-13/05:17:50.00            261.40284
2018-01-13/05:18:00.00            261.71928
2018-01-13/05:18:10.00            262.04453
2018-01-13/05:18:20.00            262.37890
2018-01-13/05:18:30.00            262.72275
2018-01-13/05:18:40.00            263.07644
2018-01-13/05:18:50.00            263.44036
2018-01-13/05:19:00.00            263.81491
2018-01-13/05:19:10.00            264.20050
2018-01-13/05:19:20.00            264.59758
2018-01-13/05:19:30.00            265.00661
2018-01-13/05:19:40.00            265.42807
2018-01-13/05:19:50.00            265.86247
2018-01-13/05:20:00.00            266.31034
2018-01-13/05:20:10.00            266.77224
2018-01-13/05:20:20.00            267.24876
2018-01-13/05:20:30.00            267.74051
2018-01-13/05:20:40.00            268.24813
2018-01-13/05:20:50.00            268.77230
2018-01-13/05:21:00.00            269.31373
2018-01-13/05:21:10.00            269.87316
2018-01-13/05:21:20.00            270.45136
2018-01-13/05:21:30.00            271.04916
2018-01-13/05:21:40.00            271.66739
2018-01-13/05:21:50.00            272.30695
2018-01-13/05:22:00.00            272.96877
2018-01-13/05:22:10.00            273.65382
2018-01-13/05:22:20.00            274.36311
2018-01-13/05:22:30.00            275.09770
2018-01-13/05:22:40.00            275.85868
2018-01-13/05:22:50.00            276.64719
2018-01-13/05:23:00.00            277.46440
2018-01-13/05:23:10.00            278.31154
2018-01-13/05:23:20.00            279.18986
2018-01-13/05:23:30.00            280.10064
2018-01-13/05:23:40.00            281.04521
2018-01-13/05:23:50.00            282.02490
2018-01-13/05:24:00.00            283.04108
2018-01-13/05:24:10.00            284.09511
2018-01-13/05:24:20.00            285.18838
2018-01-13/05:24:30.00            286.32222
2018-01-13/05:24:40.00            287.49798
2018-01-13/05:24:50.00            288.71695
2018-01-13/05:25:00.00            289.98035
2018-01-13/05:25:10.00            291.28933
2018-01-13/05:25:20.00            292.64493
2018-01-13/05:25:30.00            294.04806
2018-01-13/05:25:40.00            295.49944
2018-01-13/05:25:50.00            296.99963
2018-01-13/05:26:00.00            298.54893
2018-01-13/05:26:10.00            300.14738
2018-01-13/05:26:20.00            301.79474
2018-01-13/05:26:30.00            303.49040
2018-01-13/05:26:40.00            305.23338
2018-01-13/05:26:50.00            307.02231
2018-01-13/05:27:00.00            308.85539
2018-01-13/05:27:10.00            310.73034
2018-01-13/05:27:20.00            312.64446
2018-01-13/05:27:30.00            314.59456
2018-01-13/05:27:40.00            316.57700
2018-01-13/05:27:50.00            318.58773
2018-01-13/05:28:00.00            320.62229
2018-01-13/05:28:10.00            322.67587
2018-01-13/05:28:20.00            324.74340
2018-01-13/05:28:30.00            326.81958
2018-01-13/05:28:40.00            328.89899
2018-01-13/05:28:50.00            330.97615
2018-01-13/05:29:00.00            333.04561
2018-01-13/05:29:10.00            335.10208
2018-01-13/05:29:20.00            337.14042
2018-01-13/05:29:30.00            339.15581
2018-01-13/05:29:40.00            341.14374
2018-01-13/05:29:50.00            343.10009
2018-01-13/05:30:00.00            345.02118
2018-01-13/05:30:10.00            346.90377
2018-01-13/05:30:20.00            348.74507
2018-01-13/05:30:30.00            350.54278
2018-01-13/05:30:40.00            352.29501
2018-01-13/05:30:50.00            354.00036
2018-01-13/05:31:00.00            355.65778
2018-01-13/05:31:10.00            357.26665
2018-01-13/05:31:20.00            358.82665
2018-01-13/05:31:30.00           0.33780216
2018-01-13/05:31:40.00            1.8003754
2018-01-13/05:31:50.00            3.2148883
2018-01-13/05:32:00.00            4.5820566
2018-01-13/05:32:10.00            5.9027652
2018-01-13/05:32:20.00            7.1780362
2018-01-13/05:32:30.00            8.4090036
2018-01-13/05:32:40.00            9.5968883
2018-01-13/05:32:50.00            10.742971
2018-01-13/05:33:00.00            11.848582
2018-01-13/05:33:10.00            12.915075
2018-01-13/05:33:20.00            13.943823
2018-01-13/05:33:30.00            14.936194
2018-01-13/05:33:40.00            15.893551
2018-01-13/05:33:50.00            16.817240
2018-01-13/05:34:00.00            17.708582
2018-01-13/05:34:10.00            18.568868
2018-01-13/05:34:20.00            19.399359
2018-01-13/05:34:30.00            20.201277
2018-01-13/05:34:40.00            20.975803
2018-01-13/05:34:50.00            21.724081
2018-01-13/05:35:00.00            22.447214
2018-01-13/05:35:10.00            23.146261
2018-01-13/05:35:20.00            23.822235
2018-01-13/05:35:30.00            24.476119
2018-01-13/05:35:40.00            25.108847
2018-01-13/05:35:50.00            25.721310
2018-01-13/05:36:00.00            26.314370
2018-01-13/05:36:10.00            26.888841
2018-01-13/05:36:20.00            27.445508
2018-01-13/05:36:30.00            27.985115
2018-01-13/05:36:40.00            28.508375
2018-01-13/05:36:50.00            29.015969
2018-01-13/05:37:00.00            29.508545
2018-01-13/05:37:10.00            29.986718
2018-01-13/05:37:20.00            30.451082
2018-01-13/05:37:30.00            30.902196
2018-01-13/05:37:40.00            31.340598
2018-01-13/05:37:50.00            31.766799
2018-01-13/05:38:00.00            32.181286
2018-01-13/05:38:10.00            32.584524
2018-01-13/05:38:20.00            32.976957
2018-01-13/05:38:30.00            33.359006
2018-01-13/05:38:40.00            33.731077
2018-01-13/05:38:50.00            34.093555
2018-01-13/05:39:00.00            34.446809
2018-01-13/05:39:10.00            34.791187
2018-01-13/05:39:20.00            35.127027
2018-01-13/05:39:30.00            35.454649
2018-01-13/05:39:40.00            35.774359
2018-01-13/05:39:50.00            36.086450
2018-01-13/05:40:00.00            36.391201
2018-01-13/05:40:10.00            36.688877
2018-01-13/05:40:20.00            36.979740
2018-01-13/05:40:30.00            37.264031
2018-01-13/05:40:40.00            37.541986
2018-01-13/05:40:50.00            37.813828
2018-01-13/05:41:00.00            38.079772
2018-01-13/05:41:10.00            38.340024
2018-01-13/05:41:20.00            38.594786
2018-01-13/05:41:30.00            38.844238
2018-01-13/05:41:40.00            39.088574
2018-01-13/05:41:50.00            39.327958
2018-01-13/05:42:00.00            39.562560
2018-01-13/05:42:10.00            39.792544
2018-01-13/05:42:20.00            40.018060
2018-01-13/05:42:30.00            40.239258
2018-01-13/05:42:40.00            40.456283
2018-01-13/05:42:50.00            40.669265
2018-01-13/05:43:00.00            40.878342
2018-01-13/05:43:10.00            41.083635
2018-01-13/05:43:20.00            41.285272
2018-01-13/05:43:30.00            41.483366
2018-01-13/05:43:40.00            41.678031
2018-01-13/05:43:50.00            41.869374
2018-01-13/05:44:00.00            42.057504
2018-01-13/05:44:10.00            42.242514
2018-01-13/05:44:20.00            42.424509
2018-01-13/05:44:30.00            42.603581
2018-01-13/05:44:40.00            42.779819
2018-01-13/05:44:50.00            42.953313
2018-01-13/05:45:00.00            43.124141
2018-01-13/05:45:10.00            43.292390
2018-01-13/05:45:20.00            43.458141
2018-01-13/05:45:30.00            43.621460
2018-01-13/05:45:40.00            43.782429
2018-01-13/05:45:50.00            43.941114
2018-01-13/05:46:00.00            44.097592
2018-01-13/05:46:10.00            44.251920
2018-01-13/05:46:20.00            44.404164
2018-01-13/05:46:30.00            44.554386
2018-01-13/05:46:40.00            44.702651
2018-01-13/05:46:50.00            44.849014
2018-01-13/05:47:00.00            44.993528
2018-01-13/05:47:10.00            45.136252
2018-01-13/05:47:20.00            45.277238
2018-01-13/05:47:30.00            45.416538
2018-01-13/05:47:40.00            45.554200
2018-01-13/05:47:50.00            45.690273
2018-01-13/05:48:00.00            45.824806
2018-01-13/05:48:10.00            45.957839
2018-01-13/05:48:20.00            46.089423
2018-01-13/05:48:30.00            46.219598
2018-01-13/05:48:40.00            46.348404
2018-01-13/05:48:50.00            46.475885
2018-01-13/05:49:00.00            46.602076
2018-01-13/05:49:10.00            46.727015
2018-01-13/05:49:20.00            46.850748
2018-01-13/05:49:30.00            46.973300
2018-01-13/05:49:40.00            47.094710
2018-01-13/05:49:50.00            47.215014
2018-01-13/05:50:00.00            47.334248
2018-01-13/05:50:10.00            47.452436
2018-01-13/05:50:20.00            47.569620
2018-01-13/05:50:30.00            47.685823
2018-01-13/05:50:40.00            47.801079
2018-01-13/05:50:50.00            47.915413
2018-01-13/05:51:00.00            48.028861
2018-01-13/05:51:10.00            48.141442
2018-01-13/05:51:20.00            48.253192
2018-01-13/05:51:30.00            48.364130
2018-01-13/05:51:40.00            48.474286
2018-01-13/05:51:50.00            48.583684
2018-01-13/05:52:00.00            48.692348
2018-01-13/05:52:10.00            48.800305
2018-01-13/05:52:20.00            48.907579
2018-01-13/05:52:30.00            49.014186
2018-01-13/05:52:40.00            49.120159
2018-01-13/05:52:50.00            49.225512
2018-01-13/05:53:00.00            49.330268
2018-01-13/05:53:10.00            49.434453
2018-01-13/05:53:20.00            49.538081
2018-01-13/05:53:30.00            49.641176
2018-01-13/05:53:40.00            49.743757
2018-01-13/05:53:50.00            49.845843
2018-01-13/05:54:00.00            49.947458
2018-01-13/05:54:10.00            50.048613
2018-01-13/05:54:20.00            50.149333
2018-01-13/05:54:30.00            50.249630
2018-01-13/05:54:40.00            50.349526
2018-01-13/05:54:50.00            50.449035
2018-01-13/05:55:00.00            50.548181
2018-01-13/05:55:10.00            50.646972
2018-01-13/05:55:20.00            50.745430
2018-01-13/05:55:30.00            50.843566
2018-01-13/05:55:40.00            50.941403
2018-01-13/05:55:50.00            51.038950
2018-01-13/05:56:00.00            51.136231
2018-01-13/05:56:10.00            51.233251
2018-01-13/05:56:20.00            51.330030
2018-01-13/05:56:30.00            51.426583
2018-01-13/05:56:40.00            51.522924
2018-01-13/05:56:50.00            51.619066
2018-01-13/05:57:00.00            51.715025
2018-01-13/05:57:10.00            51.810811
2018-01-13/05:57:20.00            51.906442
2018-01-13/05:57:30.00            52.001930
2018-01-13/05:57:40.00            52.097287
2018-01-13/05:57:50.00            52.192530
2018-01-13/05:58:00.00            52.287668
2018-01-13/05:58:10.00            52.382715
2018-01-13/05:58:20.00            52.477684
2018-01-13/05:58:30.00            52.572587
2018-01-13/05:58:40.00            52.667437
2018-01-13/05:58:50.00            52.762244
2018-01-13/05:59:00.00            52.857022
2018-01-13/05:59:10.00            52.951785
2018-01-13/05:59:20.00            53.046542
2018-01-13/05:59:30.00            53.141305
2018-01-13/05:59:40.00            53.236086
2018-01-13/05:59:50.00            53.330897
2018-01-13/06:00:00.00            53.425751
2018-01-13/06:00:10.00            53.520653
2018-01-13/06:00:20.00            53.615622
2018-01-13/06:00:30.00            53.710665
2018-01-13/06:00:40.00            53.805795
2018-01-13/06:00:50.00            53.901021
2018-01-13/06:01:00.00            53.996352
2018-01-13/06:01:10.00            54.091805
2018-01-13/06:01:20.00            54.187387
2018-01-13/06:01:30.00            54.283110
2018-01-13/06:01:40.00            54.378984
2018-01-13/06:01:50.00            54.475015
2018-01-13/06:02:00.00            54.571221
2018-01-13/06:02:10.00            54.667609
2018-01-13/06:02:20.00            54.764190
2018-01-13/06:02:30.00            54.860973
2018-01-13/06:02:40.00            54.957971
2018-01-13/06:02:50.00            55.055191
2018-01-13/06:03:00.00            55.152647
2018-01-13/06:03:10.00            55.250350
2018-01-13/06:03:20.00            55.348304
2018-01-13/06:03:30.00            55.446520
2018-01-13/06:03:40.00            55.545015
2018-01-13/06:03:50.00            55.643795
2018-01-13/06:04:00.00            55.742868
2018-01-13/06:04:10.00            55.842249
2018-01-13/06:04:20.00            55.941943
2018-01-13/06:04:30.00            56.041965
2018-01-13/06:04:40.00            56.142322
2018-01-13/06:04:50.00            56.243023
2018-01-13/06:05:00.00            56.344081
2018-01-13/06:05:10.00            56.445505
2018-01-13/06:05:20.00            56.547305
2018-01-13/06:05:30.00            56.649489
2018-01-13/06:05:40.00            56.752070
2018-01-13/06:05:50.00            56.855061
2018-01-13/06:06:00.00            56.958465
2018-01-13/06:06:10.00            57.062295
2018-01-13/06:06:20.00            57.166562
2018-01-13/06:06:30.00            57.271277
2018-01-13/06:06:40.00            57.376449
2018-01-13/06:06:50.00            57.482088
2018-01-13/06:07:00.00            57.588203
2018-01-13/06:07:10.00            57.694807
2018-01-13/06:07:20.00            57.801909
2018-01-13/06:07:30.00            57.909519
2018-01-13/06:07:40.00            58.017647
2018-01-13/06:07:50.00            58.126307
2018-01-13/06:08:00.00            58.235504
2018-01-13/06:08:10.00            58.345249
2018-01-13/06:08:20.00            58.455558
2018-01-13/06:08:30.00            58.566438
2018-01-13/06:08:40.00            58.677898
2018-01-13/06:08:50.00            58.789952
2018-01-13/06:09:00.00            58.902608
2018-01-13/06:09:10.00            59.015879
2018-01-13/06:09:20.00            59.129771
2018-01-13/06:09:30.00            59.244302
2018-01-13/06:09:40.00            59.359480
2018-01-13/06:09:50.00            59.475312
2018-01-13/06:10:00.00            59.591815
2018-01-13/06:10:10.00            59.708996
2018-01-13/06:10:20.00            59.826869
2018-01-13/06:10:30.00            59.945445
2018-01-13/06:10:40.00            60.064732
2018-01-13/06:10:50.00            60.184746
2018-01-13/06:11:00.00            60.305494
2018-01-13/06:11:10.00            60.426989
2018-01-13/06:11:20.00            60.549245
2018-01-13/06:11:30.00            60.672271
2018-01-13/06:11:40.00            60.796081
2018-01-13/06:11:50.00            60.920682
2018-01-13/06:12:00.00            61.046094
2018-01-13/06:12:10.00            61.172321
2018-01-13/06:12:20.00            61.299379
2018-01-13/06:12:30.00            61.427280
2018-01-13/06:12:40.00            61.556037
2018-01-13/06:12:50.00            61.685660
2018-01-13/06:13:00.00            61.816163
2018-01-13/06:13:10.00            61.947557
2018-01-13/06:13:20.00            62.079857
2018-01-13/06:13:30.00            62.213075
2018-01-13/06:13:40.00            62.347223
2018-01-13/06:13:50.00            62.482315
2018-01-13/06:14:00.00            62.618362
2018-01-13/06:14:10.00            62.755378
2018-01-13/06:14:20.00            62.893379
2018-01-13/06:14:30.00            63.032375
2018-01-13/06:14:40.00            63.172379
2018-01-13/06:14:50.00            63.313407
2018-01-13/06:15:00.00            63.455472
2018-01-13/06:15:10.00            63.598587
2018-01-13/06:15:20.00            63.742767
2018-01-13/06:15:30.00            63.888024
2018-01-13/06:15:40.00            64.034374
2018-01-13/06:15:50.00            64.181832
2018-01-13/06:16:00.00            64.330409
2018-01-13/06:16:10.00            64.480123
2018-01-13/06:16:20.00            64.630985
2018-01-13/06:16:30.00            64.783014
2018-01-13/06:16:40.00            64.936221
2018-01-13/06:16:50.00            65.090621
2018-01-13/06:17:00.00            65.246234
2018-01-13/06:17:10.00            65.403071
2018-01-13/06:17:20.00            65.561146
2018-01-13/06:17:30.00            65.720477
2018-01-13/06:17:40.00            65.881079
2018-01-13/06:17:50.00            66.042968
2018-01-13/06:18:00.00            66.206161
2018-01-13/06:18:10.00            66.370669
2018-01-13/06:18:20.00            66.536513
2018-01-13/06:18:30.00            66.703709
2018-01-13/06:18:40.00            66.872270
2018-01-13/06:18:50.00            67.042214
2018-01-13/06:19:00.00            67.213559
2018-01-13/06:19:10.00            67.386320
2018-01-13/06:19:20.00            67.560513
2018-01-13/06:19:30.00            67.736158
2018-01-13/06:19:40.00            67.913270
2018-01-13/06:19:50.00            68.091866
2018-01-13/06:20:00.00            68.271964
2018-01-13/06:20:10.00            68.453582
2018-01-13/06:20:20.00            68.636736
2018-01-13/06:20:30.00            68.821442
2018-01-13/06:20:40.00            69.007723
2018-01-13/06:20:50.00            69.195593
2018-01-13/06:21:00.00            69.385072
2018-01-13/06:21:10.00            69.576178
2018-01-13/06:21:20.00            69.768926
2018-01-13/06:21:30.00            69.963339
2018-01-13/06:21:40.00            70.159431
2018-01-13/06:21:50.00            70.357225
2018-01-13/06:22:00.00            70.556739
2018-01-13/06:22:10.00            70.757988
2018-01-13/06:22:20.00            70.960993
2018-01-13/06:22:30.00            71.165772
2018-01-13/06:22:40.00            71.372348
2018-01-13/06:22:50.00            71.580736
2018-01-13/06:23:00.00            71.790957
2018-01-13/06:23:10.00            72.003029
2018-01-13/06:23:20.00            72.216974
2018-01-13/06:23:30.00            72.432809
2018-01-13/06:23:40.00            72.650554
2018-01-13/06:23:50.00            72.870229
2018-01-13/06:24:00.00            73.091854
2018-01-13/06:24:10.00            73.315448
2018-01-13/06:24:20.00            73.541030
2018-01-13/06:24:30.00            73.768622
2018-01-13/06:24:40.00            73.998243
2018-01-13/06:24:50.00            74.229909
2018-01-13/06:25:00.00            74.463646
2018-01-13/06:25:10.00            74.699471
2018-01-13/06:25:20.00            74.937404
2018-01-13/06:25:30.00            75.177463
2018-01-13/06:25:40.00            75.419671
2018-01-13/06:25:50.00            75.664045
2018-01-13/06:26:00.00            75.910607
2018-01-13/06:26:10.00            76.159376
2018-01-13/06:26:20.00            76.410370
2018-01-13/06:26:30.00            76.663609
2018-01-13/06:26:40.00            76.919116
2018-01-13/06:26:50.00            77.176907
2018-01-13/06:27:00.00            77.437001
2018-01-13/06:27:10.00            77.699420
2018-01-13/06:27:20.00            77.964181
2018-01-13/06:27:30.00            78.231302
2018-01-13/06:27:40.00            78.500803
2018-01-13/06:27:50.00            78.772703
2018-01-13/06:28:00.00            79.047020
2018-01-13/06:28:10.00            79.323772
2018-01-13/06:28:20.00            79.602977
2018-01-13/06:28:30.00            79.884653
2018-01-13/06:28:40.00            80.168816
2018-01-13/06:28:50.00            80.455487
2018-01-13/06:29:00.00            80.744678
2018-01-13/06:29:10.00            81.036408
2018-01-13/06:29:20.00            81.330694
2018-01-13/06:29:30.00            81.627550
2018-01-13/06:29:40.00            81.926993
2018-01-13/06:29:50.00            82.229038
2018-01-13/06:30:00.00            82.533699
2018-01-13/06:30:10.00            82.840990
2018-01-13/06:30:20.00            83.150926
2018-01-13/06:30:30.00            83.463520
2018-01-13/06:30:40.00            83.778784
2018-01-13/06:30:50.00            84.096732
2018-01-13/06:31:00.00            84.417374
2018-01-13/06:31:10.00            84.740721
2018-01-13/06:31:20.00            85.066785
2018-01-13/06:31:30.00            85.395575
2018-01-13/06:31:40.00            85.727100
2018-01-13/06:31:50.00            86.061370
2018-01-13/06:32:00.00            86.398391
2018-01-13/06:32:10.00            86.738171
2018-01-13/06:32:20.00            87.080716
2018-01-13/06:32:30.00            87.426032
2018-01-13/06:32:40.00            87.774124
2018-01-13/06:32:50.00            88.124995
2018-01-13/06:33:00.00            88.478648
2018-01-13/06:33:10.00            88.835085
2018-01-13/06:33:20.00            89.194307
2018-01-13/06:33:30.00            89.556315
2018-01-13/06:33:40.00            89.921107
2018-01-13/06:33:50.00            90.288682
2018-01-13/06:34:00.00            90.659036
2018-01-13/06:34:10.00            91.032165
2018-01-13/06:34:20.00            91.408065
2018-01-13/06:34:30.00            91.786728
2018-01-13/06:34:40.00            92.168148
2018-01-13/06:34:50.00            92.552315
2018-01-13/06:35:00.00            92.939219
2018-01-13/06:35:10.00            93.328849
2018-01-13/06:35:20.00            93.721193
2018-01-13/06:35:30.00            94.116237
2018-01-13/06:35:40.00            94.513965
2018-01-13/06:35:50.00            94.914361
2018-01-13/06:36:00.00            95.317407
2018-01-13/06:36:10.00            95.723083
2018-01-13/06:36:20.00            96.131369
2018-01-13/06:36:30.00            96.542242
2018-01-13/06:36:40.00            96.955679
2018-01-13/06:36:50.00            97.371655
2018-01-13/06:37:00.00            97.790141
2018-01-13/06:37:10.00            98.211112
2018-01-13/06:37:20.00            98.634536
2018-01-13/06:37:30.00            99.060383
2018-01-13/06:37:40.00            99.488619
2018-01-13/06:37:50.00            99.919209
2018-01-13/06:38:00.00            100.35212
2018-01-13/06:38:10.00            100.78731
2018-01-13/06:38:20.00            101.22475
2018-01-13/06:38:30.00            101.66438
2018-01-13/06:38:40.00            102.10618
2018-01-13/06:38:50.00            102.55009
2018-01-13/06:39:00.00            102.99607
2018-01-13/06:39:10.00            103.44408
2018-01-13/06:39:20.00            103.89406
2018-01-13/06:39:30.00            104.34596
2018-01-13/06:39:40.00            104.79975
2018-01-13/06:39:50.00            105.25535
2018-01-13/06:40:00.00            105.71271
2018-01-13/06:40:10.00            106.17179
2018-01-13/06:40:20.00            106.63253
2018-01-13/06:40:30.00            107.09486
2018-01-13/06:40:40.00            107.55872
2018-01-13/06:40:50.00            108.02406
2018-01-13/06:41:00.00            108.49081
2018-01-13/06:41:10.00            108.95891
2018-01-13/06:41:20.00            109.42829
2018-01-13/06:41:30.00            109.89889
2018-01-13/06:41:40.00            110.37065
2018-01-13/06:41:50.00            110.84348
2018-01-13/06:42:00.00            111.31733
2018-01-13/06:42:10.00            111.79212
2018-01-13/06:42:20.00            112.26779
2018-01-13/06:42:30.00            112.74426
2018-01-13/06:42:40.00            113.22145
2018-01-13/06:42:50.00            113.69931
2018-01-13/06:43:00.00            114.17774
2018-01-13/06:43:10.00            114.65669
2018-01-13/06:43:20.00            115.13606
2018-01-13/06:43:30.00            115.61580
2018-01-13/06:43:40.00            116.09582
2018-01-13/06:43:50.00            116.57604
2018-01-13/06:44:00.00            117.05640
2018-01-13/06:44:10.00            117.53681
2018-01-13/06:44:20.00            118.01720
2018-01-13/06:44:30.00            118.49749
2018-01-13/06:44:40.00            118.97761
2018-01-13/06:44:50.00            119.45748
2018-01-13/06:45:00.00            119.93702
2018-01-13/06:45:10.00            120.41616
2018-01-13/06:45:20.00            120.89482
2018-01-13/06:45:30.00            121.37293
2018-01-13/06:45:40.00            121.85042
2018-01-13/06:45:50.00            122.32720
2018-01-13/06:46:00.00            122.80321
2018-01-13/06:46:10.00            123.27837
2018-01-13/06:46:20.00            123.75262
2018-01-13/06:46:30.00            124.22588
2018-01-13/06:46:40.00            124.69807
2018-01-13/06:46:50.00            125.16913
2018-01-13/06:47:00.00            125.63900
2018-01-13/06:47:10.00            126.10761
2018-01-13/06:47:20.00            126.57488
2018-01-13/06:47:30.00            127.04075
2018-01-13/06:47:40.00            127.50516
2018-01-13/06:47:50.00            127.96805
2018-01-13/06:48:00.00            128.42935
2018-01-13/06:48:10.00            128.88901
2018-01-13/06:48:20.00            129.34696
2018-01-13/06:48:30.00            129.80315
2018-01-13/06:48:40.00            130.25751
2018-01-13/06:48:50.00            130.71000
2018-01-13/06:49:00.00            131.16057
2018-01-13/06:49:10.00            131.60915
2018-01-13/06:49:20.00            132.05570
2018-01-13/06:49:30.00            132.50017
2018-01-13/06:49:40.00            132.94252
2018-01-13/06:49:50.00            133.38269
2018-01-13/06:50:00.00            133.82064
2018-01-13/06:50:10.00            134.25633
2018-01-13/06:50:20.00            134.68972
2018-01-13/06:50:30.00            135.12076
2018-01-13/06:50:40.00            135.54943
2018-01-13/06:50:50.00            135.97567
2018-01-13/06:51:00.00            136.39946
2018-01-13/06:51:10.00            136.82077
2018-01-13/06:51:20.00            137.23956
2018-01-13/06:51:30.00            137.65579
2018-01-13/06:51:40.00            138.06945
2018-01-13/06:51:50.00            138.48050
2018-01-13/06:52:00.00            138.88892
2018-01-13/06:52:10.00            139.29469
2018-01-13/06:52:20.00            139.69777
2018-01-13/06:52:30.00            140.09815
2018-01-13/06:52:40.00            140.49582
2018-01-13/06:52:50.00            140.89074
2018-01-13/06:53:00.00            141.28290
2018-01-13/06:53:10.00            141.67229
2018-01-13/06:53:20.00            142.05889
2018-01-13/06:53:30.00            142.44269
2018-01-13/06:53:40.00            142.82368
2018-01-13/06:53:50.00            143.20184
2018-01-13/06:54:00.00            143.57717
2018-01-13/06:54:10.00            143.94965
2018-01-13/06:54:20.00            144.31929
2018-01-13/06:54:30.00            144.68607
2018-01-13/06:54:40.00            145.04999
2018-01-13/06:54:50.00            145.41105
2018-01-13/06:55:00.00            145.76924
2018-01-13/06:55:10.00            146.12456
2018-01-13/06:55:20.00            146.47701
2018-01-13/06:55:30.00            146.82660
2018-01-13/06:55:40.00            147.17332
2018-01-13/06:55:50.00            147.51717
2018-01-13/06:56:00.00            147.85816
2018-01-13/06:56:10.00            148.19630
2018-01-13/06:56:20.00            148.53158
2018-01-13/06:56:30.00            148.86402
2018-01-13/06:56:40.00            149.19361
2018-01-13/06:56:50.00            149.52038
2018-01-13/06:57:00.00            149.84431
2018-01-13/06:57:10.00            150.16543
2018-01-13/06:57:20.00            150.48374
2018-01-13/06:57:30.00            150.79926
2018-01-13/06:57:40.00            151.11199
2018-01-13/06:57:50.00            151.42194
2018-01-13/06:58:00.00            151.72913
2018-01-13/06:58:10.00            152.03357
2018-01-13/06:58:20.00            152.33526
2018-01-13/06:58:30.00            152.63424
2018-01-13/06:58:40.00            152.93050
2018-01-13/06:58:50.00            153.22406
2018-01-13/06:59:00.00            153.51494
2018-01-13/06:59:10.00            153.80315
2018-01-13/06:59:20.00            154.08871
2018-01-13/06:59:30.00            154.37163
2018-01-13/06:59:40.00            154.65192
2018-01-13/06:59:50.00            154.92962
2018-01-13/07:00:00.00            155.20472
2018-01-13/07:00:10.00            155.47726
2018-01-13/07:00:20.00            155.74724
2018-01-13/07:00:30.00            156.01468
2018-01-13/07:00:40.00            156.27960
2018-01-13/07:00:50.00            156.54203
2018-01-13/07:01:00.00            156.80197
2018-01-13/07:01:10.00            157.05944
2018-01-13/07:01:20.00            157.31447
2018-01-13/07:01:30.00            157.56707
2018-01-13/07:01:40.00            157.81725
2018-01-13/07:01:50.00            158.06505
2018-01-13/07:02:00.00            158.31048
2018-01-13/07:02:10.00            158.55355
2018-01-13/07:02:20.00            158.79429
2018-01-13/07:02:30.00            159.03271
2018-01-13/07:02:40.00            159.26884
2018-01-13/07:02:50.00            159.50269
2018-01-13/07:03:00.00            159.73429
2018-01-13/07:03:10.00            159.96364
2018-01-13/07:03:20.00            160.19078
2018-01-13/07:03:30.00            160.41571
2018-01-13/07:03:40.00            160.63847
2018-01-13/07:03:50.00            160.85907
2018-01-13/07:04:00.00            161.07752
2018-01-13/07:04:10.00            161.29385
2018-01-13/07:04:20.00            161.50807
2018-01-13/07:04:30.00            161.72022
2018-01-13/07:04:40.00            161.93029
2018-01-13/07:04:50.00            162.13832
2018-01-13/07:05:00.00            162.34432
2018-01-13/07:05:10.00            162.54832
2018-01-13/07:05:20.00            162.75032
2018-01-13/07:05:30.00            162.95035
2018-01-13/07:05:40.00            163.14843
2018-01-13/07:05:50.00            163.34458
2018-01-13/07:06:00.00            163.53881
2018-01-13/07:06:10.00            163.73114
2018-01-13/07:06:20.00            163.92160
2018-01-13/07:06:30.00            164.11019
2018-01-13/07:06:40.00            164.29694
2018-01-13/07:06:50.00            164.48187
2018-01-13/07:07:00.00            164.66499
2018-01-13/07:07:10.00            164.84632
2018-01-13/07:07:20.00            165.02588
2018-01-13/07:07:30.00            165.20368
2018-01-13/07:07:40.00            165.37975
2018-01-13/07:07:50.00            165.55410
2018-01-13/07:08:00.00            165.72674
2018-01-13/07:08:10.00            165.89770
2018-01-13/07:08:20.00            166.06700
2018-01-13/07:08:30.00            166.23464
2018-01-13/07:08:40.00            166.40064
2018-01-13/07:08:50.00            166.56503
2018-01-13/07:09:00.00            166.72781
2018-01-13/07:09:10.00            166.88901
2018-01-13/07:09:20.00            167.04864
2018-01-13/07:09:30.00            167.20671
2018-01-13/07:09:40.00            167.36324
2018-01-13/07:09:50.00            167.51826
2018-01-13/07:10:00.00            167.67176
2018-01-13/07:10:10.00            167.82377
2018-01-13/07:10:20.00            167.97430
2018-01-13/07:10:30.00            168.12338
2018-01-13/07:10:40.00            168.27100
2018-01-13/07:10:50.00            168.41719
2018-01-13/07:11:00.00            168.56197
2018-01-13/07:11:10.00            168.70534
2018-01-13/07:11:20.00            168.84732
2018-01-13/07:11:30.00            168.98793
2018-01-13/07:11:40.00            169.12717
2018-01-13/07:11:50.00            169.26507
2018-01-13/07:12:00.00            169.40164
2018-01-13/07:12:10.00            169.53689
2018-01-13/07:12:20.00            169.67083
2018-01-13/07:12:30.00            169.80348
2018-01-13/07:12:40.00            169.93485
2018-01-13/07:12:50.00            170.06495
2018-01-13/07:13:00.00            170.19380
2018-01-13/07:13:10.00            170.32141
2018-01-13/07:13:20.00            170.44780
2018-01-13/07:13:30.00            170.57296
2018-01-13/07:13:40.00            170.69693
2018-01-13/07:13:50.00            170.81970
2018-01-13/07:14:00.00            170.94130
2018-01-13/07:14:10.00            171.06173
2018-01-13/07:14:20.00            171.18100
2018-01-13/07:14:30.00            171.29914
2018-01-13/07:14:40.00            171.41614
2018-01-13/07:14:50.00            171.53202
2018-01-13/07:15:00.00            171.64679
2018-01-13/07:15:10.00            171.76047
2018-01-13/07:15:20.00            171.87306
2018-01-13/07:15:30.00            171.98458
2018-01-13/07:15:40.00            172.09503
2018-01-13/07:15:50.00            172.20443
2018-01-13/07:16:00.00            172.31279
2018-01-13/07:16:10.00            172.42012
2018-01-13/07:16:20.00            172.52642
2018-01-13/07:16:30.00            172.63171
2018-01-13/07:16:40.00            172.73601
2018-01-13/07:16:50.00            172.83931
2018-01-13/07:17:00.00            172.94163
2018-01-13/07:17:10.00            173.04298
2018-01-13/07:17:20.00            173.14337
2018-01-13/07:17:30.00            173.24280
2018-01-13/07:17:40.00            173.34130
2018-01-13/07:17:50.00            173.43886
2018-01-13/07:18:00.00            173.53550
2018-01-13/07:18:10.00            173.63123
2018-01-13/07:18:20.00            173.72605
2018-01-13/07:18:30.00            173.81997
2018-01-13/07:18:40.00            173.91301
2018-01-13/07:18:50.00            174.00517
2018-01-13/07:19:00.00            174.09646
2018-01-13/07:19:10.00            174.18688
2018-01-13/07:19:20.00            174.27646
2018-01-13/07:19:30.00            174.36519
2018-01-13/07:19:40.00            174.45309
2018-01-13/07:19:50.00            174.54015
2018-01-13/07:20:00.00            174.62640
2018-01-13/07:20:10.00            174.71184
2018-01-13/07:20:20.00            174.79647
2018-01-13/07:20:30.00            174.88031
2018-01-13/07:20:40.00            174.96336
2018-01-13/07:20:50.00            175.04563
2018-01-13/07:21:00.00            175.12713
2018-01-13/07:21:10.00            175.20786
2018-01-13/07:21:20.00            175.28784
2018-01-13/07:21:30.00            175.36706
2018-01-13/07:21:40.00            175.44554
2018-01-13/07:21:50.00            175.52329
2018-01-13/07:22:00.00            175.60031
2018-01-13/07:22:10.00            175.67660
2018-01-13/07:22:20.00            175.75218
2018-01-13/07:22:30.00            175.82705
2018-01-13/07:22:40.00            175.90122
2018-01-13/07:22:50.00            175.97470
2018-01-13/07:23:00.00            176.04749
2018-01-13/07:23:10.00            176.11959
2018-01-13/07:23:20.00            176.19103
2018-01-13/07:23:30.00            176.26179
2018-01-13/07:23:40.00            176.33189
2018-01-13/07:23:50.00            176.40134
2018-01-13/07:24:00.00            176.47013
2018-01-13/07:24:10.00            176.53828
2018-01-13/07:24:20.00            176.60580
2018-01-13/07:24:30.00            176.67268
2018-01-13/07:24:40.00            176.73894
2018-01-13/07:24:50.00            176.80457
2018-01-13/07:25:00.00            176.86960
2018-01-13/07:25:10.00            176.93401
2018-01-13/07:25:20.00            176.99782
2018-01-13/07:25:30.00            177.06104
2018-01-13/07:25:40.00            177.12366
2018-01-13/07:25:50.00            177.18570
2018-01-13/07:26:00.00            177.24715
2018-01-13/07:26:10.00            177.30804
2018-01-13/07:26:20.00            177.36835
2018-01-13/07:26:30.00            177.42809
2018-01-13/07:26:40.00            177.48728
2018-01-13/07:26:50.00            177.54591
2018-01-13/07:27:00.00            177.60399
2018-01-13/07:27:10.00            177.66153
2018-01-13/07:27:20.00            177.71853
2018-01-13/07:27:30.00            177.77500
2018-01-13/07:27:40.00            177.83093
2018-01-13/07:27:50.00            177.88634
2018-01-13/07:28:00.00            177.94123
2018-01-13/07:28:10.00            177.99560
2018-01-13/07:28:20.00            178.04946
2018-01-13/07:28:30.00            178.10282
2018-01-13/07:28:40.00            178.15567
2018-01-13/07:28:50.00            178.20803
2018-01-13/07:29:00.00            178.25990
2018-01-13/07:29:10.00            178.31127
2018-01-13/07:29:20.00            178.36216
2018-01-13/07:29:30.00            178.41257
2018-01-13/07:29:40.00            178.46251
2018-01-13/07:29:50.00            178.51198
2018-01-13/07:30:00.00            178.56097
2018-01-13/07:30:10.00            178.60951
2018-01-13/07:30:20.00            178.65758
2018-01-13/07:30:30.00            178.70520
2018-01-13/07:30:40.00            178.75237
2018-01-13/07:30:50.00            178.79909
2018-01-13/07:31:00.00            178.84537
2018-01-13/07:31:10.00            178.89121
2018-01-13/07:31:20.00            178.93661
2018-01-13/07:31:30.00            178.98159
2018-01-13/07:31:40.00            179.02613
2018-01-13/07:31:50.00            179.07025
2018-01-13/07:32:00.00            179.11395
2018-01-13/07:32:10.00            179.15723
2018-01-13/07:32:20.00            179.20010
2018-01-13/07:32:30.00            179.24256
2018-01-13/07:32:40.00            179.28461
2018-01-13/07:32:50.00            179.32626
2018-01-13/07:33:00.00            179.36751
2018-01-13/07:33:10.00            179.40836
2018-01-13/07:33:20.00            179.44882
2018-01-13/07:33:30.00            179.48889
2018-01-13/07:33:40.00            179.52858
2018-01-13/07:33:50.00            179.56788
2018-01-13/07:34:00.00            179.60681
2018-01-13/07:34:10.00            179.64535
2018-01-13/07:34:20.00            179.68352
2018-01-13/07:34:30.00            179.72133
2018-01-13/07:34:40.00            179.75876
2018-01-13/07:34:50.00            179.79584
2018-01-13/07:35:00.00            179.83255
2018-01-13/07:35:10.00            179.86890
2018-01-13/07:35:20.00            179.90490
2018-01-13/07:35:30.00            179.94054
2018-01-13/07:35:40.00            179.97584
2018-01-13/07:35:50.00            180.01081
2018-01-13/07:36:00.00            180.04542
2018-01-13/07:36:10.00            180.07969
2018-01-13/07:36:20.00            180.11361
2018-01-13/07:36:30.00            180.14721
2018-01-13/07:36:40.00            180.18047
2018-01-13/07:36:50.00            180.21340
2018-01-13/07:37:00.00            180.24601
2018-01-13/07:37:10.00            180.27829
2018-01-13/07:37:20.00            180.31025
2018-01-13/07:37:30.00            180.34189
2018-01-13/07:37:40.00            180.37322
2018-01-13/07:37:50.00            180.40423
2018-01-13/07:38:00.00            180.43493
2018-01-13/07:38:10.00            180.46532
2018-01-13/07:38:20.00            180.49541
2018-01-13/07:38:30.00            180.52519
2018-01-13/07:38:40.00            180.55467
2018-01-13/07:38:50.00            180.58385
2018-01-13/07:39:00.00            180.61273
2018-01-13/07:39:10.00            180.64132
2018-01-13/07:39:20.00            180.66962
2018-01-13/07:39:30.00            180.69763
2018-01-13/07:39:40.00            180.72535
2018-01-13/07:39:50.00            180.75279
2018-01-13/07:40:00.00            180.77995
2018-01-13/07:40:10.00            180.80682
2018-01-13/07:40:20.00            180.83342
2018-01-13/07:40:30.00            180.85974
2018-01-13/07:40:40.00            180.88578
2018-01-13/07:40:50.00            180.91156
2018-01-13/07:41:00.00            180.93706
2018-01-13/07:41:10.00            180.96230
2018-01-13/07:41:20.00            180.98727
2018-01-13/07:41:30.00            181.01198
2018-01-13/07:41:40.00            181.03643
2018-01-13/07:41:50.00            181.06062
2018-01-13/07:42:00.00            181.08455
2018-01-13/07:42:10.00            181.10823
2018-01-13/07:42:20.00            181.13165
2018-01-13/07:42:30.00            181.15482
2018-01-13/07:42:40.00            181.17775
2018-01-13/07:42:50.00            181.20042
2018-01-13/07:43:00.00            181.22285
2018-01-13/07:43:10.00            181.24504
2018-01-13/07:43:20.00            181.26698
2018-01-13/07:43:30.00            181.28869
2018-01-13/07:43:40.00            181.31015
2018-01-13/07:43:50.00            181.33139
2018-01-13/07:44:00.00            181.35238
2018-01-13/07:44:10.00            181.37315
2018-01-13/07:44:20.00            181.39368
2018-01-13/07:44:30.00            181.41398
2018-01-13/07:44:40.00            181.43406
2018-01-13/07:44:50.00            181.45391
2018-01-13/07:45:00.00            181.47354
2018-01-13/07:45:10.00            181.49294
2018-01-13/07:45:20.00            181.51213
2018-01-13/07:45:30.00            181.53109
2018-01-13/07:45:40.00            181.54984
2018-01-13/07:45:50.00            181.56838
2018-01-13/07:46:00.00            181.58669
2018-01-13/07:46:10.00            181.60480
2018-01-13/07:46:20.00            181.62270
2018-01-13/07:46:30.00            181.64038
2018-01-13/07:46:40.00            181.65786
2018-01-13/07:46:50.00            181.67514
2018-01-13/07:47:00.00            181.69220
2018-01-13/07:47:10.00            181.70907
2018-01-13/07:47:20.00            181.72573
2018-01-13/07:47:30.00            181.74220
2018-01-13/07:47:40.00            181.75846
2018-01-13/07:47:50.00            181.77453
2018-01-13/07:48:00.00            181.79041
2018-01-13/07:48:10.00            181.80609
2018-01-13/07:48:20.00            181.82157
2018-01-13/07:48:30.00            181.83687
2018-01-13/07:48:40.00            181.85197
2018-01-13/07:48:50.00            181.86689
2018-01-13/07:49:00.00            181.88162
2018-01-13/07:49:10.00            181.89616
2018-01-13/07:49:20.00            181.91052
2018-01-13/07:49:30.00            181.92470
2018-01-13/07:49:40.00            181.93869
2018-01-13/07:49:50.00            181.95251
2018-01-13/07:50:00.00            181.96614
2018-01-13/07:50:10.00            181.97960
2018-01-13/07:50:20.00            181.99288
2018-01-13/07:50:30.00            182.00599
2018-01-13/07:50:40.00            182.01892
2018-01-13/07:50:50.00            182.03168
2018-01-13/07:51:00.00            182.04427
2018-01-13/07:51:10.00            182.05669
2018-01-13/07:51:20.00            182.06894
2018-01-13/07:51:30.00            182.08102
2018-01-13/07:51:40.00            182.09294
2018-01-13/07:51:50.00            182.10469
2018-01-13/07:52:00.00            182.11628
2018-01-13/07:52:10.00            182.12770
2018-01-13/07:52:20.00            182.13896
2018-01-13/07:52:30.00            182.15006
2018-01-13/07:52:40.00            182.16101
2018-01-13/07:52:50.00            182.17179
2018-01-13/07:53:00.00            182.18242
2018-01-13/07:53:10.00            182.19289
2018-01-13/07:53:20.00            182.20321
2018-01-13/07:53:30.00            182.21337
2018-01-13/07:53:40.00            182.22338
2018-01-13/07:53:50.00            182.23324
2018-01-13/07:54:00.00            182.24295
2018-01-13/07:54:10.00            182.25251
2018-01-13/07:54:20.00            182.26192
2018-01-13/07:54:30.00            182.27118
2018-01-13/07:54:40.00            182.28030
2018-01-13/07:54:50.00            182.28928
2018-01-13/07:55:00.00            182.29810
2018-01-13/07:55:10.00            182.30679
2018-01-13/07:55:20.00            182.31533
2018-01-13/07:55:30.00            182.32374
2018-01-13/07:55:40.00            182.33200
2018-01-13/07:55:50.00            182.34013
2018-01-13/07:56:00.00            182.34811
2018-01-13/07:56:10.00            182.35596
2018-01-13/07:56:20.00            182.36367
2018-01-13/07:56:30.00            182.37125
2018-01-13/07:56:40.00            182.37870
2018-01-13/07:56:50.00            182.38601
2018-01-13/07:57:00.00            182.39319
2018-01-13/07:57:10.00            182.40023
2018-01-13/07:57:20.00            182.40715
2018-01-13/07:57:30.00            182.41394
2018-01-13/07:57:40.00            182.42060
2018-01-13/07:57:50.00            182.42713
2018-01-13/07:58:00.00            182.43354
2018-01-13/07:58:10.00            182.43982
2018-01-13/07:58:20.00            182.44597
2018-01-13/07:58:30.00            182.45200
2018-01-13/07:58:40.00            182.45791
2018-01-13/07:58:50.00            182.46370
2018-01-13/07:59:00.00            182.46936
2018-01-13/07:59:10.00            182.47491
2018-01-13/07:59:20.00            182.48033
2018-01-13/07:59:30.00            182.48564
2018-01-13/07:59:40.00            182.49082
2018-01-13/07:59:50.00            182.49589
2018-01-13/08:00:00.00            182.50085
2018-01-13/08:00:10.00            182.50569
2018-01-13/08:00:20.00            182.51041
2018-01-13/08:00:30.00            182.51502
2018-01-13/08:00:40.00            182.51952
2018-01-13/08:00:50.00            182.52391
2018-01-13/08:01:00.00            182.52818
2018-01-13/08:01:10.00            182.53234
2018-01-13/08:01:20.00            182.53640
2018-01-13/08:01:30.00            182.54034
2018-01-13/08:01:40.00            182.54418
2018-01-13/08:01:50.00            182.54791
2018-01-13/08:02:00.00            182.55153
2018-01-13/08:02:10.00            182.55505
2018-01-13/08:02:20.00            182.55846
2018-01-13/08:02:30.00            182.56177
2018-01-13/08:02:40.00            182.56497
2018-01-13/08:02:50.00            182.56807
2018-01-13/08:03:00.00            182.57107
2018-01-13/08:03:10.00            182.57397
2018-01-13/08:03:20.00            182.57676
2018-01-13/08:03:30.00            182.57946
2018-01-13/08:03:40.00            182.58205
2018-01-13/08:03:50.00            182.58455
2018-01-13/08:04:00.00            182.58695
2018-01-13/08:04:10.00            182.58926
2018-01-13/08:04:20.00            182.59146
2018-01-13/08:04:30.00            182.59357
2018-01-13/08:04:40.00            182.59559
2018-01-13/08:04:50.00            182.59751
2018-01-13/08:05:00.00            182.59934
2018-01-13/08:05:10.00            182.60107
2018-01-13/08:05:20.00            182.60272
2018-01-13/08:05:30.00            182.60427
2018-01-13/08:05:40.00            182.60573
2018-01-13/08:05:50.00            182.60710
2018-01-13/08:06:00.00            182.60838
2018-01-13/08:06:10.00            182.60957
2018-01-13/08:06:20.00            182.61067
2018-01-13/08:06:30.00            182.61168
2018-01-13/08:06:40.00            182.61261
2018-01-13/08:06:50.00            182.61345
2018-01-13/08:07:00.00            182.61421
2018-01-13/08:07:10.00            182.61488
2018-01-13/08:07:20.00            182.61546
2018-01-13/08:07:30.00            182.61596
2018-01-13/08:07:40.00            182.61638
2018-01-13/08:07:50.00            182.61672
2018-01-13/08:08:00.00            182.61697
2018-01-13/08:08:10.00            182.61714
2018-01-13/08:08:20.00            182.61723
2018-01-13/08:08:30.00            182.61724
2018-01-13/08:08:40.00            182.61718
2018-01-13/08:08:50.00            182.61703
2018-01-13/08:09:00.00            182.61680
2018-01-13/08:09:10.00            182.61650
2018-01-13/08:09:20.00            182.61611
2018-01-13/08:09:30.00            182.61566
2018-01-13/08:09:40.00            182.61512
2018-01-13/08:09:50.00            182.61451
2018-01-13/08:10:00.00            182.61382
2018-01-13/08:10:10.00            182.61307
2018-01-13/08:10:20.00            182.61223
2018-01-13/08:10:30.00            182.61132
2018-01-13/08:10:40.00            182.61034
2018-01-13/08:10:50.00            182.60929
2018-01-13/08:11:00.00            182.60817
2018-01-13/08:11:10.00            182.60697
2018-01-13/08:11:20.00            182.60571
2018-01-13/08:11:30.00            182.60437
2018-01-13/08:11:40.00            182.60297
2018-01-13/08:11:50.00            182.60149
2018-01-13/08:12:00.00            182.59995
2018-01-13/08:12:10.00            182.59834
2018-01-13/08:12:20.00            182.59667
2018-01-13/08:12:30.00            182.59492
2018-01-13/08:12:40.00            182.59311
2018-01-13/08:12:50.00            182.59124
2018-01-13/08:13:00.00            182.58929
2018-01-13/08:13:10.00            182.58729
2018-01-13/08:13:20.00            182.58522
2018-01-13/08:13:30.00            182.58308
2018-01-13/08:13:40.00            182.58089
2018-01-13/08:13:50.00            182.57863
2018-01-13/08:14:00.00            182.57631
2018-01-13/08:14:10.00            182.57392
2018-01-13/08:14:20.00            182.57148
2018-01-13/08:14:30.00            182.56897
2018-01-13/08:14:40.00            182.56641
2018-01-13/08:14:50.00            182.56378
2018-01-13/08:15:00.00            182.56110
2018-01-13/08:15:10.00            182.55836
2018-01-13/08:15:20.00            182.55556
2018-01-13/08:15:30.00            182.55270
2018-01-13/08:15:40.00            182.54978
2018-01-13/08:15:50.00            182.54681
2018-01-13/08:16:00.00            182.54378
2018-01-13/08:16:10.00            182.54070
2018-01-13/08:16:20.00            182.53756
2018-01-13/08:16:30.00            182.53437
2018-01-13/08:16:40.00            182.53112
2018-01-13/08:16:50.00            182.52781
2018-01-13/08:17:00.00            182.52446
2018-01-13/08:17:10.00            182.52105
2018-01-13/08:17:20.00            182.51759
2018-01-13/08:17:30.00            182.51408
2018-01-13/08:17:40.00            182.51051
2018-01-13/08:17:50.00            182.50690
2018-01-13/08:18:00.00            182.50323
2018-01-13/08:18:10.00            182.49951
2018-01-13/08:18:20.00            182.49575
2018-01-13/08:18:30.00            182.49193
2018-01-13/08:18:40.00            182.48807
2018-01-13/08:18:50.00            182.48416
2018-01-13/08:19:00.00            182.48020
2018-01-13/08:19:10.00            182.47619
2018-01-13/08:19:20.00            182.47213
2018-01-13/08:19:30.00            182.46803
2018-01-13/08:19:40.00            182.46388
2018-01-13/08:19:50.00            182.45969
2018-01-13/08:20:00.00            182.45545
2018-01-13/08:20:10.00            182.45117
2018-01-13/08:20:20.00            182.44684
2018-01-13/08:20:30.00            182.44247
2018-01-13/08:20:40.00            182.43806
2018-01-13/08:20:50.00            182.43360
2018-01-13/08:21:00.00            182.42910
2018-01-13/08:21:10.00            182.42455
2018-01-13/08:21:20.00            182.41997
2018-01-13/08:21:30.00            182.41534
2018-01-13/08:21:40.00            182.41068
2018-01-13/08:21:50.00            182.40597
2018-01-13/08:22:00.00            182.40122
2018-01-13/08:22:10.00            182.39643
2018-01-13/08:22:20.00            182.39161
2018-01-13/08:22:30.00            182.38674
2018-01-13/08:22:40.00            182.38184
2018-01-13/08:22:50.00            182.37690
2018-01-13/08:23:00.00            182.37192
2018-01-13/08:23:10.00            182.36690
2018-01-13/08:23:20.00            182.36185
2018-01-13/08:23:30.00            182.35676
2018-01-13/08:23:40.00            182.35163
2018-01-13/08:23:50.00            182.34647
2018-01-13/08:24:00.00            182.34128
2018-01-13/08:24:10.00            182.33605
2018-01-13/08:24:20.00            182.33078
2018-01-13/08:24:30.00            182.32548
2018-01-13/08:24:40.00            182.32015
2018-01-13/08:24:50.00            182.31478
2018-01-13/08:25:00.00            182.30939
2018-01-13/08:25:10.00            182.30396
2018-01-13/08:25:20.00            182.29849
2018-01-13/08:25:30.00            182.29300
2018-01-13/08:25:40.00            182.28747
2018-01-13/08:25:50.00            182.28192
2018-01-13/08:26:00.00            182.27633
2018-01-13/08:26:10.00            182.27072
2018-01-13/08:26:20.00            182.26507
2018-01-13/08:26:30.00            182.25940
2018-01-13/08:26:40.00            182.25369
2018-01-13/08:26:50.00            182.24796
2018-01-13/08:27:00.00            182.24220
2018-01-13/08:27:10.00            182.23642
2018-01-13/08:27:20.00            182.23060
2018-01-13/08:27:30.00            182.22476
2018-01-13/08:27:40.00            182.21890
2018-01-13/08:27:50.00            182.21300
2018-01-13/08:28:00.00            182.20708
2018-01-13/08:28:10.00            182.20114
2018-01-13/08:28:20.00            182.19517
2018-01-13/08:28:30.00            182.18918
2018-01-13/08:28:40.00            182.18316
2018-01-13/08:28:50.00            182.17712
2018-01-13/08:29:00.00            182.17106
2018-01-13/08:29:10.00            182.16497
2018-01-13/08:29:20.00            182.15886
2018-01-13/08:29:30.00            182.15273
2018-01-13/08:29:40.00            182.14658
2018-01-13/08:29:50.00            182.14041
2018-01-13/08:30:00.00            182.13421
2018-01-13/08:30:10.00            182.12800
2018-01-13/08:30:20.00            182.12176
2018-01-13/08:30:30.00            182.11551
2018-01-13/08:30:40.00            182.10923
2018-01-13/08:30:50.00            182.10294
2018-01-13/08:31:00.00            182.09663
2018-01-13/08:31:10.00            182.09030
2018-01-13/08:31:20.00            182.08395
2018-01-13/08:31:30.00            182.07759
2018-01-13/08:31:40.00            182.07120
2018-01-13/08:31:50.00            182.06480
2018-01-13/08:32:00.00            182.05839
2018-01-13/08:32:10.00            182.05196
2018-01-13/08:32:20.00            182.04551
2018-01-13/08:32:30.00            182.03905
2018-01-13/08:32:40.00            182.03257
2018-01-13/08:32:50.00            182.02608
2018-01-13/08:33:00.00            182.01958
2018-01-13/08:33:10.00            182.01306
2018-01-13/08:33:20.00            182.00653
2018-01-13/08:33:30.00            181.99998
2018-01-13/08:33:40.00            181.99342
2018-01-13/08:33:50.00            181.98686
2018-01-13/08:34:00.00            181.98027
2018-01-13/08:34:10.00            181.97368
2018-01-13/08:34:20.00            181.96708
2018-01-13/08:34:30.00            181.96047
2018-01-13/08:34:40.00            181.95384
2018-01-13/08:34:50.00            181.94721
2018-01-13/08:35:00.00            181.94057
2018-01-13/08:35:10.00            181.93392
2018-01-13/08:35:20.00            181.92725
2018-01-13/08:35:30.00            181.92059
2018-01-13/08:35:40.00            181.91391
2018-01-13/08:35:50.00            181.90723
2018-01-13/08:36:00.00            181.90054
2018-01-13/08:36:10.00            181.89384
2018-01-13/08:36:20.00            181.88714
2018-01-13/08:36:30.00            181.88043
2018-01-13/08:36:40.00            181.87371
2018-01-13/08:36:50.00            181.86699
2018-01-13/08:37:00.00            181.86027
2018-01-13/08:37:10.00            181.85354
2018-01-13/08:37:20.00            181.84680
2018-01-13/08:37:30.00            181.84007
2018-01-13/08:37:40.00            181.83333
2018-01-13/08:37:50.00            181.82659
2018-01-13/08:38:00.00            181.81984
2018-01-13/08:38:10.00            181.81310
2018-01-13/08:38:20.00            181.80635
2018-01-13/08:38:30.00            181.79960
2018-01-13/08:38:40.00            181.79285
2018-01-13/08:38:50.00            181.78610
2018-01-13/08:39:00.00            181.77935
2018-01-13/08:39:10.00            181.77260
2018-01-13/08:39:20.00            181.76585
2018-01-13/08:39:30.00            181.75910
2018-01-13/08:39:40.00            181.75236
2018-01-13/08:39:50.00            181.74561
2018-01-13/08:40:00.00            181.73887
2018-01-13/08:40:10.00            181.73213
2018-01-13/08:40:20.00            181.72540
2018-01-13/08:40:30.00            181.71867
2018-01-13/08:40:40.00            181.71194
2018-01-13/08:40:50.00            181.70522
2018-01-13/08:41:00.00            181.69850
2018-01-13/08:41:10.00            181.69179
2018-01-13/08:41:20.00            181.68508
2018-01-13/08:41:30.00            181.67838
2018-01-13/08:41:40.00            181.67169
2018-01-13/08:41:50.00            181.66500
2018-01-13/08:42:00.00            181.65832
2018-01-13/08:42:10.00            181.65165
2018-01-13/08:42:20.00            181.64499
2018-01-13/08:42:30.00            181.63833
2018-01-13/08:42:40.00            181.63169
2018-01-13/08:42:50.00            181.62505
2018-01-13/08:43:00.00            181.61842
2018-01-13/08:43:10.00            181.61181
2018-01-13/08:43:20.00            181.60520
2018-01-13/08:43:30.00            181.59861
2018-01-13/08:43:40.00            181.59203
2018-01-13/08:43:50.00            181.58546
2018-01-13/08:44:00.00            181.57890
2018-01-13/08:44:10.00            181.57236
2018-01-13/08:44:20.00            181.56583
2018-01-13/08:44:30.00            181.55931
2018-01-13/08:44:40.00            181.55281
2018-01-13/08:44:50.00            181.54632
2018-01-13/08:45:00.00            181.53985
2018-01-13/08:45:10.00            181.53339
2018-01-13/08:45:20.00            181.52695
2018-01-13/08:45:30.00            181.52053
2018-01-13/08:45:40.00            181.51412
2018-01-13/08:45:50.00            181.50773
2018-01-13/08:46:00.00            181.50136
2018-01-13/08:46:10.00            181.49501
2018-01-13/08:46:20.00            181.48868
2018-01-13/08:46:30.00            181.48236
2018-01-13/08:46:40.00            181.47607
2018-01-13/08:46:50.00            181.46979
2018-01-13/08:47:00.00            181.46354
2018-01-13/08:47:10.00            181.45731
2018-01-13/08:47:20.00            181.45109
2018-01-13/08:47:30.00            181.44491
2018-01-13/08:47:40.00            181.43874
2018-01-13/08:47:50.00            181.43260
2018-01-13/08:48:00.00            181.42648
2018-01-13/08:48:10.00            181.42038
2018-01-13/08:48:20.00            181.41431
2018-01-13/08:48:30.00            181.40827
2018-01-13/08:48:40.00            181.40225
2018-01-13/08:48:50.00            181.39626
2018-01-13/08:49:00.00            181.39029
2018-01-13/08:49:10.00            181.38435
2018-01-13/08:49:20.00            181.37844
2018-01-13/08:49:30.00            181.37255
2018-01-13/08:49:40.00            181.36670
2018-01-13/08:49:50.00            181.36087
2018-01-13/08:50:00.00            181.35508
2018-01-13/08:50:10.00            181.34931
2018-01-13/08:50:20.00            181.34358
2018-01-13/08:50:30.00            181.33787
2018-01-13/08:50:40.00            181.33220
2018-01-13/08:50:50.00            181.32656
2018-01-13/08:51:00.00            181.32095
2018-01-13/08:51:10.00            181.31538
2018-01-13/08:51:20.00            181.30984
2018-01-13/08:51:30.00            181.30433
2018-01-13/08:51:40.00            181.29886
2018-01-13/08:51:50.00            181.29343
2018-01-13/08:52:00.00            181.28803
2018-01-13/08:52:10.00            181.28267
2018-01-13/08:52:20.00            181.27735
2018-01-13/08:52:30.00            181.27206
2018-01-13/08:52:40.00            181.26681
2018-01-13/08:52:50.00            181.26160
2018-01-13/08:53:00.00            181.25643
2018-01-13/08:53:10.00            181.25131
2018-01-13/08:53:20.00            181.24622
2018-01-13/08:53:30.00            181.24117
2018-01-13/08:53:40.00            181.23617
2018-01-13/08:53:50.00            181.23120
2018-01-13/08:54:00.00            181.22629
2018-01-13/08:54:10.00            181.22141
2018-01-13/08:54:20.00            181.21658
2018-01-13/08:54:30.00            181.21179
2018-01-13/08:54:40.00            181.20705
2018-01-13/08:54:50.00            181.20236
2018-01-13/08:55:00.00            181.19771
2018-01-13/08:55:10.00            181.19311
2018-01-13/08:55:20.00            181.18856
2018-01-13/08:55:30.00            181.18406
2018-01-13/08:55:40.00            181.17961
2018-01-13/08:55:50.00            181.17521
2018-01-13/08:56:00.00            181.17085
2018-01-13/08:56:10.00            181.16655
2018-01-13/08:56:20.00            181.16231
2018-01-13/08:56:30.00            181.15811
2018-01-13/08:56:40.00            181.15397
2018-01-13/08:56:50.00            181.14988
2018-01-13/08:57:00.00            181.14585
2018-01-13/08:57:10.00            181.14187
2018-01-13/08:57:20.00            181.13795
2018-01-13/08:57:30.00            181.13409
2018-01-13/08:57:40.00            181.13028
2018-01-13/08:57:50.00            181.12654
2018-01-13/08:58:00.00            181.12285
2018-01-13/08:58:10.00            181.11922
2018-01-13/08:58:20.00            181.11565
2018-01-13/08:58:30.00            181.11215
2018-01-13/08:58:40.00            181.10870
2018-01-13/08:58:50.00            181.10532
2018-01-13/08:59:00.00            181.10200
2018-01-13/08:59:10.00            181.09875
2018-01-13/08:59:20.00            181.09556
2018-01-13/08:59:30.00            181.09244
2018-01-13/08:59:40.00            181.08939
2018-01-13/08:59:50.00            181.08640
2018-01-13/09:00:00.00            181.08348
2018-01-13/09:00:10.00            181.08064
2018-01-13/09:00:20.00            181.07786
2018-01-13/09:00:30.00            181.07515
2018-01-13/09:00:40.00            181.07251
2018-01-13/09:00:50.00            181.06995
2018-01-13/09:01:00.00            181.06746
2018-01-13/09:01:10.00            181.06504
2018-01-13/09:01:20.00            181.06270
2018-01-13/09:01:30.00            181.06044
2018-01-13/09:01:40.00            181.05825
2018-01-13/09:01:50.00            181.05614
2018-01-13/09:02:00.00            181.05411
2018-01-13/09:02:10.00            181.05216
2018-01-13/09:02:20.00            181.05029
2018-01-13/09:02:30.00            181.04850
2018-01-13/09:02:40.00            181.04680
2018-01-13/09:02:50.00            181.04518
2018-01-13/09:03:00.00            181.04364
2018-01-13/09:03:10.00            181.04219
2018-01-13/09:03:20.00            181.04082
2018-01-13/09:03:30.00            181.03954
2018-01-13/09:03:40.00            181.03835
2018-01-13/09:03:50.00            181.03725
2018-01-13/09:04:00.00            181.03624
2018-01-13/09:04:10.00            181.03532
2018-01-13/09:04:20.00            181.03449
2018-01-13/09:04:30.00            181.03376
2018-01-13/09:04:40.00            181.03312
2018-01-13/09:04:50.00            181.03258
2018-01-13/09:05:00.00            181.03213
2018-01-13/09:05:10.00            181.03178
2018-01-13/09:05:20.00            181.03154
2018-01-13/09:05:30.00            181.03139
2018-01-13/09:05:40.00            181.03134
2018-01-13/09:05:50.00            181.03139
2018-01-13/09:06:00.00            181.03155
2018-01-13/09:06:10.00            181.03181
2018-01-13/09:06:20.00            181.03218
2018-01-13/09:06:30.00            181.03266
2018-01-13/09:06:40.00            181.03324
2018-01-13/09:06:50.00            181.03394
2018-01-13/09:07:00.00            181.03474
2018-01-13/09:07:10.00            181.03566
2018-01-13/09:07:20.00            181.03669
2018-01-13/09:07:30.00            181.03783
2018-01-13/09:07:40.00            181.03909
2018-01-13/09:07:50.00            181.04047
2018-01-13/09:08:00.00            181.04197
2018-01-13/09:08:10.00            181.04358
2018-01-13/09:08:20.00            181.04532
2018-01-13/09:08:30.00            181.04718
2018-01-13/09:08:40.00            181.04917
2018-01-13/09:08:50.00            181.05128
2018-01-13/09:09:00.00            181.05351
2018-01-13/09:09:10.00            181.05588
2018-01-13/09:09:20.00            181.05837
2018-01-13/09:09:30.00            181.06100
2018-01-13/09:09:40.00            181.06376
2018-01-13/09:09:50.00            181.06665
2018-01-13/09:10:00.00            181.06968
2018-01-13/09:10:10.00            181.07284
2018-01-13/09:10:20.00            181.07615
2018-01-13/09:10:30.00            181.07959
2018-01-13/09:10:40.00            181.08318
2018-01-13/09:10:50.00            181.08691
2018-01-13/09:11:00.00            181.09079
2018-01-13/09:11:10.00            181.09481
2018-01-13/09:11:20.00            181.09898
2018-01-13/09:11:30.00            181.10331
2018-01-13/09:11:40.00            181.10778
2018-01-13/09:11:50.00            181.11241
2018-01-13/09:12:00.00            181.11719
2018-01-13/09:12:10.00            181.12214
2018-01-13/09:12:20.00            181.12724
2018-01-13/09:12:30.00            181.13250
2018-01-13/09:12:40.00            181.13793
2018-01-13/09:12:50.00            181.14352
2018-01-13/09:13:00.00            181.14928
2018-01-13/09:13:10.00            181.15520
2018-01-13/09:13:20.00            181.16130
2018-01-13/09:13:30.00            181.16757
2018-01-13/09:13:40.00            181.17402
2018-01-13/09:13:50.00            181.18064
2018-01-13/09:14:00.00            181.18744
2018-01-13/09:14:10.00            181.19443
2018-01-13/09:14:20.00            181.20159
2018-01-13/09:14:30.00            181.20895
2018-01-13/09:14:40.00            181.21649
2018-01-13/09:14:50.00            181.22422
2018-01-13/09:15:00.00            181.23214
2018-01-13/09:15:10.00            181.24026
2018-01-13/09:15:20.00            181.24857
2018-01-13/09:15:30.00            181.25709
2018-01-13/09:15:40.00            181.26580
2018-01-13/09:15:50.00            181.27472
2018-01-13/09:16:00.00            181.28385
2018-01-13/09:16:10.00            181.29318
2018-01-13/09:16:20.00            181.30273
2018-01-13/09:16:30.00            181.31249
2018-01-13/09:16:40.00            181.32247
2018-01-13/09:16:50.00            181.33267
2018-01-13/09:17:00.00            181.34309
2018-01-13/09:17:10.00            181.35374
2018-01-13/09:17:20.00            181.36461
2018-01-13/09:17:30.00            181.37572
2018-01-13/09:17:40.00            181.38706
2018-01-13/09:17:50.00            181.39863
2018-01-13/09:18:00.00            181.41045
2018-01-13/09:18:10.00            181.42251
2018-01-13/09:18:20.00            181.43481
2018-01-13/09:18:30.00            181.44736
2018-01-13/09:18:40.00            181.46017
2018-01-13/09:18:50.00            181.47323
2018-01-13/09:19:00.00            181.48655
2018-01-13/09:19:10.00            181.50013
2018-01-13/09:19:20.00            181.51397
2018-01-13/09:19:30.00            181.52809
2018-01-13/09:19:40.00            181.54247
2018-01-13/09:19:50.00            181.55713
2018-01-13/09:20:00.00            181.57207
2018-01-13/09:20:10.00            181.58730
2018-01-13/09:20:20.00            181.60281
2018-01-13/09:20:30.00            181.61861
2018-01-13/09:20:40.00            181.63470
2018-01-13/09:20:50.00            181.65110
2018-01-13/09:21:00.00            181.66779
2018-01-13/09:21:10.00            181.68479
2018-01-13/09:21:20.00            181.70210
2018-01-13/09:21:30.00            181.71973
2018-01-13/09:21:40.00            181.73767
2018-01-13/09:21:50.00            181.75594
2018-01-13/09:22:00.00            181.77453
2018-01-13/09:22:10.00            181.79346
2018-01-13/09:22:20.00            181.81272
2018-01-13/09:22:30.00            181.83233
2018-01-13/09:22:40.00            181.85228
2018-01-13/09:22:50.00            181.87258
2018-01-13/09:23:00.00            181.89324
2018-01-13/09:23:10.00            181.91425
2018-01-13/09:23:20.00            181.93563
2018-01-13/09:23:30.00            181.95739
2018-01-13/09:23:40.00            181.97952
2018-01-13/09:23:50.00            182.00203
2018-01-13/09:24:00.00            182.02492
2018-01-13/09:24:10.00            182.04821
2018-01-13/09:24:20.00            182.07190
2018-01-13/09:24:30.00            182.09599
2018-01-13/09:24:40.00            182.12049
2018-01-13/09:24:50.00            182.14541
2018-01-13/09:25:00.00            182.17074
2018-01-13/09:25:10.00            182.19651
2018-01-13/09:25:20.00            182.22271
2018-01-13/09:25:30.00            182.24935
2018-01-13/09:25:40.00            182.27644
2018-01-13/09:25:50.00            182.30398
2018-01-13/09:26:00.00            182.33198
2018-01-13/09:26:10.00            182.36045
2018-01-13/09:26:20.00            182.38940
2018-01-13/09:26:30.00            182.41883
2018-01-13/09:26:40.00            182.44874
2018-01-13/09:26:50.00            182.47916
2018-01-13/09:27:00.00            182.51008
2018-01-13/09:27:10.00            182.54151
2018-01-13/09:27:20.00            182.57346
2018-01-13/09:27:30.00            182.60595
2018-01-13/09:27:40.00            182.63896
2018-01-13/09:27:50.00            182.67253
2018-01-13/09:28:00.00            182.70665
2018-01-13/09:28:10.00            182.74133
2018-01-13/09:28:20.00            182.77659
2018-01-13/09:28:30.00            182.81243
2018-01-13/09:28:40.00            182.84886
2018-01-13/09:28:50.00            182.88589
2018-01-13/09:29:00.00            182.92353
2018-01-13/09:29:10.00            182.96179
2018-01-13/09:29:20.00            183.00068
2018-01-13/09:29:30.00            183.04022
2018-01-13/09:29:40.00            183.08041
2018-01-13/09:29:50.00            183.12126
2018-01-13/09:30:00.00            183.16279
2018-01-13/09:30:10.00            183.20501
2018-01-13/09:30:20.00            183.24792
2018-01-13/09:30:30.00            183.29154
2018-01-13/09:30:40.00            183.33589
2018-01-13/09:30:50.00            183.38097
2018-01-13/09:31:00.00            183.42681
2018-01-13/09:31:10.00            183.47340
2018-01-13/09:31:20.00            183.52077
2018-01-13/09:31:30.00            183.56893
2018-01-13/09:31:40.00            183.61789
2018-01-13/09:31:50.00            183.66767
2018-01-13/09:32:00.00            183.71828
2018-01-13/09:32:10.00            183.76975
2018-01-13/09:32:20.00            183.82207
2018-01-13/09:32:30.00            183.87528
2018-01-13/09:32:40.00            183.92938
2018-01-13/09:32:50.00            183.98440
2018-01-13/09:33:00.00            184.04035
2018-01-13/09:33:10.00            184.09724
2018-01-13/09:33:20.00            184.15510
2018-01-13/09:33:30.00            184.21395
2018-01-13/09:33:40.00            184.27380
2018-01-13/09:33:50.00            184.33468
2018-01-13/09:34:00.00            184.39660
2018-01-13/09:34:10.00            184.45958
2018-01-13/09:34:20.00            184.52365
2018-01-13/09:34:30.00            184.58883
2018-01-13/09:34:40.00            184.65514
2018-01-13/09:34:50.00            184.72260
2018-01-13/09:35:00.00            184.79123
2018-01-13/09:35:10.00            184.86107
2018-01-13/09:35:20.00            184.93213
2018-01-13/09:35:30.00            185.00445
2018-01-13/09:35:40.00            185.07804
2018-01-13/09:35:50.00            185.15293
2018-01-13/09:36:00.00            185.22916
2018-01-13/09:36:10.00            185.30675
2018-01-13/09:36:20.00            185.38573
2018-01-13/09:36:30.00            185.46613
2018-01-13/09:36:40.00            185.54798
2018-01-13/09:36:50.00            185.63131
2018-01-13/09:37:00.00            185.71616
2018-01-13/09:37:10.00            185.80256
2018-01-13/09:37:20.00            185.89054
2018-01-13/09:37:30.00            185.98015
2018-01-13/09:37:40.00            186.07141
2018-01-13/09:37:50.00            186.16437
2018-01-13/09:38:00.00            186.25907
2018-01-13/09:38:10.00            186.35554
2018-01-13/09:38:20.00            186.45383
2018-01-13/09:38:30.00            186.55398
2018-01-13/09:38:40.00            186.65604
2018-01-13/09:38:50.00            186.76005
2018-01-13/09:39:00.00            186.86605
2018-01-13/09:39:10.00            186.97411
2018-01-13/09:39:20.00            187.08427
2018-01-13/09:39:30.00            187.19657
2018-01-13/09:39:40.00            187.31108
2018-01-13/09:39:50.00            187.42785
2018-01-13/09:40:00.00            187.54694
2018-01-13/09:40:10.00            187.66841
2018-01-13/09:40:20.00            187.79232
2018-01-13/09:40:30.00            187.91873
2018-01-13/09:40:40.00            188.04770
2018-01-13/09:40:50.00            188.17932
2018-01-13/09:41:00.00            188.31364
2018-01-13/09:41:10.00            188.45074
2018-01-13/09:41:20.00            188.59070
2018-01-13/09:41:30.00            188.73360
2018-01-13/09:41:40.00            188.87951
2018-01-13/09:41:50.00            189.02852
2018-01-13/09:42:00.00            189.18072
2018-01-13/09:42:10.00            189.33619
2018-01-13/09:42:20.00            189.49504
2018-01-13/09:42:30.00            189.65735
2018-01-13/09:42:40.00            189.82324
2018-01-13/09:42:50.00            189.99280
2018-01-13/09:43:00.00            190.16615
2018-01-13/09:43:10.00            190.34339
2018-01-13/09:43:20.00            190.52465
2018-01-13/09:43:30.00            190.71005
2018-01-13/09:43:40.00            190.89971
2018-01-13/09:43:50.00            191.09377
2018-01-13/09:44:00.00            191.29237
2018-01-13/09:44:10.00            191.49564
2018-01-13/09:44:20.00            191.70374
2018-01-13/09:44:30.00            191.91683
2018-01-13/09:44:40.00            192.13505
2018-01-13/09:44:50.00            192.35860
2018-01-13/09:45:00.00            192.58763
2018-01-13/09:45:10.00            192.82233
2018-01-13/09:45:20.00            193.06290
2018-01-13/09:45:30.00            193.30953
2018-01-13/09:45:40.00            193.56244
2018-01-13/09:45:50.00            193.82183
2018-01-13/09:46:00.00            194.08793
2018-01-13/09:46:10.00            194.36100
2018-01-13/09:46:20.00            194.64126
2018-01-13/09:46:30.00            194.92898
2018-01-13/09:46:40.00            195.22443
2018-01-13/09:46:50.00            195.52789
2018-01-13/09:47:00.00            195.83967
2018-01-13/09:47:10.00            196.16007
2018-01-13/09:47:20.00            196.48941
2018-01-13/09:47:30.00            196.82803
2018-01-13/09:47:40.00            197.17629
2018-01-13/09:47:50.00            197.53457
2018-01-13/09:48:00.00            197.90326
2018-01-13/09:48:10.00            198.28275
2018-01-13/09:48:20.00            198.67349
2018-01-13/09:48:30.00            199.07592
2018-01-13/09:48:40.00            199.49051
2018-01-13/09:48:50.00            199.91776
2018-01-13/09:49:00.00            200.35819
2018-01-13/09:49:10.00            200.81234
2018-01-13/09:49:20.00            201.28078
2018-01-13/09:49:30.00            201.76411
2018-01-13/09:49:40.00            202.26296
2018-01-13/09:49:50.00            202.77798
2018-01-13/09:50:00.00            203.30987
2018-01-13/09:50:10.00            203.85934
2018-01-13/09:50:20.00            204.42717
2018-01-13/09:50:30.00            205.01412
2018-01-13/09:50:40.00            205.62105
2018-01-13/09:50:50.00            206.24881
2018-01-13/09:51:00.00            206.89832
2018-01-13/09:51:10.00            207.57052
2018-01-13/09:51:20.00            208.26641
2018-01-13/09:51:30.00            208.98700
2018-01-13/09:51:40.00            209.73339
2018-01-13/09:51:50.00            210.50668
2018-01-13/09:52:00.00            211.30802
2018-01-13/09:52:10.00            212.13862
2018-01-13/09:52:20.00            212.99970
2018-01-13/09:52:30.00            213.89254
2018-01-13/09:52:40.00            214.81845
2018-01-13/09:52:50.00            215.77874
2018-01-13/09:53:00.00            216.77477
2018-01-13/09:53:10.00            217.80791
2018-01-13/09:53:20.00            218.87953
2018-01-13/09:53:30.00            219.99100
2018-01-13/09:53:40.00            221.14366
2018-01-13/09:53:50.00            222.33883
2018-01-13/09:54:00.00            223.57778
2018-01-13/09:54:10.00            224.86170
2018-01-13/09:54:20.00            226.19168
2018-01-13/09:54:30.00            227.56872
2018-01-13/09:54:40.00            228.99365
2018-01-13/09:54:50.00            230.46711
2018-01-13/09:55:00.00            231.98956
2018-01-13/09:55:10.00            233.56118
2018-01-13/09:55:20.00            235.18190
2018-01-13/09:55:30.00            236.85129
2018-01-13/09:55:40.00            238.56861
2018-01-13/09:55:50.00            240.33269
2018-01-13/09:56:00.00            242.14196
2018-01-13/09:56:10.00            243.99442
2018-01-13/09:56:20.00            245.88760
2018-01-13/09:56:30.00            247.81858
2018-01-13/09:56:40.00            249.78395
2018-01-13/09:56:50.00            251.77989
2018-01-13/09:57:00.00            253.80216
2018-01-13/09:57:10.00            255.84612
2018-01-13/09:57:20.00            257.90686
2018-01-13/09:57:30.00            259.97917
2018-01-13/09:57:40.00            262.05769
2018-01-13/09:57:50.00            264.13696
2018-01-13/09:58:00.00            266.21151
2018-01-13/09:58:10.00            268.27595
2018-01-13/09:58:20.00            270.32504
2018-01-13/09:58:30.00            272.35377
2018-01-13/09:58:40.00            274.35747
2018-01-13/09:58:50.00            276.33178
2018-01-13/09:59:00.00            278.27279
2018-01-13/09:59:10.00            280.17701
2018-01-13/09:59:20.00            282.04139
2018-01-13/09:59:30.00            283.86338
2018-01-13/09:59:40.00            285.64086
2018-01-13/09:59:50.00            287.37217
2018-01-13/10:00:00.00            289.05606
2018-01-13/10:00:10.00            290.69168
2018-01-13/10:00:20.00            292.27856
2018-01-13/10:00:30.00            293.81654
2018-01-13/10:00:40.00            295.30575
2018-01-13/10:00:50.00            296.74657
2018-01-13/10:01:00.00            298.13963
2018-01-13/10:01:10.00            299.48572
2018-01-13/10:01:20.00            300.78579
2018-01-13/10:01:30.00            302.04092
2018-01-13/10:01:40.00            303.25228
2018-01-13/10:01:50.00            304.42112
2018-01-13/10:02:00.00            305.54875
2018-01-13/10:02:10.00            306.63652
2018-01-13/10:02:20.00            307.68578
2018-01-13/10:02:30.00            308.69792
2018-01-13/10:02:40.00            309.67429
2018-01-13/10:02:50.00            310.61626
2018-01-13/10:03:00.00            311.52515
2018-01-13/10:03:10.00            312.40228
2018-01-13/10:03:20.00            313.24893
2018-01-13/10:03:30.00            314.06634
2018-01-13/10:03:40.00            314.85572
2018-01-13/10:03:50.00            315.61822
2018-01-13/10:04:00.00            316.35498
2018-01-13/10:04:10.00            317.06707
2018-01-13/10:04:20.00            317.75554
2018-01-13/10:04:30.00            318.42139
2018-01-13/10:04:40.00            319.06557
2018-01-13/10:04:50.00            319.68900
2018-01-13/10:05:00.00            320.29256
2018-01-13/10:05:10.00            320.87710
2018-01-13/10:05:20.00            321.44340
2018-01-13/10:05:30.00            321.99223
2018-01-13/10:05:40.00            322.52434
2018-01-13/10:05:50.00            323.04041
2018-01-13/10:06:00.00            323.54110
2018-01-13/10:06:10.00            324.02706
2018-01-13/10:06:20.00            324.49889
2018-01-13/10:06:30.00            324.95717
2018-01-13/10:06:40.00            325.40244
2018-01-13/10:06:50.00            325.83523
2018-01-13/10:07:00.00            326.25604
2018-01-13/10:07:10.00            326.66536
2018-01-13/10:07:20.00            327.06362
2018-01-13/10:07:30.00            327.45127
2018-01-13/10:07:40.00            327.82872
2018-01-13/10:07:50.00            328.19637
2018-01-13/10:08:00.00            328.55460
2018-01-13/10:08:10.00            328.90376
2018-01-13/10:08:20.00            329.24420
2018-01-13/10:08:30.00            329.57625
2018-01-13/10:08:40.00            329.90022
2018-01-13/10:08:50.00            330.21641
2018-01-13/10:09:00.00            330.52511
2018-01-13/10:09:10.00            330.82659
2018-01-13/10:09:20.00            331.12112
2018-01-13/10:09:30.00            331.40894
2018-01-13/10:09:40.00            331.69030
2018-01-13/10:09:50.00            331.96543
2018-01-13/10:10:00.00            332.23453
2018-01-13/10:10:10.00            332.49784
2018-01-13/10:10:20.00            332.75554
2018-01-13/10:10:30.00            333.00784
2018-01-13/10:10:40.00            333.25492
2018-01-13/10:10:50.00            333.49695
2018-01-13/10:11:00.00            333.73411
2018-01-13/10:11:10.00            333.96656
2018-01-13/10:11:20.00            334.19446
2018-01-13/10:11:30.00            334.41796
2018-01-13/10:11:40.00            334.63721
2018-01-13/10:11:50.00            334.85234
2018-01-13/10:12:00.00            335.06349
2018-01-13/10:12:10.00            335.27079
2018-01-13/10:12:20.00            335.47437
2018-01-13/10:12:30.00            335.67434
2018-01-13/10:12:40.00            335.87082
2018-01-13/10:12:50.00            336.06391
2018-01-13/10:13:00.00            336.25374
2018-01-13/10:13:10.00            336.44039
2018-01-13/10:13:20.00            336.62397
2018-01-13/10:13:30.00            336.80457
2018-01-13/10:13:40.00            336.98229
2018-01-13/10:13:50.00            337.15722
2018-01-13/10:14:00.00            337.32944
2018-01-13/10:14:10.00            337.49903
2018-01-13/10:14:20.00            337.66607
2018-01-13/10:14:30.00            337.83065
2018-01-13/10:14:40.00            337.99283
2018-01-13/10:14:50.00            338.15269
2018-01-13/10:15:00.00            338.31030
2018-01-13/10:15:10.00            338.46573
2018-01-13/10:15:20.00            338.61904
2018-01-13/10:15:30.00            338.77029
2018-01-13/10:15:40.00            338.91954
2018-01-13/10:15:50.00            339.06686
2018-01-13/10:16:00.00            339.21230
2018-01-13/10:16:10.00            339.35592
2018-01-13/10:16:20.00            339.49778
2018-01-13/10:16:30.00            339.63791
2018-01-13/10:16:40.00            339.77638
2018-01-13/10:16:50.00            339.91323
2018-01-13/10:17:00.00            340.04852
2018-01-13/10:17:10.00            340.18228
2018-01-13/10:17:20.00            340.31456
2018-01-13/10:17:30.00            340.44541
2018-01-13/10:17:40.00            340.57487
2018-01-13/10:17:50.00            340.70298
2018-01-13/10:18:00.00            340.82977
2018-01-13/10:18:10.00            340.95529
2018-01-13/10:18:20.00            341.07958
2018-01-13/10:18:30.00            341.20267
2018-01-13/10:18:40.00            341.32460
2018-01-13/10:18:50.00            341.44540
2018-01-13/10:19:00.00            341.56511
2018-01-13/10:19:10.00            341.68376
2018-01-13/10:19:20.00            341.80138
2018-01-13/10:19:30.00            341.91800
2018-01-13/10:19:40.00            342.03366
2018-01-13/10:19:50.00            342.14837
2018-01-13/10:20:00.00            342.26219
2018-01-13/10:20:10.00            342.37512
2018-01-13/10:20:20.00            342.48719
2018-01-13/10:20:30.00            342.59845
2018-01-13/10:20:40.00            342.70890
2018-01-13/10:20:50.00            342.81858
2018-01-13/10:21:00.00            342.92751
2018-01-13/10:21:10.00            343.03572
2018-01-13/10:21:20.00            343.14323
2018-01-13/10:21:30.00            343.25006
2018-01-13/10:21:40.00            343.35623
2018-01-13/10:21:50.00            343.46178
2018-01-13/10:22:00.00            343.56671
2018-01-13/10:22:10.00            343.67105
2018-01-13/10:22:20.00            343.77483
2018-01-13/10:22:30.00            343.87806
2018-01-13/10:22:40.00            343.98077
2018-01-13/10:22:50.00            344.08296
2018-01-13/10:23:00.00            344.18467
2018-01-13/10:23:10.00            344.28591
2018-01-13/10:23:20.00            344.38670
2018-01-13/10:23:30.00            344.48705
2018-01-13/10:23:40.00            344.58699
2018-01-13/10:23:50.00            344.68653
2018-01-13/10:24:00.00            344.78570
2018-01-13/10:24:10.00            344.88450
2018-01-13/10:24:20.00            344.98295
2018-01-13/10:24:30.00            345.08107
2018-01-13/10:24:40.00            345.17888
2018-01-13/10:24:50.00            345.27639
2018-01-13/10:25:00.00            345.37362
2018-01-13/10:25:10.00            345.47057
2018-01-13/10:25:20.00            345.56728
2018-01-13/10:25:30.00            345.66375
2018-01-13/10:25:40.00            345.75999
2018-01-13/10:25:50.00            345.85603
2018-01-13/10:26:00.00            345.95186
2018-01-13/10:26:10.00            346.04752
2018-01-13/10:26:20.00            346.14301
2018-01-13/10:26:30.00            346.23835
2018-01-13/10:26:40.00            346.33355
2018-01-13/10:26:50.00            346.42861
2018-01-13/10:27:00.00            346.52357
2018-01-13/10:27:10.00            346.61842
2018-01-13/10:27:20.00            346.71318
2018-01-13/10:27:30.00            346.80787
2018-01-13/10:27:40.00            346.90249
2018-01-13/10:27:50.00            346.99706
2018-01-13/10:28:00.00            347.09159
2018-01-13/10:28:10.00            347.18610
2018-01-13/10:28:20.00            347.28059
2018-01-13/10:28:30.00            347.37507
2018-01-13/10:28:40.00            347.46956
2018-01-13/10:28:50.00            347.56407
2018-01-13/10:29:00.00            347.65861
2018-01-13/10:29:10.00            347.75320
2018-01-13/10:29:20.00            347.84783
2018-01-13/10:29:30.00            347.94253
2018-01-13/10:29:40.00            348.03731
2018-01-13/10:29:50.00            348.13217
2018-01-13/10:30:00.00            348.22713
2018-01-13/10:30:10.00            348.32220
2018-01-13/10:30:20.00            348.41738
2018-01-13/10:30:30.00            348.51270
2018-01-13/10:30:40.00            348.60815
2018-01-13/10:30:50.00            348.70376
2018-01-13/10:31:00.00            348.79952
2018-01-13/10:31:10.00            348.89546
2018-01-13/10:31:20.00            348.99158
2018-01-13/10:31:30.00            349.08790
2018-01-13/10:31:40.00            349.18441
2018-01-13/10:31:50.00            349.28114
2018-01-13/10:32:00.00            349.37809
2018-01-13/10:32:10.00            349.47527
2018-01-13/10:32:20.00            349.57270
2018-01-13/10:32:30.00            349.67038
2018-01-13/10:32:40.00            349.76833
2018-01-13/10:32:50.00            349.86655
2018-01-13/10:33:00.00            349.96505
2018-01-13/10:33:10.00            350.06385
2018-01-13/10:33:20.00            350.16295
2018-01-13/10:33:30.00            350.26236
2018-01-13/10:33:40.00            350.36210
2018-01-13/10:33:50.00            350.46217
2018-01-13/10:34:00.00            350.56259
2018-01-13/10:34:10.00            350.66336
2018-01-13/10:34:20.00            350.76449
2018-01-13/10:34:30.00            350.86600
2018-01-13/10:34:40.00            350.96789
2018-01-13/10:34:50.00            351.07018
2018-01-13/10:35:00.00            351.17287
2018-01-13/10:35:10.00            351.27597
2018-01-13/10:35:20.00            351.37950
2018-01-13/10:35:30.00            351.48346
2018-01-13/10:35:40.00            351.58787
2018-01-13/10:35:50.00            351.69273
2018-01-13/10:36:00.00            351.79805
2018-01-13/10:36:10.00            351.90385
2018-01-13/10:36:20.00            352.01013
2018-01-13/10:36:30.00            352.11691
2018-01-13/10:36:40.00            352.22420
2018-01-13/10:36:50.00            352.33200
2018-01-13/10:37:00.00            352.44032
2018-01-13/10:37:10.00            352.54918
2018-01-13/10:37:20.00            352.65859
2018-01-13/10:37:30.00            352.76856
2018-01-13/10:37:40.00            352.87909
2018-01-13/10:37:50.00            352.99020
2018-01-13/10:38:00.00            353.10190
2018-01-13/10:38:10.00            353.21419
2018-01-13/10:38:20.00            353.32710
2018-01-13/10:38:30.00            353.44063
2018-01-13/10:38:40.00            353.55479
2018-01-13/10:38:50.00            353.66959
2018-01-13/10:39:00.00            353.78504
2018-01-13/10:39:10.00            353.90116
2018-01-13/10:39:20.00            354.01795
2018-01-13/10:39:30.00            354.13543
2018-01-13/10:39:40.00            354.25360
2018-01-13/10:39:50.00            354.37249
2018-01-13/10:40:00.00            354.49209
2018-01-13/10:40:10.00            354.61242
2018-01-13/10:40:20.00            354.73350
2018-01-13/10:40:30.00            354.85533
2018-01-13/10:40:40.00            354.97792
2018-01-13/10:40:50.00            355.10129
2018-01-13/10:41:00.00            355.22545
2018-01-13/10:41:10.00            355.35042
2018-01-13/10:41:20.00            355.47619
2018-01-13/10:41:30.00            355.60279
2018-01-13/10:41:40.00            355.73022
2018-01-13/10:41:50.00            355.85850
2018-01-13/10:42:00.00            355.98764
2018-01-13/10:42:10.00            356.11766
2018-01-13/10:42:20.00            356.24856
2018-01-13/10:42:30.00            356.38036
2018-01-13/10:42:40.00            356.51307
2018-01-13/10:42:50.00            356.64670
2018-01-13/10:43:00.00            356.78127
2018-01-13/10:43:10.00            356.91679
2018-01-13/10:43:20.00            357.05327
2018-01-13/10:43:30.00            357.19072
2018-01-13/10:43:40.00            357.32916
2018-01-13/10:43:50.00            357.46861
2018-01-13/10:44:00.00            357.60907
2018-01-13/10:44:10.00            357.75055
2018-01-13/10:44:20.00            357.89308
2018-01-13/10:44:30.00            358.03667
2018-01-13/10:44:40.00            358.18132
2018-01-13/10:44:50.00            358.32706
2018-01-13/10:45:00.00            358.47390
2018-01-13/10:45:10.00            358.62184
2018-01-13/10:45:20.00            358.77092
2018-01-13/10:45:30.00            358.92113
2018-01-13/10:45:40.00            359.07250
2018-01-13/10:45:50.00            359.22504
2018-01-13/10:46:00.00            359.37876
2018-01-13/10:46:10.00            359.53368
2018-01-13/10:46:20.00            359.68982
2018-01-13/10:46:30.00            359.84718
2018-01-13/10:46:40.00         0.0057910229
2018-01-13/10:46:50.00           0.16566093
2018-01-13/10:47:00.00           0.32680634
2018-01-13/10:47:10.00           0.48924280
2018-01-13/10:47:20.00           0.65298612
2018-01-13/10:47:30.00           0.81805217
2018-01-13/10:47:40.00           0.98445690
2018-01-13/10:47:50.00            1.1522164
2018-01-13/10:48:00.00            1.3213469
2018-01-13/10:48:10.00            1.4918648
2018-01-13/10:48:20.00            1.6637866
2018-01-13/10:48:30.00            1.8371288
2018-01-13/10:48:40.00            2.0119082
2018-01-13/10:48:50.00            2.1881416
2018-01-13/10:49:00.00            2.3658460
2018-01-13/10:49:10.00            2.5450388
2018-01-13/10:49:20.00            2.7257365
2018-01-13/10:49:30.00            2.9079572
2018-01-13/10:49:40.00            3.0917177
2018-01-13/10:49:50.00            3.2770363
2018-01-13/10:50:00.00            3.4639299
2018-01-13/10:50:10.00            3.6524170
2018-01-13/10:50:20.00            3.8425151
2018-01-13/10:50:30.00            4.0342419
2018-01-13/10:50:40.00            4.2276163
2018-01-13/10:50:50.00            4.4226563
2018-01-13/10:51:00.00            4.6193797
2018-01-13/10:51:10.00            4.8178057
2018-01-13/10:51:20.00            5.0179526
2018-01-13/10:51:30.00            5.2198388
2018-01-13/10:51:40.00            5.4234835
2018-01-13/10:51:50.00            5.6289046
2018-01-13/10:52:00.00            5.8361219
2018-01-13/10:52:10.00            6.0451543
2018-01-13/10:52:20.00            6.2560203
2018-01-13/10:52:30.00            6.4687401
2018-01-13/10:52:40.00            6.6833320
2018-01-13/10:52:50.00            6.8998153
2018-01-13/10:53:00.00            7.1182103
2018-01-13/10:53:10.00            7.3385355
2018-01-13/10:53:20.00            7.5608101
2018-01-13/10:53:30.00            7.7850551
2018-01-13/10:53:40.00            8.0112874
2018-01-13/10:53:50.00            8.2395298
2018-01-13/10:54:00.00            8.4697991
2018-01-13/10:54:10.00            8.7021163
2018-01-13/10:54:20.00            8.9365007
2018-01-13/10:54:30.00            9.1729726
2018-01-13/10:54:40.00            9.4115506
2018-01-13/10:54:50.00            9.6522537
2018-01-13/10:55:00.00            9.8951037
2018-01-13/10:55:10.00            10.140119
2018-01-13/10:55:20.00            10.387318
2018-01-13/10:55:30.00            10.636720
2018-01-13/10:55:40.00            10.888347
2018-01-13/10:55:50.00            11.142217
2018-01-13/10:56:00.00            11.398348
2018-01-13/10:56:10.00            11.656761
2018-01-13/10:56:20.00            11.917473
2018-01-13/10:56:30.00            12.180504
2018-01-13/10:56:40.00            12.445872
2018-01-13/10:56:50.00            12.713597
2018-01-13/10:57:00.00            12.983697
2018-01-13/10:57:10.00            13.256188
2018-01-13/10:57:20.00            13.531090
2018-01-13/10:57:30.00            13.808422
2018-01-13/10:57:40.00            14.088198
2018-01-13/10:57:50.00            14.370440
2018-01-13/10:58:00.00            14.655160
2018-01-13/10:58:10.00            14.942379
2018-01-13/10:58:20.00            15.232111
2018-01-13/10:58:30.00            15.524373
2018-01-13/10:58:40.00            15.819180
2018-01-13/10:58:50.00            16.116550
2018-01-13/10:59:00.00            16.416495
2018-01-13/10:59:10.00            16.719031
2018-01-13/10:59:20.00            17.024172
2018-01-13/10:59:30.00            17.331933
2018-01-13/10:59:40.00            17.642325
2018-01-13/10:59:50.00            17.955362
2018-01-13/11:00:00.00            18.271057
2018-01-13/11:00:10.00            18.589421
2018-01-13/11:00:20.00            18.910466
2018-01-13/11:00:30.00            19.234201
2018-01-13/11:00:40.00            19.560639
2018-01-13/11:00:50.00            19.889786
2018-01-13/11:01:00.00            20.221651
2018-01-13/11:01:10.00            20.556246
2018-01-13/11:01:20.00            20.893573
2018-01-13/11:01:30.00            21.233641
2018-01-13/11:01:40.00            21.576458
2018-01-13/11:01:50.00            21.922025
2018-01-13/11:02:00.00            22.270349
2018-01-13/11:02:10.00            22.621430
2018-01-13/11:02:20.00            22.975274
2018-01-13/11:02:30.00            23.331881
2018-01-13/11:02:40.00            23.691251
2018-01-13/11:02:50.00            24.053384
2018-01-13/11:03:00.00            24.418278
2018-01-13/11:03:10.00            24.785928
2018-01-13/11:03:20.00            25.156336
2018-01-13/11:03:30.00            25.529495
2018-01-13/11:03:40.00            25.905397
2018-01-13/11:03:50.00            26.284036
2018-01-13/11:04:00.00            26.665407
2018-01-13/11:04:10.00            27.049497
2018-01-13/11:04:20.00            27.436296
2018-01-13/11:04:30.00            27.825791
2018-01-13/11:04:40.00            28.217973
2018-01-13/11:04:50.00            28.612823
2018-01-13/11:05:00.00            29.010329
2018-01-13/11:05:10.00            29.410470
2018-01-13/11:05:20.00            29.813234
2018-01-13/11:05:30.00            30.218592
2018-01-13/11:05:40.00            30.626529
2018-01-13/11:05:50.00            31.037022
2018-01-13/11:06:00.00            31.450044
2018-01-13/11:06:10.00            31.865571
2018-01-13/11:06:20.00            32.283574
2018-01-13/11:06:30.00            32.704027
2018-01-13/11:06:40.00            33.126901
2018-01-13/11:06:50.00            33.552158
2018-01-13/11:07:00.00            33.979769
2018-01-13/11:07:10.00            34.409702
2018-01-13/11:07:20.00            34.841916
2018-01-13/11:07:30.00            35.276372
2018-01-13/11:07:40.00            35.713037
2018-01-13/11:07:50.00            36.151865
2018-01-13/11:08:00.00            36.592815
2018-01-13/11:08:10.00            37.035843
2018-01-13/11:08:20.00            37.480904
2018-01-13/11:08:30.00            37.927952
2018-01-13/11:08:40.00            38.376935
2018-01-13/11:08:50.00            38.827804
2018-01-13/11:09:00.00            39.280509
2018-01-13/11:09:10.00            39.734998
2018-01-13/11:09:20.00            40.191215
2018-01-13/11:09:30.00            40.649105
2018-01-13/11:09:40.00            41.108608
2018-01-13/11:09:50.00            41.569671
2018-01-13/11:10:00.00            42.032230
2018-01-13/11:10:10.00            42.496227
2018-01-13/11:10:20.00            42.961597
2018-01-13/11:10:30.00            43.428281
2018-01-13/11:10:40.00            43.896211
2018-01-13/11:10:50.00            44.365319
2018-01-13/11:11:00.00            44.835546
2018-01-13/11:11:10.00            45.306815
2018-01-13/11:11:20.00            45.779066
2018-01-13/11:11:30.00            46.252225
2018-01-13/11:11:40.00            46.726222
2018-01-13/11:11:50.00            47.200988
2018-01-13/11:12:00.00            47.676448
2018-01-13/11:12:10.00            48.152531
2018-01-13/11:12:20.00            48.629169
2018-01-13/11:12:30.00            49.106282
2018-01-13/11:12:40.00            49.583794
2018-01-13/11:12:50.00            50.061639
2018-01-13/11:13:00.00            50.539734
2018-01-13/11:13:10.00            51.018011
2018-01-13/11:13:20.00            51.496391
2018-01-13/11:13:30.00            51.974798
2018-01-13/11:13:40.00            52.453159
2018-01-13/11:13:50.00            52.931394
2018-01-13/11:14:00.00            53.409435
2018-01-13/11:14:10.00            53.887201
2018-01-13/11:14:20.00            54.364620
2018-01-13/11:14:30.00            54.841614
2018-01-13/11:14:40.00            55.318114
2018-01-13/11:14:50.00            55.794041
2018-01-13/11:15:00.00            56.269326
2018-01-13/11:15:10.00            56.743891
2018-01-13/11:15:20.00            57.217668
2018-01-13/11:15:30.00            57.690585
2018-01-13/11:15:40.00            58.162566
2018-01-13/11:15:50.00            58.633548
2018-01-13/11:16:00.00            59.103457
2018-01-13/11:16:10.00            59.572226
2018-01-13/11:16:20.00            60.039788
2018-01-13/11:16:30.00            60.506075
2018-01-13/11:16:40.00            60.971028
2018-01-13/11:16:50.00            61.434572
2018-01-13/11:17:00.00            61.896653
2018-01-13/11:17:10.00            62.357207
2018-01-13/11:17:20.00            62.816168
2018-01-13/11:17:30.00            63.273483
2018-01-13/11:17:40.00            63.729093
2018-01-13/11:17:50.00            64.182936
2018-01-13/11:18:00.00            64.634964
2018-01-13/11:18:10.00            65.085118
2018-01-13/11:18:20.00            65.533347
2018-01-13/11:18:30.00            65.979600
2018-01-13/11:18:40.00            66.423828
2018-01-13/11:18:50.00            66.865979
2018-01-13/11:19:00.00            67.306011
2018-01-13/11:19:10.00            67.743876
2018-01-13/11:19:20.00            68.179531
2018-01-13/11:19:30.00            68.612935
2018-01-13/11:19:40.00            69.044045
2018-01-13/11:19:50.00            69.472823
2018-01-13/11:20:00.00            69.899230
2018-01-13/11:20:10.00            70.323235
2018-01-13/11:20:20.00            70.744799
2018-01-13/11:20:30.00            71.163889
2018-01-13/11:20:40.00            71.580474
2018-01-13/11:20:50.00            71.994525
2018-01-13/11:21:00.00            72.406013
2018-01-13/11:21:10.00            72.814913
2018-01-13/11:21:20.00            73.221196
2018-01-13/11:21:30.00            73.624839
2018-01-13/11:21:40.00            74.025823
2018-01-13/11:21:50.00            74.424122
2018-01-13/11:22:00.00            74.819718
2018-01-13/11:22:10.00            75.212592
2018-01-13/11:22:20.00            75.602728
2018-01-13/11:22:30.00            75.990113
2018-01-13/11:22:40.00            76.374729
2018-01-13/11:22:50.00            76.756562
2018-01-13/11:23:00.00            77.135604
2018-01-13/11:23:10.00            77.511843
2018-01-13/11:23:20.00            77.885268
2018-01-13/11:23:30.00            78.255874
2018-01-13/11:23:40.00            78.623650
2018-01-13/11:23:50.00            78.988595
2018-01-13/11:24:00.00            79.350702
2018-01-13/11:24:10.00            79.709967
2018-01-13/11:24:20.00            80.066388
2018-01-13/11:24:30.00            80.419963
2018-01-13/11:24:40.00            80.770692
2018-01-13/11:24:50.00            81.118576
2018-01-13/11:25:00.00            81.463615
2018-01-13/11:25:10.00            81.805813
2018-01-13/11:25:20.00            82.145172
2018-01-13/11:25:30.00            82.481696
2018-01-13/11:25:40.00            82.815390
2018-01-13/11:25:50.00            83.146261
2018-01-13/11:26:00.00            83.474314
2018-01-13/11:26:10.00            83.799556
2018-01-13/11:26:20.00            84.121996
2018-01-13/11:26:30.00            84.441641
2018-01-13/11:26:40.00            84.758502
2018-01-13/11:26:50.00            85.072587
2018-01-13/11:27:00.00            85.383908
2018-01-13/11:27:10.00            85.692476
2018-01-13/11:27:20.00            85.998301
2018-01-13/11:27:30.00            86.301396
2018-01-13/11:27:40.00            86.601775
2018-01-13/11:27:50.00            86.899449
2018-01-13/11:28:00.00            87.194432
2018-01-13/11:28:10.00            87.486739
2018-01-13/11:28:20.00            87.776384
2018-01-13/11:28:30.00            88.063381
2018-01-13/11:28:40.00            88.347745
2018-01-13/11:28:50.00            88.629493
2018-01-13/11:29:00.00            88.908640
2018-01-13/11:29:10.00            89.185202
2018-01-13/11:29:20.00            89.459196
2018-01-13/11:29:30.00            89.730638
2018-01-13/11:29:40.00            89.999546
2018-01-13/11:29:50.00            90.265935
2018-01-13/11:30:00.00            90.529825
2018-01-13/11:30:10.00            90.791232
2018-01-13/11:30:20.00            91.050175
2018-01-13/11:30:30.00            91.306670
2018-01-13/11:30:40.00            91.560737
2018-01-13/11:30:50.00            91.812394
2018-01-13/11:31:00.00            92.061659
2018-01-13/11:31:10.00            92.308550
2018-01-13/11:31:20.00            92.553087
2018-01-13/11:31:30.00            92.795287
2018-01-13/11:31:40.00            93.035171
2018-01-13/11:31:50.00            93.272755
2018-01-13/11:32:00.00            93.508060
2018-01-13/11:32:10.00            93.741105
2018-01-13/11:32:20.00            93.971908
2018-01-13/11:32:30.00            94.200489
2018-01-13/11:32:40.00            94.426865
2018-01-13/11:32:50.00            94.651057
2018-01-13/11:33:00.00            94.873084
2018-01-13/11:33:10.00            95.092964
2018-01-13/11:33:20.00            95.310717
2018-01-13/11:33:30.00            95.526361
2018-01-13/11:33:40.00            95.739916
2018-01-13/11:33:50.00            95.951400
2018-01-13/11:34:00.00            96.160831
2018-01-13/11:34:10.00            96.368230
2018-01-13/11:34:20.00            96.573614
2018-01-13/11:34:30.00            96.777004
2018-01-13/11:34:40.00            96.978416
2018-01-13/11:34:50.00            97.177869
2018-01-13/11:35:00.00            97.375382
2018-01-13/11:35:10.00            97.570973
2018-01-13/11:35:20.00            97.764661
2018-01-13/11:35:30.00            97.956463
2018-01-13/11:35:40.00            98.146399
2018-01-13/11:35:50.00            98.334484
2018-01-13/11:36:00.00            98.520739
2018-01-13/11:36:10.00            98.705180
2018-01-13/11:36:20.00            98.887824
2018-01-13/11:36:30.00            99.068691
2018-01-13/11:36:40.00            99.247796
2018-01-13/11:36:50.00            99.425158
2018-01-13/11:37:00.00            99.600793
2018-01-13/11:37:10.00            99.774718
2018-01-13/11:37:20.00            99.946950
2018-01-13/11:37:30.00            100.11751
2018-01-13/11:37:40.00            100.28640
2018-01-13/11:37:50.00            100.45366
2018-01-13/11:38:00.00            100.61929
2018-01-13/11:38:10.00            100.78331
2018-01-13/11:38:20.00            100.94573
2018-01-13/11:38:30.00            101.10658
2018-01-13/11:38:40.00            101.26586
2018-01-13/11:38:50.00            101.42360
2018-01-13/11:39:00.00            101.57981
2018-01-13/11:39:10.00            101.73451
2018-01-13/11:39:20.00            101.88770
2018-01-13/11:39:30.00            102.03941
2018-01-13/11:39:40.00            102.18965
2018-01-13/11:39:50.00            102.33843
2018-01-13/11:40:00.00            102.48578
2018-01-13/11:40:10.00            102.63170
2018-01-13/11:40:20.00            102.77621
2018-01-13/11:40:30.00            102.91932
2018-01-13/11:40:40.00            103.06105
2018-01-13/11:40:50.00            103.20141
2018-01-13/11:41:00.00            103.34042
2018-01-13/11:41:10.00            103.47809
2018-01-13/11:41:20.00            103.61443
2018-01-13/11:41:30.00            103.74946
2018-01-13/11:41:40.00            103.88319
2018-01-13/11:41:50.00            104.01563
2018-01-13/11:42:00.00            104.14679
2018-01-13/11:42:10.00            104.27670
2018-01-13/11:42:20.00            104.40536
2018-01-13/11:42:30.00            104.53279
2018-01-13/11:42:40.00            104.65899
2018-01-13/11:42:50.00            104.78398
2018-01-13/11:43:00.00            104.90778
2018-01-13/11:43:10.00            105.03039
2018-01-13/11:43:20.00            105.15182
2018-01-13/11:43:30.00            105.27210
2018-01-13/11:43:40.00            105.39122
2018-01-13/11:43:50.00            105.50921
2018-01-13/11:44:00.00            105.62607
2018-01-13/11:44:10.00            105.74182
2018-01-13/11:44:20.00            105.85646
2018-01-13/11:44:30.00            105.97001
2018-01-13/11:44:40.00            106.08248
2018-01-13/11:44:50.00            106.19388
2018-01-13/11:45:00.00            106.30422
2018-01-13/11:45:10.00            106.41351
2018-01-13/11:45:20.00            106.52176
2018-01-13/11:45:30.00            106.62898
2018-01-13/11:45:40.00            106.73519
2018-01-13/11:45:50.00            106.84038
2018-01-13/11:46:00.00            106.94458
2018-01-13/11:46:10.00            107.04780
2018-01-13/11:46:20.00            107.15004
2018-01-13/11:46:30.00            107.25131
2018-01-13/11:46:40.00            107.35162
2018-01-13/11:46:50.00            107.45098
2018-01-13/11:47:00.00            107.54940
2018-01-13/11:47:10.00            107.64690
2018-01-13/11:47:20.00            107.74347
2018-01-13/11:47:30.00            107.83914
2018-01-13/11:47:40.00            107.93390
2018-01-13/11:47:50.00            108.02777
2018-01-13/11:48:00.00            108.12075
2018-01-13/11:48:10.00            108.21286
2018-01-13/11:48:20.00            108.30410
2018-01-13/11:48:30.00            108.39449
2018-01-13/11:48:40.00            108.48402
2018-01-13/11:48:50.00            108.57271
2018-01-13/11:49:00.00            108.66057
2018-01-13/11:49:10.00            108.74761
2018-01-13/11:49:20.00            108.83382
2018-01-13/11:49:30.00            108.91923
2018-01-13/11:49:40.00            109.00384
2018-01-13/11:49:50.00            109.08765
2018-01-13/11:50:00.00            109.17068
2018-01-13/11:50:10.00            109.25293
2018-01-13/11:50:20.00            109.33441
2018-01-13/11:50:30.00            109.41513
2018-01-13/11:50:40.00            109.49509
2018-01-13/11:50:50.00            109.57430
2018-01-13/11:51:00.00            109.65277
2018-01-13/11:51:10.00            109.73051
2018-01-13/11:51:20.00            109.80752
2018-01-13/11:51:30.00            109.88382
2018-01-13/11:51:40.00            109.95940
2018-01-13/11:51:50.00            110.03427
2018-01-13/11:52:00.00            110.10844
2018-01-13/11:52:10.00            110.18192
2018-01-13/11:52:20.00            110.25471
2018-01-13/11:52:30.00            110.32683
2018-01-13/11:52:40.00            110.39827
2018-01-13/11:52:50.00            110.46904
2018-01-13/11:53:00.00            110.53915
2018-01-13/11:53:10.00            110.60861
2018-01-13/11:53:20.00            110.67742
2018-01-13/11:53:30.00            110.74559
2018-01-13/11:53:40.00            110.81312
2018-01-13/11:53:50.00            110.88002
2018-01-13/11:54:00.00            110.94630
2018-01-13/11:54:10.00            111.01196
2018-01-13/11:54:20.00            111.07701
2018-01-13/11:54:30.00            111.14145
2018-01-13/11:54:40.00            111.20529
2018-01-13/11:54:50.00            111.26853
2018-01-13/11:55:00.00            111.33118
2018-01-13/11:55:10.00            111.39325
2018-01-13/11:55:20.00            111.45474
2018-01-13/11:55:30.00            111.51565
2018-01-13/11:55:40.00            111.57600
2018-01-13/11:55:50.00            111.63578
2018-01-13/11:56:00.00            111.69500
2018-01-13/11:56:10.00            111.75367
2018-01-13/11:56:20.00            111.81179
2018-01-13/11:56:30.00            111.86937
2018-01-13/11:56:40.00            111.92641
2018-01-13/11:56:50.00            111.98291
2018-01-13/11:57:00.00            112.03889
2018-01-13/11:57:10.00            112.09434
2018-01-13/11:57:20.00            112.14927
2018-01-13/11:57:30.00            112.20369
2018-01-13/11:57:40.00            112.25760
2018-01-13/11:57:50.00            112.31100
2018-01-13/11:58:00.00            112.36390
2018-01-13/11:58:10.00            112.41631
2018-01-13/11:58:20.00            112.46822
2018-01-13/11:58:30.00            112.51965
2018-01-13/11:58:40.00            112.57059
2018-01-13/11:58:50.00            112.62105
2018-01-13/11:59:00.00            112.67104
2018-01-13/11:59:10.00            112.72056
2018-01-13/11:59:20.00            112.76961
2018-01-13/11:59:30.00            112.81820
2018-01-13/11:59:40.00            112.86633
2018-01-13/11:59:50.00            112.91401
2018-01-13/12:00:00.00            112.96123
2018-01-13/12:00:10.00            113.00801
2018-01-13/12:00:20.00            113.05435
2018-01-13/12:00:30.00            113.10024
2018-01-13/12:00:40.00            113.14571
2018-01-13/12:00:50.00            113.19074
2018-01-13/12:01:00.00            113.23534
2018-01-13/12:01:10.00            113.27952
2018-01-13/12:01:20.00            113.32328
2018-01-13/12:01:30.00            113.36663
2018-01-13/12:01:40.00            113.40956
2018-01-13/12:01:50.00            113.45208
2018-01-13/12:02:00.00            113.49420
2018-01-13/12:02:10.00            113.53591
2018-01-13/12:02:20.00            113.57722
2018-01-13/12:02:30.00            113.61814
2018-01-13/12:02:40.00            113.65867
2018-01-13/12:02:50.00            113.69880
2018-01-13/12:03:00.00            113.73855
2018-01-13/12:03:10.00            113.77792
2018-01-13/12:03:20.00            113.81691
2018-01-13/12:03:30.00            113.85553
2018-01-13/12:03:40.00            113.89377
2018-01-13/12:03:50.00            113.93164
2018-01-13/12:04:00.00            113.96914
2018-01-13/12:04:10.00            114.00628
2018-01-13/12:04:20.00            114.04307
2018-01-13/12:04:30.00            114.07949
2018-01-13/12:04:40.00            114.11556
2018-01-13/12:04:50.00            114.15127
2018-01-13/12:05:00.00            114.18664
2018-01-13/12:05:10.00            114.22166
2018-01-13/12:05:20.00            114.25634
2018-01-13/12:05:30.00            114.29068
2018-01-13/12:05:40.00            114.32468
2018-01-13/12:05:50.00            114.35835
2018-01-13/12:06:00.00            114.39168
2018-01-13/12:06:10.00            114.42469
2018-01-13/12:06:20.00            114.45737
2018-01-13/12:06:30.00            114.48972
2018-01-13/12:06:40.00            114.52176
2018-01-13/12:06:50.00            114.55347
2018-01-13/12:07:00.00            114.58487
2018-01-13/12:07:10.00            114.61596
2018-01-13/12:07:20.00            114.64673
2018-01-13/12:07:30.00            114.67720
2018-01-13/12:07:40.00            114.70736
2018-01-13/12:07:50.00            114.73722
2018-01-13/12:08:00.00            114.76677
2018-01-13/12:08:10.00            114.79603
2018-01-13/12:08:20.00            114.82499
2018-01-13/12:08:30.00            114.85366
2018-01-13/12:08:40.00            114.88203
2018-01-13/12:08:50.00            114.91012
2018-01-13/12:09:00.00            114.93792
2018-01-13/12:09:10.00            114.96543
2018-01-13/12:09:20.00            114.99266
2018-01-13/12:09:30.00            115.01961
2018-01-13/12:09:40.00            115.04629
2018-01-13/12:09:50.00            115.07269
2018-01-13/12:10:00.00            115.09881
2018-01-13/12:10:10.00            115.12466
2018-01-13/12:10:20.00            115.15025
2018-01-13/12:10:30.00            115.17556
2018-01-13/12:10:40.00            115.20061
2018-01-13/12:10:50.00            115.22540
2018-01-13/12:11:00.00            115.24993
2018-01-13/12:11:10.00            115.27420
2018-01-13/12:11:20.00            115.29821
2018-01-13/12:11:30.00            115.32196
2018-01-13/12:11:40.00            115.34547
2018-01-13/12:11:50.00            115.36871
2018-01-13/12:12:00.00            115.39172
2018-01-13/12:12:10.00            115.41447
2018-01-13/12:12:20.00            115.43698
2018-01-13/12:12:30.00            115.45925
2018-01-13/12:12:40.00            115.48127
2018-01-13/12:12:50.00            115.50306
2018-01-13/12:13:00.00            115.52461
2018-01-13/12:13:10.00            115.54592
2018-01-13/12:13:20.00            115.56699
2018-01-13/12:13:30.00            115.58784
2018-01-13/12:13:40.00            115.60845
2018-01-13/12:13:50.00            115.62883
2018-01-13/12:14:00.00            115.64899
2018-01-13/12:14:10.00            115.66892
2018-01-13/12:14:20.00            115.68863
2018-01-13/12:14:30.00            115.70812
2018-01-13/12:14:40.00            115.72738
2018-01-13/12:14:50.00            115.74643
2018-01-13/12:15:00.00            115.76526
2018-01-13/12:15:10.00            115.78387
2018-01-13/12:15:20.00            115.80227
2018-01-13/12:15:30.00            115.82046
2018-01-13/12:15:40.00            115.83844
2018-01-13/12:15:50.00            115.85620
2018-01-13/12:16:00.00            115.87376
2018-01-13/12:16:10.00            115.89112
2018-01-13/12:16:20.00            115.90827
2018-01-13/12:16:30.00            115.92521
2018-01-13/12:16:40.00            115.94196
2018-01-13/12:16:50.00            115.95850
2018-01-13/12:17:00.00            115.97485
2018-01-13/12:17:10.00            115.99100
2018-01-13/12:17:20.00            116.00695
2018-01-13/12:17:30.00            116.02271
2018-01-13/12:17:40.00            116.03828
2018-01-13/12:17:50.00            116.05366
2018-01-13/12:18:00.00            116.06885
2018-01-13/12:18:10.00            116.08384
2018-01-13/12:18:20.00            116.09865
2018-01-13/12:18:30.00            116.11328
2018-01-13/12:18:40.00            116.12772
2018-01-13/12:18:50.00            116.14198
2018-01-13/12:19:00.00            116.15605
2018-01-13/12:19:10.00            116.16995
2018-01-13/12:19:20.00            116.18367
2018-01-13/12:19:30.00            116.19721
2018-01-13/12:19:40.00            116.21057
2018-01-13/12:19:50.00            116.22376
2018-01-13/12:20:00.00            116.23677
2018-01-13/12:20:10.00            116.24961
2018-01-13/12:20:20.00            116.26228
2018-01-13/12:20:30.00            116.27478
2018-01-13/12:20:40.00            116.28711
2018-01-13/12:20:50.00            116.29928
2018-01-13/12:21:00.00            116.31128
2018-01-13/12:21:10.00            116.32311
2018-01-13/12:21:20.00            116.33478
2018-01-13/12:21:30.00            116.34628
2018-01-13/12:21:40.00            116.35763
2018-01-13/12:21:50.00            116.36881
2018-01-13/12:22:00.00            116.37983
2018-01-13/12:22:10.00            116.39070
2018-01-13/12:22:20.00            116.40141
2018-01-13/12:22:30.00            116.41196
2018-01-13/12:22:40.00            116.42236
2018-01-13/12:22:50.00            116.43260
2018-01-13/12:23:00.00            116.44269
2018-01-13/12:23:10.00            116.45263
2018-01-13/12:23:20.00            116.46242
2018-01-13/12:23:30.00            116.47207
2018-01-13/12:23:40.00            116.48156
2018-01-13/12:23:50.00            116.49090
2018-01-13/12:24:00.00            116.50010
2018-01-13/12:24:10.00            116.50916
2018-01-13/12:24:20.00            116.51807
2018-01-13/12:24:30.00            116.52683
2018-01-13/12:24:40.00            116.53546
2018-01-13/12:24:50.00            116.54394
2018-01-13/12:25:00.00            116.55229
2018-01-13/12:25:10.00            116.56049
2018-01-13/12:25:20.00            116.56856
2018-01-13/12:25:30.00            116.57649
2018-01-13/12:25:40.00            116.58428
2018-01-13/12:25:50.00            116.59194
2018-01-13/12:26:00.00            116.59947
2018-01-13/12:26:10.00            116.60686
2018-01-13/12:26:20.00            116.61412
2018-01-13/12:26:30.00            116.62125
2018-01-13/12:26:40.00            116.62824
2018-01-13/12:26:50.00            116.63511
2018-01-13/12:27:00.00            116.64185
2018-01-13/12:27:10.00            116.64847
2018-01-13/12:27:20.00            116.65495
2018-01-13/12:27:30.00            116.66131
2018-01-13/12:27:40.00            116.66755
2018-01-13/12:27:50.00            116.67366
2018-01-13/12:28:00.00            116.67965
2018-01-13/12:28:10.00            116.68551
2018-01-13/12:28:20.00            116.69126
2018-01-13/12:28:30.00            116.69688
2018-01-13/12:28:40.00            116.70239
2018-01-13/12:28:50.00            116.70777
2018-01-13/12:29:00.00            116.71304
2018-01-13/12:29:10.00            116.71819
2018-01-13/12:29:20.00            116.72323
2018-01-13/12:29:30.00            116.72815
2018-01-13/12:29:40.00            116.73295
2018-01-13/12:29:50.00            116.73764
2018-01-13/12:30:00.00            116.74222
2018-01-13/12:30:10.00            116.74668
2018-01-13/12:30:20.00            116.75104
2018-01-13/12:30:30.00            116.75528
2018-01-13/12:30:40.00            116.75942
2018-01-13/12:30:50.00            116.76344
2018-01-13/12:31:00.00            116.76736
2018-01-13/12:31:10.00            116.77117
2018-01-13/12:31:20.00            116.77487
2018-01-13/12:31:30.00            116.77846
2018-01-13/12:31:40.00            116.78196
2018-01-13/12:31:50.00            116.78534
2018-01-13/12:32:00.00            116.78863
2018-01-13/12:32:10.00            116.79181
2018-01-13/12:32:20.00            116.79488
2018-01-13/12:32:30.00            116.79786
2018-01-13/12:32:40.00            116.80074
2018-01-13/12:32:50.00            116.80351
2018-01-13/12:33:00.00            116.80619
2018-01-13/12:33:10.00            116.80877
2018-01-13/12:33:20.00            116.81124
2018-01-13/12:33:30.00            116.81363
2018-01-13/12:33:40.00            116.81591
2018-01-13/12:33:50.00            116.81811
2018-01-13/12:34:00.00            116.82020
2018-01-13/12:34:10.00            116.82220
2018-01-13/12:34:20.00            116.82411
2018-01-13/12:34:30.00            116.82592
2018-01-13/12:34:40.00            116.82764
2018-01-13/12:34:50.00            116.82927
2018-01-13/12:35:00.00            116.83081
2018-01-13/12:35:10.00            116.83226
2018-01-13/12:35:20.00            116.83362
2018-01-13/12:35:30.00            116.83489
2018-01-13/12:35:40.00            116.83607
2018-01-13/12:35:50.00            116.83717
2018-01-13/12:36:00.00            116.83817
2018-01-13/12:36:10.00            116.83909
2018-01-13/12:36:20.00            116.83993
2018-01-13/12:36:30.00            116.84068
2018-01-13/12:36:40.00            116.84134
2018-01-13/12:36:50.00            116.84192
2018-01-13/12:37:00.00            116.84242
2018-01-13/12:37:10.00            116.84283
2018-01-13/12:37:20.00            116.84316
2018-01-13/12:37:30.00            116.84341
2018-01-13/12:37:40.00            116.84358
2018-01-13/12:37:50.00            116.84367
2018-01-13/12:38:00.00            116.84368
2018-01-13/12:38:10.00            116.84361
2018-01-13/12:38:20.00            116.84347
2018-01-13/12:38:30.00            116.84324
2018-01-13/12:38:40.00            116.84294
2018-01-13/12:38:50.00            116.84256
2018-01-13/12:39:00.00            116.84210
2018-01-13/12:39:10.00            116.84157
2018-01-13/12:39:20.00            116.84096
2018-01-13/12:39:30.00            116.84028
2018-01-13/12:39:40.00            116.83953
2018-01-13/12:39:50.00            116.83870
2018-01-13/12:40:00.00            116.83780
2018-01-13/12:40:10.00            116.83682
2018-01-13/12:40:20.00            116.83578
2018-01-13/12:40:30.00            116.83466
2018-01-13/12:40:40.00            116.83347
2018-01-13/12:40:50.00            116.83222
2018-01-13/12:41:00.00            116.83089
2018-01-13/12:41:10.00            116.82950
2018-01-13/12:41:20.00            116.82803
2018-01-13/12:41:30.00            116.82650
2018-01-13/12:41:40.00            116.82490
2018-01-13/12:41:50.00            116.82324
2018-01-13/12:42:00.00            116.82151
2018-01-13/12:42:10.00            116.81971
2018-01-13/12:42:20.00            116.81785
2018-01-13/12:42:30.00            116.81592
2018-01-13/12:42:40.00            116.81393
2018-01-13/12:42:50.00            116.81187
2018-01-13/12:43:00.00            116.80975
2018-01-13/12:43:10.00            116.80757
2018-01-13/12:43:20.00            116.80533
2018-01-13/12:43:30.00            116.80302
2018-01-13/12:43:40.00            116.80066
2018-01-13/12:43:50.00            116.79823
2018-01-13/12:44:00.00            116.79574
2018-01-13/12:44:10.00            116.79320
2018-01-13/12:44:20.00            116.79059
2018-01-13/12:44:30.00            116.78793
2018-01-13/12:44:40.00            116.78521
2018-01-13/12:44:50.00            116.78243
2018-01-13/12:45:00.00            116.77959
2018-01-13/12:45:10.00            116.77670
2018-01-13/12:45:20.00            116.77375
2018-01-13/12:45:30.00            116.77074
2018-01-13/12:45:40.00            116.76768
2018-01-13/12:45:50.00            116.76457
2018-01-13/12:46:00.00            116.76140
2018-01-13/12:46:10.00            116.75817
2018-01-13/12:46:20.00            116.75490
2018-01-13/12:46:30.00            116.75157
2018-01-13/12:46:40.00            116.74818
2018-01-13/12:46:50.00            116.74475
2018-01-13/12:47:00.00            116.74126
2018-01-13/12:47:10.00            116.73773
2018-01-13/12:47:20.00            116.73414
2018-01-13/12:47:30.00            116.73050
2018-01-13/12:47:40.00            116.72681
2018-01-13/12:47:50.00            116.72308
2018-01-13/12:48:00.00            116.71929
2018-01-13/12:48:10.00            116.71546
2018-01-13/12:48:20.00            116.71158
2018-01-13/12:48:30.00            116.70765
2018-01-13/12:48:40.00            116.70367
2018-01-13/12:48:50.00            116.69965
2018-01-13/12:49:00.00            116.69558
2018-01-13/12:49:10.00            116.69147
2018-01-13/12:49:20.00            116.68731
2018-01-13/12:49:30.00            116.68311
2018-01-13/12:49:40.00            116.67886
2018-01-13/12:49:50.00            116.67456
2018-01-13/12:50:00.00            116.67023
2018-01-13/12:50:10.00            116.66585
2018-01-13/12:50:20.00            116.66143
2018-01-13/12:50:30.00            116.65697
2018-01-13/12:50:40.00            116.65246
2018-01-13/12:50:50.00            116.64791
2018-01-13/12:51:00.00            116.64333
2018-01-13/12:51:10.00            116.63870
2018-01-13/12:51:20.00            116.63403
2018-01-13/12:51:30.00            116.62932
2018-01-13/12:51:40.00            116.62458
2018-01-13/12:51:50.00            116.61979
2018-01-13/12:52:00.00            116.61497
2018-01-13/12:52:10.00            116.61010
2018-01-13/12:52:20.00            116.60521
2018-01-13/12:52:30.00            116.60027
2018-01-13/12:52:40.00            116.59530
2018-01-13/12:52:50.00            116.59029
2018-01-13/12:53:00.00            116.58524
2018-01-13/12:53:10.00            116.58016
2018-01-13/12:53:20.00            116.57504
2018-01-13/12:53:30.00            116.56989
2018-01-13/12:53:40.00            116.56471
2018-01-13/12:53:50.00            116.55949
2018-01-13/12:54:00.00            116.55424
2018-01-13/12:54:10.00            116.54895
2018-01-13/12:54:20.00            116.54364
2018-01-13/12:54:30.00            116.53829
2018-01-13/12:54:40.00            116.53290
2018-01-13/12:54:50.00            116.52749
2018-01-13/12:55:00.00            116.52205
2018-01-13/12:55:10.00            116.51657
2018-01-13/12:55:20.00            116.51107
2018-01-13/12:55:30.00            116.50553
2018-01-13/12:55:40.00            116.49997
2018-01-13/12:55:50.00            116.49437
2018-01-13/12:56:00.00            116.48875
2018-01-13/12:56:10.00            116.48310
2018-01-13/12:56:20.00            116.47743
2018-01-13/12:56:30.00            116.47172
2018-01-13/12:56:40.00            116.46599
2018-01-13/12:56:50.00            116.46023
2018-01-13/12:57:00.00            116.45444
2018-01-13/12:57:10.00            116.44863
2018-01-13/12:57:20.00            116.44280
2018-01-13/12:57:30.00            116.43693
2018-01-13/12:57:40.00            116.43105
2018-01-13/12:57:50.00            116.42514
2018-01-13/12:58:00.00            116.41920
2018-01-13/12:58:10.00            116.41324
2018-01-13/12:58:20.00            116.40726
2018-01-13/12:58:30.00            116.40126
2018-01-13/12:58:40.00            116.39523
2018-01-13/12:58:50.00            116.38918
2018-01-13/12:59:00.00            116.38312
2018-01-13/12:59:10.00            116.37702
2018-01-13/12:59:20.00            116.37091
2018-01-13/12:59:30.00            116.36478
2018-01-13/12:59:40.00            116.35863
2018-01-13/12:59:50.00            116.35246
2018-01-13/13:00:00.00            116.34627
2018-01-13/13:00:10.00            116.34005
2018-01-13/13:00:20.00            116.33383
2018-01-13/13:00:30.00            116.32758
2018-01-13/13:00:40.00            116.32132
2018-01-13/13:00:50.00            116.31504
2018-01-13/13:01:00.00            116.30874
2018-01-13/13:01:10.00            116.30242
2018-01-13/13:01:20.00            116.29609
2018-01-13/13:01:30.00            116.28974
2018-01-13/13:01:40.00            116.28338
2018-01-13/13:01:50.00            116.27700
2018-01-13/13:02:00.00            116.27061
2018-01-13/13:02:10.00            116.26421
2018-01-13/13:02:20.00            116.25779
2018-01-13/13:02:30.00            116.25135
2018-01-13/13:02:40.00            116.24491
2018-01-13/13:02:50.00            116.23845
2018-01-13/13:03:00.00            116.23198
2018-01-13/13:03:10.00            116.22549
2018-01-13/13:03:20.00            116.21900
2018-01-13/13:03:30.00            116.21249
2018-01-13/13:03:40.00            116.20597
2018-01-13/13:03:50.00            116.19945
2018-01-13/13:04:00.00            116.19291
2018-01-13/13:04:10.00            116.18636
2018-01-13/13:04:20.00            116.17981
2018-01-13/13:04:30.00            116.17324
2018-01-13/13:04:40.00            116.16667
2018-01-13/13:04:50.00            116.16009
2018-01-13/13:05:00.00            116.15350
2018-01-13/13:05:10.00            116.14690
2018-01-13/13:05:20.00            116.14030
2018-01-13/13:05:30.00            116.13369
2018-01-13/13:05:40.00            116.12708
2018-01-13/13:05:50.00            116.12045
2018-01-13/13:06:00.00            116.11383
2018-01-13/13:06:10.00            116.10720
2018-01-13/13:06:20.00            116.10056
2018-01-13/13:06:30.00            116.09392
2018-01-13/13:06:40.00            116.08728
2018-01-13/13:06:50.00            116.08063
2018-01-13/13:07:00.00            116.07398
2018-01-13/13:07:10.00            116.06733
2018-01-13/13:07:20.00            116.06067
2018-01-13/13:07:30.00            116.05402
2018-01-13/13:07:40.00            116.04736
2018-01-13/13:07:50.00            116.04070
2018-01-13/13:08:00.00            116.03404
2018-01-13/13:08:10.00            116.02738
2018-01-13/13:08:20.00            116.02072
2018-01-13/13:08:30.00            116.01406
2018-01-13/13:08:40.00            116.00740
2018-01-13/13:08:50.00            116.00075
2018-01-13/13:09:00.00            115.99410
2018-01-13/13:09:10.00            115.98744
2018-01-13/13:09:20.00            115.98079
2018-01-13/13:09:30.00            115.97415
2018-01-13/13:09:40.00            115.96750
2018-01-13/13:09:50.00            115.96087
2018-01-13/13:10:00.00            115.95423
2018-01-13/13:10:10.00            115.94760
2018-01-13/13:10:20.00            115.94098
2018-01-13/13:10:30.00            115.93436
2018-01-13/13:10:40.00            115.92775
2018-01-13/13:10:50.00            115.92114
2018-01-13/13:11:00.00            115.91454
2018-01-13/13:11:10.00            115.90795
2018-01-13/13:11:20.00            115.90136
2018-01-13/13:11:30.00            115.89479
2018-01-13/13:11:40.00            115.88822
2018-01-13/13:11:50.00            115.88166
2018-01-13/13:12:00.00            115.87511
2018-01-13/13:12:10.00            115.86857
2018-01-13/13:12:20.00            115.86204
2018-01-13/13:12:30.00            115.85552
2018-01-13/13:12:40.00            115.84902
2018-01-13/13:12:50.00            115.84252
2018-01-13/13:13:00.00            115.83604
2018-01-13/13:13:10.00            115.82956
2018-01-13/13:13:20.00            115.82310
2018-01-13/13:13:30.00            115.81666
2018-01-13/13:13:40.00            115.81023
2018-01-13/13:13:50.00            115.80381
2018-01-13/13:14:00.00            115.79741
2018-01-13/13:14:10.00            115.79102
2018-01-13/13:14:20.00            115.78465
2018-01-13/13:14:30.00            115.77829
2018-01-13/13:14:40.00            115.77195
2018-01-13/13:14:50.00            115.76563
2018-01-13/13:15:00.00            115.75932
2018-01-13/13:15:10.00            115.75303
2018-01-13/13:15:20.00            115.74676
2018-01-13/13:15:30.00            115.74051
2018-01-13/13:15:40.00            115.73428
2018-01-13/13:15:50.00            115.72807
2018-01-13/13:16:00.00            115.72188
2018-01-13/13:16:10.00            115.71571
2018-01-13/13:16:20.00            115.70955
2018-01-13/13:16:30.00            115.70343
2018-01-13/13:16:40.00            115.69732
2018-01-13/13:16:50.00            115.69124
2018-01-13/13:17:00.00            115.68518
2018-01-13/13:17:10.00            115.67914
2018-01-13/13:17:20.00            115.67312
2018-01-13/13:17:30.00            115.66714
2018-01-13/13:17:40.00            115.66117
2018-01-13/13:17:50.00            115.65523
2018-01-13/13:18:00.00            115.64932
2018-01-13/13:18:10.00            115.64344
2018-01-13/13:18:20.00            115.63758
2018-01-13/13:18:30.00            115.63175
2018-01-13/13:18:40.00            115.62594
2018-01-13/13:18:50.00            115.62017
2018-01-13/13:19:00.00            115.61442
2018-01-13/13:19:10.00            115.60871
2018-01-13/13:19:20.00            115.60302
2018-01-13/13:19:30.00            115.59737
2018-01-13/13:19:40.00            115.59174
2018-01-13/13:19:50.00            115.58615
2018-01-13/13:20:00.00            115.58059
2018-01-13/13:20:10.00            115.57506
2018-01-13/13:20:20.00            115.56957
2018-01-13/13:20:30.00            115.56411
2018-01-13/13:20:40.00            115.55868
2018-01-13/13:20:50.00            115.55329
2018-01-13/13:21:00.00            115.54794
2018-01-13/13:21:10.00            115.54262
2018-01-13/13:21:20.00            115.53733
2018-01-13/13:21:30.00            115.53209
2018-01-13/13:21:40.00            115.52688
2018-01-13/13:21:50.00            115.52171
2018-01-13/13:22:00.00            115.51658
2018-01-13/13:22:10.00            115.51149
2018-01-13/13:22:20.00            115.50644
2018-01-13/13:22:30.00            115.50143
2018-01-13/13:22:40.00            115.49646
2018-01-13/13:22:50.00            115.49154
2018-01-13/13:23:00.00            115.48665
2018-01-13/13:23:10.00            115.48181
2018-01-13/13:23:20.00            115.47701
2018-01-13/13:23:30.00            115.47226
2018-01-13/13:23:40.00            115.46755
2018-01-13/13:23:50.00            115.46289
2018-01-13/13:24:00.00            115.45827
2018-01-13/13:24:10.00            115.45371
2018-01-13/13:24:20.00            115.44918
2018-01-13/13:24:30.00            115.44471
2018-01-13/13:24:40.00            115.44028
2018-01-13/13:24:50.00            115.43591
2018-01-13/13:25:00.00            115.43158
2018-01-13/13:25:10.00            115.42731
2018-01-13/13:25:20.00            115.42309
2018-01-13/13:25:30.00            115.41892
2018-01-13/13:25:40.00            115.41480
2018-01-13/13:25:50.00            115.41073
2018-01-13/13:26:00.00            115.40672
2018-01-13/13:26:10.00            115.40277
2018-01-13/13:26:20.00            115.39887
2018-01-13/13:26:30.00            115.39502
2018-01-13/13:26:40.00            115.39124
2018-01-13/13:26:50.00            115.38751
2018-01-13/13:27:00.00            115.38384
2018-01-13/13:27:10.00            115.38023
2018-01-13/13:27:20.00            115.37667
2018-01-13/13:27:30.00            115.37318
2018-01-13/13:27:40.00            115.36975
2018-01-13/13:27:50.00            115.36639
2018-01-13/13:28:00.00            115.36308
2018-01-13/13:28:10.00            115.35984
2018-01-13/13:28:20.00            115.35667
2018-01-13/13:28:30.00            115.35355
2018-01-13/13:28:40.00            115.35051
2018-01-13/13:28:50.00            115.34753
2018-01-13/13:29:00.00            115.34462
2018-01-13/13:29:10.00            115.34178
2018-01-13/13:29:20.00            115.33901
2018-01-13/13:29:30.00            115.33630
2018-01-13/13:29:40.00            115.33367
2018-01-13/13:29:50.00            115.33111
2018-01-13/13:30:00.00            115.32863
2018-01-13/13:30:10.00            115.32621
2018-01-13/13:30:20.00            115.32387
2018-01-13/13:30:30.00            115.32161
2018-01-13/13:30:40.00            115.31942
2018-01-13/13:30:50.00            115.31731
2018-01-13/13:31:00.00            115.31528
2018-01-13/13:31:10.00            115.31332
2018-01-13/13:31:20.00            115.31145
2018-01-13/13:31:30.00            115.30966
2018-01-13/13:31:40.00            115.30794
2018-01-13/13:31:50.00            115.30632
2018-01-13/13:32:00.00            115.30477
2018-01-13/13:32:10.00            115.30331
2018-01-13/13:32:20.00            115.30193
2018-01-13/13:32:30.00            115.30064
2018-01-13/13:32:40.00            115.29944
2018-01-13/13:32:50.00            115.29833
2018-01-13/13:33:00.00            115.29730
2018-01-13/13:33:10.00            115.29637
2018-01-13/13:33:20.00            115.29553
2018-01-13/13:33:30.00            115.29478
2018-01-13/13:33:40.00            115.29412
2018-01-13/13:33:50.00            115.29356
2018-01-13/13:34:00.00            115.29309
2018-01-13/13:34:10.00            115.29272
2018-01-13/13:34:20.00            115.29245
2018-01-13/13:34:30.00            115.29228
2018-01-13/13:34:40.00            115.29221
2018-01-13/13:34:50.00            115.29224
2018-01-13/13:35:00.00            115.29237
2018-01-13/13:35:10.00            115.29260
2018-01-13/13:35:20.00            115.29295
2018-01-13/13:35:30.00            115.29339
2018-01-13/13:35:40.00            115.29395
2018-01-13/13:35:50.00            115.29461
2018-01-13/13:36:00.00            115.29538
2018-01-13/13:36:10.00            115.29626
2018-01-13/13:36:20.00            115.29726
2018-01-13/13:36:30.00            115.29837
2018-01-13/13:36:40.00            115.29959
2018-01-13/13:36:50.00            115.30093
2018-01-13/13:37:00.00            115.30238
2018-01-13/13:37:10.00            115.30396
2018-01-13/13:37:20.00            115.30565
2018-01-13/13:37:30.00            115.30747
2018-01-13/13:37:40.00            115.30941
2018-01-13/13:37:50.00            115.31147
2018-01-13/13:38:00.00            115.31366
2018-01-13/13:38:10.00            115.31598
2018-01-13/13:38:20.00            115.31842
2018-01-13/13:38:30.00            115.32100
2018-01-13/13:38:40.00            115.32370
2018-01-13/13:38:50.00            115.32654
2018-01-13/13:39:00.00            115.32951
2018-01-13/13:39:10.00            115.33262
2018-01-13/13:39:20.00            115.33587
2018-01-13/13:39:30.00            115.33925
2018-01-13/13:39:40.00            115.34278
2018-01-13/13:39:50.00            115.34645
2018-01-13/13:40:00.00            115.35026
2018-01-13/13:40:10.00            115.35422
2018-01-13/13:40:20.00            115.35832
2018-01-13/13:40:30.00            115.36258
2018-01-13/13:40:40.00            115.36698
2018-01-13/13:40:50.00            115.37154
2018-01-13/13:41:00.00            115.37625
2018-01-13/13:41:10.00            115.38112
2018-01-13/13:41:20.00            115.38615
2018-01-13/13:41:30.00            115.39133
2018-01-13/13:41:40.00            115.39668
2018-01-13/13:41:50.00            115.40219
2018-01-13/13:42:00.00            115.40786
2018-01-13/13:42:10.00            115.41370
2018-01-13/13:42:20.00            115.41972
2018-01-13/13:42:30.00            115.42590
2018-01-13/13:42:40.00            115.43225
2018-01-13/13:42:50.00            115.43879
2018-01-13/13:43:00.00            115.44549
2018-01-13/13:43:10.00            115.45238
2018-01-13/13:43:20.00            115.45945
2018-01-13/13:43:30.00            115.46671
2018-01-13/13:43:40.00            115.47414
2018-01-13/13:43:50.00            115.48177
2018-01-13/13:44:00.00            115.48959
2018-01-13/13:44:10.00            115.49760
2018-01-13/13:44:20.00            115.50581
2018-01-13/13:44:30.00            115.51421
2018-01-13/13:44:40.00            115.52282
2018-01-13/13:44:50.00            115.53162
2018-01-13/13:45:00.00            115.54063
2018-01-13/13:45:10.00            115.54985
2018-01-13/13:45:20.00            115.55927
2018-01-13/13:45:30.00            115.56891
2018-01-13/13:45:40.00            115.57876
2018-01-13/13:45:50.00            115.58884
2018-01-13/13:46:00.00            115.59913
2018-01-13/13:46:10.00            115.60964
2018-01-13/13:46:20.00            115.62038
2018-01-13/13:46:30.00            115.63135
2018-01-13/13:46:40.00            115.64255
2018-01-13/13:46:50.00            115.65398
2018-01-13/13:47:00.00            115.66565
2018-01-13/13:47:10.00            115.67757
2018-01-13/13:47:20.00            115.68972
2018-01-13/13:47:30.00            115.70212
2018-01-13/13:47:40.00            115.71477
2018-01-13/13:47:50.00            115.72767
2018-01-13/13:48:00.00            115.74083
2018-01-13/13:48:10.00            115.75425
2018-01-13/13:48:20.00            115.76793
2018-01-13/13:48:30.00            115.78187
2018-01-13/13:48:40.00            115.79609
2018-01-13/13:48:50.00            115.81058
2018-01-13/13:49:00.00            115.82534
2018-01-13/13:49:10.00            115.84038
2018-01-13/13:49:20.00            115.85571
2018-01-13/13:49:30.00            115.87132
2018-01-13/13:49:40.00            115.88723
2018-01-13/13:49:50.00            115.90343
2018-01-13/13:50:00.00            115.91993
2018-01-13/13:50:10.00            115.93673
2018-01-13/13:50:20.00            115.95384
2018-01-13/13:50:30.00            115.97126
2018-01-13/13:50:40.00            115.98899
2018-01-13/13:50:50.00            116.00705
2018-01-13/13:51:00.00            116.02543
2018-01-13/13:51:10.00            116.04413
2018-01-13/13:51:20.00            116.06317
2018-01-13/13:51:30.00            116.08255
2018-01-13/13:51:40.00            116.10227
2018-01-13/13:51:50.00            116.12233
2018-01-13/13:52:00.00            116.14275
2018-01-13/13:52:10.00            116.16352
2018-01-13/13:52:20.00            116.18466
2018-01-13/13:52:30.00            116.20616
2018-01-13/13:52:40.00            116.22804
2018-01-13/13:52:50.00            116.25029
2018-01-13/13:53:00.00            116.27292
2018-01-13/13:53:10.00            116.29594
2018-01-13/13:53:20.00            116.31935
2018-01-13/13:53:30.00            116.34316
2018-01-13/13:53:40.00            116.36738
2018-01-13/13:53:50.00            116.39201
2018-01-13/13:54:00.00            116.41706
2018-01-13/13:54:10.00            116.44253
2018-01-13/13:54:20.00            116.46843
2018-01-13/13:54:30.00            116.49476
2018-01-13/13:54:40.00            116.52154
2018-01-13/13:54:50.00            116.54876
2018-01-13/13:55:00.00            116.57644
2018-01-13/13:55:10.00            116.60458
2018-01-13/13:55:20.00            116.63319
2018-01-13/13:55:30.00            116.66228
2018-01-13/13:55:40.00            116.69185
2018-01-13/13:55:50.00            116.72191
2018-01-13/13:56:00.00            116.75247
2018-01-13/13:56:10.00            116.78354
2018-01-13/13:56:20.00            116.81513
2018-01-13/13:56:30.00            116.84723
2018-01-13/13:56:40.00            116.87987
2018-01-13/13:56:50.00            116.91304
2018-01-13/13:57:00.00            116.94677
2018-01-13/13:57:10.00            116.98105
2018-01-13/13:57:20.00            117.01589
2018-01-13/13:57:30.00            117.05131
2018-01-13/13:57:40.00            117.08731
2018-01-13/13:57:50.00            117.12391
2018-01-13/13:58:00.00            117.16111
2018-01-13/13:58:10.00            117.19893
2018-01-13/13:58:20.00            117.23736
2018-01-13/13:58:30.00            117.27643
2018-01-13/13:58:40.00            117.31615
2018-01-13/13:58:50.00            117.35652
2018-01-13/13:59:00.00            117.39756
2018-01-13/13:59:10.00            117.43927
2018-01-13/13:59:20.00            117.48168
2018-01-13/13:59:30.00            117.52478
2018-01-13/13:59:40.00            117.56860
2018-01-13/13:59:50.00            117.61315
2018-01-13/14:00:00.00            117.65843
2018-01-13/14:00:10.00            117.70447
2018-01-13/14:00:20.00            117.75127
2018-01-13/14:00:30.00            117.79885
2018-01-13/14:00:40.00            117.84722
2018-01-13/14:00:50.00            117.89640
2018-01-13/14:01:00.00            117.94641
2018-01-13/14:01:10.00            117.99724
2018-01-13/14:01:20.00            118.04893
2018-01-13/14:01:30.00            118.10149
2018-01-13/14:01:40.00            118.15494
2018-01-13/14:01:50.00            118.20928
2018-01-13/14:02:00.00            118.26454
2018-01-13/14:02:10.00            118.32073
2018-01-13/14:02:20.00            118.37788
2018-01-13/14:02:30.00            118.43600
2018-01-13/14:02:40.00            118.49511
2018-01-13/14:02:50.00            118.55522
2018-01-13/14:03:00.00            118.61637
2018-01-13/14:03:10.00            118.67857
2018-01-13/14:03:20.00            118.74183
2018-01-13/14:03:30.00            118.80619
2018-01-13/14:03:40.00            118.87166
2018-01-13/14:03:50.00            118.93826
2018-01-13/14:04:00.00            119.00603
2018-01-13/14:04:10.00            119.07497
2018-01-13/14:04:20.00            119.14512
2018-01-13/14:04:30.00            119.21651
2018-01-13/14:04:40.00            119.28915
2018-01-13/14:04:50.00            119.36308
2018-01-13/14:05:00.00            119.43831
2018-01-13/14:05:10.00            119.51489
2018-01-13/14:05:20.00            119.59283
2018-01-13/14:05:30.00            119.67217
2018-01-13/14:05:40.00            119.75294
2018-01-13/14:05:50.00            119.83517
2018-01-13/14:06:00.00            119.91889
2018-01-13/14:06:10.00            120.00414
2018-01-13/14:06:20.00            120.09094
2018-01-13/14:06:30.00            120.17934
2018-01-13/14:06:40.00            120.26937
2018-01-13/14:06:50.00            120.36107
2018-01-13/14:07:00.00            120.45447
2018-01-13/14:07:10.00            120.54962
2018-01-13/14:07:20.00            120.64656
2018-01-13/14:07:30.00            120.74532
2018-01-13/14:07:40.00            120.84596
2018-01-13/14:07:50.00            120.94851
2018-01-13/14:08:00.00            121.05304
2018-01-13/14:08:10.00            121.15957
2018-01-13/14:08:20.00            121.26816
2018-01-13/14:08:30.00            121.37887
2018-01-13/14:08:40.00            121.49174
2018-01-13/14:08:50.00            121.60683
2018-01-13/14:09:00.00            121.72419
2018-01-13/14:09:10.00            121.84389
2018-01-13/14:09:20.00            121.96599
2018-01-13/14:09:30.00            122.09054
2018-01-13/14:09:40.00            122.21761
2018-01-13/14:09:50.00            122.34727
2018-01-13/14:10:00.00            122.47958
2018-01-13/14:10:10.00            122.61462
2018-01-13/14:10:20.00            122.75246
2018-01-13/14:10:30.00            122.89318
2018-01-13/14:10:40.00            123.03685
2018-01-13/14:10:50.00            123.18357
2018-01-13/14:11:00.00            123.33340
2018-01-13/14:11:10.00            123.48645
2018-01-13/14:11:20.00            123.64281
2018-01-13/14:11:30.00            123.80256
2018-01-13/14:11:40.00            123.96581
2018-01-13/14:11:50.00            124.13266
2018-01-13/14:12:00.00            124.30321
2018-01-13/14:12:10.00            124.47758
2018-01-13/14:12:20.00            124.65588
2018-01-13/14:12:30.00            124.83823
2018-01-13/14:12:40.00            125.02475
2018-01-13/14:12:50.00            125.21557
2018-01-13/14:13:00.00            125.41083
2018-01-13/14:13:10.00            125.61067
2018-01-13/14:13:20.00            125.81522
2018-01-13/14:13:30.00            126.02465
2018-01-13/14:13:40.00            126.23910
2018-01-13/14:13:50.00            126.45875
2018-01-13/14:14:00.00            126.68376
2018-01-13/14:14:10.00            126.91431
2018-01-13/14:14:20.00            127.15059
2018-01-13/14:14:30.00            127.39279
2018-01-13/14:14:40.00            127.64112
2018-01-13/14:14:50.00            127.89578
2018-01-13/14:15:00.00            128.15699
2018-01-13/14:15:10.00            128.42499
2018-01-13/14:15:20.00            128.70001
2018-01-13/14:15:30.00            128.98231
2018-01-13/14:15:40.00            129.27214
2018-01-13/14:15:50.00            129.56979
2018-01-13/14:16:00.00            129.87554
2018-01-13/14:16:10.00            130.18969
2018-01-13/14:16:20.00            130.51256
2018-01-13/14:16:30.00            130.84448
2018-01-13/14:16:40.00            131.18578
2018-01-13/14:16:50.00            131.53683
2018-01-13/14:17:00.00            131.89802
2018-01-13/14:17:10.00            132.26973
2018-01-13/14:17:20.00            132.65238
2018-01-13/14:17:30.00            133.04641
2018-01-13/14:17:40.00            133.45228
2018-01-13/14:17:50.00            133.87046
2018-01-13/14:18:00.00            134.30145
2018-01-13/14:18:10.00            134.74580
2018-01-13/14:18:20.00            135.20403
2018-01-13/14:18:30.00            135.67674
2018-01-13/14:18:40.00            136.16454
2018-01-13/14:18:50.00            136.66805
2018-01-13/14:19:00.00            137.18796
2018-01-13/14:19:10.00            137.72496
2018-01-13/14:19:20.00            138.27978
2018-01-13/14:19:30.00            138.85320
2018-01-13/14:19:40.00            139.44602
2018-01-13/14:19:50.00            140.05909
2018-01-13/14:20:00.00            140.69328
2018-01-13/14:20:10.00            141.34952
2018-01-13/14:20:20.00            142.02878
2018-01-13/14:20:30.00            142.73206
2018-01-13/14:20:40.00            143.46040
2018-01-13/14:20:50.00            144.21490
2018-01-13/14:21:00.00            144.99668
2018-01-13/14:21:10.00            145.80693
2018-01-13/14:21:20.00            146.64684
2018-01-13/14:21:30.00            147.51767
2018-01-13/14:21:40.00            148.42071
2018-01-13/14:21:50.00            149.35727
2018-01-13/14:22:00.00            150.32870
2018-01-13/14:22:10.00            151.33636
2018-01-13/14:22:20.00            152.38162
2018-01-13/14:22:30.00            153.46587
2018-01-13/14:22:40.00            154.59047
2018-01-13/14:22:50.00            155.75677
2018-01-13/14:23:00.00            156.96608
2018-01-13/14:23:10.00            158.21966
2018-01-13/14:23:20.00            159.51868
2018-01-13/14:23:30.00            160.86422
2018-01-13/14:23:40.00            162.25722
2018-01-13/14:23:50.00            163.69848
2018-01-13/14:24:00.00            165.18859
2018-01-13/14:24:10.00            166.72794
2018-01-13/14:24:20.00            168.31664
2018-01-13/14:24:30.00            169.95450
2018-01-13/14:24:40.00            171.64103
2018-01-13/14:24:50.00            173.37534
2018-01-13/14:25:00.00            175.15615
2018-01-13/14:25:10.00            176.98175
2018-01-13/14:25:20.00            178.84999
2018-01-13/14:25:30.00            180.75827
2018-01-13/14:25:40.00            182.70347
2018-01-13/14:25:50.00            184.68205
2018-01-13/14:26:00.00            186.69004
2018-01-13/14:26:10.00            188.72304
2018-01-13/14:26:20.00            190.77632
2018-01-13/14:26:30.00            192.84481
2018-01-13/14:26:40.00            194.92324
2018-01-13/14:26:50.00            197.00618
2018-01-13/14:27:00.00            199.08813
2018-01-13/14:27:10.00            201.16360
2018-01-13/14:27:20.00            203.22721
2018-01-13/14:27:30.00            205.27378
2018-01-13/14:27:40.00            207.29836
2018-01-13/14:27:50.00            209.29635
2018-01-13/14:28:00.00            211.26352
2018-01-13/14:28:10.00            213.19608
2018-01-13/14:28:20.00            215.09065
2018-01-13/14:28:30.00            216.94434
2018-01-13/14:28:40.00            218.75474
2018-01-13/14:28:50.00            220.51986
2018-01-13/14:29:00.00            222.23819
2018-01-13/14:29:10.00            223.90860
2018-01-13/14:29:20.00            225.53038
2018-01-13/14:29:30.00            227.10316
2018-01-13/14:29:40.00            228.62688
2018-01-13/14:29:50.00            230.10178
2018-01-13/14:30:00.00            231.52832
2018-01-13/14:30:10.00            232.90719
2018-01-13/14:30:20.00            234.23924
2018-01-13/14:30:30.00            235.52549
2018-01-13/14:30:40.00            236.76705
2018-01-13/14:30:50.00            237.96513
2018-01-13/14:31:00.00            239.12101
2018-01-13/14:31:10.00            240.23602
2018-01-13/14:31:20.00            241.31152
2018-01-13/14:31:30.00            242.34889
2018-01-13/14:31:40.00            243.34950
2018-01-13/14:31:50.00            244.31473
2018-01-13/14:32:00.00            245.24592
2018-01-13/14:32:10.00            246.14443
2018-01-13/14:32:20.00            247.01154
2018-01-13/14:32:30.00            247.84853
2018-01-13/14:32:40.00            248.65664
2018-01-13/14:32:50.00            249.43706
2018-01-13/14:33:00.00            250.19095
2018-01-13/14:33:10.00            250.91942
2018-01-13/14:33:20.00            251.62355
2018-01-13/14:33:30.00            252.30436
2018-01-13/14:33:40.00            252.96284
2018-01-13/14:33:50.00            253.59994
2018-01-13/14:34:00.00            254.21658
2018-01-13/14:34:10.00            254.81360
2018-01-13/14:34:20.00            255.39184
2018-01-13/14:34:30.00            255.95210
2018-01-13/14:34:40.00            256.49513
2018-01-13/14:34:50.00            257.02165
2018-01-13/14:35:00.00            257.53234
2018-01-13/14:35:10.00            258.02787
2018-01-13/14:35:20.00            258.50886
2018-01-13/14:35:30.00            258.97590
2018-01-13/14:35:40.00            259.42957
2018-01-13/14:35:50.00            259.87041
2018-01-13/14:36:00.00            260.29893
2018-01-13/14:36:10.00            260.71563
2018-01-13/14:36:20.00            261.12098
2018-01-13/14:36:30.00            261.51543
2018-01-13/14:36:40.00            261.89940
2018-01-13/14:36:50.00            262.27331
2018-01-13/14:37:00.00            262.63753
2018-01-13/14:37:10.00            262.99245
2018-01-13/14:37:20.00            263.33842
2018-01-13/14:37:30.00            263.67578
2018-01-13/14:37:40.00            264.00486
2018-01-13/14:37:50.00            264.32595
2018-01-13/14:38:00.00            264.63936
2018-01-13/14:38:10.00            264.94538
2018-01-13/14:38:20.00            265.24426
2018-01-13/14:38:30.00            265.53627
2018-01-13/14:38:40.00            265.82166
2018-01-13/14:38:50.00            266.10067
2018-01-13/14:39:00.00            266.37351
2018-01-13/14:39:10.00            266.64041
2018-01-13/14:39:20.00            266.90157
2018-01-13/14:39:30.00            267.15720
2018-01-13/14:39:40.00            267.40749
2018-01-13/14:39:50.00            267.65261
2018-01-13/14:40:00.00            267.89275
2018-01-13/14:40:10.00            268.12807
2018-01-13/14:40:20.00            268.35873
2018-01-13/14:40:30.00            268.58490
2018-01-13/14:40:40.00            268.80671
2018-01-13/14:40:50.00            269.02432
2018-01-13/14:41:00.00            269.23786
2018-01-13/14:41:10.00            269.44746
2018-01-13/14:41:20.00            269.65326
2018-01-13/14:41:30.00            269.85537
2018-01-13/14:41:40.00            270.05391
2018-01-13/14:41:50.00            270.24899
2018-01-13/14:42:00.00            270.44074
2018-01-13/14:42:10.00            270.62924
2018-01-13/14:42:20.00            270.81460
2018-01-13/14:42:30.00            270.99693
2018-01-13/14:42:40.00            271.17631
2018-01-13/14:42:50.00            271.35284
2018-01-13/14:43:00.00            271.52660
2018-01-13/14:43:10.00            271.69768
2018-01-13/14:43:20.00            271.86616
2018-01-13/14:43:30.00            272.03212
2018-01-13/14:43:40.00            272.19563
2018-01-13/14:43:50.00            272.35678
2018-01-13/14:44:00.00            272.51563
2018-01-13/14:44:10.00            272.67225
2018-01-13/14:44:20.00            272.82670
2018-01-13/14:44:30.00            272.97906
2018-01-13/14:44:40.00            273.12938
2018-01-13/14:44:50.00            273.27773
2018-01-13/14:45:00.00            273.42415
2018-01-13/14:45:10.00            273.56872
2018-01-13/14:45:20.00            273.71149
2018-01-13/14:45:30.00            273.85250
2018-01-13/14:45:40.00            273.99181
2018-01-13/14:45:50.00            274.12947
2018-01-13/14:46:00.00            274.26553
2018-01-13/14:46:10.00            274.40004
2018-01-13/14:46:20.00            274.53304
2018-01-13/14:46:30.00            274.66457
2018-01-13/14:46:40.00            274.79468
2018-01-13/14:46:50.00            274.92341
2018-01-13/14:47:00.00            275.05081
2018-01-13/14:47:10.00            275.17690
2018-01-13/14:47:20.00            275.30173
2018-01-13/14:47:30.00            275.42534
2018-01-13/14:47:40.00            275.54777
2018-01-13/14:47:50.00            275.66904
2018-01-13/14:48:00.00            275.78919
2018-01-13/14:48:10.00            275.90826
2018-01-13/14:48:20.00            276.02628
2018-01-13/14:48:30.00            276.14328
2018-01-13/14:48:40.00            276.25929
2018-01-13/14:48:50.00            276.37435
2018-01-13/14:49:00.00            276.48847
2018-01-13/14:49:10.00            276.60170
2018-01-13/14:49:20.00            276.71405
2018-01-13/14:49:30.00            276.82556
2018-01-13/14:49:40.00            276.93625
2018-01-13/14:49:50.00            277.04614
2018-01-13/14:50:00.00            277.15528
2018-01-13/14:50:10.00            277.26367
2018-01-13/14:50:20.00            277.37134
2018-01-13/14:50:30.00            277.47832
2018-01-13/14:50:40.00            277.58462
2018-01-13/14:50:50.00            277.69028
2018-01-13/14:51:00.00            277.79532
2018-01-13/14:51:10.00            277.89974
2018-01-13/14:51:20.00            278.00359
2018-01-13/14:51:30.00            278.10687
2018-01-13/14:51:40.00            278.20962
2018-01-13/14:51:50.00            278.31184
2018-01-13/14:52:00.00            278.41355
2018-01-13/14:52:10.00            278.51479
2018-01-13/14:52:20.00            278.61555
2018-01-13/14:52:30.00            278.71588
2018-01-13/14:52:40.00            278.81577
2018-01-13/14:52:50.00            278.91525
2018-01-13/14:53:00.00            279.01435
2018-01-13/14:53:10.00            279.11306
2018-01-13/14:53:20.00            279.21142
2018-01-13/14:53:30.00            279.30943
2018-01-13/14:53:40.00            279.40711
2018-01-13/14:53:50.00            279.50449
2018-01-13/14:54:00.00            279.60157
2018-01-13/14:54:10.00            279.69837
2018-01-13/14:54:20.00            279.79490
2018-01-13/14:54:30.00            279.89119
2018-01-13/14:54:40.00            279.98724
2018-01-13/14:54:50.00            280.08307
2018-01-13/14:55:00.00            280.17869
2018-01-13/14:55:10.00            280.27412
2018-01-13/14:55:20.00            280.36937
2018-01-13/14:55:30.00            280.46446
2018-01-13/14:55:40.00            280.55940
2018-01-13/14:55:50.00            280.65420
2018-01-13/14:56:00.00            280.74887
2018-01-13/14:56:10.00            280.84343
2018-01-13/14:56:20.00            280.93789
2018-01-13/14:56:30.00            281.03226
2018-01-13/14:56:40.00            281.12656
2018-01-13/14:56:50.00            281.22080
2018-01-13/14:57:00.00            281.31499
2018-01-13/14:57:10.00            281.40914
2018-01-13/14:57:20.00            281.50326
2018-01-13/14:57:30.00            281.59737
2018-01-13/14:57:40.00            281.69148
2018-01-13/14:57:50.00            281.78560
2018-01-13/14:58:00.00            281.87973
2018-01-13/14:58:10.00            281.97390
2018-01-13/14:58:20.00            282.06812
2018-01-13/14:58:30.00            282.16238
2018-01-13/14:58:40.00            282.25672
2018-01-13/14:58:50.00            282.35112
2018-01-13/14:59:00.00            282.44562
2018-01-13/14:59:10.00            282.54022
2018-01-13/14:59:20.00            282.63492
2018-01-13/14:59:30.00            282.72974
2018-01-13/14:59:40.00            282.82470
2018-01-13/14:59:50.00            282.91979
2018-01-13/15:00:00.00            283.01504
2018-01-13/15:00:10.00            283.11045
2018-01-13/15:00:20.00            283.20603
2018-01-13/15:00:30.00            283.30179
2018-01-13/15:00:40.00            283.39775
2018-01-13/15:00:50.00            283.49390
2018-01-13/15:01:00.00            283.59028
2018-01-13/15:01:10.00            283.68687
2018-01-13/15:01:20.00            283.78370
2018-01-13/15:01:30.00            283.88078
2018-01-13/15:01:40.00            283.97810
2018-01-13/15:01:50.00            284.07569
2018-01-13/15:02:00.00            284.17356
2018-01-13/15:02:10.00            284.27171
2018-01-13/15:02:20.00            284.37015
2018-01-13/15:02:30.00            284.46890
2018-01-13/15:02:40.00            284.56796
2018-01-13/15:02:50.00            284.66735
2018-01-13/15:03:00.00            284.76706
2018-01-13/15:03:10.00            284.86713
2018-01-13/15:03:20.00            284.96754
2018-01-13/15:03:30.00            285.06832
2018-01-13/15:03:40.00            285.16948
2018-01-13/15:03:50.00            285.27102
2018-01-13/15:04:00.00            285.37295
2018-01-13/15:04:10.00            285.47528
2018-01-13/15:04:20.00            285.57803
2018-01-13/15:04:30.00            285.68120
2018-01-13/15:04:40.00            285.78481
2018-01-13/15:04:50.00            285.88886
2018-01-13/15:05:00.00            285.99336
2018-01-13/15:05:10.00            286.09833
2018-01-13/15:05:20.00            286.20377
2018-01-13/15:05:30.00            286.30970
2018-01-13/15:05:40.00            286.41612
2018-01-13/15:05:50.00            286.52304
2018-01-13/15:06:00.00            286.63048
2018-01-13/15:06:10.00            286.73844
2018-01-13/15:06:20.00            286.84694
2018-01-13/15:06:30.00            286.95599
2018-01-13/15:06:40.00            287.06559
2018-01-13/15:06:50.00            287.17575
2018-01-13/15:07:00.00            287.28650
2018-01-13/15:07:10.00            287.39783
2018-01-13/15:07:20.00            287.50975
2018-01-13/15:07:30.00            287.62229
2018-01-13/15:07:40.00            287.73545
2018-01-13/15:07:50.00            287.84924
2018-01-13/15:08:00.00            287.96366
2018-01-13/15:08:10.00            288.07874
2018-01-13/15:08:20.00            288.19448
2018-01-13/15:08:30.00            288.31090
2018-01-13/15:08:40.00            288.42800
2018-01-13/15:08:50.00            288.54579
2018-01-13/15:09:00.00            288.66430
2018-01-13/15:09:10.00            288.78351
2018-01-13/15:09:20.00            288.90346
2018-01-13/15:09:30.00            289.02415
2018-01-13/15:09:40.00            289.14559
2018-01-13/15:09:50.00            289.26780
2018-01-13/15:10:00.00            289.39078
2018-01-13/15:10:10.00            289.51455
2018-01-13/15:10:20.00            289.63911
2018-01-13/15:10:30.00            289.76449
2018-01-13/15:10:40.00            289.89069
2018-01-13/15:10:50.00            290.01772
2018-01-13/15:11:00.00            290.14560
2018-01-13/15:11:10.00            290.27434
2018-01-13/15:11:20.00            290.40395
2018-01-13/15:11:30.00            290.53444
2018-01-13/15:11:40.00            290.66583
2018-01-13/15:11:50.00            290.79812
2018-01-13/15:12:00.00            290.93134
2018-01-13/15:12:10.00            291.06549
2018-01-13/15:12:20.00            291.20059
2018-01-13/15:12:30.00            291.33665
2018-01-13/15:12:40.00            291.47368
2018-01-13/15:12:50.00            291.61169
2018-01-13/15:13:00.00            291.75071
2018-01-13/15:13:10.00            291.89074
2018-01-13/15:13:20.00            292.03179
2018-01-13/15:13:30.00            292.17388
2018-01-13/15:13:40.00            292.31703
2018-01-13/15:13:50.00            292.46124
2018-01-13/15:14:00.00            292.60653
2018-01-13/15:14:10.00            292.75292
2018-01-13/15:14:20.00            292.90041
2018-01-13/15:14:30.00            293.04903
2018-01-13/15:14:40.00            293.19879
2018-01-13/15:14:50.00            293.34970
2018-01-13/15:15:00.00            293.50178
2018-01-13/15:15:10.00            293.65503
2018-01-13/15:15:20.00            293.80949
2018-01-13/15:15:30.00            293.96515
2018-01-13/15:15:40.00            294.12204
2018-01-13/15:15:50.00            294.28018
2018-01-13/15:16:00.00            294.43956
2018-01-13/15:16:10.00            294.60023
2018-01-13/15:16:20.00            294.76217
2018-01-13/15:16:30.00            294.92543
2018-01-13/15:16:40.00            295.09000
2018-01-13/15:16:50.00            295.25591
2018-01-13/15:17:00.00            295.42317
2018-01-13/15:17:10.00            295.59179
2018-01-13/15:17:20.00            295.76180
2018-01-13/15:17:30.00            295.93321
2018-01-13/15:17:40.00            296.10604
2018-01-13/15:17:50.00            296.28030
2018-01-13/15:18:00.00            296.45601
2018-01-13/15:18:10.00            296.63319
2018-01-13/15:18:20.00            296.81185
2018-01-13/15:18:30.00            296.99202
2018-01-13/15:18:40.00            297.17370
2018-01-13/15:18:50.00            297.35692
2018-01-13/15:19:00.00            297.54169
2018-01-13/15:19:10.00            297.72804
2018-01-13/15:19:20.00            297.91597
2018-01-13/15:19:30.00            298.10551
2018-01-13/15:19:40.00            298.29668
2018-01-13/15:19:50.00            298.48949
2018-01-13/15:20:00.00            298.68396
2018-01-13/15:20:10.00            298.88011
2018-01-13/15:20:20.00            299.07796
2018-01-13/15:20:30.00            299.27752
2018-01-13/15:20:40.00            299.47882
2018-01-13/15:20:50.00            299.68188
2018-01-13/15:21:00.00            299.88670
2018-01-13/15:21:10.00            300.09332
2018-01-13/15:21:20.00            300.30175
2018-01-13/15:21:30.00            300.51201
2018-01-13/15:21:40.00            300.72412
2018-01-13/15:21:50.00            300.93809
2018-01-13/15:22:00.00            301.15395
2018-01-13/15:22:10.00            301.37172
2018-01-13/15:22:20.00            301.59142
2018-01-13/15:22:30.00            301.81306
2018-01-13/15:22:40.00            302.03667
2018-01-13/15:22:50.00            302.26226
2018-01-13/15:23:00.00            302.48985
2018-01-13/15:23:10.00            302.71947
2018-01-13/15:23:20.00            302.95113
2018-01-13/15:23:30.00            303.18485
2018-01-13/15:23:40.00            303.42066
2018-01-13/15:23:50.00            303.65857
2018-01-13/15:24:00.00            303.89860
2018-01-13/15:24:10.00            304.14077
2018-01-13/15:24:20.00            304.38510
2018-01-13/15:24:30.00            304.63161
2018-01-13/15:24:40.00            304.88032
2018-01-13/15:24:50.00            305.13125
2018-01-13/15:25:00.00            305.38442
2018-01-13/15:25:10.00            305.63984
2018-01-13/15:25:20.00            305.89755
2018-01-13/15:25:30.00            306.15754
2018-01-13/15:25:40.00            306.41986
2018-01-13/15:25:50.00            306.68451
2018-01-13/15:26:00.00            306.95150
2018-01-13/15:26:10.00            307.22087
2018-01-13/15:26:20.00            307.49263
2018-01-13/15:26:30.00            307.76679
2018-01-13/15:26:40.00            308.04338
2018-01-13/15:26:50.00            308.32241
2018-01-13/15:27:00.00            308.60390
2018-01-13/15:27:10.00            308.88787
2018-01-13/15:27:20.00            309.17433
2018-01-13/15:27:30.00            309.46330
2018-01-13/15:27:40.00            309.75480
2018-01-13/15:27:50.00            310.04884
2018-01-13/15:28:00.00            310.34544
2018-01-13/15:28:10.00            310.64461
2018-01-13/15:28:20.00            310.94637
2018-01-13/15:28:30.00            311.25073
2018-01-13/15:28:40.00            311.55771
2018-01-13/15:28:50.00            311.86732
2018-01-13/15:29:00.00            312.17957
2018-01-13/15:29:10.00            312.49447
2018-01-13/15:29:20.00            312.81205
2018-01-13/15:29:30.00            313.13230
2018-01-13/15:29:40.00            313.45524
2018-01-13/15:29:50.00            313.78088
2018-01-13/15:30:00.00            314.10923
2018-01-13/15:30:10.00            314.44029
2018-01-13/15:30:20.00            314.77409
2018-01-13/15:30:30.00            315.11061
2018-01-13/15:30:40.00            315.44988
2018-01-13/15:30:50.00            315.79190
2018-01-13/15:31:00.00            316.13666
2018-01-13/15:31:10.00            316.48418
2018-01-13/15:31:20.00            316.83446
2018-01-13/15:31:30.00            317.18750
2018-01-13/15:31:40.00            317.54331
2018-01-13/15:31:50.00            317.90188
2018-01-13/15:32:00.00            318.26321
2018-01-13/15:32:10.00            318.62731
2018-01-13/15:32:20.00            318.99417
2018-01-13/15:32:30.00            319.36378
2018-01-13/15:32:40.00            319.73615
2018-01-13/15:32:50.00            320.11126
2018-01-13/15:33:00.00            320.48912
2018-01-13/15:33:10.00            320.86971
2018-01-13/15:33:20.00            321.25302
2018-01-13/15:33:30.00            321.63905
2018-01-13/15:33:40.00            322.02778
2018-01-13/15:33:50.00            322.41920
2018-01-13/15:34:00.00            322.81329
2018-01-13/15:34:10.00            323.21004
2018-01-13/15:34:20.00            323.60944
2018-01-13/15:34:30.00            324.01146
2018-01-13/15:34:40.00            324.41609
2018-01-13/15:34:50.00            324.82330
2018-01-13/15:35:00.00            325.23307
2018-01-13/15:35:10.00            325.64538
2018-01-13/15:35:20.00            326.06021
2018-01-13/15:35:30.00            326.47752
2018-01-13/15:35:40.00            326.89729
2018-01-13/15:35:50.00            327.31949
2018-01-13/15:36:00.00            327.74408
2018-01-13/15:36:10.00            328.17104
2018-01-13/15:36:20.00            328.60033
2018-01-13/15:36:30.00            329.03191
2018-01-13/15:36:40.00            329.46574
2018-01-13/15:36:50.00            329.90180
2018-01-13/15:37:00.00            330.34003
2018-01-13/15:37:10.00            330.78040
2018-01-13/15:37:20.00            331.22285
2018-01-13/15:37:30.00            331.66736
2018-01-13/15:37:40.00            332.11386
2018-01-13/15:37:50.00            332.56232
2018-01-13/15:38:00.00            333.01267
2018-01-13/15:38:10.00            333.46488
2018-01-13/15:38:20.00            333.91888
2018-01-13/15:38:30.00            334.37463
2018-01-13/15:38:40.00            334.83207
2018-01-13/15:38:50.00            335.29114
2018-01-13/15:39:00.00            335.75179
2018-01-13/15:39:10.00            336.21395
2018-01-13/15:39:20.00            336.67756
2018-01-13/15:39:30.00            337.14257
2018-01-13/15:39:40.00            337.60890
2018-01-13/15:39:50.00            338.07650
2018-01-13/15:40:00.00            338.54530
2018-01-13/15:40:10.00            339.01524
2018-01-13/15:40:20.00            339.48624
2018-01-13/15:40:30.00            339.95823
2018-01-13/15:40:40.00            340.43116
2018-01-13/15:40:50.00            340.90495
2018-01-13/15:41:00.00            341.37952
2018-01-13/15:41:10.00            341.85481
2018-01-13/15:41:20.00            342.33074
2018-01-13/15:41:30.00            342.80725
2018-01-13/15:41:40.00            343.28425
2018-01-13/15:41:50.00            343.76167
2018-01-13/15:42:00.00            344.23944
2018-01-13/15:42:10.00            344.71749
2018-01-13/15:42:20.00            345.19574
2018-01-13/15:42:30.00            345.67411
2018-01-13/15:42:40.00            346.15253
2018-01-13/15:42:50.00            346.63093
2018-01-13/15:43:00.00            347.10922
2018-01-13/15:43:10.00            347.58734
2018-01-13/15:43:20.00            348.06520
2018-01-13/15:43:30.00            348.54273
2018-01-13/15:43:40.00            349.01987
2018-01-13/15:43:50.00            349.49652
2018-01-13/15:44:00.00            349.97263
2018-01-13/15:44:10.00            350.44811
2018-01-13/15:44:20.00            350.92289
2018-01-13/15:44:30.00            351.39690
2018-01-13/15:44:40.00            351.87008
2018-01-13/15:44:50.00            352.34233
2018-01-13/15:45:00.00            352.81361
2018-01-13/15:45:10.00            353.28383
2018-01-13/15:45:20.00            353.75293
2018-01-13/15:45:30.00            354.22084
2018-01-13/15:45:40.00            354.68750
2018-01-13/15:45:50.00            355.15283
2018-01-13/15:46:00.00            355.61678
2018-01-13/15:46:10.00            356.07928
2018-01-13/15:46:20.00            356.54026
2018-01-13/15:46:30.00            356.99968
2018-01-13/15:46:40.00            357.45746
2018-01-13/15:46:50.00            357.91355
2018-01-13/15:47:00.00            358.36789
2018-01-13/15:47:10.00            358.82042
2018-01-13/15:47:20.00            359.27110
2018-01-13/15:47:30.00            359.71987
2018-01-13/15:47:40.00           0.16667412
2018-01-13/15:47:50.00           0.61146482
2018-01-13/15:48:00.00            1.0541937
2018-01-13/15:48:10.00            1.4948135
2018-01-13/15:48:20.00            1.9332786
2018-01-13/15:48:30.00            2.3695450
2018-01-13/15:48:40.00            2.8035702
2018-01-13/15:48:50.00            3.2353127
2018-01-13/15:49:00.00            3.6647328
2018-01-13/15:49:10.00            4.0917931
2018-01-13/15:49:20.00            4.5164568
2018-01-13/15:49:30.00            4.9386893
2018-01-13/15:49:40.00            5.3584568
2018-01-13/15:49:50.00            5.7757281
2018-01-13/15:50:00.00            6.1904714
2018-01-13/15:50:10.00            6.6026591
2018-01-13/15:50:20.00            7.0122633
2018-01-13/15:50:30.00            7.4192592
2018-01-13/15:50:40.00            7.8236203
2018-01-13/15:50:50.00            8.2253255
2018-01-13/15:51:00.00            8.6243516
2018-01-13/15:51:10.00            9.0206804
2018-01-13/15:51:20.00            9.4142926
2018-01-13/15:51:30.00            9.8051701
2018-01-13/15:51:40.00            10.193297
2018-01-13/15:51:50.00            10.578658
2018-01-13/15:52:00.00            10.961242
2018-01-13/15:52:10.00            11.341036
2018-01-13/15:52:20.00            11.718028
2018-01-13/15:52:30.00            12.092210
2018-01-13/15:52:40.00            12.463572
2018-01-13/15:52:50.00            12.832108
2018-01-13/15:53:00.00            13.197811
2018-01-13/15:53:10.00            13.560676
2018-01-13/15:53:20.00            13.920701
2018-01-13/15:53:30.00            14.277882
2018-01-13/15:53:40.00            14.632217
2018-01-13/15:53:50.00            14.983705
2018-01-13/15:54:00.00            15.332346
2018-01-13/15:54:10.00            15.678143
2018-01-13/15:54:20.00            16.021094
2018-01-13/15:54:30.00            16.361208
2018-01-13/15:54:40.00            16.698484
2018-01-13/15:54:50.00            17.032930
2018-01-13/15:55:00.00            17.364548
2018-01-13/15:55:10.00            17.693347
2018-01-13/15:55:20.00            18.019331
2018-01-13/15:55:30.00            18.342511
2018-01-13/15:55:40.00            18.662893
2018-01-13/15:55:50.00            18.980489
2018-01-13/15:56:00.00            19.295306
2018-01-13/15:56:10.00            19.607355
2018-01-13/15:56:20.00            19.916645
2018-01-13/15:56:30.00            20.223191
2018-01-13/15:56:40.00            20.527003
2018-01-13/15:56:50.00            20.828093
2018-01-13/15:57:00.00            21.126476
2018-01-13/15:57:10.00            21.422164
2018-01-13/15:57:20.00            21.715171
2018-01-13/15:57:30.00            22.005510
2018-01-13/15:57:40.00            22.293200
2018-01-13/15:57:50.00            22.578250
2018-01-13/15:58:00.00            22.860679
2018-01-13/15:58:10.00            23.140505
2018-01-13/15:58:20.00            23.417739
2018-01-13/15:58:30.00            23.692400
2018-01-13/15:58:40.00            23.964505
2018-01-13/15:58:50.00            24.234069
2018-01-13/15:59:00.00            24.501113
2018-01-13/15:59:10.00            24.765649
2018-01-13/15:59:20.00            25.027699
2018-01-13/15:59:30.00            25.287278
2018-01-13/15:59:40.00            25.544407
2018-01-13/15:59:50.00            25.799101
2018-01-13/16:00:00.00            26.051379
2018-01-13/16:00:10.00            26.301260
2018-01-13/16:00:20.00            26.548762
2018-01-13/16:00:30.00            26.793905
2018-01-13/16:00:40.00            27.036703
2018-01-13/16:00:50.00            27.277183
2018-01-13/16:01:00.00            27.515357
2018-01-13/16:01:10.00            27.751246
2018-01-13/16:01:20.00            27.984871
2018-01-13/16:01:30.00            28.216246
2018-01-13/16:01:40.00            28.445395
2018-01-13/16:01:50.00            28.672334
2018-01-13/16:02:00.00            28.897081
2018-01-13/16:02:10.00            29.119662
2018-01-13/16:02:20.00            29.340087
2018-01-13/16:02:30.00            29.558382
2018-01-13/16:02:40.00            29.774562
2018-01-13/16:02:50.00            29.988647
2018-01-13/16:03:00.00            30.200654
2018-01-13/16:03:10.00            30.410608
2018-01-13/16:03:20.00            30.618520
2018-01-13/16:03:30.00            30.824415
2018-01-13/16:03:40.00            31.028308
2018-01-13/16:03:50.00            31.230219
2018-01-13/16:04:00.00            31.430165
2018-01-13/16:04:10.00            31.628167
2018-01-13/16:04:20.00            31.824242
2018-01-13/16:04:30.00            32.018410
2018-01-13/16:04:40.00            32.210686
2018-01-13/16:04:50.00            32.401090
2018-01-13/16:05:00.00            32.589637
2018-01-13/16:05:10.00            32.776351
2018-01-13/16:05:20.00            32.961247
2018-01-13/16:05:30.00            33.144340
2018-01-13/16:05:40.00            33.325651
2018-01-13/16:05:50.00            33.505195
2018-01-13/16:06:00.00            33.682990
2018-01-13/16:06:10.00            33.859056
2018-01-13/16:06:20.00            34.033407
2018-01-13/16:06:30.00            34.206058
2018-01-13/16:06:40.00            34.377033
2018-01-13/16:06:50.00            34.546340
2018-01-13/16:07:00.00            34.714002
2018-01-13/16:07:10.00            34.880035
2018-01-13/16:07:20.00            35.044450
2018-01-13/16:07:30.00            35.207270
2018-01-13/16:07:40.00            35.368507
2018-01-13/16:07:50.00            35.528177
2018-01-13/16:08:00.00            35.686296
2018-01-13/16:08:10.00            35.842883
2018-01-13/16:08:20.00            35.997947
2018-01-13/16:08:30.00            36.151510
2018-01-13/16:08:40.00            36.303582
2018-01-13/16:08:50.00            36.454180
2018-01-13/16:09:00.00            36.603324
2018-01-13/16:09:10.00            36.751018
2018-01-13/16:09:20.00            36.897286
2018-01-13/16:09:30.00            37.042139
2018-01-13/16:09:40.00            37.185591
2018-01-13/16:09:50.00            37.327660
2018-01-13/16:10:00.00            37.468354
2018-01-13/16:10:10.00            37.607690
2018-01-13/16:10:20.00            37.745684
2018-01-13/16:10:30.00            37.882346
2018-01-13/16:10:40.00            38.017692
2018-01-13/16:10:50.00            38.151734
2018-01-13/16:11:00.00            38.284487
2018-01-13/16:11:10.00            38.415960
2018-01-13/16:11:20.00            38.546169
2018-01-13/16:11:30.00            38.675130
2018-01-13/16:11:40.00            38.802851
2018-01-13/16:11:50.00            38.929348
2018-01-13/16:12:00.00            39.054630
2018-01-13/16:12:10.00            39.178712
2018-01-13/16:12:20.00            39.301604
2018-01-13/16:12:30.00            39.423322
2018-01-13/16:12:40.00            39.543873
2018-01-13/16:12:50.00            39.663274
2018-01-13/16:13:00.00            39.781531
2018-01-13/16:13:10.00            39.898658
2018-01-13/16:13:20.00            40.014671
2018-01-13/16:13:30.00            40.129575
2018-01-13/16:13:40.00            40.243381
2018-01-13/16:13:50.00            40.356108
2018-01-13/16:14:00.00            40.467757
2018-01-13/16:14:10.00            40.578347
2018-01-13/16:14:20.00            40.687884
2018-01-13/16:14:30.00            40.796379
2018-01-13/16:14:40.00            40.903842
2018-01-13/16:14:50.00            41.010290
2018-01-13/16:15:00.00            41.115723
2018-01-13/16:15:10.00            41.220158
2018-01-13/16:15:20.00            41.323605
2018-01-13/16:15:30.00            41.426066
2018-01-13/16:15:40.00            41.527562
2018-01-13/16:15:50.00            41.628098
2018-01-13/16:16:00.00            41.727680
2018-01-13/16:16:10.00            41.826324
2018-01-13/16:16:20.00            41.924032
2018-01-13/16:16:30.00            42.020821
2018-01-13/16:16:40.00            42.116694
2018-01-13/16:16:50.00            42.211666
2018-01-13/16:17:00.00            42.305738
2018-01-13/16:17:10.00            42.398928
2018-01-13/16:17:20.00            42.491237
2018-01-13/16:17:30.00            42.582678
2018-01-13/16:17:40.00            42.673257
2018-01-13/16:17:50.00            42.762988
2018-01-13/16:18:00.00            42.851875
2018-01-13/16:18:10.00            42.939923
2018-01-13/16:18:20.00            43.027143
2018-01-13/16:18:30.00            43.113547
2018-01-13/16:18:40.00            43.199140
2018-01-13/16:18:50.00            43.283929
2018-01-13/16:19:00.00            43.367921
2018-01-13/16:19:10.00            43.451129
2018-01-13/16:19:20.00            43.533554
2018-01-13/16:19:30.00            43.615211
2018-01-13/16:19:40.00            43.696099
2018-01-13/16:19:50.00            43.776230
2018-01-13/16:20:00.00            43.855613
2018-01-13/16:20:10.00            43.934251
2018-01-13/16:20:20.00            44.012153
2018-01-13/16:20:30.00            44.089328
2018-01-13/16:20:40.00            44.165778
2018-01-13/16:20:50.00            44.241518
2018-01-13/16:21:00.00            44.316546
2018-01-13/16:21:10.00            44.390874
2018-01-13/16:21:20.00            44.464509
2018-01-13/16:21:30.00            44.537454
2018-01-13/16:21:40.00            44.609717
2018-01-13/16:21:50.00            44.681308
2018-01-13/16:22:00.00            44.752229
2018-01-13/16:22:10.00            44.822488
2018-01-13/16:22:20.00            44.892089
2018-01-13/16:22:30.00            44.961042
2018-01-13/16:22:40.00            45.029351
2018-01-13/16:22:50.00            45.097025
2018-01-13/16:23:00.00            45.164063
2018-01-13/16:23:10.00            45.230477
2018-01-13/16:23:20.00            45.296273
2018-01-13/16:23:30.00            45.361452
2018-01-13/16:23:40.00            45.426024
2018-01-13/16:23:50.00            45.489993
2018-01-13/16:24:00.00            45.553365
2018-01-13/16:24:10.00            45.616143
2018-01-13/16:24:20.00            45.678337
2018-01-13/16:24:30.00            45.739951
2018-01-13/16:24:40.00            45.800986
2018-01-13/16:24:50.00            45.861453
2018-01-13/16:25:00.00            45.921356
2018-01-13/16:25:10.00            45.980696
2018-01-13/16:25:20.00            46.039485
2018-01-13/16:25:30.00            46.097721
2018-01-13/16:25:40.00            46.155414
2018-01-13/16:25:50.00            46.212567
2018-01-13/16:26:00.00            46.269186
2018-01-13/16:26:10.00            46.325275
2018-01-13/16:26:20.00            46.380835
2018-01-13/16:26:30.00            46.435879
2018-01-13/16:26:40.00            46.490406
2018-01-13/16:26:50.00            46.544422
2018-01-13/16:27:00.00            46.597930
2018-01-13/16:27:10.00            46.650938
2018-01-13/16:27:20.00            46.703447
2018-01-13/16:27:30.00            46.755463
2018-01-13/16:27:40.00            46.806987
2018-01-13/16:27:50.00            46.858032
2018-01-13/16:28:00.00            46.908592
2018-01-13/16:28:10.00            46.958680
2018-01-13/16:28:20.00            47.008293
2018-01-13/16:28:30.00            47.057442
2018-01-13/16:28:40.00            47.106125
2018-01-13/16:28:50.00            47.154350
2018-01-13/16:29:00.00            47.202120
2018-01-13/16:29:10.00            47.249437
2018-01-13/16:29:20.00            47.296307
2018-01-13/16:29:30.00            47.342734
2018-01-13/16:29:40.00            47.388721
2018-01-13/16:29:50.00            47.434271
2018-01-13/16:30:00.00            47.479390
2018-01-13/16:30:10.00            47.524081
2018-01-13/16:30:20.00            47.568347
2018-01-13/16:30:30.00            47.612190
2018-01-13/16:30:40.00            47.655619
2018-01-13/16:30:50.00            47.698633
2018-01-13/16:31:00.00            47.741235
2018-01-13/16:31:10.00            47.783432
2018-01-13/16:31:20.00            47.825225
2018-01-13/16:31:30.00            47.866619
2018-01-13/16:31:40.00            47.907616
2018-01-13/16:31:50.00            47.948219
2018-01-13/16:32:00.00            47.988434
2018-01-13/16:32:10.00            48.028260
2018-01-13/16:32:20.00            48.067706
2018-01-13/16:32:30.00            48.106769
2018-01-13/16:32:40.00            48.145458
2018-01-13/16:32:50.00            48.183771
2018-01-13/16:33:00.00            48.221714
2018-01-13/16:33:10.00            48.259291
2018-01-13/16:33:20.00            48.296502
2018-01-13/16:33:30.00            48.333352
2018-01-13/16:33:40.00            48.369842
2018-01-13/16:33:50.00            48.405980
2018-01-13/16:34:00.00            48.441765
2018-01-13/16:34:10.00            48.477198
2018-01-13/16:34:20.00            48.512289
2018-01-13/16:34:30.00            48.547033
2018-01-13/16:34:40.00            48.581435
2018-01-13/16:34:50.00            48.615503
2018-01-13/16:35:00.00            48.649235
2018-01-13/16:35:10.00            48.682630
2018-01-13/16:35:20.00            48.715696
2018-01-13/16:35:30.00            48.748437
2018-01-13/16:35:40.00            48.780853
2018-01-13/16:35:50.00            48.812950
2018-01-13/16:36:00.00            48.844724
2018-01-13/16:36:10.00            48.876182
2018-01-13/16:36:20.00            48.907327
2018-01-13/16:36:30.00            48.938159
2018-01-13/16:36:40.00            48.968683
2018-01-13/16:36:50.00            48.998899
2018-01-13/16:37:00.00            49.028812
2018-01-13/16:37:10.00            49.058425
2018-01-13/16:37:20.00            49.087734
2018-01-13/16:37:30.00            49.116751
2018-01-13/16:37:40.00            49.145471
2018-01-13/16:37:50.00            49.173900
2018-01-13/16:38:00.00            49.202038
2018-01-13/16:38:10.00            49.229888
2018-01-13/16:38:20.00            49.257458
2018-01-13/16:38:30.00            49.284741
2018-01-13/16:38:40.00            49.311742
2018-01-13/16:38:50.00            49.338463
2018-01-13/16:39:00.00            49.364913
2018-01-13/16:39:10.00            49.391085
2018-01-13/16:39:20.00            49.416987
2018-01-13/16:39:30.00            49.442618
2018-01-13/16:39:40.00            49.467983
2018-01-13/16:39:50.00            49.493079
2018-01-13/16:40:00.00            49.517913
2018-01-13/16:40:10.00            49.542487
2018-01-13/16:40:20.00            49.566799
2018-01-13/16:40:30.00            49.590855
2018-01-13/16:40:40.00            49.614655
2018-01-13/16:40:50.00            49.638200
2018-01-13/16:41:00.00            49.661496
2018-01-13/16:41:10.00            49.684542
2018-01-13/16:41:20.00            49.707339
2018-01-13/16:41:30.00            49.729890
2018-01-13/16:41:40.00            49.752199
2018-01-13/16:41:50.00            49.774264
2018-01-13/16:42:00.00            49.796092
2018-01-13/16:42:10.00            49.817678
2018-01-13/16:42:20.00            49.839031
2018-01-13/16:42:30.00            49.860145
2018-01-13/16:42:40.00            49.881027
2018-01-13/16:42:50.00            49.901682
2018-01-13/16:43:00.00            49.922105
2018-01-13/16:43:10.00            49.942299
2018-01-13/16:43:20.00            49.962268
2018-01-13/16:43:30.00            49.982013
2018-01-13/16:43:40.00            50.001535
2018-01-13/16:43:50.00            50.020837
2018-01-13/16:44:00.00            50.039920
2018-01-13/16:44:10.00            50.058785
2018-01-13/16:44:20.00            50.077435
2018-01-13/16:44:30.00            50.095869
2018-01-13/16:44:40.00            50.114091
2018-01-13/16:44:50.00            50.132102
2018-01-13/16:45:00.00            50.149904
2018-01-13/16:45:10.00            50.167497
2018-01-13/16:45:20.00            50.184885
2018-01-13/16:45:30.00            50.202068
2018-01-13/16:45:40.00            50.219045
2018-01-13/16:45:50.00            50.235824
2018-01-13/16:46:00.00            50.252400
2018-01-13/16:46:10.00            50.268781
2018-01-13/16:46:20.00            50.284961
2018-01-13/16:46:30.00            50.300945
2018-01-13/16:46:40.00            50.316735
2018-01-13/16:46:50.00            50.332335
2018-01-13/16:47:00.00            50.347741
2018-01-13/16:47:10.00            50.362955
2018-01-13/16:47:20.00            50.377982
2018-01-13/16:47:30.00            50.392824
2018-01-13/16:47:40.00            50.407477
2018-01-13/16:47:50.00            50.421947
2018-01-13/16:48:00.00            50.436231
2018-01-13/16:48:10.00            50.450337
2018-01-13/16:48:20.00            50.464260
2018-01-13/16:48:30.00            50.478007
2018-01-13/16:48:40.00            50.491570
2018-01-13/16:48:50.00            50.504961
2018-01-13/16:49:00.00            50.518174
2018-01-13/16:49:10.00            50.531216
2018-01-13/16:49:20.00            50.544083
2018-01-13/16:49:30.00            50.556778
2018-01-13/16:49:40.00            50.569304
2018-01-13/16:49:50.00            50.581656
2018-01-13/16:50:00.00            50.593848
2018-01-13/16:50:10.00            50.605871
2018-01-13/16:50:20.00            50.617727
2018-01-13/16:50:30.00            50.629419
2018-01-13/16:50:40.00            50.640948
2018-01-13/16:50:50.00            50.652315
2018-01-13/16:51:00.00            50.663519
2018-01-13/16:51:10.00            50.674565
2018-01-13/16:51:20.00            50.685453
2018-01-13/16:51:30.00            50.696186
2018-01-13/16:51:40.00            50.706761
2018-01-13/16:51:50.00            50.717180
2018-01-13/16:52:00.00            50.727448
2018-01-13/16:52:10.00            50.737560
2018-01-13/16:52:20.00            50.747521
2018-01-13/16:52:30.00            50.757333
2018-01-13/16:52:40.00            50.766996
2018-01-13/16:52:50.00            50.776508
2018-01-13/16:53:00.00            50.785875
2018-01-13/16:53:10.00            50.795096
2018-01-13/16:53:20.00            50.804168
2018-01-13/16:53:30.00            50.813098
2018-01-13/16:53:40.00            50.821882
2018-01-13/16:53:50.00            50.830530
2018-01-13/16:54:00.00            50.839031
2018-01-13/16:54:10.00            50.847395
2018-01-13/16:54:20.00            50.855618
2018-01-13/16:54:30.00            50.863704
2018-01-13/16:54:40.00            50.871653
2018-01-13/16:54:50.00            50.879466
2018-01-13/16:55:00.00            50.887142
2018-01-13/16:55:10.00            50.894682
2018-01-13/16:55:20.00            50.902095
2018-01-13/16:55:30.00            50.909369
2018-01-13/16:55:40.00            50.916516
2018-01-13/16:55:50.00            50.923532
2018-01-13/16:56:00.00            50.930417
2018-01-13/16:56:10.00            50.937174
2018-01-13/16:56:20.00            50.943801
2018-01-13/16:56:30.00            50.950305
2018-01-13/16:56:40.00            50.956684
2018-01-13/16:56:50.00            50.962931
2018-01-13/16:57:00.00            50.969058
2018-01-13/16:57:10.00            50.975064
2018-01-13/16:57:20.00            50.980943
2018-01-13/16:57:30.00            50.986704
2018-01-13/16:57:40.00            50.992345
2018-01-13/16:57:50.00            50.997865
2018-01-13/16:58:00.00            51.003265
2018-01-13/16:58:10.00            51.008547
2018-01-13/16:58:20.00            51.013713
2018-01-13/16:58:30.00            51.018759
2018-01-13/16:58:40.00            51.023693
2018-01-13/16:58:50.00            51.028512
2018-01-13/16:59:00.00            51.033217
2018-01-13/16:59:10.00            51.037810
2018-01-13/16:59:20.00            51.042288
2018-01-13/16:59:30.00            51.046655
2018-01-13/16:59:40.00            51.050913
2018-01-13/16:59:50.00            51.055059
2018-01-13/17:00:00.00            51.059097
2018-01-13/17:00:10.00            51.063023
2018-01-13/17:00:20.00            51.066848
2018-01-13/17:00:30.00            51.070563
2018-01-13/17:00:40.00            51.074170
2018-01-13/17:00:50.00            51.077675
2018-01-13/17:01:00.00            51.081072
2018-01-13/17:01:10.00            51.084367
2018-01-13/17:01:20.00            51.087560
2018-01-13/17:01:30.00            51.090649
2018-01-13/17:01:40.00            51.093637
2018-01-13/17:01:50.00            51.096524
2018-01-13/17:02:00.00            51.099312
2018-01-13/17:02:10.00            51.102000
2018-01-13/17:02:20.00            51.104588
2018-01-13/17:02:30.00            51.107078
2018-01-13/17:02:40.00            51.109470
2018-01-13/17:02:50.00            51.111769
2018-01-13/17:03:00.00            51.113971
2018-01-13/17:03:10.00            51.116075
2018-01-13/17:03:20.00            51.118086
2018-01-13/17:03:30.00            51.120003
2018-01-13/17:03:40.00            51.121829
2018-01-13/17:03:50.00            51.123560
2018-01-13/17:04:00.00            51.125198
2018-01-13/17:04:10.00            51.126745
2018-01-13/17:04:20.00            51.128205
2018-01-13/17:04:30.00            51.129571
2018-01-13/17:04:40.00            51.130852
2018-01-13/17:04:50.00            51.132045
2018-01-13/17:05:00.00            51.133147
2018-01-13/17:05:10.00            51.134162
2018-01-13/17:05:20.00            51.135091
2018-01-13/17:05:30.00            51.135932
2018-01-13/17:05:40.00            51.136693
2018-01-13/17:05:50.00            51.137363
2018-01-13/17:06:00.00            51.137953
2018-01-13/17:06:10.00            51.138460
2018-01-13/17:06:20.00            51.138882
2018-01-13/17:06:30.00            51.139222
2018-01-13/17:06:40.00            51.139478
2018-01-13/17:06:50.00            51.139658
2018-01-13/17:07:00.00            51.139757
2018-01-13/17:07:10.00            51.139775
2018-01-13/17:07:20.00            51.139713
2018-01-13/17:07:30.00            51.139571
2018-01-13/17:07:40.00            51.139354
2018-01-13/17:07:50.00            51.139057
2018-01-13/17:08:00.00            51.138684
2018-01-13/17:08:10.00            51.138237
2018-01-13/17:08:20.00            51.137711
2018-01-13/17:08:30.00            51.137112
2018-01-13/17:08:40.00            51.136437
2018-01-13/17:08:50.00            51.135690
2018-01-13/17:09:00.00            51.134868
2018-01-13/17:09:10.00            51.133973
2018-01-13/17:09:20.00            51.133009
2018-01-13/17:09:30.00            51.131971
2018-01-13/17:09:40.00            51.130861
2018-01-13/17:09:50.00            51.129682
2018-01-13/17:10:00.00            51.128430
2018-01-13/17:10:10.00            51.127112
2018-01-13/17:10:20.00            51.125721
2018-01-13/17:10:30.00            51.124265
2018-01-13/17:10:40.00            51.122739
2018-01-13/17:10:50.00            51.121147
2018-01-13/17:11:00.00            51.119487
2018-01-13/17:11:10.00            51.117761
2018-01-13/17:11:20.00            51.115970
2018-01-13/17:11:30.00            51.114114
2018-01-13/17:11:40.00            51.112191
2018-01-13/17:11:50.00            51.110206
2018-01-13/17:12:00.00            51.108157
2018-01-13/17:12:10.00            51.106044
2018-01-13/17:12:20.00            51.103867
2018-01-13/17:12:30.00            51.101633
2018-01-13/17:12:40.00            51.099333
2018-01-13/17:12:50.00            51.096972
2018-01-13/17:13:00.00            51.094552
2018-01-13/17:13:10.00            51.092069
2018-01-13/17:13:20.00            51.089530
2018-01-13/17:13:30.00            51.086929
2018-01-13/17:13:40.00            51.084268
2018-01-13/17:13:50.00            51.081552
2018-01-13/17:14:00.00            51.078779
2018-01-13/17:14:10.00            51.075945
2018-01-13/17:14:20.00            51.073058
2018-01-13/17:14:30.00            51.070112
2018-01-13/17:14:40.00            51.067113
2018-01-13/17:14:50.00            51.064056
2018-01-13/17:15:00.00            51.060944
2018-01-13/17:15:10.00            51.057779
2018-01-13/17:15:20.00            51.054562
2018-01-13/17:15:30.00            51.051289
2018-01-13/17:15:40.00            51.047962
2018-01-13/17:15:50.00            51.044585
2018-01-13/17:16:00.00            51.041156
2018-01-13/17:16:10.00            51.037675
2018-01-13/17:16:20.00            51.034142
2018-01-13/17:16:30.00            51.030560
2018-01-13/17:16:40.00            51.026924
2018-01-13/17:16:50.00            51.023242
2018-01-13/17:17:00.00            51.019511
2018-01-13/17:17:10.00            51.015730
2018-01-13/17:17:20.00            51.011899
2018-01-13/17:17:30.00            51.008022
2018-01-13/17:17:40.00            51.004098
2018-01-13/17:17:50.00            51.000126
2018-01-13/17:18:00.00            50.996109
2018-01-13/17:18:10.00            50.992046
2018-01-13/17:18:20.00            50.987934
2018-01-13/17:18:30.00            50.983780
2018-01-13/17:18:40.00            50.979578
2018-01-13/17:18:50.00            50.975333
2018-01-13/17:19:00.00            50.971045
2018-01-13/17:19:10.00            50.966712
2018-01-13/17:19:20.00            50.962339
2018-01-13/17:19:30.00            50.957920
2018-01-13/17:19:40.00            50.953460
2018-01-13/17:19:50.00            50.948961
2018-01-13/17:20:00.00            50.944416
2018-01-13/17:20:10.00            50.939836
2018-01-13/17:20:20.00            50.935211
2018-01-13/17:20:30.00            50.930546
2018-01-13/17:20:40.00            50.925841
2018-01-13/17:20:50.00            50.921100
2018-01-13/17:21:00.00            50.916316
2018-01-13/17:21:10.00            50.911496
2018-01-13/17:21:20.00            50.906639
2018-01-13/17:21:30.00            50.901742
2018-01-13/17:21:40.00            50.896811
2018-01-13/17:21:50.00            50.891838
2018-01-13/17:22:00.00            50.886833
2018-01-13/17:22:10.00            50.881792
2018-01-13/17:22:20.00            50.876713
2018-01-13/17:22:30.00            50.871604
2018-01-13/17:22:40.00            50.866455
2018-01-13/17:22:50.00            50.861272
2018-01-13/17:23:00.00            50.856057
2018-01-13/17:23:10.00            50.850809
2018-01-13/17:23:20.00            50.845528
2018-01-13/17:23:30.00            50.840214
2018-01-13/17:23:40.00            50.834868
2018-01-13/17:23:50.00            50.829489
2018-01-13/17:24:00.00            50.824078
2018-01-13/17:24:10.00            50.818637
2018-01-13/17:24:20.00            50.813168
2018-01-13/17:24:30.00            50.807666
2018-01-13/17:24:40.00            50.802133
2018-01-13/17:24:50.00            50.796573
2018-01-13/17:25:00.00            50.790985
2018-01-13/17:25:10.00            50.785367
2018-01-13/17:25:20.00            50.779719
2018-01-13/17:25:30.00            50.774043
2018-01-13/17:25:40.00            50.768342
2018-01-13/17:25:50.00            50.762613
2018-01-13/17:26:00.00            50.756857
2018-01-13/17:26:10.00            50.751075
2018-01-13/17:26:20.00            50.745267
2018-01-13/17:26:30.00            50.739437
2018-01-13/17:26:40.00            50.733578
2018-01-13/17:26:50.00            50.727695
2018-01-13/17:27:00.00            50.721788
2018-01-13/17:27:10.00            50.715856
2018-01-13/17:27:20.00            50.709901
2018-01-13/17:27:30.00            50.703925
2018-01-13/17:27:40.00            50.697924
2018-01-13/17:27:50.00            50.691902
2018-01-13/17:28:00.00            50.685858
2018-01-13/17:28:10.00            50.679791
2018-01-13/17:28:20.00            50.673704
2018-01-13/17:28:30.00            50.667597
2018-01-13/17:28:40.00            50.661467
2018-01-13/17:28:50.00            50.655317
2018-01-13/17:29:00.00            50.649151
2018-01-13/17:29:10.00            50.642963
2018-01-13/17:29:20.00            50.636760
2018-01-13/17:29:30.00            50.630533
2018-01-13/17:29:40.00            50.624292
2018-01-13/17:29:50.00            50.618031
2018-01-13/17:30:00.00            50.611753
2018-01-13/17:30:10.00            50.605458
2018-01-13/17:30:20.00            50.599147
2018-01-13/17:30:30.00            50.592820
2018-01-13/17:30:40.00            50.586479
2018-01-13/17:30:50.00            50.580118
2018-01-13/17:31:00.00            50.573745
2018-01-13/17:31:10.00            50.567360
2018-01-13/17:31:20.00            50.560958
2018-01-13/17:31:30.00            50.554540
2018-01-13/17:31:40.00            50.548113
2018-01-13/17:31:50.00            50.541668
2018-01-13/17:32:00.00            50.535216
2018-01-13/17:32:10.00            50.528746
2018-01-13/17:32:20.00            50.522268
2018-01-13/17:32:30.00            50.515778
2018-01-13/17:32:40.00            50.509275
2018-01-13/17:32:50.00            50.502765
2018-01-13/17:33:00.00            50.496239
2018-01-13/17:33:10.00            50.489710
2018-01-13/17:33:20.00            50.483166
2018-01-13/17:33:30.00            50.476613
2018-01-13/17:33:40.00            50.470055
2018-01-13/17:33:50.00            50.463485
2018-01-13/17:34:00.00            50.456910
2018-01-13/17:34:10.00            50.450325
2018-01-13/17:34:20.00            50.443735
2018-01-13/17:34:30.00            50.437136
2018-01-13/17:34:40.00            50.430531
2018-01-13/17:34:50.00            50.423923
2018-01-13/17:35:00.00            50.417303
2018-01-13/17:35:10.00            50.410683
2018-01-13/17:35:20.00            50.404056
2018-01-13/17:35:30.00            50.397426
2018-01-13/17:35:40.00            50.390791
2018-01-13/17:35:50.00            50.384154
2018-01-13/17:36:00.00            50.377512
2018-01-13/17:36:10.00            50.370866
2018-01-13/17:36:20.00            50.364221
2018-01-13/17:36:30.00            50.357572
2018-01-13/17:36:40.00            50.350921
2018-01-13/17:36:50.00            50.344268
2018-01-13/17:37:00.00            50.337614
2018-01-13/17:37:10.00            50.330962
2018-01-13/17:37:20.00            50.324307
2018-01-13/17:37:30.00            50.317654
2018-01-13/17:37:40.00            50.311004
2018-01-13/17:37:50.00            50.304352
2018-01-13/17:38:00.00            50.297701
2018-01-13/17:38:10.00            50.291054
2018-01-13/17:38:20.00            50.284408
2018-01-13/17:38:30.00            50.277766
2018-01-13/17:38:40.00            50.271125
2018-01-13/17:38:50.00            50.264489
2018-01-13/17:39:00.00            50.257857
2018-01-13/17:39:10.00            50.251231
2018-01-13/17:39:20.00            50.244609
2018-01-13/17:39:30.00            50.237992
2018-01-13/17:39:40.00            50.231379
2018-01-13/17:39:50.00            50.224773
2018-01-13/17:40:00.00            50.218174
2018-01-13/17:40:10.00            50.211583
2018-01-13/17:40:20.00            50.204995
2018-01-13/17:40:30.00            50.198419
2018-01-13/17:40:40.00            50.191850
2018-01-13/17:40:50.00            50.185290
2018-01-13/17:41:00.00            50.178739
2018-01-13/17:41:10.00            50.172200
2018-01-13/17:41:20.00            50.165665
2018-01-13/17:41:30.00            50.159146
2018-01-13/17:41:40.00            50.152633
2018-01-13/17:41:50.00            50.146134
2018-01-13/17:42:00.00            50.139648
2018-01-13/17:42:10.00            50.133172
2018-01-13/17:42:20.00            50.126709
2018-01-13/17:42:30.00            50.120259
2018-01-13/17:42:40.00            50.113823
2018-01-13/17:42:50.00            50.107400
2018-01-13/17:43:00.00            50.100990
2018-01-13/17:43:10.00            50.094596
2018-01-13/17:43:20.00            50.088218
2018-01-13/17:43:30.00            50.081855
2018-01-13/17:43:40.00            50.075508
2018-01-13/17:43:50.00            50.069177
2018-01-13/17:44:00.00            50.062866
2018-01-13/17:44:10.00            50.056568
2018-01-13/17:44:20.00            50.050290
2018-01-13/17:44:30.00            50.044031
2018-01-13/17:44:40.00            50.037791
2018-01-13/17:44:50.00            50.031569
2018-01-13/17:45:00.00            50.025367
2018-01-13/17:45:10.00            50.019188
2018-01-13/17:45:20.00            50.013027
2018-01-13/17:45:30.00            50.006888
2018-01-13/17:45:40.00            50.000769
2018-01-13/17:45:50.00            49.994674
2018-01-13/17:46:00.00            49.988600
2018-01-13/17:46:10.00            49.982554
2018-01-13/17:46:20.00            49.976529
2018-01-13/17:46:30.00            49.970524
2018-01-13/17:46:40.00            49.964549
2018-01-13/17:46:50.00            49.958599
2018-01-13/17:47:00.00            49.952671
2018-01-13/17:47:10.00            49.946770
2018-01-13/17:47:20.00            49.940899
2018-01-13/17:47:30.00            49.935052
2018-01-13/17:47:40.00            49.929235
2018-01-13/17:47:50.00            49.923443
2018-01-13/17:48:00.00            49.917685
2018-01-13/17:48:10.00            49.911951
2018-01-13/17:48:20.00            49.906247
2018-01-13/17:48:30.00            49.900578
2018-01-13/17:48:40.00            49.894935
2018-01-13/17:48:50.00            49.889325
2018-01-13/17:49:00.00            49.883746
2018-01-13/17:49:10.00            49.878202
2018-01-13/17:49:20.00            49.872690
2018-01-13/17:49:30.00            49.867210
2018-01-13/17:49:40.00            49.861764
2018-01-13/17:49:50.00            49.856355
2018-01-13/17:50:00.00            49.850981
2018-01-13/17:50:10.00            49.845638
2018-01-13/17:50:20.00            49.840335
2018-01-13/17:50:30.00            49.835069
2018-01-13/17:50:40.00            49.829840
2018-01-13/17:50:50.00            49.824651
2018-01-13/17:51:00.00            49.819498
2018-01-13/17:51:10.00            49.814385
2018-01-13/17:51:20.00            49.809312
2018-01-13/17:51:30.00            49.804278
2018-01-13/17:51:40.00            49.799284
2018-01-13/17:51:50.00            49.794335
2018-01-13/17:52:00.00            49.789425
2018-01-13/17:52:10.00            49.784560
2018-01-13/17:52:20.00            49.779740
2018-01-13/17:52:30.00            49.774960
2018-01-13/17:52:40.00            49.770227
2018-01-13/17:52:50.00            49.765537
2018-01-13/17:53:00.00            49.760897
2018-01-13/17:53:10.00            49.756299
2018-01-13/17:53:20.00            49.751749
2018-01-13/17:53:30.00            49.747249
2018-01-13/17:53:40.00            49.742795
2018-01-13/17:53:50.00            49.738390
2018-01-13/17:54:00.00            49.734037
2018-01-13/17:54:10.00            49.729731
2018-01-13/17:54:20.00            49.725479
2018-01-13/17:54:30.00            49.721277
2018-01-13/17:54:40.00            49.717129
2018-01-13/17:54:50.00            49.713034
2018-01-13/17:55:00.00            49.708992
2018-01-13/17:55:10.00            49.705005
2018-01-13/17:55:20.00            49.701074
2018-01-13/17:55:30.00            49.697196
2018-01-13/17:55:40.00            49.693375
2018-01-13/17:55:50.00            49.689613
2018-01-13/17:56:00.00            49.685908
2018-01-13/17:56:10.00            49.682265
2018-01-13/17:56:20.00            49.678677
2018-01-13/17:56:30.00            49.675150
2018-01-13/17:56:40.00            49.671684
2018-01-13/17:56:50.00            49.668283
2018-01-13/17:57:00.00            49.664939
2018-01-13/17:57:10.00            49.661664
2018-01-13/17:57:20.00            49.658451
2018-01-13/17:57:30.00            49.655302
2018-01-13/17:57:40.00            49.652219
2018-01-13/17:57:50.00            49.649202
2018-01-13/17:58:00.00            49.646253
2018-01-13/17:58:10.00            49.643372
2018-01-13/17:58:20.00            49.640557
2018-01-13/17:58:30.00            49.637817
2018-01-13/17:58:40.00            49.635144
2018-01-13/17:58:50.00            49.632541
2018-01-13/17:59:00.00            49.630015
2018-01-13/17:59:10.00            49.627558
2018-01-13/17:59:20.00            49.625177
2018-01-13/17:59:30.00            49.622868
2018-01-13/17:59:40.00            49.620637
2018-01-13/17:59:50.00            49.618484
2018-01-13/18:00:00.00            49.616403
2018-01-13/18:00:10.00            49.614407
2018-01-13/18:00:20.00            49.612486
2018-01-13/18:00:30.00            49.610645
2018-01-13/18:00:40.00            49.608890
2018-01-13/18:00:50.00            49.607210
2018-01-13/18:01:00.00            49.605617
2018-01-13/18:01:10.00            49.604108
2018-01-13/18:01:20.00            49.602681
2018-01-13/18:01:30.00            49.601344
2018-01-13/18:01:40.00            49.600092
2018-01-13/18:01:50.00            49.598928
2018-01-13/18:02:00.00            49.597852
2018-01-13/18:02:10.00            49.596868
2018-01-13/18:02:20.00            49.595976
2018-01-13/18:02:30.00            49.595174
2018-01-13/18:02:40.00            49.594461
2018-01-13/18:02:50.00            49.593847
2018-01-13/18:03:00.00            49.593329
2018-01-13/18:03:10.00            49.592905
2018-01-13/18:03:20.00            49.592580
2018-01-13/18:03:30.00            49.592353
2018-01-13/18:03:40.00            49.592223
2018-01-13/18:03:50.00            49.592195
2018-01-13/18:04:00.00            49.592271
2018-01-13/18:04:10.00            49.592449
2018-01-13/18:04:20.00            49.592732
2018-01-13/18:04:30.00            49.593121
2018-01-13/18:04:40.00            49.593613
2018-01-13/18:04:50.00            49.594214
2018-01-13/18:05:00.00            49.594926
2018-01-13/18:05:10.00            49.595748
2018-01-13/18:05:20.00            49.596679
2018-01-13/18:05:30.00            49.597726
2018-01-13/18:05:40.00            49.598886
2018-01-13/18:05:50.00            49.600162
2018-01-13/18:06:00.00            49.601553
2018-01-13/18:06:10.00            49.603065
2018-01-13/18:06:20.00            49.604694
2018-01-13/18:06:30.00            49.606441
2018-01-13/18:06:40.00            49.608315
2018-01-13/18:06:50.00            49.610311
2018-01-13/18:07:00.00            49.612431
2018-01-13/18:07:10.00            49.614677
2018-01-13/18:07:20.00            49.617053
2018-01-13/18:07:30.00            49.619556
2018-01-13/18:07:40.00            49.622189
2018-01-13/18:07:50.00            49.624957
2018-01-13/18:08:00.00            49.627858
2018-01-13/18:08:10.00            49.630893
2018-01-13/18:08:20.00            49.634065
2018-01-13/18:08:30.00            49.637376
2018-01-13/18:08:40.00            49.640826
2018-01-13/18:08:50.00            49.644420
2018-01-13/18:09:00.00            49.648154
2018-01-13/18:09:10.00            49.652036
2018-01-13/18:09:20.00            49.656061
2018-01-13/18:09:30.00            49.660239
2018-01-13/18:09:40.00            49.664562
2018-01-13/18:09:50.00            49.669039
2018-01-13/18:10:00.00            49.673668
2018-01-13/18:10:10.00            49.678455
2018-01-13/18:10:20.00            49.683396
2018-01-13/18:10:30.00            49.688499
2018-01-13/18:10:40.00            49.693759
2018-01-13/18:10:50.00            49.699185
2018-01-13/18:11:00.00            49.704774
2018-01-13/18:11:10.00            49.710529
2018-01-13/18:11:20.00            49.716449
2018-01-13/18:11:30.00            49.722547
2018-01-13/18:11:40.00            49.728814
2018-01-13/18:11:50.00            49.735253
2018-01-13/18:12:00.00            49.741870
2018-01-13/18:12:10.00            49.748667
2018-01-13/18:12:20.00            49.755642
2018-01-13/18:12:30.00            49.762800
2018-01-13/18:12:40.00            49.770145
2018-01-13/18:12:50.00            49.777679
2018-01-13/18:13:00.00            49.785397
2018-01-13/18:13:10.00            49.793312
2018-01-13/18:13:20.00            49.801417
2018-01-13/18:13:30.00            49.809720
2018-01-13/18:13:40.00            49.818223
2018-01-13/18:13:50.00            49.826926
2018-01-13/18:14:00.00            49.835832
2018-01-13/18:14:10.00            49.844945
2018-01-13/18:14:20.00            49.854265
2018-01-13/18:14:30.00            49.863798
2018-01-13/18:14:40.00            49.873542
2018-01-13/18:14:50.00            49.883506
2018-01-13/18:15:00.00            49.893686
2018-01-13/18:15:10.00            49.904092
2018-01-13/18:15:20.00            49.914718
2018-01-13/18:15:30.00            49.925576
2018-01-13/18:15:40.00            49.936658
2018-01-13/18:15:50.00            49.947979
2018-01-13/18:16:00.00            49.959533
2018-01-13/18:16:10.00            49.971326
2018-01-13/18:16:20.00            49.983363
2018-01-13/18:16:30.00            49.995641
2018-01-13/18:16:40.00            50.008170
2018-01-13/18:16:50.00            50.020952
2018-01-13/18:17:00.00            50.033986
2018-01-13/18:17:10.00            50.047278
2018-01-13/18:17:20.00            50.060829
2018-01-13/18:17:30.00            50.074648
2018-01-13/18:17:40.00            50.088732
2018-01-13/18:17:50.00            50.103087
2018-01-13/18:18:00.00            50.117720
2018-01-13/18:18:10.00            50.132630
2018-01-13/18:18:20.00            50.147824
2018-01-13/18:18:30.00            50.163300
2018-01-13/18:18:40.00            50.179069
2018-01-13/18:18:50.00            50.195127
2018-01-13/18:19:00.00            50.211487
2018-01-13/18:19:10.00            50.228147
2018-01-13/18:19:20.00            50.245112
2018-01-13/18:19:30.00            50.262387
2018-01-13/18:19:40.00            50.279975
2018-01-13/18:19:50.00            50.297879
2018-01-13/18:20:00.00            50.316106
2018-01-13/18:20:10.00            50.334664
2018-01-13/18:20:20.00            50.353548
2018-01-13/18:20:30.00            50.372770
2018-01-13/18:20:40.00            50.392333
2018-01-13/18:20:50.00            50.412237
2018-01-13/18:21:00.00            50.432495
2018-01-13/18:21:10.00            50.453105
2018-01-13/18:21:20.00            50.474075
2018-01-13/18:21:30.00            50.495412
2018-01-13/18:21:40.00            50.517118
2018-01-13/18:21:50.00            50.539195
2018-01-13/18:22:00.00            50.561657
2018-01-13/18:22:10.00            50.584501
2018-01-13/18:22:20.00            50.607742
2018-01-13/18:22:30.00            50.631374
2018-01-13/18:22:40.00            50.655413
2018-01-13/18:22:50.00            50.679858
2018-01-13/18:23:00.00            50.704720
2018-01-13/18:23:10.00            50.730002
2018-01-13/18:23:20.00            50.755712
2018-01-13/18:23:30.00            50.781853
2018-01-13/18:23:40.00            50.808433
2018-01-13/18:23:50.00            50.835461
2018-01-13/18:24:00.00            50.862945
2018-01-13/18:24:10.00            50.890885
2018-01-13/18:24:20.00            50.919293
2018-01-13/18:24:30.00            50.948174
2018-01-13/18:24:40.00            50.977538
2018-01-13/18:24:50.00            51.007387
2018-01-13/18:25:00.00            51.037733
2018-01-13/18:25:10.00            51.068588
2018-01-13/18:25:20.00            51.099949
2018-01-13/18:25:30.00            51.131834
2018-01-13/18:25:40.00            51.164244
2018-01-13/18:25:50.00            51.197193
2018-01-13/18:26:00.00            51.230684
2018-01-13/18:26:10.00            51.264728
2018-01-13/18:26:20.00            51.299336
2018-01-13/18:26:30.00            51.334515
2018-01-13/18:26:40.00            51.370278
2018-01-13/18:26:50.00            51.406625
2018-01-13/18:27:00.00            51.443578
2018-01-13/18:27:10.00            51.481137
2018-01-13/18:27:20.00            51.519318
2018-01-13/18:27:30.00            51.558129
2018-01-13/18:27:40.00            51.597580
2018-01-13/18:27:50.00            51.637684
2018-01-13/18:28:00.00            51.678452
2018-01-13/18:28:10.00            51.719890
2018-01-13/18:28:20.00            51.762013
2018-01-13/18:28:30.00            51.804840
2018-01-13/18:28:40.00            51.848373
2018-01-13/18:28:50.00            51.892628
2018-01-13/18:29:00.00            51.937616
2018-01-13/18:29:10.00            51.983353
2018-01-13/18:29:20.00            52.029850
2018-01-13/18:29:30.00            52.077120
2018-01-13/18:29:40.00            52.125179
2018-01-13/18:29:50.00            52.174042
2018-01-13/18:30:00.00            52.223722
2018-01-13/18:30:10.00            52.274232
2018-01-13/18:30:20.00            52.325592
2018-01-13/18:30:30.00            52.377812
2018-01-13/18:30:40.00            52.430910
2018-01-13/18:30:50.00            52.484905
2018-01-13/18:31:00.00            52.539811
2018-01-13/18:31:10.00            52.595650
2018-01-13/18:31:20.00            52.652432
2018-01-13/18:31:30.00            52.710181
2018-01-13/18:31:40.00            52.768915
2018-01-13/18:31:50.00            52.828650
2018-01-13/18:32:00.00            52.889408
2018-01-13/18:32:10.00            52.951208
2018-01-13/18:32:20.00            53.014074
2018-01-13/18:32:30.00            53.078023
2018-01-13/18:32:40.00            53.143075
2018-01-13/18:32:50.00            53.209259
2018-01-13/18:33:00.00            53.276593
2018-01-13/18:33:10.00            53.345104
2018-01-13/18:33:20.00            53.414813
2018-01-13/18:33:30.00            53.485747
2018-01-13/18:33:40.00            53.557930
2018-01-13/18:33:50.00            53.631387
2018-01-13/18:34:00.00            53.706151
2018-01-13/18:34:10.00            53.782244
2018-01-13/18:34:20.00            53.859695
2018-01-13/18:34:30.00            53.938535
2018-01-13/18:34:40.00            54.018794
2018-01-13/18:34:50.00            54.100505
2018-01-13/18:35:00.00            54.183694
2018-01-13/18:35:10.00            54.268402
2018-01-13/18:35:20.00            54.354655
2018-01-13/18:35:30.00            54.442495
2018-01-13/18:35:40.00            54.531956
2018-01-13/18:35:50.00            54.623068
2018-01-13/18:36:00.00            54.715881
2018-01-13/18:36:10.00            54.810427
2018-01-13/18:36:20.00            54.906746
2018-01-13/18:36:30.00            55.004883
2018-01-13/18:36:40.00            55.104880
2018-01-13/18:36:50.00            55.206784
2018-01-13/18:37:00.00            55.310636
2018-01-13/18:37:10.00            55.416489
2018-01-13/18:37:20.00            55.524389
2018-01-13/18:37:30.00            55.634383
2018-01-13/18:37:40.00            55.746531
2018-01-13/18:37:50.00            55.860881
2018-01-13/18:38:00.00            55.977490
2018-01-13/18:38:10.00            56.096419
2018-01-13/18:38:20.00            56.217726
2018-01-13/18:38:30.00            56.341468
2018-01-13/18:38:40.00            56.467714
2018-01-13/18:38:50.00            56.596532
2018-01-13/18:39:00.00            56.727981
2018-01-13/18:39:10.00            56.862143
2018-01-13/18:39:20.00            56.999083
2018-01-13/18:39:30.00            57.138878
2018-01-13/18:39:40.00            57.281610
2018-01-13/18:39:50.00            57.427359
2018-01-13/18:40:00.00            57.576207
2018-01-13/18:40:10.00            57.728244
2018-01-13/18:40:20.00            57.883561
2018-01-13/18:40:30.00            58.042247
2018-01-13/18:40:40.00            58.204407
2018-01-13/18:40:50.00            58.370140
2018-01-13/18:41:00.00            58.539549
2018-01-13/18:41:10.00            58.712741
2018-01-13/18:41:20.00            58.889837
2018-01-13/18:41:30.00            59.070953
2018-01-13/18:41:40.00            59.256205
2018-01-13/18:41:50.00            59.445727
2018-01-13/18:42:00.00            59.639651
2018-01-13/18:42:10.00            59.838116
2018-01-13/18:42:20.00            60.041261
2018-01-13/18:42:30.00            60.249240
2018-01-13/18:42:40.00            60.462209
2018-01-13/18:42:50.00            60.680325
2018-01-13/18:43:00.00            60.903765
2018-01-13/18:43:10.00            61.132697
2018-01-13/18:43:20.00            61.367312
2018-01-13/18:43:30.00            61.607803
2018-01-13/18:43:40.00            61.854361
2018-01-13/18:43:50.00            62.107205
2018-01-13/18:44:00.00            62.366546
2018-01-13/18:44:10.00            62.632617
2018-01-13/18:44:20.00            62.905652
2018-01-13/18:44:30.00            63.185902
2018-01-13/18:44:40.00            63.473626
2018-01-13/18:44:50.00            63.769102
2018-01-13/18:45:00.00            64.072606
2018-01-13/18:45:10.00            64.384439
2018-01-13/18:45:20.00            64.704911
2018-01-13/18:45:30.00            65.034354
2018-01-13/18:45:40.00            65.373104
2018-01-13/18:45:50.00            65.721521
2018-01-13/18:46:00.00            66.079981
2018-01-13/18:46:10.00            66.448875
2018-01-13/18:46:20.00            66.828614
2018-01-13/18:46:30.00            67.219631
2018-01-13/18:46:40.00            67.622379
2018-01-13/18:46:50.00            68.037330
2018-01-13/18:47:00.00            68.464990
2018-01-13/18:47:10.00            68.905869
2018-01-13/18:47:20.00            69.360525
2018-01-13/18:47:30.00            69.829528
2018-01-13/18:47:40.00            70.313481
2018-01-13/18:47:50.00            70.813016
2018-01-13/18:48:00.00            71.328796
2018-01-13/18:48:10.00            71.861517
2018-01-13/18:48:20.00            72.411909
2018-01-13/18:48:30.00            72.980733
2018-01-13/18:48:40.00            73.568789
2018-01-13/18:48:50.00            74.176917
2018-01-13/18:49:00.00            74.805992
2018-01-13/18:49:10.00            75.456930
2018-01-13/18:49:20.00            76.130690
2018-01-13/18:49:30.00            76.828268
2018-01-13/18:49:40.00            77.550708
2018-01-13/18:49:50.00            78.299094
2018-01-13/18:50:00.00            79.074551
2018-01-13/18:50:10.00            79.878247
2018-01-13/18:50:20.00            80.711391
2018-01-13/18:50:30.00            81.575231
2018-01-13/18:50:40.00            82.471052
2018-01-13/18:50:50.00            83.400170
2018-01-13/18:51:00.00            84.363931
2018-01-13/18:51:10.00            85.363701
2018-01-13/18:51:20.00            86.400863
2018-01-13/18:51:30.00            87.476803
2018-01-13/18:51:40.00            88.592907
2018-01-13/18:51:50.00            89.750536
2018-01-13/18:52:00.00            90.951023
2018-01-13/18:52:10.00            92.195646
2018-01-13/18:52:20.00            93.485612
2018-01-13/18:52:30.00            94.822032
2018-01-13/18:52:40.00            96.205895
2018-01-13/18:52:50.00            97.638040
2018-01-13/18:53:00.00            99.119123
2018-01-13/18:53:10.00            100.64958
2018-01-13/18:53:20.00            102.22960
2018-01-13/18:53:30.00            103.85908
2018-01-13/18:53:40.00            105.53759
2018-01-13/18:53:50.00            107.26433
2018-01-13/18:54:00.00            109.03812
2018-01-13/18:54:10.00            110.85734
2018-01-13/18:54:20.00            112.71994
2018-01-13/18:54:30.00            114.62337
2018-01-13/18:54:40.00            116.56465
2018-01-13/18:54:50.00            118.54030
2018-01-13/18:55:00.00            120.54643
2018-01-13/18:55:10.00            122.57868
2018-01-13/18:55:20.00            124.63238
2018-01-13/18:55:30.00            126.70248
2018-01-13/18:55:40.00            128.78372
2018-01-13/18:55:50.00            130.87066
2018-01-13/18:56:00.00            132.95777
2018-01-13/18:56:10.00            135.03952
2018-01-13/18:56:20.00            137.11047
2018-01-13/18:56:30.00            139.16533
2018-01-13/18:56:40.00            141.19909
2018-01-13/18:56:50.00            143.20705
2018-01-13/18:57:00.00            145.18486
2018-01-13/18:57:10.00            147.12860
2018-01-13/18:57:20.00            149.03482
2018-01-13/18:57:30.00            150.90050
2018-01-13/18:57:40.00            152.72312
2018-01-13/18:57:50.00            154.50060
2018-01-13/18:58:00.00            156.23133
2018-01-13/18:58:10.00            157.91411
2018-01-13/18:58:20.00            159.54814
2018-01-13/18:58:30.00            161.13300
2018-01-13/18:58:40.00            162.66858
2018-01-13/18:58:50.00            164.15505
2018-01-13/18:59:00.00            165.59287
2018-01-13/18:59:10.00            166.98267
2018-01-13/18:59:20.00            168.32529
2018-01-13/18:59:30.00            169.62173
2018-01-13/18:59:40.00            170.87310
2018-01-13/18:59:50.00            172.08059
2018-01-13/19:00:00.00            173.24549
2018-01-13/19:00:10.00            174.36914
2018-01-13/19:00:20.00            175.45288
2018-01-13/19:00:30.00            176.49812
2018-01-13/19:00:40.00            177.50622
2018-01-13/19:00:50.00            178.47859
2018-01-13/19:01:00.00            179.41658
2018-01-13/19:01:10.00            180.32156
2018-01-13/19:01:20.00            181.19480
2018-01-13/19:01:30.00            182.03762
2018-01-13/19:01:40.00            182.85126
2018-01-13/19:01:50.00            183.63694
2018-01-13/19:02:00.00            184.39581
2018-01-13/19:02:10.00            185.12901
2018-01-13/19:02:20.00            185.83762
2018-01-13/19:02:30.00            186.52269
2018-01-13/19:02:40.00            187.18521
2018-01-13/19:02:50.00            187.82614
2018-01-13/19:03:00.00            188.44640
2018-01-13/19:03:10.00            189.04687
2018-01-13/19:03:20.00            189.62839
2018-01-13/19:03:30.00            190.19175
2018-01-13/19:03:40.00            190.73772
2018-01-13/19:03:50.00            191.26703
2018-01-13/19:04:00.00            191.78038
2018-01-13/19:04:10.00            192.27842
2018-01-13/19:04:20.00            192.76180
2018-01-13/19:04:30.00            193.23112
2018-01-13/19:04:40.00            193.68695
2018-01-13/19:04:50.00            194.12984
2018-01-13/19:05:00.00            194.56031
2018-01-13/19:05:10.00            194.97886
2018-01-13/19:05:20.00            195.38597
2018-01-13/19:05:30.00            195.78210
2018-01-13/19:05:40.00            196.16766
2018-01-13/19:05:50.00            196.54308
2018-01-13/19:06:00.00            196.90875
2018-01-13/19:06:10.00            197.26505
2018-01-13/19:06:20.00            197.61233
2018-01-13/19:06:30.00            197.95093
2018-01-13/19:06:40.00            198.28119
2018-01-13/19:06:50.00            198.60342
2018-01-13/19:07:00.00            198.91790
2018-01-13/19:07:10.00            199.22494
2018-01-13/19:07:20.00            199.52480
2018-01-13/19:07:30.00            199.81774
2018-01-13/19:07:40.00            200.10402
2018-01-13/19:07:50.00            200.38386
2018-01-13/19:08:00.00            200.65751
2018-01-13/19:08:10.00            200.92518
2018-01-13/19:08:20.00            201.18707
2018-01-13/19:08:30.00            201.44340
2018-01-13/19:08:40.00            201.69435
2018-01-13/19:08:50.00            201.94010
2018-01-13/19:09:00.00            202.18085
2018-01-13/19:09:10.00            202.41674
2018-01-13/19:09:20.00            202.64796
2018-01-13/19:09:30.00            202.87465
2018-01-13/19:09:40.00            203.09696
2018-01-13/19:09:50.00            203.31505
2018-01-13/19:10:00.00            203.52904
2018-01-13/19:10:10.00            203.73908
2018-01-13/19:10:20.00            203.94529
2018-01-13/19:10:30.00            204.14779
2018-01-13/19:10:40.00            204.34671
2018-01-13/19:10:50.00            204.54215
2018-01-13/19:11:00.00            204.73424
2018-01-13/19:11:10.00            204.92307
2018-01-13/19:11:20.00            205.10874
2018-01-13/19:11:30.00            205.29136
2018-01-13/19:11:40.00            205.47103
2018-01-13/19:11:50.00            205.64782
2018-01-13/19:12:00.00            205.82184
2018-01-13/19:12:10.00            205.99316
2018-01-13/19:12:20.00            206.16188
2018-01-13/19:12:30.00            206.32806
2018-01-13/19:12:40.00            206.49179
2018-01-13/19:12:50.00            206.65313
2018-01-13/19:13:00.00            206.81217
2018-01-13/19:13:10.00            206.96897
2018-01-13/19:13:20.00            207.12360
2018-01-13/19:13:30.00            207.27612
2018-01-13/19:13:40.00            207.42660
2018-01-13/19:13:50.00            207.57510
2018-01-13/19:14:00.00            207.72167
2018-01-13/19:14:10.00            207.86637
2018-01-13/19:14:20.00            208.00926
2018-01-13/19:14:30.00            208.15039
2018-01-13/19:14:40.00            208.28982
2018-01-13/19:14:50.00            208.42759
2018-01-13/19:15:00.00            208.56375
2018-01-13/19:15:10.00            208.69836
2018-01-13/19:15:20.00            208.83144
2018-01-13/19:15:30.00            208.96306
2018-01-13/19:15:40.00            209.09326
2018-01-13/19:15:50.00            209.22206
2018-01-13/19:16:00.00            209.34953
2018-01-13/19:16:10.00            209.47569
2018-01-13/19:16:20.00            209.60058
2018-01-13/19:16:30.00            209.72425
2018-01-13/19:16:40.00            209.84673
2018-01-13/19:16:50.00            209.96805
2018-01-13/19:17:00.00            210.08825
2018-01-13/19:17:10.00            210.20736
2018-01-13/19:17:20.00            210.32541
2018-01-13/19:17:30.00            210.44245
2018-01-13/19:17:40.00            210.55849
2018-01-13/19:17:50.00            210.67357
2018-01-13/19:18:00.00            210.78772
2018-01-13/19:18:10.00            210.90096
2018-01-13/19:18:20.00            211.01333
2018-01-13/19:18:30.00            211.12485
2018-01-13/19:18:40.00            211.23555
2018-01-13/19:18:50.00            211.34546
2018-01-13/19:19:00.00            211.45459
2018-01-13/19:19:10.00            211.56298
2018-01-13/19:19:20.00            211.67065
2018-01-13/19:19:30.00            211.77763
2018-01-13/19:19:40.00            211.88392
2018-01-13/19:19:50.00            211.98957
2018-01-13/19:20:00.00            212.09459
2018-01-13/19:20:10.00            212.19900
2018-01-13/19:20:20.00            212.30283
2018-01-13/19:20:30.00            212.40609
2018-01-13/19:20:40.00            212.50881
2018-01-13/19:20:50.00            212.61100
2018-01-13/19:21:00.00            212.71268
2018-01-13/19:21:10.00            212.81388
2018-01-13/19:21:20.00            212.91462
2018-01-13/19:21:30.00            213.01490
2018-01-13/19:21:40.00            213.11475
2018-01-13/19:21:50.00            213.21419
2018-01-13/19:22:00.00            213.31323
2018-01-13/19:22:10.00            213.41190
2018-01-13/19:22:20.00            213.51020
2018-01-13/19:22:30.00            213.60815
2018-01-13/19:22:40.00            213.70578
2018-01-13/19:22:50.00            213.80309
2018-01-13/19:23:00.00            213.90011
2018-01-13/19:23:10.00            213.99684
2018-01-13/19:23:20.00            214.09331
2018-01-13/19:23:30.00            214.18952
2018-01-13/19:23:40.00            214.28549
2018-01-13/19:23:50.00            214.38125
2018-01-13/19:24:00.00            214.47679
2018-01-13/19:24:10.00            214.57214
2018-01-13/19:24:20.00            214.66730
2018-01-13/19:24:30.00            214.76230
2018-01-13/19:24:40.00            214.85714
2018-01-13/19:24:50.00            214.95184
2018-01-13/19:25:00.00            215.04642
2018-01-13/19:25:10.00            215.14087
2018-01-13/19:25:20.00            215.23523
2018-01-13/19:25:30.00            215.32950
2018-01-13/19:25:40.00            215.42368
2018-01-13/19:25:50.00            215.51780
2018-01-13/19:26:00.00            215.61187
2018-01-13/19:26:10.00            215.70590
2018-01-13/19:26:20.00            215.79990
2018-01-13/19:26:30.00            215.89389
2018-01-13/19:26:40.00            215.98786
2018-01-13/19:26:50.00            216.08184
2018-01-13/19:27:00.00            216.17584
2018-01-13/19:27:10.00            216.26987
2018-01-13/19:27:20.00            216.36394
2018-01-13/19:27:30.00            216.45805
2018-01-13/19:27:40.00            216.55223
2018-01-13/19:27:50.00            216.64648
2018-01-13/19:28:00.00            216.74082
2018-01-13/19:28:10.00            216.83525
2018-01-13/19:28:20.00            216.92978
2018-01-13/19:28:30.00            217.02444
2018-01-13/19:28:40.00            217.11921
2018-01-13/19:28:50.00            217.21412
2018-01-13/19:29:00.00            217.30919
2018-01-13/19:29:10.00            217.40441
2018-01-13/19:29:20.00            217.49979
2018-01-13/19:29:30.00            217.59536
2018-01-13/19:29:40.00            217.69111
2018-01-13/19:29:50.00            217.78706
2018-01-13/19:30:00.00            217.88323
2018-01-13/19:30:10.00            217.97960
2018-01-13/19:30:20.00            218.07621
2018-01-13/19:30:30.00            218.17306
2018-01-13/19:30:40.00            218.27016
2018-01-13/19:30:50.00            218.36751
2018-01-13/19:31:00.00            218.46514
2018-01-13/19:31:10.00            218.56304
2018-01-13/19:31:20.00            218.66123
2018-01-13/19:31:30.00            218.75973
2018-01-13/19:31:40.00            218.85852
2018-01-13/19:31:50.00            218.95765
2018-01-13/19:32:00.00            219.05709
2018-01-13/19:32:10.00            219.15688
2018-01-13/19:32:20.00            219.25701
2018-01-13/19:32:30.00            219.35750
2018-01-13/19:32:40.00            219.45836
2018-01-13/19:32:50.00            219.55960
2018-01-13/19:33:00.00            219.66123
2018-01-13/19:33:10.00            219.76325
2018-01-13/19:33:20.00            219.86568
2018-01-13/19:33:30.00            219.96853
2018-01-13/19:33:40.00            220.07180
2018-01-13/19:33:50.00            220.17552
2018-01-13/19:34:00.00            220.27968
2018-01-13/19:34:10.00            220.38430
2018-01-13/19:34:20.00            220.48938
2018-01-13/19:34:30.00            220.59494
2018-01-13/19:34:40.00            220.70099
2018-01-13/19:34:50.00            220.80754
2018-01-13/19:35:00.00            220.91460
2018-01-13/19:35:10.00            221.02217
2018-01-13/19:35:20.00            221.13027
2018-01-13/19:35:30.00            221.23891
2018-01-13/19:35:40.00            221.34810
2018-01-13/19:35:50.00            221.45785
2018-01-13/19:36:00.00            221.56816
2018-01-13/19:36:10.00            221.67906
2018-01-13/19:36:20.00            221.79054
2018-01-13/19:36:30.00            221.90263
2018-01-13/19:36:40.00            222.01533
2018-01-13/19:36:50.00            222.12865
2018-01-13/19:37:00.00            222.24260
2018-01-13/19:37:10.00            222.35720
2018-01-13/19:37:20.00            222.47244
2018-01-13/19:37:30.00            222.58836
2018-01-13/19:37:40.00            222.70495
2018-01-13/19:37:50.00            222.82223
2018-01-13/19:38:00.00            222.94020
2018-01-13/19:38:10.00            223.05888
2018-01-13/19:38:20.00            223.17829
2018-01-13/19:38:30.00            223.29842
2018-01-13/19:38:40.00            223.41929
2018-01-13/19:38:50.00            223.54093
2018-01-13/19:39:00.00            223.66332
2018-01-13/19:39:10.00            223.78649
2018-01-13/19:39:20.00            223.91046
2018-01-13/19:39:30.00            224.03522
2018-01-13/19:39:40.00            224.16079
2018-01-13/19:39:50.00            224.28719
2018-01-13/19:40:00.00            224.41442
2018-01-13/19:40:10.00            224.54250
2018-01-13/19:40:20.00            224.67144
2018-01-13/19:40:30.00            224.80125
2018-01-13/19:40:40.00            224.93195
2018-01-13/19:40:50.00            225.06354
2018-01-13/19:41:00.00            225.19605
2018-01-13/19:41:10.00            225.32947
2018-01-13/19:41:20.00            225.46383
2018-01-13/19:41:30.00            225.59914
2018-01-13/19:41:40.00            225.73541
2018-01-13/19:41:50.00            225.87265
2018-01-13/19:42:00.00            226.01087
2018-01-13/19:42:10.00            226.15010
2018-01-13/19:42:20.00            226.29034
2018-01-13/19:42:30.00            226.43160
2018-01-13/19:42:40.00            226.57391
2018-01-13/19:42:50.00            226.71726
2018-01-13/19:43:00.00            226.86169
2018-01-13/19:43:10.00            227.00719
2018-01-13/19:43:20.00            227.15379
2018-01-13/19:43:30.00            227.30150
2018-01-13/19:43:40.00            227.45033
2018-01-13/19:43:50.00            227.60030
2018-01-13/19:44:00.00            227.75142
2018-01-13/19:44:10.00            227.90370
2018-01-13/19:44:20.00            228.05717
2018-01-13/19:44:30.00            228.21183
2018-01-13/19:44:40.00            228.36770
2018-01-13/19:44:50.00            228.52480
2018-01-13/19:45:00.00            228.68313
2018-01-13/19:45:10.00            228.84273
2018-01-13/19:45:20.00            229.00359
2018-01-13/19:45:30.00            229.16575
2018-01-13/19:45:40.00            229.32920
2018-01-13/19:45:50.00            229.49396
2018-01-13/19:46:00.00            229.66007
2018-01-13/19:46:10.00            229.82752
2018-01-13/19:46:20.00            229.99634
2018-01-13/19:46:30.00            230.16654
2018-01-13/19:46:40.00            230.33813
2018-01-13/19:46:50.00            230.51115
2018-01-13/19:47:00.00            230.68559
2018-01-13/19:47:10.00            230.86148
2018-01-13/19:47:20.00            231.03884
2018-01-13/19:47:30.00            231.21767
2018-01-13/19:47:40.00            231.39801
2018-01-13/19:47:50.00            231.57986
2018-01-13/19:48:00.00            231.76324
2018-01-13/19:48:10.00            231.94817
2018-01-13/19:48:20.00            232.13467
2018-01-13/19:48:30.00            232.32276
2018-01-13/19:48:40.00            232.51245
2018-01-13/19:48:50.00            232.70375
2018-01-13/19:49:00.00            232.89670
2018-01-13/19:49:10.00            233.09131
2018-01-13/19:49:20.00            233.28759
2018-01-13/19:49:30.00            233.48556
2018-01-13/19:49:40.00            233.68525
2018-01-13/19:49:50.00            233.88666
2018-01-13/19:50:00.00            234.08982
2018-01-13/19:50:10.00            234.29475
2018-01-13/19:50:20.00            234.50147
2018-01-13/19:50:30.00            234.70999
2018-01-13/19:50:40.00            234.92033
2018-01-13/19:50:50.00            235.13252
2018-01-13/19:51:00.00            235.34656
2018-01-13/19:51:10.00            235.56249
2018-01-13/19:51:20.00            235.78031
2018-01-13/19:51:30.00            236.00006
2018-01-13/19:51:40.00            236.22174
2018-01-13/19:51:50.00            236.44538
2018-01-13/19:52:00.00            236.67099
2018-01-13/19:52:10.00            236.89861
2018-01-13/19:52:20.00            237.12823
2018-01-13/19:52:30.00            237.35989
2018-01-13/19:52:40.00            237.59360
2018-01-13/19:52:50.00            237.82939
2018-01-13/19:53:00.00            238.06726
2018-01-13/19:53:10.00            238.30726
2018-01-13/19:53:20.00            238.54938
2018-01-13/19:53:30.00            238.79364
2018-01-13/19:53:40.00            239.04009
2018-01-13/19:53:50.00            239.28871
2018-01-13/19:54:00.00            239.53955
2018-01-13/19:54:10.00            239.79261
2018-01-13/19:54:20.00            240.04792
2018-01-13/19:54:30.00            240.30549
2018-01-13/19:54:40.00            240.56535
2018-01-13/19:54:50.00            240.82750
2018-01-13/19:55:00.00            241.09198
2018-01-13/19:55:10.00            241.35879
2018-01-13/19:55:20.00            241.62796
2018-01-13/19:55:30.00            241.89951
2018-01-13/19:55:40.00            242.17344
2018-01-13/19:55:50.00            242.44979
2018-01-13/19:56:00.00            242.72856
2018-01-13/19:56:10.00            243.00978
2018-01-13/19:56:20.00            243.29346
2018-01-13/19:56:30.00            243.57961
2018-01-13/19:56:40.00            243.86826
2018-01-13/19:56:50.00            244.15942
2018-01-13/19:57:00.00            244.45310
2018-01-13/19:57:10.00            244.74932
2018-01-13/19:57:20.00            245.04810
2018-01-13/19:57:30.00            245.34944
2018-01-13/19:57:40.00            245.65337
2018-01-13/19:57:50.00            245.95990
2018-01-13/19:58:00.00            246.26904
2018-01-13/19:58:10.00            246.58080
2018-01-13/19:58:20.00            246.89519
2018-01-13/19:58:30.00            247.21223
2018-01-13/19:58:40.00            247.53193
2018-01-13/19:58:50.00            247.85429
2018-01-13/19:59:00.00            248.17933
2018-01-13/19:59:10.00            248.50706
2018-01-13/19:59:20.00            248.83748
2018-01-13/19:59:30.00            249.17061
2018-01-13/19:59:40.00            249.50645
2018-01-13/19:59:50.00            249.84500
2018-01-13/20:00:00.00            250.18628
2018-01-13/20:00:10.00            250.53028
2018-01-13/20:00:20.00            250.87702
2018-01-13/20:00:30.00            251.22648
2018-01-13/20:00:40.00            251.57869
2018-01-13/20:00:50.00            251.93363
2018-01-13/20:01:00.00            252.29131
2018-01-13/20:01:10.00            252.65173
2018-01-13/20:01:20.00            253.01488
2018-01-13/20:01:30.00            253.38077
2018-01-13/20:01:40.00            253.74939
2018-01-13/20:01:50.00            254.12074
2018-01-13/20:02:00.00            254.49480
2018-01-13/20:02:10.00            254.87158
2018-01-13/20:02:20.00            255.25106
2018-01-13/20:02:30.00            255.63324
2018-01-13/20:02:40.00            256.01810
2018-01-13/20:02:50.00            256.40563
2018-01-13/20:03:00.00            256.79583
2018-01-13/20:03:10.00            257.18867
2018-01-13/20:03:20.00            257.58415
2018-01-13/20:03:30.00            257.98223
2018-01-13/20:03:40.00            258.38292
2018-01-13/20:03:50.00            258.78618
2018-01-13/20:04:00.00            259.19199
2018-01-13/20:04:10.00            259.60034
2018-01-13/20:04:20.00            260.01119
2018-01-13/20:04:30.00            260.42453
2018-01-13/20:04:40.00            260.84033
2018-01-13/20:04:50.00            261.25856
2018-01-13/20:05:00.00            261.67918
2018-01-13/20:05:10.00            262.10217
2018-01-13/20:05:20.00            262.52750
2018-01-13/20:05:30.00            262.95513
2018-01-13/20:05:40.00            263.38503
2018-01-13/20:05:50.00            263.81715
2018-01-13/20:06:00.00            264.25146
2018-01-13/20:06:10.00            264.68793
2018-01-13/20:06:20.00            265.12650
2018-01-13/20:06:30.00            265.56713
2018-01-13/20:06:40.00            266.00979
2018-01-13/20:06:50.00            266.45441
2018-01-13/20:07:00.00            266.90097
2018-01-13/20:07:10.00            267.34940
2018-01-13/20:07:20.00            267.79966
2018-01-13/20:07:30.00            268.25169
2018-01-13/20:07:40.00            268.70544
2018-01-13/20:07:50.00            269.16086
2018-01-13/20:08:00.00            269.61789
2018-01-13/20:08:10.00            270.07647
2018-01-13/20:08:20.00            270.53655
2018-01-13/20:08:30.00            270.99806
2018-01-13/20:08:40.00            271.46094
2018-01-13/20:08:50.00            271.92513
2018-01-13/20:09:00.00            272.39058
2018-01-13/20:09:10.00            272.85720
2018-01-13/20:09:20.00            273.32494
2018-01-13/20:09:30.00            273.79374
2018-01-13/20:09:40.00            274.26351
2018-01-13/20:09:50.00            274.73421
2018-01-13/20:10:00.00            275.20574
2018-01-13/20:10:10.00            275.67806
2018-01-13/20:10:20.00            276.15108
2018-01-13/20:10:30.00            276.62473
2018-01-13/20:10:40.00            277.09895
2018-01-13/20:10:50.00            277.57366
2018-01-13/20:11:00.00            278.04878
2018-01-13/20:11:10.00            278.52425
2018-01-13/20:11:20.00            278.99998
2018-01-13/20:11:30.00            279.47592
2018-01-13/20:11:40.00            279.95197
2018-01-13/20:11:50.00            280.42808
2018-01-13/20:12:00.00            280.90415
2018-01-13/20:12:10.00            281.38013
2018-01-13/20:12:20.00            281.85593
2018-01-13/20:12:30.00            282.33148
2018-01-13/20:12:40.00            282.80671
2018-01-13/20:12:50.00            283.28154
2018-01-13/20:13:00.00            283.75589
2018-01-13/20:13:10.00            284.22971
2018-01-13/20:13:20.00            284.70291
2018-01-13/20:13:30.00            285.17542
2018-01-13/20:13:40.00            285.64717
2018-01-13/20:13:50.00            286.11809
[truncated: 3,407,453 more chars]
