# Supplementary material for: Miniature Dungey-like cycle at Mars
Source: Nat Commun. 2026 Jul 23;17:6129. doi: 10.1038/s41467-026-75019-3 (PMC13396348; doi:10.1038/s41467-026-75019-3)
Supplement: Supplementary file 3 — Source data [file 41467_2026_75019_MOESM3_ESM.zip › data_files/Fig_maven_20180113_190000_vel_o2_GEO_local.txt]

Panel        1:  vel_o2_corr_GEO_local
ytitle=V(O2+) [km/s]
V!DEW!N V!DNS!N V!Dr!N
2018-01-13/19:00:00.61         -0.55126058       1.3278698      0.49513106
2018-01-13/19:00:04.61         -0.68028326       1.3741124      0.32447799
2018-01-13/19:00:08.61         -0.47290645       1.3637361      0.21976949
2018-01-13/19:00:12.61         -0.45869993       1.2367451      0.42539026
2018-01-13/19:00:16.61         -0.60215663       1.4119366      0.75296971
2018-01-13/19:00:20.61         -0.50023953       1.2041610      0.66907317
2018-01-13/19:00:24.61         -0.57400284       1.1877359      0.31036922
2018-01-13/19:00:28.61         -0.50707678       1.0181401      0.17980240
2018-01-13/19:00:32.61         -0.42549184      0.97742084      0.69493533
2018-01-13/19:00:36.61          0.58756948      0.34265575      0.52386733
2018-01-13/19:00:40.61        -0.023846118     -0.14611744     -0.41897252
2018-01-13/19:00:44.61          -2.6148255      0.22393004       1.8979117
2018-01-13/19:00:48.61          -2.5042927     -0.59618824       2.0228032
2018-01-13/19:00:52.61          -3.4113698     -0.23325069       1.7592183
2018-01-13/19:00:56.61          -2.4602538      0.32253586       1.4923475
2018-01-13/19:01:00.61         -0.62345742      0.63429932      0.78095200
2018-01-13/19:01:04.61         -0.44671645      0.70553096      0.50534896
2018-01-13/19:01:08.61         -0.38417078      0.65218046      0.48944092
2018-01-13/19:01:12.61          0.84868126    -0.027102422      0.66040575
2018-01-13/19:01:16.61          0.99065088     -0.31174268      0.70042454
2018-01-13/19:01:20.61          0.56644240     -0.48339464     -0.20502108
2018-01-13/19:01:24.61          0.34205923     -0.29072381     -0.12597903
2018-01-13/19:01:28.61          0.16331611     -0.47092449     -0.45894775
2018-01-13/19:01:32.61         -0.52063113      0.22492128     -0.15742452
2018-01-13/19:01:36.61          -1.6468032      0.54278868     -0.40988986
2018-01-13/19:01:40.61         -0.91860042      0.36677443     -0.47179048
2018-01-13/19:01:44.61          -2.5423721      -5.9974048     -0.85582887
2018-01-13/19:01:48.61          -1.0849903      0.58597755     -0.72398495
2018-01-13/19:01:52.61         -0.57911025      0.82827763      0.23996592
2018-01-13/19:01:56.61         -0.41450216       1.0344389      0.30815973
                               
