# Supplementary material for: Miniature Dungey-like cycle at Mars
Source: Nat Commun. 2026 Jul 23;17:6129. doi: 10.1038/s41467-026-75019-3 (PMC13396348; doi:10.1038/s41467-026-75019-3)
Supplement: Supplementary file 3 — Source data [file 41467_2026_75019_MOESM3_ESM.zip › data_files/Fig_maven_20211102_204700_vel_o2_unc_GEO_local.txt]

Panel        1:  dvel_o2_corr_GEO_local
ytitle=dV(O2+) [km/s]
dV!DEW!N dV!DNS!N dV!Dr!N
2021-11-02/20:47:00.19         -0.13368055   -0.0028240992    -0.059944948
2021-11-02/20:47:04.19         -0.18326248    -0.015464197    -0.075731745
2021-11-02/20:47:08.19         -0.10759995    -0.029678480    -0.037860407
2021-11-02/20:47:12.19         -0.13547976    -0.055711799    -0.091764580
2021-11-02/20:47:16.19         -0.15456632   -0.0090684438    -0.052682864
2021-11-02/20:47:20.19         -0.23118378    -0.078530323    -0.066745806
2021-11-02/20:47:24.19         -0.17334917    -0.089081784    -0.043540408
2021-11-02/20:47:28.19         -0.18184997    -0.043094245    -0.086698744
2021-11-02/20:47:32.19         -0.10072181    -0.059984112    -0.046590497
2021-11-02/20:47:36.19        -0.055349031   -0.0080217124    -0.023095871
2021-11-02/20:47:40.19         -0.17507581     -0.10492534    -0.068560536
2021-11-02/20:47:44.19         -0.23438232     -0.14936208    -0.062880398
2021-11-02/20:47:48.19        -0.046109384    -0.021859043    -0.033237368
2021-11-02/20:47:52.19        -0.066425673    -0.023159943    -0.039396361
2021-11-02/20:47:56.19        -0.029803269    -0.012238581    -0.013254050
2021-11-02/20:48:00.19        -0.034784373    -0.010204694    -0.012615404
2021-11-02/20:48:04.19        -0.014238688   -0.0087019693   -0.0091835123
2021-11-02/20:48:08.19        -0.020261635   -0.0028463559   -0.0037104869
2021-11-02/20:48:12.19        -0.020742907   -0.0074906703    -0.010658957
2021-11-02/20:48:16.19        -0.012295602   -0.0088271291   -0.0051000099
2021-11-02/20:48:20.19        -0.039181984    -0.025465028    -0.012561781
2021-11-02/20:48:24.19         -0.34690988    -0.053113911     -0.11081371
2021-11-02/20:48:28.19         -0.39176802     -0.25272709     -0.11089907
2021-11-02/20:48:32.19         -0.46200763    -0.026071581     -0.13784029
2021-11-02/20:48:36.19         -0.67576397     -0.55837924     -0.32743266
2021-11-02/20:48:40.19          -1.6745325      -1.2411429     -0.73953680
2021-11-02/20:48:44.19         -0.88931665     -0.39139873     -0.71668961
2021-11-02/20:48:48.19         -0.71044868     -0.44302883     -0.40781570
2021-11-02/20:48:52.19          -1.3349891     -0.32171664    -0.044113001
2021-11-02/20:48:56.19         -0.47172194     -0.27487076     -0.28028268
                               
