# Supplementary material for: Miniature Dungey-like cycle at Mars
Source: Nat Commun. 2026 Jul 23;17:6129. doi: 10.1038/s41467-026-75019-3 (PMC13396348; doi:10.1038/s41467-026-75019-3)
Supplement: Supplementary file 3 — Source data [file 41467_2026_75019_MOESM3_ESM.zip › data_files/Fig_maven_20170225_221700_vel_o2_unc_GEO_local.txt]

Panel        1:  dvel_o2_corr_GEO_local
ytitle=dV(O2+) [km/s]
dV!DEW!N dV!DNS!N dV!Dr!N
2017-02-25/22:17:03.83        0.0080239242     0.023561618    -0.058615326
2017-02-25/22:17:07.83        -0.010843401     0.035128544    -0.093121919
2017-02-25/22:17:11.83        0.0041461960     0.052716698    -0.088518847
2017-02-25/22:17:15.83        -0.010282398     0.033754731    -0.060135827
2017-02-25/22:17:19.83         0.013521926     0.030549753    -0.078057096
2017-02-25/22:17:23.83        0.0012205491     0.048759977    -0.054892661
2017-02-25/22:17:27.83         0.010966490     0.042843171    -0.071914952
2017-02-25/22:17:31.83         0.025148032     0.032284641    -0.059357648
2017-02-25/22:17:35.83       -0.0075005837     0.022462274    -0.071885675
2017-02-25/22:17:39.83         0.013228221     0.032784597    -0.054331889
2017-02-25/22:17:43.83        0.0041445581     0.028392051    -0.049795563
2017-02-25/22:17:47.83        0.0098736954     0.024419996    -0.069962402
2017-02-25/22:17:51.83         0.030129353     0.056653636     -0.10177797
2017-02-25/22:17:55.83         0.023876156     0.036194967    -0.075027850
2017-02-25/22:17:59.83          0.16732320      0.12916150     -0.30348319
2017-02-25/22:18:03.83         0.073081602     0.095288768    -0.065340775
2017-02-25/22:18:07.83         0.011207164     0.056945598    -0.079762186
2017-02-25/22:18:11.83         0.015744788     0.070242560    -0.077185301
2017-02-25/22:18:15.83         0.039073000     0.036911510    -0.062477381
2017-02-25/22:18:19.83        0.0034558308     0.048475168    -0.084193426
2017-02-25/22:18:23.83        0.0091160392     0.062860028     -0.10981778
2017-02-25/22:18:27.83          0.30304286      0.50550223     -0.12061654
2017-02-25/22:18:31.83         0.049919979      0.12990871     -0.16851515
2017-02-25/22:18:35.83        -0.012298150     0.034780819    -0.076858927
2017-02-25/22:18:39.83         0.017280688     0.034222149    -0.079538220
2017-02-25/22:18:43.83         0.010724020     0.017424575    -0.040457286
2017-02-25/22:18:47.83         0.012032358     0.017630851    -0.041203751
2017-02-25/22:18:51.83         0.018065076     0.016339825    -0.045817645
2017-02-25/22:18:55.83         0.021204049     0.015183594    -0.025030129
2017-02-25/22:18:59.83         0.013725210     0.021807345    -0.041908278
2017-02-25/22:19:03.83         0.042237554     0.033159214    -0.046992245
2017-02-25/22:19:07.83          0.12888629      0.13214662     -0.16552081
2017-02-25/22:19:11.83          0.13638930      0.10364038     -0.16643515
2017-02-25/22:19:15.83         0.082255795      0.10302146     -0.13632343
2017-02-25/22:19:19.83         0.079047958      0.14739319     -0.21111273
2017-02-25/22:19:23.83          0.16755458      0.17179124     -0.16755511
2017-02-25/22:19:27.83                -NaN            -NaN            -NaN
2017-02-25/22:19:31.83         0.023309912     0.054207835    -0.033108763
2017-02-25/22:19:35.83         0.035101058     0.047494338    -0.063768209
2017-02-25/22:19:39.83         0.015615126     0.043932516    -0.037705997
2017-02-25/22:19:43.83         0.015000383     0.016230010    -0.021941154
2017-02-25/22:19:47.83         0.010086096     0.012993238    -0.016699199
2017-02-25/22:19:51.83         0.011085912    0.0088654897    -0.018259268
2017-02-25/22:19:55.83        0.0074788064     0.010887781    -0.017347735
2017-02-25/22:19:59.83        0.0025376921     0.015372596    -0.015899234
2017-02-25/22:20:03.83        0.0064760382    0.0091372870    -0.010440868
2017-02-25/22:20:07.83        0.0040083431     0.011361844   -0.0096063413
2017-02-25/22:20:11.83        0.0056777069    0.0081561158    -0.014086000
2017-02-25/22:20:15.83        0.0054916988     0.015887344   -0.0076261600
2017-02-25/22:20:19.83         0.010270823     0.011374363    -0.012464862
2017-02-25/22:20:23.83        0.0058912976     0.014498662    -0.010521304
2017-02-25/22:20:27.83        0.0056348380     0.011764627   -0.0076809662
2017-02-25/22:20:31.83         0.012167995     0.015095828    -0.013326141
2017-02-25/22:20:35.83         0.014663539     0.013486642   -0.0090050607
2017-02-25/22:20:39.83         0.010226991     0.011759778   -0.0095858461
2017-02-25/22:20:43.83        0.0070572658    0.0091662943    -0.010104018
2017-02-25/22:20:47.83         0.010549871    0.0081089967    -0.012077497
2017-02-25/22:20:51.83        0.0041648715     0.011380571    -0.011884326
2017-02-25/22:20:55.83        0.0063032106     0.011642175    -0.013651570
2017-02-25/22:20:59.83        0.0085928256     0.011227511    -0.012232578
2017-02-25/22:21:03.83         0.019424791     0.023295718    -0.013190191
2017-02-25/22:21:07.83       -0.0017698760     0.018756928    -0.019904600
2017-02-25/22:21:11.83       0.00083239064     0.018918619    -0.015835234
2017-02-25/22:21:15.83        0.0063466335    0.0080155849    -0.015364821
2017-02-25/22:21:19.83        0.0049967946     0.015566418    -0.017637206
2017-02-25/22:21:23.83        0.0078206052     0.023668193    -0.011618947
2017-02-25/22:21:27.83         0.019016831     0.020355954    -0.021147263
2017-02-25/22:21:31.83         0.014285797     0.015711405    -0.016146348
2017-02-25/22:21:35.83        0.0063188093     0.032894006    -0.018418739
2017-02-25/22:21:39.83         0.029646282     0.048329429    -0.027117745
2017-02-25/22:21:43.83         0.011100036     0.026350932    -0.017061027
2017-02-25/22:21:47.83         0.041912012     0.055399173    -0.038647234
2017-02-25/22:21:51.83         0.033497483     0.045545141    -0.029890469
2017-02-25/22:21:55.83         0.027854096     0.039175926    -0.040858902
                               
