# Supplementary material for: Miniature Dungey-like cycle at Mars
Source: Nat Commun. 2026 Jul 23;17:6129. doi: 10.1038/s41467-026-75019-3 (PMC13396348; doi:10.1038/s41467-026-75019-3)
Supplement: Supplementary file 3 — Source data [file 41467_2026_75019_MOESM3_ESM.zip › data_files/Fig_maven_20190303_112600_vel_o_GEO_local.txt]

Panel        1:  vel_o_corr_GEO_local
ytitle=V(O+) [km/s]
V!DEW!N V!DNS!N V!Dr!N
2019-03-03/11:26:01.64          0.12183682      0.90363514      0.14765491
2019-03-03/11:26:05.64         0.043720700      0.96456023      0.36277169
2019-03-03/11:26:09.64        -0.083734213      0.92976448      0.28941247
2019-03-03/11:26:13.64         -0.13231157      0.91437386      0.24351659
2019-03-03/11:26:17.64         0.023406592      0.91147086      0.25800311
2019-03-03/11:26:21.64         0.085644255      0.99514735   0.00031590479
2019-03-03/11:26:25.64        -0.012138669       1.0010436      0.11272995
2019-03-03/11:26:29.64        -0.038811061      0.97640083     -0.26734518
2019-03-03/11:26:33.64          0.12699101       1.1364257     -0.15938761
2019-03-03/11:26:37.64          0.20915623      0.87583452     0.079664432
2019-03-03/11:26:41.64         0.075351332       1.0958407     0.083103454
2019-03-03/11:26:45.64        0.0097848332       1.1028235      0.22546720
2019-03-03/11:26:49.64         -0.33484666      0.68984661      0.15346967
2019-03-03/11:26:53.64         0.024605708      0.73008998      0.17672205
2019-03-03/11:26:57.64         -0.12525222      0.76793838      0.17621834
2019-03-03/11:27:01.64         -0.26733724      0.87021338     0.027362717
2019-03-03/11:27:05.64         -0.25112641      0.64221750    -0.059127191
2019-03-03/11:27:09.64         -0.14414145      0.73135674      0.33153796
2019-03-03/11:27:13.64         -0.17928481      0.93153158      0.20879684
2019-03-03/11:27:17.64         -0.28777294      0.85294027     0.043470741
2019-03-03/11:27:21.64         -0.25131687      0.76170718      0.24597542
2019-03-03/11:27:25.64          0.17988469      0.88791517      0.16066352
2019-03-03/11:27:29.64         -0.29775207      0.71588483     0.091828597
2019-03-03/11:27:33.64         -0.48575987      0.51070852     -0.21218307
2019-03-03/11:27:37.64          0.15531677      0.24097201     0.071575895
2019-03-03/11:27:41.64         -0.35131102     0.064499294     -0.32206320
2019-03-03/11:27:45.64         0.080963629     -0.74482068   -0.0052614938
2019-03-03/11:27:49.64           3.4613856      -1.6306577     -0.33924059
2019-03-03/11:27:53.64           2.0744224      0.33697742      0.62410453
2019-03-03/11:27:57.64          0.42638231      0.63835472     0.074106092
2019-03-03/11:28:01.64        0.0023605113      0.63913811      0.31007070
2019-03-03/11:28:05.64         -0.52088369      0.42505280      0.14891148
2019-03-03/11:28:09.64         -0.31396548      0.78845264       1.3214896
2019-03-03/11:28:13.64          0.17236511     0.089393917       2.2118003
2019-03-03/11:28:17.64          0.98740323      0.99803858       3.2994770
2019-03-03/11:28:21.64         0.081093488      0.84240617       1.0924312
2019-03-03/11:28:25.64         -0.44585709      0.47934983    -0.092340852
2019-03-03/11:28:29.64         -0.19552449      0.43033004     -0.23636574
2019-03-03/11:28:33.64         -0.43687785      0.79370307     -0.40817209
2019-03-03/11:28:37.64         -0.29069758      0.51457248       1.2093002
2019-03-03/11:28:41.64         0.029483169      0.17124783      0.82270043
2019-03-03/11:28:45.64         -0.57770713      0.83102583      0.48970372
2019-03-03/11:28:49.64         -0.70791610     -0.36105329     -0.75494718
2019-03-03/11:28:53.64        -0.031258543     0.093100591      0.47093366
2019-03-03/11:28:57.64         -0.11477120       1.4579981      0.65516997
                               
