# Supplementary material for: Miniature Dungey-like cycle at Mars
Source: Nat Commun. 2026 Jul 23;17:6129. doi: 10.1038/s41467-026-75019-3 (PMC13396348; doi:10.1038/s41467-026-75019-3)
Supplement: Supplementary file 3 — Source data [file 41467_2026_75019_MOESM3_ESM.zip › data_files/Fig_maven_20180113_190000_B_EW.txt]

Panel        1:  B_EW
ytitle=B!DEW!N [nT]

2018-01-13/18:58:30.02           18.676514             NaN
2018-01-13/18:58:30.05           18.633119             NaN
2018-01-13/18:58:30.08           18.663677             NaN
2018-01-13/18:58:30.11           18.674940             NaN
2018-01-13/18:58:30.14           18.569824             NaN
2018-01-13/18:58:30.17           18.548321             NaN
2018-01-13/18:58:30.20           18.531986             NaN
2018-01-13/18:58:30.24           18.504584             NaN
2018-01-13/18:58:30.27           18.469038             NaN
2018-01-13/18:58:30.30           18.440028             NaN
2018-01-13/18:58:30.33           18.420201             NaN
2018-01-13/18:58:30.36           18.395706             NaN
2018-01-13/18:58:30.39           18.380317             NaN
2018-01-13/18:58:30.42           18.370132             NaN
2018-01-13/18:58:30.45           18.349427             NaN
2018-01-13/18:58:30.49           18.327407             NaN
2018-01-13/18:58:30.52           18.307431             NaN
2018-01-13/18:58:30.55           18.293841             NaN
2018-01-13/18:58:30.58           18.283181             NaN
2018-01-13/18:58:30.61           18.270956             NaN
2018-01-13/18:58:30.64           18.266413             NaN
2018-01-13/18:58:30.67           18.258021             NaN
2018-01-13/18:58:30.70           18.242185             NaN
2018-01-13/18:58:30.74           18.225976             NaN
2018-01-13/18:58:30.77           18.209874             NaN
2018-01-13/18:58:30.80           18.199081             NaN
2018-01-13/18:58:30.83           18.181348             NaN
2018-01-13/18:58:30.86           18.168872             NaN
2018-01-13/18:58:30.89           18.163501             NaN
2018-01-13/18:58:30.92           18.149231             NaN
2018-01-13/18:58:30.95           18.134241             NaN
2018-01-13/18:58:30.99           18.115009             NaN
2018-01-13/18:58:31.02           18.096583             NaN
2018-01-13/18:58:31.05           18.087020             NaN
2018-01-13/18:58:31.08           18.071352             NaN
2018-01-13/18:58:31.11           18.062937             NaN
2018-01-13/18:58:31.14           18.044374             NaN
2018-01-13/18:58:31.17           18.017396             NaN
2018-01-13/18:58:31.20           17.994450             NaN
2018-01-13/18:58:31.24           17.972237             NaN
2018-01-13/18:58:31.27           17.959915             NaN
2018-01-13/18:58:31.30           17.953101             NaN
2018-01-13/18:58:31.33           17.942497             NaN
2018-01-13/18:58:31.36           17.945782             NaN
2018-01-13/18:58:31.39           17.947884             NaN
2018-01-13/18:58:31.42           17.943466             NaN
2018-01-13/18:58:31.45           17.937670             NaN
2018-01-13/18:58:31.49           17.930161             NaN
2018-01-13/18:58:31.52           17.926741             NaN
2018-01-13/18:58:31.55           17.919523             NaN
2018-01-13/18:58:31.58           17.904512             NaN
2018-01-13/18:58:31.61           17.886818             NaN
2018-01-13/18:58:31.64           17.857579             NaN
2018-01-13/18:58:31.67           17.817293             NaN
2018-01-13/18:58:31.70           17.788402             NaN
2018-01-13/18:58:31.74           17.752385             NaN
2018-01-13/18:58:31.77           17.716700             NaN
2018-01-13/18:58:31.80           17.678321             NaN
2018-01-13/18:58:31.83           17.645291             NaN
2018-01-13/18:58:31.86           17.618907             NaN
2018-01-13/18:58:31.89           17.581444             NaN
2018-01-13/18:58:31.92           17.553517             NaN
2018-01-13/18:58:31.95           17.531194             NaN
2018-01-13/18:58:31.99           17.490712             NaN
2018-01-13/18:58:32.02           17.474558             NaN
2018-01-13/18:58:32.05           17.464233             NaN
2018-01-13/18:58:32.08           17.451722             NaN
2018-01-13/18:58:32.11           17.427725             NaN
2018-01-13/18:58:32.14           17.395805             NaN
2018-01-13/18:58:32.17           17.362756             NaN
2018-01-13/18:58:32.20           17.320126             NaN
2018-01-13/18:58:32.24           17.275556             NaN
2018-01-13/18:58:32.27           17.240113             NaN
2018-01-13/18:58:32.30           17.194618             NaN
2018-01-13/18:58:32.33           17.140700             NaN
2018-01-13/18:58:32.36           17.088916             NaN
2018-01-13/18:58:32.39           17.031484             NaN
2018-01-13/18:58:32.42           16.982013             NaN
2018-01-13/18:58:32.45           16.939787             NaN
2018-01-13/18:58:32.49           16.895205             NaN
2018-01-13/18:58:32.52           16.864408             NaN
2018-01-13/18:58:32.55           16.841247             NaN
2018-01-13/18:58:32.58           16.807648             NaN
2018-01-13/18:58:32.61           16.768732             NaN
2018-01-13/18:58:32.64           16.726526             NaN
2018-01-13/18:58:32.67           16.679337             NaN
2018-01-13/18:58:32.70           16.642757             NaN
2018-01-13/18:58:32.74           16.599963             NaN
2018-01-13/18:58:32.77           16.564990             NaN
2018-01-13/18:58:32.80           16.517785             NaN
2018-01-13/18:58:32.83           16.463431             NaN
2018-01-13/18:58:32.86           16.404755             NaN
2018-01-13/18:58:32.89           16.345909             NaN
2018-01-13/18:58:32.92           16.290950             NaN
2018-01-13/18:58:32.95           16.245142             NaN
2018-01-13/18:58:32.99           16.197081             NaN
2018-01-13/18:58:33.02           16.144991             NaN
2018-01-13/18:58:33.05           16.080397             NaN
2018-01-13/18:58:33.08           16.015717             NaN
2018-01-13/18:58:33.11           15.954045             NaN
2018-01-13/18:58:33.14           15.897201             NaN
2018-01-13/18:58:33.17           15.847187             NaN
2018-01-13/18:58:33.20           15.785665             NaN
2018-01-13/18:58:33.24           15.721273             NaN
2018-01-13/18:58:33.27           15.641436             NaN
2018-01-13/18:58:33.30           15.573981             NaN
2018-01-13/18:58:33.33           15.517613             NaN
2018-01-13/18:58:33.36           15.462080             NaN
2018-01-13/18:58:33.39           15.411824             NaN
2018-01-13/18:58:33.42           15.349000             NaN
2018-01-13/18:58:33.45           15.282315             NaN
2018-01-13/18:58:33.49           15.225398             NaN
2018-01-13/18:58:33.52           15.175958             NaN
2018-01-13/18:58:33.55           15.135197             NaN
2018-01-13/18:58:33.58           15.073398             NaN
2018-01-13/18:58:33.61           14.997599             NaN
2018-01-13/18:58:33.64           14.933379             NaN
2018-01-13/18:58:33.67           14.876152             NaN
2018-01-13/18:58:33.70           14.846074             NaN
2018-01-13/18:58:33.74           14.819139             NaN
2018-01-13/18:58:33.77           14.801262             NaN
2018-01-13/18:58:33.80           14.787371             NaN
2018-01-13/18:58:33.83           14.764705             NaN
2018-01-13/18:58:33.86           14.756173             NaN
2018-01-13/18:58:33.89           14.761043             NaN
2018-01-13/18:58:33.92           14.753522             NaN
2018-01-13/18:58:33.95           14.743776             NaN
2018-01-13/18:58:33.99           14.728786             NaN
2018-01-13/18:58:34.02           14.717230             NaN
2018-01-13/18:58:34.05           14.687700             NaN
2018-01-13/18:58:34.08           14.637342             NaN
2018-01-13/18:58:34.11           14.587238             NaN
2018-01-13/18:58:34.14           14.546677             NaN
2018-01-13/18:58:34.17           14.500873             NaN
2018-01-13/18:58:34.20           14.464780             NaN
2018-01-13/18:58:34.24           14.423747             NaN
2018-01-13/18:58:34.27           14.383170             NaN
2018-01-13/18:58:34.30           14.345951             NaN
2018-01-13/18:58:34.33           14.314649             NaN
2018-01-13/18:58:34.36           14.289488             NaN
2018-01-13/18:58:34.39           14.281445             NaN
2018-01-13/18:58:34.42           14.267076             NaN
2018-01-13/18:58:34.45           14.260853             NaN
2018-01-13/18:58:34.49           14.246697             NaN
2018-01-13/18:58:34.52           14.224596             NaN
2018-01-13/18:58:34.55           14.197039             NaN
2018-01-13/18:58:34.58           14.173826             NaN
2018-01-13/18:58:34.61           14.148062             NaN
2018-01-13/18:58:34.64           14.136225             NaN
2018-01-13/18:58:34.67           14.111364             NaN
2018-01-13/18:58:34.70           14.101291             NaN
2018-01-13/18:58:34.74           14.074749             NaN
2018-01-13/18:58:34.77           14.048238             NaN
2018-01-13/18:58:34.80           14.023379             NaN
2018-01-13/18:58:34.83           14.003015             NaN
2018-01-13/18:58:34.86           13.973177             NaN
2018-01-13/18:58:34.89           13.953432             NaN
2018-01-13/18:58:34.92           13.936200             NaN
2018-01-13/18:58:34.95           13.922644             NaN
2018-01-13/18:58:34.99           13.887476             NaN
2018-01-13/18:58:35.02           13.868397             NaN
2018-01-13/18:58:35.05           13.839943             NaN
2018-01-13/18:58:35.08           13.814594             NaN
2018-01-13/18:58:35.11           13.788488             NaN
2018-01-13/18:58:35.14           13.767155             NaN
2018-01-13/18:58:35.17           13.749089             NaN
2018-01-13/18:58:35.20           13.718450             NaN
2018-01-13/18:58:35.24           13.681513             NaN
2018-01-13/18:58:35.27           13.661535             NaN
2018-01-13/18:58:35.30           13.635228             NaN
2018-01-13/18:58:35.33           13.624990             NaN
2018-01-13/18:58:35.36           13.616759             NaN
2018-01-13/18:58:35.39           13.608908             NaN
2018-01-13/18:58:35.42           13.596282             NaN
2018-01-13/18:58:35.45           13.579347             NaN
2018-01-13/18:58:35.49           13.550852             NaN
2018-01-13/18:58:35.52           13.535597             NaN
2018-01-13/18:58:35.55           13.505097             NaN
2018-01-13/18:58:35.58           13.484091             NaN
2018-01-13/18:58:35.61           13.455049             NaN
2018-01-13/18:58:35.64           13.431277             NaN
2018-01-13/18:58:35.67           13.407897             NaN
2018-01-13/18:58:35.70           13.378800             NaN
2018-01-13/18:58:35.74           13.350314             NaN
2018-01-13/18:58:35.77           13.341207             NaN
2018-01-13/18:58:35.80           13.323966             NaN
2018-01-13/18:58:35.83           13.312081             NaN
2018-01-13/18:58:35.86           13.298362             NaN
2018-01-13/18:58:35.89           13.291439             NaN
2018-01-13/18:58:35.92           13.274239             NaN
2018-01-13/18:58:35.95           13.256881             NaN
2018-01-13/18:58:35.99           13.242257             NaN
2018-01-13/18:58:36.02           13.220958             NaN
2018-01-13/18:58:36.05           13.199005             NaN
2018-01-13/18:58:36.08           13.179315             NaN
2018-01-13/18:58:36.11           13.159461             NaN
2018-01-13/18:58:36.14           13.144799             NaN
2018-01-13/18:58:36.17           13.125689             NaN
2018-01-13/18:58:36.20           13.109606             NaN
2018-01-13/18:58:36.24           13.086366             NaN
2018-01-13/18:58:36.27           13.069016             NaN
2018-01-13/18:58:36.30           13.064152             NaN
2018-01-13/18:58:36.33           13.060547             NaN
2018-01-13/18:58:36.36           13.040099             NaN
2018-01-13/18:58:36.39           13.027484             NaN
2018-01-13/18:58:36.42           13.007435             NaN
2018-01-13/18:58:36.45           12.991084             NaN
2018-01-13/18:58:36.49           12.965416             NaN
2018-01-13/18:58:36.52           12.942618             NaN
2018-01-13/18:58:36.55           12.921028             NaN
2018-01-13/18:58:36.58           12.890846             NaN
2018-01-13/18:58:36.61           12.864149             NaN
2018-01-13/18:58:36.64           12.851055             NaN
2018-01-13/18:58:36.67           12.830328             NaN
2018-01-13/18:58:36.70           12.801286             NaN
2018-01-13/18:58:36.74           12.771552             NaN
2018-01-13/18:58:36.77           12.754275             NaN
2018-01-13/18:58:36.80           12.744374             NaN
2018-01-13/18:58:36.83           12.735934             NaN
2018-01-13/18:58:36.86           12.723007             NaN
2018-01-13/18:58:36.89           12.702685             NaN
2018-01-13/18:58:36.92           12.686069             NaN
2018-01-13/18:58:36.95           12.664644             NaN
2018-01-13/18:58:36.99           12.647792             NaN
2018-01-13/18:58:37.02           12.627575             NaN
2018-01-13/18:58:37.05           12.614815             NaN
2018-01-13/18:58:37.08           12.595533             NaN
2018-01-13/18:58:37.11           12.574314             NaN
2018-01-13/18:58:37.14           12.555083             NaN
2018-01-13/18:58:37.17           12.531260             NaN
2018-01-13/18:58:37.20           12.505962             NaN
2018-01-13/18:58:37.24           12.490190             NaN
2018-01-13/18:58:37.27           12.479940             NaN
2018-01-13/18:58:37.30           12.475455             NaN
2018-01-13/18:58:37.33           12.462812             NaN
2018-01-13/18:58:37.36           12.449025             NaN
2018-01-13/18:58:37.39           12.430217             NaN
2018-01-13/18:58:37.42           12.414212             NaN
2018-01-13/18:58:37.45           12.400886             NaN
2018-01-13/18:58:37.49           12.381772             NaN
2018-01-13/18:58:37.52           12.365090             NaN
2018-01-13/18:58:37.55           12.340637             NaN
2018-01-13/18:58:37.58           12.318739             NaN
2018-01-13/18:58:37.61           12.299643             NaN
2018-01-13/18:58:37.64           12.274937             NaN
2018-01-13/18:58:37.67           12.252192             NaN
2018-01-13/18:58:37.70           12.229282             NaN
2018-01-13/18:58:37.74           12.215169             NaN
2018-01-13/18:58:37.77           12.207002             NaN
2018-01-13/18:58:37.80           12.198890             NaN
2018-01-13/18:58:37.83           12.189887             NaN
2018-01-13/18:58:37.86           12.174708             NaN
2018-01-13/18:58:37.89           12.152065             NaN
2018-01-13/18:58:37.92           12.135203             NaN
2018-01-13/18:58:37.95           12.112089             NaN
2018-01-13/18:58:37.99           12.097403             NaN
2018-01-13/18:58:38.02           12.081306             NaN
2018-01-13/18:58:38.05           12.060960             NaN
2018-01-13/18:58:38.08           12.033540             NaN
2018-01-13/18:58:38.11           12.016438             NaN
2018-01-13/18:58:38.14           11.989328             NaN
2018-01-13/18:58:38.17           11.967056             NaN
2018-01-13/18:58:38.20           11.950529             NaN
2018-01-13/18:58:38.24           11.938969             NaN
2018-01-13/18:58:38.27           11.930088             NaN
2018-01-13/18:58:38.30           11.911113             NaN
2018-01-13/18:58:38.33           11.900860             NaN
2018-01-13/18:58:38.36           11.891374             NaN
2018-01-13/18:58:38.39           11.874539             NaN
2018-01-13/18:58:38.42           11.858948             NaN
2018-01-13/18:58:38.45           11.846854             NaN
2018-01-13/18:58:38.49           11.827062             NaN
2018-01-13/18:58:38.52           11.814716             NaN
2018-01-13/18:58:38.55           11.790987             NaN
2018-01-13/18:58:38.58           11.770988             NaN
2018-01-13/18:58:38.61           11.742044             NaN
2018-01-13/18:58:38.64           11.711977             NaN
2018-01-13/18:58:38.67           11.686643             NaN
2018-01-13/18:58:38.70           11.674653             NaN
2018-01-13/18:58:38.74           11.666732             NaN
2018-01-13/18:58:38.77           11.665645             NaN
2018-01-13/18:58:38.80           11.652824             NaN
2018-01-13/18:58:38.83           11.640662             NaN
2018-01-13/18:58:38.86           11.624534             NaN
2018-01-13/18:58:38.89           11.609017             NaN
2018-01-13/18:58:38.92           11.598921             NaN
2018-01-13/18:58:38.95           11.588437             NaN
2018-01-13/18:58:38.99           11.567933             NaN
2018-01-13/18:58:39.02           11.539784             NaN
2018-01-13/18:58:39.05           11.510123             NaN
2018-01-13/18:58:39.08           11.489081             NaN
2018-01-13/18:58:39.11           11.457576             NaN
2018-01-13/18:58:39.14           11.437134             NaN
2018-01-13/18:58:39.17           11.422128             NaN
2018-01-13/18:58:39.20           11.397450             NaN
2018-01-13/18:58:39.24           11.383497             NaN
2018-01-13/18:58:39.27           11.383143             NaN
2018-01-13/18:58:39.30           11.373649             NaN
2018-01-13/18:58:39.33           11.361665             NaN
2018-01-13/18:58:39.36           11.341753             NaN
2018-01-13/18:58:39.39           11.333203             NaN
2018-01-13/18:58:39.42           11.317033             NaN
2018-01-13/18:58:39.45           11.308040             NaN
2018-01-13/18:58:39.49           11.295163             NaN
2018-01-13/18:58:39.52           11.278792             NaN
2018-01-13/18:58:39.55           11.251811             NaN
2018-01-13/18:58:39.58           11.226070             NaN
2018-01-13/18:58:39.61           11.201215             NaN
2018-01-13/18:58:39.64           11.177384             NaN
2018-01-13/18:58:39.67           11.159672             NaN
2018-01-13/18:58:39.70           11.152493             NaN
2018-01-13/18:58:39.74           11.132273             NaN
2018-01-13/18:58:39.77           11.126502             NaN
2018-01-13/18:58:39.80           11.104462             NaN
2018-01-13/18:58:39.83           11.079803             NaN
2018-01-13/18:58:39.86           11.055908             NaN
2018-01-13/18:58:39.89           11.036477             NaN
2018-01-13/18:58:39.92           11.030589             NaN
2018-01-13/18:58:39.95           11.011001             NaN
2018-01-13/18:58:39.99           10.987639             NaN
2018-01-13/18:58:40.02           10.964999             NaN
2018-01-13/18:58:40.05           10.932126             NaN
2018-01-13/18:58:40.08           10.899957             NaN
2018-01-13/18:58:40.11           10.878804             NaN
2018-01-13/18:58:40.14           10.869830             NaN
2018-01-13/18:58:40.17           10.852271             NaN
2018-01-13/18:58:40.20           10.833790             NaN
2018-01-13/18:58:40.24           10.828347             NaN
2018-01-13/18:58:40.27           10.813484             NaN
2018-01-13/18:58:40.30           10.797848             NaN
2018-01-13/18:58:40.33           10.787279             NaN
2018-01-13/18:58:40.36           10.771994             NaN
2018-01-13/18:58:40.39           10.762446             NaN
2018-01-13/18:58:40.42           10.746522             NaN
2018-01-13/18:58:40.45           10.732464             NaN
2018-01-13/18:58:40.49           10.704160             NaN
2018-01-13/18:58:40.52           10.674004             NaN
2018-01-13/18:58:40.55           10.646119             NaN
2018-01-13/18:58:40.58           10.618464             NaN
2018-01-13/18:58:40.61           10.593809             NaN
2018-01-13/18:58:40.64           10.584739             NaN
2018-01-13/18:58:40.67           10.562667             NaN
2018-01-13/18:58:40.70           10.547188             NaN
2018-01-13/18:58:40.74           10.532546             NaN
2018-01-13/18:58:40.77           10.516971             NaN
2018-01-13/18:58:40.80           10.496303             NaN
2018-01-13/18:58:40.83           10.477599             NaN
2018-01-13/18:58:40.86           10.465170             NaN
2018-01-13/18:58:40.89           10.444490             NaN
2018-01-13/18:58:40.92           10.428399             NaN
2018-01-13/18:58:40.95           10.403972             NaN
2018-01-13/18:58:40.99           10.369739             NaN
2018-01-13/18:58:41.02           10.333148             NaN
2018-01-13/18:58:41.05           10.309857             NaN
2018-01-13/18:58:41.08           10.288652             NaN
2018-01-13/18:58:41.11           10.270725             NaN
2018-01-13/18:58:41.14           10.254117             NaN
2018-01-13/18:58:41.17           10.244940             NaN
2018-01-13/18:58:41.20           10.221454             NaN
2018-01-13/18:58:41.24           10.206108             NaN
2018-01-13/18:58:41.27           10.190724             NaN
2018-01-13/18:58:41.30           10.179700             NaN
2018-01-13/18:58:41.33           10.155463             NaN
2018-01-13/18:58:41.36           10.134354             NaN
2018-01-13/18:58:41.39           10.120136             NaN
2018-01-13/18:58:41.42           10.098298             NaN
2018-01-13/18:58:41.45           10.072694             NaN
2018-01-13/18:58:41.49           10.045436             NaN
2018-01-13/18:58:41.52           10.022988             NaN
2018-01-13/18:58:41.55           10.008491             NaN
2018-01-13/18:58:41.58           9.9887706             NaN
2018-01-13/18:58:41.61           9.9809758             NaN
2018-01-13/18:58:41.64           9.9713647             NaN
2018-01-13/18:58:41.67           9.9497880             NaN
2018-01-13/18:58:41.70           9.9335031             NaN
2018-01-13/18:58:41.74           9.9218383             NaN
2018-01-13/18:58:41.77           9.9078935             NaN
2018-01-13/18:58:41.80           9.8884432             NaN
2018-01-13/18:58:41.83           9.8663036             NaN
2018-01-13/18:58:41.86           9.8497083             NaN
2018-01-13/18:58:41.89           9.8250632             NaN
2018-01-13/18:58:41.92           9.7916612             NaN
2018-01-13/18:58:41.95           9.7614380             NaN
2018-01-13/18:58:41.99           9.7309218             NaN
2018-01-13/18:58:42.02           9.6971893             NaN
2018-01-13/18:58:42.05           9.6750606             NaN
2018-01-13/18:58:42.08           9.6604927             NaN
2018-01-13/18:58:42.11           9.6498339             NaN
2018-01-13/18:58:42.14           9.6341271             NaN
2018-01-13/18:58:42.17           9.6231501             NaN
2018-01-13/18:58:42.20           9.6116341             NaN
2018-01-13/18:58:42.24           9.6032511             NaN
2018-01-13/18:58:42.27           9.5830074             NaN
2018-01-13/18:58:42.30           9.5650474             NaN
2018-01-13/18:58:42.33           9.5464307             NaN
2018-01-13/18:58:42.36           9.5346664             NaN
2018-01-13/18:58:42.39           9.5136264             NaN
2018-01-13/18:58:42.42           9.4864963             NaN
2018-01-13/18:58:42.45           9.4611715             NaN
2018-01-13/18:58:42.49           9.4379629             NaN
2018-01-13/18:58:42.52           9.4065410             NaN
2018-01-13/18:58:42.55           9.3844580             NaN
2018-01-13/18:58:42.58           9.3768391             NaN
2018-01-13/18:58:42.61           9.3698396             NaN
2018-01-13/18:58:42.64           9.3486191             NaN
2018-01-13/18:58:42.67           9.3216185             NaN
2018-01-13/18:58:42.70           9.3069465             NaN
2018-01-13/18:58:42.73           9.2793446             NaN
2018-01-13/18:58:42.77           9.2645992             NaN
2018-01-13/18:58:42.80           9.2526812             NaN
2018-01-13/18:58:42.83           9.2489341             NaN
2018-01-13/18:58:42.86           9.2339413             NaN
2018-01-13/18:58:42.89           9.2118765             NaN
2018-01-13/18:58:42.92           9.1887244             NaN
2018-01-13/18:58:42.95           9.1743761             NaN
2018-01-13/18:58:42.98           9.1512454             NaN
2018-01-13/18:58:43.02           9.1393120             NaN
2018-01-13/18:58:43.05           9.1309160             NaN
2018-01-13/18:58:43.08           9.1226911             NaN
2018-01-13/18:58:43.11           9.1067315             NaN
2018-01-13/18:58:43.14           9.0900595             NaN
2018-01-13/18:58:43.17           9.0746073             NaN
2018-01-13/18:58:43.20           9.0601586             NaN
2018-01-13/18:58:43.23           9.0461271             NaN
2018-01-13/18:58:43.27           9.0316386             NaN
2018-01-13/18:58:43.30           9.0149638             NaN
2018-01-13/18:58:43.33           8.9935301             NaN
2018-01-13/18:58:43.36           8.9754262             NaN
2018-01-13/18:58:43.39           8.9527277             NaN
2018-01-13/18:58:43.42           8.9253720             NaN
2018-01-13/18:58:43.45           8.9037480             NaN
2018-01-13/18:58:43.48           8.8833719             NaN
2018-01-13/18:58:43.52           8.8646214             NaN
2018-01-13/18:58:43.55           8.8551853             NaN
2018-01-13/18:58:43.58           8.8580005             NaN
2018-01-13/18:58:43.61           8.8508976             NaN
2018-01-13/18:58:43.64           8.8366508             NaN
2018-01-13/18:58:43.67           8.8247203             NaN
2018-01-13/18:58:43.70           8.8066387             NaN
2018-01-13/18:58:43.73           8.7900600             NaN
2018-01-13/18:58:43.77           8.7805248             NaN
2018-01-13/18:58:43.80           8.7744225             NaN
2018-01-13/18:58:43.83           8.7617256             NaN
2018-01-13/18:58:43.86           8.7389487             NaN
2018-01-13/18:58:43.89           8.7182510             NaN
2018-01-13/18:58:43.92           8.6961647             NaN
2018-01-13/18:58:43.95           8.6752441             NaN
2018-01-13/18:58:43.98           8.6622092             NaN
2018-01-13/18:58:44.02           8.6551799             NaN
2018-01-13/18:58:44.05           8.6434125             NaN
2018-01-13/18:58:44.08           8.6247573             NaN
2018-01-13/18:58:44.11           8.6080910             NaN
2018-01-13/18:58:44.14           8.5895326             NaN
2018-01-13/18:58:44.17           8.5767348             NaN
2018-01-13/18:58:44.20           8.5693679             NaN
2018-01-13/18:58:44.23           8.5520184             NaN
2018-01-13/18:58:44.27           8.5494238             NaN
2018-01-13/18:58:44.30           8.5378485             NaN
2018-01-13/18:58:44.33           8.5218487             NaN
2018-01-13/18:58:44.36           8.5020293             NaN
2018-01-13/18:58:44.39           8.4787274             NaN
2018-01-13/18:58:44.42           8.4593954             NaN
2018-01-13/18:58:44.45           8.4354887             NaN
2018-01-13/18:58:44.48           8.4118516             NaN
2018-01-13/18:58:44.52           8.4076245             NaN
2018-01-13/18:58:44.55           8.3983834             NaN
2018-01-13/18:58:44.58           8.3789038             NaN
2018-01-13/18:58:44.61           8.3619292             NaN
2018-01-13/18:58:44.64           8.3426607             NaN
2018-01-13/18:58:44.67           8.3369595             NaN
2018-01-13/18:58:44.70           8.3341992             NaN
2018-01-13/18:58:44.73           8.3271580             NaN
2018-01-13/18:58:44.77           8.3251114             NaN
2018-01-13/18:58:44.80           8.3155672             NaN
2018-01-13/18:58:44.83           8.2897481             NaN
2018-01-13/18:58:44.86           8.2733344             NaN
2018-01-13/18:58:44.89           8.2447632             NaN
2018-01-13/18:58:44.92           8.2248618             NaN
2018-01-13/18:58:44.95           8.2088791             NaN
2018-01-13/18:58:44.98           8.1922188             NaN
2018-01-13/18:58:45.02           8.1791764             NaN
2018-01-13/18:58:45.05           8.1618905             NaN
2018-01-13/18:58:45.08           8.1381490             NaN
2018-01-13/18:58:45.11           8.1237615             NaN
2018-01-13/18:58:45.14           8.1113893             NaN
2018-01-13/18:58:45.17           8.1093801             NaN
2018-01-13/18:58:45.20           8.1080182             NaN
2018-01-13/18:58:45.23           8.1007462             NaN
2018-01-13/18:58:45.27           8.0898408             NaN
2018-01-13/18:58:45.30           8.0741827             NaN
2018-01-13/18:58:45.33           8.0552375             NaN
2018-01-13/18:58:45.36           8.0415826             NaN
2018-01-13/18:58:45.39           8.0214027             NaN
2018-01-13/18:58:45.42           8.0083730             NaN
2018-01-13/18:58:45.45           7.9951091             NaN
2018-01-13/18:58:45.48           7.9872479             NaN
2018-01-13/18:58:45.52           7.9725684             NaN
2018-01-13/18:58:45.55           7.9535589             NaN
2018-01-13/18:58:45.58           7.9400476             NaN
2018-01-13/18:58:45.61           7.9304781             NaN
2018-01-13/18:58:45.64           7.9269170             NaN
2018-01-13/18:58:45.67           7.9303114             NaN
2018-01-13/18:58:45.70           7.9197369             NaN
2018-01-13/18:58:45.73           7.9164428             NaN
2018-01-13/18:58:45.77           7.8984276             NaN
2018-01-13/18:58:45.80           7.8864915             NaN
2018-01-13/18:58:45.83           7.8674751             NaN
2018-01-13/18:58:45.86           7.8448493             NaN
2018-01-13/18:58:45.89           7.8285361             NaN
2018-01-13/18:58:45.92           7.8030058             NaN
2018-01-13/18:58:45.95           7.7824313             NaN
2018-01-13/18:58:45.98           7.7656303             NaN
2018-01-13/18:58:46.02           7.7446651             NaN
2018-01-13/18:58:46.05           7.7303855             NaN
2018-01-13/18:58:46.08           7.7106111             NaN
2018-01-13/18:58:46.11           7.7004625             NaN
2018-01-13/18:58:46.14           7.6964505             NaN
2018-01-13/18:58:46.17           7.6880230             NaN
2018-01-13/18:58:46.20           7.6804259             NaN
2018-01-13/18:58:46.23           7.6658450             NaN
2018-01-13/18:58:46.27           7.6468224             NaN
2018-01-13/18:58:46.30           7.6297038             NaN
2018-01-13/18:58:46.33           7.6126361             NaN
2018-01-13/18:58:46.36           7.5980860             NaN
2018-01-13/18:58:46.39           7.5819284             NaN
2018-01-13/18:58:46.42           7.5650053             NaN
2018-01-13/18:58:46.45           7.5570883             NaN
2018-01-13/18:58:46.48           7.5464601             NaN
2018-01-13/18:58:46.52           7.5393594             NaN
2018-01-13/18:58:46.55           7.5172978             NaN
2018-01-13/18:58:46.58           7.5035538             NaN
2018-01-13/18:58:46.61           7.4890097             NaN
2018-01-13/18:58:46.64           7.4804153             NaN
2018-01-13/18:58:46.67           7.4725249             NaN
2018-01-13/18:58:46.70           7.4596623             NaN
2018-01-13/18:58:46.73           7.4457485             NaN
2018-01-13/18:58:46.77           7.4248762             NaN
2018-01-13/18:58:46.80           7.3998114             NaN
2018-01-13/18:58:46.83           7.3912434             NaN
2018-01-13/18:58:46.86           7.3725346             NaN
2018-01-13/18:58:46.89           7.3695504             NaN
2018-01-13/18:58:46.92           7.3540281             NaN
2018-01-13/18:58:46.95           7.3414579             NaN
2018-01-13/18:58:46.98           7.3288820             NaN
2018-01-13/18:58:47.02           7.3098721             NaN
2018-01-13/18:58:47.05           7.3006124             NaN
2018-01-13/18:58:47.08           7.2862137             NaN
2018-01-13/18:58:47.11           7.2784297             NaN
2018-01-13/18:58:47.14           7.2794851             NaN
2018-01-13/18:58:47.17           7.2624760             NaN
2018-01-13/18:58:47.20           7.2475650             NaN
2018-01-13/18:58:47.23           7.2274720             NaN
2018-01-13/18:58:47.27           7.2017776             NaN
2018-01-13/18:58:47.30           7.1776876             NaN
2018-01-13/18:58:47.33           7.1646038             NaN
2018-01-13/18:58:47.36           7.1542163             NaN
2018-01-13/18:58:47.39           7.1396315             NaN
2018-01-13/18:58:47.42           7.1157495             NaN
2018-01-13/18:58:47.45           7.1028987             NaN
2018-01-13/18:58:47.48           7.0897485             NaN
2018-01-13/18:58:47.52           7.0777156             NaN
2018-01-13/18:58:47.55           7.0802436             NaN
2018-01-13/18:58:47.58           7.0742884             NaN
2018-01-13/18:58:47.61           7.0630844             NaN
2018-01-13/18:58:47.64           7.0612368             NaN
2018-01-13/18:58:47.67           7.0461475             NaN
2018-01-13/18:58:47.70           7.0314857             NaN
2018-01-13/18:58:47.73           7.0148884             NaN
2018-01-13/18:58:47.77           6.9945011             NaN
2018-01-13/18:58:47.80           6.9797615             NaN
2018-01-13/18:58:47.83           6.9601555             NaN
2018-01-13/18:58:47.86           6.9410507             NaN
2018-01-13/18:58:47.89           6.9236693             NaN
2018-01-13/18:58:47.92           6.9048109             NaN
2018-01-13/18:58:47.95           6.8995221             NaN
2018-01-13/18:58:47.98           6.8882303             NaN
2018-01-13/18:58:48.02           6.8710847             NaN
2018-01-13/18:58:48.05           6.8618111             NaN
2018-01-13/18:58:48.08           6.8537098             NaN
2018-01-13/18:58:48.11           6.8407718             NaN
2018-01-13/18:58:48.14           6.8356173             NaN
2018-01-13/18:58:48.17           6.8188898             NaN
2018-01-13/18:58:48.20           6.7956032             NaN
2018-01-13/18:58:48.23           6.7725984             NaN
2018-01-13/18:58:48.27           6.7596804             NaN
2018-01-13/18:58:48.30           6.7464789             NaN
2018-01-13/18:58:48.33           6.7378536             NaN
2018-01-13/18:58:48.36           6.7242562             NaN
2018-01-13/18:58:48.39           6.7181484             NaN
2018-01-13/18:58:48.42           6.7027905             NaN
2018-01-13/18:58:48.45           6.6881584             NaN
2018-01-13/18:58:48.48           6.6816922             NaN
2018-01-13/18:58:48.52           6.6748301             NaN
2018-01-13/18:58:48.55           6.6600087             NaN
2018-01-13/18:58:48.58           6.6487093             NaN
2018-01-13/18:58:48.61           6.6309535             NaN
2018-01-13/18:58:48.64           6.6134455             NaN
2018-01-13/18:58:48.67           6.5841005             NaN
2018-01-13/18:58:48.70           6.5619747             NaN
2018-01-13/18:58:48.73           6.5398956             NaN
2018-01-13/18:58:48.77           6.5170462             NaN
2018-01-13/18:58:48.80           6.4975711             NaN
2018-01-13/18:58:48.83           6.4865057             NaN
2018-01-13/18:58:48.86           6.4668413             NaN
2018-01-13/18:58:48.89           6.4573649             NaN
2018-01-13/18:58:48.92           6.4428248             NaN
2018-01-13/18:58:48.95           6.4358309             NaN
2018-01-13/18:58:48.98           6.4293293             NaN
2018-01-13/18:58:49.02           6.4276804             NaN
2018-01-13/18:58:49.05           6.4176753             NaN
2018-01-13/18:58:49.08           6.4100271             NaN
2018-01-13/18:58:49.11           6.3967569             NaN
2018-01-13/18:58:49.14           6.3879148             NaN
2018-01-13/18:58:49.17           6.3678341             NaN
2018-01-13/18:58:49.20           6.3442575             NaN
2018-01-13/18:58:49.23           6.3342262             NaN
2018-01-13/18:58:49.27           6.3199728             NaN
2018-01-13/18:58:49.30           6.3104146             NaN
2018-01-13/18:58:49.33           6.3059539             NaN
2018-01-13/18:58:49.36           6.2916140             NaN
2018-01-13/18:58:49.39           6.2853616             NaN
2018-01-13/18:58:49.42           6.2764660             NaN
2018-01-13/18:58:49.45           6.2671059             NaN
2018-01-13/18:58:49.48           6.2626214             NaN
2018-01-13/18:58:49.52           6.2521282             NaN
2018-01-13/18:58:49.55           6.2473322             NaN
2018-01-13/18:58:49.58           6.2472922             NaN
2018-01-13/18:58:49.61           6.2291081             NaN
2018-01-13/18:58:49.64           6.2124735             NaN
2018-01-13/18:58:49.67           6.1841449             NaN
2018-01-13/18:58:49.70           6.1657790             NaN
2018-01-13/18:58:49.73           6.1494632             NaN
2018-01-13/18:58:49.77           6.1510421             NaN
2018-01-13/18:58:49.80           6.1430399             NaN
2018-01-13/18:58:49.83           6.1311016             NaN
2018-01-13/18:58:49.86           6.1095471             NaN
2018-01-13/18:58:49.89           6.1064085             NaN
2018-01-13/18:58:49.92           6.1016088             NaN
2018-01-13/18:58:49.95           6.1090416             NaN
2018-01-13/18:58:49.98           6.1089795             NaN
2018-01-13/18:58:50.02           6.1109125             NaN
2018-01-13/18:58:50.05           6.0989437             NaN
2018-01-13/18:58:50.08           6.0838224             NaN
2018-01-13/18:58:50.11           6.0659346             NaN
2018-01-13/18:58:50.14           6.0481082             NaN
2018-01-13/18:58:50.17           6.0246858             NaN
2018-01-13/18:58:50.20           6.0090351             NaN
2018-01-13/18:58:50.23           5.9914910             NaN
2018-01-13/18:58:50.27           5.9815437             NaN
2018-01-13/18:58:50.30           5.9686301             NaN
2018-01-13/18:58:50.33           5.9619713             NaN
2018-01-13/18:58:50.36           5.9580089             NaN
2018-01-13/18:58:50.39           5.9503719             NaN
2018-01-13/18:58:50.42           5.9413779             NaN
2018-01-13/18:58:50.45           5.9341112             NaN
2018-01-13/18:58:50.48           5.9245660             NaN
2018-01-13/18:58:50.52           5.9127316             NaN
2018-01-13/18:58:50.55           5.8978685             NaN
2018-01-13/18:58:50.58           5.8862065             NaN
2018-01-13/18:58:50.61           5.8664101             NaN
2018-01-13/18:58:50.64           5.8569943             NaN
2018-01-13/18:58:50.67           5.8439332             NaN
2018-01-13/18:58:50.70           5.8397442             NaN
2018-01-13/18:58:50.73           5.8382859             NaN
2018-01-13/18:58:50.77           5.8356693             NaN
2018-01-13/18:58:50.80           5.8366291             NaN
2018-01-13/18:58:50.83           5.8363619             NaN
2018-01-13/18:58:50.86           5.8366083             NaN
2018-01-13/18:58:50.89           5.8250172             NaN
2018-01-13/18:58:50.92           5.8131872             NaN
2018-01-13/18:58:50.95           5.8060546             NaN
2018-01-13/18:58:50.98           5.7960681             NaN
2018-01-13/18:58:51.02           5.7890182             NaN
2018-01-13/18:58:51.05           5.7846064             NaN
2018-01-13/18:58:51.08           5.7684785             NaN
2018-01-13/18:58:51.11           5.7406103             NaN
2018-01-13/18:58:51.14           5.7098805             NaN
2018-01-13/18:58:51.17           5.7005449             NaN
2018-01-13/18:58:51.20           5.6870868             NaN
2018-01-13/18:58:51.23           5.6809494             NaN
2018-01-13/18:58:51.27           5.6820507             NaN
2018-01-13/18:58:51.30           5.6795306             NaN
2018-01-13/18:58:51.33           5.6749217             NaN
2018-01-13/18:58:51.36           5.6670068             NaN
2018-01-13/18:58:51.39           5.6692509             NaN
2018-01-13/18:58:51.42           5.6759157             NaN
2018-01-13/18:58:51.45           5.6720938             NaN
2018-01-13/18:58:51.48           5.6632654             NaN
2018-01-13/18:58:51.52           5.6576259             NaN
2018-01-13/18:58:51.55           5.6370347             NaN
2018-01-13/18:58:51.58           5.6207171             NaN
2018-01-13/18:58:51.61           5.6041246             NaN
2018-01-13/18:58:51.64           5.5927261             NaN
2018-01-13/18:58:51.67           5.5832629             NaN
2018-01-13/18:58:51.70           5.5788556             NaN
2018-01-13/18:58:51.73           5.5756986             NaN
2018-01-13/18:58:51.77           5.5764952             NaN
2018-01-13/18:58:51.80           5.5720898             NaN
2018-01-13/18:58:51.83           5.5719184             NaN
2018-01-13/18:58:51.86           5.5622628             NaN
2018-01-13/18:58:51.89           5.5478175             NaN
2018-01-13/18:58:51.92           5.5476873             NaN
2018-01-13/18:58:51.95           5.5461271             NaN
2018-01-13/18:58:51.98           5.5366919             NaN
2018-01-13/18:58:52.02           5.5313336             NaN
2018-01-13/18:58:52.05           5.5222867             NaN
2018-01-13/18:58:52.08           5.5133173             NaN
2018-01-13/18:58:52.11           5.4982512             NaN
2018-01-13/18:58:52.14           5.4897987             NaN
2018-01-13/18:58:52.17           5.4900508             NaN
2018-01-13/18:58:52.20           5.4836316             NaN
2018-01-13/18:58:52.23           5.4870040             NaN
2018-01-13/18:58:52.27           5.4913202             NaN
2018-01-13/18:58:52.30           5.4811118             NaN
2018-01-13/18:58:52.33           5.4716536             NaN
2018-01-13/18:58:52.36           5.4638830             NaN
2018-01-13/18:58:52.39           5.4601239             NaN
2018-01-13/18:58:52.42           5.4542083             NaN
2018-01-13/18:58:52.45           5.4472722             NaN
2018-01-13/18:58:52.48           5.4390491             NaN
2018-01-13/18:58:52.52           5.4296685             NaN
2018-01-13/18:58:52.55           5.4093009             NaN
2018-01-13/18:58:52.58           5.4002732             NaN
2018-01-13/18:58:52.61           5.3869440             NaN
2018-01-13/18:58:52.64           5.3863851             NaN
2018-01-13/18:58:52.67           5.3820732             NaN
2018-01-13/18:58:52.70           5.3842944             NaN
2018-01-13/18:58:52.73           5.3863589             NaN
2018-01-13/18:58:52.77           5.3795928             NaN
2018-01-13/18:58:52.80           5.3645428             NaN
2018-01-13/18:58:52.83           5.3605343             NaN
2018-01-13/18:58:52.86           5.3576710             NaN
2018-01-13/18:58:52.89           5.3594587             NaN
2018-01-13/18:58:52.92           5.3514478             NaN
2018-01-13/18:58:52.95           5.3461300             NaN
2018-01-13/18:58:52.98           5.3470433             NaN
2018-01-13/18:58:53.02           5.3351277             NaN
2018-01-13/18:58:53.05           5.3249690             NaN
2018-01-13/18:58:53.08           5.3181374             NaN
2018-01-13/18:58:53.11           5.3158621             NaN
2018-01-13/18:58:53.14           5.3108591             NaN
2018-01-13/18:58:53.17           5.3143041             NaN
2018-01-13/18:58:53.20           5.3134367             NaN
2018-01-13/18:58:53.23           5.3127567             NaN
2018-01-13/18:58:53.27           5.2927349             NaN
2018-01-13/18:58:53.30           5.2809455             NaN
2018-01-13/18:58:53.33           5.2768441             NaN
2018-01-13/18:58:53.36           5.2757954             NaN
2018-01-13/18:58:53.39           5.2623583             NaN
2018-01-13/18:58:53.42           5.2575867             NaN
2018-01-13/18:58:53.45           5.2471328             NaN
2018-01-13/18:58:53.48           5.2437242             NaN
2018-01-13/18:58:53.52           5.2340946             NaN
2018-01-13/18:58:53.55           5.2283045             NaN
2018-01-13/18:58:53.58           5.2210485             NaN
2018-01-13/18:58:53.61           5.2158548             NaN
2018-01-13/18:58:53.64           5.2074686             NaN
2018-01-13/18:58:53.67           5.2151818             NaN
2018-01-13/18:58:53.70           5.2195027             NaN
2018-01-13/18:58:53.73           5.2125675             NaN
2018-01-13/18:58:53.77           5.1896479             NaN
2018-01-13/18:58:53.80           5.1850685             NaN
2018-01-13/18:58:53.83           5.1779876             NaN
2018-01-13/18:58:53.86           5.1873113             NaN
2018-01-13/18:58:53.89           5.1830360             NaN
2018-01-13/18:58:53.92           5.1806192             NaN
2018-01-13/18:58:53.95           5.1621061             NaN
2018-01-13/18:58:53.98           5.1399215             NaN
2018-01-13/18:58:54.02           5.1321275             NaN
2018-01-13/18:58:54.05           5.1203288             NaN
2018-01-13/18:58:54.08           5.1101683             NaN
2018-01-13/18:58:54.11           5.1105038             NaN
2018-01-13/18:58:54.14           5.1019122             NaN
2018-01-13/18:58:54.17           5.1068881             NaN
2018-01-13/18:58:54.20           5.1044813             NaN
2018-01-13/18:58:54.23           5.1055393             NaN
2018-01-13/18:58:54.27           5.1067954             NaN
2018-01-13/18:58:54.30           5.0958053             NaN
2018-01-13/18:58:54.33           5.0962069             NaN
2018-01-13/18:58:54.36           5.0924762             NaN
2018-01-13/18:58:54.39           5.0929594             NaN
2018-01-13/18:58:54.42           5.0865948             NaN
2018-01-13/18:58:54.45           5.0681841             NaN
2018-01-13/18:58:54.48           5.0493441             NaN
2018-01-13/18:58:54.52           5.0422009             NaN
2018-01-13/18:58:54.55           5.0280090             NaN
2018-01-13/18:58:54.58           5.0268232             NaN
2018-01-13/18:58:54.61           5.0316953             NaN
2018-01-13/18:58:54.64           5.0311273             NaN
2018-01-13/18:58:54.67           5.0251369             NaN
2018-01-13/18:58:54.70           5.0178449             NaN
2018-01-13/18:58:54.73           5.0169429             NaN
2018-01-13/18:58:54.77           5.0174433             NaN
2018-01-13/18:58:54.80           5.0082965             NaN
2018-01-13/18:58:54.83           5.0121333             NaN
2018-01-13/18:58:54.86           5.0071966             NaN
2018-01-13/18:58:54.89           5.0071168             NaN
2018-01-13/18:58:54.92           4.9957522             NaN
2018-01-13/18:58:54.95           4.9752904             NaN
2018-01-13/18:58:54.98           4.9692493             NaN
2018-01-13/18:58:55.02           4.9629683             NaN
2018-01-13/18:58:55.05           4.9652306             NaN
2018-01-13/18:58:55.08           4.9682453             NaN
2018-01-13/18:58:55.11           4.9675845             NaN
2018-01-13/18:58:55.14           4.9727497             NaN
2018-01-13/18:58:55.17           4.9757250             NaN
2018-01-13/18:58:55.20           4.9766504             NaN
2018-01-13/18:58:55.23           4.9802634             NaN
2018-01-13/18:58:55.27           4.9811648             NaN
2018-01-13/18:58:55.30           4.9783956             NaN
2018-01-13/18:58:55.33           4.9741906             NaN
2018-01-13/18:58:55.36           4.9682538             NaN
2018-01-13/18:58:55.39           4.9553649             NaN
2018-01-13/18:58:55.42           4.9413879             NaN
2018-01-13/18:58:55.45           4.9236279             NaN
2018-01-13/18:58:55.48           4.9167300             NaN
2018-01-13/18:58:55.52           4.9099338             NaN
2018-01-13/18:58:55.55           4.8966846             NaN
2018-01-13/18:58:55.58           4.8967646             NaN
2018-01-13/18:58:55.61           4.8968500             NaN
2018-01-13/18:58:55.64           4.8973597             NaN
2018-01-13/18:58:55.67           4.9062802             NaN
2018-01-13/18:58:55.70           4.9082802             NaN
2018-01-13/18:58:55.73           4.9005538             NaN
2018-01-13/18:58:55.77           4.8945192             NaN
2018-01-13/18:58:55.80           4.8966482             NaN
2018-01-13/18:58:55.83           4.9018532             NaN
2018-01-13/18:58:55.86           4.9024024             NaN
2018-01-13/18:58:55.89           4.8900499             NaN
2018-01-13/18:58:55.92           4.8848502             NaN
2018-01-13/18:58:55.95           4.8718607             NaN
2018-01-13/18:58:55.98           4.8612129             NaN
2018-01-13/18:58:56.02           4.8606943             NaN
2018-01-13/18:58:56.05           4.8714034             NaN
2018-01-13/18:58:56.08           4.8692031             NaN
2018-01-13/18:58:56.11           4.8709663             NaN
2018-01-13/18:58:56.14           4.8613172             NaN
2018-01-13/18:58:56.17           4.8541811             NaN
2018-01-13/18:58:56.20           4.8397639             NaN
2018-01-13/18:58:56.23           4.8299048             NaN
2018-01-13/18:58:56.27           4.8258562             NaN
2018-01-13/18:58:56.30           4.8257467             NaN
2018-01-13/18:58:56.33           4.8280422             NaN
2018-01-13/18:58:56.36           4.8258166             NaN
2018-01-13/18:58:56.39           4.8101168             NaN
2018-01-13/18:58:56.42           4.7967084             NaN
2018-01-13/18:58:56.45           4.7908458             NaN
2018-01-13/18:58:56.48           4.7940788             NaN
2018-01-13/18:58:56.52           4.8107828             NaN
2018-01-13/18:58:56.55           4.8157675             NaN
2018-01-13/18:58:56.58           4.8145227             NaN
2018-01-13/18:58:56.61           4.8029862             NaN
2018-01-13/18:58:56.64           4.7995498             NaN
2018-01-13/18:58:56.67           4.8000943             NaN
2018-01-13/18:58:56.70           4.8036874             NaN
2018-01-13/18:58:56.73           4.8068752             NaN
2018-01-13/18:58:56.77           4.8065944             NaN
2018-01-13/18:58:56.80           4.7920723             NaN
2018-01-13/18:58:56.83           4.7906597             NaN
2018-01-13/18:58:56.86           4.7832386             NaN
2018-01-13/18:58:56.89           4.7678221             NaN
2018-01-13/18:58:56.92           4.7612329             NaN
2018-01-13/18:58:56.95           4.7611979             NaN
2018-01-13/18:58:56.98           4.7600840             NaN
2018-01-13/18:58:57.02           4.7656593             NaN
2018-01-13/18:58:57.05           4.7616490             NaN
2018-01-13/18:58:57.08           4.7717878             NaN
2018-01-13/18:58:57.11           4.7753858             NaN
2018-01-13/18:58:57.14           4.7790498             NaN
2018-01-13/18:58:57.17           4.7830110             NaN
2018-01-13/18:58:57.20           4.7829187             NaN
2018-01-13/18:58:57.23           4.7764691             NaN
2018-01-13/18:58:57.27           4.7798592             NaN
2018-01-13/18:58:57.30           4.7737968             NaN
2018-01-13/18:58:57.33           4.7727416             NaN
2018-01-13/18:58:57.36           4.7505050             NaN
2018-01-13/18:58:57.39           4.7349098             NaN
2018-01-13/18:58:57.42           4.7223767             NaN
2018-01-13/18:58:57.45           4.7285884             NaN
2018-01-13/18:58:57.48           4.7344236             NaN
2018-01-13/18:58:57.52           4.7336974             NaN
2018-01-13/18:58:57.55           4.7338116             NaN
2018-01-13/18:58:57.58           4.7363489             NaN
2018-01-13/18:58:57.61           4.7426469             NaN
2018-01-13/18:58:57.64           4.7524924             NaN
2018-01-13/18:58:57.67           4.7483661             NaN
2018-01-13/18:58:57.70           4.7509861             NaN
2018-01-13/18:58:57.73           4.7453285             NaN
2018-01-13/18:58:57.77           4.7447941             NaN
2018-01-13/18:58:57.80           4.7431967             NaN
2018-01-13/18:58:57.83           4.7339470             NaN
2018-01-13/18:58:57.86           4.7316082             NaN
2018-01-13/18:58:57.89           4.7226204             NaN
2018-01-13/18:58:57.92           4.7220839             NaN
2018-01-13/18:58:57.95           4.7331237             NaN
2018-01-13/18:58:57.98           4.7351280             NaN
2018-01-13/18:58:58.02           4.7433536             NaN
2018-01-13/18:58:58.05           4.7387925             NaN
2018-01-13/18:58:58.08           4.7480946             NaN
2018-01-13/18:58:58.11           4.7490453             NaN
2018-01-13/18:58:58.14           4.7434726             NaN
2018-01-13/18:58:58.17           4.7314631             NaN
2018-01-13/18:58:58.20           4.7259172             NaN
2018-01-13/18:58:58.23           4.7243467             NaN
2018-01-13/18:58:58.27           4.7279031             NaN
2018-01-13/18:58:58.30           4.7180734             NaN
2018-01-13/18:58:58.33           4.7184470             NaN
2018-01-13/18:58:58.36           4.7047454             NaN
2018-01-13/18:58:58.39           4.7071392             NaN
2018-01-13/18:58:58.42           4.7091007             NaN
2018-01-13/18:58:58.45           4.7323382             NaN
2018-01-13/18:58:58.48           4.7440883             NaN
2018-01-13/18:58:58.52           4.7489284             NaN
2018-01-13/18:58:58.55           4.7506963             NaN
2018-01-13/18:58:58.58           4.7561898             NaN
2018-01-13/18:58:58.61           4.7500264             NaN
2018-01-13/18:58:58.64           4.7600072             NaN
2018-01-13/18:58:58.67           4.7578480             NaN
2018-01-13/18:58:58.70           4.7653659             NaN
2018-01-13/18:58:58.73           4.7604394             NaN
2018-01-13/18:58:58.77           4.7566608             NaN
2018-01-13/18:58:58.80           4.7503568             NaN
2018-01-13/18:58:58.83           4.7464967             NaN
2018-01-13/18:58:58.86           4.7382602             NaN
2018-01-13/18:58:58.89           4.7471436             NaN
2018-01-13/18:58:58.92           4.7484640             NaN
2018-01-13/18:58:58.95           4.7724731             NaN
2018-01-13/18:58:58.98           4.7868575             NaN
2018-01-13/18:58:59.02           4.7911219             NaN
2018-01-13/18:58:59.05           4.7992471             NaN
2018-01-13/18:58:59.08           4.8038008             NaN
2018-01-13/18:58:59.11           4.8073511             NaN
2018-01-13/18:58:59.14           4.8151042             NaN
2018-01-13/18:58:59.17           4.8079040             NaN
2018-01-13/18:58:59.20           4.8124427             NaN
2018-01-13/18:58:59.23           4.8035804             NaN
2018-01-13/18:58:59.27           4.7918499             NaN
2018-01-13/18:58:59.30           4.7901437             NaN
2018-01-13/18:58:59.33           4.7808050             NaN
2018-01-13/18:58:59.36           4.7811011             NaN
2018-01-13/18:58:59.39           4.7937209             NaN
2018-01-13/18:58:59.42           4.8084829             NaN
2018-01-13/18:58:59.45           4.8297083             NaN
2018-01-13/18:58:59.48           4.8438457             NaN
2018-01-13/18:58:59.52           4.8425643             NaN
2018-01-13/18:58:59.55           4.8495409             NaN
2018-01-13/18:58:59.58           4.8537878             NaN
2018-01-13/18:58:59.61           4.8542835             NaN
2018-01-13/18:58:59.64           4.8624357             NaN
2018-01-13/18:58:59.67           4.8556761             NaN
2018-01-13/18:58:59.70           4.8525902             NaN
2018-01-13/18:58:59.73           4.8517103             NaN
2018-01-13/18:58:59.77           4.8526925             NaN
2018-01-13/18:58:59.80           4.8635911             NaN
2018-01-13/18:58:59.83           4.8613460             NaN
2018-01-13/18:58:59.86           4.8740287             NaN
2018-01-13/18:58:59.89           4.8888665             NaN
2018-01-13/18:58:59.92           4.8958386             NaN
2018-01-13/18:58:59.95           4.9130902             NaN
2018-01-13/18:58:59.98           4.9172970             NaN
2018-01-13/18:59:00.02           4.9204617       5.4503430
2018-01-13/18:59:00.05           4.9192522       5.4574367
2018-01-13/18:59:00.08           4.9245887       5.4645304
2018-01-13/18:59:00.11           4.9273932       5.4716242
2018-01-13/18:59:00.14           4.9204262       5.4789467
2018-01-13/18:59:00.17           4.9281943       5.4860405
2018-01-13/18:59:00.20           4.9346993       5.4931342
2018-01-13/18:59:00.23           4.9322348       5.5002279
2018-01-13/18:59:00.27           4.9427832       5.5075505
2018-01-13/18:59:00.30           4.9435982       5.5146442
2018-01-13/18:59:00.33           4.9487289       5.5217379
2018-01-13/18:59:00.36           4.9553439       5.5288317
2018-01-13/18:59:00.39           4.9723763       5.5361542
2018-01-13/18:59:00.42           4.9877747       5.5432479
2018-01-13/18:59:00.45           4.9908057       5.5503417
2018-01-13/18:59:00.48           4.9989615       5.5574354
2018-01-13/18:59:00.52           5.0047069       5.5647579
2018-01-13/18:59:00.55           5.0068562       5.5718517
2018-01-13/18:59:00.58           5.0153135       5.5789454
2018-01-13/18:59:00.61           5.0128910       5.5860392
2018-01-13/18:59:00.64           5.0164983       5.5933617
2018-01-13/18:59:00.67           5.0126060       5.6004554
2018-01-13/18:59:00.70           5.0156692       5.6075491
2018-01-13/18:59:00.73           5.0173400       5.6146429
2018-01-13/18:59:00.77           5.0177291       5.6219654
2018-01-13/18:59:00.80           5.0208656       5.6290592
2018-01-13/18:59:00.83           5.0223179       5.6361529
2018-01-13/18:59:00.86           5.0313619       5.6432466
2018-01-13/18:59:00.89           5.0500977       5.6505691
2018-01-13/18:59:00.92           5.0554851       5.6576629
2018-01-13/18:59:00.95           5.0642692       5.6647566
2018-01-13/18:59:00.98           5.0697641       5.6718504
2018-01-13/18:59:01.02           5.0760673       5.6803415
2018-01-13/18:59:01.05           5.0822390       5.6891604
2018-01-13/18:59:01.08           5.0789951       5.6979792
2018-01-13/18:59:01.11           5.0836460       5.7067981
2018-01-13/18:59:01.14           5.0870619       5.7159014
2018-01-13/18:59:01.17           5.0894970       5.7247202
2018-01-13/18:59:01.20           5.0914450       5.7335390
2018-01-13/18:59:01.23           5.0940036       5.7423579
2018-01-13/18:59:01.27           5.0894568       5.7514612
2018-01-13/18:59:01.30           5.0950683       5.7602801
2018-01-13/18:59:01.33           5.0964551       5.7690989
2018-01-13/18:59:01.36           5.1177647       5.7779178
2018-01-13/18:59:01.39           5.1267272       5.7870210
2018-01-13/18:59:01.42           5.1288677       5.7958399
2018-01-13/18:59:01.45           5.1235228       5.8046587
2018-01-13/18:59:01.48           5.1261170       5.8134776
2018-01-13/18:59:01.52           5.1291321       5.8225809
2018-01-13/18:59:01.55           5.1298638       5.8313998
2018-01-13/18:59:01.58           5.1377885       5.8402186
2018-01-13/18:59:01.61           5.1462332       5.8490375
2018-01-13/18:59:01.64           5.1423978       5.8581407
2018-01-13/18:59:01.67           5.1447988       5.8669596
2018-01-13/18:59:01.70           5.1550271       5.8757784
2018-01-13/18:59:01.73           5.1678577       5.8845973
2018-01-13/18:59:01.77           5.1674296       5.8937006
2018-01-13/18:59:01.80           5.1712686       5.9025195
2018-01-13/18:59:01.83           5.1877508       5.9113383
2018-01-13/18:59:01.86           5.1891941       5.9201572
2018-01-13/18:59:01.89           5.1973486       5.9292604
2018-01-13/18:59:01.92           5.2034438       5.9380793
2018-01-13/18:59:01.95           5.2028269       5.9468981
2018-01-13/18:59:01.98           5.1934847       5.9557170
2018-01-13/18:59:02.02           5.1899608       5.9660148
2018-01-13/18:59:02.05           5.1911810       5.9765971
2018-01-13/18:59:02.08           5.1990405       5.9871792
2018-01-13/18:59:02.11           5.2051262       5.9977615
2018-01-13/18:59:02.14           5.2106083       6.0086850
2018-01-13/18:59:02.17           5.2153530       6.0192673
2018-01-13/18:59:02.20           5.2210765       6.0298494
2018-01-13/18:59:02.23           5.2332924       6.0404317
2018-01-13/18:59:02.27           5.2388298       6.0513552
2018-01-13/18:59:02.30           5.2554501       6.0619374
2018-01-13/18:59:02.33           5.2688944       6.0725196
2018-01-13/18:59:02.36           5.2771792       6.0831019
2018-01-13/18:59:02.39           5.2820297       6.0940254
2018-01-13/18:59:02.42           5.2871386       6.1046076
2018-01-13/18:59:02.45           5.2881836       6.1151898
2018-01-13/18:59:02.48           5.2960481       6.1257720
2018-01-13/18:59:02.52           5.2991370       6.1366956
2018-01-13/18:59:02.55           5.3135154       6.1472778
2018-01-13/18:59:02.58           5.3229160       6.1578600
2018-01-13/18:59:02.61           5.3322948       6.1684422
2018-01-13/18:59:02.64           5.3473299       6.1793657
2018-01-13/18:59:02.67           5.3550935       6.1899480
2018-01-13/18:59:02.70           5.3660846       6.2005302
2018-01-13/18:59:02.73           5.3734883       6.2111124
2018-01-13/18:59:02.77           5.3783246       6.2220359
2018-01-13/18:59:02.80           5.3856182       6.2326182
2018-01-13/18:59:02.83           5.3936122       6.2432003
2018-01-13/18:59:02.86           5.4008105       6.2537826
2018-01-13/18:59:02.89           5.4038589       6.2647061
2018-01-13/18:59:02.92           5.4004766       6.2752884
2018-01-13/18:59:02.95           5.4060557       6.2858705
2018-01-13/18:59:02.98           5.4066279       6.2964528
2018-01-13/18:59:03.02           5.4118132       6.3085941
2018-01-13/18:59:03.05           5.4228901       6.3209740
2018-01-13/18:59:03.08           5.4409101       6.3333538
2018-01-13/18:59:03.11           5.4588538       6.3457337
2018-01-13/18:59:03.14           5.4631750       6.3585129
2018-01-13/18:59:03.17           5.4712520       6.3708928
2018-01-13/18:59:03.20           5.4808643       6.3832726
2018-01-13/18:59:03.23           5.4878860       6.3956525
2018-01-13/18:59:03.27           5.5027340       6.4084317
2018-01-13/18:59:03.30           5.5109818       6.4208116
2018-01-13/18:59:03.33           5.5178986       6.4331914
2018-01-13/18:59:03.36           5.5226908       6.4455713
2018-01-13/18:59:03.39           5.5223136       6.4583504
2018-01-13/18:59:03.42           5.5182565       6.4707304
2018-01-13/18:59:03.45           5.5220157       6.4831102
2018-01-13/18:59:03.48           5.5257918       6.4954901
2018-01-13/18:59:03.52           5.5311797       6.5082692
2018-01-13/18:59:03.55           5.5429584       6.5206492
2018-01-13/18:59:03.58           5.5573333       6.5330290
2018-01-13/18:59:03.61           5.5693516       6.5454089
2018-01-13/18:59:03.64           5.5753537       6.5581880
2018-01-13/18:59:03.67           5.5854498       6.5705680
2018-01-13/18:59:03.70           5.6044190       6.5829478
2018-01-13/18:59:03.73           5.6220341       6.5953277
2018-01-13/18:59:03.77           5.6312669       6.6081068
2018-01-13/18:59:03.80           5.6491422       6.6204868
2018-01-13/18:59:03.83           5.6570981       6.6328666
2018-01-13/18:59:03.86           5.6621203       6.6452465
2018-01-13/18:59:03.89           5.6630871       6.6580256
2018-01-13/18:59:03.92           5.6672610       6.6704056
2018-01-13/18:59:03.95           5.6732816       6.6827854
2018-01-13/18:59:03.98           5.6817683       6.6951653
2018-01-13/18:59:04.02           5.7034109       6.7091914
2018-01-13/18:59:04.05           5.7259347       6.7234120
2018-01-13/18:59:04.08           5.7390466       6.7376326
2018-01-13/18:59:04.11           5.7524448       6.7518532
2018-01-13/18:59:04.14           5.7825334       6.7665324
2018-01-13/18:59:04.17           5.8073063       6.7807531
2018-01-13/18:59:04.20           5.8185949       6.7949736
2018-01-13/18:59:04.23           5.8309024       6.8091943
2018-01-13/18:59:04.27           5.8439360       6.8238735
2018-01-13/18:59:04.30           5.8528111       6.8380941
2018-01-13/18:59:04.33           5.8638987       6.8523147
2018-01-13/18:59:04.36           5.8769364       6.8665353
2018-01-13/18:59:04.39           5.8830438       6.8812146
2018-01-13/18:59:04.42           5.8786607       6.8954352
2018-01-13/18:59:04.45           5.8879834       6.9096557
2018-01-13/18:59:04.48           5.9041599       6.9238764
2018-01-13/18:59:04.52           5.9192839       6.9385556
2018-01-13/18:59:04.55           5.9367998       6.9527763
2018-01-13/18:59:04.58           5.9473865       6.9669968
2018-01-13/18:59:04.61           5.9585672       6.9812175
2018-01-13/18:59:04.64           5.9605423       6.9958967
2018-01-13/18:59:04.67           5.9745235       7.0101173
2018-01-13/18:59:04.70           5.9826341       7.0243379
2018-01-13/18:59:04.73           5.9889182       7.0385585
2018-01-13/18:59:04.77           6.0100256       7.0532378
2018-01-13/18:59:04.80           6.0335169       7.0674584
2018-01-13/18:59:04.83           6.0501169       7.0816789
2018-01-13/18:59:04.86           6.0548511       7.0958996
2018-01-13/18:59:04.89           6.0722228       7.1105788
2018-01-13/18:59:04.92           6.0933545       7.1247995
2018-01-13/18:59:04.95           6.1070456       7.1390200
2018-01-13/18:59:04.98           6.1339025       7.1532407
2018-01-13/18:59:05.02           6.1561496       7.1691834
2018-01-13/18:59:05.05           6.1754706       7.1852693
2018-01-13/18:59:05.08           6.1850510       7.2013550
2018-01-13/18:59:05.11           6.1915991       7.2174408
2018-01-13/18:59:05.14           6.2160428       7.2340454
2018-01-13/18:59:05.17           6.2237327       7.2501313
2018-01-13/18:59:05.20           6.2297779       7.2662170
2018-01-13/18:59:05.23           6.2530650       7.2823029
2018-01-13/18:59:05.27           6.2625003       7.2989074
2018-01-13/18:59:05.30           6.2710918       7.3149933
2018-01-13/18:59:05.33           6.2771283       7.3310790
2018-01-13/18:59:05.36           6.2847794       7.3471649
2018-01-13/18:59:05.39           6.2898454       7.3637695
2018-01-13/18:59:05.42           6.2930980       7.3798553
2018-01-13/18:59:05.45           6.3068989       7.3959411
2018-01-13/18:59:05.48           6.3261189       7.4120269
2018-01-13/18:59:05.52           6.3332567       7.4286315
2018-01-13/18:59:05.55           6.3567469       7.4447173
2018-01-13/18:59:05.58           6.3713725       7.4608031
2018-01-13/18:59:05.61           6.3880108       7.4768889
2018-01-13/18:59:05.64           6.4035633       7.4934935
2018-01-13/18:59:05.67           6.4244709       7.5095794
2018-01-13/18:59:05.70           6.4387558       7.5256651
2018-01-13/18:59:05.73           6.4578069       7.5417510
2018-01-13/18:59:05.77           6.4719047       7.5583555
2018-01-13/18:59:05.80           6.4910262       7.5744414
2018-01-13/18:59:05.83           6.4965627       7.5905271
2018-01-13/18:59:05.86           6.5147297       7.6066130
2018-01-13/18:59:05.89           6.5242608       7.6232176
2018-01-13/18:59:05.92           6.5434770       7.6393034
2018-01-13/18:59:05.95           6.5660141       7.6553892
2018-01-13/18:59:05.98           6.5914920       7.6714750
2018-01-13/18:59:06.02           6.6084906       7.6893600
2018-01-13/18:59:06.05           6.6384750       7.7073361
2018-01-13/18:59:06.08           6.6565117       7.7253120
2018-01-13/18:59:06.11           6.6696293       7.7432880
2018-01-13/18:59:06.14           6.6793311       7.7618437
2018-01-13/18:59:06.17           6.6914601       7.7798197
2018-01-13/18:59:06.20           6.6992098       7.7977956
2018-01-13/18:59:06.23           6.7142421       7.8157717
2018-01-13/18:59:06.27           6.7252309       7.8343274
2018-01-13/18:59:06.30           6.7355240       7.8523034
2018-01-13/18:59:06.33           6.7344112       7.8702793
2018-01-13/18:59:06.36           6.7420034       7.8882554
2018-01-13/18:59:06.39           6.7519534       7.9068111
2018-01-13/18:59:06.42           6.7707862       7.9247871
2018-01-13/18:59:06.45           6.7916199       7.9427630
2018-01-13/18:59:06.48           6.8126782       7.9607390
2018-01-13/18:59:06.52           6.8212402       7.9792948
2018-01-13/18:59:06.55           6.8356550       7.9972708
2018-01-13/18:59:06.58           6.8429939       8.0152467
2018-01-13/18:59:06.61           6.8539906       8.0332227
2018-01-13/18:59:06.64           6.8606598       8.0517784
2018-01-13/18:59:06.67           6.8789164       8.0697545
2018-01-13/18:59:06.70           6.8947454       8.0877304
2018-01-13/18:59:06.73           6.9056194       8.1057064
2018-01-13/18:59:06.77           6.9202637       8.1242621
2018-01-13/18:59:06.80           6.9441897       8.1422382
2018-01-13/18:59:06.83           6.9622330       8.1602141
2018-01-13/18:59:06.86           6.9829247       8.1781901
2018-01-13/18:59:06.89           7.0081598       8.1967458
2018-01-13/18:59:06.92           7.0343126       8.2147219
2018-01-13/18:59:06.95           7.0588926       8.2326977
2018-01-13/18:59:06.98           7.0834115       8.2506738
2018-01-13/18:59:07.02           7.1048406       8.2705293
2018-01-13/18:59:07.05           7.1289128       8.2904241
2018-01-13/18:59:07.08           7.1425095       8.3103188
2018-01-13/18:59:07.11           7.1539465       8.3302136
2018-01-13/18:59:07.14           7.1690968       8.3507500
2018-01-13/18:59:07.17           7.1768657       8.3706448
2018-01-13/18:59:07.20           7.1892440       8.3905395
2018-01-13/18:59:07.23           7.2061758       8.4104343
2018-01-13/18:59:07.27           7.2174837       8.4309707
2018-01-13/18:59:07.30           7.2378282       8.4508655
2018-01-13/18:59:07.33           7.2486362       8.4707602
2018-01-13/18:59:07.36           7.2598738       8.4906550
2018-01-13/18:59:07.39           7.2798987       8.5111914
2018-01-13/18:59:07.42           7.3082222       8.5310862
2018-01-13/18:59:07.45           7.3315814       8.5509809
2018-01-13/18:59:07.48           7.3510827       8.5708757
2018-01-13/18:59:07.52           7.3634877       8.5914121
2018-01-13/18:59:07.55           7.3786893       8.6113069
2018-01-13/18:59:07.58           7.3845386       8.6312016
2018-01-13/18:59:07.61           7.3935548       8.6510964
2018-01-13/18:59:07.64           7.4093365       8.6716328
2018-01-13/18:59:07.67           7.4179647       8.6915276
2018-01-13/18:59:07.70           7.4266628       8.7114223
2018-01-13/18:59:07.73           7.4495771       8.7313171
2018-01-13/18:59:07.77           7.4676815       8.7518535
2018-01-13/18:59:07.80           7.4873428       8.7717483
2018-01-13/18:59:07.83           7.4972153       8.7916430
2018-01-13/18:59:07.86           7.5259179       8.8115378
2018-01-13/18:59:07.89           7.5478690       8.8320742
2018-01-13/18:59:07.92           7.5697650       8.8519690
2018-01-13/18:59:07.95           7.5980500       8.8718637
2018-01-13/18:59:07.98           7.6213762       8.8917585
2018-01-13/18:59:08.02           7.6391154       8.9136075
2018-01-13/18:59:08.05           7.6531491       8.9354400
2018-01-13/18:59:08.08           7.6619849       8.9572723
2018-01-13/18:59:08.11           7.6723343       8.9791048
2018-01-13/18:59:08.14           7.6814558       9.0016414
2018-01-13/18:59:08.17           7.6959764       9.0234739
2018-01-13/18:59:08.20           7.7151513       9.0453062
2018-01-13/18:59:08.23           7.7321280       9.0671387
2018-01-13/18:59:08.27           7.7456878       9.0896752
2018-01-13/18:59:08.30           7.7572524       9.1115077
2018-01-13/18:59:08.33           7.7759679       9.1333401
2018-01-13/18:59:08.36           7.7955456       9.1551725
2018-01-13/18:59:08.39           7.8267786       9.1777091
2018-01-13/18:59:08.42           7.8501331       9.1995416
2018-01-13/18:59:08.45           7.8775760       9.2213739
2018-01-13/18:59:08.48           7.8899743       9.2432064
2018-01-13/18:59:08.52           7.9052971       9.2657430
2018-01-13/18:59:08.55           7.9223257       9.2875755
2018-01-13/18:59:08.58           7.9394207       9.3094078
2018-01-13/18:59:08.61           7.9567312       9.3312403
2018-01-13/18:59:08.64           7.9806716       9.3537768
2018-01-13/18:59:08.67           8.0031861       9.3756093
2018-01-13/18:59:08.70           8.0321566       9.3974417
2018-01-13/18:59:08.73           8.0606005       9.4192741
2018-01-13/18:59:08.77           8.0817559       9.4418107
2018-01-13/18:59:08.80           8.1067940       9.4636432
2018-01-13/18:59:08.83           8.1250829       9.4854755
2018-01-13/18:59:08.86           8.1466546       9.5073080
2018-01-13/18:59:08.89           8.1709444       9.5298446
2018-01-13/18:59:08.92           8.1935684       9.5516771
2018-01-13/18:59:08.95           8.2098548       9.5735094
2018-01-13/18:59:08.98           8.2173774       9.5953419
2018-01-13/18:59:09.02           8.2269873       9.6191971
2018-01-13/18:59:09.05           8.2439112       9.6429762
2018-01-13/18:59:09.08           8.2562019       9.6667552
2018-01-13/18:59:09.11           8.2723508       9.6905343
2018-01-13/18:59:09.14           8.2968664       9.7150802
2018-01-13/18:59:09.17           8.3274258       9.7388593
2018-01-13/18:59:09.20           8.3616089       9.7626383
2018-01-13/18:59:09.23           8.3886932       9.7864174
2018-01-13/18:59:09.27           8.4103748       9.8109633
2018-01-13/18:59:09.30           8.4299939       9.8347425
2018-01-13/18:59:09.33           8.4606743       9.8585214
2018-01-13/18:59:09.36           8.4876893       9.8823005
2018-01-13/18:59:09.39           8.5149411       9.9068465
2018-01-13/18:59:09.42           8.5367816       9.9306256
2018-01-13/18:59:09.45           8.5486499       9.9544045
2018-01-13/18:59:09.48           8.5512857       9.9781837
2018-01-13/18:59:09.52           8.5702342       10.002730
2018-01-13/18:59:09.55           8.5886233       10.026509
2018-01-13/18:59:09.58           8.6068898       10.050288
2018-01-13/18:59:09.61           8.6345736       10.074067
2018-01-13/18:59:09.64           8.6595245       10.098613
2018-01-13/18:59:09.67           8.6917752       10.122392
2018-01-13/18:59:09.70           8.7177864       10.146171
2018-01-13/18:59:09.73           8.7429363       10.169950
2018-01-13/18:59:09.77           8.7668151       10.194496
2018-01-13/18:59:09.80           8.7820619       10.218275
2018-01-13/18:59:09.83           8.8052394       10.242054
2018-01-13/18:59:09.86           8.8303410       10.265833
2018-01-13/18:59:09.89           8.8508847       10.290379
2018-01-13/18:59:09.92           8.8706564       10.314158
2018-01-13/18:59:09.95           8.8912442       10.337937
2018-01-13/18:59:09.98           8.9039794       10.361716
2018-01-13/18:59:10.02           8.9203191       10.387594
2018-01-13/18:59:10.05           8.9409217       10.413339
2018-01-13/18:59:10.08           8.9652251       10.439084
2018-01-13/18:59:10.11           8.9926962       10.464829
2018-01-13/18:59:10.14           9.0213870       10.491405
2018-01-13/18:59:10.17           9.0504893       10.517150
2018-01-13/18:59:10.20           9.0768729       10.542895
2018-01-13/18:59:10.23           9.0949418       10.568640
2018-01-13/18:59:10.27           9.1196673       10.595216
2018-01-13/18:59:10.30           9.1428931       10.620961
2018-01-13/18:59:10.33           9.1675805       10.646706
2018-01-13/18:59:10.36           9.1978232       10.672451
2018-01-13/18:59:10.39           9.2198378       10.699027
2018-01-13/18:59:10.42           9.2385321       10.724772
2018-01-13/18:59:10.45           9.2542928       10.750517
2018-01-13/18:59:10.48           9.2694781       10.776262
2018-01-13/18:59:10.52           9.2858269       10.802838
2018-01-13/18:59:10.55           9.3028554       10.828583
2018-01-13/18:59:10.58           9.3274867       10.854328
2018-01-13/18:59:10.61           9.3613862       10.880073
2018-01-13/18:59:10.64           9.3814114       10.906648
2018-01-13/18:59:10.67           9.4131333       10.932394
2018-01-13/18:59:10.70           9.4356910       10.958139
2018-01-13/18:59:10.73           9.4534600       10.983884
2018-01-13/18:59:10.77           9.4785017       11.010459
2018-01-13/18:59:10.80           9.5059876       11.036205
2018-01-13/18:59:10.83           9.5352150       11.061950
2018-01-13/18:59:10.86           9.5634588       11.087695
2018-01-13/18:59:10.89           9.5818128       11.114270
2018-01-13/18:59:10.92           9.6070456       11.140015
2018-01-13/18:59:10.95           9.6258499       11.165760
2018-01-13/18:59:10.98           9.6567638       11.191506
2018-01-13/18:59:11.02           9.6827353       11.219411
2018-01-13/18:59:11.05           9.7105724       11.247120
2018-01-13/18:59:11.08           9.7407380       11.274828
2018-01-13/18:59:11.11           9.7743874       11.302537
2018-01-13/18:59:11.14           9.8053301       11.331139
2018-01-13/18:59:11.17           9.8336085       11.358847
2018-01-13/18:59:11.20           9.8605097       11.386556
2018-01-13/18:59:11.23           9.8764665       11.414264
2018-01-13/18:59:11.27           9.8981096       11.442866
2018-01-13/18:59:11.30           9.9299705       11.470575
2018-01-13/18:59:11.33           9.9603136       11.498283
2018-01-13/18:59:11.36           9.9883205       11.525992
2018-01-13/18:59:11.39           10.019453       11.554594
2018-01-13/18:59:11.42           10.040308       11.582302
2018-01-13/18:59:11.45           10.070460       11.610011
2018-01-13/18:59:11.48           10.099434       11.637719
2018-01-13/18:59:11.52           10.145857       11.666321
2018-01-13/18:59:11.55           10.173242       11.694030
2018-01-13/18:59:11.58           10.197351       11.721738
2018-01-13/18:59:11.61           10.222025       11.749447
2018-01-13/18:59:11.64           10.243880       11.778049
2018-01-13/18:59:11.67           10.267553       11.805757
2018-01-13/18:59:11.70           10.290821       11.833466
2018-01-13/18:59:11.73           10.308653       11.861174
2018-01-13/18:59:11.77           10.327184       11.889776
2018-01-13/18:59:11.80           10.343245       11.917485
2018-01-13/18:59:11.83           10.374819       11.945193
2018-01-13/18:59:11.86           10.407891       11.972902
2018-01-13/18:59:11.89           10.430829       12.001504
2018-01-13/18:59:11.92           10.460998       12.029213
2018-01-13/18:59:11.95           10.480806       12.056921
2018-01-13/18:59:11.98           10.507304       12.084629
2018-01-13/18:59:12.02           10.537814       12.114566
2018-01-13/18:59:12.05           10.565467       12.144244
2018-01-13/18:59:12.08           10.596374       12.173922
2018-01-13/18:59:12.11           10.624195       12.203601
2018-01-13/18:59:12.14           10.643011       12.234236
2018-01-13/18:59:12.17           10.668484       12.263915
2018-01-13/18:59:12.20           10.686636       12.293593
2018-01-13/18:59:12.23           10.713748       12.323271
2018-01-13/18:59:12.27           10.740884       12.353907
2018-01-13/18:59:12.30           10.764521       12.383585
2018-01-13/18:59:12.33           10.798555       12.413263
2018-01-13/18:59:12.36           10.822119       12.442942
2018-01-13/18:59:12.39           10.844202       12.473577
2018-01-13/18:59:12.42           10.871285       12.503255
2018-01-13/18:59:12.45           10.907434       12.532933
2018-01-13/18:59:12.48           10.947610       12.562612
2018-01-13/18:59:12.52           10.982007       12.593247
2018-01-13/18:59:12.55           11.011318       12.622926
2018-01-13/18:59:12.58           11.045128       12.652604
2018-01-13/18:59:12.61           11.073365       12.682282
2018-01-13/18:59:12.64           11.101497       12.711960
2018-01-13/18:59:12.67           11.129305       12.742596
2018-01-13/18:59:12.70           11.144971       12.772274
2018-01-13/18:59:12.73           11.163321       12.801953
2018-01-13/18:59:12.76           11.188023       12.831631
2018-01-13/18:59:12.80           11.214513       12.862266
2018-01-13/18:59:12.83           11.250925       12.891944
2018-01-13/18:59:12.86           11.282885       12.921623
2018-01-13/18:59:12.89           11.310414       12.951301
2018-01-13/18:59:12.92           11.335942       12.981937
2018-01-13/18:59:12.95           11.361418       13.011615
2018-01-13/18:59:12.98           11.402343       13.041293
2018-01-13/18:59:13.01           11.442904       13.072238
2018-01-13/18:59:13.05           11.472579       13.104902
2018-01-13/18:59:13.08           11.501104       13.136544
2018-01-13/18:59:13.11           11.531412       13.168186
2018-01-13/18:59:13.14           11.552586       13.199828
2018-01-13/18:59:13.17           11.572835       13.232492
2018-01-13/18:59:13.20           11.597657       13.264134
2018-01-13/18:59:13.23           11.623013       13.295776
2018-01-13/18:59:13.26           11.650999       13.327418
2018-01-13/18:59:13.30           11.685444       13.360081
2018-01-13/18:59:13.33           11.721616       13.391724
2018-01-13/18:59:13.36           11.754451       13.423366
2018-01-13/18:59:13.39           11.780627       13.455008
2018-01-13/18:59:13.42           11.812553       13.487671
2018-01-13/18:59:13.45           11.852299       13.519314
2018-01-13/18:59:13.48           11.889376       13.550956
2018-01-13/18:59:13.51           11.933369       13.582598
2018-01-13/18:59:13.55           11.966134       13.615261
2018-01-13/18:59:13.58           11.988534       13.646904
2018-01-13/18:59:13.61           12.021333       13.678546
2018-01-13/18:59:13.64           12.046655       13.710188
2018-01-13/18:59:13.67           12.071771       13.742851
2018-01-13/18:59:13.70           12.101569       13.774493
2018-01-13/18:59:13.73           12.132610       13.806136
2018-01-13/18:59:13.76           12.167428       13.837778
2018-01-13/18:59:13.80           12.204215       13.870441
2018-01-13/18:59:13.83           12.244536       13.902083
2018-01-13/18:59:13.86           12.275136       13.933726
2018-01-13/18:59:13.89           12.296503       13.965368
2018-01-13/18:59:13.92           12.320130       13.998031
2018-01-13/18:59:13.95           12.353841       14.029673
2018-01-13/18:59:13.98           12.387674       14.061316
2018-01-13/18:59:14.01           12.416416       14.094221
2018-01-13/18:59:14.05           12.449590       14.128906
2018-01-13/18:59:14.08           12.466808       14.162506
2018-01-13/18:59:14.11           12.490501       14.196107
2018-01-13/18:59:14.14           12.521405       14.229708
2018-01-13/18:59:14.17           12.545113       14.264392
2018-01-13/18:59:14.20           12.582078       14.297993
2018-01-13/18:59:14.23           12.617365       14.331593
2018-01-13/18:59:14.26           12.657846       14.365194
2018-01-13/18:59:14.30           12.702536       14.399878
2018-01-13/18:59:14.33           12.733240       14.433479
2018-01-13/18:59:14.36           12.767945       14.467079
2018-01-13/18:59:14.39           12.801839       14.500680
2018-01-13/18:59:14.42           12.836916       14.535364
2018-01-13/18:59:14.45           12.888196       14.568965
2018-01-13/18:59:14.48           12.923682       14.602566
2018-01-13/18:59:14.51           12.956668       14.636166
2018-01-13/18:59:14.55           12.986550       14.670851
2018-01-13/18:59:14.58           13.018040       14.704451
2018-01-13/18:59:14.61           13.054661       14.738052
2018-01-13/18:59:14.64           13.089515       14.771652
2018-01-13/18:59:14.67           13.119314       14.806337
2018-01-13/18:59:14.70           13.148695       14.839937
2018-01-13/18:59:14.73           13.175530       14.873538
2018-01-13/18:59:14.76           13.216439       14.907138
2018-01-13/18:59:14.80           13.255510       14.941823
2018-01-13/18:59:14.83           13.290549       14.975423
2018-01-13/18:59:14.86           13.319138       15.009024
2018-01-13/18:59:14.89           13.345211       15.042625
2018-01-13/18:59:14.92           13.377239       15.077309
2018-01-13/18:59:14.95           13.410368       15.110910
2018-01-13/18:59:14.98           13.441995       15.144510
2018-01-13/18:59:15.01           13.470434       15.179357
2018-01-13/18:59:15.05           13.500104       15.216036
2018-01-13/18:59:15.08           13.526835       15.251568
2018-01-13/18:59:15.11           13.550719       15.287100
2018-01-13/18:59:15.14           13.574090       15.322633
2018-01-13/18:59:15.17           13.606306       15.359311
2018-01-13/18:59:15.20           13.639362       15.394844
2018-01-13/18:59:15.23           13.675548       15.430376
2018-01-13/18:59:15.26           13.718121       15.465908
2018-01-13/18:59:15.30           13.754902       15.502587
2018-01-13/18:59:15.33           13.786724       15.538119
2018-01-13/18:59:15.36           13.816695       15.573652
2018-01-13/18:59:15.39           13.845344       15.609184
2018-01-13/18:59:15.42           13.875041       15.645863
2018-01-13/18:59:15.45           13.896950       15.681395
2018-01-13/18:59:15.48           13.927272       15.716927
2018-01-13/18:59:15.51           13.953238       15.752460
2018-01-13/18:59:15.55           13.980829       15.789138
2018-01-13/18:59:15.58           14.013818       15.824670
2018-01-13/18:59:15.61           14.044268       15.860203
2018-01-13/18:59:15.64           14.079027       15.895735
2018-01-13/18:59:15.67           14.118520       15.932414
2018-01-13/18:59:15.70           14.162437       15.967946
2018-01-13/18:59:15.73           14.213951       16.003479
2018-01-13/18:59:15.76           14.255630       16.039011
2018-01-13/18:59:15.80           14.300750       16.075689
2018-01-13/18:59:15.83           14.331844       16.111222
2018-01-13/18:59:15.86           14.355278       16.146754
2018-01-13/18:59:15.89           14.386850       16.182286
2018-01-13/18:59:15.92           14.413712       16.218965
2018-01-13/18:59:15.95           14.445493       16.254497
2018-01-13/18:59:15.98           14.478024       16.290030
2018-01-13/18:59:16.01           14.506062       16.326802
2018-01-13/18:59:16.05           14.531197       16.365463
2018-01-13/18:59:16.08           14.558747       16.402917
2018-01-13/18:59:16.11           14.589548       16.440370
2018-01-13/18:59:16.14           14.629102       16.477824
2018-01-13/18:59:16.17           14.662863       16.516486
2018-01-13/18:59:16.20           14.710512       16.553939
2018-01-13/18:59:16.23           14.759402       16.591393
2018-01-13/18:59:16.26           14.803099       16.628846
2018-01-13/18:59:16.30           14.837243       16.667508
2018-01-13/18:59:16.33           14.875320       16.704961
2018-01-13/18:59:16.36           14.909200       16.742415
2018-01-13/18:59:16.39           14.938930       16.779868
2018-01-13/18:59:16.42           14.968216       16.818530
2018-01-13/18:59:16.45           15.006721       16.855984
2018-01-13/18:59:16.48           15.036907       16.893437
2018-01-13/18:59:16.51           15.067919       16.930891
2018-01-13/18:59:16.55           15.099980       16.969552
2018-01-13/18:59:16.58           15.135404       17.007006
2018-01-13/18:59:16.61           15.176272       17.044460
2018-01-13/18:59:16.64           15.218851       17.081913
2018-01-13/18:59:16.67           15.261830       17.120575
2018-01-13/18:59:16.70           15.307998       17.158028
2018-01-13/18:59:16.73           15.351342       17.195482
2018-01-13/18:59:16.76           15.386387       17.232935
2018-01-13/18:59:16.80           15.408426       17.271597
2018-01-13/18:59:16.83           15.442133       17.309050
2018-01-13/18:59:16.86           15.473778       17.346504
2018-01-13/18:59:16.89           15.505829       17.383957
2018-01-13/18:59:16.92           15.539735       17.422619
2018-01-13/18:59:16.95           15.585609       17.460073
2018-01-13/18:59:16.98           15.628659       17.497526
2018-01-13/18:59:17.01           15.658688       17.536199
2018-01-13/18:59:17.05           15.698947       17.576811
2018-01-13/18:59:17.08           15.739897       17.616154
2018-01-13/18:59:17.11           15.774474       17.655498
2018-01-13/18:59:17.14           15.815219       17.694841
2018-01-13/18:59:17.17           15.849256       17.735453
2018-01-13/18:59:17.20           15.891604       17.774796
2018-01-13/18:59:17.23           15.932294       17.814140
2018-01-13/18:59:17.26           15.969900       17.853483
2018-01-13/18:59:17.30           15.997597       17.894095
2018-01-13/18:59:17.33           16.025373       17.933438
2018-01-13/18:59:17.36           16.059360       17.972782
2018-01-13/18:59:17.39           16.095079       18.012125
2018-01-13/18:59:17.42           16.139387       18.052737
2018-01-13/18:59:17.45           16.188846       18.092080
2018-01-13/18:59:17.48           16.231399       18.131423
2018-01-13/18:59:17.51           16.270227       18.170766
2018-01-13/18:59:17.55           16.305976       18.211379
2018-01-13/18:59:17.58           16.355825       18.250722
2018-01-13/18:59:17.61           16.400585       18.290065
2018-01-13/18:59:17.64           16.444372       18.329408
2018-01-13/18:59:17.67           16.483278       18.370021
2018-01-13/18:59:17.70           16.520852       18.409364
2018-01-13/18:59:17.73           16.552729       18.448707
2018-01-13/18:59:17.76           16.589858       18.488050
2018-01-13/18:59:17.80           16.623580       18.528663
2018-01-13/18:59:17.83           16.653367       18.568006
2018-01-13/18:59:17.86           16.688906       18.607349
2018-01-13/18:59:17.89           16.728133       18.646692
2018-01-13/18:59:17.92           16.760941       18.687305
2018-01-13/18:59:17.95           16.812397       18.726648
2018-01-13/18:59:17.98           16.859166       18.765991
2018-01-13/18:59:18.01           16.905196       18.806530
2018-01-13/18:59:18.05           16.944842       18.849055
2018-01-13/18:59:18.08           16.984981       18.890252
2018-01-13/18:59:18.11           17.024793       18.931448
2018-01-13/18:59:18.14           17.060695       18.972645
2018-01-13/18:59:18.17           17.103383       19.015170
2018-01-13/18:59:18.20           17.151630       19.056366
2018-01-13/18:59:18.23           17.178446       19.097563
2018-01-13/18:59:18.26           17.207623       19.138759
2018-01-13/18:59:18.30           17.228365       19.181285
2018-01-13/18:59:18.33           17.256106       19.222481
2018-01-13/18:59:18.36           17.298210       19.263678
2018-01-13/18:59:18.39           17.342642       19.304874
2018-01-13/18:59:18.42           17.396468       19.347400
2018-01-13/18:59:18.45           17.436332       19.388596
2018-01-13/18:59:18.48           17.480167       19.429793
2018-01-13/18:59:18.51           17.524897       19.470989
2018-01-13/18:59:18.55           17.565191       19.513515
2018-01-13/18:59:18.58           17.611736       19.554711
2018-01-13/18:59:18.61           17.649114       19.595908
2018-01-13/18:59:18.64           17.679987       19.637104
2018-01-13/18:59:18.67           17.715644       19.679629
2018-01-13/18:59:18.70           17.753937       19.720826
2018-01-13/18:59:18.73           17.796631       19.762022
2018-01-13/18:59:18.76           17.826145       19.803219
2018-01-13/18:59:18.80           17.863990       19.845744
2018-01-13/18:59:18.83           17.905034       19.886941
2018-01-13/18:59:18.86           17.956604       19.928137
2018-01-13/18:59:18.89           18.003656       19.969334
2018-01-13/18:59:18.92           18.051959       20.011859
2018-01-13/18:59:18.95           18.099788       20.053055
2018-01-13/18:59:18.98           18.143965       20.094252
2018-01-13/18:59:19.01           18.181286       20.136620
2018-01-13/18:59:19.05           18.226126       20.181020
2018-01-13/18:59:19.08           18.265267       20.224032
2018-01-13/18:59:19.11           18.308367       20.267044
2018-01-13/18:59:19.14           18.343707       20.310056
2018-01-13/18:59:19.17           18.381901       20.354456
2018-01-13/18:59:19.20           18.426188       20.397468
2018-01-13/18:59:19.23           18.466810       20.440480
2018-01-13/18:59:19.26           18.506471       20.483492
2018-01-13/18:59:19.30           18.545108       20.527892
2018-01-13/18:59:19.33           18.585945       20.570904
2018-01-13/18:59:19.36           18.631624       20.613917
2018-01-13/18:59:19.39           18.681998       20.656929
2018-01-13/18:59:19.42           18.727809       20.701328
2018-01-13/18:59:19.45           18.775445       20.744340
2018-01-13/18:59:19.48           18.814104       20.787353
2018-01-13/18:59:19.51           18.853390       20.830365
2018-01-13/18:59:19.55           18.882446       20.874765
2018-01-13/18:59:19.58           18.916826       20.917777
2018-01-13/18:59:19.61           18.962242       20.960789
2018-01-13/18:59:19.64           19.000353       21.003801
2018-01-13/18:59:19.67           19.035652       21.048201
2018-01-13/18:59:19.70           19.086697       21.091213
2018-01-13/18:59:19.73           19.126941       21.134225
2018-01-13/18:59:19.76           19.167821       21.177237
2018-01-13/18:59:19.80           19.212259       21.221637
2018-01-13/18:59:19.83           19.264132       21.264649
2018-01-13/18:59:19.86           19.331992       21.307662
2018-01-13/18:59:19.89           19.384883       21.350674
2018-01-13/18:59:19.92           19.434936       21.395073
2018-01-13/18:59:19.95           19.480145       21.438086
2018-01-13/18:59:19.98           19.510520       21.481098
2018-01-13/18:59:20.01           19.550431       21.525255
2018-01-13/18:59:20.05           19.582755       21.571487
2018-01-13/18:59:20.08           19.627183       21.616274
2018-01-13/18:59:20.11           19.671532       21.661062
2018-01-13/18:59:20.14           19.711504       21.705849
2018-01-13/18:59:20.17           19.743602       21.752081
2018-01-13/18:59:20.20           19.785535       21.796868
2018-01-13/18:59:20.23           19.828632       21.841656
2018-01-13/18:59:20.26           19.872610       21.886443
2018-01-13/18:59:20.30           19.916268       21.932675
2018-01-13/18:59:20.33           19.975057       21.977462
2018-01-13/18:59:20.36           20.012900       22.022249
2018-01-13/18:59:20.39           20.058858       22.067036
2018-01-13/18:59:20.42           20.098677       22.113268
2018-01-13/18:59:20.45           20.144171       22.158056
2018-01-13/18:59:20.48           20.182757       22.202843
2018-01-13/18:59:20.51           20.225609       22.247630
2018-01-13/18:59:20.55           20.259693       22.293862
2018-01-13/18:59:20.58           20.301500       22.338649
2018-01-13/18:59:20.61           20.338933       22.383437
2018-01-13/18:59:20.64           20.393301       22.428224
2018-01-13/18:59:20.67           20.437214       22.474456
2018-01-13/18:59:20.70           20.469135       22.519243
2018-01-13/18:59:20.73           20.507893       22.564030
2018-01-13/18:59:20.76           20.551216       22.608818
2018-01-13/18:59:20.80           20.589067       22.655050
2018-01-13/18:59:20.83           20.642860       22.699837
2018-01-13/18:59:20.86           20.692348       22.744624
2018-01-13/18:59:20.89           20.733285       22.789411
2018-01-13/18:59:20.92           20.767533       22.835643
2018-01-13/18:59:20.95           20.800626       22.880430
2018-01-13/18:59:20.98           20.851114       22.925218
2018-01-13/18:59:21.01           20.887606       22.971108
2018-01-13/18:59:21.05           20.931745       23.019106
2018-01-13/18:59:21.08           20.976532       23.065603
2018-01-13/18:59:21.11           21.027017       23.112100
2018-01-13/18:59:21.14           21.077098       23.158597
2018-01-13/18:59:21.17           21.133474       23.206595
2018-01-13/18:59:21.20           21.186453       23.253092
2018-01-13/18:59:21.23           21.235989       23.299589
2018-01-13/18:59:21.26           21.277081       23.346086
2018-01-13/18:59:21.30           21.332236       23.394084
2018-01-13/18:59:21.33           21.379807       23.440581
2018-01-13/18:59:21.36           21.427527       23.487078
2018-01-13/18:59:21.39           21.473614       23.533575
2018-01-13/18:59:21.42           21.519127       23.581573
2018-01-13/18:59:21.45           21.556223       23.628070
2018-01-13/18:59:21.48           21.587301       23.674567
2018-01-13/18:59:21.51           21.632144       23.721064
2018-01-13/18:59:21.55           21.678138       23.769062
2018-01-13/18:59:21.58           21.721762       23.815559
2018-01-13/18:59:21.61           21.771884       23.862056
2018-01-13/18:59:21.64           21.823570       23.908554
2018-01-13/18:59:21.67           21.859248       23.956551
2018-01-13/18:59:21.70           21.898933       24.003048
2018-01-13/18:59:21.73           21.946990       24.049545
2018-01-13/18:59:21.76           22.000435       24.096043
2018-01-13/18:59:21.80           22.045913       24.144040
2018-01-13/18:59:21.83           22.093664       24.190537
2018-01-13/18:59:21.86           22.140942       24.237035
2018-01-13/18:59:21.89           22.179580       24.283532
2018-01-13/18:59:21.92           22.216240       24.331529
2018-01-13/18:59:21.95           22.271097       24.378026
2018-01-13/18:59:21.98           22.316622       24.424524
2018-01-13/18:59:22.01           22.356747       24.472091
2018-01-13/18:59:22.05           22.400355       24.521802
2018-01-13/18:59:22.08           22.451903       24.569959
2018-01-13/18:59:22.11           22.503121       24.618116
2018-01-13/18:59:22.14           22.557464       24.666273
2018-01-13/18:59:22.17           22.610753       24.715983
2018-01-13/18:59:22.20           22.663317       24.764140
2018-01-13/18:59:22.23           22.699835       24.812297
2018-01-13/18:59:22.26           22.741240       24.860454
2018-01-13/18:59:22.30           22.800911       24.910165
2018-01-13/18:59:22.33           22.849722       24.958322
2018-01-13/18:59:22.36           22.892387       25.006479
2018-01-13/18:59:22.39           22.938039       25.054636
2018-01-13/18:59:22.42           22.983731       25.104346
2018-01-13/18:59:22.45           23.026666       25.152503
2018-01-13/18:59:22.48           23.072047       25.200660
2018-01-13/18:59:22.51           23.125347       25.248817
2018-01-13/18:59:22.55           23.181209       25.298527
2018-01-13/18:59:22.58           23.226106       25.346684
2018-01-13/18:59:22.61           23.288403       25.394841
2018-01-13/18:59:22.64           23.340910       25.442998
2018-01-13/18:59:22.67           23.382037       25.492709
2018-01-13/18:59:22.70           23.413917       25.540866
2018-01-13/18:59:22.73           23.456982       25.589023
2018-01-13/18:59:22.76           23.499085       25.637180
2018-01-13/18:59:22.80           23.542421       25.686890
2018-01-13/18:59:22.83           23.590249       25.735047
2018-01-13/18:59:22.86           23.629818       25.783204
2018-01-13/18:59:22.89           23.666872       25.831361
2018-01-13/18:59:22.92           23.718537       25.881072
2018-01-13/18:59:22.95           23.780738       25.929228
2018-01-13/18:59:22.98           23.839033       25.977386
2018-01-13/18:59:23.01           23.892549       26.026568
2018-01-13/18:59:23.05           23.950552       26.077920
2018-01-13/18:59:23.08           24.016005       26.127666
2018-01-13/18:59:23.11           24.066825       26.177413
2018-01-13/18:59:23.14           24.114108       26.227160
2018-01-13/18:59:23.17           24.163741       26.278511
2018-01-13/18:59:23.20           24.193978       26.328258
2018-01-13/18:59:23.23           24.227251       26.378005
2018-01-13/18:59:23.26           24.265721       26.427751
2018-01-13/18:59:23.30           24.299591       26.479103
2018-01-13/18:59:23.33           24.334563       26.528849
2018-01-13/18:59:23.36           24.372178       26.578596
2018-01-13/18:59:23.39           24.418576       26.628343
2018-01-13/18:59:23.42           24.475007       26.679694
2018-01-13/18:59:23.45           24.526637       26.729441
2018-01-13/18:59:23.48           24.587132       26.779188
2018-01-13/18:59:23.51           24.642255       26.828934
2018-01-13/18:59:23.55           24.704914       26.880286
2018-01-13/18:59:23.58           24.775434       26.930032
2018-01-13/18:59:23.61           24.835580       26.979779
2018-01-13/18:59:23.64           24.881966       27.029526
2018-01-13/18:59:23.67           24.926171       27.080877
2018-01-13/18:59:23.70           24.969167       27.130624
2018-01-13/18:59:23.73           25.011733       27.180371
2018-01-13/18:59:23.76           25.054347       27.230118
2018-01-13/18:59:23.80           25.100816       27.281469
2018-01-13/18:59:23.83           25.146072       27.331216
2018-01-13/18:59:23.86           25.190152       27.380963
2018-01-13/18:59:23.89           25.242549       27.430709
2018-01-13/18:59:23.92           25.294680       27.482061
2018-01-13/18:59:23.95           25.350223       27.531807
2018-01-13/18:59:23.98           25.394932       27.581554
2018-01-13/18:59:24.01           25.437252       27.632275
2018-01-13/18:59:24.05           25.499607       27.685185
2018-01-13/18:59:24.08           25.552832       27.736442
2018-01-13/18:59:24.11           25.601343       27.787699
2018-01-13/18:59:24.14           25.654775       27.838956
2018-01-13/18:59:24.17           25.701545       27.891866
2018-01-13/18:59:24.20           25.745176       27.943123
2018-01-13/18:59:24.23           25.793669       27.994380
2018-01-13/18:59:24.26           25.854222       28.045637
2018-01-13/18:59:24.30           25.914558       28.098547
2018-01-13/18:59:24.33           25.957519       28.149804
2018-01-13/18:59:24.36           26.007866       28.201061
2018-01-13/18:59:24.39           26.064157       28.252317
2018-01-13/18:59:24.42           26.111863       28.305228
2018-01-13/18:59:24.45           26.152969       28.356485
2018-01-13/18:59:24.48           26.205198       28.407742
2018-01-13/18:59:24.51           26.255191       28.458998
2018-01-13/18:59:24.55           26.302347       28.511909
2018-01-13/18:59:24.58           26.350881       28.563165
2018-01-13/18:59:24.61           26.401305       28.614423
2018-01-13/18:59:24.64           26.449332       28.665679
2018-01-13/18:59:24.67           26.502068       28.718590
2018-01-13/18:59:24.70           26.550462       28.769846
2018-01-13/18:59:24.73           26.614265       28.821103
2018-01-13/18:59:24.76           26.674313       28.872360
2018-01-13/18:59:24.80           26.733571       28.925270
2018-01-13/18:59:24.83           26.794417       28.976527
2018-01-13/18:59:24.86           26.852005       29.027784
2018-01-13/18:59:24.89           26.906051       29.079041
2018-01-13/18:59:24.92           26.954900       29.131951
2018-01-13/18:59:24.95           27.001065       29.183208
2018-01-13/18:59:24.98           27.053757       29.234465
2018-01-13/18:59:25.01           27.099584       29.286646
2018-01-13/18:59:25.05           27.149943       29.341034
2018-01-13/18:59:25.08           27.199592       29.393723
2018-01-13/18:59:25.11           27.240443       29.446412
2018-01-13/18:59:25.14           27.291033       29.499101
2018-01-13/18:59:25.17           27.337710       29.553489
2018-01-13/18:59:25.20           27.393413       29.606178
2018-01-13/18:59:25.23           27.455033       29.658867
2018-01-13/18:59:25.26           27.514687       29.711556
2018-01-13/18:59:25.30           27.579969       29.765944
2018-01-13/18:59:25.33           27.637614       29.818633
2018-01-13/18:59:25.36           27.687062       29.871322
2018-01-13/18:59:25.39           27.743383       29.924011
2018-01-13/18:59:25.42           27.791522       29.978399
2018-01-13/18:59:25.45           27.843896       30.031088
2018-01-13/18:59:25.48           27.892062       30.083777
2018-01-13/18:59:25.51           27.941110       30.136466
2018-01-13/18:59:25.55           27.990175       30.190854
2018-01-13/18:59:25.58           28.035735       30.243543
2018-01-13/18:59:25.61           28.078999       30.296232
2018-01-13/18:59:25.64           28.133078       30.348920
2018-01-13/18:59:25.67           28.182886       30.403309
2018-01-13/18:59:25.70           28.241647       30.455998
2018-01-13/18:59:25.73           28.294966       30.508687
2018-01-13/18:59:25.76           28.354172       30.561375
2018-01-13/18:59:25.80           28.411421       30.615764
2018-01-13/18:59:25.83           28.467230       30.668453
2018-01-13/18:59:25.86           28.527770       30.721142
2018-01-13/18:59:25.89           28.583976       30.773830
2018-01-13/18:59:25.92           28.625901       30.828219
2018-01-13/18:59:25.95           28.675294       30.880908
2018-01-13/18:59:25.98           28.722641       30.933597
2018-01-13/18:59:26.01           28.780011       30.987153
2018-01-13/18:59:26.05           28.836532       31.042930
2018-01-13/18:59:26.08           28.884712       31.096963
2018-01-13/18:59:26.11           28.931644       31.150997
2018-01-13/18:59:26.14           28.971195       31.205030
2018-01-13/18:59:26.17           29.016323       31.260807
2018-01-13/18:59:26.20           29.077000       31.314841
2018-01-13/18:59:26.23           29.137108       31.368874
2018-01-13/18:59:26.26           29.196073       31.422908
2018-01-13/18:59:26.30           29.248726       31.478685
2018-01-13/18:59:26.33           29.305119       31.532718
2018-01-13/18:59:26.36           29.357735       31.586752
2018-01-13/18:59:26.39           29.406360       31.640785
2018-01-13/18:59:26.42           29.456736       31.696562
2018-01-13/18:59:26.45           29.518799       31.750595
2018-01-13/18:59:26.48           29.568057       31.804629
2018-01-13/18:59:26.51           29.616325       31.858663
2018-01-13/18:59:26.55           29.666844       31.914439
2018-01-13/18:59:26.58           29.716216       31.968473
2018-01-13/18:59:26.61           29.761686       32.022507
2018-01-13/18:59:26.64           29.812945       32.076540
2018-01-13/18:59:26.67           29.863507       32.132317
2018-01-13/18:59:26.70           29.919915       32.186350
2018-01-13/18:59:26.73           29.967179       32.240384
2018-01-13/18:59:26.76           30.021496       32.294418
2018-01-13/18:59:26.80           30.083880       32.350194
2018-01-13/18:59:26.83           30.138501       32.404228
2018-01-13/18:59:26.86           30.187753       32.458262
2018-01-13/18:59:26.89           30.243197       32.512295
2018-01-13/18:59:26.92           30.289043       32.568072
2018-01-13/18:59:26.95           30.344725       32.622105
2018-01-13/18:59:26.98           30.398490       32.676139
2018-01-13/18:59:27.01           30.457512       32.730980
2018-01-13/18:59:27.05           30.513738       32.788049
2018-01-13/18:59:27.08           30.560218       32.843335
2018-01-13/18:59:27.11           30.611238       32.898621
2018-01-13/18:59:27.14           30.672209       32.953906
2018-01-13/18:59:27.17           30.718153       33.010975
2018-01-13/18:59:27.20           30.774782       33.066261
2018-01-13/18:59:27.23           30.829828       33.121547
2018-01-13/18:59:27.26           30.885082       33.176832
2018-01-13/18:59:27.30           30.926420       33.233902
2018-01-13/18:59:27.33           30.971766       33.289187
2018-01-13/18:59:27.36           31.022000       33.344473
2018-01-13/18:59:27.39           31.065480       33.399758
2018-01-13/18:59:27.42           31.105568       33.456828
2018-01-13/18:59:27.45           31.162499       33.512113
2018-01-13/18:59:27.48           31.222154       33.567399
2018-01-13/18:59:27.51           31.286762       33.622684
2018-01-13/18:59:27.55           31.345850       33.679754
2018-01-13/18:59:27.58           31.412397       33.735039
2018-01-13/18:59:27.61           31.473349       33.790325
2018-01-13/18:59:27.64           31.523630       33.845610
2018-01-13/18:59:27.67           31.586455       33.902680
2018-01-13/18:59:27.70           31.653571       33.957965
2018-01-13/18:59:27.73           31.704563       34.013251
2018-01-13/18:59:27.76           31.758145       34.068537
2018-01-13/18:59:27.80           31.798337       34.125606
2018-01-13/18:59:27.83           31.847768       34.180891
2018-01-13/18:59:27.86           31.894549       34.236177
2018-01-13/18:59:27.89           31.941813       34.291463
2018-01-13/18:59:27.92           31.998736       34.348532
2018-01-13/18:59:27.95           32.050405       34.403817
2018-01-13/18:59:27.98           32.103160       34.459103
2018-01-13/18:59:28.01           32.164686       34.515129
2018-01-13/18:59:28.05           32.221085       34.573382
2018-01-13/18:59:28.08           32.277581       34.629815
2018-01-13/18:59:28.11           32.321471       34.686248
2018-01-13/18:59:28.14           32.370624       34.742680
2018-01-13/18:59:28.17           32.424892       34.800934
2018-01-13/18:59:28.20           32.483573       34.857366
2018-01-13/18:59:28.23           32.533433       34.913800
2018-01-13/18:59:28.26           32.589425       34.970232
2018-01-13/18:59:28.30           32.635951       35.028486
2018-01-13/18:59:28.33           32.678505       35.084918
2018-01-13/18:59:28.36           32.730807       35.141351
2018-01-13/18:59:28.39           32.797293       35.197784
2018-01-13/18:59:28.42           32.865048       35.256037
2018-01-13/18:59:28.45           32.928720       35.312470
2018-01-13/18:59:28.48           32.987476       35.368903
2018-01-13/18:59:28.51           33.051149       35.425336
2018-01-13/18:59:28.55           33.107668       35.483589
2018-01-13/18:59:28.58           33.159504       35.540022
2018-01-13/18:59:28.61           33.206736       35.596455
2018-01-13/18:59:28.64           33.258424       35.652887
2018-01-13/18:59:28.67           33.303755       35.711141
2018-01-13/18:59:28.70           33.344341       35.767573
2018-01-13/18:59:28.73           33.393409       35.824006
2018-01-13/18:59:28.76           33.446246       35.880439
2018-01-13/18:59:28.80           33.502668       35.938692
2018-01-13/18:59:28.83           33.556080       35.995125
2018-01-13/18:59:28.86           33.611130       36.051558
2018-01-13/18:59:28.89           33.680057       36.107991
2018-01-13/18:59:28.92           33.747958       36.166244
2018-01-13/18:59:28.95           33.814820       36.222677
2018-01-13/18:59:28.98           33.882660       36.279110
2018-01-13/18:59:29.01           33.946372       36.336211
2018-01-13/18:59:29.05           33.999773       36.395533
2018-01-13/18:59:29.08           34.047386       36.453002
2018-01-13/18:59:29.11           34.093713       36.510471
2018-01-13/18:59:29.14           34.154526       36.567939
2018-01-13/18:59:29.17           34.209024       36.627262
2018-01-13/18:59:29.20           34.257079       36.684730
2018-01-13/18:59:29.23           34.309699       36.742199
2018-01-13/18:59:29.26           34.358557       36.799668
2018-01-13/18:59:29.30           34.406086       36.858990
2018-01-13/18:59:29.33           34.459269       36.916459
2018-01-13/18:59:29.36           34.520837       36.973928
2018-01-13/18:59:29.39           34.585901       37.031396
2018-01-13/18:59:29.42           34.643234       37.090719
2018-01-13/18:59:29.45           34.704988       37.148187
2018-01-13/18:59:29.48           34.775565       37.205656
2018-01-13/18:59:29.51           34.831257       37.263124
2018-01-13/18:59:29.55           34.891899       37.322447
2018-01-13/18:59:29.58           34.948420       37.379916
2018-01-13/18:59:29.61           35.001620       37.437384
2018-01-13/18:59:29.64           35.055818       37.494853
2018-01-13/18:59:29.67           35.111715       37.554176
2018-01-13/18:59:29.70           35.174572       37.611644
2018-01-13/18:59:29.73           35.233548       37.669113
2018-01-13/18:59:29.76           35.286157       37.726581
2018-01-13/18:59:29.80           35.343199       37.785904
2018-01-13/18:59:29.83           35.409750       37.843372
2018-01-13/18:59:29.86           35.476566       37.900841
2018-01-13/18:59:29.89           35.543864       37.958310
2018-01-13/18:59:29.92           35.605339       38.017632
2018-01-13/18:59:29.95           35.668061       38.075101
2018-01-13/18:59:29.98           35.729268       38.132570
2018-01-13/18:59:30.01           35.789882       38.190631
2018-01-13/18:59:30.05           35.844230       38.250901
2018-01-13/18:59:30.08           35.900842       38.309288
2018-01-13/18:59:30.11           35.954078       38.367675
2018-01-13/18:59:30.14           36.008781       38.426062
2018-01-13/18:59:30.17           36.068862       38.486332
2018-01-13/18:59:30.20           36.125970       38.544719
2018-01-13/18:59:30.23           36.191139       38.603106
2018-01-13/18:59:30.26           36.245465       38.661493
2018-01-13/18:59:30.30           36.300785       38.721763
2018-01-13/18:59:30.33           36.359489       38.780150
2018-01-13/18:59:30.36           36.419798       38.838537
2018-01-13/18:59:30.39           36.474725       38.896924
2018-01-13/18:59:30.42           36.536331       38.957194
2018-01-13/18:59:30.45           36.596296       39.015581
2018-01-13/18:59:30.48           36.654426       39.073968
2018-01-13/18:59:30.51           36.698729       39.132355
2018-01-13/18:59:30.55           36.746661       39.192625
2018-01-13/18:59:30.58           36.795530       39.251012
2018-01-13/18:59:30.61           36.843679       39.309399
2018-01-13/18:59:30.64           36.900152       39.367786
2018-01-13/18:59:30.67           36.961246       39.428056
2018-01-13/18:59:30.70           37.021967       39.486443
2018-01-13/18:59:30.73           37.083169       39.544830
2018-01-13/18:59:30.76           37.145905       39.603217
2018-01-13/18:59:30.80           37.210667       39.663487
2018-01-13/18:59:30.83           37.272710       39.721874
2018-01-13/18:59:30.86           37.337000       39.780261
2018-01-13/18:59:30.89           37.398420       39.838648
2018-01-13/18:59:30.92           37.459021       39.898918
2018-01-13/18:59:30.95           37.524509       39.957305
2018-01-13/18:59:30.98           37.579958       40.015692
2018-01-13/18:59:31.01           37.628674       40.074598
2018-01-13/18:59:31.05           37.685617       40.135698
2018-01-13/18:59:31.08           37.746307       40.194889
2018-01-13/18:59:31.11           37.808798       40.254081
2018-01-13/18:59:31.14           37.863277       40.313272
2018-01-13/18:59:31.17           37.931329       40.374373
2018-01-13/18:59:31.20           37.998710       40.433564
2018-01-13/18:59:31.23           38.056637       40.492755
2018-01-13/18:59:31.26           38.117798       40.551946
2018-01-13/18:59:31.30           38.180786       40.613047
2018-01-13/18:59:31.33           38.235213       40.672238
2018-01-13/18:59:31.36           38.282675       40.731429
2018-01-13/18:59:31.39           38.341207       40.790620
2018-01-13/18:59:31.42           38.406605       40.851721
2018-01-13/18:59:31.45           38.464171       40.910912
2018-01-13/18:59:31.48           38.521821       40.970103
2018-01-13/18:59:31.51           38.577323       41.029294
2018-01-13/18:59:31.55           38.634509       41.090395
2018-01-13/18:59:31.58           38.692150       41.149586
2018-01-13/18:59:31.61           38.759494       41.208778
2018-01-13/18:59:31.64           38.830890       41.267969
2018-01-13/18:59:31.67           38.892426       41.329069
2018-01-13/18:59:31.70           38.947711       41.388260
2018-01-13/18:59:31.73           39.010559       41.447452
2018-01-13/18:59:31.76           39.072323       41.506643
2018-01-13/18:59:31.80           39.125079       41.567743
2018-01-13/18:59:31.83           39.175936       41.626934
2018-01-13/18:59:31.86           39.235938       41.686126
2018-01-13/18:59:31.89           39.294742       41.745317
2018-01-13/18:59:31.92           39.361288       41.806418
2018-01-13/18:59:31.95           39.424628       41.865609
2018-01-13/18:59:31.98           39.494541       41.924800
2018-01-13/18:59:32.01           39.547555       41.984422
2018-01-13/18:59:32.05           39.601421       42.046213
2018-01-13/18:59:32.08           39.659252       42.106072
2018-01-13/18:59:32.11           39.718844       42.165932
2018-01-13/18:59:32.14           39.779186       42.225791
2018-01-13/18:59:32.17           39.824776       42.287582
2018-01-13/18:59:32.20           39.878778       42.347441
2018-01-13/18:59:32.23           39.933271       42.407301
2018-01-13/18:59:32.26           39.983292       42.467160
2018-01-13/18:59:32.30           40.032965       42.528951
2018-01-13/18:59:32.33           40.079017       42.588810
2018-01-13/18:59:32.36           40.143229       42.648670
2018-01-13/18:59:32.39           40.208351       42.708529
2018-01-13/18:59:32.42           40.267983       42.770320
2018-01-13/18:59:32.45           40.341441       42.830179
2018-01-13/18:59:32.48           40.393841       42.890039
2018-01-13/18:59:32.51           40.459384       42.949898
2018-01-13/18:59:32.55           40.526962       43.011689
2018-01-13/18:59:32.58           40.602960       43.071548
2018-01-13/18:59:32.61           40.673566       43.131408
2018-01-13/18:59:32.64           40.735780       43.191267
2018-01-13/18:59:32.67           40.797798       43.253058
2018-01-13/18:59:32.70           40.859181       43.312917
2018-01-13/18:59:32.73           40.911479       43.372777
2018-01-13/18:59:32.76           40.971791       43.432636
2018-01-13/18:59:32.80           41.021342       43.494427
2018-01-13/18:59:32.83           41.079497       43.554286
2018-01-13/18:59:32.86           41.138250       43.614146
2018-01-13/18:59:32.89           41.205030       43.674006
2018-01-13/18:59:32.92           41.263256       43.735796
2018-01-13/18:59:32.95           41.325180       43.795655
2018-01-13/18:59:32.98           41.382140       43.855515
2018-01-13/18:59:33.01           41.449727       43.915718
2018-01-13/18:59:33.05           41.514500       43.978057
2018-01-13/18:59:33.08           41.575637       44.038448
2018-01-13/18:59:33.11           41.629773       44.098840
2018-01-13/18:59:33.14           41.683620       44.159231
2018-01-13/18:59:33.17           41.737992       44.221571
2018-01-13/18:59:33.20           41.794589       44.281962
2018-01-13/18:59:33.23           41.848293       44.342353
2018-01-13/18:59:33.26           41.903138       44.402744
2018-01-13/18:59:33.30           41.951220       44.465084
2018-01-13/18:59:33.33           42.005290       44.525475
2018-01-13/18:59:33.36           42.068924       44.585867
2018-01-13/18:59:33.39           42.136482       44.646258
2018-01-13/18:59:33.42           42.202467       44.708597
2018-01-13/18:59:33.45           42.265719       44.768989
2018-01-13/18:59:33.48           42.318773       44.829380
2018-01-13/18:59:33.51           42.378980       44.889771
2018-01-13/18:59:33.55           42.433654       44.952111
2018-01-13/18:59:33.58           42.493993       45.012502
2018-01-13/18:59:33.61           42.556388       45.072894
2018-01-13/18:59:33.64           42.610109       45.133285
2018-01-13/18:59:33.67           42.658358       45.195624
2018-01-13/18:59:33.70           42.723866       45.256015
2018-01-13/18:59:33.73           42.781960       45.316407
2018-01-13/18:59:33.76           42.855341       45.376798
2018-01-13/18:59:33.80           42.913928       45.439138
2018-01-13/18:59:33.83           42.983192       45.499529
2018-01-13/18:59:33.86           43.051906       45.559920
2018-01-13/18:59:33.89           43.106560       45.620312
2018-01-13/18:59:33.92           43.175433       45.682651
2018-01-13/18:59:33.95           43.240623       45.743042
2018-01-13/18:59:33.98           43.288692       45.803434
2018-01-13/18:59:34.01           43.339490       45.864078
2018-01-13/18:59:34.05           43.389063       45.926822
2018-01-13/18:59:34.08           43.444451       45.987606
2018-01-13/18:59:34.11           43.497524       46.048390
2018-01-13/18:59:34.14           43.552448       46.109173
2018-01-13/18:59:34.17           43.626877       46.171917
2018-01-13/18:59:34.20           43.684896       46.232701
2018-01-13/18:59:34.23           43.748281       46.293485
2018-01-13/18:59:34.26           43.809905       46.354268
2018-01-13/18:59:34.30           43.874396       46.417012
2018-01-13/18:59:34.33           43.938421       46.477796
2018-01-13/18:59:34.36           44.003152       46.538579
2018-01-13/18:59:34.39           44.078625       46.599363
2018-01-13/18:59:34.42           44.142926       46.662107
2018-01-13/18:59:34.45           44.201790       46.722891
2018-01-13/18:59:34.48           44.265512       46.783674
2018-01-13/18:59:34.51           44.320479       46.844458
2018-01-13/18:59:34.55           44.380216       46.907202
2018-01-13/18:59:34.58           44.442019       46.967985
2018-01-13/18:59:34.61           44.512472       47.028769
2018-01-13/18:59:34.64           44.581076       47.089553
2018-01-13/18:59:34.67           44.644203       47.152297
2018-01-13/18:59:34.70           44.705617       47.213080
2018-01-13/18:59:34.73           44.765504       47.273864
2018-01-13/18:59:34.76           44.825842       47.334647
2018-01-13/18:59:34.80           44.890006       47.397392
2018-01-13/18:59:34.83           44.953117       47.458175
2018-01-13/18:59:34.86           45.021176       47.518959
2018-01-13/18:59:34.89           45.074990       47.579742
2018-01-13/18:59:34.92           45.133195       47.642487
2018-01-13/18:59:34.95           45.189416       47.703270
2018-01-13/18:59:34.98           45.243350       47.764054
2018-01-13/18:59:35.01           45.294931       47.824999
2018-01-13/18:59:35.05           45.348876       47.888003
2018-01-13/18:59:35.08           45.410758       47.949038
2018-01-13/18:59:35.11           45.471733       48.010073
2018-01-13/18:59:35.14           45.539658       48.071108
2018-01-13/18:59:35.17           45.607555       48.134112
2018-01-13/18:59:35.20           45.668766       48.195146
2018-01-13/18:59:35.23           45.723888       48.256182
2018-01-13/18:59:35.26           45.790250       48.317216
2018-01-13/18:59:35.30           45.850525       48.380220
2018-01-13/18:59:35.33           45.919998       48.441255
2018-01-13/18:59:35.36           45.983906       48.502290
2018-01-13/18:59:35.39           46.050755       48.563325
2018-01-13/18:59:35.42           46.099607       48.626328
2018-01-13/18:59:35.45           46.155185       48.687363
2018-01-13/18:59:35.48           46.218886       48.748398
2018-01-13/18:59:35.51           46.279396       48.809433
2018-01-13/18:59:35.55           46.344794       48.872437
2018-01-13/18:59:35.58           46.416172       48.933472
2018-01-13/18:59:35.61           46.480141       48.994507
2018-01-13/18:59:35.64           46.541130       49.055541
2018-01-13/18:59:35.67           46.608410       49.118545
2018-01-13/18:59:35.70           46.674321       49.179580
2018-01-13/18:59:35.73           46.733775       49.240615
2018-01-13/18:59:35.76           46.789510       49.301650
2018-01-13/18:59:35.80           46.851781       49.364654
2018-01-13/18:59:35.83           46.914655       49.425688
2018-01-13/18:59:35.86           46.971270       49.486724
2018-01-13/18:59:35.89           47.034197       49.547758
2018-01-13/18:59:35.92           47.097268       49.610762
2018-01-13/18:59:35.95           47.154461       49.671797
2018-01-13/18:59:35.98           47.216986       49.732832
2018-01-13/18:59:36.01           47.287637       49.793930
2018-01-13/18:59:36.05           47.351704       49.857036
2018-01-13/18:59:36.08           47.415423       49.918169
2018-01-13/18:59:36.11           47.474871       49.979302
2018-01-13/18:59:36.14           47.541436       50.040435
2018-01-13/18:59:36.17           47.602470       50.103541
2018-01-13/18:59:36.20           47.656467       50.164674
2018-01-13/18:59:36.23           47.710862       50.225807
2018-01-13/18:59:36.26           47.761771       50.286941
2018-01-13/18:59:36.30           47.812968       50.350046
2018-01-13/18:59:36.33           47.885751       50.411179
2018-01-13/18:59:36.36           47.951866       50.472313
2018-01-13/18:59:36.39           48.018933       50.533446
2018-01-13/18:59:36.42           48.079460       50.596551
2018-01-13/18:59:36.45           48.142339       50.657684
2018-01-13/18:59:36.48           48.214379       50.718818
2018-01-13/18:59:36.51           48.281775       50.779951
2018-01-13/18:59:36.55           48.351210       50.843056
2018-01-13/18:59:36.58           48.422846       50.904190
2018-01-13/18:59:36.61           48.476203       50.965323
2018-01-13/18:59:36.64           48.536876       51.026456
2018-01-13/18:59:36.67           48.604106       51.089562
2018-01-13/18:59:36.70           48.663786       51.150695
2018-01-13/18:59:36.73           48.710775       51.211828
2018-01-13/18:59:36.76           48.764532       51.272961
2018-01-13/18:59:36.80           48.826033       51.336067
2018-01-13/18:59:36.83           48.889951       51.397200
2018-01-13/18:59:36.86           48.949483       51.458334
2018-01-13/18:59:36.89           49.019116       51.519467
2018-01-13/18:59:36.92           49.087554       51.582572
2018-01-13/18:59:36.95           49.145906       51.643705
2018-01-13/18:59:36.98           49.209112       51.704839
2018-01-13/18:59:37.01           49.276065       51.765933
2018-01-13/18:59:37.05           49.337937       51.828976
2018-01-13/18:59:37.08           49.399175       51.890049
2018-01-13/18:59:37.11           49.464114       51.951123
2018-01-13/18:59:37.14           49.528135       52.012196
2018-01-13/18:59:37.17           49.586557       52.075239
2018-01-13/18:59:37.20           49.641082       52.136312
2018-01-13/18:59:37.23           49.687704       52.197386
2018-01-13/18:59:37.26           49.748774       52.258459
2018-01-13/18:59:37.30           49.819248       52.321502
2018-01-13/18:59:37.33           49.893677       52.382575
2018-01-13/18:59:37.36           49.958940       52.443649
2018-01-13/18:59:37.39           50.032407       52.504722
2018-01-13/18:59:37.42           50.088260       52.567765
2018-01-13/18:59:37.45           50.146074       52.628838
2018-01-13/18:59:37.48           50.207111       52.689912
2018-01-13/18:59:37.51           50.276621       52.750985
2018-01-13/18:59:37.55           50.335640       52.814028
2018-01-13/18:59:37.58           50.396174       52.875101
2018-01-13/18:59:37.61           50.451526       52.936175
2018-01-13/18:59:37.64           50.510740       52.997248
2018-01-13/18:59:37.67           50.553697       53.060291
2018-01-13/18:59:37.70           50.617131       53.121364
2018-01-13/18:59:37.73           50.687424       53.182438
2018-01-13/18:59:37.76           50.745388       53.243511
2018-01-13/18:59:37.80           50.816683       53.306554
2018-01-13/18:59:37.83           50.883310       53.367627
2018-01-13/18:59:37.86           50.946104       53.428700
2018-01-13/18:59:37.89           51.008976       53.489773
2018-01-13/18:59:37.92           51.063980       53.552817
2018-01-13/18:59:37.95           51.130110       53.613890
2018-01-13/18:59:37.98           51.184335       53.674963
2018-01-13/18:59:38.01           51.233227       53.735888
2018-01-13/18:59:38.05           51.291666       53.798693
2018-01-13/18:59:38.08           51.341380       53.859536
2018-01-13/18:59:38.11           51.407653       53.920379
2018-01-13/18:59:38.14           51.471582       53.981222
2018-01-13/18:59:38.17           51.528939       54.044027
2018-01-13/18:59:38.20           51.597368       54.104870
2018-01-13/18:59:38.23           51.650901       54.165713
2018-01-13/18:59:38.26           51.722148       54.226556
2018-01-13/18:59:38.30           51.796033       54.289361
2018-01-13/18:59:38.33           51.872282       54.350204
2018-01-13/18:59:38.36           51.941038       54.411047
2018-01-13/18:59:38.39           51.991641       54.471890
2018-01-13/18:59:38.42           52.043788       54.534695
2018-01-13/18:59:38.45           52.102446       54.595538
2018-01-13/18:59:38.48           52.161245       54.656381
2018-01-13/18:59:38.51           52.227906       54.717224
2018-01-13/18:59:38.55           52.281141       54.780029
2018-01-13/18:59:38.58           52.339517       54.840872
2018-01-13/18:59:38.61           52.399762       54.901715
2018-01-13/18:59:38.64           52.466396       54.962558
2018-01-13/18:59:38.67           52.538348       55.025363
2018-01-13/18:59:38.70           52.611082       55.086206
2018-01-13/18:59:38.73           52.686174       55.147049
2018-01-13/18:59:38.76           52.759396       55.207892
2018-01-13/18:59:38.80           52.824280       55.270697
2018-01-13/18:59:38.83           52.893120       55.331540
2018-01-13/18:59:38.86           52.954829       55.392383
2018-01-13/18:59:38.89           53.006161       55.453226
2018-01-13/18:59:38.92           53.066788       55.516031
2018-01-13/18:59:38.95           53.122658       55.576874
2018-01-13/18:59:38.98           53.176357       55.637717
2018-01-13/18:59:39.01           53.233730       55.698318
2018-01-13/18:59:39.05           53.291546       55.760738
2018-01-13/18:59:39.08           53.359968       55.821206
2018-01-13/18:59:39.11           53.429147       55.881675
2018-01-13/18:59:39.14           53.489520       55.942144
2018-01-13/18:59:39.17           53.550820       56.004563
2018-01-13/18:59:39.20           53.605842       56.065032
2018-01-13/18:59:39.23           53.663809       56.125501
2018-01-13/18:59:39.26           53.722364       56.185969
2018-01-13/18:59:39.30           53.777834       56.248389
2018-01-13/18:59:39.33           53.830367       56.308857
2018-01-13/18:59:39.36           53.880721       56.369326
2018-01-13/18:59:39.39           53.929933       56.429795
2018-01-13/18:59:39.42           53.990841       56.492214
2018-01-13/18:59:39.45           54.054287       56.552683
2018-01-13/18:59:39.48           54.112944       56.613152
2018-01-13/18:59:39.51           54.177220       56.673620
2018-01-13/18:59:39.55           54.245546       56.736040
2018-01-13/18:59:39.58           54.313533       56.796508
2018-01-13/18:59:39.61           54.385765       56.856977
2018-01-13/18:59:39.64           54.458685       56.917446
2018-01-13/18:59:39.67           54.527717       56.979865
2018-01-13/18:59:39.70           54.583020       57.040334
2018-01-13/18:59:39.73           54.642440       57.100803
2018-01-13/18:59:39.76           54.706788       57.161271
2018-01-13/18:59:39.80           54.766080       57.223691
2018-01-13/18:59:39.83           54.823754       57.284159
2018-01-13/18:59:39.86           54.883536       57.344628
2018-01-13/18:59:39.89           54.937535       57.405097
2018-01-13/18:59:39.92           54.986025       57.467516
2018-01-13/18:59:39.95           55.040306       57.527985
2018-01-13/18:59:39.98           55.106949       57.588454
2018-01-13/18:59:40.01           55.172222       57.648561
2018-01-13/18:59:40.05           55.236495       57.710403
2018-01-13/18:59:40.08           55.308406       57.770312
2018-01-13/18:59:40.11           55.376603       57.830221
2018-01-13/18:59:40.14           55.436245       57.890130
2018-01-13/18:59:40.17           55.498108       57.951971
2018-01-13/18:59:40.20           55.562981       58.011880
2018-01-13/18:59:40.23           55.628604       58.071789
2018-01-13/18:59:40.26           55.692532       58.131698
2018-01-13/18:59:40.30           55.757814       58.193540
2018-01-13/18:59:40.33           55.813588       58.253449
2018-01-13/18:59:40.36           55.871709       58.313358
2018-01-13/18:59:40.39           55.932327       58.373267
2018-01-13/18:59:40.42           56.000373       58.435108
2018-01-13/18:59:40.45           56.069326       58.495017
2018-01-13/18:59:40.48           56.131518       58.554926
2018-01-13/18:59:40.51           56.194422       58.614835
2018-01-13/18:59:40.55           56.259124       58.676677
2018-01-13/18:59:40.58           56.324682       58.736585
2018-01-13/18:59:40.61           56.387917       58.796495
2018-01-13/18:59:40.64           56.445581       58.856403
2018-01-13/18:59:40.67           56.495744       58.918245
2018-01-13/18:59:40.70           56.545571       58.978154
2018-01-13/18:59:40.73           56.598088       59.038063
2018-01-13/18:59:40.76           56.660557       59.097972
2018-01-13/18:59:40.80           56.716204       59.159814
2018-01-13/18:59:40.83           56.780499       59.219722
2018-01-13/18:59:40.86           56.847224       59.279632
2018-01-13/18:59:40.89           56.912336       59.339540
2018-01-13/18:59:40.92           56.978050       59.401382
2018-01-13/18:59:40.95           57.046124       59.461291
2018-01-13/18:59:40.98           57.110206       59.521200
2018-01-13/18:59:41.01           57.173999       59.580650
2018-01-13/18:59:41.05           57.239248       59.641758
2018-01-13/18:59:41.08           57.315182       59.700956
2018-01-13/18:59:41.11           57.375901       59.760154
2018-01-13/18:59:41.14           57.429746       59.819352
2018-01-13/18:59:41.17           57.490703       59.880459
2018-01-13/18:59:41.20           57.559199       59.939657
2018-01-13/18:59:41.23           57.622869       59.998855
2018-01-13/18:59:41.26           57.693300       60.058053
2018-01-13/18:59:41.30           57.762466       60.119161
2018-01-13/18:59:41.33           57.829144       60.178359
2018-01-13/18:59:41.36           57.886501       60.237557
2018-01-13/18:59:41.39           57.941459       60.296755
2018-01-13/18:59:41.42           58.004114       60.357863
2018-01-13/18:59:41.45           58.061880       60.417060
2018-01-13/18:59:41.48           58.111767       60.476259
2018-01-13/18:59:41.51           58.172218       60.535456
2018-01-13/18:59:41.55           58.227845       60.596564
2018-01-13/18:59:41.58           58.287821       60.655762
2018-01-13/18:59:41.61           58.346976       60.714960
2018-01-13/18:59:41.64           58.404366       60.774158
2018-01-13/18:59:41.67           58.465188       60.835266
2018-01-13/18:59:41.70           58.525411       60.894463
2018-01-13/18:59:41.73           58.586281       60.953662
2018-01-13/18:59:41.76           58.654771       61.012860
2018-01-13/18:59:41.80           58.718777       61.073967
2018-01-13/18:59:41.83           58.785893       61.133165
2018-01-13/18:59:41.86           58.847176       61.192363
2018-01-13/18:59:41.89           58.906010       61.251561
2018-01-13/18:59:41.92           58.965063       61.312669
2018-01-13/18:59:41.95           59.020425       61.371867
2018-01-13/18:59:41.98           59.073631       61.431065
2018-01-13/18:59:42.01           59.141401       61.489679
2018-01-13/18:59:42.05           59.196395       61.549853
2018-01-13/18:59:42.08           59.253755       61.608147
2018-01-13/18:59:42.11           59.312569       61.666441
2018-01-13/18:59:42.14           59.366520       61.724734
2018-01-13/18:59:42.17           59.432031       61.784909
2018-01-13/18:59:42.20           59.497232       61.843202
2018-01-13/18:59:42.23           59.566408       61.901496
2018-01-13/18:59:42.26           59.637386       61.959790
2018-01-13/18:59:42.30           59.696595       62.019964
2018-01-13/18:59:42.33           59.771182       62.078257
2018-01-13/18:59:42.36           59.836927       62.136551
2018-01-13/18:59:42.39           59.894542       62.194845
2018-01-13/18:59:42.42           59.951103       62.255019
2018-01-13/18:59:42.45           59.999999       62.313312
2018-01-13/18:59:42.48           60.054846       62.371606
2018-01-13/18:59:42.51           60.117982       62.429900
2018-01-13/18:59:42.55           60.184960       62.490074
2018-01-13/18:59:42.58           60.256884       62.548368
2018-01-13/18:59:42.61           60.312733       62.606661
2018-01-13/18:59:42.64           60.382001       62.664955
2018-01-13/18:59:42.67           60.449364       62.725129
2018-01-13/18:59:42.70           60.516876       62.783423
2018-01-13/18:59:42.73           60.581219       62.841717
2018-01-13/18:59:42.76           60.648501       62.900010
2018-01-13/18:59:42.80           60.703712       62.960184
2018-01-13/18:59:42.83           60.757119       63.018478
2018-01-13/18:59:42.86           60.804209       63.076772
2018-01-13/18:59:42.89           60.854014       63.135065
2018-01-13/18:59:42.92           60.895211       63.195240
2018-01-13/18:59:42.95           60.947725       63.253533
2018-01-13/18:59:42.98           61.000907       63.311827
2018-01-13/18:59:43.01           61.062972       63.369437
2018-01-13/18:59:43.05           61.119264       63.428517
2018-01-13/18:59:43.08           61.188048       63.485751
2018-01-13/18:59:43.11           61.246413       63.542986
2018-01-13/18:59:43.14           61.315667       63.600219
2018-01-13/18:59:43.17           61.374298       63.659300
2018-01-13/18:59:43.20           61.436269       63.716534
2018-01-13/18:59:43.23           61.492757       63.773768
2018-01-13/18:59:43.26           61.552687       63.831002
2018-01-13/18:59:43.30           61.611544       63.890083
2018-01-13/18:59:43.33           61.674360       63.947317
2018-01-13/18:59:43.36           61.730870       64.004551
2018-01-13/18:59:43.39           61.785440       64.061785
2018-01-13/18:59:43.42           61.833862       64.120865
2018-01-13/18:59:43.45           61.898885       64.178099
2018-01-13/18:59:43.48           61.968633       64.235334
2018-01-13/18:59:43.51           62.034718       64.292567
2018-01-13/18:59:43.55           62.108384       64.351648
2018-01-13/18:59:43.58           62.171216       64.408882
2018-01-13/18:59:43.61           62.228579       64.466116
2018-01-13/18:59:43.64           62.282646       64.523350
2018-01-13/18:59:43.67           62.338626       64.582431
2018-01-13/18:59:43.70           62.397642       64.639664
2018-01-13/18:59:43.73           62.452124       64.696899
2018-01-13/18:59:43.76           62.498118       64.754133
2018-01-13/18:59:43.80           62.557897       64.813213
2018-01-13/18:59:43.83           62.604210       64.870447
2018-01-13/18:59:43.86           62.657860       64.927681
2018-01-13/18:59:43.89           62.714240       64.984915
2018-01-13/18:59:43.92           62.769105       65.043996
2018-01-13/18:59:43.95           62.828964       65.101230
2018-01-13/18:59:43.98           62.887279       65.158464
2018-01-13/18:59:44.01           62.949630       65.214898
2018-01-13/18:59:44.05           63.021795       65.272697
2018-01-13/18:59:44.08           63.078177       65.328691
2018-01-13/18:59:44.11           63.143914       65.384684
2018-01-13/18:59:44.14           63.203528       65.440678
2018-01-13/18:59:44.17           63.260249       65.498477
2018-01-13/18:59:44.20           63.314839       65.554471
2018-01-13/18:59:44.23           63.362932       65.610464
2018-01-13/18:59:44.26           63.422936       65.666458
2018-01-13/18:59:44.30           63.480575       65.724257
2018-01-13/18:59:44.33           63.532048       65.780251
2018-01-13/18:59:44.36           63.586149       65.836244
2018-01-13/18:59:44.39           63.638736       65.892238
2018-01-13/18:59:44.42           63.686179       65.950037
2018-01-13/18:59:44.45           63.743728       66.006031
2018-01-13/18:59:44.48           63.812251       66.062024
2018-01-13/18:59:44.51           63.893683       66.118018
2018-01-13/18:59:44.55           63.963934       66.175817
2018-01-13/18:59:44.58           64.025823       66.231811
2018-01-13/18:59:44.61           64.083419       66.287804
2018-01-13/18:59:44.64           64.138330       66.343798
2018-01-13/18:59:44.67           64.189136       66.399791
2018-01-13/18:59:44.70           64.249635       66.457591
2018-01-13/18:59:44.73           64.309595       66.513584
2018-01-13/18:59:44.76           64.369280       66.569578
2018-01-13/18:59:44.80           64.422728       66.625571
2018-01-13/18:59:44.83           64.473713       66.683371
2018-01-13/18:59:44.86           64.525407       66.739364
2018-01-13/18:59:44.89           64.585386       66.795358
2018-01-13/18:59:44.92           64.641813       66.851351
2018-01-13/18:59:44.95           64.707916       66.909151
2018-01-13/18:59:44.98           64.767141       66.965144
2018-01-13/18:59:45.01           64.823448       67.020223
2018-01-13/18:59:45.05           64.874870       67.074800
2018-01-13/18:59:45.08           64.921309       67.131137
2018-01-13/18:59:45.11           64.968073       67.185714
2018-01-13/18:59:45.14           65.023631       67.240290
2018-01-13/18:59:45.17           65.073329       67.294867
2018-01-13/18:59:45.20           65.133781       67.351204
2018-01-13/18:59:45.23           65.182930       67.405780
2018-01-13/18:59:45.26           65.244562       67.460357
2018-01-13/18:59:45.30           65.306590       67.514934
2018-01-13/18:59:45.33           65.369868       67.571270
2018-01-13/18:59:45.36           65.431141       67.625847
2018-01-13/18:59:45.39           65.490100       67.680423
2018-01-13/18:59:45.42           65.543325       67.735000
2018-01-13/18:59:45.45           65.607860       67.791337
2018-01-13/18:59:45.48           65.672905       67.845914
2018-01-13/18:59:45.51           65.736925       67.900490
2018-01-13/18:59:45.55           65.799176       67.955067
2018-01-13/18:59:45.58           65.854209       68.011404
2018-01-13/18:59:45.61           65.903971       68.065980
2018-01-13/18:59:45.64           65.961376       68.120557
2018-01-13/18:59:45.67           66.014172       68.175134
2018-01-13/18:59:45.70           66.081756       68.231470
2018-01-13/18:59:45.73           66.132894       68.286047
2018-01-13/18:59:45.76           66.192163       68.340624
2018-01-13/18:59:45.80           66.260934       68.395200
2018-01-13/18:59:45.83           66.322356       68.451537
2018-01-13/18:59:45.86           66.383704       68.506114
2018-01-13/18:59:45.89           66.446605       68.560690
2018-01-13/18:59:45.92           66.499498       68.615267
2018-01-13/18:59:45.95           66.565030       68.671604
2018-01-13/18:59:45.98           66.620881       68.726181
2018-01-13/18:59:46.01           66.680743       68.779734
2018-01-13/18:59:46.05           66.732708       68.832724
2018-01-13/18:59:46.08           66.785138       68.887424
2018-01-13/18:59:46.11           66.840282       68.940415
2018-01-13/18:59:46.14           66.903982       68.993405
2018-01-13/18:59:46.17           66.957699       69.046396
2018-01-13/18:59:46.20           67.027639       69.101095
2018-01-13/18:59:46.23           67.096942       69.154086
2018-01-13/18:59:46.26           67.163329       69.207076
2018-01-13/18:59:46.30           67.228785       69.260067
2018-01-13/18:59:46.33           67.284612       69.314766
2018-01-13/18:59:46.36           67.336661       69.367757
2018-01-13/18:59:46.39           67.384148       69.420747
2018-01-13/18:59:46.42           67.425854       69.473738
2018-01-13/18:59:46.45           67.480676       69.528438
2018-01-13/18:59:46.48           67.529514       69.581428
2018-01-13/18:59:46.51           67.579440       69.634419
2018-01-13/18:59:46.55           67.627153       69.687409
2018-01-13/18:59:46.58           67.689680       69.742109
2018-01-13/18:59:46.61           67.754424       69.795100
2018-01-13/18:59:46.64           67.814555       69.848090
2018-01-13/18:59:46.67           67.875484       69.901081
2018-01-13/18:59:46.70           67.946605       69.955780
2018-01-13/18:59:46.73           68.014025       70.008771
2018-01-13/18:59:46.76           68.079935       70.061761
2018-01-13/18:59:46.80           68.150745       70.114752
2018-01-13/18:59:46.83           68.211546       70.169452
2018-01-13/18:59:46.86           68.258958       70.222442
2018-01-13/18:59:46.89           68.302341       70.275433
2018-01-13/18:59:46.92           68.354196       70.328423
2018-01-13/18:59:46.95           68.415232       70.383123
2018-01-13/18:59:46.98           68.462841       70.436114
2018-01-13/18:59:47.01           68.518057       70.487969
2018-01-13/18:59:47.05           68.581472       70.539201
2018-01-13/18:59:47.08           68.632878       70.592084
2018-01-13/18:59:47.11           68.686131       70.643316
2018-01-13/18:59:47.14           68.740925       70.694547
2018-01-13/18:59:47.17           68.803169       70.745779
2018-01-13/18:59:47.20           68.861294       70.798662
2018-01-13/18:59:47.23           68.912258       70.849894
2018-01-13/18:59:47.26           68.969460       70.901125
2018-01-13/18:59:47.30           69.031073       70.952357
2018-01-13/18:59:47.33           69.077988       71.005240
2018-01-13/18:59:47.36           69.124100       71.056472
2018-01-13/18:59:47.39           69.180783       71.107703
2018-01-13/18:59:47.42           69.242287       71.158935
2018-01-13/18:59:47.45           69.300269       71.211818
2018-01-13/18:59:47.48           69.360082       71.263050
2018-01-13/18:59:47.51           69.428568       71.314281
2018-01-13/18:59:47.55           69.497241       71.365513
2018-01-13/18:59:47.58           69.549102       71.418396
2018-01-13/18:59:47.61           69.608074       71.469628
2018-01-13/18:59:47.64           69.674145       71.520859
2018-01-13/18:59:47.67           69.733682       71.572091
2018-01-13/18:59:47.70           69.787014       71.624975
2018-01-13/18:59:47.73           69.845833       71.676206
2018-01-13/18:59:47.76           69.909716       71.727437
2018-01-13/18:59:47.80           69.959450       71.778669
2018-01-13/18:59:47.83           70.008307       71.831553
2018-01-13/18:59:47.86           70.064810       71.882784
2018-01-13/18:59:47.89           70.114115       71.934015
2018-01-13/18:59:47.92           70.160453       71.985247
2018-01-13/18:59:47.95           70.224400       72.038131
2018-01-13/18:59:47.98           70.279722       72.089362
2018-01-13/18:59:48.01           70.336405       72.139354
2018-01-13/18:59:48.05           70.383973       72.188665
2018-01-13/18:59:48.08           70.447319       72.239566
2018-01-13/18:59:48.11           70.500001       72.288877
2018-01-13/18:59:48.14           70.541724       72.338187
2018-01-13/18:59:48.17           70.598238       72.387498
2018-01-13/18:59:48.20           70.653258       72.438399
2018-01-13/18:59:48.23           70.700404       72.487710
2018-01-13/18:59:48.26           70.760709       72.537020
2018-01-13/18:59:48.30           70.811833       72.586331
2018-01-13/18:59:48.33           70.857677       72.637232
2018-01-13/18:59:48.36           70.900446       72.686543
2018-01-13/18:59:48.39           70.954667       72.735853
2018-01-13/18:59:48.42           71.016940       72.785164
2018-01-13/18:59:48.45           71.068684       72.836065
2018-01-13/18:59:48.48           71.120965       72.885376
2018-01-13/18:59:48.51           71.173558       72.934686
2018-01-13/18:59:48.55           71.224042       72.983997
2018-01-13/18:59:48.58           71.277449       73.034898
2018-01-13/18:59:48.61           71.340011       73.084208
2018-01-13/18:59:48.64           71.392536       73.133519
2018-01-13/18:59:48.67           71.435785       73.182830
2018-01-13/18:59:48.70           71.487192       73.233731
2018-01-13/18:59:48.73           71.534530       73.283041
2018-01-13/18:59:48.76           71.588584       73.332352
2018-01-13/18:59:48.80           71.637548       73.381663
2018-01-13/18:59:48.83           71.685781       73.432564
2018-01-13/18:59:48.86           71.733941       73.481874
2018-01-13/18:59:48.89           71.776452       73.531185
2018-01-13/18:59:48.92           71.829898       73.580495
2018-01-13/18:59:48.95           71.887121       73.631396
2018-01-13/18:59:48.98           71.934757       73.680707
2018-01-13/18:59:49.01           71.986931       73.728664
2018-01-13/18:59:49.05           72.033870       73.775876
2018-01-13/18:59:49.08           72.086163       73.824611
2018-01-13/18:59:49.11           72.137277       73.871824
2018-01-13/18:59:49.14           72.193823       73.919036
2018-01-13/18:59:49.17           72.243842       73.966248
2018-01-13/18:59:49.20           72.286474       74.014983
2018-01-13/18:59:49.23           72.346288       74.062196
2018-01-13/18:59:49.26           72.416484       74.109408
2018-01-13/18:59:49.30           72.475997       74.156620
2018-01-13/18:59:49.33           72.528399       74.205355
2018-01-13/18:59:49.36           72.574485       74.252568
2018-01-13/18:59:49.39           72.615965       74.299780
2018-01-13/18:59:49.42           72.651666       74.346992
2018-01-13/18:59:49.45           72.705543       74.395727
2018-01-13/18:59:49.48           72.761327       74.442940
2018-01-13/18:59:49.51           72.804508       74.490152
2018-01-13/18:59:49.55           72.846895       74.537364
2018-01-13/18:59:49.58           72.895944       74.586099
2018-01-13/18:59:49.61           72.944383       74.633312
2018-01-13/18:59:49.64           72.999765       74.680524
2018-01-13/18:59:49.67           73.058258       74.727736
2018-01-13/18:59:49.70           73.120358       74.776471
2018-01-13/18:59:49.73           73.179501       74.823684
2018-01-13/18:59:49.76           73.239289       74.870896
2018-01-13/18:59:49.80           73.284138       74.918108
2018-01-13/18:59:49.83           73.334010       74.966843
2018-01-13/18:59:49.86           73.379577       75.014056
2018-01-13/18:59:49.89           73.429998       75.061268
2018-01-13/18:59:49.92           73.467948       75.108480
2018-01-13/18:59:49.95           73.507995       75.157215
2018-01-13/18:59:49.98           73.552550       75.204428
2018-01-13/18:59:50.01           73.600288       75.250188
2018-01-13/18:59:50.05           73.646980       75.295151
2018-01-13/18:59:50.08           73.699542       75.341564
2018-01-13/18:59:50.11           73.740007       75.386527
2018-01-13/18:59:50.14           73.787270       75.431490
2018-01-13/18:59:50.17           73.840504       75.476453
2018-01-13/18:59:50.20           73.900964       75.522866
2018-01-13/18:59:50.23           73.958150       75.567829
2018-01-13/18:59:50.26           74.012737       75.612791
2018-01-13/18:59:50.30           74.058759       75.657754
2018-01-13/18:59:50.33           74.097728       75.704167
2018-01-13/18:59:50.36           74.143478       75.749130
2018-01-13/18:59:50.39           74.197525       75.794093
2018-01-13/18:59:50.42           74.251983       75.839056
2018-01-13/18:59:50.45           74.300817       75.885469
2018-01-13/18:59:50.48           74.350987       75.930432
2018-01-13/18:59:50.51           74.412258       75.975394
2018-01-13/18:59:50.55           74.461949       76.020357
2018-01-13/18:59:50.58           74.505622       76.066770
2018-01-13/18:59:50.61           74.556993       76.111733
2018-01-13/18:59:50.64           74.609803       76.156696
2018-01-13/18:59:50.67           74.655406       76.201659
2018-01-13/18:59:50.70           74.708597       76.248072
2018-01-13/18:59:50.73           74.752877       76.293035
2018-01-13/18:59:50.76           74.795069       76.337997
2018-01-13/18:59:50.80           74.832438       76.382960
2018-01-13/18:59:50.83           74.889929       76.429373
2018-01-13/18:59:50.86           74.939669       76.474336
2018-01-13/18:59:50.89           74.986530       76.519299
2018-01-13/18:59:50.92           75.036315       76.564262
2018-01-13/18:59:50.95           75.075653       76.610675
2018-01-13/18:59:50.98           75.122448       76.655638
2018-01-13/18:59:51.01           75.181952       76.699047
2018-01-13/18:59:51.05           75.230739       76.741603
2018-01-13/18:59:51.08           75.281911       76.785531
2018-01-13/18:59:51.11           75.317378       76.828086
2018-01-13/18:59:51.14           75.365693       76.870642
2018-01-13/18:59:51.17           75.414994       76.913197
2018-01-13/18:59:51.20           75.458764       76.957125
2018-01-13/18:59:51.23           75.517528       76.999681
2018-01-13/18:59:51.26           75.567404       77.042236
2018-01-13/18:59:51.30           75.602722       77.084792
2018-01-13/18:59:51.33           75.653193       77.128720
2018-01-13/18:59:51.36           75.697907       77.171275
2018-01-13/18:59:51.39           75.745098       77.213830
2018-01-13/18:59:51.42           75.789622       77.256386
2018-01-13/18:59:51.45           75.849611       77.300314
2018-01-13/18:59:51.48           75.901662       77.342870
2018-01-13/18:59:51.51           75.948639       77.385425
2018-01-13/18:59:51.55           75.991949       77.427981
2018-01-13/18:59:51.58           76.038415       77.471909
2018-01-13/18:59:51.61           76.087274       77.514464
2018-01-13/18:59:51.64           76.132184       77.557019
2018-01-13/18:59:51.67           76.178504       77.599575
2018-01-13/18:59:51.70           76.231881       77.643503
2018-01-13/18:59:51.73           76.265000       77.686059
2018-01-13/18:59:51.76           76.310283       77.728614
2018-01-13/18:59:51.80           76.364833       77.771170
2018-01-13/18:59:51.83           76.416757       77.815098
2018-01-13/18:59:51.86           76.472763       77.857653
2018-01-13/18:59:51.89           76.522611       77.900208
2018-01-13/18:59:51.92           76.570233       77.942764
2018-01-13/18:59:51.95           76.621271       77.986692
2018-01-13/18:59:51.98           76.671582       78.029248
2018-01-13/18:59:52.01           76.733435       78.070150
2018-01-13/18:59:52.05           76.784725       78.110144
2018-01-13/18:59:52.08           76.820028       78.151427
2018-01-13/18:59:52.11           76.857389       78.191421
2018-01-13/18:59:52.14           76.895260       78.231414
2018-01-13/18:59:52.17           76.932032       78.271408
2018-01-13/18:59:52.20           76.975493       78.312691
2018-01-13/18:59:52.23           77.023862       78.352685
2018-01-13/18:59:52.26           77.071131       78.392678
2018-01-13/18:59:52.30           77.112319       78.432672
2018-01-13/18:59:52.33           77.165175       78.473955
2018-01-13/18:59:52.36           77.219360       78.513949
2018-01-13/18:59:52.39           77.276656       78.553942
2018-01-13/18:59:52.42           77.329387       78.593936
2018-01-13/18:59:52.45           77.390415       78.635220
2018-01-13/18:59:52.48           77.447912       78.675213
2018-01-13/18:59:52.51           77.500467       78.715207
2018-01-13/18:59:52.55           77.545194       78.755200
2018-01-13/18:59:52.58           77.585869       78.796484
2018-01-13/18:59:52.61           77.617650       78.836477
2018-01-13/18:59:52.64           77.655229       78.876471
2018-01-13/18:59:52.67           77.694430       78.916464
2018-01-13/18:59:52.70           77.740276       78.957748
2018-01-13/18:59:52.73           77.785768       78.997742
2018-01-13/18:59:52.76           77.829219       79.037735
2018-01-13/18:59:52.80           77.862096       79.077729
2018-01-13/18:59:52.83           77.909948       79.119012
2018-01-13/18:59:52.86           77.952250       79.159006
2018-01-13/18:59:52.89           77.992554       79.198999
2018-01-13/18:59:52.92           78.040341       79.238993
2018-01-13/18:59:52.95           78.087013       79.280276
2018-01-13/18:59:52.98           78.128294       79.320270
2018-01-13/18:59:53.01           78.165921       79.358515
2018-01-13/18:59:53.05           78.210154       79.395799
2018-01-13/18:59:53.08           78.263236       79.434285
2018-01-13/18:59:53.11           78.298942       79.471569
2018-01-13/18:59:53.14           78.341556       79.508853
2018-01-13/18:59:53.17           78.393256       79.546137
2018-01-13/18:59:53.20           78.436146       79.584623
2018-01-13/18:59:53.23           78.478379       79.621907
2018-01-13/18:59:53.26           78.529126       79.659191
2018-01-13/18:59:53.30           78.566857       79.696475
2018-01-13/18:59:53.33           78.603802       79.734961
2018-01-13/18:59:53.36           78.633038       79.772245
2018-01-13/18:59:53.39           78.669624       79.809528
2018-01-13/18:59:53.42           78.703553       79.846812
2018-01-13/18:59:53.45           78.747018       79.885299
2018-01-13/18:59:53.48           78.790218       79.922583
2018-01-13/18:59:53.51           78.829549       79.959866
2018-01-13/18:59:53.55           78.867119       79.997150
2018-01-13/18:59:53.58           78.906319       80.035636
2018-01-13/18:59:53.61           78.953306       80.072920
2018-01-13/18:59:53.64           79.004233       80.110204
2018-01-13/18:59:53.67           79.050558       80.147488
2018-01-13/18:59:53.70           79.111483       80.185974
2018-01-13/18:59:53.73           79.149855       80.223258
2018-01-13/18:59:53.76           79.191097       80.260542
2018-01-13/18:59:53.80           79.235652       80.297826
2018-01-13/18:59:53.83           79.263671       80.336312
2018-01-13/18:59:53.86           79.301662       80.373596
2018-01-13/18:59:53.89           79.335437       80.410880
2018-01-13/18:59:53.92           79.365591       80.448163
2018-01-13/18:59:53.95           79.413891       80.486650
2018-01-13/18:59:53.98           79.444853       80.523934
2018-01-13/18:59:54.01           79.484193       80.559385
2018-01-13/18:59:54.05           79.518799       80.593828
2018-01-13/18:59:54.08           79.553340       80.629382
2018-01-13/18:59:54.11           79.598385       80.663826
2018-01-13/18:59:54.14           79.641657       80.698269
2018-01-13/18:59:54.17           79.679616       80.732712
2018-01-13/18:59:54.20           79.728124       80.768266
2018-01-13/18:59:54.23           79.763707       80.802710
2018-01-13/18:59:54.26           79.806277       80.837153
2018-01-13/18:59:54.30           79.856675       80.871596
2018-01-13/18:59:54.33           79.900728       80.907150
2018-01-13/18:59:54.36           79.935925       80.941594
2018-01-13/18:59:54.39           79.975395       80.976037
2018-01-13/18:59:54.42           80.016572       81.010480
2018-01-13/18:59:54.45           80.068979       81.046034
2018-01-13/18:59:54.48           80.114180       81.080478
2018-01-13/18:59:54.51           80.154494       81.114921
2018-01-13/18:59:54.55           80.196059       81.149364
2018-01-13/18:59:54.58           80.224886       81.184918
2018-01-13/18:59:54.61           80.255585       81.219362
2018-01-13/18:59:54.64           80.296422       81.253805
2018-01-13/18:59:54.67           80.333650       81.288248
2018-01-13/18:59:54.70           80.374779       81.323802
2018-01-13/18:59:54.73           80.407241       81.358246
2018-01-13/18:59:54.76           80.446178       81.392689
2018-01-13/18:59:54.80           80.476940       81.427132
2018-01-13/18:59:54.83           80.508161       81.462687
2018-01-13/18:59:54.86           80.542902       81.497130
2018-01-13/18:59:54.89           80.597648       81.531573
2018-01-13/18:59:54.92           80.642696       81.566016
2018-01-13/18:59:54.95           80.689848       81.601571
2018-01-13/18:59:54.98           80.735181       81.636014
2018-01-13/18:59:55.01           80.771514       81.668540
2018-01-13/18:59:55.05           80.805625       81.700012
2018-01-13/18:59:55.08           80.851322       81.732499
2018-01-13/18:59:55.11           80.885290       81.763971
2018-01-13/18:59:55.14           80.921346       81.795443
2018-01-13/18:59:55.17           80.944358       81.826915
2018-01-13/18:59:55.20           80.978982       81.859402
2018-01-13/18:59:55.23           81.012499       81.890874
2018-01-13/18:59:55.26           81.047784       81.922346
2018-01-13/18:59:55.30           81.088923       81.953818
2018-01-13/18:59:55.33           81.124581       81.986305
2018-01-13/18:59:55.36           81.156786       82.017777
2018-01-13/18:59:55.39           81.194821       82.049249
2018-01-13/18:59:55.42           81.234476       82.080721
2018-01-13/18:59:55.45           81.277166       82.113208
2018-01-13/18:59:55.48           81.312709       82.144681
2018-01-13/18:59:55.51           81.349536       82.176152
2018-01-13/18:59:55.55           81.381284       82.207625
2018-01-13/18:59:55.58           81.418061       82.240112
2018-01-13/18:59:55.61           81.446238       82.271584
2018-01-13/18:59:55.64           81.480560       82.303055
2018-01-13/18:59:55.67           81.510248       82.334528
2018-01-13/18:59:55.70           81.555986       82.367015
2018-01-13/18:59:55.73           81.591459       82.398487
2018-01-13/18:59:55.76           81.628708       82.429959
2018-01-13/18:59:55.80           81.668879       82.461431
2018-01-13/18:59:55.83           81.703969       82.493918
2018-01-13/18:59:55.86           81.731910       82.525390
2018-01-13/18:59:55.89           81.777417       82.556862
2018-01-13/18:59:55.92           81.809560       82.588334
2018-01-13/18:59:55.95           81.847535       82.620821
2018-01-13/18:59:55.98           81.881652       82.652293
2018-01-13/18:59:56.01           81.923981       82.681771
2018-01-13/18:59:56.05           81.956103       82.710153
2018-01-13/18:59:56.08           81.997317       82.739450
2018-01-13/18:59:56.11           82.034327       82.767831
2018-01-13/18:59:56.14           82.069564       82.796213
2018-01-13/18:59:56.17           82.101876       82.824595
2018-01-13/18:59:56.20           82.155389       82.853892
2018-01-13/18:59:56.23           82.202558       82.882273
2018-01-13/18:59:56.26           82.239842       82.910655
2018-01-13/18:59:56.30           82.274628       82.939037
2018-01-13/18:59:56.33           82.314868       82.968334
2018-01-13/18:59:56.36           82.331431       82.996715
2018-01-13/18:59:56.39           82.362696       83.025097
2018-01-13/18:59:56.42           82.407718       83.053479
2018-01-13/18:59:56.45           82.443732       83.082776
2018-01-13/18:59:56.48           82.466978       83.111157
2018-01-13/18:59:56.51           82.504675       83.139539
2018-01-13/18:59:56.55           82.541312       83.167921
2018-01-13/18:59:56.58           82.570262       83.197218
2018-01-13/18:59:56.61           82.602092       83.225599
2018-01-13/18:59:56.64           82.644633       83.253981
2018-01-13/18:59:56.67           82.688041       83.282363
2018-01-13/18:59:56.70           82.717171       83.311660
2018-01-13/18:59:56.73           82.754594       83.340041
2018-01-13/18:59:56.76           82.790136       83.368423
2018-01-13/18:59:56.80           82.812916       83.396805
2018-01-13/18:59:56.83           82.838729       83.426102
2018-01-13/18:59:56.86           82.871399       83.454483
2018-01-13/18:59:56.89           82.902207       83.482865
2018-01-13/18:59:56.92           82.929631       83.511247
2018-01-13/18:59:56.95           82.960847       83.540544
2018-01-13/18:59:56.98           83.002020       83.568925
2018-01-13/18:59:57.01           83.048188       83.595239
2018-01-13/18:59:57.05           83.085561       83.620416
2018-01-13/18:59:57.08           83.129523       83.646405
2018-01-13/18:59:57.11           83.166494       83.671582
2018-01-13/18:59:57.14           83.205269       83.696758
2018-01-13/18:59:57.17           83.243423       83.721935
2018-01-13/18:59:57.20           83.287161       83.747924
2018-01-13/18:59:57.23           83.318503       83.773101
2018-01-13/18:59:57.26           83.345566       83.798277
2018-01-13/18:59:57.30           83.359499       83.823454
2018-01-13/18:59:57.33           83.390337       83.849443
2018-01-13/18:59:57.36           83.420518       83.874620
2018-01-13/18:59:57.39           83.453432       83.899796
2018-01-13/18:59:57.42           83.476981       83.924973
2018-01-13/18:59:57.45           83.510698       83.950962
2018-01-13/18:59:57.48           83.545186       83.976139
2018-01-13/18:59:57.51           83.586981       84.001315
2018-01-13/18:59:57.55           83.626503       84.026492
2018-01-13/18:59:57.58           83.662153       84.052481
2018-01-13/18:59:57.61           83.688656       84.077658
2018-01-13/18:59:57.64           83.711041       84.102834
2018-01-13/18:59:57.67           83.744934       84.128011
2018-01-13/18:59:57.70           83.783823       84.154000
2018-01-13/18:59:57.73           83.814959       84.179177
2018-01-13/18:59:57.76           83.849691       84.204353
2018-01-13/18:59:57.80           83.871801       84.229530
2018-01-13/18:59:57.83           83.890890       84.255519
2018-01-13/18:59:57.86           83.916895       84.280696
2018-01-13/18:59:57.89           83.941582       84.305872
2018-01-13/18:59:57.92           83.964054       84.331049
2018-01-13/18:59:57.95           83.977799       84.357038
2018-01-13/18:59:57.98           84.004314       84.382215
2018-01-13/18:59:58.01           84.028134       84.405260
2018-01-13/18:59:58.05           84.041941       84.427134
2018-01-13/18:59:58.08           84.064640       84.449713
2018-01-13/18:59:58.11           84.086326       84.471587
2018-01-13/18:59:58.14           84.110533       84.493460
2018-01-13/18:59:58.17           84.137427       84.515334
2018-01-13/18:59:58.20           84.177656       84.537913
2018-01-13/18:59:58.23           84.215541       84.559787
2018-01-13/18:59:58.26           84.239810       84.581660
2018-01-13/18:59:58.30           84.275623       84.603534
2018-01-13/18:59:58.33           84.321023       84.626113
2018-01-13/18:59:58.36           84.347899       84.647986
2018-01-13/18:59:58.39           84.376993       84.669860
2018-01-13/18:59:58.42           84.404634       84.691733
2018-01-13/18:59:58.45           84.443634       84.714313
2018-01-13/18:59:58.48           84.474877       84.736186
2018-01-13/18:59:58.51           84.505059       84.758060
2018-01-13/18:59:58.55           84.527053       84.779933
2018-01-13/18:59:58.58           84.534568       84.802512
2018-01-13/18:59:58.61           84.543870       84.824386
2018-01-13/18:59:58.64           84.570280       84.846260
2018-01-13/18:59:58.67           84.599371       84.868133
2018-01-13/18:59:58.70           84.629517       84.890712
2018-01-13/18:59:58.73           84.648096       84.912586
2018-01-13/18:59:58.76           84.668922       84.934459
2018-01-13/18:59:58.80           84.688008       84.956333
2018-01-13/18:59:58.83           84.719805       84.978912
2018-01-13/18:59:58.86           84.758561       85.000786
2018-01-13/18:59:58.89           84.787848       85.022659
2018-01-13/18:59:58.92           84.807868       85.044533
2018-01-13/18:59:58.95           84.828443       85.067112
2018-01-13/18:59:58.98           84.852737       85.088986
2018-01-13/18:59:59.01           84.889101       85.108672
2018-01-13/18:59:59.05           84.910582       85.127157
2018-01-13/18:59:59.08           84.931431       85.146237
2018-01-13/18:59:59.11           84.952272       85.164721
2018-01-13/18:59:59.14           84.974541       85.183205
2018-01-13/18:59:59.17           85.000121       85.201689
2018-01-13/18:59:59.20           85.030132       85.220770
2018-01-13/18:59:59.23           85.057550       85.239254
2018-01-13/18:59:59.26           85.085529       85.257738
2018-01-13/18:59:59.30           85.098591       85.276222
2018-01-13/18:59:59.33           85.127424       85.295303
2018-01-13/18:59:59.36           85.149391       85.313787
2018-01-13/18:59:59.39           85.167684       85.332271
2018-01-13/18:59:59.42           85.178415       85.350755
2018-01-13/18:59:59.45           85.194097       85.369835
2018-01-13/18:59:59.48           85.215225       85.388320
2018-01-13/18:59:59.51           85.238283       85.406804
2018-01-13/18:59:59.55           85.261512       85.425288
2018-01-13/18:59:59.58           85.285620       85.444368
2018-01-13/18:59:59.61           85.302940       85.462853
2018-01-13/18:59:59.64           85.328613       85.481337
2018-01-13/18:59:59.67           85.353108       85.499821
2018-01-13/18:59:59.70           85.381989       85.518901
2018-01-13/18:59:59.73           85.409397       85.537385
2018-01-13/18:59:59.76           85.434542       85.555870
2018-01-13/18:59:59.80           85.454941       85.574354
2018-01-13/18:59:59.83           85.470300       85.593434
2018-01-13/18:59:59.86           85.486809       85.611918
2018-01-13/18:59:59.89           85.499988       85.630402
2018-01-13/18:59:59.92           85.522512       85.648887
2018-01-13/18:59:59.95           85.546927       85.667967
2018-01-13/18:59:59.98           85.578911       85.686451
2018-01-13/19:00:00.01           85.602525       85.702690
2018-01-13/19:00:00.05           85.626878       85.717694
2018-01-13/19:00:00.08           85.651586       85.733182
2018-01-13/19:00:00.11           85.671657       85.748186
2018-01-13/19:00:00.14           85.697326       85.763189
2018-01-13/19:00:00.17           85.725049       85.778193
2018-01-13/19:00:00.20           85.748151       85.793681
2018-01-13/19:00:00.23           85.768892       85.808685
2018-01-13/19:00:00.26           85.785989       85.823689
2018-01-13/19:00:00.30           85.803162       85.838693
2018-01-13/19:00:00.33           85.824004       85.854181
2018-01-13/19:00:00.36           85.849803       85.869185
2018-01-13/19:00:00.39           85.870865       85.884189
2018-01-13/19:00:00.42           85.894921       85.899192
2018-01-13/19:00:00.45           85.925087       85.914680
2018-01-13/19:00:00.48           85.945682       85.929684
2018-01-13/19:00:00.51           85.973998       85.944688
2018-01-13/19:00:00.55           85.995750       85.959692
2018-01-13/19:00:00.58           86.016320       85.975180
2018-01-13/19:00:00.61           86.032140       85.990184
2018-01-13/19:00:00.64           86.045132       86.005188
2018-01-13/19:00:00.67           86.067833       86.020192
2018-01-13/19:00:00.70           86.086683       86.035679
2018-01-13/19:00:00.73           86.102485       86.050683
2018-01-13/19:00:00.76           86.128115       86.065687
2018-01-13/19:00:00.80           86.152222       86.080691
2018-01-13/19:00:00.83           86.176543       86.096179
2018-01-13/19:00:00.86           86.196427       86.111183
2018-01-13/19:00:00.89           86.216184       86.126187
2018-01-13/19:00:00.92           86.230082       86.141191
2018-01-13/19:00:00.95           86.247009       86.156678
2018-01-13/19:00:00.98           86.274046       86.171682
2018-01-13/19:00:01.01           86.300854       86.184404
2018-01-13/19:00:01.05           86.315784       86.195870
2018-01-13/19:00:01.08           86.333073       86.207707
2018-01-13/19:00:01.11           86.345610       86.219173
2018-01-13/19:00:01.14           86.361236       86.230639
2018-01-13/19:00:01.17           86.376656       86.242106
2018-01-13/19:00:01.20           86.398915       86.253942
2018-01-13/19:00:01.23           86.419137       86.265408
2018-01-13/19:00:01.26           86.428245       86.276875
2018-01-13/19:00:01.30           86.440859       86.288341
2018-01-13/19:00:01.33           86.459382       86.300178
2018-01-13/19:00:01.36           86.467686       86.311644
2018-01-13/19:00:01.39           86.484269       86.323110
2018-01-13/19:00:01.42           86.503969       86.334577
2018-01-13/19:00:01.45           86.522777       86.346413
2018-01-13/19:00:01.48           86.542884       86.357879
2018-01-13/19:00:01.51           86.566426       86.369346
2018-01-13/19:00:01.55           86.587440       86.380812
2018-01-13/19:00:01.58           86.601250       86.392648
2018-01-13/19:00:01.61           86.610368       86.404115
2018-01-13/19:00:01.64           86.623199       86.415581
2018-01-13/19:00:01.67           86.640224       86.427048
2018-01-13/19:00:01.70           86.660480       86.438884
2018-01-13/19:00:01.73           86.675751       86.450350
2018-01-13/19:00:01.76           86.695967       86.461817
2018-01-13/19:00:01.80           86.710571       86.473283
2018-01-13/19:00:01.83           86.723610       86.485119
2018-01-13/19:00:01.86           86.734899       86.496586
2018-01-13/19:00:01.89           86.746776       86.508052
2018-01-13/19:00:01.92           86.766406       86.519519
2018-01-13/19:00:01.95           86.783844       86.531355
2018-01-13/19:00:01.98           86.792381       86.542821
2018-01-13/19:00:02.01           86.807814       86.551966
2018-01-13/19:00:02.05           86.828826       86.559834
2018-01-13/19:00:02.08           86.841868       86.567955
2018-01-13/19:00:02.11           86.863465       86.575823
2018-01-13/19:00:02.14           86.885894       86.583691
2018-01-13/19:00:02.17           86.909478       86.591558
2018-01-13/19:00:02.20           86.924255       86.599680
2018-01-13/19:00:02.23           86.937539       86.607548
2018-01-13/19:00:02.26           86.960302       86.615415
2018-01-13/19:00:02.30           86.976951       86.623283
2018-01-13/19:00:02.33           86.987111       86.631405
2018-01-13/19:00:02.36           86.996252       86.639272
2018-01-13/19:00:02.39           87.002905       86.647140
2018-01-13/19:00:02.42           87.008043       86.655008
2018-01-13/19:00:02.45           87.025613       86.663129
2018-01-13/19:00:02.48           87.039598       86.670997
2018-01-13/19:00:02.51           87.057151       86.678865
2018-01-13/19:00:02.55           87.073284       86.686733
2018-01-13/19:00:02.58           87.087383       86.694854
2018-01-13/19:00:02.61           87.095171       86.702722
2018-01-13/19:00:02.64           87.106150       86.710589
2018-01-13/19:00:02.67           87.110894       86.718457
2018-01-13/19:00:02.70           87.130055       86.726579
2018-01-13/19:00:02.73           87.139441       86.734446
2018-01-13/19:00:02.76           87.153837       86.742314
2018-01-13/19:00:02.80           87.161476       86.750182
2018-01-13/19:00:02.83           87.168268       86.758303
2018-01-13/19:00:02.86           87.175149       86.766171
2018-01-13/19:00:02.89           87.180026       86.774039
2018-01-13/19:00:02.92           87.191816       86.781907
2018-01-13/19:00:02.95           87.217063       86.790028
2018-01-13/19:00:02.98           87.231041       86.797896
2018-01-13/19:00:03.01           87.238210       86.803422
2018-01-13/19:00:03.05           87.250643       86.807661
2018-01-13/19:00:03.08           87.263886       86.812037
2018-01-13/19:00:03.11           87.269580       86.816275
2018-01-13/19:00:03.14           87.286174       86.820514
2018-01-13/19:00:03.17           87.293409       86.824753
2018-01-13/19:00:03.20           87.304265       86.829128
2018-01-13/19:00:03.23           87.307158       86.833367
2018-01-13/19:00:03.26           87.318719       86.837606
2018-01-13/19:00:03.30           87.331830       86.841845
2018-01-13/19:00:03.33           87.332814       86.846220
2018-01-13/19:00:03.36           87.334003       86.850459
2018-01-13/19:00:03.39           87.340576       86.854698
2018-01-13/19:00:03.42           87.345096       86.858936
2018-01-13/19:00:03.45           87.364649       86.863312
2018-01-13/19:00:03.48           87.377219       86.867551
2018-01-13/19:00:03.51           87.388903       86.871789
2018-01-13/19:00:03.55           87.393261       86.876028
2018-01-13/19:00:03.58           87.402616       86.880404
2018-01-13/19:00:03.61           87.414361       86.884642
2018-01-13/19:00:03.64           87.418188       86.888881
2018-01-13/19:00:03.67           87.421645       86.893120
2018-01-13/19:00:03.70           87.427437       86.897495
2018-01-13/19:00:03.73           87.438958       86.901734
2018-01-13/19:00:03.76           87.438792       86.905973
2018-01-13/19:00:03.80           87.446632       86.910212
2018-01-13/19:00:03.83           87.450381       86.914587
2018-01-13/19:00:03.86           87.455904       86.918826
2018-01-13/19:00:03.89           87.463958       86.923065
2018-01-13/19:00:03.92           87.473326       86.927303
2018-01-13/19:00:03.95           87.485054       86.931679
2018-01-13/19:00:03.98           87.490527       86.935918
2018-01-13/19:00:04.01           87.489865       86.937795
2018-01-13/19:00:04.05           87.508639       86.938373
2018-01-13/19:00:04.08           87.509477       86.938970
2018-01-13/19:00:04.11           87.513000       86.939549
2018-01-13/19:00:04.14           87.513117       86.940127
2018-01-13/19:00:04.17           87.515429       86.940706
2018-01-13/19:00:04.20           87.521813       86.941303
2018-01-13/19:00:04.23           87.534596       86.941882
2018-01-13/19:00:04.26           87.543434       86.942460
2018-01-13/19:00:04.30           87.546426       86.943039
2018-01-13/19:00:04.33           87.548171       86.943636
2018-01-13/19:00:04.36           87.554453       86.944214
2018-01-13/19:00:04.39           87.557289       86.944793
2018-01-13/19:00:04.42           87.561208       86.945371
2018-01-13/19:00:04.45           87.564104       86.945968
2018-01-13/19:00:04.48           87.569577       86.946547
2018-01-13/19:00:04.51           87.566822       86.947125
2018-01-13/19:00:04.55           87.580784       86.947704
2018-01-13/19:00:04.58           87.584155       86.948301
2018-01-13/19:00:04.61           87.581278       86.948880
2018-01-13/19:00:04.64           87.582439       86.949458
2018-01-13/19:00:04.67           87.591829       86.950037
2018-01-13/19:00:04.70           87.601768       86.950634
2018-01-13/19:00:04.73           87.609946       86.951212
2018-01-13/19:00:04.76           87.620086       86.951791
2018-01-13/19:00:04.80           87.629220       86.952369
2018-01-13/19:00:04.83           87.621200       86.952966
2018-01-13/19:00:04.86           87.627617       86.953545
2018-01-13/19:00:04.89           87.636351       86.954123
2018-01-13/19:00:04.92           87.638292       86.954702
2018-01-13/19:00:04.95           87.644161       86.955299
2018-01-13/19:00:04.98           87.643533       86.955878
2018-01-13/19:00:05.01           87.656308       86.954083
2018-01-13/19:00:05.05           87.663370       86.950984
2018-01-13/19:00:05.08           87.666484       86.947784
2018-01-13/19:00:05.11           87.673275       86.944684
2018-01-13/19:00:05.14           87.669640       86.941585
2018-01-13/19:00:05.17           87.666302       86.938485
2018-01-13/19:00:05.20           87.669484       86.935285
2018-01-13/19:00:05.23           87.666665       86.932186
2018-01-13/19:00:05.26           87.669202       86.929086
2018-01-13/19:00:05.30           87.664323       86.925987
2018-01-13/19:00:05.33           87.656536       86.922787
2018-01-13/19:00:05.36           87.654888       86.919687
2018-01-13/19:00:05.39           87.660636       86.916588
2018-01-13/19:00:05.42           87.670409       86.913488
2018-01-13/19:00:05.45           87.670291       86.910289
2018-01-13/19:00:05.48           87.677698       86.907189
2018-01-13/19:00:05.51           87.682056       86.904089
2018-01-13/19:00:05.55           87.691671       86.900990
2018-01-13/19:00:05.58           87.689470       86.897790
2018-01-13/19:00:05.61           87.702877       86.894690
2018-01-13/19:00:05.64           87.708120       86.891591
2018-01-13/19:00:05.67           87.698984       86.888491
2018-01-13/19:00:05.70           87.702108       86.885292
2018-01-13/19:00:05.73           87.706754       86.882192
2018-01-13/19:00:05.76           87.709057       86.879092
2018-01-13/19:00:05.80           87.709087       86.875993
2018-01-13/19:00:05.83           87.714991       86.872793
2018-01-13/19:00:05.86           87.712529       86.869694
2018-01-13/19:00:05.89           87.700009       86.866594
2018-01-13/19:00:05.92           87.695015       86.863494
2018-01-13/19:00:05.95           87.696801       86.860295
2018-01-13/19:00:05.98           87.693961       86.857195
2018-01-13/19:00:06.01           87.703987       86.851720
2018-01-13/19:00:06.05           87.707704       86.844937
2018-01-13/19:00:06.08           87.710437       86.837936
2018-01-13/19:00:06.11           87.703863       86.831154
2018-01-13/19:00:06.14           87.709846       86.824372
2018-01-13/19:00:06.17           87.713769       86.817590
2018-01-13/19:00:06.20           87.711847       86.810589
2018-01-13/19:00:06.23           87.715154       86.803806
2018-01-13/19:00:06.26           87.718784       86.797024
2018-01-13/19:00:06.30           87.718921       86.790242
2018-01-13/19:00:06.33           87.712508       86.783241
2018-01-13/19:00:06.36           87.709559       86.776459
2018-01-13/19:00:06.39           87.708137       86.769677
2018-01-13/19:00:06.42           87.700274       86.762894
2018-01-13/19:00:06.45           87.695475       86.755893
2018-01-13/19:00:06.48           87.700005       86.749111
2018-01-13/19:00:06.51           87.700374       86.742329
2018-01-13/19:00:06.55           87.702212       86.735547
2018-01-13/19:00:06.58           87.695476       86.728546
2018-01-13/19:00:06.61           87.696085       86.721763
2018-01-13/19:00:06.64           87.697931       86.714981
2018-01-13/19:00:06.67           87.691742       86.708199
2018-01-13/19:00:06.70           87.687940       86.701198
2018-01-13/19:00:06.73           87.685470       86.694416
2018-01-13/19:00:06.76           87.685323       86.687633
2018-01-13/19:00:06.80           87.690147       86.680851
2018-01-13/19:00:06.83           87.690753       86.673850
2018-01-13/19:00:06.86           87.686100       86.667068
2018-01-13/19:00:06.89           87.686956       86.660286
2018-01-13/19:00:06.92           87.681423       86.653503
2018-01-13/19:00:06.95           87.683247       86.646503
2018-01-13/19:00:06.98           87.686534       86.639720
2018-01-13/19:00:07.01           87.693509       86.630573
2018-01-13/19:00:07.05           87.691020       86.620126
2018-01-13/19:00:07.08           87.681740       86.609341
2018-01-13/19:00:07.11           87.668675       86.598894
2018-01-13/19:00:07.14           87.669447       86.588446
2018-01-13/19:00:07.17           87.659658       86.577999
2018-01-13/19:00:07.20           87.652572       86.567214
2018-01-13/19:00:07.23           87.644826       86.556767
2018-01-13/19:00:07.26           87.645592       86.546319
2018-01-13/19:00:07.30           87.643604       86.535872
2018-01-13/19:00:07.33           87.641916       86.525087
2018-01-13/19:00:07.36           87.634007       86.514640
2018-01-13/19:00:07.39           87.629271       86.504192
2018-01-13/19:00:07.42           87.615476       86.493745
2018-01-13/19:00:07.45           87.606735       86.482960
2018-01-13/19:00:07.48           87.605479       86.472512
2018-01-13/19:00:07.51           87.611810       86.462065
2018-01-13/19:00:07.55           87.606286       86.451617
2018-01-13/19:00:07.58           87.593446       86.440833
2018-01-13/19:00:07.61           87.588465       86.430385
2018-01-13/19:00:07.64           87.584398       86.419938
2018-01-13/19:00:07.67           87.579764       86.409490
2018-01-13/19:00:07.70           87.574274       86.398706
2018-01-13/19:00:07.73           87.581914       86.388258
2018-01-13/19:00:07.76           87.582027       86.377811
2018-01-13/19:00:07.80           87.563376       86.367363
2018-01-13/19:00:07.83           87.560308       86.356579
2018-01-13/19:00:07.86           87.551162       86.346131
2018-01-13/19:00:07.89           87.540442       86.335684
2018-01-13/19:00:07.92           87.532897       86.325236
2018-01-13/19:00:07.95           87.524550       86.314452
2018-01-13/19:00:07.98           87.516179       86.304004
2018-01-13/19:00:08.01           87.497716       86.291217
2018-01-13/19:00:08.05           87.481017       86.277143
2018-01-13/19:00:08.08           87.477302       86.262616
2018-01-13/19:00:08.11           87.466564       86.248542
2018-01-13/19:00:08.14           87.459463       86.234468
2018-01-13/19:00:08.17           87.445610       86.220394
2018-01-13/19:00:08.20           87.439368       86.205867
2018-01-13/19:00:08.23           87.426221       86.191793
2018-01-13/19:00:08.26           87.424235       86.177719
2018-01-13/19:00:08.30           87.419300       86.163645
2018-01-13/19:00:08.33           87.412497       86.149117
2018-01-13/19:00:08.36           87.398112       86.135044
2018-01-13/19:00:08.39           87.383155       86.120970
2018-01-13/19:00:08.42           87.378712       86.106896
2018-01-13/19:00:08.45           87.371123       86.092368
2018-01-13/19:00:08.48           87.357568       86.078295
2018-01-13/19:00:08.51           87.356272       86.064221
2018-01-13/19:00:08.55           87.354452       86.050147
2018-01-13/19:00:08.58           87.345363       86.035619
2018-01-13/19:00:08.61           87.345497       86.021546
2018-01-13/19:00:08.64           87.339635       86.007472
2018-01-13/19:00:08.67           87.327440       85.993398
2018-01-13/19:00:08.70           87.311325       85.978870
2018-01-13/19:00:08.73           87.295556       85.964796
2018-01-13/19:00:08.76           87.283529       85.950723
2018-01-13/19:00:08.80           87.271993       85.936649
2018-01-13/19:00:08.83           87.256826       85.922121
2018-01-13/19:00:08.86           87.239308       85.908047
2018-01-13/19:00:08.89           87.210131       85.893974
2018-01-13/19:00:08.92           87.195303       85.879900
2018-01-13/19:00:08.95           87.186856       85.865372
2018-01-13/19:00:08.98           87.177757       85.851298
2018-01-13/19:00:09.01           87.171732       85.834901
2018-01-13/19:00:09.05           87.165313       85.817225
2018-01-13/19:00:09.08           87.157257       85.798979
2018-01-13/19:00:09.11           87.141169       85.781303
2018-01-13/19:00:09.14           87.130717       85.763627
2018-01-13/19:00:09.17           87.117035       85.745951
2018-01-13/19:00:09.20           87.096746       85.727705
2018-01-13/19:00:09.23           87.076126       85.710029
2018-01-13/19:00:09.26           87.052772       85.692353
2018-01-13/19:00:09.30           87.043891       85.674677
2018-01-13/19:00:09.33           87.023812       85.656431
2018-01-13/19:00:09.36           87.004002       85.638755
2018-01-13/19:00:09.39           86.985701       85.621079
2018-01-13/19:00:09.42           86.966153       85.603403
2018-01-13/19:00:09.45           86.958235       85.585157
2018-01-13/19:00:09.48           86.947571       85.567481
2018-01-13/19:00:09.51           86.934077       85.549805
2018-01-13/19:00:09.55           86.938870       85.532129
2018-01-13/19:00:09.58           86.920393       85.513883
2018-01-13/19:00:09.61           86.904604       85.496206
2018-01-13/19:00:09.64           86.882258       85.478531
2018-01-13/19:00:09.67           86.862464       85.460855
2018-01-13/19:00:09.70           86.848963       85.442609
2018-01-13/19:00:09.73           86.827943       85.424932
2018-01-13/19:00:09.76           86.818560       85.407257
2018-01-13/19:00:09.80           86.821117       85.389581
2018-01-13/19:00:09.83           86.798615       85.371335
2018-01-13/19:00:09.86           86.782460       85.353658
2018-01-13/19:00:09.89           86.765588       85.335983
2018-01-13/19:00:09.92           86.752251       85.318307
2018-01-13/19:00:09.95           86.742221       85.300061
2018-01-13/19:00:09.98           86.723142       85.282384
2018-01-13/19:00:10.01           86.708875       85.262430
2018-01-13/19:00:10.05           86.689736       85.241221
2018-01-13/19:00:10.08           86.658983       85.219329
2018-01-13/19:00:10.11           86.635585       85.198120
2018-01-13/19:00:10.14           86.615685       85.176912
2018-01-13/19:00:10.17           86.601004       85.155704
2018-01-13/19:00:10.20           86.587839       85.133811
2018-01-13/19:00:10.23           86.569648       85.112603
2018-01-13/19:00:10.26           86.554534       85.091394
2018-01-13/19:00:10.30           86.541403       85.070186
2018-01-13/19:00:10.33           86.524448       85.048294
2018-01-13/19:00:10.36           86.503940       85.027085
2018-01-13/19:00:10.39           86.486158       85.005877
2018-01-13/19:00:10.42           86.463594       84.984668
2018-01-13/19:00:10.45           86.440396       84.962776
2018-01-13/19:00:10.48           86.415110       84.941567
2018-01-13/19:00:10.51           86.398678       84.920359
2018-01-13/19:00:10.55           86.385455       84.899151
2018-01-13/19:00:10.58           86.370432       84.877258
2018-01-13/19:00:10.61           86.353233       84.856050
2018-01-13/19:00:10.64           86.337210       84.834842
2018-01-13/19:00:10.67           86.318743       84.813633
2018-01-13/19:00:10.70           86.307133       84.791741
2018-01-13/19:00:10.73           86.300033       84.770532
2018-01-13/19:00:10.76           86.294461       84.749324
2018-01-13/19:00:10.80           86.279157       84.728115
2018-01-13/19:00:10.83           86.262132       84.706223
2018-01-13/19:00:10.86           86.237758       84.685015
2018-01-13/19:00:10.89           86.216949       84.663806
2018-01-13/19:00:10.92           86.198666       84.642598
2018-01-13/19:00:10.95           86.178863       84.620705
2018-01-13/19:00:10.98           86.156507       84.599497
2018-01-13/19:00:11.01           86.133974       84.576044
2018-01-13/19:00:11.05           86.112099       84.551357
2018-01-13/19:00:11.08           86.095493       84.525874
2018-01-13/19:00:11.11           86.083215       84.501187
2018-01-13/19:00:11.14           86.071398       84.476501
2018-01-13/19:00:11.17           86.054678       84.451814
2018-01-13/19:00:11.20           86.038907       84.426331
2018-01-13/19:00:11.23           86.026489       84.401644
2018-01-13/19:00:11.26           86.012493       84.376957
2018-01-13/19:00:11.30           85.995764       84.352270
2018-01-13/19:00:11.33           85.977859       84.326787
2018-01-13/19:00:11.36           85.954423       84.302100
2018-01-13/19:00:11.39           85.920844       84.277413
2018-01-13/19:00:11.42           85.892754       84.252726
2018-01-13/19:00:11.45           85.867681       84.227243
2018-01-13/19:00:11.48           85.840399       84.202556
2018-01-13/19:00:11.51           85.819472       84.177869
2018-01-13/19:00:11.55           85.800992       84.153182
2018-01-13/19:00:11.58           85.785925       84.127699
2018-01-13/19:00:11.61           85.772203       84.103012
2018-01-13/19:00:11.64           85.759666       84.078325
2018-01-13/19:00:11.67           85.737310       84.053638
2018-01-13/19:00:11.70           85.716769       84.028155
2018-01-13/19:00:11.73           85.701151       84.003468
2018-01-13/19:00:11.76           85.690021       83.978781
2018-01-13/19:00:11.80           85.670532       83.954094
2018-01-13/19:00:11.83           85.652468       83.928611
2018-01-13/19:00:11.86           85.633540       83.903924
2018-01-13/19:00:11.89           85.605634       83.879237
2018-01-13/19:00:11.92           85.580164       83.854550
2018-01-13/19:00:11.95           85.564382       83.829067
2018-01-13/19:00:11.98           85.539160       83.804380
2018-01-13/19:00:12.01           85.522731       83.777508
2018-01-13/19:00:12.05           85.501234       83.749433
2018-01-13/19:00:12.08           85.480522       83.720452
2018-01-13/19:00:12.11           85.449629       83.692377
2018-01-13/19:00:12.14           85.411913       83.664302
2018-01-13/19:00:12.17           85.375542       83.636227
2018-01-13/19:00:12.20           85.339197       83.607247
2018-01-13/19:00:12.23           85.312044       83.579172
2018-01-13/19:00:12.26           85.293799       83.551097
2018-01-13/19:00:12.30           85.266499       83.523022
2018-01-13/19:00:12.33           85.237327       83.494042
2018-01-13/19:00:12.36           85.215837       83.465967
2018-01-13/19:00:12.39           85.201030       83.437892
2018-01-13/19:00:12.42           85.178750       83.409817
2018-01-13/19:00:12.45           85.161139       83.380837
2018-01-13/19:00:12.48           85.143073       83.352762
2018-01-13/19:00:12.51           85.120573       83.324687
2018-01-13/19:00:12.55           85.097175       83.296612
2018-01-13/19:00:12.58           85.073432       83.267631
2018-01-13/19:00:12.61           85.044741       83.239556
2018-01-13/19:00:12.64           85.014584       83.211482
2018-01-13/19:00:12.67           84.980420       83.183407
2018-01-13/19:00:12.70           84.953873       83.154426
2018-01-13/19:00:12.73           84.926199       83.126351
2018-01-13/19:00:12.76           84.899618       83.098276
2018-01-13/19:00:12.80           84.873658       83.070201
2018-01-13/19:00:12.83           84.856207       83.041221
2018-01-13/19:00:12.86           84.828045       83.013146
2018-01-13/19:00:12.89           84.804030       82.985071
2018-01-13/19:00:12.92           84.771756       82.956996
2018-01-13/19:00:12.95           84.736265       82.928016
2018-01-13/19:00:12.98           84.709891       82.899941
2018-01-13/19:00:13.01           84.684147       82.869748
2018-01-13/19:00:13.05           84.647845       82.838390
2018-01-13/19:00:13.08           84.618428       82.806020
2018-01-13/19:00:13.11           84.580618       82.774662
2018-01-13/19:00:13.14           84.551212       82.743304
2018-01-13/19:00:13.17           84.521881       82.711946
2018-01-13/19:00:13.20           84.494496       82.679576
2018-01-13/19:00:13.23           84.470974       82.648218
2018-01-13/19:00:13.26           84.442054       82.616860
2018-01-13/19:00:13.30           84.410655       82.585501
2018-01-13/19:00:13.33           84.395468       82.553132
2018-01-13/19:00:13.36           84.373321       82.521774
2018-01-13/19:00:13.39           84.338385       82.490416
2018-01-13/19:00:13.42           84.293778       82.459057
2018-01-13/19:00:13.45           84.251624       82.426688
2018-01-13/19:00:13.48           84.212631       82.395330
2018-01-13/19:00:13.51           84.184029       82.363972
2018-01-13/19:00:13.55           84.152310       82.332613
2018-01-13/19:00:13.58           84.121651       82.300244
2018-01-13/19:00:13.61           84.091000       82.268886
2018-01-13/19:00:13.64           84.051333       82.237528
2018-01-13/19:00:13.67           84.030311       82.206169
2018-01-13/19:00:13.70           84.010712       82.173800
2018-01-13/19:00:13.73           83.987247       82.142442
2018-01-13/19:00:13.76           83.959141       82.111083
2018-01-13/19:00:13.80           83.918101       82.079725
2018-01-13/19:00:13.83           83.881797       82.047356
2018-01-13/19:00:13.86           83.855533       82.015997
2018-01-13/19:00:13.89           83.812004       81.984639
2018-01-13/19:00:13.92           83.780286       81.953281
2018-01-13/19:00:13.95           83.737955       81.920912
2018-01-13/19:00:13.98           83.702050       81.889553
2018-01-13/19:00:14.01           83.666398       81.856139
2018-01-13/19:00:14.05           83.633509       81.821593
2018-01-13/19:00:14.08           83.611952       81.785934
2018-01-13/19:00:14.11           83.592057       81.751388
2018-01-13/19:00:14.14           83.550667       81.716842
2018-01-13/19:00:14.17           83.517144       81.682297
2018-01-13/19:00:14.20           83.480216       81.646637
2018-01-13/19:00:14.23           83.436957       81.612091
2018-01-13/19:00:14.26           83.400261       81.577546
2018-01-13/19:00:14.30           83.374866       81.543000
2018-01-13/19:00:14.33           83.342487       81.507341
2018-01-13/19:00:14.36           83.306003       81.472795
2018-01-13/19:00:14.39           83.264368       81.438249
2018-01-13/19:00:14.42           83.226755       81.403704
2018-01-13/19:00:14.45           83.197459       81.368044
2018-01-13/19:00:14.48           83.159895       81.333498
2018-01-13/19:00:14.51           83.136077       81.298953
2018-01-13/19:00:14.55           83.105882       81.264407
2018-01-13/19:00:14.58           83.071295       81.228747
2018-01-13/19:00:14.61           83.033487       81.194202
2018-01-13/19:00:14.64           83.000087       81.159656
2018-01-13/19:00:14.67           82.960388       81.125111
2018-01-13/19:00:14.70           82.924720       81.089451
2018-01-13/19:00:14.73           82.884118       81.054905
2018-01-13/19:00:14.76           82.854232       81.020360
2018-01-13/19:00:14.80           82.819628       80.985814
2018-01-13/19:00:14.83           82.794763       80.950154
2018-01-13/19:00:14.86           82.763363       80.915609
2018-01-13/19:00:14.89           82.744188       80.881063
2018-01-13/19:00:14.92           82.702586       80.846518
2018-01-13/19:00:14.95           82.668848       80.810858
2018-01-13/19:00:14.98           82.643202       80.776312
2018-01-13/19:00:15.01           82.615137       80.739799
2018-01-13/19:00:15.05           82.577229       80.702203
2018-01-13/19:00:15.08           82.539238       80.663395
2018-01-13/19:00:15.11           82.491977       80.625799
2018-01-13/19:00:15.14           82.452527       80.588204
2018-01-13/19:00:15.17           82.402970       80.550608
2018-01-13/19:00:15.20           82.369947       80.511800
2018-01-13/19:00:15.23           82.337233       80.474204
2018-01-13/19:00:15.26           82.296753       80.436608
2018-01-13/19:00:15.30           82.259029       80.399013
2018-01-13/19:00:15.33           82.227161       80.360204
2018-01-13/19:00:15.36           82.203258       80.322609
2018-01-13/19:00:15.39           82.173394       80.285013
2018-01-13/19:00:15.42           82.134295       80.247417
2018-01-13/19:00:15.45           82.104448       80.208609
2018-01-13/19:00:15.48           82.073395       80.171013
2018-01-13/19:00:15.51           82.043216       80.133418
2018-01-13/19:00:15.55           82.010501       80.095822
2018-01-13/19:00:15.58           81.975822       80.057014
2018-01-13/19:00:15.61           81.945777       80.019418
2018-01-13/19:00:15.64           81.910386       79.981822
2018-01-13/19:00:15.67           81.875680       79.944227
2018-01-13/19:00:15.70           81.838912       79.905418
2018-01-13/19:00:15.73           81.810098       79.867823
2018-01-13/19:00:15.76           81.772847       79.830227
2018-01-13/19:00:15.80           81.735850       79.792631
2018-01-13/19:00:15.83           81.701960       79.753823
2018-01-13/19:00:15.86           81.663709       79.716227
2018-01-13/19:00:15.89           81.624615       79.678632
2018-01-13/19:00:15.92           81.584827       79.641036
2018-01-13/19:00:15.95           81.541551       79.602228
2018-01-13/19:00:15.98           81.502953       79.564632
2018-01-13/19:00:16.01           81.449344       79.525143
2018-01-13/19:00:16.05           81.411717       79.484613
2018-01-13/19:00:16.08           81.370956       79.442776
2018-01-13/19:00:16.11           81.332741       79.402246
2018-01-13/19:00:16.14           81.304550       79.361716
2018-01-13/19:00:16.17           81.260554       79.321186
2018-01-13/19:00:16.20           81.225119       79.279349
2018-01-13/19:00:16.23           81.187447       79.238819
2018-01-13/19:00:16.26           81.155853       79.198289
2018-01-13/19:00:16.30           81.120074       79.157759
2018-01-13/19:00:16.33           81.084289       79.115922
2018-01-13/19:00:16.36           81.049491       79.075392
2018-01-13/19:00:16.39           81.011330       79.034862
2018-01-13/19:00:16.42           80.968196       78.994332
2018-01-13/19:00:16.45           80.935988       78.952495
2018-01-13/19:00:16.48           80.881635       78.911965
2018-01-13/19:00:16.51           80.844830       78.871435
2018-01-13/19:00:16.55           80.803927       78.830905
2018-01-13/19:00:16.58           80.770063       78.789068
2018-01-13/19:00:16.61           80.731131       78.748538
2018-01-13/19:00:16.64           80.697961       78.708009
2018-01-13/19:00:16.67           80.660926       78.667478
2018-01-13/19:00:16.70           80.611691       78.626949
2018-01-13/19:00:16.73           80.567505       78.585111
2018-01-13/19:00:16.76           80.534142       78.544582
2018-01-13/19:00:16.80           80.493746       78.504051
2018-01-13/19:00:16.83           80.454547       78.463522
2018-01-13/19:00:16.86           80.410638       78.421684
2018-01-13/19:00:16.89           80.366114       78.381155
2018-01-13/19:00:16.92           80.314282       78.340625
2018-01-13/19:00:16.95           80.267272       78.300095
2018-01-13/19:00:16.98           80.234807       78.258257
2018-01-13/19:00:17.01           80.189476       78.215930
2018-01-13/19:00:17.05           80.153255       78.172613
2018-01-13/19:00:17.08           80.108552       78.129297
2018-01-13/19:00:17.11           80.066968       78.084584
2018-01-13/19:00:17.14           80.030966       78.041267
2018-01-13/19:00:17.17           79.984035       77.997951
2018-01-13/19:00:17.20           79.940987       77.954635
2018-01-13/19:00:17.23           79.898152       77.909921
2018-01-13/19:00:17.26           79.845082       77.866605
2018-01-13/19:00:17.30           79.803705       77.823288
2018-01-13/19:00:17.33           79.751761       77.779972
2018-01-13/19:00:17.36           79.710455       77.735259
2018-01-13/19:00:17.39           79.668414       77.691942
2018-01-13/19:00:17.42           79.630811       77.648626
2018-01-13/19:00:17.45           79.599457       77.605310
2018-01-13/19:00:17.48           79.554754       77.560596
2018-01-13/19:00:17.51           79.513831       77.517280
2018-01-13/19:00:17.55           79.474402       77.473963
2018-01-13/19:00:17.58           79.431328       77.430647
2018-01-13/19:00:17.61           79.393032       77.385933
2018-01-13/19:00:17.64           79.343626       77.342617
2018-01-13/19:00:17.67           79.302721       77.299301
2018-01-13/19:00:17.70           79.246137       77.255985
2018-01-13/19:00:17.73           79.192215       77.211271
2018-01-13/19:00:17.76           79.147522       77.167955
2018-01-13/19:00:17.80           79.101120       77.124638
2018-01-13/19:00:17.83           79.056199       77.081322
2018-01-13/19:00:17.86           79.019341       77.036608
2018-01-13/19:00:17.89           78.984283       76.993292
2018-01-13/19:00:17.92           78.949926       76.949976
2018-01-13/19:00:17.95           78.893856       76.906660
2018-01-13/19:00:17.98           78.842242       76.861946
2018-01-13/19:00:18.01           78.791534       76.816936
2018-01-13/19:00:18.05           78.741426       76.770993
2018-01-13/19:00:18.08           78.696742       76.725052
2018-01-13/19:00:18.11           78.652444       76.677628
2018-01-13/19:00:18.14           78.610188       76.631686
2018-01-13/19:00:18.17           78.557234       76.585743
2018-01-13/19:00:18.20           78.513326       76.539802
2018-01-13/19:00:18.23           78.475311       76.492377
2018-01-13/19:00:18.26           78.437027       76.446436
2018-01-13/19:00:18.30           78.394766       76.400493
2018-01-13/19:00:18.33           78.358698       76.354551
2018-01-13/19:00:18.36           78.314668       76.307127
2018-01-13/19:00:18.39           78.274526       76.261186
2018-01-13/19:00:18.42           78.223082       76.215243
2018-01-13/19:00:18.45           78.168965       76.169301
2018-01-13/19:00:18.48           78.119306       76.121877
2018-01-13/19:00:18.51           78.077267       76.075935
2018-01-13/19:00:18.55           78.030143       76.029993
2018-01-13/19:00:18.58           77.990481       75.984051
2018-01-13/19:00:18.61           77.954154       75.936627
2018-01-13/19:00:18.64           77.914017       75.890685
2018-01-13/19:00:18.67           77.865913       75.844743
2018-01-13/19:00:18.70           77.823200       75.798801
2018-01-13/19:00:18.73           77.785473       75.751377
2018-01-13/19:00:18.76           77.736843       75.705435
2018-01-13/19:00:18.80           77.681740       75.659493
2018-01-13/19:00:18.83           77.631663       75.613551
2018-01-13/19:00:18.86           77.576240       75.566127
2018-01-13/19:00:18.89           77.514531       75.520185
2018-01-13/19:00:18.92           77.457180       75.474243
2018-01-13/19:00:18.95           77.410457       75.428301
2018-01-13/19:00:18.98           77.352565       75.380877
2018-01-13/19:00:19.01           77.297720       75.333348
2018-01-13/19:00:19.05           77.241482       75.284947
2018-01-13/19:00:19.08           77.196732       75.236545
2018-01-13/19:00:19.11           77.155456       75.186582
2018-01-13/19:00:19.14           77.118424       75.138181
2018-01-13/19:00:19.17           77.069090       75.089779
2018-01-13/19:00:19.20           77.025054       75.041378
2018-01-13/19:00:19.23           76.966548       74.991415
2018-01-13/19:00:19.26           76.919012       74.943013
2018-01-13/19:00:19.30           76.869197       74.894611
2018-01-13/19:00:19.33           76.827214       74.846210
2018-01-13/19:00:19.36           76.774901       74.796247
2018-01-13/19:00:19.39           76.728868       74.747845
2018-01-13/19:00:19.42           76.682750       74.699444
2018-01-13/19:00:19.45           76.641913       74.651042
2018-01-13/19:00:19.48           76.585287       74.601079
2018-01-13/19:00:19.51           76.544245       74.552678
2018-01-13/19:00:19.55           76.493167       74.504276
2018-01-13/19:00:19.58           76.448071       74.455875
2018-01-13/19:00:19.61           76.405478       74.405912
2018-01-13/19:00:19.64           76.365618       74.357510
2018-01-13/19:00:19.67           76.324315       74.309108
2018-01-13/19:00:19.70           76.272817       74.260707
2018-01-13/19:00:19.73           76.220038       74.210744
2018-01-13/19:00:19.76           76.174525       74.162343
2018-01-13/19:00:19.80           76.115629       74.113941
2018-01-13/19:00:19.83           76.065155       74.065539
2018-01-13/19:00:19.86           76.021310       74.015576
2018-01-13/19:00:19.89           75.973300       73.967175
2018-01-13/19:00:19.92           75.922183       73.918773
2018-01-13/19:00:19.95           75.860262       73.870372
2018-01-13/19:00:19.98           75.803971       73.820409
2018-01-13/19:00:20.01           75.757396       73.770523
2018-01-13/19:00:20.05           75.708486       73.719820
2018-01-13/19:00:20.08           75.660558       73.669118
2018-01-13/19:00:20.11           75.609343       73.616780
2018-01-13/19:00:20.14           75.558146       73.566078
2018-01-13/19:00:20.17           75.502798       73.515375
2018-01-13/19:00:20.20           75.442787       73.464673
2018-01-13/19:00:20.23           75.395236       73.412335
2018-01-13/19:00:20.26           75.348270       73.361633
2018-01-13/19:00:20.30           75.296567       73.310930
2018-01-13/19:00:20.33           75.252518       73.260228
2018-01-13/19:00:20.36           75.214003       73.207890
2018-01-13/19:00:20.39           75.185208       73.157188
2018-01-13/19:00:20.42           75.132244       73.106485
2018-01-13/19:00:20.45           75.082308       73.055783
2018-01-13/19:00:20.48           75.038269       73.003445
2018-01-13/19:00:20.51           74.988407       72.952743
2018-01-13/19:00:20.55           74.931613       72.902040
2018-01-13/19:00:20.58           74.874184       72.851338
2018-01-13/19:00:20.61           74.817357       72.799000
2018-01-13/19:00:20.64           74.767708       72.748298
2018-01-13/19:00:20.67           74.709438       72.697595
2018-01-13/19:00:20.70           74.664217       72.646893
2018-01-13/19:00:20.73           74.614388       72.594555
2018-01-13/19:00:20.76           74.573592       72.543852
2018-01-13/19:00:20.80           74.521881       72.493150
2018-01-13/19:00:20.83           74.477863       72.442448
2018-01-13/19:00:20.86           74.441818       72.390110
2018-01-13/19:00:20.89           74.402257       72.339407
2018-01-13/19:00:20.92           74.350327       72.288705
2018-01-13/19:00:20.95           74.299771       72.238003
2018-01-13/19:00:20.98           74.246895       72.185665
2018-01-13/19:00:21.01           74.197457       72.133609
2018-01-13/19:00:21.05           74.134066       72.080808
2018-01-13/19:00:21.08           74.086593       72.028008
2018-01-13/19:00:21.11           74.038358       71.973504
2018-01-13/19:00:21.14           73.989164       71.920704
2018-01-13/19:00:21.17           73.940756       71.867903
2018-01-13/19:00:21.20           73.891112       71.815102
2018-01-13/19:00:21.23           73.843019       71.760599
2018-01-13/19:00:21.26           73.792821       71.707798
2018-01-13/19:00:21.30           73.736371       71.654998
2018-01-13/19:00:21.33           73.693971       71.602197
2018-01-13/19:00:21.36           73.638043       71.547693
2018-01-13/19:00:21.39           73.583324       71.494893
2018-01-13/19:00:21.42           73.523210       71.442092
2018-01-13/19:00:21.45           73.466171       71.389292
2018-01-13/19:00:21.48           73.414403       71.334788
2018-01-13/19:00:21.51           73.362417       71.281988
2018-01-13/19:00:21.55           73.307829       71.229187
2018-01-13/19:00:21.58           73.257553       71.176387
2018-01-13/19:00:21.61           73.196640       71.121883
2018-01-13/19:00:21.64           73.157926       71.069083
2018-01-13/19:00:21.67           73.115421       71.016282
2018-01-13/19:00:21.70           73.064271       70.963482
2018-01-13/19:00:21.73           73.006615       70.908978
2018-01-13/19:00:21.76           72.943445       70.856178
2018-01-13/19:00:21.80           72.877875       70.803377
2018-01-13/19:00:21.83           72.824465       70.750577
2018-01-13/19:00:21.86           72.773919       70.696073
2018-01-13/19:00:21.89           72.726346       70.643272
2018-01-13/19:00:21.92           72.666805       70.590472
2018-01-13/19:00:21.95           72.612392       70.537671
2018-01-13/19:00:21.98           72.565262       70.483167
2018-01-13/19:00:22.01           72.513503       70.429121
2018-01-13/19:00:22.05           72.471589       70.374389
2018-01-13/19:00:22.08           72.422269       70.319658
2018-01-13/19:00:22.11           72.370924       70.263161
2018-01-13/19:00:22.14           72.316674       70.208429
2018-01-13/19:00:22.17           72.261118       70.153698
2018-01-13/19:00:22.20           72.202017       70.098966
2018-01-13/19:00:22.23           72.139728       70.042469
2018-01-13/19:00:22.26           72.074156       69.987738
2018-01-13/19:00:22.30           72.014850       69.933006
2018-01-13/19:00:22.33           71.953795       69.878274
2018-01-13/19:00:22.36           71.904285       69.821777
2018-01-13/19:00:22.39           71.847266       69.767046
2018-01-13/19:00:22.42           71.786327       69.712314
2018-01-13/19:00:22.45           71.728872       69.657583
2018-01-13/19:00:22.48           71.679344       69.601085
2018-01-13/19:00:22.51           71.626362       69.546354
2018-01-13/19:00:22.55           71.567782       69.491622
2018-01-13/19:00:22.58           71.506935       69.436891
2018-01-13/19:00:22.61           71.447070       69.380394
2018-01-13/19:00:22.64           71.385992       69.325662
2018-01-13/19:00:22.67           71.327705       69.270930
2018-01-13/19:00:22.70           71.275064       69.216199
2018-01-13/19:00:22.73           71.222449       69.159702
2018-01-13/19:00:22.76           71.161094       69.104970
2018-01-13/19:00:22.80           71.094804       69.050239
2018-01-13/19:00:22.83           71.045056       68.995507
2018-01-13/19:00:22.86           70.995300       68.939010
2018-01-13/19:00:22.89           70.934587       68.884279
2018-01-13/19:00:22.92           70.882924       68.829547
2018-01-13/19:00:22.95           70.837417       68.774815
2018-01-13/19:00:22.98           70.781718       68.718318
2018-01-13/19:00:23.01           70.721676       68.662470
2018-01-13/19:00:23.05           70.650855       68.606008
2018-01-13/19:00:23.08           70.591429       68.549546
2018-01-13/19:00:23.11           70.526320       68.491262
2018-01-13/19:00:23.14           70.469870       68.434800
2018-01-13/19:00:23.17           70.423591       68.378338
2018-01-13/19:00:23.20           70.369136       68.321876
2018-01-13/19:00:23.23           70.305538       68.263592
2018-01-13/19:00:23.26           70.249524       68.207130
2018-01-13/19:00:23.30           70.199448       68.150667
2018-01-13/19:00:23.33           70.148556       68.094205
2018-01-13/19:00:23.36           70.095644       68.035922
2018-01-13/19:00:23.39           70.035801       67.979460
2018-01-13/19:00:23.42           69.971335       67.922997
2018-01-13/19:00:23.45           69.910388       67.866535
2018-01-13/19:00:23.48           69.846408       67.808252
2018-01-13/19:00:23.51           69.785725       67.751789
2018-01-13/19:00:23.55           69.725036       67.695327
2018-01-13/19:00:23.58           69.654808       67.638865
2018-01-13/19:00:23.61           69.600805       67.580581
2018-01-13/19:00:23.64           69.550002       67.524119
2018-01-13/19:00:23.67           69.503329       67.467657
2018-01-13/19:00:23.70           69.454107       67.411195
2018-01-13/19:00:23.73           69.406324       67.352911
2018-01-13/19:00:23.76           69.354199       67.296449
2018-01-13/19:00:23.80           69.300514       67.239987
2018-01-13/19:00:23.83           69.237760       67.183525
2018-01-13/19:00:23.86           69.178835       67.125241
2018-01-13/19:00:23.89           69.117186       67.068779
2018-01-13/19:00:23.92           69.057954       67.012317
2018-01-13/19:00:23.95           69.004390       66.955855
2018-01-13/19:00:23.98           68.949270       66.897571
2018-01-13/19:00:24.01           68.884560       66.840121
2018-01-13/19:00:24.05           68.827822       66.782127
2018-01-13/19:00:24.08           68.768648       66.724133
2018-01-13/19:00:24.11           68.716505       66.664268
2018-01-13/19:00:24.14           68.659518       66.606275
2018-01-13/19:00:24.17           68.605217       66.548281
2018-01-13/19:00:24.20           68.545505       66.490287
2018-01-13/19:00:24.23           68.481684       66.430422
2018-01-13/19:00:24.26           68.424535       66.372429
2018-01-13/19:00:24.30           68.365115       66.314435
2018-01-13/19:00:24.33           68.299766       66.256441
2018-01-13/19:00:24.36           68.239451       66.196576
2018-01-13/19:00:24.39           68.185675       66.138583
2018-01-13/19:00:24.42           68.137384       66.080589
2018-01-13/19:00:24.45           68.095147       66.022595
2018-01-13/19:00:24.48           68.046560       65.962730
2018-01-13/19:00:24.51           67.992849       65.904737
2018-01-13/19:00:24.55           67.930596       65.846743
2018-01-13/19:00:24.58           67.873888       65.788749
2018-01-13/19:00:24.61           67.817316       65.728884
2018-01-13/19:00:24.64           67.764104       65.670891
2018-01-13/19:00:24.67           67.699204       65.612896
2018-01-13/19:00:24.70           67.631123       65.554903
2018-01-13/19:00:24.73           67.565035       65.495038
2018-01-13/19:00:24.76           67.502039       65.437045
2018-01-13/19:00:24.80           67.441313       65.379050
2018-01-13/19:00:24.83           67.386455       65.321057
2018-01-13/19:00:24.86           67.329525       65.261192
2018-01-13/19:00:24.89           67.269300       65.203198
2018-01-13/19:00:24.92           67.211906       65.145204
2018-01-13/19:00:24.95           67.160015       65.087211
2018-01-13/19:00:24.98           67.106851       65.027346
2018-01-13/19:00:25.01           67.046372       64.968494
2018-01-13/19:00:25.05           66.989219       64.909169
2018-01-13/19:00:25.08           66.921279       64.849845
2018-01-13/19:00:25.11           66.853885       64.788607
2018-01-13/19:00:25.14           66.792265       64.729283
2018-01-13/19:00:25.17           66.733072       64.669958
2018-01-13/19:00:25.20           66.666577       64.610634
2018-01-13/19:00:25.23           66.603907       64.549396
2018-01-13/19:00:25.26           66.551610       64.490072
2018-01-13/19:00:25.30           66.491027       64.430747
2018-01-13/19:00:25.33           66.431568       64.371423
2018-01-13/19:00:25.36           66.380446       64.310185
2018-01-13/19:00:25.39           66.323740       64.250861
2018-01-13/19:00:25.42           66.264979       64.191536
2018-01-13/19:00:25.45           66.208260       64.132212
2018-01-13/19:00:25.48           66.150688       64.070974
2018-01-13/19:00:25.51           66.093712       64.011650
2018-01-13/19:00:25.55           66.033402       63.952325
2018-01-13/19:00:25.58           65.984142       63.893001
2018-01-13/19:00:25.61           65.925500       63.831763
2018-01-13/19:00:25.64           65.868513       63.772438
2018-01-13/19:00:25.67           65.816155       63.713114
2018-01-13/19:00:25.70           65.764865       63.653790
2018-01-13/19:00:25.73           65.713706       63.592552
2018-01-13/19:00:25.76           65.676626       63.533227
2018-01-13/19:00:25.80           65.624571       63.473903
2018-01-13/19:00:25.83           65.567200       63.414579
2018-01-13/19:00:25.86           65.497664       63.353340
2018-01-13/19:00:25.89           65.435971       63.294016
2018-01-13/19:00:25.92           65.376548       63.234692
2018-01-13/19:00:25.95           65.316930       63.175367
2018-01-13/19:00:25.98           65.253297       63.114129
2018-01-13/19:00:26.01           65.189194       63.054079
2018-01-13/19:00:26.05           65.116268       62.993628
2018-01-13/19:00:26.08           65.054134       62.933177
2018-01-13/19:00:26.11           64.987185       62.870776
2018-01-13/19:00:26.14           64.927653       62.810326
2018-01-13/19:00:26.17           64.869900       62.749875
2018-01-13/19:00:26.20           64.807984       62.689424
2018-01-13/19:00:26.23           64.752022       62.627024
2018-01-13/19:00:26.26           64.692066       62.566573
2018-01-13/19:00:26.30           64.633075       62.506122
2018-01-13/19:00:26.33           64.562922       62.445672
2018-01-13/19:00:26.36           64.493372       62.383271
2018-01-13/19:00:26.39           64.436607       62.322820
2018-01-13/19:00:26.42           64.373045       62.262369
2018-01-13/19:00:26.45           64.309777       62.201919
2018-01-13/19:00:26.48           64.247851       62.139518
2018-01-13/19:00:26.51           64.185765       62.079068
2018-01-13/19:00:26.55           64.122231       62.018617
2018-01-13/19:00:26.58           64.058062       61.958166
2018-01-13/19:00:26.61           63.995586       61.895765
2018-01-13/19:00:26.64           63.938999       61.835315
2018-01-13/19:00:26.67           63.873603       61.774864
2018-01-13/19:00:26.70           63.810751       61.714413
2018-01-13/19:00:26.73           63.746093       61.652013
2018-01-13/19:00:26.76           63.691068       61.591562
2018-01-13/19:00:26.80           63.626544       61.531111
2018-01-13/19:00:26.83           63.569749       61.470661
2018-01-13/19:00:26.86           63.508408       61.408260
2018-01-13/19:00:26.89           63.456337       61.347809
2018-01-13/19:00:26.92           63.395094       61.287358
2018-01-13/19:00:26.95           63.338578       61.226908
2018-01-13/19:00:26.98           63.286281       61.164507
2018-01-13/19:00:27.01           63.229829       61.103461
2018-01-13/19:00:27.05           63.165457       61.042086
2018-01-13/19:00:27.08           63.114490       60.980711
2018-01-13/19:00:27.11           63.050982       60.917357
2018-01-13/19:00:27.14           62.985585       60.855983
2018-01-13/19:00:27.17           62.920704       60.794608
2018-01-13/19:00:27.20           62.859034       60.733234
2018-01-13/19:00:27.23           62.794479       60.669879
2018-01-13/19:00:27.26           62.735227       60.608505
2018-01-13/19:00:27.30           62.674808       60.547130
2018-01-13/19:00:27.33           62.617457       60.485756
2018-01-13/19:00:27.36           62.541081       60.422401
2018-01-13/19:00:27.39           62.479635       60.361027
2018-01-13/19:00:27.42           62.423650       60.299652
2018-01-13/19:00:27.45           62.359935       60.238278
2018-01-13/19:00:27.48           62.300577       60.174923
2018-01-13/19:00:27.51           62.245312       60.113549
2018-01-13/19:00:27.55           62.182857       60.052174
2018-01-13/19:00:27.58           62.123263       59.990800
2018-01-13/19:00:27.61           62.051549       59.927445
2018-01-13/19:00:27.64           61.985045       59.866071
2018-01-13/19:00:27.67           61.913853       59.804696
2018-01-13/19:00:27.70           61.849340       59.743322
2018-01-13/19:00:27.73           61.792478       59.679967
2018-01-13/19:00:27.76           61.728361       59.618593
2018-01-13/19:00:27.80           61.670500       59.557218
2018-01-13/19:00:27.83           61.606053       59.495844
2018-01-13/19:00:27.86           61.544338       59.432489
2018-01-13/19:00:27.89           61.484292       59.371115
2018-01-13/19:00:27.92           61.426519       59.309740
2018-01-13/19:00:27.95           61.370254       59.248366
2018-01-13/19:00:27.98           61.308247       59.185011
2018-01-13/19:00:28.01           61.239064       59.123175
2018-01-13/19:00:28.05           61.176570       59.061085
2018-01-13/19:00:28.08           61.106013       58.998995
2018-01-13/19:00:28.11           61.040559       58.934902
2018-01-13/19:00:28.14           60.975734       58.872812
2018-01-13/19:00:28.17           60.912321       58.810722
2018-01-13/19:00:28.20           60.856148       58.748632
2018-01-13/19:00:28.23           60.794822       58.684539
2018-01-13/19:00:28.26           60.736390       58.622449
2018-01-13/19:00:28.30           60.678050       58.560359
2018-01-13/19:00:28.33           60.624401       58.498269
2018-01-13/19:00:28.36           60.560716       58.434176
2018-01-13/19:00:28.39           60.498112       58.372086
2018-01-13/19:00:28.42           60.434667       58.309996
2018-01-13/19:00:28.45           60.370211       58.247906
2018-01-13/19:00:28.48           60.310941       58.183813
2018-01-13/19:00:28.51           60.255600       58.121723
2018-01-13/19:00:28.55           60.197590       58.059633
2018-01-13/19:00:28.58           60.143667       57.997543
2018-01-13/19:00:28.61           60.075081       57.933450
2018-01-13/19:00:28.64           60.020697       57.871360
2018-01-13/19:00:28.67           59.956354       57.809270
2018-01-13/19:00:28.70           59.893227       57.747180
2018-01-13/19:00:28.73           59.839626       57.683087
2018-01-13/19:00:28.76           59.772349       57.620997
2018-01-13/19:00:28.80           59.714587       57.558907
2018-01-13/19:00:28.83           59.646636       57.496817
2018-01-13/19:00:28.86           59.579626       57.432724
2018-01-13/19:00:28.89           59.508392       57.370634
2018-01-13/19:00:28.92           59.436110       57.308544
2018-01-13/19:00:28.95           59.377417       57.246454
2018-01-13/19:00:28.98           59.314801       57.182361
2018-01-13/19:00:29.01           59.254094       57.119940
2018-01-13/19:00:29.05           59.194886       57.057335
2018-01-13/19:00:29.08           59.126490       56.994732
2018-01-13/19:00:29.11           59.067729       56.930108
2018-01-13/19:00:29.14           59.003290       56.867504
2018-01-13/19:00:29.17           58.940589       56.804900
2018-01-13/19:00:29.20           58.881203       56.742296
2018-01-13/19:00:29.23           58.818303       56.677673
2018-01-13/19:00:29.26           58.752169       56.615069
2018-01-13/19:00:29.30           58.686095       56.552465
2018-01-13/19:00:29.33           58.631788       56.489861
2018-01-13/19:00:29.36           58.569121       56.425238
2018-01-13/19:00:29.39           58.505989       56.362634
2018-01-13/19:00:29.42           58.442954       56.300030
2018-01-13/19:00:29.45           58.392157       56.237426
2018-01-13/19:00:29.48           58.333661       56.172803
2018-01-13/19:00:29.51           58.275646       56.110199
2018-01-13/19:00:29.55           58.219329       56.047595
2018-01-13/19:00:29.58           58.162214       55.984991
2018-01-13/19:00:29.61           58.087270       55.920367
2018-01-13/19:00:29.64           58.034445       55.857764
2018-01-13/19:00:29.67           57.961986       55.795159
2018-01-13/19:00:29.70           57.896401       55.732556
2018-01-13/19:00:29.73           57.833066       55.667932
2018-01-13/19:00:29.76           57.767233       55.605328
2018-01-13/19:00:29.80           57.706391       55.542724
2018-01-13/19:00:29.83           57.649113       55.480121
2018-01-13/19:00:29.86           57.586859       55.415497
2018-01-13/19:00:29.89           57.533380       55.352893
2018-01-13/19:00:29.92           57.458835       55.290289
2018-01-13/19:00:29.95           57.410029       55.227685
2018-01-13/19:00:29.98           57.349552       55.163062
2018-01-13/19:00:30.01           57.287584       55.100263
2018-01-13/19:00:30.05           57.222603       55.037355
2018-01-13/19:00:30.08           57.155856       54.974449
2018-01-13/19:00:30.11           57.085276       54.909512
2018-01-13/19:00:30.14           57.016434       54.846606
2018-01-13/19:00:30.17           56.947160       54.783699
2018-01-13/19:00:30.20           56.889050       54.720792
2018-01-13/19:00:30.23           56.819722       54.655856
2018-01-13/19:00:30.26           56.769430       54.592949
2018-01-13/19:00:30.30           56.709766       54.530042
2018-01-13/19:00:30.33           56.658313       54.467135
2018-01-13/19:00:30.36           56.594980       54.402199
2018-01-13/19:00:30.39           56.528890       54.339292
2018-01-13/19:00:30.42           56.458791       54.276385
2018-01-13/19:00:30.45           56.395890       54.213478
2018-01-13/19:00:30.48           56.323697       54.148542
2018-01-13/19:00:30.51           56.256762       54.085635
2018-01-13/19:00:30.55           56.181023       54.022728
2018-01-13/19:00:30.58           56.117115       53.959821
2018-01-13/19:00:30.61           56.052962       53.894885
2018-01-13/19:00:30.64           56.004792       53.831978
2018-01-13/19:00:30.67           55.951502       53.769071
2018-01-13/19:00:30.70           55.891923       53.706164
2018-01-13/19:00:30.73           55.832481       53.641228
2018-01-13/19:00:30.76           55.787590       53.578321
2018-01-13/19:00:30.80           55.729756       53.515414
2018-01-13/19:00:30.83           55.674336       53.452508
2018-01-13/19:00:30.86           55.610860       53.387571
2018-01-13/19:00:30.89           55.552160       53.324665
2018-01-13/19:00:30.92           55.480928       53.261757
2018-01-13/19:00:30.95           55.412700       53.198851
2018-01-13/19:00:30.98           55.359711       53.133914
2018-01-13/19:00:31.01           55.291713       53.070937
2018-01-13/19:00:31.05           55.220806       53.007920
2018-01-13/19:00:31.08           55.164009       52.944903
2018-01-13/19:00:31.11           55.103755       52.879854
2018-01-13/19:00:31.14           55.045768       52.816837
2018-01-13/19:00:31.17           54.971185       52.753820
2018-01-13/19:00:31.20           54.900566       52.690804
2018-01-13/19:00:31.23           54.836838       52.625754
2018-01-13/19:00:31.26           54.764673       52.562738
2018-01-13/19:00:31.30           54.703159       52.499721
2018-01-13/19:00:31.33           54.644284       52.436705
2018-01-13/19:00:31.36           54.579561       52.371655
2018-01-13/19:00:31.39           54.515579       52.308638
2018-01-13/19:00:31.42           54.451046       52.245622
2018-01-13/19:00:31.45           54.397544       52.182605
2018-01-13/19:00:31.48           54.336102       52.117555
2018-01-13/19:00:31.51           54.277924       52.054539
2018-01-13/19:00:31.55           54.218932       51.991522
2018-01-13/19:00:31.58           54.168485       51.928506
2018-01-13/19:00:31.61           54.104387       51.863456
2018-01-13/19:00:31.64           54.042419       51.800439
2018-01-13/19:00:31.67           53.968882       51.737423
2018-01-13/19:00:31.70           53.900201       51.674406
2018-01-13/19:00:31.73           53.829108       51.609356
2018-01-13/19:00:31.76           53.771290       51.546340
2018-01-13/19:00:31.80           53.710227       51.483323
2018-01-13/19:00:31.83           53.654021       51.420307
2018-01-13/19:00:31.86           53.584106       51.355257
2018-01-13/19:00:31.89           53.524879       51.292241
2018-01-13/19:00:31.92           53.465821       51.229224
2018-01-13/19:00:31.95           53.407505       51.166207
2018-01-13/19:00:31.98           53.343700       51.101158
2018-01-13/19:00:32.01           53.283357       51.038192
2018-01-13/19:00:32.05           53.213922       50.975255
2018-01-13/19:00:32.08           53.144167       50.912319
2018-01-13/19:00:32.11           53.075585       50.847351
2018-01-13/19:00:32.14           53.011482       50.784414
2018-01-13/19:00:32.17           52.940445       50.721477
2018-01-13/19:00:32.20           52.863111       50.658540
2018-01-13/19:00:32.23           52.796982       50.593573
2018-01-13/19:00:32.26           52.733612       50.530636
2018-01-13/19:00:32.30           52.669802       50.467699
2018-01-13/19:00:32.33           52.605472       50.404762
2018-01-13/19:00:32.36           52.544607       50.339795
2018-01-13/19:00:32.39           52.488639       50.276858
2018-01-13/19:00:32.42           52.425358       50.213921
2018-01-13/19:00:32.45           52.359301       50.150984
2018-01-13/19:00:32.48           52.298240       50.086017
2018-01-13/19:00:32.51           52.232323       50.023080
2018-01-13/19:00:32.55           52.166743       49.960143
2018-01-13/19:00:32.58           52.105010       49.897206
2018-01-13/19:00:32.61           52.050051       49.832239
2018-01-13/19:00:32.64           51.992899       49.769302
2018-01-13/19:00:32.67           51.933088       49.706365
2018-01-13/19:00:32.70           51.869519       49.643428
2018-01-13/19:00:32.73           51.810631       49.578461
2018-01-13/19:00:32.76           51.754589       49.515524
2018-01-13/19:00:32.80           51.695314       49.452587
2018-01-13/19:00:32.83           51.632036       49.389650
2018-01-13/19:00:32.86           51.569217       49.324683
2018-01-13/19:00:32.89           51.499851       49.261746
2018-01-13/19:00:32.92           51.431072       49.198809
2018-01-13/19:00:32.95           51.359976       49.135872
2018-01-13/19:00:32.98           51.291784       49.070905
2018-01-13/19:00:33.01           51.225742       49.008149
2018-01-13/19:00:33.05           51.161482       48.945493
2018-01-13/19:00:33.08           51.112236       48.882836
2018-01-13/19:00:33.11           51.061755       48.818159
2018-01-13/19:00:33.14           51.007828       48.755503
2018-01-13/19:00:33.17           50.957941       48.692846
2018-01-13/19:00:33.20           50.905330       48.630190
2018-01-13/19:00:33.23           50.844090       48.565512
2018-01-13/19:00:33.26           50.785484       48.502856
2018-01-13/19:00:33.30           50.731801       48.440199
2018-01-13/19:00:33.33           50.664127       48.377543
2018-01-13/19:00:33.36           50.598763       48.312865
2018-01-13/19:00:33.39           50.533427       48.250209
2018-01-13/19:00:33.42           50.468405       48.187553
2018-01-13/19:00:33.45           50.405233       48.124896
2018-01-13/19:00:33.48           50.340193       48.060219
2018-01-13/19:00:33.51           50.282646       47.997563
2018-01-13/19:00:33.55           50.228689       47.934906
2018-01-13/19:00:33.58           50.163961       47.872250
2018-01-13/19:00:33.61           50.112907       47.807572
2018-01-13/19:00:33.64           50.055279       47.744916
2018-01-13/19:00:33.67           49.995603       47.682259
2018-01-13/19:00:33.70           49.932543       47.619603
2018-01-13/19:00:33.73           49.867190       47.554925
2018-01-13/19:00:33.76           49.797456       47.492269
2018-01-13/19:00:33.80           49.728203       47.429612
2018-01-13/19:00:33.83           49.659829       47.366956
2018-01-13/19:00:33.86           49.596516       47.302279
2018-01-13/19:00:33.89           49.531152       47.239622
2018-01-13/19:00:33.92           49.468279       47.176966
2018-01-13/19:00:33.95           49.408905       47.114310
2018-01-13/19:00:33.98           49.346152       47.049632
2018-01-13/19:00:34.01           49.278062       46.987269
2018-01-13/19:00:34.05           49.217709       46.925066
2018-01-13/19:00:34.08           49.155850       46.862864
2018-01-13/19:00:34.11           49.092035       46.798656
2018-01-13/19:00:34.14           49.026011       46.736454
2018-01-13/19:00:34.17           48.966086       46.674251
2018-01-13/19:00:34.20           48.901190       46.612049
2018-01-13/19:00:34.23           48.832259       46.547840
2018-01-13/19:00:34.26           48.761285       46.485638
2018-01-13/19:00:34.30           48.697394       46.423436
2018-01-13/19:00:34.33           48.639526       46.361234
2018-01-13/19:00:34.36           48.575955       46.297025
2018-01-13/19:00:34.39           48.520573       46.234823
2018-01-13/19:00:34.42           48.461351       46.172621
2018-01-13/19:00:34.45           48.396071       46.110419
2018-01-13/19:00:34.48           48.319038       46.046210
2018-01-13/19:00:34.51           48.246321       45.984008
2018-01-13/19:00:34.55           48.183001       45.921806
2018-01-13/19:00:34.58           48.122363       45.859604
2018-01-13/19:00:34.61           48.053396       45.795395
2018-01-13/19:00:34.64           47.995629       45.733193
2018-01-13/19:00:34.67           47.931950       45.670990
2018-01-13/19:00:34.70           47.873830       45.608788
2018-01-13/19:00:34.73           47.816091       45.544580
2018-01-13/19:00:34.76           47.764088       45.482378
2018-01-13/19:00:34.80           47.711853       45.420175
2018-01-13/19:00:34.83           47.651610       45.357973
2018-01-13/19:00:34.86           47.593590       45.293764
2018-01-13/19:00:34.89           47.532152       45.231563
2018-01-13/19:00:34.92           47.471329       45.169360
2018-01-13/19:00:34.95           47.412563       45.107158
2018-01-13/19:00:34.98           47.341047       45.042949
2018-01-13/19:00:35.01           47.275728       44.981156
2018-01-13/19:00:35.05           47.214197       44.919587
2018-01-13/19:00:35.08           47.150317       44.858018
2018-01-13/19:00:35.11           47.094458       44.794463
2018-01-13/19:00:35.14           47.032484       44.732894
2018-01-13/19:00:35.17           46.979170       44.671325
2018-01-13/19:00:35.20           46.912675       44.609756
2018-01-13/19:00:35.23           46.847641       44.546201
2018-01-13/19:00:35.26           46.785652       44.484633
2018-01-13/19:00:35.30           46.720591       44.423063
2018-01-13/19:00:35.33           46.646947       44.361495
2018-01-13/19:00:35.36           46.581401       44.297940
2018-01-13/19:00:35.39           46.515307       44.236371
2018-01-13/19:00:35.42           46.450756       44.174802
2018-01-13/19:00:35.45           46.383763       44.113233
2018-01-13/19:00:35.48           46.328740       44.049678
2018-01-13/19:00:35.51           46.260877       43.988109
2018-01-13/19:00:35.55           46.194501       43.926540
2018-01-13/19:00:35.58           46.124619       43.864971
2018-01-13/19:00:35.61           46.066171       43.801416
2018-01-13/19:00:35.64           46.004344       43.739848
2018-01-13/19:00:35.67           45.940054       43.678278
2018-01-13/19:00:35.70           45.874579       43.616710
2018-01-13/19:00:35.73           45.805809       43.553155
2018-01-13/19:00:35.76           45.731947       43.491586
2018-01-13/19:00:35.80           45.658610       43.430017
2018-01-13/19:00:35.83           45.591590       43.368448
2018-01-13/19:00:35.86           45.527833       43.304893
2018-01-13/19:00:35.89           45.464736       43.243324
2018-01-13/19:00:35.92           45.408230       43.181755
2018-01-13/19:00:35.95           45.345630       43.120186
2018-01-13/19:00:35.98           45.288980       43.056631
2018-01-13/19:00:36.01           45.236975       42.995580
2018-01-13/19:00:36.05           45.172955       42.934813
2018-01-13/19:00:36.08           45.120816       42.874046
2018-01-13/19:00:36.11           45.065258       42.811318
2018-01-13/19:00:36.14           45.011885       42.750552
2018-01-13/19:00:36.17           44.960126       42.689784
2018-01-13/19:00:36.20           44.895198       42.629017
2018-01-13/19:00:36.23           44.842603       42.566290
2018-01-13/19:00:36.26           44.779137       42.505523
2018-01-13/19:00:36.30           44.712805       42.444756
2018-01-13/19:00:36.33           44.667153       42.383989
2018-01-13/19:00:36.36           44.607764       42.321262
2018-01-13/19:00:36.39           44.547312       42.260495
2018-01-13/19:00:36.42           44.487421       42.199728
2018-01-13/19:00:36.45           44.435194       42.138961
2018-01-13/19:00:36.48           44.379511       42.076233
2018-01-13/19:00:36.51           44.319912       42.015467
2018-01-13/19:00:36.55           44.262121       41.954699
2018-01-13/19:00:36.58           44.202471       41.893932
2018-01-13/19:00:36.61           44.142725       41.831205
2018-01-13/19:00:36.64           44.086284       41.770438
2018-01-13/19:00:36.67           44.033207       41.709671
2018-01-13/19:00:36.70           43.985976       41.648904
2018-01-13/19:00:36.73           43.922781       41.586177
2018-01-13/19:00:36.76           43.879867       41.525410
2018-01-13/19:00:36.80           43.812456       41.464643
2018-01-13/19:00:36.83           43.757056       41.403876
2018-01-13/19:00:36.86           43.705179       41.341148
2018-01-13/19:00:36.89           43.644488       41.280382
2018-01-13/19:00:36.92           43.589354       41.219614
2018-01-13/19:00:36.95           43.538021       41.158847
2018-01-13/19:00:36.98           43.483181       41.096120
2018-01-13/19:00:37.01           43.433338       41.035971
2018-01-13/19:00:37.05           43.360799       40.976161
2018-01-13/19:00:37.08           43.304967       40.916352
2018-01-13/19:00:37.11           43.248765       40.854613
2018-01-13/19:00:37.14           43.187126       40.794803
2018-01-13/19:00:37.17           43.129707       40.734994
2018-01-13/19:00:37.20           43.082759       40.675184
2018-01-13/19:00:37.23           43.031771       40.613445
2018-01-13/19:00:37.26           42.973639       40.553636
2018-01-13/19:00:37.30           42.901958       40.493826
2018-01-13/19:00:37.33           42.850616       40.434017
2018-01-13/19:00:37.36           42.796495       40.372278
2018-01-13/19:00:37.39           42.736625       40.312468
2018-01-13/19:00:37.42           42.687547       40.252658
2018-01-13/19:00:37.45           42.640389       40.192849
2018-01-13/19:00:37.48           42.575175       40.131110
2018-01-13/19:00:37.51           42.514548       40.071301
2018-01-13/19:00:37.55           42.450488       40.011491
2018-01-13/19:00:37.58           42.405197       39.951682
2018-01-13/19:00:37.61           42.350138       39.889943
2018-01-13/19:00:37.64           42.301103       39.830133
2018-01-13/19:00:37.67           42.251707       39.770323
2018-01-13/19:00:37.70           42.202387       39.710514
2018-01-13/19:00:37.73           42.140576       39.648775
2018-01-13/19:00:37.76           42.085505       39.588966
2018-01-13/19:00:37.80           42.027304       39.529156
2018-01-13/19:00:37.83           41.970253       39.469346
2018-01-13/19:00:37.86           41.910175       39.407607
2018-01-13/19:00:37.89           41.843202       39.347798
2018-01-13/19:00:37.92           41.782606       39.287988
2018-01-13/19:00:37.95           41.729086       39.228179
2018-01-13/19:00:37.98           41.675427       39.166440
2018-01-13/19:00:38.01           41.627319       39.107348
2018-01-13/19:00:38.05           41.576413       39.048649
2018-01-13/19:00:38.08           41.529691       38.989952
2018-01-13/19:00:38.11           41.480280       38.929360
2018-01-13/19:00:38.14           41.418756       38.870662
2018-01-13/19:00:38.17           41.364438       38.811964
2018-01-13/19:00:38.20           41.312324       38.753266
2018-01-13/19:00:38.23           41.254918       38.692675
2018-01-13/19:00:38.26           41.196788       38.633977
2018-01-13/19:00:38.30           41.140384       38.575279
2018-01-13/19:00:38.33           41.087682       38.516581
2018-01-13/19:00:38.36           41.032723       38.455989
2018-01-13/19:00:38.39           40.984462       38.397291
2018-01-13/19:00:38.42           40.941871       38.338593
2018-01-13/19:00:38.45           40.906586       38.279895
2018-01-13/19:00:38.48           40.863450       38.219304
2018-01-13/19:00:38.51           40.822563       38.160606
2018-01-13/19:00:38.55           40.774474       38.101908
2018-01-13/19:00:38.58           40.719147       38.043210
2018-01-13/19:00:38.61           40.653699       37.982618
2018-01-13/19:00:38.64           40.596832       37.923921
2018-01-13/19:00:38.67           40.535169       37.865222
2018-01-13/19:00:38.70           40.479530       37.806524
2018-01-13/19:00:38.73           40.430784       37.745933
2018-01-13/19:00:38.76           40.383470       37.687235
2018-01-13/19:00:38.80           40.328526       37.628537
2018-01-13/19:00:38.83           40.277777       37.569839
2018-01-13/19:00:38.86           40.226032       37.509247
2018-01-13/19:00:38.89           40.185991       37.450550
2018-01-13/19:00:38.92           40.136308       37.391851
2018-01-13/19:00:38.95           40.093517       37.333154
2018-01-13/19:00:38.98           40.045442       37.272562
2018-01-13/19:00:39.01           39.990605       37.214657
2018-01-13/19:00:39.05           39.939311       37.157188
2018-01-13/19:00:39.08           39.892102       37.099719
2018-01-13/19:00:39.11           39.841865       37.040396
2018-01-13/19:00:39.14           39.790625       36.982927
2018-01-13/19:00:39.17           39.745979       36.925457
2018-01-13/19:00:39.20           39.699740       36.867988
2018-01-13/19:00:39.23           39.658493       36.808665
2018-01-13/19:00:39.26           39.618129       36.751196
2018-01-13/19:00:39.30           39.573290       36.693727
2018-01-13/19:00:39.33           39.518088       36.636258
2018-01-13/19:00:39.36           39.457769       36.576935
2018-01-13/19:00:39.39           39.400075       36.519466
2018-01-13/19:00:39.42           39.357374       36.461996
2018-01-13/19:00:39.45           39.297980       36.404527
2018-01-13/19:00:39.48           39.247758       36.345204
2018-01-13/19:00:39.51           39.192800       36.287735
2018-01-13/19:00:39.55           39.138669       36.230266
2018-01-13/19:00:39.58           39.081759       36.172797
2018-01-13/19:00:39.61           39.036797       36.113474
2018-01-13/19:00:39.64           38.993500       36.056005
2018-01-13/19:00:39.67           38.943101       35.998535
2018-01-13/19:00:39.70           38.888578       35.941066
2018-01-13/19:00:39.73           38.835209       35.881743
2018-01-13/19:00:39.76           38.783241       35.824274
2018-01-13/19:00:39.80           38.730622       35.766805
2018-01-13/19:00:39.83           38.674279       35.709336
2018-01-13/19:00:39.86           38.618891       35.650013
2018-01-13/19:00:39.89           38.556381       35.592544
2018-01-13/19:00:39.92           38.493704       35.535075
2018-01-13/19:00:39.95           38.432586       35.477606
2018-01-13/19:00:39.98           38.374950       35.418282
2018-01-13/19:00:40.01           38.327325       35.361701
2018-01-13/19:00:40.05           38.268754       35.305607
2018-01-13/19:00:40.08           38.215496       35.249513
2018-01-13/19:00:40.11           38.155946       35.191610
2018-01-13/19:00:40.14           38.090610       35.135516
2018-01-13/19:00:40.17           38.018573       35.079422
2018-01-13/19:00:40.20           37.947371       35.023328
2018-01-13/19:00:40.23           37.885363       34.965425
2018-01-13/19:00:40.26           37.827966       34.909331
2018-01-13/19:00:40.30           37.759295       34.853237
2018-01-13/19:00:40.33           37.700333       34.797144
2018-01-13/19:00:40.36           37.624717       34.739240
2018-01-13/19:00:40.39           37.560541       34.683147
2018-01-13/19:00:40.42           37.496898       34.627053
2018-01-13/19:00:40.45           37.447818       34.570959
2018-01-13/19:00:40.48           37.396299       34.513056
2018-01-13/19:00:40.51           37.348810       34.456962
2018-01-13/19:00:40.55           37.294150       34.400868
2018-01-13/19:00:40.58           37.243043       34.344774
2018-01-13/19:00:40.61           37.171568       34.286871
2018-01-13/19:00:40.64           37.116042       34.230777
2018-01-13/19:00:40.67           37.056903       34.174683
2018-01-13/19:00:40.70           37.004539       34.118590
2018-01-13/19:00:40.73           36.944289       34.060686
2018-01-13/19:00:40.76           36.886084       34.004593
2018-01-13/19:00:40.80           36.826895       33.948499
2018-01-13/19:00:40.83           36.767540       33.892405
2018-01-13/19:00:40.86           36.712465       33.834502
2018-01-13/19:00:40.89           36.669722       33.778408
2018-01-13/19:00:40.92           36.609221       33.722314
2018-01-13/19:00:40.95           36.550507       33.666220
2018-01-13/19:00:40.98           36.486657       33.608317
2018-01-13/19:00:41.01           36.433076       33.553179
2018-01-13/19:00:41.05           36.378603       33.498566
2018-01-13/19:00:41.08           36.313452       33.443953
2018-01-13/19:00:41.11           36.235704       33.387578
2018-01-13/19:00:41.14           36.167473       33.332966
2018-01-13/19:00:41.17           36.101068       33.278353
2018-01-13/19:00:41.20           36.047770       33.223740
2018-01-13/19:00:41.23           35.993689       33.167365
2018-01-13/19:00:41.26           35.944911       33.112753
2018-01-13/19:00:41.30           35.882046       33.058139
2018-01-13/19:00:41.33           35.828386       33.003527
2018-01-13/19:00:41.36           35.782663       32.947152
2018-01-13/19:00:41.39           35.741161       32.892539
2018-01-13/19:00:41.42           35.691577       32.837926
2018-01-13/19:00:41.45           35.639892       32.783314
2018-01-13/19:00:41.48           35.587526       32.726939
2018-01-13/19:00:41.51           35.544097       32.672326
2018-01-13/19:00:41.55           35.509466       32.617713
2018-01-13/19:00:41.58           35.481061       32.563101
2018-01-13/19:00:41.61           35.449078       32.506726
2018-01-13/19:00:41.64           35.421696       32.452113
2018-01-13/19:00:41.67           35.389507       32.397500
2018-01-13/19:00:41.70           35.359971       32.342887
2018-01-13/19:00:41.73           35.331787       32.286513
2018-01-13/19:00:41.76           35.309274       32.231900
2018-01-13/19:00:41.80           35.267387       32.177287
2018-01-13/19:00:41.83           35.224149       32.122674
2018-01-13/19:00:41.86           35.190998       32.066300
2018-01-13/19:00:41.89           35.153142       32.011687
2018-01-13/19:00:41.92           35.103310       31.957074
2018-01-13/19:00:41.95           35.060101       31.902461
2018-01-13/19:00:41.98           35.016633       31.846086
2018-01-13/19:00:42.01           34.975916       31.792490
2018-01-13/19:00:42.05           34.928176       31.739452
2018-01-13/19:00:42.08           34.905061       31.686414
2018-01-13/19:00:42.11           34.863279       31.631665
2018-01-13/19:00:42.14           34.817552       31.578627
2018-01-13/19:00:42.17           34.775489       31.525589
2018-01-13/19:00:42.20           34.733730       31.472552
2018-01-13/19:00:42.23           34.686399       31.417803
2018-01-13/19:00:42.26           34.637326       31.364765
2018-01-13/19:00:42.30           34.583592       31.311727
2018-01-13/19:00:42.33           34.534799       31.258689
2018-01-13/19:00:42.36           34.480650       31.203940
2018-01-13/19:00:42.39           34.433426       31.150902
2018-01-13/19:00:42.42           34.371348       31.097864
2018-01-13/19:00:42.45           34.309689       31.044826
2018-01-13/19:00:42.48           34.248719       30.990078
2018-01-13/19:00:42.51           34.196324       30.937040
2018-01-13/19:00:42.55           34.136173       30.884002
2018-01-13/19:00:42.58           34.080962       30.830964
2018-01-13/19:00:42.61           34.021483       30.776215
2018-01-13/19:00:42.64           33.953072       30.723177
2018-01-13/19:00:42.67           33.884359       30.670139
2018-01-13/19:00:42.70           33.819535       30.617101
2018-01-13/19:00:42.73           33.753258       30.562353
2018-01-13/19:00:42.76           33.683772       30.509315
2018-01-13/19:00:42.80           33.630767       30.456277
2018-01-13/19:00:42.83           33.583025       30.403239
2018-01-13/19:00:42.86           33.537478       30.348490
2018-01-13/19:00:42.89           33.487323       30.295452
2018-01-13/19:00:42.92           33.442738       30.242414
2018-01-13/19:00:42.95           33.400022       30.189376
2018-01-13/19:00:42.98           33.364745       30.134627
2018-01-13/19:00:43.01           33.333400       30.082660
2018-01-13/19:00:43.05           33.327798       30.031280
2018-01-13/19:00:43.08           33.314131       29.979901
2018-01-13/19:00:43.11           33.319531       29.926864
2018-01-13/19:00:43.14           33.331168       29.875485
2018-01-13/19:00:43.17           33.350769       29.824106
2018-01-13/19:00:43.20           33.365982       29.772726
2018-01-13/19:00:43.23           33.388346       29.719690
2018-01-13/19:00:43.26           33.419441       29.668310
2018-01-13/19:00:43.30           33.451882       29.616931
2018-01-13/19:00:43.33           33.469803       29.565552
2018-01-13/19:00:43.36           33.487346       29.512515
2018-01-13/19:00:43.39           33.502449       29.461136
2018-01-13/19:00:43.42           33.503078       29.409756
2018-01-13/19:00:43.45           33.496340       29.358377
2018-01-13/19:00:43.48           33.506258       29.305340
2018-01-13/19:00:43.51           33.510134       29.253961
2018-01-13/19:00:43.55           33.516028       29.202582
2018-01-13/19:00:43.58           33.531946       29.151202
2018-01-13/19:00:43.61           33.558019       29.098166
2018-01-13/19:00:43.64           33.591995       29.046786
2018-01-13/19:00:43.67           33.637190       28.995407
2018-01-13/19:00:43.70           33.690420       28.944028
2018-01-13/19:00:43.73           33.756029       28.890991
2018-01-13/19:00:43.76           33.822726       28.839612
2018-01-13/19:00:43.80           33.896772       28.788232
2018-01-13/19:00:43.83           33.971175       28.736853
2018-01-13/19:00:43.86           34.039657       28.683816
2018-01-13/19:00:43.89           34.106762       28.632437
2018-01-13/19:00:43.92           34.169247       28.581058
2018-01-13/19:00:43.95           34.219751       28.529678
2018-01-13/19:00:43.98           34.270894       28.476642
2018-01-13/19:00:44.01           34.331936       28.426389
2018-01-13/19:00:44.05           34.382393       28.376756
2018-01-13/19:00:44.08           34.439179       28.327124
2018-01-13/19:00:44.11           34.491163       28.275890
2018-01-13/19:00:44.14           34.553863       28.226257
2018-01-13/19:00:44.17           34.613777       28.176624
2018-01-13/19:00:44.20           34.673858       28.126991
2018-01-13/19:00:44.23           34.726629       28.075757
2018-01-13/19:00:44.26           34.779252       28.026125
2018-01-13/19:00:44.30           34.822432       27.976492
2018-01-13/19:00:44.33           34.873927       27.926859
2018-01-13/19:00:44.36           34.924831       27.875625
2018-01-13/19:00:44.39           34.965095       27.825992
2018-01-13/19:00:44.42           34.998418       27.776359
2018-01-13/19:00:44.45           35.020906       27.726727
2018-01-13/19:00:44.48           35.040791       27.675493
2018-01-13/19:00:44.51           35.057658       27.625860
2018-01-13/19:00:44.55           35.080510       27.576227
2018-01-13/19:00:44.58           35.094354       27.526595
2018-01-13/19:00:44.61           35.099961       27.475361
2018-01-13/19:00:44.64           35.098316       27.425728
2018-01-13/19:00:44.67           35.109728       27.376095
2018-01-13/19:00:44.70           35.123022       27.326462
2018-01-13/19:00:44.73           35.130184       27.275228
2018-01-13/19:00:44.76           35.138723       27.225596
2018-01-13/19:00:44.80           35.150158       27.175963
2018-01-13/19:00:44.83           35.159318       27.126330
2018-01-13/19:00:44.86           35.178961       27.075096
2018-01-13/19:00:44.89           35.199258       27.025463
2018-01-13/19:00:44.92           35.211867       26.975830
2018-01-13/19:00:44.95           35.221621       26.926198
2018-01-13/19:00:44.98           35.223597       26.874964
2018-01-13/19:00:45.01           35.226326       26.826486
2018-01-13/19:00:45.05           35.224458       26.778642
2018-01-13/19:00:45.08           35.224068       26.730799
2018-01-13/19:00:45.11           35.210074       26.681413
2018-01-13/19:00:45.14           35.196450       26.633570
2018-01-13/19:00:45.17           35.180457       26.585726
2018-01-13/19:00:45.20           35.176571       26.537883
2018-01-13/19:00:45.23           35.161287       26.488497
2018-01-13/19:00:45.26           35.143991       26.440654
2018-01-13/19:00:45.30           35.138465       26.392810
2018-01-13/19:00:45.33           35.127911       26.344967
2018-01-13/19:00:45.36           35.119354       26.295580
2018-01-13/19:00:45.39           35.111209       26.247737
2018-01-13/19:00:45.42           35.097638       26.199894
2018-01-13/19:00:45.45           35.076941       26.152051
2018-01-13/19:00:45.48           35.053644       26.102664
2018-01-13/19:00:45.51           35.034631       26.054821
2018-01-13/19:00:45.55           35.009271       26.006978
2018-01-13/19:00:45.58           34.985526       25.959135
2018-01-13/19:00:45.61           34.960622       25.909748
2018-01-13/19:00:45.64           34.931239       25.861905
2018-01-13/19:00:45.67           34.914161       25.814062
2018-01-13/19:00:45.70           34.888769       25.766219
2018-01-13/19:00:45.73           34.875501       25.716832
2018-01-13/19:00:45.76           34.850418       25.668989
2018-01-13/19:00:45.80           34.819021       25.621145
2018-01-13/19:00:45.83           34.791483       25.573302
2018-01-13/19:00:45.86           34.755896       25.523916
2018-01-13/19:00:45.89           34.723234       25.476073
2018-01-13/19:00:45.92           34.688506       25.428229
2018-01-13/19:00:45.95           34.648656       25.380386
2018-01-13/19:00:45.98           34.612568       25.331000
2018-01-13/19:00:46.01           34.572358       25.284345
2018-01-13/19:00:46.05           34.528308       25.238343
2018-01-13/19:00:46.08           34.488829       25.192342
2018-01-13/19:00:46.11           34.450757       25.144857
2018-01-13/19:00:46.14           34.411627       25.098856
2018-01-13/19:00:46.17           34.378371       25.052854
2018-01-13/19:00:46.20           34.334430       25.006853
2018-01-13/19:00:46.23           34.288462       24.959368
2018-01-13/19:00:46.26           34.235274       24.913366
2018-01-13/19:00:46.30           34.180902       24.867365
2018-01-13/19:00:46.33           34.127036       24.821364
2018-01-13/19:00:46.36           34.072887       24.773878
2018-01-13/19:00:46.39           34.014538       24.727877
2018-01-13/19:00:46.42           33.960857       24.681876
2018-01-13/19:00:46.45           33.906312       24.635874
2018-01-13/19:00:46.48           33.851795       24.588389
2018-01-13/19:00:46.51           33.795880       24.542388
2018-01-13/19:00:46.55           33.745207       24.496386
2018-01-13/19:00:46.58           33.691536       24.450385
2018-01-13/19:00:46.61           33.644318       24.404384
2018-01-13/19:00:46.64           33.594559       24.356899
2018-01-13/19:00:46.67           33.542682       24.310897
2018-01-13/19:00:46.70           33.483421       24.264896
2018-01-13/19:00:46.73           33.422778       24.218895
2018-01-13/19:00:46.76           33.375034       24.171409
2018-01-13/19:00:46.80           33.320450       24.125408
2018-01-13/19:00:46.83           33.260885       24.079407
2018-01-13/19:00:46.86           33.200346       24.033405
2018-01-13/19:00:46.89           33.144991       23.985920
2018-01-13/19:00:46.92           33.099720       23.939919
2018-01-13/19:00:46.95           33.057464       23.893917
2018-01-13/19:00:46.98           33.007625       23.847916
2018-01-13/19:00:47.01           32.952834       23.801637
2018-01-13/19:00:47.05           32.889222       23.757504
2018-01-13/19:00:47.08           32.834166       23.713372
2018-01-13/19:00:47.11           32.784475       23.669240
2018-01-13/19:00:47.14           32.730897       23.623684
2018-01-13/19:00:47.17           32.678977       23.579551
2018-01-13/19:00:47.20           32.625262       23.535419
2018-01-13/19:00:47.23           32.572407       23.491287
2018-01-13/19:00:47.26           32.525517       23.445731
2018-01-13/19:00:47.30           32.476369       23.401598
2018-01-13/19:00:47.33           32.418989       23.357466
2018-01-13/19:00:47.36           32.356552       23.313334
2018-01-13/19:00:47.39           32.297700       23.267778
2018-01-13/19:00:47.42           32.247726       23.223645
2018-01-13/19:00:47.45           32.186395       23.179513
2018-01-13/19:00:47.48           32.126152       23.135381
2018-01-13/19:00:47.51           32.056820       23.089825
2018-01-13/19:00:47.55           31.989536       23.045692
2018-01-13/19:00:47.58           31.926008       23.001560
2018-01-13/19:00:47.61           31.881525       22.957428
2018-01-13/19:00:47.64           31.823594       22.911872
2018-01-13/19:00:47.67           31.767062       22.867739
2018-01-13/19:00:47.70           31.704789       22.823607
2018-01-13/19:00:47.73           31.647156       22.779475
2018-01-13/19:00:47.76           31.581338       22.733919
2018-01-13/19:00:47.80           31.517784       22.689786
2018-01-13/19:00:47.83           31.445921       22.645654
2018-01-13/19:00:47.86           31.362936       22.601522
2018-01-13/19:00:47.89           31.280886       22.555965
2018-01-13/19:00:47.92           31.218171       22.511833
2018-01-13/19:00:47.95           31.148329       22.467701
2018-01-13/19:00:47.98           31.073445       22.423569
2018-01-13/19:00:48.01           31.006199       22.379227
2018-01-13/19:00:48.05           30.941202       22.336977
2018-01-13/19:00:48.08           30.881408       22.294727
2018-01-13/19:00:48.11           30.819240       22.252477
2018-01-13/19:00:48.14           30.764969       22.208864
2018-01-13/19:00:48.17           30.701127       22.166613
2018-01-13/19:00:48.20           30.634861       22.124364
2018-01-13/19:00:48.23           30.571067       22.082114
2018-01-13/19:00:48.26           30.517955       22.038501
2018-01-13/19:00:48.30           30.456743       21.996250
2018-01-13/19:00:48.33           30.395416       21.954000
2018-01-13/19:00:48.36           30.322284       21.911751
2018-01-13/19:00:48.39           30.265075       21.868137
2018-01-13/19:00:48.42           30.206951       21.825887
2018-01-13/19:00:48.45           30.161571       21.783637
2018-01-13/19:00:48.48           30.102740       21.741387
2018-01-13/19:00:48.51           30.049810       21.697774
2018-01-13/19:00:48.55           29.996701       21.655524
2018-01-13/19:00:48.58           29.954121       21.613274
2018-01-13/19:00:48.61           29.899242       21.571024
2018-01-13/19:00:48.64           29.858902       21.527411
2018-01-13/19:00:48.67           29.812592       21.485161
2018-01-13/19:00:48.70           29.775986       21.442911
2018-01-13/19:00:48.73           29.730310       21.400661
2018-01-13/19:00:48.76           29.698596       21.357048
2018-01-13/19:00:48.80           29.662000       21.314798
2018-01-13/19:00:48.83           29.625386       21.272548
2018-01-13/19:00:48.86           29.577599       21.230298
2018-01-13/19:00:48.89           29.537364       21.186685
2018-01-13/19:00:48.92           29.497235       21.144435
2018-01-13/19:00:48.95           29.468211       21.102185
2018-01-13/19:00:48.98           29.439292       21.059935
2018-01-13/19:00:49.01           29.403660       21.017541
2018-01-13/19:00:49.05           29.356254       20.977179
2018-01-13/19:00:49.08           29.308771       20.936818
2018-01-13/19:00:49.11           29.257763       20.896457
2018-01-13/19:00:49.14           29.209837       20.854794
2018-01-13/19:00:49.17           29.166993       20.814432
2018-01-13/19:00:49.20           29.126742       20.774071
2018-01-13/19:00:49.23           29.079907       20.733710
2018-01-13/19:00:49.26           29.025573       20.692047
2018-01-13/19:00:49.30           28.969836       20.651686
2018-01-13/19:00:49.33           28.938601       20.611325
2018-01-13/19:00:49.36           28.905886       20.570964
2018-01-13/19:00:49.39           28.871113       20.529300
2018-01-13/19:00:49.42           28.837609       20.488939
2018-01-13/19:00:49.45           28.803395       20.448578
2018-01-13/19:00:49.48           28.767121       20.408217
2018-01-13/19:00:49.51           28.733631       20.366554
2018-01-13/19:00:49.55           28.698096       20.326192
2018-01-13/19:00:49.58           28.669884       20.285831
2018-01-13/19:00:49.61           28.630699       20.245470
2018-01-13/19:00:49.64           28.592795       20.203807
2018-01-13/19:00:49.67           28.557357       20.163446
2018-01-13/19:00:49.70           28.532986       20.123084
2018-01-13/19:00:49.73           28.494914       20.082723
2018-01-13/19:00:49.76           28.467302       20.041060
2018-01-13/19:00:49.80           28.427215       20.000699
2018-01-13/19:00:49.83           28.393057       19.960338
2018-01-13/19:00:49.86           28.368104       19.919977
2018-01-13/19:00:49.89           28.333285       19.878313
2018-01-13/19:00:49.92           28.297111       19.837952
2018-01-13/19:00:49.95           28.259411       19.797591
2018-01-13/19:00:49.98           28.210402       19.757230
2018-01-13/19:00:50.01           28.179598       19.716777
2018-01-13/19:00:50.05           28.138149       19.678291
2018-01-13/19:00:50.08           28.101420       19.639806
2018-01-13/19:00:50.11           28.068450       19.601321
2018-01-13/19:00:50.14           28.018952       19.561594
2018-01-13/19:00:50.17           27.978077       19.523109
2018-01-13/19:00:50.20           27.945173       19.484624
2018-01-13/19:00:50.23           27.903978       19.446138
2018-01-13/19:00:50.26           27.864037       19.406411
2018-01-13/19:00:50.30           27.816913       19.367926
2018-01-13/19:00:50.33           27.772383       19.329441
2018-01-13/19:00:50.36           27.736532       19.290956
2018-01-13/19:00:50.39           27.688137       19.251229
2018-01-13/19:00:50.42           27.643986       19.212743
2018-01-13/19:00:50.45           27.602960       19.174258
2018-01-13/19:00:50.48           27.557139       19.135773
2018-01-13/19:00:50.51           27.524888       19.096046
2018-01-13/19:00:50.55           27.489018       19.057560
2018-01-13/19:00:50.58           27.454029       19.019075
2018-01-13/19:00:50.61           27.409210       18.980590
2018-01-13/19:00:50.64           27.363833       18.940863
2018-01-13/19:00:50.67           27.321447       18.902378
2018-01-13/19:00:50.70           27.278130       18.863893
2018-01-13/19:00:50.73           27.228787       18.825407
2018-01-13/19:00:50.76           27.171519       18.785680
2018-01-13/19:00:50.80           27.112091       18.747195
2018-01-13/19:00:50.83           27.056312       18.708710
2018-01-13/19:00:50.86           27.006238       18.670225
2018-01-13/19:00:50.89           26.956483       18.630498
2018-01-13/19:00:50.92           26.905471       18.592012
2018-01-13/19:00:50.95           26.857140       18.553527
2018-01-13/19:00:50.98           26.813115       18.515042
2018-01-13/19:00:51.01           26.763379       18.476508
2018-01-13/19:00:51.05           26.730445       18.439871
2018-01-13/19:00:51.08           26.694984       18.403235
2018-01-13/19:00:51.11           26.654118       18.366598
2018-01-13/19:00:51.14           26.610107       18.328780
2018-01-13/19:00:51.17           26.567339       18.292143
2018-01-13/19:00:51.20           26.526512       18.255506
2018-01-13/19:00:51.23           26.473887       18.218870
2018-01-13/19:00:51.26           26.427532       18.181051
2018-01-13/19:00:51.30           26.384475       18.144415
2018-01-13/19:00:51.33           26.336527       18.107778
2018-01-13/19:00:51.36           26.286279       18.071142
2018-01-13/19:00:51.39           26.242771       18.033323
2018-01-13/19:00:51.42           26.196356       17.996686
2018-01-13/19:00:51.45           26.154816       17.960050
2018-01-13/19:00:51.48           26.097786       17.923413
2018-01-13/19:00:51.51           26.054195       17.885595
2018-01-13/19:00:51.55           26.004350       17.848958
2018-01-13/19:00:51.58           25.962044       17.812322
2018-01-13/19:00:51.61           25.915682       17.775685
2018-01-13/19:00:51.64           25.881440       17.737867
2018-01-13/19:00:51.67           25.844572       17.701230
2018-01-13/19:00:51.70           25.800229       17.664594
2018-01-13/19:00:51.73           25.748461       17.627957
2018-01-13/19:00:51.76           25.715661       17.590139
2018-01-13/19:00:51.80           25.681338       17.553502
2018-01-13/19:00:51.83           25.644672       17.516865
2018-01-13/19:00:51.86           25.606787       17.480229
2018-01-13/19:00:51.89           25.571615       17.442410
2018-01-13/19:00:51.92           25.529151       17.405774
2018-01-13/19:00:51.95           25.482441       17.369137
2018-01-13/19:00:51.98           25.448931       17.332501
2018-01-13/19:00:52.01           25.411483       17.295850
2018-01-13/19:00:52.05           25.375884       17.261023
2018-01-13/19:00:52.08           25.345494       17.226196
2018-01-13/19:00:52.11           25.312650       17.191370
2018-01-13/19:00:52.14           25.281691       17.155419
2018-01-13/19:00:52.17           25.248967       17.120593
2018-01-13/19:00:52.20           25.211762       17.085766
2018-01-13/19:00:52.23           25.173577       17.050939
2018-01-13/19:00:52.26           25.130142       17.014989
2018-01-13/19:00:52.30           25.092664       16.980162
2018-01-13/19:00:52.33           25.051922       16.945336
2018-01-13/19:00:52.36           25.008190       16.910509
2018-01-13/19:00:52.39           24.967340       16.874559
2018-01-13/19:00:52.42           24.921965       16.839732
2018-01-13/19:00:52.45           24.884151       16.804905
2018-01-13/19:00:52.48           24.844676       16.770079
2018-01-13/19:00:52.51           24.812399       16.734129
2018-01-13/19:00:52.55           24.778314       16.699302
2018-01-13/19:00:52.58           24.753003       16.664475
2018-01-13/19:00:52.61           24.722301       16.629648
2018-01-13/19:00:52.64           24.694387       16.593698
2018-01-13/19:00:52.67           24.658697       16.558871
2018-01-13/19:00:52.70           24.629909       16.524045
2018-01-13/19:00:52.73           24.589880       16.489218
2018-01-13/19:00:52.76           24.558527       16.453268
2018-01-13/19:00:52.80           24.521505       16.418441
2018-01-13/19:00:52.83           24.493496       16.383614
2018-01-13/19:00:52.86           24.459046       16.348788
2018-01-13/19:00:52.89           24.428873       16.312838
2018-01-13/19:00:52.92           24.394475       16.278011
2018-01-13/19:00:52.95           24.363830       16.243184
2018-01-13/19:00:52.98           24.324633       16.208357
2018-01-13/19:00:53.01           24.286549       16.173537
2018-01-13/19:00:53.05           24.237023       16.140461
2018-01-13/19:00:53.08           24.190036       16.107385
2018-01-13/19:00:53.11           24.143382       16.074309
2018-01-13/19:00:53.14           24.102358       16.040166
2018-01-13/19:00:53.17           24.056008       16.007090
2018-01-13/19:00:53.20           24.012565       15.974014
2018-01-13/19:00:53.23           23.969220       15.940938
2018-01-13/19:00:53.26           23.928204       15.906795
2018-01-13/19:00:53.30           23.887577       15.873719
2018-01-13/19:00:53.33           23.857298       15.840643
2018-01-13/19:00:53.36           23.831941       15.807567
2018-01-13/19:00:53.39           23.800848       15.773424
2018-01-13/19:00:53.42           23.765564       15.740348
2018-01-13/19:00:53.45           23.733152       15.707272
2018-01-13/19:00:53.48           23.696948       15.674196
2018-01-13/19:00:53.51           23.654998       15.640053
2018-01-13/19:00:53.55           23.622484       15.606977
2018-01-13/19:00:53.58           23.578466       15.573901
2018-01-13/19:00:53.61           23.540262       15.540825
2018-01-13/19:00:53.64           23.501027       15.506682
2018-01-13/19:00:53.67           23.466145       15.473606
2018-01-13/19:00:53.70           23.431055       15.440530
2018-01-13/19:00:53.73           23.391094       15.407454
2018-01-13/19:00:53.76           23.356544       15.373311
2018-01-13/19:00:53.80           23.325179       15.340235
2018-01-13/19:00:53.83           23.282601       15.307159
2018-01-13/19:00:53.86           23.249977       15.274083
2018-01-13/19:00:53.89           23.207852       15.239940
2018-01-13/19:00:53.92           23.165665       15.206864
2018-01-13/19:00:53.95           23.125743       15.173788
2018-01-13/19:00:53.98           23.085656       15.140712
2018-01-13/19:00:54.01           23.046744       15.107666
2018-01-13/19:00:54.05           22.998246       15.076290
2018-01-13/19:00:54.08           22.958601       15.044914
2018-01-13/19:00:54.11           22.928820       15.013538
2018-01-13/19:00:54.14           22.893713       14.981150
2018-01-13/19:00:54.17           22.866839       14.949774
2018-01-13/19:00:54.20           22.828285       14.918399
2018-01-13/19:00:54.23           22.786752       14.887023
2018-01-13/19:00:54.26           22.746936       14.854635
2018-01-13/19:00:54.30           22.704396       14.823259
2018-01-13/19:00:54.33           22.662261       14.791883
2018-01-13/19:00:54.36           22.614950       14.760507
2018-01-13/19:00:54.39           22.569857       14.728119
2018-01-13/19:00:54.42           22.536187       14.696743
2018-01-13/19:00:54.45           22.486394       14.665367
2018-01-13/19:00:54.48           22.444853       14.633992
2018-01-13/19:00:54.51           22.406458       14.601604
2018-01-13/19:00:54.55           22.365722       14.570228
2018-01-13/19:00:54.58           22.331014       14.538852
2018-01-13/19:00:54.61           22.293122       14.507476
2018-01-13/19:00:54.64           22.262065       14.475088
2018-01-13/19:00:54.67           22.220556       14.443712
2018-01-13/19:00:54.70           22.175420       14.412336
2018-01-13/19:00:54.73           22.139236       14.380961
2018-01-13/19:00:54.76           22.104503       14.348573
2018-01-13/19:00:54.80           22.060980       14.317197
2018-01-13/19:00:54.83           22.012347       14.285821
2018-01-13/19:00:54.86           21.962262       14.254445
2018-01-13/19:00:54.89           21.930319       14.222057
2018-01-13/19:00:54.92           21.892862       14.190681
2018-01-13/19:00:54.95           21.855789       14.159305
2018-01-13/19:00:54.98           21.814893       14.127929
2018-01-13/19:00:55.01           21.770603       14.096583
2018-01-13/19:00:55.05           21.726721       14.066821
2018-01-13/19:00:55.08           21.689582       14.037060
2018-01-13/19:00:55.11           21.650473       14.007299
2018-01-13/19:00:55.14           21.606845       13.976577
2018-01-13/19:00:55.17           21.561284       13.946816
2018-01-13/19:00:55.20           21.520107       13.917055
2018-01-13/19:00:55.23           21.478094       13.887293
2018-01-13/19:00:55.26           21.442103       13.856572
2018-01-13/19:00:55.30           21.406186       13.826810
2018-01-13/19:00:55.33           21.358822       13.797049
2018-01-13/19:00:55.36           21.309497       13.767288
2018-01-13/19:00:55.39           21.266192       13.736566
2018-01-13/19:00:55.42           21.221589       13.706805
2018-01-13/19:00:55.45           21.169083       13.677044
2018-01-13/19:00:55.48           21.117885       13.647282
2018-01-13/19:00:55.51           21.068915       13.616561
2018-01-13/19:00:55.55           21.012406       13.586799
2018-01-13/19:00:55.58           20.962850       13.557038
2018-01-13/19:00:55.61           20.920685       13.527277
2018-01-13/19:00:55.64           20.875915       13.496555
2018-01-13/19:00:55.67           20.834504       13.466794
2018-01-13/19:00:55.70           20.797149       13.437032
2018-01-13/19:00:55.73           20.767266       13.407271
2018-01-13/19:00:55.76           20.729734       13.376550
2018-01-13/19:00:55.80           20.690828       13.346788
2018-01-13/19:00:55.83           20.654028       13.317027
2018-01-13/19:00:55.86           20.606971       13.287266
2018-01-13/19:00:55.89           20.559172       13.256544
2018-01-13/19:00:55.92           20.519509       13.226783
2018-01-13/19:00:55.95           20.479536       13.197021
2018-01-13/19:00:55.98           20.441727       13.167260
2018-01-13/19:00:56.01           20.399872       13.137526
2018-01-13/19:00:56.05           20.363106       13.109294
2018-01-13/19:00:56.08           20.325713       13.081063
2018-01-13/19:00:56.11           20.282522       13.052832
2018-01-13/19:00:56.14           20.243636       13.023690
2018-01-13/19:00:56.17           20.207247       12.995459
2018-01-13/19:00:56.20           20.161973       12.967228
2018-01-13/19:00:56.23           20.122922       12.938997
2018-01-13/19:00:56.26           20.081859       12.909855
2018-01-13/19:00:56.30           20.032909       12.881623
2018-01-13/19:00:56.33           19.977980       12.853392
2018-01-13/19:00:56.36           19.930494       12.825161
2018-01-13/19:00:56.39           19.889155       12.796019
2018-01-13/19:00:56.42           19.844527       12.767788
2018-01-13/19:00:56.45           19.808587       12.739556
2018-01-13/19:00:56.48           19.776056       12.711325
2018-01-13/19:00:56.51           19.734000       12.682183
2018-01-13/19:00:56.55           19.696175       12.653952
2018-01-13/19:00:56.58           19.654966       12.625721
2018-01-13/19:00:56.61           19.621133       12.597490
2018-01-13/19:00:56.64           19.577944       12.568348
2018-01-13/19:00:56.67           19.532324       12.540116
2018-01-13/19:00:56.70           19.501058       12.511885
2018-01-13/19:00:56.73           19.460901       12.483654
2018-01-13/19:00:56.76           19.414627       12.454512
2018-01-13/19:00:56.80           19.380268       12.426281
2018-01-13/19:00:56.83           19.346307       12.398050
2018-01-13/19:00:56.86           19.320027       12.369818
2018-01-13/19:00:56.89           19.287180       12.340676
2018-01-13/19:00:56.92           19.254027       12.312445
2018-01-13/19:00:56.95           19.226566       12.284214
2018-01-13/19:00:56.98           19.182893       12.255983
2018-01-13/19:00:57.01           19.144388       12.227759
2018-01-13/19:00:57.05           19.102693       12.200950
2018-01-13/19:00:57.08           19.060317       12.174141
2018-01-13/19:00:57.11           19.017323       12.147333
2018-01-13/19:00:57.14           18.964848       12.119659
2018-01-13/19:00:57.17           18.910623       12.092850
2018-01-13/19:00:57.20           18.862742       12.066042
2018-01-13/19:00:57.23           18.815638       12.039233
2018-01-13/19:00:57.26           18.777564       12.011559
2018-01-13/19:00:57.30           18.735105       11.984751
2018-01-13/19:00:57.33           18.701731       11.957942
2018-01-13/19:00:57.36           18.660725       11.931133
2018-01-13/19:00:57.39           18.609748       11.903460
2018-01-13/19:00:57.42           18.571792       11.876651
2018-01-13/19:00:57.45           18.537084       11.849842
2018-01-13/19:00:57.48           18.503587       11.823034
2018-01-13/19:00:57.51           18.477571       11.795360
2018-01-13/19:00:57.55           18.446142       11.768551
2018-01-13/19:00:57.58           18.424728       11.741743
2018-01-13/19:00:57.61           18.399963       11.714934
2018-01-13/19:00:57.64           18.378068       11.687260
2018-01-13/19:00:57.67           18.358469       11.660452
2018-01-13/19:00:57.70           18.335076       11.633643
2018-01-13/19:00:57.73           18.315498       11.606834
2018-01-13/19:00:57.76           18.298535       11.579161
2018-01-13/19:00:57.80           18.269296       11.552352
2018-01-13/19:00:57.83           18.253874       11.525543
2018-01-13/19:00:57.86           18.220543       11.498735
2018-01-13/19:00:57.89           18.182791       11.471061
2018-01-13/19:00:57.92           18.148668       11.444252
2018-01-13/19:00:57.95           18.120396       11.417444
2018-01-13/19:00:57.98           18.087421       11.390635
2018-01-13/19:00:58.01           18.052869       11.363814
2018-01-13/19:00:58.05           18.013770       11.338326
2018-01-13/19:00:58.08           17.970668       11.312839
2018-01-13/19:00:58.11           17.917352       11.287351
2018-01-13/19:00:58.14           17.867534       11.261041
2018-01-13/19:00:58.17           17.827100       11.235554
2018-01-13/19:00:58.20           17.778790       11.210066
2018-01-13/19:00:58.23           17.712323       11.184579
2018-01-13/19:00:58.26           17.653088       11.158269
2018-01-13/19:00:58.30           17.596553       11.132781
2018-01-13/19:00:58.33           17.535540       11.107294
2018-01-13/19:00:58.36           17.471430       11.081806
2018-01-13/19:00:58.39           17.405179       11.055496
2018-01-13/19:00:58.42           17.345678       11.030009
2018-01-13/19:00:58.45           17.273068       11.004521
2018-01-13/19:00:58.48           17.194470       10.979034
2018-01-13/19:00:58.51           17.127988       10.952724
2018-01-13/19:00:58.55           17.058363       10.927236
2018-01-13/19:00:58.58           16.983723       10.901748
2018-01-13/19:00:58.61           16.911666       10.876261
2018-01-13/19:00:58.64           16.846951       10.849951
2018-01-13/19:00:58.67           16.780040       10.824463
2018-01-13/19:00:58.70           16.706802       10.798976
2018-01-13/19:00:58.73           16.638923       10.773488
2018-01-13/19:00:58.76           16.576604       10.747179
2018-01-13/19:00:58.80           16.519048       10.721691
2018-01-13/19:00:58.83           16.458851       10.696203
2018-01-13/19:00:58.86           16.400007       10.670716
2018-01-13/19:00:58.89           16.332393       10.644406
2018-01-13/19:00:58.92           16.265770       10.618918
2018-01-13/19:00:58.95           16.200203       10.593431
2018-01-13/19:00:58.98           16.133089       10.567943
2018-01-13/19:00:59.01           16.063219       10.542421
2018-01-13/19:00:59.05           15.992490       10.518154
2018-01-13/19:00:59.08           15.926952       10.493887
2018-01-13/19:00:59.11           15.870873       10.469620
2018-01-13/19:00:59.14           15.811306       10.444570
2018-01-13/19:00:59.17           15.756180       10.420303
2018-01-13/19:00:59.20           15.701914       10.396036
2018-01-13/19:00:59.23           15.641704       10.371770
2018-01-13/19:00:59.26           15.584156       10.346720
2018-01-13/19:00:59.30           15.530574       10.322453
2018-01-13/19:00:59.33           15.482945       10.298186
2018-01-13/19:00:59.36           15.416095       10.273919
2018-01-13/19:00:59.39           15.333437       10.248869
2018-01-13/19:00:59.42           15.248205       10.224602
2018-01-13/19:00:59.45           15.157117       10.200335
2018-01-13/19:00:59.48           15.063296       10.176068
2018-01-13/19:00:59.51           14.966087       10.151018
2018-01-13/19:00:59.55           14.880833       10.126751
2018-01-13/19:00:59.58           14.789510       10.102485
2018-01-13/19:00:59.61           14.691230       10.078218
2018-01-13/19:00:59.64           14.620901       10.053168
2018-01-13/19:00:59.67           14.552543       10.028901
2018-01-13/19:00:59.70           14.488548       10.004634
2018-01-13/19:00:59.73           14.414415       9.9803670
2018-01-13/19:00:59.76           14.350024       9.9553172
2018-01-13/19:00:59.80           14.296313       9.9310502
2018-01-13/19:00:59.83           14.225646       9.9067833
2018-01-13/19:00:59.86           14.165411       9.8825164
2018-01-13/19:00:59.89           14.119817       9.8574666
2018-01-13/19:00:59.92           14.059853       9.8331995
2018-01-13/19:00:59.95           14.001330       9.8089327
2018-01-13/19:00:59.98           13.945335       9.7846658
2018-01-13/19:01:00.01           13.902612       9.7603133
2018-01-13/19:01:00.05           13.849503       9.7371271
2018-01-13/19:01:00.08           13.796629       9.7139410
2018-01-13/19:01:00.11           13.750537       9.6907550
2018-01-13/19:01:00.14           13.713574       9.6668209
2018-01-13/19:01:00.17           13.653245       9.6436346
2018-01-13/19:01:00.20           13.590320       9.6204486
2018-01-13/19:01:00.23           13.535355       9.5972625
2018-01-13/19:01:00.26           13.475278       9.5733284
2018-01-13/19:01:00.30           13.416113       9.5501422
2018-01-13/19:01:00.33           13.359456       9.5269561
2018-01-13/19:01:00.36           13.320927       9.5037701
2018-01-13/19:01:00.39           13.280195       9.4798360
2018-01-13/19:01:00.42           13.223477       9.4566498
2018-01-13/19:01:00.45           13.187072       9.4334637
2018-01-13/19:01:00.48           13.144643       9.4102777
2018-01-13/19:01:00.51           13.099817       9.3863435
2018-01-13/19:01:00.55           13.051865       9.3631573
2018-01-13/19:01:00.58           13.008800       9.3399713
2018-01-13/19:01:00.61           12.973792       9.3167852
2018-01-13/19:01:00.64           12.928055       9.2928511
2018-01-13/19:01:00.67           12.895009       9.2696649
2018-01-13/19:01:00.70           12.868878       9.2464788
2018-01-13/19:01:00.73           12.834024       9.2232928
2018-01-13/19:01:00.76           12.813926       9.1993587
2018-01-13/19:01:00.80           12.786925       9.1761724
2018-01-13/19:01:00.83           12.768546       9.1529864
2018-01-13/19:01:00.86           12.747174       9.1298004
2018-01-13/19:01:00.89           12.721156       9.1058662
2018-01-13/19:01:00.92           12.703296       9.0826800
2018-01-13/19:01:00.95           12.674164       9.0594940
2018-01-13/19:01:00.98           12.641541       9.0363079
2018-01-13/19:01:01.01           12.611740       9.0129840
2018-01-13/19:01:01.05           12.577649       8.9907436
2018-01-13/19:01:01.08           12.545540       8.9685033
2018-01-13/19:01:01.11           12.520868       8.9462631
2018-01-13/19:01:01.14           12.511663       8.9233052
2018-01-13/19:01:01.17           12.490773       8.9010648
2018-01-13/19:01:01.20           12.460944       8.8788246
2018-01-13/19:01:01.23           12.430221       8.8565843
2018-01-13/19:01:01.26           12.397032       8.8336265
2018-01-13/19:01:01.30           12.358778       8.8113861
2018-01-13/19:01:01.33           12.318417       8.7891458
2018-01-13/19:01:01.36           12.276974       8.7669056
2018-01-13/19:01:01.39           12.231814       8.7439478
2018-01-13/19:01:01.42           12.174836       8.7217073
2018-01-13/19:01:01.45           12.124649       8.6994671
2018-01-13/19:01:01.48           12.059596       8.6772268
2018-01-13/19:01:01.51           11.992844       8.6542690
2018-01-13/19:01:01.55           11.925449       8.6320286
2018-01-13/19:01:01.58           11.862607       8.6097883
2018-01-13/19:01:01.61           11.795225       8.5875481
2018-01-13/19:01:01.64           11.735032       8.5645903
2018-01-13/19:01:01.67           11.670719       8.5423498
2018-01-13/19:01:01.70           11.602999       8.5201096
2018-01-13/19:01:01.73           11.540231       8.4978693
2018-01-13/19:01:01.76           11.475213       8.4749115
2018-01-13/19:01:01.80           11.426382       8.4526711
2018-01-13/19:01:01.83           11.371378       8.4304308
2018-01-13/19:01:01.86           11.317383       8.4081906
2018-01-13/19:01:01.89           11.258983       8.3852328
2018-01-13/19:01:01.92           11.206921       8.3629923
2018-01-13/19:01:01.95           11.155014       8.3407521
2018-01-13/19:01:01.98           11.097418       8.3185118
2018-01-13/19:01:02.01           11.031540       8.2960788
2018-01-13/19:01:02.05           10.973974       8.2746518
2018-01-13/19:01:02.08           10.890571       8.2532250
2018-01-13/19:01:02.11           10.813270       8.2317982
2018-01-13/19:01:02.14           10.724190       8.2096801
2018-01-13/19:01:02.17           10.640231       8.1882531
2018-01-13/19:01:02.20           10.551804       8.1668263
2018-01-13/19:01:02.23           10.457279       8.1453995
2018-01-13/19:01:02.26           10.363402       8.1232813
2018-01-13/19:01:02.30           10.277741       8.1018544
2018-01-13/19:01:02.33           10.186564       8.0804275
2018-01-13/19:01:02.36           10.105753       8.0590007
2018-01-13/19:01:02.39           10.028199       8.0368826
2018-01-13/19:01:02.42           9.9578665       8.0154556
2018-01-13/19:01:02.45           9.8818178       7.9940288
2018-01-13/19:01:02.48           9.8043390       7.9726020
2018-01-13/19:01:02.51           9.7167703       7.9504839
2018-01-13/19:01:02.55           9.6319513       7.9290569
2018-01-13/19:01:02.58           9.5392740       7.9076301
2018-01-13/19:01:02.61           9.4429522       7.8862033
2018-01-13/19:01:02.64           9.3426933       7.8640851
2018-01-13/19:01:02.67           9.2399977       7.8426581
2018-01-13/19:01:02.70           9.1401855       7.8212313
2018-01-13/19:01:02.73           9.0485424       7.7998045
2018-01-13/19:01:02.76           8.9516969       7.7776864
2018-01-13/19:01:02.80           8.8695732       7.7562594
2018-01-13/19:01:02.83           8.7904823       7.7348326
2018-01-13/19:01:02.86           8.7059404       7.7134058
2018-01-13/19:01:02.89           8.6287504       7.6912876
2018-01-13/19:01:02.92           8.5478277       7.6698607
2018-01-13/19:01:02.95           8.4765334       7.6484338
2018-01-13/19:01:02.98           8.4075318       7.6270070
2018-01-13/19:01:03.01           8.3411592       7.6053238
2018-01-13/19:01:03.05           8.2758832       7.5845709
2018-01-13/19:01:03.08           8.2157103       7.5638182
2018-01-13/19:01:03.11           8.1533512       7.5430655
2018-01-13/19:01:03.14           8.0993520       7.5216432
2018-01-13/19:01:03.17           8.0509603       7.5008903
2018-01-13/19:01:03.20           8.0201083       7.4801376
2018-01-13/19:01:03.23           7.9787855       7.4593849
2018-01-13/19:01:03.26           7.9379481       7.4379626
2018-01-13/19:01:03.30           7.9017058       7.4172097
2018-01-13/19:01:03.33           7.8639355       7.3964570
2018-01-13/19:01:03.36           7.8223753       7.3757043
2018-01-13/19:01:03.39           7.7912127       7.3542820
2018-01-13/19:01:03.42           7.7587742       7.3335291
2018-01-13/19:01:03.45           7.7272514       7.3127764
2018-01-13/19:01:03.48           7.6949454       7.2920237
2018-01-13/19:01:03.51           7.6808234       7.2706014
2018-01-13/19:01:03.55           7.6516269       7.2498485
2018-01-13/19:01:03.58           7.6242134       7.2290958
2018-01-13/19:01:03.61           7.5960388       7.2083431
2018-01-13/19:01:03.64           7.5566855       7.1869208
2018-01-13/19:01:03.67           7.5106778       7.1661679
2018-01-13/19:01:03.70           7.4735078       7.1454152
2018-01-13/19:01:03.73           7.4389992       7.1246625
2018-01-13/19:01:03.76           7.3960155       7.1032402
2018-01-13/19:01:03.80           7.3456529       7.0824873
2018-01-13/19:01:03.83           7.3089660       7.0617346
2018-01-13/19:01:03.86           7.2611142       7.0409819
2018-01-13/19:01:03.89           7.2151785       7.0195596
2018-01-13/19:01:03.92           7.1753084       6.9988067
2018-01-13/19:01:03.95           7.1335214       6.9780540
2018-01-13/19:01:03.98           7.0879756       6.9573013
2018-01-13/19:01:04.01           7.0451688       6.9362226
2018-01-13/19:01:04.05           7.0039253       6.9160024
2018-01-13/19:01:04.08           6.9542063       6.8957823
2018-01-13/19:01:04.11           6.9005317       6.8755622
2018-01-13/19:01:04.14           6.8445709       6.8546897
2018-01-13/19:01:04.17           6.7914895       6.8344695
2018-01-13/19:01:04.20           6.7491945       6.8142494
2018-01-13/19:01:04.23           6.7053717       6.7940293
2018-01-13/19:01:04.26           6.6681292       6.7731569
2018-01-13/19:01:04.30           6.6307063       6.7529366
2018-01-13/19:01:04.33           6.6012295       6.7327166
2018-01-13/19:01:04.36           6.5801105       6.7124965
2018-01-13/19:01:04.39           6.5521828       6.6916240
2018-01-13/19:01:04.42           6.5215595       6.6714038
2018-01-13/19:01:04.45           6.4927744       6.6511837
2018-01-13/19:01:04.48           6.4537370       6.6309636
2018-01-13/19:01:04.51           6.4264090       6.6100911
2018-01-13/19:01:04.55           6.3853627       6.5898709
2018-01-13/19:01:04.58           6.3466433       6.5696508
2018-01-13/19:01:04.61           6.2973219       6.5494307
2018-01-13/19:01:04.64           6.2380940       6.5285583
2018-01-13/19:01:04.67           6.1913225       6.5083380
2018-01-13/19:01:04.70           6.1499200       6.4881180
2018-01-13/19:01:04.73           6.1053838       6.4678979
2018-01-13/19:01:04.76           6.0698758       6.4470254
2018-01-13/19:01:04.80           6.0278934       6.4268052
2018-01-13/19:01:04.83           5.9994089       6.4065851
2018-01-13/19:01:04.86           5.9676379       6.3863650
2018-01-13/19:01:04.89           5.9342013       6.3654925
2018-01-13/19:01:04.92           5.9106850       6.3452723
2018-01-13/19:01:04.95           5.8782865       6.3250522
2018-01-13/19:01:04.98           5.8451394       6.3048321
2018-01-13/19:01:05.01           5.8243525       6.2842000
2018-01-13/19:01:05.05           5.7958337       6.2643523
2018-01-13/19:01:05.08           5.7791124       6.2445048
2018-01-13/19:01:05.11           5.7542961       6.2246572
2018-01-13/19:01:05.14           5.7221563       6.2041693
2018-01-13/19:01:05.17           5.7048722       6.1843217
2018-01-13/19:01:05.20           5.6757590       6.1644741
2018-01-13/19:01:05.23           5.6450401       6.1446266
2018-01-13/19:01:05.26           5.6141897       6.1241387
2018-01-13/19:01:05.30           5.5785718       6.1042910
2018-01-13/19:01:05.33           5.5491462       6.0844434
2018-01-13/19:01:05.36           5.5123275       6.0645959
2018-01-13/19:01:05.39           5.4766813       6.0441080
2018-01-13/19:01:05.42           5.4365939       6.0242603
2018-01-13/19:01:05.45           5.3927988       6.0044128
2018-01-13/19:01:05.48           5.3481747       5.9845652
2018-01-13/19:01:05.51           5.3166285       5.9640773
2018-01-13/19:01:05.55           5.2921549       5.9442296
2018-01-13/19:01:05.58           5.2612932       5.9243821
2018-01-13/19:01:05.61           5.2303017       5.9045345
2018-01-13/19:01:05.64           5.1951022       5.8840466
2018-01-13/19:01:05.67           5.1538921       5.8641989
2018-01-13/19:01:05.70           5.1237683       5.8443514
2018-01-13/19:01:05.73           5.0851241       5.8245039
2018-01-13/19:01:05.76           5.0521510       5.8040160
2018-01-13/19:01:05.80           5.0068320       5.7841683
2018-01-13/19:01:05.83           4.9631018       5.7643207
2018-01-13/19:01:05.86           4.9272766       5.7444732
2018-01-13/19:01:05.89           4.8919254       5.7239853
2018-01-13/19:01:05.92           4.8404604       5.7041376
2018-01-13/19:01:05.95           4.8025058       5.6842901
2018-01-13/19:01:05.98           4.7498841       5.6644425
2018-01-13/19:01:06.01           4.6957846       5.6440991
2018-01-13/19:01:06.05           4.6474653       5.6244752
2018-01-13/19:01:06.08           4.6053684       5.6048516
2018-01-13/19:01:06.11           4.5586256       5.5852279
2018-01-13/19:01:06.14           4.5035258       5.5649711
2018-01-13/19:01:06.17           4.4479485       5.5453473
2018-01-13/19:01:06.20           4.4066757       5.5257236
2018-01-13/19:01:06.23           4.3508331       5.5060999
2018-01-13/19:01:06.26           4.3067150       5.4858431
2018-01-13/19:01:06.30           4.2602969       5.4662193
2018-01-13/19:01:06.33           4.2137114       5.4465956
2018-01-13/19:01:06.36           4.1637330       5.4269720
2018-01-13/19:01:06.39           4.1197098       5.4067152
2018-01-13/19:01:06.42           4.0777485       5.3870913
2018-01-13/19:01:06.45           4.0389068       5.3674677
2018-01-13/19:01:06.48           3.9937644       5.3478440
2018-01-13/19:01:06.51           3.9605493       5.3275872
2018-01-13/19:01:06.55           3.9215094       5.3079634
2018-01-13/19:01:06.58           3.8882687       5.2883397
2018-01-13/19:01:06.61           3.8571622       5.2687160
2018-01-13/19:01:06.64           3.8229665       5.2484592
2018-01-13/19:01:06.67           3.7834788       5.2288354
2018-01-13/19:01:06.70           3.7431447       5.2092117
2018-01-13/19:01:06.73           3.6920964       5.1895881
2018-01-13/19:01:06.76           3.6533390       5.1693313
2018-01-13/19:01:06.80           3.6058114       5.1497075
2018-01-13/19:01:06.83           3.5535271       5.1300838
2018-01-13/19:01:06.86           3.5083440       5.1104601
2018-01-13/19:01:06.89           3.4571598       5.0902033
2018-01-13/19:01:06.92           3.4158556       5.0705795
2018-01-13/19:01:06.95           3.3810019       5.0509558
2018-01-13/19:01:06.98           3.3359723       5.0313321
2018-01-13/19:01:07.01           3.3054381       5.0111269
2018-01-13/19:01:07.05           3.2730910       4.9915831
2018-01-13/19:01:07.08           3.2371711       4.9720393
2018-01-13/19:01:07.11           3.2175719       4.9524956
2018-01-13/19:01:07.14           3.1966459       4.9323213
2018-01-13/19:01:07.17           3.1791426       4.9127775
2018-01-13/19:01:07.20           3.1618637       4.8932337
2018-01-13/19:01:07.23           3.1412326       4.8736900
2018-01-13/19:01:07.26           3.1326701       4.8535157
2018-01-13/19:01:07.30           3.1056077       4.8339719
2018-01-13/19:01:07.33           3.0832487       4.8144281
2018-01-13/19:01:07.36           3.0620208       4.7948844
2018-01-13/19:01:07.39           3.0406373       4.7747101
2018-01-13/19:01:07.42           3.0172545       4.7551663
2018-01-13/19:01:07.45           2.9933753       4.7356225
2018-01-13/19:01:07.48           2.9672116       4.7160788
2018-01-13/19:01:07.51           2.9339113       4.6959045
2018-01-13/19:01:07.55           2.8943702       4.6763607
2018-01-13/19:01:07.58           2.8686114       4.6568169
2018-01-13/19:01:07.61           2.8397104       4.6372732
2018-01-13/19:01:07.64           2.8183773       4.6170989
2018-01-13/19:01:07.67           2.7877723       4.5975551
2018-01-13/19:01:07.70           2.7620242       4.5780113
2018-01-13/19:01:07.73           2.7366902       4.5584676
2018-01-13/19:01:07.76           2.7150828       4.5382933
2018-01-13/19:01:07.80           2.7020417       4.5187495
2018-01-13/19:01:07.83           2.6911734       4.4992057
2018-01-13/19:01:07.86           2.6788786       4.4796620
2018-01-13/19:01:07.89           2.6636968       4.4594877
2018-01-13/19:01:07.92           2.6618114       4.4399439
2018-01-13/19:01:07.95           2.6592124       4.4204001
2018-01-13/19:01:07.98           2.6470499       4.4008564
2018-01-13/19:01:08.01           2.6317367       4.3806283
2018-01-13/19:01:08.05           2.6088549       4.3610011
2018-01-13/19:01:08.08           2.5888708       4.3413739
2018-01-13/19:01:08.11           2.5676078       4.3217468
2018-01-13/19:01:08.14           2.5502516       4.3014864
2018-01-13/19:01:08.17           2.5377365       4.2818591
2018-01-13/19:01:08.20           2.5246739       4.2622320
2018-01-13/19:01:08.23           2.5108905       4.2426049
2018-01-13/19:01:08.26           2.4992251       4.2223445
2018-01-13/19:01:08.30           2.4862162       4.2027172
2018-01-13/19:01:08.33           2.4628131       4.1830901
2018-01-13/19:01:08.36           2.4381911       4.1634629
2018-01-13/19:01:08.39           2.4213332       4.1432026
2018-01-13/19:01:08.42           2.4013234       4.1235753
2018-01-13/19:01:08.45           2.3744628       4.1039482
2018-01-13/19:01:08.48           2.3387701       4.0843210
2018-01-13/19:01:08.51           2.3068611       4.0640607
2018-01-13/19:01:08.55           2.2725948       4.0444334
2018-01-13/19:01:08.58           2.2483978       4.0248062
2018-01-13/19:01:08.61           2.2339025       4.0051791
2018-01-13/19:01:08.64           2.2114018       3.9849187
2018-01-13/19:01:08.67           2.1847805       3.9652915
2018-01-13/19:01:08.70           2.1615550       3.9456643
2018-01-13/19:01:08.73           2.1436568       3.9260372
2018-01-13/19:01:08.76           2.1207357       3.9057768
2018-01-13/19:01:08.80           2.0933514       3.8861495
2018-01-13/19:01:08.83           2.0670600       3.8665224
2018-01-13/19:01:08.86           2.0373211       3.8468953
2018-01-13/19:01:08.89           2.0093030       3.8266349
2018-01-13/19:01:08.92           1.9840958       3.8070076
2018-01-13/19:01:08.95           1.9629738       3.7873805
2018-01-13/19:01:08.98           1.9251847       3.7677533
2018-01-13/19:01:09.01           1.8927217       3.7473462
2018-01-13/19:01:09.05           1.8609087       3.7274913
2018-01-13/19:01:09.08           1.8386029       3.7076367
2018-01-13/19:01:09.11           1.8141929       3.6877820
2018-01-13/19:01:09.14           1.7745343       3.6672867
2018-01-13/19:01:09.17           1.7417193       3.6474319
2018-01-13/19:01:09.20           1.7154327       3.6275772
2018-01-13/19:01:09.23           1.6917191       3.6077225
2018-01-13/19:01:09.26           1.6754679       3.5872273
2018-01-13/19:01:09.30           1.6477404       3.5673724
2018-01-13/19:01:09.33           1.6262493       3.5475178
2018-01-13/19:01:09.36           1.6015475       3.5276631
2018-01-13/19:01:09.39           1.5779669       3.5071678
2018-01-13/19:01:09.42           1.5614419       3.4873130
2018-01-13/19:01:09.45           1.5324122       3.4674583
2018-01-13/19:01:09.48           1.4992632       3.4476036
2018-01-13/19:01:09.51           1.4688737       3.4271084
2018-01-13/19:01:09.55           1.4409966       3.4072535
2018-01-13/19:01:09.58           1.4078564       3.3873989
2018-01-13/19:01:09.61           1.3631877       3.3675442
2018-01-13/19:01:09.64           1.3135546       3.3470489
2018-01-13/19:01:09.67           1.2786253       3.3271941
2018-01-13/19:01:09.70           1.2442208       3.3073394
2018-01-13/19:01:09.73           1.2220508       3.2874847
2018-01-13/19:01:09.76           1.2052691       3.2669895
2018-01-13/19:01:09.80           1.1726396       3.2471346
2018-01-13/19:01:09.83           1.1357305       3.2272800
2018-01-13/19:01:09.86           1.1094926       3.2074253
2018-01-13/19:01:09.89           1.0869012       3.1869300
2018-01-13/19:01:09.92           1.0644732       3.1670752
2018-01-13/19:01:09.95           1.0320360       3.1472205
2018-01-13/19:01:09.98          0.99981041       3.1273658
2018-01-13/19:01:10.01          0.96749503       3.1066321
2018-01-13/19:01:10.05          0.93013877       3.0864077
2018-01-13/19:01:10.08          0.90089529       3.0661835
2018-01-13/19:01:10.11          0.88108151       3.0459592
2018-01-13/19:01:10.14          0.85949230       3.0250824
2018-01-13/19:01:10.17          0.83400982       3.0048580
2018-01-13/19:01:10.20          0.81231373       2.9846338
2018-01-13/19:01:10.23          0.79469462       2.9644095
2018-01-13/19:01:10.26          0.77407196       2.9435327
2018-01-13/19:01:10.30          0.74863427       2.9233083
2018-01-13/19:01:10.33          0.71906665       2.9030840
2018-01-13/19:01:10.36          0.68593319       2.8828598
2018-01-13/19:01:10.39          0.64986065       2.8619830
2018-01-13/19:01:10.42          0.61204957       2.8417586
2018-01-13/19:01:10.45          0.57348883       2.8215343
2018-01-13/19:01:10.48          0.53477681       2.8013101
2018-01-13/19:01:10.51          0.49247301       2.7804333
2018-01-13/19:01:10.55          0.45771825       2.7602089
2018-01-13/19:01:10.58          0.42743978       2.7399846
2018-01-13/19:01:10.61          0.38782287       2.7197604
2018-01-13/19:01:10.64          0.34714614       2.6988836
2018-01-13/19:01:10.67          0.30596153       2.6786592
2018-01-13/19:01:10.70          0.26036522       2.6584349
2018-01-13/19:01:10.73          0.22343906       2.6382107
2018-01-13/19:01:10.76          0.18680537       2.6173339
2018-01-13/19:01:10.80          0.14945237       2.5971095
2018-01-13/19:01:10.83          0.10806301       2.5768852
2018-01-13/19:01:10.86         0.066728462       2.5566610
2018-01-13/19:01:10.89         0.030530301       2.5357842
2018-01-13/19:01:10.92        0.0014297139       2.5155598
2018-01-13/19:01:10.95        -0.033425430       2.4953355
2018-01-13/19:01:10.98        -0.073303352       2.4751113
2018-01-13/19:01:11.01         -0.10877266       2.4538922
2018-01-13/19:01:11.05         -0.13936292       2.4331372
2018-01-13/19:01:11.08         -0.17487577       2.4123824
2018-01-13/19:01:11.11         -0.21107906       2.3916276
2018-01-13/19:01:11.14         -0.24583148       2.3702032
2018-01-13/19:01:11.17         -0.28335619       2.3494482
2018-01-13/19:01:11.20         -0.32464122       2.3286934
2018-01-13/19:01:11.23         -0.36391157       2.3079386
2018-01-13/19:01:11.26         -0.39394433       2.2865142
2018-01-13/19:01:11.30         -0.43008130       2.2657592
2018-01-13/19:01:11.33         -0.47137040       2.2450044
2018-01-13/19:01:11.36         -0.50653264       2.2242496
2018-01-13/19:01:11.39         -0.54024747       2.2028252
2018-01-13/19:01:11.42         -0.58404731       2.1820702
2018-01-13/19:01:11.45         -0.61973100       2.1613154
2018-01-13/19:01:11.48         -0.65665831       2.1405606
2018-01-13/19:01:11.51         -0.68608554       2.1191362
2018-01-13/19:01:11.55         -0.72085587       2.0983812
2018-01-13/19:01:11.58         -0.75434319       2.0776264
2018-01-13/19:01:11.61         -0.77933383       2.0568716
2018-01-13/19:01:11.64         -0.80805047       2.0354472
2018-01-13/19:01:11.67         -0.82753537       2.0146922
2018-01-13/19:01:11.70         -0.83785375       1.9939374
2018-01-13/19:01:11.73         -0.84913106       1.9731826
2018-01-13/19:01:11.76         -0.84844618       1.9517582
2018-01-13/19:01:11.80         -0.85201975       1.9310032
2018-01-13/19:01:11.83         -0.83621394       1.9102484
2018-01-13/19:01:11.86         -0.81788814       1.8894936
2018-01-13/19:01:11.89         -0.80559998       1.8680692
2018-01-13/19:01:11.92         -0.77960832       1.8473142
2018-01-13/19:01:11.95         -0.77121348       1.8265594
2018-01-13/19:01:11.98         -0.75605046       1.8058046
2018-01-13/19:01:12.01         -0.72526081       1.7839596
2018-01-13/19:01:12.05         -0.70562212       1.7625527
2018-01-13/19:01:12.08         -0.67381783       1.7411460
2018-01-13/19:01:12.11         -0.64283196       1.7197393
2018-01-13/19:01:12.14         -0.61443891       1.6976419
2018-01-13/19:01:12.17         -0.57647247       1.6762350
2018-01-13/19:01:12.20         -0.54354054       1.6548283
2018-01-13/19:01:12.23         -0.50172567       1.6334216
2018-01-13/19:01:12.26         -0.46344952       1.6113242
2018-01-13/19:01:12.30         -0.44150686       1.5899174
2018-01-13/19:01:12.33         -0.40605212       1.5685107
2018-01-13/19:01:12.36         -0.37273425       1.5471039
2018-01-13/19:01:12.39         -0.34565119       1.5250066
2018-01-13/19:01:12.42         -0.31637913       1.5035997
2018-01-13/19:01:12.45         -0.28996554       1.4821930
2018-01-13/19:01:12.48         -0.26284190       1.4607863
2018-01-13/19:01:12.51         -0.23175499       1.4386889
2018-01-13/19:01:12.55         -0.20918205       1.4172820
2018-01-13/19:01:12.58         -0.18152573       1.3958753
2018-01-13/19:01:12.61         -0.16208018       1.3744686
2018-01-13/19:01:12.64         -0.14612100       1.3523712
2018-01-13/19:01:12.67         -0.12903842       1.3309644
2018-01-13/19:01:12.70         -0.10987889       1.3095576
2018-01-13/19:01:12.73         -0.10713391       1.2881509
2018-01-13/19:01:12.76         -0.10809530       1.2660536
2018-01-13/19:01:12.80         -0.11121621       1.2446467
2018-01-13/19:01:12.83         -0.10980950       1.2232400
2018-01-13/19:01:12.86         -0.10413042       1.2018333
2018-01-13/19:01:12.89        -0.089736885       1.1797359
2018-01-13/19:01:12.92        -0.076709840       1.1583290
2018-01-13/19:01:12.95        -0.071194892       1.1369223
2018-01-13/19:01:12.98        -0.061216548       1.1155156
2018-01-13/19:01:13.01        -0.053044125       1.0929017
2018-01-13/19:01:13.05        -0.039794599       1.0706943
2018-01-13/19:01:13.08        -0.027524371       1.0484870
2018-01-13/19:01:13.11        -0.022514181       1.0262798
2018-01-13/19:01:13.14       -0.0093673031       1.0033560
2018-01-13/19:01:13.17       -0.0083382736      0.98114860
2018-01-13/19:01:13.20        -0.011296537      0.95894134
2018-01-13/19:01:13.23        -0.015152306      0.93673408
2018-01-13/19:01:13.26        -0.027128335      0.91381033
2018-01-13/19:01:13.30        -0.031337295      0.89160290
2018-01-13/19:01:13.33        -0.043416170      0.86939563
2018-01-13/19:01:13.36        -0.058058368      0.84718837
2018-01-13/19:01:13.39        -0.062520368      0.82426462
2018-01-13/19:01:13.42        -0.085223791      0.80205719
2018-01-13/19:01:13.45         -0.10700882      0.77984993
2018-01-13/19:01:13.48         -0.12575275      0.75764267
2018-01-13/19:01:13.51         -0.14278169      0.73471892
2018-01-13/19:01:13.55         -0.17505195      0.71251149
2018-01-13/19:01:13.58         -0.19593052      0.69030423
2018-01-13/19:01:13.61         -0.20472360      0.66809696
2018-01-13/19:01:13.64         -0.21922237      0.64517322
2018-01-13/19:01:13.67         -0.23642629      0.62296578
2018-01-13/19:01:13.70         -0.24868194      0.60075852
2018-01-13/19:01:13.73         -0.25857269      0.57855126
2018-01-13/19:01:13.76         -0.26255875      0.55562751
2018-01-13/19:01:13.80         -0.27423659      0.53342008
2018-01-13/19:01:13.83         -0.27489203      0.51121282
2018-01-13/19:01:13.86         -0.28956576      0.48900555
2018-01-13/19:01:13.89         -0.30487864      0.46608181
2018-01-13/19:01:13.92         -0.31720632      0.44387437
2018-01-13/19:01:13.95         -0.32972974      0.42166711
2018-01-13/19:01:13.98         -0.33763572      0.39945985
2018-01-13/19:01:14.01         -0.34603084      0.37593485
2018-01-13/19:01:14.05         -0.37538542      0.35279547
2018-01-13/19:01:14.08         -0.39816134      0.32965627
2018-01-13/19:01:14.11         -0.41270254      0.30651707
2018-01-13/19:01:14.14         -0.42694853      0.28263132
2018-01-13/19:01:14.17         -0.45804365      0.25949195
2018-01-13/19:01:14.20         -0.48647776      0.23635275
2018-01-13/19:01:14.23         -0.51733142      0.21321355
2018-01-13/19:01:14.26         -0.55560196      0.18932779
2018-01-13/19:01:14.30         -0.59294086      0.16618842
2018-01-13/19:01:14.33         -0.62452015      0.14304922
2018-01-13/19:01:14.36         -0.65374219      0.11991002
2018-01-13/19:01:14.39         -0.69715758     0.096024264
2018-01-13/19:01:14.42         -0.73186064     0.072884887
2018-01-13/19:01:14.45         -0.76319084     0.049745687
2018-01-13/19:01:14.48         -0.78004525     0.026606487
2018-01-13/19:01:14.51         -0.80051797    0.0027207353
2018-01-13/19:01:14.55         -0.82513945    -0.020418642
2018-01-13/19:01:14.58         -0.85224993    -0.043557842
2018-01-13/19:01:14.61         -0.88103812    -0.066697042
2018-01-13/19:01:14.64         -0.90801577    -0.090582794
2018-01-13/19:01:14.67         -0.93407585     -0.11372217
2018-01-13/19:01:14.70         -0.95791882     -0.13686137
2018-01-13/19:01:14.73         -0.97598471     -0.16000057
2018-01-13/19:01:14.76         -0.99916107     -0.18388632
2018-01-13/19:01:14.80          -1.0194242     -0.20702570
2018-01-13/19:01:14.83          -1.0412506     -0.23016490
2018-01-13/19:01:14.86          -1.0641251     -0.25330410
2018-01-13/19:01:14.89          -1.0802726     -0.27718985
2018-01-13/19:01:14.92          -1.1064677     -0.30032923
2018-01-13/19:01:14.95          -1.1208827     -0.32346843
2018-01-13/19:01:14.98          -1.1511118     -0.34660763
2018-01-13/19:01:15.01          -1.1729966     -0.37117103
2018-01-13/19:01:15.05          -1.2125268     -0.39536077
2018-01-13/19:01:15.08          -1.2485747     -0.41955033
2018-01-13/19:01:15.11          -1.2757617     -0.44373988
2018-01-13/19:01:15.14          -1.3047661     -0.46870988
2018-01-13/19:01:15.17          -1.3382233     -0.49289962
2018-01-13/19:01:15.20          -1.3567325     -0.51708917
2018-01-13/19:01:15.23          -1.3854847     -0.54127873
2018-01-13/19:01:15.26          -1.4019400     -0.56624872
2018-01-13/19:01:15.30          -1.4305254     -0.59043846
2018-01-13/19:01:15.33          -1.4459776     -0.61462802
2018-01-13/19:01:15.36          -1.4701425     -0.63881757
2018-01-13/19:01:15.39          -1.4964205     -0.66378757
2018-01-13/19:01:15.42          -1.5218323     -0.68797731
2018-01-13/19:01:15.45          -1.5395832     -0.71216687
2018-01-13/19:01:15.48          -1.5717390     -0.73635642
2018-01-13/19:01:15.51          -1.5958921     -0.76132642
2018-01-13/19:01:15.55          -1.6159455     -0.78551616
2018-01-13/19:01:15.58          -1.6278016     -0.80970571
2018-01-13/19:01:15.61          -1.6501925     -0.83389527
2018-01-13/19:01:15.64          -1.6651580     -0.85886526
2018-01-13/19:01:15.67          -1.6941396     -0.88305500
2018-01-13/19:01:15.70          -1.7132991     -0.90724456
2018-01-13/19:01:15.73          -1.7462521     -0.93143411
2018-01-13/19:01:15.76          -1.7688972     -0.95640411
2018-01-13/19:01:15.80          -1.7895799     -0.98059385
2018-01-13/19:01:15.83          -1.8165671      -1.0047834
2018-01-13/19:01:15.86          -1.8553209      -1.0289730
2018-01-13/19:01:15.89          -1.8819773      -1.0539430
2018-01-13/19:01:15.92          -1.9168633      -1.0781327
2018-01-13/19:01:15.95          -1.9398322      -1.1023223
2018-01-13/19:01:15.98          -1.9765789      -1.1265118
2018-01-13/19:01:16.01          -1.9873188      -1.1522311
2018-01-13/19:01:16.05          -2.0048467      -1.1775823
2018-01-13/19:01:16.08          -2.0212354      -1.2029333
2018-01-13/19:01:16.11          -2.0459067      -1.2282843
2018-01-13/19:01:16.14          -2.0692665      -1.2544532
2018-01-13/19:01:16.17          -2.1048339      -1.2798044
2018-01-13/19:01:16.20          -2.1324784      -1.3051554
2018-01-13/19:01:16.23          -2.1507390      -1.3305064
2018-01-13/19:01:16.26          -2.1721315      -1.3566754
2018-01-13/19:01:16.30          -2.2000533      -1.3820265
2018-01-13/19:01:16.33          -2.2210186      -1.4073776
2018-01-13/19:01:16.36          -2.2516928      -1.4327286
2018-01-13/19:01:16.39          -2.2834392      -1.4588975
2018-01-13/19:01:16.42          -2.3096501      -1.4842487
2018-01-13/19:01:16.45          -2.3257600      -1.5095997
2018-01-13/19:01:16.48          -2.3450331      -1.5349507
2018-01-13/19:01:16.51          -2.3700577      -1.5611196
2018-01-13/19:01:16.55          -2.3821017      -1.5864708
2018-01-13/19:01:16.58          -2.4035321      -1.6118218
2018-01-13/19:01:16.61          -2.4284589      -1.6371728
2018-01-13/19:01:16.64          -2.4496446      -1.6633417
2018-01-13/19:01:16.67          -2.4668656      -1.6886929
2018-01-13/19:01:16.70          -2.4857714      -1.7140439
2018-01-13/19:01:16.73          -2.5025723      -1.7393949
2018-01-13/19:01:16.76          -2.5230633      -1.7655638
2018-01-13/19:01:16.80          -2.5440733      -1.7909150
2018-01-13/19:01:16.83          -2.5695269      -1.8162660
2018-01-13/19:01:16.86          -2.5870035      -1.8416170
2018-01-13/19:01:16.89          -2.6108835      -1.8677859
2018-01-13/19:01:16.92          -2.6360885      -1.8931371
2018-01-13/19:01:16.95          -2.6588964      -1.9184881
2018-01-13/19:01:16.98          -2.6809160      -1.9438391
2018-01-13/19:01:17.01          -2.7061679      -1.9708347
2018-01-13/19:01:17.05          -2.7325796      -1.9974673
2018-01-13/19:01:17.08          -2.7474107      -2.0240997
2018-01-13/19:01:17.11          -2.7659434      -2.0507320
2018-01-13/19:01:17.14          -2.7985915      -2.0782236
2018-01-13/19:01:17.17          -2.8222614      -2.1048562
2018-01-13/19:01:17.20          -2.8468820      -2.1314886
2018-01-13/19:01:17.23          -2.8738891      -2.1581209
2018-01-13/19:01:17.26          -2.9047713      -2.1856126
2018-01-13/19:01:17.30          -2.9384463      -2.2122451
2018-01-13/19:01:17.33          -2.9585843      -2.2388775
2018-01-13/19:01:17.36          -2.9888446      -2.2655099
2018-01-13/19:01:17.39          -3.0243249      -2.2930015
2018-01-13/19:01:17.42          -3.0469514      -2.3196340
2018-01-13/19:01:17.45          -3.0724428      -2.3462664
2018-01-13/19:01:17.48          -3.1011621      -2.3728988
2018-01-13/19:01:17.51          -3.1250800      -2.4003904
2018-01-13/19:01:17.55          -3.1510984      -2.4270229
2018-01-13/19:01:17.58          -3.1713651      -2.4536553
2018-01-13/19:01:17.61          -3.2001473      -2.4802877
2018-01-13/19:01:17.64          -3.2325302      -2.5077793
2018-01-13/19:01:17.67          -3.2560311      -2.5344119
2018-01-13/19:01:17.70          -3.2861388      -2.5610442
2018-01-13/19:01:17.73          -3.3135186      -2.5876766
2018-01-13/19:01:17.76          -3.3424756      -2.6151682
2018-01-13/19:01:17.80          -3.3728046      -2.6418008
2018-01-13/19:01:17.83          -3.4029121      -2.6684331
2018-01-13/19:01:17.86          -3.4320030      -2.6950655
2018-01-13/19:01:17.89          -3.4477666      -2.7225571
2018-01-13/19:01:17.92          -3.4666829      -2.7491897
2018-01-13/19:01:17.95          -3.4942611      -2.7758220
2018-01-13/19:01:17.98          -3.5210046      -2.8024544
2018-01-13/19:01:18.01          -3.5503175      -2.8308234
2018-01-13/19:01:18.05          -3.5790758      -2.8588160
2018-01-13/19:01:18.08          -3.6136243      -2.8868083
2018-01-13/19:01:18.11          -3.6362898      -2.9148006
2018-01-13/19:01:18.14          -3.6617878      -2.9436961
2018-01-13/19:01:18.17          -3.6991353      -2.9716886
2018-01-13/19:01:18.20          -3.7217711      -2.9996810
2018-01-13/19:01:18.23          -3.7386091      -3.0276733
2018-01-13/19:01:18.26          -3.7561664      -3.0565687
2018-01-13/19:01:18.30          -3.7784162      -3.0845613
2018-01-13/19:01:18.33          -3.7887443      -3.1125536
2018-01-13/19:01:18.36          -3.7991434      -3.1405459
2018-01-13/19:01:18.39          -3.8118893      -3.1694414
2018-01-13/19:01:18.42          -3.8199060      -3.1974339
2018-01-13/19:01:18.45          -3.8317767      -3.2254263
2018-01-13/19:01:18.48          -3.8611704      -3.2534186
2018-01-13/19:01:18.51          -3.8833053      -3.2823141
2018-01-13/19:01:18.55          -3.9033875      -3.3103066
2018-01-13/19:01:18.58          -3.9199283      -3.3382989
2018-01-13/19:01:18.61          -3.9405129      -3.3662913
2018-01-13/19:01:18.64          -3.9474292      -3.3942838
2018-01-13/19:01:18.67          -3.9622886      -3.4231793
2018-01-13/19:01:18.70          -3.9803123      -3.4511716
2018-01-13/19:01:18.73          -4.0001338      -3.4791639
2018-01-13/19:01:18.76          -4.0101574      -3.5071565
2018-01-13/19:01:18.80          -4.0303682      -3.5360519
2018-01-13/19:01:18.83          -4.0549994      -3.5640443
2018-01-13/19:01:18.86          -4.0753629      -3.5920366
2018-01-13/19:01:18.89          -4.0976602      -3.6200291
2018-01-13/19:01:18.92          -4.1217851      -3.6489246
2018-01-13/19:01:18.95          -4.1428691      -3.6769169
2018-01-13/19:01:18.98          -4.1578988      -3.7049092
2018-01-13/19:01:19.01          -4.1823738      -3.7338014
2018-01-13/19:01:19.05          -4.2075139      -3.7642121
2018-01-13/19:01:19.08          -4.2255214      -3.7936723
2018-01-13/19:01:19.11          -4.2496866      -3.8231324
2018-01-13/19:01:19.14          -4.2782705      -3.8525928
2018-01-13/19:01:19.17          -4.2936119      -3.8830035
2018-01-13/19:01:19.20          -4.3228345      -3.9124637
2018-01-13/19:01:19.23          -4.3481837      -3.9419238
2018-01-13/19:01:19.26          -4.3804450      -3.9713842
2018-01-13/19:01:19.30          -4.3934536      -4.0017949
2018-01-13/19:01:19.33          -4.4126356      -4.0312551
2018-01-13/19:01:19.36          -4.4431565      -4.0607153
2018-01-13/19:01:19.39          -4.4532046      -4.0901757
2018-01-13/19:01:19.42          -4.4729535      -4.1205863
2018-01-13/19:01:19.45          -4.4970018      -4.1500465
2018-01-13/19:01:19.48          -4.5126307      -4.1795067
2018-01-13/19:01:19.51          -4.5384978      -4.2089671
2018-01-13/19:01:19.55          -4.5598885      -4.2393777
2018-01-13/19:01:19.58          -4.5950951      -4.2688379
2018-01-13/19:01:19.61          -4.6224756      -4.2982981
2018-01-13/19:01:19.64          -4.6476357      -4.3277585
2018-01-13/19:01:19.67          -4.6761405      -4.3581691
2018-01-13/19:01:19.70          -4.6970928      -4.3876293
2018-01-13/19:01:19.73          -4.7181698      -4.4170895
2018-01-13/19:01:19.76          -4.7463584      -4.4465499
2018-01-13/19:01:19.80          -4.7676248      -4.4769605
2018-01-13/19:01:19.83          -4.7968191      -4.5064207
2018-01-13/19:01:19.86          -4.8120682      -4.5358809
2018-01-13/19:01:19.89          -4.8345578      -4.5653413
2018-01-13/19:01:19.92          -4.8590935      -4.5957519
2018-01-13/19:01:19.95          -4.8888591      -4.6252121
2018-01-13/19:01:19.98          -4.9139867      -4.6546723
2018-01-13/19:01:20.01          -4.9458430      -4.6850657
2018-01-13/19:01:20.05          -4.9706711      -4.7170477
2018-01-13/19:01:20.08          -4.9951854      -4.7480302
2018-01-13/19:01:20.11          -5.0203447      -4.7790126
2018-01-13/19:01:20.14          -5.0500540      -4.8099953
2018-01-13/19:01:20.17          -5.0842543      -4.8419774
2018-01-13/19:01:20.20          -5.1018430      -4.8729598
2018-01-13/19:01:20.23          -5.1232558      -4.9039423
2018-01-13/19:01:20.26          -5.1479935      -4.9349250
2018-01-13/19:01:20.30          -5.1761653      -4.9669070
2018-01-13/19:01:20.33          -5.1992175      -4.9978895
2018-01-13/19:01:20.36          -5.2296063      -5.0288719
2018-01-13/19:01:20.39          -5.2543016      -5.0598546
2018-01-13/19:01:20.42          -5.2929887      -5.0918367
2018-01-13/19:01:20.45          -5.3144586      -5.1228191
2018-01-13/19:01:20.48          -5.3474581      -5.1538016
2018-01-13/19:01:20.51          -5.3766602      -5.1847843
2018-01-13/19:01:20.55          -5.3975754      -5.2167663
2018-01-13/19:01:20.58          -5.4188972      -5.2477488
2018-01-13/19:01:20.61          -5.4463033      -5.2787312
2018-01-13/19:01:20.64          -5.4705507      -5.3097139
2018-01-13/19:01:20.67          -5.4926892      -5.3416960
2018-01-13/19:01:20.70          -5.5087324      -5.3726784
2018-01-13/19:01:20.73          -5.5322332      -5.4036609
2018-01-13/19:01:20.76          -5.5550745      -5.4346436
2018-01-13/19:01:20.80          -5.5773330      -5.4666256
2018-01-13/19:01:20.83          -5.6013287      -5.4976081
2018-01-13/19:01:20.86          -5.6283170      -5.5285905
2018-01-13/19:01:20.89          -5.6500185      -5.5595732
2018-01-13/19:01:20.92          -5.6720154      -5.5915553
2018-01-13/19:01:20.95          -5.6981510      -5.6225377
2018-01-13/19:01:20.98          -5.7226929      -5.6535202
2018-01-13/19:01:21.01          -5.7468210      -5.6854940
2018-01-13/19:01:21.05          -5.7710452      -5.7191452
2018-01-13/19:01:21.08          -5.7944022      -5.7517447
2018-01-13/19:01:21.11          -5.8262512      -5.7843442
2018-01-13/19:01:21.14          -5.8520131      -5.8169439
2018-01-13/19:01:21.17          -5.8878445      -5.8505952
2018-01-13/19:01:21.20          -5.9236122      -5.8831946
2018-01-13/19:01:21.23          -5.9666342      -5.9157941
2018-01-13/19:01:21.26          -5.9956659      -5.9483939
2018-01-13/19:01:21.30          -6.0145894      -5.9820451
2018-01-13/19:01:21.33          -6.0332368      -6.0146446
2018-01-13/19:01:21.36          -6.0635402      -6.0472441
2018-01-13/19:01:21.39          -6.0886364      -6.0798438
2018-01-13/19:01:21.42          -6.1158021      -6.1134951
2018-01-13/19:01:21.45          -6.1415206      -6.1460945
2018-01-13/19:01:21.48          -6.1750606      -6.1786940
2018-01-13/19:01:21.51          -6.1995999      -6.2112938
2018-01-13/19:01:21.55          -6.2286664      -6.2449450
2018-01-13/19:01:21.58          -6.2714986      -6.2775445
2018-01-13/19:01:21.61          -6.3047674      -6.3101440
2018-01-13/19:01:21.64          -6.3384002      -6.3427437
2018-01-13/19:01:21.67          -6.3681050      -6.3763950
2018-01-13/19:01:21.70          -6.3904156      -6.4089944
2018-01-13/19:01:21.73          -6.4208519      -6.4415939
2018-01-13/19:01:21.76          -6.4381647      -6.4741937
2018-01-13/19:01:21.80          -6.4609133      -6.5078449
2018-01-13/19:01:21.83          -6.4922375      -6.5404444
2018-01-13/19:01:21.86          -6.5225298      -6.5730439
2018-01-13/19:01:21.89          -6.5622889      -6.6056436
2018-01-13/19:01:21.92          -6.5953571      -6.6392949
2018-01-13/19:01:21.95          -6.6351531      -6.6718943
2018-01-13/19:01:21.98          -6.6721311      -6.7044938
2018-01-13/19:01:22.01          -6.7012801      -6.7381016
2018-01-13/19:01:22.05          -6.7380949      -6.7734507
2018-01-13/19:01:22.08          -6.7746050      -6.8076949
2018-01-13/19:01:22.11          -6.7969044      -6.8419391
2018-01-13/19:01:22.14          -6.8175003      -6.8761836
2018-01-13/19:01:22.17          -6.8416954      -6.9115327
2018-01-13/19:01:22.20          -6.8765638      -6.9457769
2018-01-13/19:01:22.23          -6.9101517      -6.9800211
2018-01-13/19:01:22.26          -6.9502762      -7.0142656
2018-01-13/19:01:22.30          -6.9893481      -7.0496147
2018-01-13/19:01:22.33          -7.0261335      -7.0838589
2018-01-13/19:01:22.36          -7.0580745      -7.1181031
2018-01-13/19:01:22.39          -7.1020700      -7.1523476
2018-01-13/19:01:22.42          -7.1457115      -7.1876966
2018-01-13/19:01:22.45          -7.1778764      -7.2219409
2018-01-13/19:01:22.48          -7.1996499      -7.2561851
2018-01-13/19:01:22.51          -7.2254277      -7.2904296
2018-01-13/19:01:22.55          -7.2565881      -7.3257786
2018-01-13/19:01:22.58          -7.2795423      -7.3600229
2018-01-13/19:01:22.61          -7.3004659      -7.3942671
2018-01-13/19:01:22.64          -7.3251853      -7.4285116
2018-01-13/19:01:22.67          -7.3482880      -7.4638606
2018-01-13/19:01:22.70          -7.3702439      -7.4981048
2018-01-13/19:01:22.73          -7.4074309      -7.5323491
2018-01-13/19:01:22.76          -7.4435131      -7.5665935
2018-01-13/19:01:22.80          -7.4713665      -7.6019426
2018-01-13/19:01:22.83          -7.4907915      -7.6361868
2018-01-13/19:01:22.86          -7.5209018      -7.6704310
2018-01-13/19:01:22.89          -7.5408033      -7.7046755
2018-01-13/19:01:22.92          -7.5682183      -7.7400246
2018-01-13/19:01:22.95          -7.5984810      -7.7742688
2018-01-13/19:01:22.98          -7.6368506      -7.8085130
2018-01-13/19:01:23.01          -7.6616769      -7.8437954
2018-01-13/19:01:23.05          -7.6832042      -7.8808926
2018-01-13/19:01:23.08          -7.7164598      -7.9168302
2018-01-13/19:01:23.11          -7.7511092      -7.9527679
2018-01-13/19:01:23.14          -7.7740427      -7.9887059
2018-01-13/19:01:23.17          -7.8098866      -8.0258030
2018-01-13/19:01:23.20          -7.8393949      -8.0617407
2018-01-13/19:01:23.23          -7.8690350      -8.0976783
2018-01-13/19:01:23.26          -7.8963538      -8.1336163
2018-01-13/19:01:23.30          -7.9315195      -8.1707134
2018-01-13/19:01:23.33          -7.9675522      -8.2066511
2018-01-13/19:01:23.36          -7.9930222      -8.2425887
2018-01-13/19:01:23.39          -8.0176410      -8.2785267
2018-01-13/19:01:23.42          -8.0459776      -8.3156238
2018-01-13/19:01:23.45          -8.0760072      -8.3515615
2018-01-13/19:01:23.48          -8.1093271      -8.3874992
2018-01-13/19:01:23.51          -8.1449772      -8.4234371
2018-01-13/19:01:23.55          -8.1761553      -8.4605342
2018-01-13/19:01:23.58          -8.1940340      -8.4964719
2018-01-13/19:01:23.61          -8.2173181      -8.5324096
2018-01-13/19:01:23.64          -8.2474312      -8.5683475
2018-01-13/19:01:23.67          -8.2786865      -8.6054447
2018-01-13/19:01:23.70          -8.3105266      -8.6413823
2018-01-13/19:01:23.73          -8.3346806      -8.6773200
2018-01-13/19:01:23.76          -8.3623912      -8.7132579
2018-01-13/19:01:23.80          -8.3855547      -8.7503551
2018-01-13/19:01:23.83          -8.4103136      -8.7862927
2018-01-13/19:01:23.86          -8.4525325      -8.8222304
2018-01-13/19:01:23.89          -8.4867590      -8.8581683
2018-01-13/19:01:23.92          -8.5107276      -8.8952655
2018-01-13/19:01:23.95          -8.5433586      -8.9312032
2018-01-13/19:01:23.98          -8.5730431      -8.9671408
2018-01-13/19:01:24.01          -8.6091494      -9.0041403
2018-01-13/19:01:24.05          -8.6365622      -9.0430254
2018-01-13/19:01:24.08          -8.6715111      -9.0806950
2018-01-13/19:01:24.11          -8.7087861      -9.1183647
2018-01-13/19:01:24.14          -8.7349815      -9.1560347
2018-01-13/19:01:24.17          -8.7636255      -9.1949197
2018-01-13/19:01:24.20          -8.8025226      -9.2325894
2018-01-13/19:01:24.23          -8.8378369      -9.2702591
2018-01-13/19:01:24.26          -8.8723285      -9.3079290
2018-01-13/19:01:24.30          -8.9128791      -9.3468141
2018-01-13/19:01:24.33          -8.9556114      -9.3844838
2018-01-13/19:01:24.36          -8.9886480      -9.4221534
2018-01-13/19:01:24.39          -9.0182951      -9.4598234
2018-01-13/19:01:24.42          -9.0562566      -9.4987084
2018-01-13/19:01:24.45          -9.0889164      -9.5363781
2018-01-13/19:01:24.48          -9.1199227      -9.5740478
2018-01-13/19:01:24.51          -9.1500814      -9.6117178
2018-01-13/19:01:24.55          -9.1897435      -9.6506028
2018-01-13/19:01:24.58          -9.2320822      -9.6882725
2018-01-13/19:01:24.61          -9.2750649      -9.7259422
2018-01-13/19:01:24.64          -9.3163719      -9.7636121
2018-01-13/19:01:24.67          -9.3564706      -9.8024972
2018-01-13/19:01:24.70          -9.3880757      -9.8401668
2018-01-13/19:01:24.73          -9.4314929      -9.8778365
2018-01-13/19:01:24.76          -9.4802530      -9.9155065
2018-01-13/19:01:24.80          -9.5174317      -9.9543915
2018-01-13/19:01:24.83          -9.5563997      -9.9920612
2018-01-13/19:01:24.86          -9.5914807      -10.029731
2018-01-13/19:01:24.89          -9.6161443      -10.067401
2018-01-13/19:01:24.92          -9.6539957      -10.106286
2018-01-13/19:01:24.95          -9.6877372      -10.143956
2018-01-13/19:01:24.98          -9.7292771      -10.181625
2018-01-13/19:01:25.01          -9.7645334      -10.220370
2018-01-13/19:01:25.05          -9.7946941      -10.261066
2018-01-13/19:01:25.08          -9.8374875      -10.300489
2018-01-13/19:01:25.11          -9.8811832      -10.339913
2018-01-13/19:01:25.14          -9.9151954      -10.379337
2018-01-13/19:01:25.17          -9.9640270      -10.420033
2018-01-13/19:01:25.20          -9.9924884      -10.459456
2018-01-13/19:01:25.23          -10.034285      -10.498880
2018-01-13/19:01:25.26          -10.059561      -10.538304
2018-01-13/19:01:25.30          -10.093627      -10.578999
2018-01-13/19:01:25.33          -10.135620      -10.618423
2018-01-13/19:01:25.36          -10.179436      -10.657846
2018-01-13/19:01:25.39          -10.211149      -10.697270
2018-01-13/19:01:25.42          -10.246060      -10.737966
2018-01-13/19:01:25.45          -10.280858      -10.777390
2018-01-13/19:01:25.48          -10.326506      -10.816813
2018-01-13/19:01:25.51          -10.366919      -10.856237
2018-01-13/19:01:25.55          -10.413587      -10.896933
2018-01-13/19:01:25.58          -10.458759      -10.936356
2018-01-13/19:01:25.61          -10.493878      -10.975780
2018-01-13/19:01:25.64          -10.527138      -11.015204
2018-01-13/19:01:25.67          -10.575183      -11.055899
2018-01-13/19:01:25.70          -10.619640      -11.095323
2018-01-13/19:01:25.73          -10.658125      -11.134747
2018-01-13/19:01:25.76          -10.699231      -11.174171
2018-01-13/19:01:25.80          -10.737424      -11.214866
2018-01-13/19:01:25.83          -10.784635      -11.254290
2018-01-13/19:01:25.86          -10.825400      -11.293713
2018-01-13/19:01:25.89          -10.864220      -11.333137
2018-01-13/19:01:25.92          -10.907230      -11.373833
2018-01-13/19:01:25.95          -10.943431      -11.413256
2018-01-13/19:01:25.98          -10.984473      -11.452680
2018-01-13/19:01:26.01          -11.009203      -11.493174
2018-01-13/19:01:26.05          -11.038013      -11.535673
2018-01-13/19:01:26.08          -11.079070      -11.576843
2018-01-13/19:01:26.11          -11.112822      -11.618013
2018-01-13/19:01:26.14          -11.157922      -11.659183
2018-01-13/19:01:26.17          -11.208685      -11.701681
2018-01-13/19:01:26.20          -11.248086      -11.742851
2018-01-13/19:01:26.23          -11.282642      -11.784021
2018-01-13/19:01:26.26          -11.318866      -11.825192
2018-01-13/19:01:26.30          -11.364306      -11.867690
2018-01-13/19:01:26.33          -11.402094      -11.908860
2018-01-13/19:01:26.36          -11.431943      -11.950030
2018-01-13/19:01:26.39          -11.475401      -11.991200
2018-01-13/19:01:26.42          -11.514036      -12.033699
2018-01-13/19:01:26.45          -11.548615      -12.074869
2018-01-13/19:01:26.48          -11.593282      -12.116039
2018-01-13/19:01:26.51          -11.637459      -12.157209
2018-01-13/19:01:26.55          -11.675520      -12.199707
2018-01-13/19:01:26.58          -11.718647      -12.240877
2018-01-13/19:01:26.61          -11.764192      -12.282047
2018-01-13/19:01:26.64          -11.809655      -12.323218
2018-01-13/19:01:26.67          -11.847086      -12.365716
2018-01-13/19:01:26.70          -11.882436      -12.406886
2018-01-13/19:01:26.73          -11.929415      -12.448056
2018-01-13/19:01:26.76          -11.965441      -12.489226
2018-01-13/19:01:26.80          -12.005360      -12.531725
2018-01-13/19:01:26.83          -12.048648      -12.572895
2018-01-13/19:01:26.86          -12.092478      -12.614065
2018-01-13/19:01:26.89          -12.130960      -12.655235
2018-01-13/19:01:26.92          -12.173047      -12.697733
2018-01-13/19:01:26.95          -12.213068      -12.738903
2018-01-13/19:01:26.98          -12.251624      -12.780073
2018-01-13/19:01:27.01          -12.287785      -12.822306
2018-01-13/19:01:27.05          -12.328627      -12.866592
2018-01-13/19:01:27.08          -12.368043      -12.909495
2018-01-13/19:01:27.11          -12.407929      -12.952397
2018-01-13/19:01:27.14          -12.441487      -12.995300
2018-01-13/19:01:27.17          -12.486226      -13.039586
2018-01-13/19:01:27.20          -12.533783      -13.082489
2018-01-13/19:01:27.23          -12.584639      -13.125391
2018-01-13/19:01:27.26          -12.634218      -13.168294
2018-01-13/19:01:27.30          -12.677176      -13.212581
2018-01-13/19:01:27.33          -12.717817      -13.255483
2018-01-13/19:01:27.36          -12.764198      -13.298386
2018-01-13/19:01:27.39          -12.801839      -13.341288
2018-01-13/19:01:27.42          -12.850772      -13.385575
2018-01-13/19:01:27.45          -12.896643      -13.428478
2018-01-13/19:01:27.48          -12.929756      -13.471380
2018-01-13/19:01:27.51          -12.968598      -13.514283
2018-01-13/19:01:27.55          -13.004571      -13.558569
2018-01-13/19:01:27.58          -13.039684      -13.601472
2018-01-13/19:01:27.61          -13.077269      -13.644374
2018-01-13/19:01:27.64          -13.106456      -13.687277
2018-01-13/19:01:27.67          -13.149573      -13.731564
2018-01-13/19:01:27.70          -13.188624      -13.774466
2018-01-13/19:01:27.73          -13.234240      -13.817369
2018-01-13/19:01:27.76          -13.277389      -13.860271
2018-01-13/19:01:27.80          -13.311248      -13.904558
2018-01-13/19:01:27.83          -13.349363      -13.947460
2018-01-13/19:01:27.86          -13.393408      -13.990363
2018-01-13/19:01:27.89          -13.430934      -14.033266
2018-01-13/19:01:27.92          -13.477924      -14.077552
2018-01-13/19:01:27.95          -13.514806      -14.120455
2018-01-13/19:01:27.98          -13.559092      -14.163357
2018-01-13/19:01:28.01          -13.594477      -14.207316
2018-01-13/19:01:28.05          -13.639792      -14.253381
2018-01-13/19:01:28.08          -13.684491      -14.298006
2018-01-13/19:01:28.11          -13.738599      -14.342632
2018-01-13/19:01:28.14          -13.777703      -14.387258
2018-01-13/19:01:28.17          -13.828222      -14.433323
2018-01-13/19:01:28.20          -13.867528      -14.477948
2018-01-13/19:01:28.23          -13.911860      -14.522573
2018-01-13/19:01:28.26          -13.954338      -14.567199
2018-01-13/19:01:28.30          -13.993602      -14.613264
2018-01-13/19:01:28.33          -14.030894      -14.657890
2018-01-13/19:01:28.36          -14.075490      -14.702515
2018-01-13/19:01:28.39          -14.118432      -14.747141
2018-01-13/19:01:28.42          -14.159166      -14.793206
2018-01-13/19:01:28.45          -14.201766      -14.837831
2018-01-13/19:01:28.48          -14.249820      -14.882457
2018-01-13/19:01:28.51          -14.297637      -14.927082
2018-01-13/19:01:28.55          -14.346721      -14.973147
2018-01-13/19:01:28.58          -14.384442      -15.017773
2018-01-13/19:01:28.61          -14.416397      -15.062398
2018-01-13/19:01:28.64          -14.447103      -15.107024
2018-01-13/19:01:28.67          -14.465963      -15.153089
2018-01-13/19:01:28.70          -14.506642      -15.197714
2018-01-13/19:01:28.73          -14.545796      -15.242340
2018-01-13/19:01:28.76          -14.584551      -15.286965
2018-01-13/19:01:28.80          -14.626328      -15.333031
2018-01-13/19:01:28.83          -14.662208      -15.377656
2018-01-13/19:01:28.86          -14.721319      -15.422281
2018-01-13/19:01:28.89          -14.777383      -15.466907
2018-01-13/19:01:28.92          -14.828086      -15.512972
2018-01-13/19:01:28.95          -14.877247      -15.557598
2018-01-13/19:01:28.98          -14.915118      -15.602223
2018-01-13/19:01:29.01          -14.947729      -15.647875
2018-01-13/19:01:29.05          -14.997774      -15.695669
2018-01-13/19:01:29.08          -15.033735      -15.741970
2018-01-13/19:01:29.11          -15.073536      -15.788270
2018-01-13/19:01:29.14          -15.109765      -15.834570
2018-01-13/19:01:29.17          -15.161187      -15.882365
2018-01-13/19:01:29.20          -15.207666      -15.928665
2018-01-13/19:01:29.23          -15.257645      -15.974965
2018-01-13/19:01:29.26          -15.302562      -16.021266
2018-01-13/19:01:29.30          -15.351842      -16.069060
2018-01-13/19:01:29.33          -15.386710      -16.115360
2018-01-13/19:01:29.36          -15.438316      -16.161660
2018-01-13/19:01:29.39          -15.488438      -16.207961
2018-01-13/19:01:29.42          -15.536412      -16.255755
2018-01-13/19:01:29.45          -15.555844      -16.302055
2018-01-13/19:01:29.48          -15.584578      -16.348356
2018-01-13/19:01:29.51          -15.624317      -16.394656
2018-01-13/19:01:29.55          -15.679896      -16.442450
2018-01-13/19:01:29.58          -15.733060      -16.488751
2018-01-13/19:01:29.61          -15.786162      -16.535051
2018-01-13/19:01:29.64          -15.826873      -16.581352
2018-01-13/19:01:29.67          -15.869997      -16.629146
2018-01-13/19:01:29.70          -15.898973      -16.675446
2018-01-13/19:01:29.73          -15.951279      -16.721746
2018-01-13/19:01:29.76          -15.992635      -16.768047
2018-01-13/19:01:29.80          -16.031324      -16.815841
2018-01-13/19:01:29.83          -16.068351      -16.862141
2018-01-13/19:01:29.86          -16.106085      -16.908442
2018-01-13/19:01:29.89          -16.144941      -16.954742
2018-01-13/19:01:29.92          -16.191303      -17.002536
2018-01-13/19:01:29.95          -16.230959      -17.048837
2018-01-13/19:01:29.98          -16.283332      -17.095137
2018-01-13/19:01:30.01          -16.332536      -17.142443
2018-01-13/19:01:30.05          -16.387627      -17.191929
2018-01-13/19:01:30.08          -16.432341      -17.239869
2018-01-13/19:01:30.11          -16.469995      -17.287809
2018-01-13/19:01:30.14          -16.509870      -17.335749
2018-01-13/19:01:30.17          -16.546991      -17.385236
2018-01-13/19:01:30.20          -16.586629      -17.433176
2018-01-13/19:01:30.23          -16.625663      -17.481116
2018-01-13/19:01:30.26          -16.664419      -17.529056
2018-01-13/19:01:30.30          -16.695030      -17.578543
2018-01-13/19:01:30.33          -16.732847      -17.626483
2018-01-13/19:01:30.36          -16.778613      -17.674423
2018-01-13/19:01:30.39          -16.820940      -17.722363
2018-01-13/19:01:30.42          -16.869445      -17.771850
2018-01-13/19:01:30.45          -16.916403      -17.819790
2018-01-13/19:01:30.48          -16.956197      -17.867729
2018-01-13/19:01:30.51          -16.995600      -17.915670
2018-01-13/19:01:30.55          -17.032993      -17.965156
2018-01-13/19:01:30.58          -17.075192      -18.013096
2018-01-13/19:01:30.61          -17.113568      -18.061036
2018-01-13/19:01:30.64          -17.156119      -18.108977
2018-01-13/19:01:30.67          -17.199737      -18.158463
2018-01-13/19:01:30.70          -17.242607      -18.206403
2018-01-13/19:01:30.73          -17.283213      -18.254343
2018-01-13/19:01:30.76          -17.322858      -18.302283
2018-01-13/19:01:30.80          -17.361234      -18.351770
2018-01-13/19:01:30.83          -17.398794      -18.399710
2018-01-13/19:01:30.86          -17.444793      -18.447650
2018-01-13/19:01:30.89          -17.490173      -18.495590
2018-01-13/19:01:30.92          -17.535607      -18.545077
2018-01-13/19:01:30.95          -17.581685      -18.593017
2018-01-13/19:01:30.98          -17.622146      -18.640957
2018-01-13/19:01:31.01          -17.675534      -18.689850
2018-01-13/19:01:31.05          -17.723396      -18.740942
2018-01-13/19:01:31.08          -17.766668      -18.790437
2018-01-13/19:01:31.11          -17.818867      -18.839931
2018-01-13/19:01:31.14          -17.872074      -18.889427
2018-01-13/19:01:31.17          -17.927003      -18.940518
2018-01-13/19:01:31.20          -17.973074      -18.990013
2018-01-13/19:01:31.23          -18.025686      -19.039508
2018-01-13/19:01:31.26          -18.072328      -19.089003
2018-01-13/19:01:31.30          -18.105482      -19.140095
2018-01-13/19:01:31.33          -18.152776      -19.189590
2018-01-13/19:01:31.36          -18.204812      -19.239085
2018-01-13/19:01:31.39          -18.253090      -19.288580
2018-01-13/19:01:31.42          -18.302556      -19.339672
2018-01-13/19:01:31.45          -18.349161      -19.389167
2018-01-13/19:01:31.48          -18.399910      -19.438661
2018-01-13/19:01:31.51          -18.447869      -19.488157
2018-01-13/19:01:31.55          -18.494139      -19.539248
2018-01-13/19:01:31.58          -18.542809      -19.588743
2018-01-13/19:01:31.61          -18.588409      -19.638238
2018-01-13/19:01:31.64          -18.636700      -19.687733
2018-01-13/19:01:31.67          -18.680232      -19.738825
2018-01-13/19:01:31.70          -18.726116      -19.788320
2018-01-13/19:01:31.73          -18.774591      -19.837815
2018-01-13/19:01:31.76          -18.814158      -19.887310
2018-01-13/19:01:31.80          -18.859537      -19.938402
2018-01-13/19:01:31.83          -18.914660      -19.987897
2018-01-13/19:01:31.86          -18.965178      -20.037392
2018-01-13/19:01:31.89          -19.018054      -20.086887
2018-01-13/19:01:31.92          -19.071915      -20.137978
2018-01-13/19:01:31.95          -19.127494      -20.187473
2018-01-13/19:01:31.98          -19.180423      -20.236968
2018-01-13/19:01:32.01          -19.231540      -20.287386
2018-01-13/19:01:32.05          -19.286836      -20.340031
2018-01-13/19:01:32.08          -19.330307      -20.391031
2018-01-13/19:01:32.11          -19.363616      -20.442030
2018-01-13/19:01:32.14          -19.415834      -20.493030
2018-01-13/19:01:32.17          -19.458443      -20.545676
2018-01-13/19:01:32.20          -19.506787      -20.596675
2018-01-13/19:01:32.23          -19.554714      -20.647675
2018-01-13/19:01:32.26          -19.609236      -20.698675
2018-01-13/19:01:32.30          -19.663303      -20.751320
2018-01-13/19:01:32.33          -19.710826      -20.802320
2018-01-13/19:01:32.36          -19.761403      -20.853320
2018-01-13/19:01:32.39          -19.817787      -20.904320
2018-01-13/19:01:32.42          -19.866725      -20.956965
2018-01-13/19:01:32.45          -19.930556      -21.007965
2018-01-13/19:01:32.48          -19.989468      -21.058964
2018-01-13/19:01:32.51          -20.043004      -21.109965
2018-01-13/19:01:32.55          -20.078578      -21.162610
2018-01-13/19:01:32.58          -20.128605      -21.213609
2018-01-13/19:01:32.61          -20.191022      -21.264609
2018-01-13/19:01:32.64          -20.241948      -21.315609
2018-01-13/19:01:32.67          -20.296520      -21.368254
2018-01-13/19:01:32.70          -20.345551      -21.419254
2018-01-13/19:01:32.73          -20.386685      -21.470254
2018-01-13/19:01:32.76          -20.424678      -21.521254
2018-01-13/19:01:32.80          -20.477548      -21.573899
2018-01-13/19:01:32.83          -20.542554      -21.624899
2018-01-13/19:01:32.86          -20.585184      -21.675899
2018-01-13/19:01:32.89          -20.623241      -21.726899
2018-01-13/19:01:32.92          -20.677556      -21.779544
2018-01-13/19:01:32.95          -20.729087      -21.830544
2018-01-13/19:01:32.98          -20.788707      -21.881543
2018-01-13/19:01:33.01          -20.843077      -21.933396
2018-01-13/19:01:33.05          -20.900446      -21.987478
2018-01-13/19:01:33.08          -20.949136      -22.039869
2018-01-13/19:01:33.11          -20.994255      -22.092261
2018-01-13/19:01:33.14          -21.038516      -22.144652
2018-01-13/19:01:33.17          -21.088081      -22.198734
2018-01-13/19:01:33.20          -21.127534      -22.251125
2018-01-13/19:01:33.23          -21.173731      -22.303516
2018-01-13/19:01:33.26          -21.216075      -22.355908
2018-01-13/19:01:33.30          -21.260710      -22.409990
2018-01-13/19:01:33.33          -21.311866      -22.462381
2018-01-13/19:01:33.36          -21.358329      -22.514772
2018-01-13/19:01:33.39          -21.397036      -22.567164
2018-01-13/19:01:33.42          -21.449207      -22.621246
2018-01-13/19:01:33.45          -21.495363      -22.673637
2018-01-13/19:01:33.48          -21.544763      -22.726028
2018-01-13/19:01:33.51          -21.588550      -22.778420
2018-01-13/19:01:33.55          -21.633816      -22.832502
2018-01-13/19:01:33.58          -21.682236      -22.884893
2018-01-13/19:01:33.61          -21.726859      -22.937284
2018-01-13/19:01:33.64          -21.771987      -22.989676
2018-01-13/19:01:33.67          -21.819273      -23.043757
2018-01-13/19:01:33.70          -21.864695      -23.096149
2018-01-13/19:01:33.73          -21.912703      -23.148540
2018-01-13/19:01:33.76          -21.961740      -23.200932
2018-01-13/19:01:33.80          -22.013798      -23.255013
2018-01-13/19:01:33.83          -22.055981      -23.307405
2018-01-13/19:01:33.86          -22.102038      -23.359796
2018-01-13/19:01:33.89          -22.145708      -23.412188
2018-01-13/19:01:33.92          -22.187231      -23.466269
2018-01-13/19:01:33.95          -22.233737      -23.518661
2018-01-13/19:01:33.98          -22.278017      -23.571052
2018-01-13/19:01:34.01          -22.323751      -23.624238
2018-01-13/19:01:34.05          -22.371740      -23.679658
2018-01-13/19:01:34.08          -22.414439      -23.733346
2018-01-13/19:01:34.11          -22.472362      -23.787034
2018-01-13/19:01:34.14          -22.528311      -23.840723
2018-01-13/19:01:34.17          -22.573237      -23.896143
2018-01-13/19:01:34.20          -22.629240      -23.949831
2018-01-13/19:01:34.23          -22.681189      -24.003519
2018-01-13/19:01:34.26          -22.732337      -24.057207
2018-01-13/19:01:34.30          -22.774216      -24.112627
2018-01-13/19:01:34.33          -22.822103      -24.166315
2018-01-13/19:01:34.36          -22.875758      -24.220003
2018-01-13/19:01:34.39          -22.924844      -24.273692
2018-01-13/19:01:34.42          -22.973560      -24.329112
2018-01-13/19:01:34.45          -23.021394      -24.382800
2018-01-13/19:01:34.48          -23.067020      -24.436488
2018-01-13/19:01:34.51          -23.118304      -24.490176
2018-01-13/19:01:34.55          -23.171337      -24.545596
2018-01-13/19:01:34.58          -23.237746      -24.599284
2018-01-13/19:01:34.61          -23.293355      -24.652972
2018-01-13/19:01:34.64          -23.343139      -24.706661
2018-01-13/19:01:34.67          -23.392708      -24.762081
2018-01-13/19:01:34.70          -23.433043      -24.815769
2018-01-13/19:01:34.73          -23.491714      -24.869457
2018-01-13/19:01:34.76          -23.543223      -24.923145
2018-01-13/19:01:34.80          -23.585933      -24.978565
2018-01-13/19:01:34.83          -23.639469      -25.032253
2018-01-13/19:01:34.86          -23.692693      -25.085941
2018-01-13/19:01:34.89          -23.748726      -25.139630
2018-01-13/19:01:34.92          -23.802290      -25.195050
2018-01-13/19:01:34.95          -23.852281      -25.248738
2018-01-13/19:01:34.98          -23.902713      -25.302426
2018-01-13/19:01:35.01          -23.951562      -25.356848
2018-01-13/19:01:35.05          -24.005117      -25.413503
2018-01-13/19:01:35.08          -24.062434      -25.468387
2018-01-13/19:01:35.11          -24.116611      -25.523272
2018-01-13/19:01:35.14          -24.167647      -25.578157
2018-01-13/19:01:35.17          -24.221590      -25.634812
2018-01-13/19:01:35.20          -24.276776      -25.689697
2018-01-13/19:01:35.23          -24.332731      -25.744581
2018-01-13/19:01:35.26          -24.392797      -25.799466
2018-01-13/19:01:35.30          -24.448780      -25.856122
2018-01-13/19:01:35.33          -24.499867      -25.911006
2018-01-13/19:01:35.36          -24.562314      -25.965891
2018-01-13/19:01:35.39          -24.606671      -26.020776
2018-01-13/19:01:35.42          -24.656189      -26.077431
2018-01-13/19:01:35.45          -24.715305      -26.132315
2018-01-13/19:01:35.48          -24.775975      -26.187200
2018-01-13/19:01:35.51          -24.825511      -26.242085
2018-01-13/19:01:35.55          -24.881110      -26.298740
2018-01-13/19:01:35.58          -24.937252      -26.353625
2018-01-13/19:01:35.61          -24.991813      -26.408509
2018-01-13/19:01:35.64          -25.038981      -26.463394
2018-01-13/19:01:35.67          -25.101390      -26.520049
2018-01-13/19:01:35.70          -25.161461      -26.574934
2018-01-13/19:01:35.73          -25.210506      -26.629819
2018-01-13/19:01:35.76          -25.257037      -26.684703
2018-01-13/19:01:35.80          -25.310280      -26.741359
2018-01-13/19:01:35.83          -25.362155      -26.796243
2018-01-13/19:01:35.86          -25.418559      -26.851128
2018-01-13/19:01:35.89          -25.478439      -26.906013
2018-01-13/19:01:35.92          -25.540165      -26.962668
2018-01-13/19:01:35.95          -25.599403      -27.017553
2018-01-13/19:01:35.98          -25.659729      -27.072437
2018-01-13/19:01:36.01          -25.718190      -27.127961
2018-01-13/19:01:36.05          -25.778186      -27.185692
2018-01-13/19:01:36.08          -25.834453      -27.241618
2018-01-13/19:01:36.11          -25.894811      -27.297545
2018-01-13/19:01:36.14          -25.939571      -27.353472
2018-01-13/19:01:36.17          -25.993748      -27.411203
2018-01-13/19:01:36.20          -26.049537      -27.467130
2018-01-13/19:01:36.23          -26.102173      -27.523056
2018-01-13/19:01:36.26          -26.142219      -27.578983
2018-01-13/19:01:36.30          -26.189482      -27.636714
2018-01-13/19:01:36.33          -26.241326      -27.692641
2018-01-13/19:01:36.36          -26.304303      -27.748568
2018-01-13/19:01:36.39          -26.356900      -27.804495
2018-01-13/19:01:36.42          -26.416121      -27.862226
2018-01-13/19:01:36.45          -26.467807      -27.918152
2018-01-13/19:01:36.48          -26.511777      -27.974079
2018-01-13/19:01:36.51          -26.566272      -28.030006
2018-01-13/19:01:36.55          -26.629705      -28.087737
2018-01-13/19:01:36.58          -26.682155      -28.143663
2018-01-13/19:01:36.61          -26.729239      -28.199590
2018-01-13/19:01:36.64          -26.774746      -28.255517
2018-01-13/19:01:36.67          -26.821677      -28.313248
2018-01-13/19:01:36.70          -26.876938      -28.369175
2018-01-13/19:01:36.73          -26.937407      -28.425101
2018-01-13/19:01:36.76          -26.998488      -28.481028
2018-01-13/19:01:36.80          -27.054220      -28.538759
2018-01-13/19:01:36.83          -27.110756      -28.594686
2018-01-13/19:01:36.86          -27.163674      -28.650613
2018-01-13/19:01:36.89          -27.217381      -28.706540
2018-01-13/19:01:36.92          -27.265099      -28.764271
2018-01-13/19:01:36.95          -27.319576      -28.820197
2018-01-13/19:01:36.98          -27.371399      -28.876124
2018-01-13/19:01:37.01          -27.418314      -28.932614
2018-01-13/19:01:37.05          -27.469318      -28.991294
2018-01-13/19:01:37.08          -27.516554      -29.048140
2018-01-13/19:01:37.11          -27.564247      -29.104985
2018-01-13/19:01:37.14          -27.620732      -29.161831
2018-01-13/19:01:37.17          -27.684598      -29.220511
2018-01-13/19:01:37.20          -27.740631      -29.277357
2018-01-13/19:01:37.23          -27.795552      -29.334203
2018-01-13/19:01:37.26          -27.850756      -29.391049
2018-01-13/19:01:37.30          -27.906713      -29.449728
2018-01-13/19:01:37.33          -27.960781      -29.506574
2018-01-13/19:01:37.36          -28.017189      -29.563420
2018-01-13/19:01:37.39          -28.068412      -29.620266
2018-01-13/19:01:37.42          -28.119143      -29.678946
2018-01-13/19:01:37.45          -28.163760      -29.735791
2018-01-13/19:01:37.48          -28.219373      -29.792637
2018-01-13/19:01:37.51          -28.276869      -29.849483
2018-01-13/19:01:37.55          -28.340484      -29.908163
2018-01-13/19:01:37.58          -28.397202      -29.965009
2018-01-13/19:01:37.61          -28.457383      -30.021854
2018-01-13/19:01:37.64          -28.507816      -30.078700
2018-01-13/19:01:37.67          -28.561853      -30.137380
2018-01-13/19:01:37.70          -28.614356      -30.194226
2018-01-13/19:01:37.73          -28.672515      -30.251071
2018-01-13/19:01:37.76          -28.729738      -30.307918
2018-01-13/19:01:37.80          -28.789616      -30.366597
2018-01-13/19:01:37.83          -28.843706      -30.423443
2018-01-13/19:01:37.86          -28.904721      -30.480289
2018-01-13/19:01:37.89          -28.959135      -30.537135
2018-01-13/19:01:37.92          -29.018716      -30.595814
2018-01-13/19:01:37.95          -29.075180      -30.652660
2018-01-13/19:01:37.98          -29.133043      -30.709506
2018-01-13/19:01:38.01          -29.190598      -30.766821
2018-01-13/19:01:38.05          -29.242940      -30.826291
2018-01-13/19:01:38.08          -29.290424      -30.883902
2018-01-13/19:01:38.11          -29.338196      -30.941513
2018-01-13/19:01:38.14          -29.384552      -30.999124
2018-01-13/19:01:38.17          -29.437330      -31.058594
2018-01-13/19:01:38.20          -29.491699      -31.116205
2018-01-13/19:01:38.23          -29.554228      -31.173816
2018-01-13/19:01:38.26          -29.604336      -31.231428
2018-01-13/19:01:38.30          -29.658336      -31.290898
2018-01-13/19:01:38.33          -29.723198      -31.348509
2018-01-13/19:01:38.36          -29.784743      -31.406120
2018-01-13/19:01:38.39          -29.835909      -31.463731
2018-01-13/19:01:38.42          -29.890204      -31.523201
2018-01-13/19:01:38.45          -29.941044      -31.580812
2018-01-13/19:01:38.48          -30.000375      -31.638423
2018-01-13/19:01:38.51          -30.051546      -31.696035
2018-01-13/19:01:38.55          -30.119040      -31.755504
2018-01-13/19:01:38.58          -30.179475      -31.813115
2018-01-13/19:01:38.61          -30.246494      -31.870727
2018-01-13/19:01:38.64          -30.313839      -31.928338
2018-01-13/19:01:38.67          -30.389345      -31.987808
2018-01-13/19:01:38.70          -30.449138      -32.045419
2018-01-13/19:01:38.73          -30.509742      -32.103030
2018-01-13/19:01:38.76          -30.565157      -32.160641
2018-01-13/19:01:38.80          -30.625255      -32.220111
2018-01-13/19:01:38.83          -30.686150      -32.277722
2018-01-13/19:01:38.86          -30.747201      -32.335333
2018-01-13/19:01:38.89          -30.793646      -32.392945
2018-01-13/19:01:38.92          -30.850591      -32.452415
2018-01-13/19:01:38.95          -30.905528      -32.510026
2018-01-13/19:01:38.98          -30.968002      -32.567637
2018-01-13/19:01:39.01          -31.036756      -32.625622
2018-01-13/19:01:39.05          -31.091497      -32.685723
2018-01-13/19:01:39.08          -31.150497      -32.743945
2018-01-13/19:01:39.11          -31.199744      -32.802166
2018-01-13/19:01:39.14          -31.253248      -32.860389
2018-01-13/19:01:39.17          -31.318049      -32.920489
2018-01-13/19:01:39.20          -31.363386      -32.978711
2018-01-13/19:01:39.23          -31.410285      -33.036933
2018-01-13/19:01:39.26          -31.466151      -33.095155
2018-01-13/19:01:39.30          -31.513647      -33.155255
2018-01-13/19:01:39.33          -31.575625      -33.213477
2018-01-13/19:01:39.36          -31.631949      -33.271699
2018-01-13/19:01:39.39          -31.699583      -33.329921
2018-01-13/19:01:39.42          -31.757611      -33.390021
2018-01-13/19:01:39.45          -31.812652      -33.448243
2018-01-13/19:01:39.48          -31.872743      -33.506465
2018-01-13/19:01:39.51          -31.923844      -33.564687
2018-01-13/19:01:39.55          -31.974792      -33.624787
2018-01-13/19:01:39.58          -32.027827      -33.683009
2018-01-13/19:01:39.61          -32.081946      -33.741231
2018-01-13/19:01:39.64          -32.135252      -33.799453
2018-01-13/19:01:39.67          -32.182740      -33.859554
2018-01-13/19:01:39.70          -32.237611      -33.917775
2018-01-13/19:01:39.73          -32.297197      -33.975997
2018-01-13/19:01:39.76          -32.356897      -34.034220
2018-01-13/19:01:39.80          -32.417867      -34.094320
2018-01-13/19:01:39.83          -32.477258      -34.152542
2018-01-13/19:01:39.86          -32.536166      -34.210763
2018-01-13/19:01:39.89          -32.587823      -34.268986
2018-01-13/19:01:39.92          -32.648284      -34.329086
2018-01-13/19:01:39.95          -32.710019      -34.387308
2018-01-13/19:01:39.98          -32.767967      -34.445530
2018-01-13/19:01:40.01          -32.811780      -34.504010
2018-01-13/19:01:40.05          -32.868015      -34.564546
2018-01-13/19:01:40.08          -32.930377      -34.623189
2018-01-13/19:01:40.11          -32.986297      -34.681833
2018-01-13/19:01:40.14          -33.043272      -34.740476
2018-01-13/19:01:40.17          -33.106074      -34.801012
2018-01-13/19:01:40.20          -33.164186      -34.859655
2018-01-13/19:01:40.23          -33.224649      -34.918299
2018-01-13/19:01:40.26          -33.271438      -34.976942
2018-01-13/19:01:40.30          -33.335979      -35.037478
2018-01-13/19:01:40.33          -33.387821      -35.096121
2018-01-13/19:01:40.36          -33.440447      -35.154765
2018-01-13/19:01:40.39          -33.497634      -35.213408
2018-01-13/19:01:40.42          -33.561258      -35.273944
2018-01-13/19:01:40.45          -33.625666      -35.332587
2018-01-13/19:01:40.48          -33.681091      -35.391231
2018-01-13/19:01:40.51          -33.737618      -35.449875
2018-01-13/19:01:40.55          -33.805469      -35.510410
2018-01-13/19:01:40.58          -33.856205      -35.569053
2018-01-13/19:01:40.61          -33.914900      -35.627697
2018-01-13/19:01:40.64          -33.965926      -35.686341
2018-01-13/19:01:40.67          -34.020386      -35.746876
2018-01-13/19:01:40.70          -34.065593      -35.805519
2018-01-13/19:01:40.73          -34.107480      -35.864163
2018-01-13/19:01:40.76          -34.157378      -35.922807
2018-01-13/19:01:40.80          -34.205204      -35.983342
2018-01-13/19:01:40.83          -34.254271      -36.041986
2018-01-13/19:01:40.86          -34.303350      -36.100629
2018-01-13/19:01:40.89          -34.353395      -36.159273
2018-01-13/19:01:40.92          -34.401180      -36.219808
2018-01-13/19:01:40.95          -34.447495      -36.278452
2018-01-13/19:01:40.98          -34.502485      -36.337095
2018-01-13/19:01:41.01          -34.559080      -36.395898
2018-01-13/19:01:41.05          -34.619470      -36.456700
2018-01-13/19:01:41.08          -34.674211      -36.515603
2018-01-13/19:01:41.11          -34.739398      -36.574505
2018-01-13/19:01:41.14          -34.802977      -36.633408
2018-01-13/19:01:41.17          -34.858670      -36.694211
2018-01-13/19:01:41.20          -34.932022      -36.753113
2018-01-13/19:01:41.23          -35.001801      -36.812015
2018-01-13/19:01:41.26          -35.065862      -36.870918
2018-01-13/19:01:41.30          -35.133948      -36.931721
2018-01-13/19:01:41.33          -35.194974      -36.990623
2018-01-13/19:01:41.36          -35.255254      -37.049525
2018-01-13/19:01:41.39          -35.300236      -37.108428
2018-01-13/19:01:41.42          -35.352606      -37.169231
2018-01-13/19:01:41.45          -35.408910      -37.228133
2018-01-13/19:01:41.48          -35.464534      -37.287036
2018-01-13/19:01:41.51          -35.528878      -37.345938
2018-01-13/19:01:41.55          -35.589241      -37.406741
2018-01-13/19:01:41.58          -35.649339      -37.465644
2018-01-13/19:01:41.61          -35.707045      -37.524546
2018-01-13/19:01:41.64          -35.763613      -37.583449
2018-01-13/19:01:41.67          -35.823342      -37.644251
2018-01-13/19:01:41.70          -35.884473      -37.703154
2018-01-13/19:01:41.73          -35.942925      -37.762056
2018-01-13/19:01:41.76          -36.000120      -37.820959
2018-01-13/19:01:41.80          -36.048275      -37.881762
2018-01-13/19:01:41.83          -36.104363      -37.940664
2018-01-13/19:01:41.86          -36.153229      -37.999566
2018-01-13/19:01:41.89          -36.205998      -38.058469
2018-01-13/19:01:41.92          -36.268219      -38.119272
2018-01-13/19:01:41.95          -36.333092      -38.178174
2018-01-13/19:01:41.98          -36.397318      -38.237077
2018-01-13/19:01:42.01          -36.461063      -38.296016
2018-01-13/19:01:42.05          -36.522439      -38.356880
2018-01-13/19:01:42.08          -36.586626      -38.415842
2018-01-13/19:01:42.11          -36.647980      -38.474804
2018-01-13/19:01:42.14          -36.708550      -38.533767
2018-01-13/19:01:42.17          -36.763851      -38.594631
2018-01-13/19:01:42.20          -36.818787      -38.653593
2018-01-13/19:01:42.23          -36.873550      -38.712555
2018-01-13/19:01:42.26          -36.922504      -38.771517
2018-01-13/19:01:42.30          -36.984973      -38.832382
2018-01-13/19:01:42.33          -37.040062      -38.891344
2018-01-13/19:01:42.36          -37.103785      -38.950306
2018-01-13/19:01:42.39          -37.163130      -39.009268
2018-01-13/19:01:42.42          -37.221133      -39.070132
2018-01-13/19:01:42.45          -37.282132      -39.129094
2018-01-13/19:01:42.48          -37.344607      -39.188056
2018-01-13/19:01:42.51          -37.403312      -39.247019
2018-01-13/19:01:42.55          -37.459658      -39.307883
2018-01-13/19:01:42.58          -37.507968      -39.366845
2018-01-13/19:01:42.61          -37.572291      -39.425807
2018-01-13/19:01:42.64          -37.630045      -39.484769
2018-01-13/19:01:42.67          -37.688725      -39.545634
2018-01-13/19:01:42.70          -37.742621      -39.604596
2018-01-13/19:01:42.73          -37.802740      -39.663558
2018-01-13/19:01:42.76          -37.859516      -39.722520
2018-01-13/19:01:42.80          -37.921177      -39.783384
2018-01-13/19:01:42.83          -37.982135      -39.842346
2018-01-13/19:01:42.86          -38.042968      -39.901308
2018-01-13/19:01:42.89          -38.094560      -39.960271
2018-01-13/19:01:42.92          -38.138766      -40.021135
2018-01-13/19:01:42.95          -38.191132      -40.080097
2018-01-13/19:01:42.98          -38.257709      -40.139059
2018-01-13/19:01:43.01          -38.312477      -40.197933
2018-01-13/19:01:43.05          -38.364334      -40.258649
2018-01-13/19:01:43.08          -38.422918      -40.317467
2018-01-13/19:01:43.11          -38.484845      -40.376285
2018-01-13/19:01:43.14          -38.538299      -40.435104
2018-01-13/19:01:43.17          -38.590966      -40.495819
2018-01-13/19:01:43.20          -38.653013      -40.554637
2018-01-13/19:01:43.23          -38.712885      -40.613455
2018-01-13/19:01:43.26          -38.755415      -40.672274
2018-01-13/19:01:43.30          -38.802185      -40.732990
2018-01-13/19:01:43.33          -38.851865      -40.791808
2018-01-13/19:01:43.36          -38.892389      -40.850626
2018-01-13/19:01:43.39          -38.942165      -40.909444
2018-01-13/19:01:43.42          -39.002766      -40.970160
2018-01-13/19:01:43.45          -39.056888      -41.028978
2018-01-13/19:01:43.48          -39.108106      -41.087796
2018-01-13/19:01:43.51          -39.160729      -41.146614
2018-01-13/19:01:43.55          -39.224823      -41.207330
2018-01-13/19:01:43.58          -39.278335      -41.266148
2018-01-13/19:01:43.61          -39.340005      -41.324966
2018-01-13/19:01:43.64          -39.400965      -41.383785
2018-01-13/19:01:43.67          -39.455515      -41.444500
2018-01-13/19:01:43.70          -39.514916      -41.503319
2018-01-13/19:01:43.73          -39.577969      -41.562137
2018-01-13/19:01:43.76          -39.636623      -41.620955
2018-01-13/19:01:43.80          -39.684652      -41.681671
2018-01-13/19:01:43.83          -39.732808      -41.740489
2018-01-13/19:01:43.86          -39.798782      -41.799307
2018-01-13/19:01:43.89          -39.852596      -41.858125
2018-01-13/19:01:43.92          -39.915429      -41.918841
2018-01-13/19:01:43.95          -39.973743      -41.977659
2018-01-13/19:01:43.98          -40.029749      -42.036477
2018-01-13/19:01:44.01          -40.086557      -42.095087
2018-01-13/19:01:44.05          -40.139511      -42.155452
2018-01-13/19:01:44.08          -40.200439      -42.213929
2018-01-13/19:01:44.11          -40.258395      -42.272407
2018-01-13/19:01:44.14          -40.314120      -42.330886
2018-01-13/19:01:44.17          -40.377376      -42.391250
2018-01-13/19:01:44.20          -40.435143      -42.449728
2018-01-13/19:01:44.23          -40.494585      -42.508206
2018-01-13/19:01:44.26          -40.544552      -42.566684
2018-01-13/19:01:44.30          -40.598285      -42.627049
2018-01-13/19:01:44.33          -40.656490      -42.685526
2018-01-13/19:01:44.36          -40.703022      -42.744004
2018-01-13/19:01:44.39          -40.758153      -42.802483
2018-01-13/19:01:44.42          -40.808911      -42.862847
2018-01-13/19:01:44.45          -40.855625      -42.921325
2018-01-13/19:01:44.48          -40.908538      -42.979803
2018-01-13/19:01:44.51          -40.968466      -43.038281
2018-01-13/19:01:44.55          -41.030091      -43.098646
2018-01-13/19:01:44.58          -41.090486      -43.157123
2018-01-13/19:01:44.61          -41.149659      -43.215601
2018-01-13/19:01:44.64          -41.211418      -43.274079
2018-01-13/19:01:44.67          -41.273955      -43.334444
2018-01-13/19:01:44.70          -41.338505      -43.392922
2018-01-13/19:01:44.73          -41.403585      -43.451400
2018-01-13/19:01:44.76          -41.455663      -43.509878
2018-01-13/19:01:44.80          -41.511503      -43.570243
2018-01-13/19:01:44.83          -41.564394      -43.628720
2018-01-13/19:01:44.86          -41.620260      -43.687198
2018-01-13/19:01:44.89          -41.679510      -43.745676
2018-01-13/19:01:44.92          -41.748883      -43.806041
2018-01-13/19:01:44.95          -41.809042      -43.864519
2018-01-13/19:01:44.98          -41.866752      -43.922997
2018-01-13/19:01:45.01          -41.922764      -43.981135
2018-01-13/19:01:45.05          -41.991725      -44.040928
2018-01-13/19:01:45.08          -42.041420      -44.098852
2018-01-13/19:01:45.11          -42.098787      -44.156776
2018-01-13/19:01:45.14          -42.152168      -44.214700
2018-01-13/19:01:45.17          -42.207278      -44.274493
2018-01-13/19:01:45.20          -42.251919      -44.332417
2018-01-13/19:01:45.23          -42.308312      -44.390340
2018-01-13/19:01:45.26          -42.370852      -44.448265
2018-01-13/19:01:45.30          -42.430367      -44.508057
2018-01-13/19:01:45.33          -42.493176      -44.565981
2018-01-13/19:01:45.36          -42.567632      -44.623905
2018-01-13/19:01:45.39          -42.631721      -44.681829
2018-01-13/19:01:45.42          -42.696716      -44.741622
2018-01-13/19:01:45.45          -42.759927      -44.799546
2018-01-13/19:01:45.48          -42.835911      -44.857470
2018-01-13/19:01:45.51          -42.899195      -44.915394
2018-01-13/19:01:45.55          -42.962135      -44.975187
2018-01-13/19:01:45.58          -43.021276      -45.033110
2018-01-13/19:01:45.61          -43.082108      -45.091034
2018-01-13/19:01:45.64          -43.137839      -45.148958
2018-01-13/19:01:45.67          -43.207352      -45.208751
2018-01-13/19:01:45.70          -43.263182      -45.266675
2018-01-13/19:01:45.73          -43.323224      -45.324599
2018-01-13/19:01:45.76          -43.376857      -45.382523
2018-01-13/19:01:45.80          -43.438300      -45.442316
2018-01-13/19:01:45.83          -43.495902      -45.500240
2018-01-13/19:01:45.86          -43.565288      -45.558163
2018-01-13/19:01:45.89          -43.614045      -45.616088
2018-01-13/19:01:45.92          -43.667739      -45.675880
2018-01-13/19:01:45.95          -43.722171      -45.733804
2018-01-13/19:01:45.98          -43.786952      -45.791728
2018-01-13/19:01:46.01          -43.848947      -45.849180
2018-01-13/19:01:46.05          -43.911924      -45.908177
2018-01-13/19:01:46.08          -43.966261      -45.965330
2018-01-13/19:01:46.11          -44.020798      -46.022483
2018-01-13/19:01:46.14          -44.076706      -46.079636
2018-01-13/19:01:46.17          -44.138254      -46.138633
2018-01-13/19:01:46.20          -44.194343      -46.195787
2018-01-13/19:01:46.23          -44.242394      -46.252940
2018-01-13/19:01:46.26          -44.299810      -46.310093
2018-01-13/19:01:46.30          -44.359348      -46.369090
2018-01-13/19:01:46.33          -44.408943      -46.426243
2018-01-13/19:01:46.36          -44.465839      -46.483396
2018-01-13/19:01:46.39          -44.518584      -46.540550
2018-01-13/19:01:46.42          -44.575448      -46.599547
2018-01-13/19:01:46.45          -44.624287      -46.656700
2018-01-13/19:01:46.48          -44.684181      -46.713853
2018-01-13/19:01:46.51          -44.736039      -46.771006
2018-01-13/19:01:46.55          -44.786344      -46.830003
2018-01-13/19:01:46.58          -44.826250      -46.887156
2018-01-13/19:01:46.61          -44.883839      -46.944309
2018-01-13/19:01:46.64          -44.935514      -47.001463
2018-01-13/19:01:46.67          -44.991291      -47.060460
2018-01-13/19:01:46.70          -45.036738      -47.117613
2018-01-13/19:01:46.73          -45.093405      -47.174766
2018-01-13/19:01:46.76          -45.146547      -47.231919
2018-01-13/19:01:46.80          -45.212581      -47.290916
2018-01-13/19:01:46.83          -45.261485      -47.348069
2018-01-13/19:01:46.86          -45.314304      -47.405222
2018-01-13/19:01:46.89          -45.363553      -47.462376
2018-01-13/19:01:46.92          -45.423288      -47.521373
2018-01-13/19:01:46.95          -45.469283      -47.578526
2018-01-13/19:01:46.98          -45.520521      -47.635679
2018-01-13/19:01:47.01          -45.575060      -47.692233
2018-01-13/19:01:47.05          -45.624195      -47.750221
2018-01-13/19:01:47.08          -45.670264      -47.806397
2018-01-13/19:01:47.11          -45.725382      -47.862573
2018-01-13/19:01:47.14          -45.784349      -47.918749
2018-01-13/19:01:47.17          -45.839590      -47.976737
2018-01-13/19:01:47.20          -45.885624      -48.032912
2018-01-13/19:01:47.23          -45.945104      -48.089088
2018-01-13/19:01:47.26          -45.998491      -48.145264
2018-01-13/19:01:47.30          -46.050311      -48.203252
2018-01-13/19:01:47.33          -46.105253      -48.259428
2018-01-13/19:01:47.36          -46.155746      -48.315603
2018-01-13/19:01:47.39          -46.214905      -48.371779
2018-01-13/19:01:47.42          -46.269897      -48.429767
2018-01-13/19:01:47.45          -46.334627      -48.485943
2018-01-13/19:01:47.48          -46.393266      -48.542119
2018-01-13/19:01:47.51          -46.445140      -48.598295
2018-01-13/19:01:47.55          -46.504634      -48.656283
2018-01-13/19:01:47.58          -46.557758      -48.712458
2018-01-13/19:01:47.61          -46.614038      -48.768634
2018-01-13/19:01:47.64          -46.674060      -48.824810
2018-01-13/19:01:47.67          -46.727733      -48.882798
2018-01-13/19:01:47.70          -46.777212      -48.938974
2018-01-13/19:01:47.73          -46.821554      -48.995149
2018-01-13/19:01:47.76          -46.873344      -49.051325
2018-01-13/19:01:47.80          -46.929925      -49.109314
2018-01-13/19:01:47.83          -46.985885      -49.165489
2018-01-13/19:01:47.86          -47.045959      -49.221665
2018-01-13/19:01:47.89          -47.103611      -49.277841
2018-01-13/19:01:47.92          -47.168123      -49.335829
2018-01-13/19:01:47.95          -47.231124      -49.392005
2018-01-13/19:01:47.98          -47.297705      -49.448180
2018-01-13/19:01:48.01          -47.349610      -49.503602
2018-01-13/19:01:48.05          -47.405405      -49.560319
2018-01-13/19:01:48.08          -47.468650      -49.615264
2018-01-13/19:01:48.11          -47.528348      -49.670208
2018-01-13/19:01:48.14          -47.588713      -49.725153
2018-01-13/19:01:48.17          -47.650761      -49.781871
2018-01-13/19:01:48.20          -47.701692      -49.836815
2018-01-13/19:01:48.23          -47.760647      -49.891760
2018-01-13/19:01:48.26          -47.818728      -49.946705
2018-01-13/19:01:48.30          -47.890853      -50.003422
2018-01-13/19:01:48.33          -47.952220      -50.058367
2018-01-13/19:01:48.36          -48.006709      -50.113312
2018-01-13/19:01:48.39          -48.059084      -50.168257
2018-01-13/19:01:48.42          -48.117670      -50.224974
2018-01-13/19:01:48.45          -48.168314      -50.279919
2018-01-13/19:01:48.48          -48.223683      -50.334863
2018-01-13/19:01:48.51          -48.274720      -50.389808
2018-01-13/19:01:48.55          -48.324983      -50.446526
2018-01-13/19:01:48.58          -48.369815      -50.501470
2018-01-13/19:01:48.61          -48.425406      -50.556415
2018-01-13/19:01:48.64          -48.484174      -50.611360
2018-01-13/19:01:48.67          -48.547214      -50.668077
2018-01-13/19:01:48.70          -48.598958      -50.723022
2018-01-13/19:01:48.73          -48.662567      -50.777966
2018-01-13/19:01:48.76          -48.719967      -50.832911
2018-01-13/19:01:48.80          -48.773163      -50.889629
2018-01-13/19:01:48.83          -48.837446      -50.944573
2018-01-13/19:01:48.86          -48.894547      -50.999518
2018-01-13/19:01:48.89          -48.941803      -51.054463
2018-01-13/19:01:48.92          -48.993518      -51.111180
2018-01-13/19:01:48.95          -49.048396      -51.166125
2018-01-13/19:01:48.98          -49.105794      -51.221070
2018-01-13/19:01:49.01          -49.166479      -51.275142
2018-01-13/19:01:49.05          -49.225200      -51.330389
2018-01-13/19:01:49.08          -49.279258      -51.383909
2018-01-13/19:01:49.11          -49.335123      -51.437429
2018-01-13/19:01:49.14          -49.395022      -51.490950
2018-01-13/19:01:49.17          -49.457691      -51.546197
2018-01-13/19:01:49.20          -49.516444      -51.599717
2018-01-13/19:01:49.23          -49.573783      -51.653237
2018-01-13/19:01:49.26          -49.626286      -51.706758
2018-01-13/19:01:49.30          -49.673172      -51.762005
2018-01-13/19:01:49.33          -49.731460      -51.815525
2018-01-13/19:01:49.36          -49.803784      -51.869045
2018-01-13/19:01:49.39          -49.853946      -51.922566
2018-01-13/19:01:49.42          -49.914905      -51.977813
2018-01-13/19:01:49.45          -49.981321      -52.031333
2018-01-13/19:01:49.48          -50.037930      -52.084854
2018-01-13/19:01:49.51          -50.091161      -52.138374
2018-01-13/19:01:49.55          -50.149095      -52.193621
2018-01-13/19:01:49.58          -50.211075      -52.247142
2018-01-13/19:01:49.61          -50.257089      -52.300662
2018-01-13/19:01:49.64          -50.303509      -52.354182
2018-01-13/19:01:49.67          -50.354335      -52.409429
2018-01-13/19:01:49.70          -50.397558      -52.462950
2018-01-13/19:01:49.73          -50.443936      -52.516470
2018-01-13/19:01:49.76          -50.495200      -52.569991
2018-01-13/19:01:49.80          -50.554839      -52.625238
2018-01-13/19:01:49.83          -50.606251      -52.678758
2018-01-13/19:01:49.86          -50.656396      -52.732278
2018-01-13/19:01:49.89          -50.712889      -52.785799
2018-01-13/19:01:49.92          -50.757817      -52.841046
2018-01-13/19:01:49.95          -50.809641      -52.894566
2018-01-13/19:01:49.98          -50.864486      -52.948086
2018-01-13/19:01:50.01          -50.916297      -53.000582
2018-01-13/19:01:50.05          -50.966354      -53.054102
2018-01-13/19:01:50.08          -51.011921      -53.105950
2018-01-13/19:01:50.11          -51.079725      -53.157797
2018-01-13/19:01:50.14          -51.136081      -53.209645
2018-01-13/19:01:50.17          -51.191476      -53.263166
2018-01-13/19:01:50.20          -51.251791      -53.315014
2018-01-13/19:01:50.23          -51.301647      -53.366861
2018-01-13/19:01:50.26          -51.348394      -53.418709
2018-01-13/19:01:50.30          -51.399839      -53.472230
2018-01-13/19:01:50.33          -51.454501      -53.524077
2018-01-13/19:01:50.36          -51.512668      -53.575925
2018-01-13/19:01:50.39          -51.556101      -53.627773
2018-01-13/19:01:50.42          -51.604097      -53.681293
2018-01-13/19:01:50.45          -51.653065      -53.733141
2018-01-13/19:01:50.48          -51.705719      -53.784989
2018-01-13/19:01:50.51          -51.762493      -53.836837
2018-01-13/19:01:50.55          -51.823643      -53.890357
2018-01-13/19:01:50.58          -51.876393      -53.942205
2018-01-13/19:01:50.61          -51.926640      -53.994052
2018-01-13/19:01:50.64          -51.977648      -54.045900
2018-01-13/19:01:50.67          -52.023951      -54.097748
2018-01-13/19:01:50.70          -52.063728      -54.151268
2018-01-13/19:01:50.73          -52.111781      -54.203116
2018-01-13/19:01:50.76          -52.156265      -54.254964
2018-01-13/19:01:50.79          -52.215353      -54.306812
2018-01-13/19:01:50.83          -52.264238      -54.360332
2018-01-13/19:01:50.86          -52.315709      -54.412180
2018-01-13/19:01:50.89          -52.378380      -54.464028
2018-01-13/19:01:50.92          -52.428989      -54.515875
2018-01-13/19:01:50.95          -52.485815      -54.569396
2018-01-13/19:01:50.98          -52.543807      -54.621243
2018-01-13/19:01:51.01          -52.602428      -54.671938
2018-01-13/19:01:51.04          -52.657413      -54.721903
2018-01-13/19:01:51.08          -52.703217      -54.773480
2018-01-13/19:01:51.11          -52.759247      -54.823446
2018-01-13/19:01:51.14          -52.806998      -54.873411
2018-01-13/19:01:51.17          -52.856671      -54.923377
2018-01-13/19:01:51.20          -52.909356      -54.974954
2018-01-13/19:01:51.23          -52.959864      -55.024919
2018-01-13/19:01:51.26          -53.017782      -55.074885
2018-01-13/19:01:51.29          -53.067984      -55.124851
2018-01-13/19:01:51.33          -53.114619      -55.176428
2018-01-13/19:01:51.36          -53.174185      -55.226393
2018-01-13/19:01:51.39          -53.228185      -55.276359
2018-01-13/19:01:51.42          -53.290898      -55.326324
2018-01-13/19:01:51.45          -53.338190      -55.377902
2018-01-13/19:01:51.48          -53.382042      -55.427867
2018-01-13/19:01:51.51          -53.432280      -55.477833
2018-01-13/19:01:51.54          -53.486933      -55.527798
2018-01-13/19:01:51.58          -53.548170      -55.579375
2018-01-13/19:01:51.61          -53.608923      -55.629341
2018-01-13/19:01:51.64          -53.655913      -55.679306
2018-01-13/19:01:51.67          -53.710833      -55.729272
2018-01-13/19:01:51.70          -53.761090      -55.780849
2018-01-13/19:01:51.73          -53.813580      -55.830814
2018-01-13/19:01:51.76          -53.874699      -55.880780
2018-01-13/19:01:51.79          -53.928277      -55.930745
2018-01-13/19:01:51.83          -53.971748      -55.982323
2018-01-13/19:01:51.86          -54.018383      -56.032288
2018-01-13/19:01:51.89          -54.065460      -56.082254
2018-01-13/19:01:51.92          -54.124273      -56.132219
2018-01-13/19:01:51.95          -54.173734      -56.183796
2018-01-13/19:01:51.98          -54.229107      -56.233762
2018-01-13/19:01:52.01          -54.286257      -56.282431
2018-01-13/19:01:52.04          -54.330836      -56.330282
2018-01-13/19:01:52.08          -54.375675      -56.379677
2018-01-13/19:01:52.11          -54.427952      -56.427527
2018-01-13/19:01:52.14          -54.473703      -56.475378
2018-01-13/19:01:52.17          -54.525355      -56.523229
2018-01-13/19:01:52.20          -54.576632      -56.572624
2018-01-13/19:01:52.23          -54.626450      -56.620474
2018-01-13/19:01:52.26          -54.679967      -56.668325
2018-01-13/19:01:52.29          -54.728247      -56.716176
2018-01-13/19:01:52.33          -54.773740      -56.765570
2018-01-13/19:01:52.36          -54.827064      -56.813421
2018-01-13/19:01:52.39          -54.883221      -56.861272
2018-01-13/19:01:52.42          -54.933134      -56.909123
2018-01-13/19:01:52.45          -54.983578      -56.958517
2018-01-13/19:01:52.48          -55.023054      -57.006368
2018-01-13/19:01:52.51          -55.073730      -57.054219
2018-01-13/19:01:52.54          -55.113828      -57.102070
2018-01-13/19:01:52.58          -55.159351      -57.151464
2018-01-13/19:01:52.61          -55.209294      -57.199315
2018-01-13/19:01:52.64          -55.256473      -57.247166
2018-01-13/19:01:52.67          -55.303196      -57.295017
2018-01-13/19:01:52.70          -55.350674      -57.344411
2018-01-13/19:01:52.73          -55.398916      -57.392262
2018-01-13/19:01:52.76          -55.453658      -57.440113
2018-01-13/19:01:52.79          -55.504145      -57.487964
2018-01-13/19:01:52.83          -55.551288      -57.537358
2018-01-13/19:01:52.86          -55.598076      -57.585209
2018-01-13/19:01:52.89          -55.642539      -57.633060
2018-01-13/19:01:52.92          -55.691854      -57.680911
2018-01-13/19:01:52.95          -55.733237      -57.730305
2018-01-13/19:01:52.98          -55.782027      -57.778156
2018-01-13/19:01:53.01          -55.828546      -57.824572
2018-01-13/19:01:53.04          -55.880613      -57.870082
2018-01-13/19:01:53.08          -55.925482      -57.917060
2018-01-13/19:01:53.11          -55.971511      -57.962570
2018-01-13/19:01:53.14          -56.016381      -58.008080
2018-01-13/19:01:53.17          -56.066383      -58.053590
2018-01-13/19:01:53.20          -56.112458      -58.100568
2018-01-13/19:01:53.23          -56.155976      -58.146077
2018-01-13/19:01:53.26          -56.197688      -58.191588
2018-01-13/19:01:53.29          -56.239217      -58.237097
2018-01-13/19:01:53.33          -56.274484      -58.284075
2018-01-13/19:01:53.36          -56.330746      -58.329585
2018-01-13/19:01:53.39          -56.379479      -58.375095
2018-01-13/19:01:53.42          -56.435305      -58.420605
2018-01-13/19:01:53.45          -56.483313      -58.467583
2018-01-13/19:01:53.48          -56.530553      -58.513093
2018-01-13/19:01:53.51          -56.574609      -58.558603
2018-01-13/19:01:53.54          -56.629124      -58.604113
2018-01-13/19:01:53.58          -56.686784      -58.651091
2018-01-13/19:01:53.61          -56.732419      -58.696600
2018-01-13/19:01:53.64          -56.761278      -58.742111
2018-01-13/19:01:53.67          -56.805545      -58.787620
2018-01-13/19:01:53.70          -56.842137      -58.834598
2018-01-13/19:01:53.73          -56.887199      -58.880108
2018-01-13/19:01:53.76          -56.930763      -58.925618
2018-01-13/19:01:53.79          -56.991284      -58.971128
2018-01-13/19:01:53.83          -57.029563      -59.018106
2018-01-13/19:01:53.86          -57.072009      -59.063616
2018-01-13/19:01:53.89          -57.128655      -59.109126
2018-01-13/19:01:53.92          -57.176840      -59.154636
2018-01-13/19:01:53.95          -57.223759      -59.201614
2018-01-13/19:01:53.98          -57.261260      -59.247124
2018-01-13/19:01:54.01          -57.301101      -59.291068
2018-01-13/19:01:54.04          -57.347480      -59.334022
2018-01-13/19:01:54.08          -57.384516      -59.378363
2018-01-13/19:01:54.11          -57.432641      -59.421317
2018-01-13/19:01:54.14          -57.474090      -59.464272
2018-01-13/19:01:54.17          -57.515683      -59.507227
2018-01-13/19:01:54.20          -57.567579      -59.551568
2018-01-13/19:01:54.23          -57.610243      -59.594522
2018-01-13/19:01:54.26          -57.665904      -59.637477
2018-01-13/19:01:54.29          -57.723168      -59.680432
2018-01-13/19:01:54.33          -57.761508      -59.724772
2018-01-13/19:01:54.36          -57.802495      -59.767727
2018-01-13/19:01:54.39          -57.843108      -59.810682
2018-01-13/19:01:54.42          -57.886409      -59.853637
2018-01-13/19:01:54.45          -57.934603      -59.897977
2018-01-13/19:01:54.48          -57.969788      -59.940932
2018-01-13/19:01:54.51          -58.016647      -59.983887
2018-01-13/19:01:54.54          -58.060665      -60.026842
2018-01-13/19:01:54.58          -58.095883      -60.071182
2018-01-13/19:01:54.61          -58.147014      -60.114137
2018-01-13/19:01:54.64          -58.197766      -60.157092
2018-01-13/19:01:54.67          -58.245810      -60.200046
2018-01-13/19:01:54.70          -58.290041      -60.244387
2018-01-13/19:01:54.73          -58.326067      -60.287342
2018-01-13/19:01:54.76          -58.366900      -60.330297
2018-01-13/19:01:54.79          -58.402343      -60.373251
2018-01-13/19:01:54.83          -58.446051      -60.417592
2018-01-13/19:01:54.86          -58.493539      -60.460547
2018-01-13/19:01:54.89          -58.541440      -60.503502
2018-01-13/19:01:54.92          -58.586156      -60.546456
2018-01-13/19:01:54.95          -58.634792      -60.590797
2018-01-13/19:01:54.98          -58.684144      -60.633751
2018-01-13/19:01:55.01          -58.724695      -60.675020
2018-01-13/19:01:55.04          -58.775974      -60.715224
2018-01-13/19:01:55.08          -58.830731      -60.756724
2018-01-13/19:01:55.11          -58.873259      -60.796928
2018-01-13/19:01:55.14          -58.915225      -60.837132
2018-01-13/19:01:55.17          -58.961237      -60.877335
2018-01-13/19:01:55.20          -59.002219      -60.918836
2018-01-13/19:01:55.23          -59.046637      -60.959039
2018-01-13/19:01:55.26          -59.083507      -60.999243
2018-01-13/19:01:55.29          -59.133155      -61.039446
2018-01-13/19:01:55.33          -59.175929      -61.080947
2018-01-13/19:01:55.36          -59.203900      -61.121150
2018-01-13/19:01:55.39          -59.249013      -61.161354
2018-01-13/19:01:55.42          -59.296729      -61.201558
2018-01-13/19:01:55.45          -59.336195      -61.243058
2018-01-13/19:01:55.48          -59.373322      -61.283262
2018-01-13/19:01:55.51          -59.409726      -61.323466
2018-01-13/19:01:55.54          -59.449623      -61.363669
2018-01-13/19:01:55.58          -59.485565      -61.405170
2018-01-13/19:01:55.61          -59.520836      -61.445373
2018-01-13/19:01:55.64          -59.572848      -61.485577
2018-01-13/19:01:55.67          -59.613094      -61.525781
2018-01-13/19:01:55.70          -59.650782      -61.567281
2018-01-13/19:01:55.73          -59.686502      -61.607485
2018-01-13/19:01:55.76          -59.722852      -61.647688
2018-01-13/19:01:55.79          -59.759550      -61.687892
2018-01-13/19:01:55.83          -59.799446      -61.729393
2018-01-13/19:01:55.86          -59.837744      -61.769596
2018-01-13/19:01:55.89          -59.876851      -61.809800
2018-01-13/19:01:55.92          -59.909715      -61.850003
2018-01-13/19:01:55.95          -59.953477      -61.891504
2018-01-13/19:01:55.98          -59.992677      -61.931707
2018-01-13/19:01:56.01          -60.031730      -61.970083
2018-01-13/19:01:56.04          -60.076079      -62.007304
2018-01-13/19:01:56.08          -60.119215      -62.045725
2018-01-13/19:01:56.11          -60.154124      -62.082946
2018-01-13/19:01:56.14          -60.188937      -62.120167
2018-01-13/19:01:56.17          -60.218473      -62.157388
2018-01-13/19:01:56.20          -60.247087      -62.195810
2018-01-13/19:01:56.23          -60.276622      -62.233030
2018-01-13/19:01:56.26          -60.307656      -62.270251
2018-01-13/19:01:56.29          -60.339575      -62.307472
2018-01-13/19:01:56.33          -60.369220      -62.345894
2018-01-13/19:01:56.36          -60.397613      -62.383115
2018-01-13/19:01:56.39          -60.433364      -62.420336
2018-01-13/19:01:56.42          -60.477357      -62.457556
2018-01-13/19:01:56.45          -60.520022      -62.495978
2018-01-13/19:01:56.48          -60.567201      -62.533199
2018-01-13/19:01:56.51          -60.600039      -62.570420
2018-01-13/19:01:56.54          -60.639303      -62.607640
2018-01-13/19:01:56.58          -60.685652      -62.646062
2018-01-13/19:01:56.61          -60.728630      -62.683283
2018-01-13/19:01:56.64          -60.770264      -62.720504
2018-01-13/19:01:56.67          -60.805826      -62.757725
2018-01-13/19:01:56.70          -60.832870      -62.796146
2018-01-13/19:01:56.73          -60.875620      -62.833367
2018-01-13/19:01:56.76          -60.917243      -62.870588
2018-01-13/19:01:56.79          -60.963101      -62.907809
2018-01-13/19:01:56.83          -60.996239      -62.946230
2018-01-13/19:01:56.86          -61.023893      -62.983451
2018-01-13/19:01:56.89          -61.051528      -63.020672
2018-01-13/19:01:56.92          -61.083023      -63.057893
2018-01-13/19:01:56.95          -61.121398      -63.096315
2018-01-13/19:01:56.98          -61.155715      -63.133535
2018-01-13/19:01:57.01          -61.187115      -63.168821
2018-01-13/19:01:57.04          -61.219817      -63.202885
2018-01-13/19:01:57.08          -61.246704      -63.238047
2018-01-13/19:01:57.11          -61.297311      -63.272111
2018-01-13/19:01:57.14          -61.337569      -63.306174
2018-01-13/19:01:57.17          -61.390975      -63.340238
2018-01-13/19:01:57.20          -61.434930      -63.375400
2018-01-13/19:01:57.23          -61.470812      -63.409464
2018-01-13/19:01:57.26          -61.517630      -63.443527
2018-01-13/19:01:57.29          -61.559643      -63.477591
2018-01-13/19:01:57.33          -61.599596      -63.512753
2018-01-13/19:01:57.36          -61.635876      -63.546817
2018-01-13/19:01:57.39          -61.658901      -63.580880
2018-01-13/19:01:57.42          -61.694774      -63.614944
2018-01-13/19:01:57.45          -61.732295      -63.650106
2018-01-13/19:01:57.48          -61.768697      -63.684170
2018-01-13/19:01:57.51          -61.809910      -63.718233
2018-01-13/19:01:57.54          -61.847633      -63.752297
2018-01-13/19:01:57.58          -61.891758      -63.787459
2018-01-13/19:01:57.61          -61.931334      -63.821523
2018-01-13/19:01:57.64          -61.968842      -63.855586
2018-01-13/19:01:57.67          -62.000134      -63.889650
2018-01-13/19:01:57.70          -62.029830      -63.924812
2018-01-13/19:01:57.73          -62.051677      -63.958876
2018-01-13/19:01:57.76          -62.076472      -63.992939
2018-01-13/19:01:57.79          -62.109143      -64.027003
2018-01-13/19:01:57.83          -62.141073      -64.062165
2018-01-13/19:01:57.86          -62.163233      -64.096229
2018-01-13/19:01:57.89          -62.196958      -64.130292
2018-01-13/19:01:57.92          -62.243127      -64.164356
2018-01-13/19:01:57.95          -62.284475      -64.199518
2018-01-13/19:01:57.98          -62.317539      -64.233582
2018-01-13/19:01:58.01          -62.352014      -64.265585
2018-01-13/19:01:58.04          -62.396773      -64.296288
2018-01-13/19:01:58.08          -62.426790      -64.327981
2018-01-13/19:01:58.11          -62.470227      -64.358683
2018-01-13/19:01:58.14          -62.508567      -64.389386
2018-01-13/19:01:58.17          -62.543615      -64.420088
2018-01-13/19:01:58.20          -62.574534      -64.451781
2018-01-13/19:01:58.23          -62.611003      -64.482484
2018-01-13/19:01:58.26          -62.653675      -64.513186
2018-01-13/19:01:58.29          -62.688398      -64.543889
2018-01-13/19:01:58.33          -62.712974      -64.575582
2018-01-13/19:01:58.36          -62.750748      -64.606284
2018-01-13/19:01:58.39          -62.775209      -64.636987
2018-01-13/19:01:58.42          -62.816329      -64.667689
2018-01-13/19:01:58.45          -62.842651      -64.699382
2018-01-13/19:01:58.48          -62.872749      -64.730084
2018-01-13/19:01:58.51          -62.906284      -64.760787
2018-01-13/19:01:58.54          -62.944660      -64.791489
2018-01-13/19:01:58.58          -62.976839      -64.823182
2018-01-13/19:01:58.61          -63.013029      -64.853885
2018-01-13/19:01:58.64          -63.051780      -64.884587
2018-01-13/19:01:58.67          -63.089846      -64.915290
2018-01-13/19:01:58.70          -63.111984      -64.946983
2018-01-13/19:01:58.73          -63.152345      -64.977685
2018-01-13/19:01:58.76          -63.181713      -65.008388
2018-01-13/19:01:58.79          -63.215352      -65.039090
2018-01-13/19:01:58.83          -63.238285      -65.070783
2018-01-13/19:01:58.86          -63.275640      -65.101486
2018-01-13/19:01:58.89          -63.310734      -65.132188
2018-01-13/19:01:58.92          -63.336888      -65.162891
2018-01-13/19:01:58.95          -63.363776      -65.194584
2018-01-13/19:01:58.98          -63.396730      -65.225286
2018-01-13/19:01:59.01          -63.418584      -65.253827
2018-01-13/19:01:59.04          -63.450890      -65.281002
2018-01-13/19:01:59.08          -63.469654      -65.309054
2018-01-13/19:01:59.11          -63.503456      -65.336229
2018-01-13/19:01:59.14          -63.527883      -65.363404
2018-01-13/19:01:59.17          -63.558040      -65.390579
2018-01-13/19:01:59.20          -63.592819      -65.418631
2018-01-13/19:01:59.23          -63.621108      -65.445806
2018-01-13/19:01:59.26          -63.658361      -65.472981
2018-01-13/19:01:59.29          -63.699636      -65.500156
2018-01-13/19:01:59.33          -63.730349      -65.528208
2018-01-13/19:01:59.36          -63.768921      -65.555383
2018-01-13/19:01:59.39          -63.796315      -65.582558
2018-01-13/19:01:59.42          -63.824065      -65.609733
2018-01-13/19:01:59.45          -63.858644      -65.637785
2018-01-13/19:01:59.48          -63.889405      -65.664960
2018-01-13/19:01:59.51          -63.926819      -65.692135
2018-01-13/19:01:59.54          -63.949909      -65.719311
2018-01-13/19:01:59.58          -63.976214      -65.747362
2018-01-13/19:01:59.61          -64.003246      -65.774537
2018-01-13/19:01:59.64          -64.036574      -65.801713
2018-01-13/19:01:59.67          -64.081209      -65.828888
2018-01-13/19:01:59.70          -64.125106      -65.856940
2018-01-13/19:01:59.73          -64.155393      -65.884115
2018-01-13/19:01:59.76          -64.188454      -65.911290
2018-01-13/19:01:59.79          -64.211294      -65.938465
2018-01-13/19:01:59.83          -64.242150      -65.966517
2018-01-13/19:01:59.86          -64.261628      -65.993692
2018-01-13/19:01:59.89          -64.291553      -66.020867
2018-01-13/19:01:59.92          -64.316733      -66.048042
2018-01-13/19:01:59.95          -64.336681      -66.076094
2018-01-13/19:01:59.98          -64.365056      -66.103269
2018-01-13/19:02:00.01          -64.399443      -66.128175
2018-01-13/19:02:00.04          -64.433341      -66.151647
2018-01-13/19:02:00.08          -64.460706      -66.175876
2018-01-13/19:02:00.11          -64.494155      -66.199349
2018-01-13/19:02:00.14          -64.532756      -66.222821
2018-01-13/19:02:00.17          -64.563404      -66.246293
2018-01-13/19:02:00.20          -64.591071      -66.270523
2018-01-13/19:02:00.23          -64.615683      -66.293995
2018-01-13/19:02:00.26          -64.638374      -66.317467
2018-01-13/19:02:00.29          -64.664145      -66.340940
2018-01-13/19:02:00.33          -64.684000      -66.365169
2018-01-13/19:02:00.36          -64.722675      -66.388641
2018-01-13/19:02:00.39          -64.748819      -66.412114
2018-01-13/19:02:00.42          -64.780953      -66.435586
2018-01-13/19:02:00.45          -64.814138      -66.459816
2018-01-13/19:02:00.48          -64.847851      -66.483288
2018-01-13/19:02:00.51          -64.868544      -66.506760
2018-01-13/19:02:00.54          -64.903963      -66.530232
2018-01-13/19:02:00.58          -64.928460      -66.554462
2018-01-13/19:02:00.61          -64.952338      -66.577934
2018-01-13/19:02:00.64          -64.972834      -66.601407
2018-01-13/19:02:00.67          -64.994526      -66.624879
2018-01-13/19:02:00.70          -65.013733      -66.649108
2018-01-13/19:02:00.73          -65.041118      -66.672581
2018-01-13/19:02:00.76          -65.069802      -66.696053
2018-01-13/19:02:00.79          -65.114238      -66.719525
2018-01-13/19:02:00.83          -65.142508      -66.743755
2018-01-13/19:02:00.86          -65.171951      -66.767227
2018-01-13/19:02:00.89          -65.209693      -66.790699
2018-01-13/19:02:00.92          -65.243911      -66.814172
2018-01-13/19:02:00.95          -65.269478      -66.838401
2018-01-13/19:02:00.98          -65.303841      -66.861873
2018-01-13/19:02:01.01          -65.329505      -66.882986
2018-01-13/19:02:01.04          -65.353123      -66.902609
2018-01-13/19:02:01.08          -65.373533      -66.922864
2018-01-13/19:02:01.11          -65.398793      -66.942486
2018-01-13/19:02:01.14          -65.431839      -66.962109
2018-01-13/19:02:01.17          -65.456468      -66.981731
2018-01-13/19:02:01.20          -65.478370      -67.001987
2018-01-13/19:02:01.23          -65.514022      -67.021609
2018-01-13/19:02:01.26          -65.533344      -67.041232
2018-01-13/19:02:01.29          -65.554995      -67.060854
2018-01-13/19:02:01.33          -65.583398      -67.081110
2018-01-13/19:02:01.36          -65.617124      -67.100732
2018-01-13/19:02:01.39          -65.637058      -67.120355
2018-01-13/19:02:01.42          -65.656234      -67.139977
2018-01-13/19:02:01.45          -65.677353      -67.160232
2018-01-13/19:02:01.48          -65.697936      -67.179855
2018-01-13/19:02:01.51          -65.717818      -67.199477
2018-01-13/19:02:01.54          -65.742123      -67.219100
2018-01-13/19:02:01.58          -65.774784      -67.239355
2018-01-13/19:02:01.61          -65.800297      -67.258978
2018-01-13/19:02:01.64          -65.816464      -67.278600
2018-01-13/19:02:01.67          -65.845836      -67.298223
2018-01-13/19:02:01.70          -65.864367      -67.318478
2018-01-13/19:02:01.73          -65.888627      -67.338100
2018-01-13/19:02:01.76          -65.911510      -67.357723
2018-01-13/19:02:01.79          -65.934371      -67.377345
[truncated: 166,531 more chars]
