# Supplementary material for: Miniature Dungey-like cycle at Mars
Source: Nat Commun. 2026 Jul 23;17:6129. doi: 10.1038/s41467-026-75019-3 (PMC13396348; doi:10.1038/s41467-026-75019-3)
Supplement: Supplementary file 3 — Source data [file 41467_2026_75019_MOESM3_ESM.zip › data_files/Fig_maven_20190310_182200_j_b.txt]

Panel        1:  jpar
ytitle=j!D//!N_B [uA/m!U2!N]
2019-03-10/18:20:30.03                 -NaN
2019-03-10/18:20:30.06                 -NaN
2019-03-10/18:20:30.09                 -NaN
2019-03-10/18:20:30.12                 -NaN
2019-03-10/18:20:30.15                 -NaN
2019-03-10/18:20:30.18                 -NaN
2019-03-10/18:20:30.22                 -NaN
2019-03-10/18:20:30.25                 -NaN
2019-03-10/18:20:30.28                 -NaN
2019-03-10/18:20:30.31                 -NaN
2019-03-10/18:20:30.34                 -NaN
2019-03-10/18:20:30.37                 -NaN
2019-03-10/18:20:30.40                 -NaN
2019-03-10/18:20:30.43                 -NaN
2019-03-10/18:20:30.47                 -NaN
2019-03-10/18:20:30.50                 -NaN
2019-03-10/18:20:30.53                 -NaN
2019-03-10/18:20:30.56                 -NaN
2019-03-10/18:20:30.59                 -NaN
2019-03-10/18:20:30.62                 -NaN
2019-03-10/18:20:30.65                 -NaN
2019-03-10/18:20:30.68                 -NaN
2019-03-10/18:20:30.72                 -NaN
2019-03-10/18:20:30.75                 -NaN
2019-03-10/18:20:30.78                 -NaN
2019-03-10/18:20:30.81                 -NaN
2019-03-10/18:20:30.84                 -NaN
2019-03-10/18:20:30.87                 -NaN
2019-03-10/18:20:30.90                 -NaN
2019-03-10/18:20:30.93                 -NaN
2019-03-10/18:20:30.97                 -NaN
2019-03-10/18:20:31.00                 -NaN
2019-03-10/18:20:31.03                 -NaN
2019-03-10/18:20:31.06                 -NaN
2019-03-10/18:20:31.09                 -NaN
2019-03-10/18:20:31.12                 -NaN
2019-03-10/18:20:31.15                 -NaN
2019-03-10/18:20:31.18                 -NaN
2019-03-10/18:20:31.22                 -NaN
2019-03-10/18:20:31.25                 -NaN
2019-03-10/18:20:31.28                 -NaN
2019-03-10/18:20:31.31                 -NaN
2019-03-10/18:20:31.34                 -NaN
2019-03-10/18:20:31.37                 -NaN
2019-03-10/18:20:31.40                 -NaN
2019-03-10/18:20:31.43                 -NaN
2019-03-10/18:20:31.47                 -NaN
2019-03-10/18:20:31.50                 -NaN
2019-03-10/18:20:31.53                 -NaN
2019-03-10/18:20:31.56                 -NaN
2019-03-10/18:20:31.59                 -NaN
2019-03-10/18:20:31.62                 -NaN
2019-03-10/18:20:31.65                 -NaN
2019-03-10/18:20:31.68                 -NaN
2019-03-10/18:20:31.72                 -NaN
2019-03-10/18:20:31.75                 -NaN
2019-03-10/18:20:31.78                 -NaN
2019-03-10/18:20:31.81                 -NaN
2019-03-10/18:20:31.84                 -NaN
2019-03-10/18:20:31.87                 -NaN
2019-03-10/18:20:31.90                 -NaN
2019-03-10/18:20:31.93                 -NaN
2019-03-10/18:20:31.97                 -NaN
2019-03-10/18:20:32.00                 -NaN
2019-03-10/18:20:32.03                 -NaN
2019-03-10/18:20:32.06                 -NaN
2019-03-10/18:20:32.09                 -NaN
2019-03-10/18:20:32.12                 -NaN
2019-03-10/18:20:32.15                 -NaN
2019-03-10/18:20:32.18                 -NaN
2019-03-10/18:20:32.22                 -NaN
2019-03-10/18:20:32.25                 -NaN
2019-03-10/18:20:32.28                 -NaN
2019-03-10/18:20:32.31                 -NaN
2019-03-10/18:20:32.34                 -NaN
2019-03-10/18:20:32.37                 -NaN
2019-03-10/18:20:32.40                 -NaN
2019-03-10/18:20:32.43                 -NaN
2019-03-10/18:20:32.47                 -NaN
2019-03-10/18:20:32.50                 -NaN
2019-03-10/18:20:32.53                 -NaN
2019-03-10/18:20:32.56                 -NaN
2019-03-10/18:20:32.59                 -NaN
2019-03-10/18:20:32.62                 -NaN
2019-03-10/18:20:32.65                 -NaN
2019-03-10/18:20:32.68                 -NaN
2019-03-10/18:20:32.72                 -NaN
2019-03-10/18:20:32.75                 -NaN
2019-03-10/18:20:32.78                 -NaN
2019-03-10/18:20:32.81                 -NaN
2019-03-10/18:20:32.84                 -NaN
2019-03-10/18:20:32.87                 -NaN
2019-03-10/18:20:32.90                 -NaN
2019-03-10/18:20:32.93                 -NaN
2019-03-10/18:20:32.97                 -NaN
2019-03-10/18:20:33.00                 -NaN
2019-03-10/18:20:33.03                 -NaN
2019-03-10/18:20:33.06                 -NaN
2019-03-10/18:20:33.09                 -NaN
2019-03-10/18:20:33.12                 -NaN
2019-03-10/18:20:33.15                 -NaN
2019-03-10/18:20:33.18                 -NaN
2019-03-10/18:20:33.22                 -NaN
2019-03-10/18:20:33.25                 -NaN
2019-03-10/18:20:33.28                 -NaN
2019-03-10/18:20:33.31                 -NaN
2019-03-10/18:20:33.34                 -NaN
2019-03-10/18:20:33.37                 -NaN
2019-03-10/18:20:33.40                 -NaN
2019-03-10/18:20:33.43                 -NaN
2019-03-10/18:20:33.47                 -NaN
2019-03-10/18:20:33.50                 -NaN
2019-03-10/18:20:33.53                 -NaN
2019-03-10/18:20:33.56                 -NaN
2019-03-10/18:20:33.59                 -NaN
2019-03-10/18:20:33.62                 -NaN
2019-03-10/18:20:33.65                 -NaN
2019-03-10/18:20:33.68                 -NaN
2019-03-10/18:20:33.72                 -NaN
2019-03-10/18:20:33.75                 -NaN
2019-03-10/18:20:33.78                 -NaN
2019-03-10/18:20:33.81                 -NaN
2019-03-10/18:20:33.84                 -NaN
2019-03-10/18:20:33.87                 -NaN
2019-03-10/18:20:33.90                 -NaN
2019-03-10/18:20:33.93                 -NaN
2019-03-10/18:20:33.97                 -NaN
2019-03-10/18:20:34.00                 -NaN
2019-03-10/18:20:34.03                 -NaN
2019-03-10/18:20:34.06                 -NaN
2019-03-10/18:20:34.09                 -NaN
2019-03-10/18:20:34.12                 -NaN
2019-03-10/18:20:34.15                 -NaN
2019-03-10/18:20:34.18                 -NaN
2019-03-10/18:20:34.22                 -NaN
2019-03-10/18:20:34.25                 -NaN
2019-03-10/18:20:34.28                 -NaN
2019-03-10/18:20:34.31                 -NaN
2019-03-10/18:20:34.34                 -NaN
2019-03-10/18:20:34.37                 -NaN
2019-03-10/18:20:34.40                 -NaN
2019-03-10/18:20:34.43                 -NaN
2019-03-10/18:20:34.47                 -NaN
2019-03-10/18:20:34.50                 -NaN
2019-03-10/18:20:34.53                 -NaN
2019-03-10/18:20:34.56                 -NaN
2019-03-10/18:20:34.59                 -NaN
2019-03-10/18:20:34.62                 -NaN
2019-03-10/18:20:34.65                 -NaN
2019-03-10/18:20:34.68                 -NaN
2019-03-10/18:20:34.72                 -NaN
2019-03-10/18:20:34.75                 -NaN
2019-03-10/18:20:34.78                 -NaN
2019-03-10/18:20:34.81                 -NaN
2019-03-10/18:20:34.84                 -NaN
2019-03-10/18:20:34.87                 -NaN
2019-03-10/18:20:34.90                 -NaN
2019-03-10/18:20:34.93                 -NaN
2019-03-10/18:20:34.97                 -NaN
2019-03-10/18:20:35.00                 -NaN
2019-03-10/18:20:35.03                 -NaN
2019-03-10/18:20:35.06                 -NaN
2019-03-10/18:20:35.09                 -NaN
2019-03-10/18:20:35.12                 -NaN
2019-03-10/18:20:35.15                 -NaN
2019-03-10/18:20:35.18                 -NaN
2019-03-10/18:20:35.22                 -NaN
2019-03-10/18:20:35.25                 -NaN
2019-03-10/18:20:35.28                 -NaN
2019-03-10/18:20:35.31                 -NaN
2019-03-10/18:20:35.34                 -NaN
2019-03-10/18:20:35.37                 -NaN
2019-03-10/18:20:35.40                 -NaN
2019-03-10/18:20:35.43                 -NaN
2019-03-10/18:20:35.47                 -NaN
2019-03-10/18:20:35.50                 -NaN
2019-03-10/18:20:35.53                 -NaN
2019-03-10/18:20:35.56                 -NaN
2019-03-10/18:20:35.59                 -NaN
2019-03-10/18:20:35.62                 -NaN
2019-03-10/18:20:35.65                 -NaN
2019-03-10/18:20:35.68                 -NaN
2019-03-10/18:20:35.72                 -NaN
2019-03-10/18:20:35.75                 -NaN
2019-03-10/18:20:35.78                 -NaN
2019-03-10/18:20:35.81                 -NaN
2019-03-10/18:20:35.84                 -NaN
2019-03-10/18:20:35.87                 -NaN
2019-03-10/18:20:35.90                 -NaN
2019-03-10/18:20:35.93                 -NaN
2019-03-10/18:20:35.97                 -NaN
2019-03-10/18:20:36.00                 -NaN
2019-03-10/18:20:36.03                 -NaN
2019-03-10/18:20:36.06                 -NaN
2019-03-10/18:20:36.09                 -NaN
2019-03-10/18:20:36.12                 -NaN
2019-03-10/18:20:36.15                 -NaN
2019-03-10/18:20:36.18                 -NaN
2019-03-10/18:20:36.22                 -NaN
2019-03-10/18:20:36.25                 -NaN
2019-03-10/18:20:36.28                 -NaN
2019-03-10/18:20:36.31                 -NaN
2019-03-10/18:20:36.34                 -NaN
2019-03-10/18:20:36.37                 -NaN
2019-03-10/18:20:36.40                 -NaN
2019-03-10/18:20:36.43                 -NaN
2019-03-10/18:20:36.47                 -NaN
2019-03-10/18:20:36.50                 -NaN
2019-03-10/18:20:36.53                 -NaN
2019-03-10/18:20:36.56                 -NaN
2019-03-10/18:20:36.59                 -NaN
2019-03-10/18:20:36.62                 -NaN
2019-03-10/18:20:36.65                 -NaN
2019-03-10/18:20:36.68                 -NaN
2019-03-10/18:20:36.72                 -NaN
2019-03-10/18:20:36.75                 -NaN
2019-03-10/18:20:36.78                 -NaN
2019-03-10/18:20:36.81                 -NaN
2019-03-10/18:20:36.84                 -NaN
2019-03-10/18:20:36.87                 -NaN
2019-03-10/18:20:36.90                 -NaN
2019-03-10/18:20:36.93                 -NaN
2019-03-10/18:20:36.97                 -NaN
2019-03-10/18:20:37.00                 -NaN
2019-03-10/18:20:37.03                 -NaN
2019-03-10/18:20:37.06                 -NaN
2019-03-10/18:20:37.09                 -NaN
2019-03-10/18:20:37.12                 -NaN
2019-03-10/18:20:37.15                 -NaN
2019-03-10/18:20:37.18                 -NaN
2019-03-10/18:20:37.22                 -NaN
2019-03-10/18:20:37.25                 -NaN
2019-03-10/18:20:37.28                 -NaN
2019-03-10/18:20:37.31                 -NaN
2019-03-10/18:20:37.34                 -NaN
2019-03-10/18:20:37.37                 -NaN
2019-03-10/18:20:37.40                 -NaN
2019-03-10/18:20:37.43                 -NaN
2019-03-10/18:20:37.47                 -NaN
2019-03-10/18:20:37.50                 -NaN
2019-03-10/18:20:37.53                 -NaN
2019-03-10/18:20:37.56                 -NaN
2019-03-10/18:20:37.59                 -NaN
2019-03-10/18:20:37.62                 -NaN
2019-03-10/18:20:37.65                 -NaN
2019-03-10/18:20:37.68                 -NaN
2019-03-10/18:20:37.72                 -NaN
2019-03-10/18:20:37.75                 -NaN
2019-03-10/18:20:37.78                 -NaN
2019-03-10/18:20:37.81                 -NaN
2019-03-10/18:20:37.84                 -NaN
2019-03-10/18:20:37.87                 -NaN
2019-03-10/18:20:37.90                 -NaN
2019-03-10/18:20:37.93                 -NaN
2019-03-10/18:20:37.97                 -NaN
2019-03-10/18:20:38.00                 -NaN
2019-03-10/18:20:38.03                 -NaN
2019-03-10/18:20:38.06                 -NaN
2019-03-10/18:20:38.09                 -NaN
2019-03-10/18:20:38.12                 -NaN
2019-03-10/18:20:38.15                 -NaN
2019-03-10/18:20:38.18                 -NaN
2019-03-10/18:20:38.22                 -NaN
2019-03-10/18:20:38.25                 -NaN
2019-03-10/18:20:38.28                 -NaN
2019-03-10/18:20:38.31                 -NaN
2019-03-10/18:20:38.34                 -NaN
2019-03-10/18:20:38.37                 -NaN
2019-03-10/18:20:38.40                 -NaN
2019-03-10/18:20:38.43                 -NaN
2019-03-10/18:20:38.47                 -NaN
2019-03-10/18:20:38.50                 -NaN
2019-03-10/18:20:38.53                 -NaN
2019-03-10/18:20:38.56                 -NaN
2019-03-10/18:20:38.59                 -NaN
2019-03-10/18:20:38.62                 -NaN
2019-03-10/18:20:38.65                 -NaN
2019-03-10/18:20:38.68                 -NaN
2019-03-10/18:20:38.72                 -NaN
2019-03-10/18:20:38.75                 -NaN
2019-03-10/18:20:38.78                 -NaN
2019-03-10/18:20:38.81                 -NaN
2019-03-10/18:20:38.84                 -NaN
2019-03-10/18:20:38.87                 -NaN
2019-03-10/18:20:38.90                 -NaN
2019-03-10/18:20:38.93                 -NaN
2019-03-10/18:20:38.97                 -NaN
2019-03-10/18:20:39.00                 -NaN
2019-03-10/18:20:39.03                 -NaN
2019-03-10/18:20:39.06                 -NaN
2019-03-10/18:20:39.09                 -NaN
2019-03-10/18:20:39.12                 -NaN
2019-03-10/18:20:39.15                 -NaN
2019-03-10/18:20:39.18                 -NaN
2019-03-10/18:20:39.22                 -NaN
2019-03-10/18:20:39.25                 -NaN
2019-03-10/18:20:39.28                 -NaN
2019-03-10/18:20:39.31                 -NaN
2019-03-10/18:20:39.34                 -NaN
2019-03-10/18:20:39.37                 -NaN
2019-03-10/18:20:39.40                 -NaN
2019-03-10/18:20:39.43                 -NaN
2019-03-10/18:20:39.47                 -NaN
2019-03-10/18:20:39.50                 -NaN
2019-03-10/18:20:39.53                 -NaN
2019-03-10/18:20:39.56                 -NaN
2019-03-10/18:20:39.59                 -NaN
2019-03-10/18:20:39.62                 -NaN
2019-03-10/18:20:39.65                 -NaN
2019-03-10/18:20:39.68                 -NaN
2019-03-10/18:20:39.72                 -NaN
2019-03-10/18:20:39.75                 -NaN
2019-03-10/18:20:39.78                 -NaN
2019-03-10/18:20:39.81                 -NaN
2019-03-10/18:20:39.84                 -NaN
2019-03-10/18:20:39.87                 -NaN
2019-03-10/18:20:39.90                 -NaN
2019-03-10/18:20:39.93                 -NaN
2019-03-10/18:20:39.97                 -NaN
2019-03-10/18:20:40.00                 -NaN
2019-03-10/18:20:40.03                 -NaN
2019-03-10/18:20:40.06                 -NaN
2019-03-10/18:20:40.09                 -NaN
2019-03-10/18:20:40.12                 -NaN
2019-03-10/18:20:40.15                 -NaN
2019-03-10/18:20:40.18                 -NaN
2019-03-10/18:20:40.22                 -NaN
2019-03-10/18:20:40.25                 -NaN
2019-03-10/18:20:40.28                 -NaN
2019-03-10/18:20:40.31                 -NaN
2019-03-10/18:20:40.34                 -NaN
2019-03-10/18:20:40.37                 -NaN
2019-03-10/18:20:40.40                 -NaN
2019-03-10/18:20:40.43                 -NaN
2019-03-10/18:20:40.47                 -NaN
2019-03-10/18:20:40.50                 -NaN
2019-03-10/18:20:40.53                 -NaN
2019-03-10/18:20:40.56                 -NaN
2019-03-10/18:20:40.59                 -NaN
2019-03-10/18:20:40.62                 -NaN
2019-03-10/18:20:40.65                 -NaN
2019-03-10/18:20:40.68                 -NaN
2019-03-10/18:20:40.72                 -NaN
2019-03-10/18:20:40.75                 -NaN
2019-03-10/18:20:40.78                 -NaN
2019-03-10/18:20:40.81                 -NaN
2019-03-10/18:20:40.84                 -NaN
2019-03-10/18:20:40.87                 -NaN
2019-03-10/18:20:40.90                 -NaN
2019-03-10/18:20:40.93                 -NaN
2019-03-10/18:20:40.97                 -NaN
2019-03-10/18:20:41.00                 -NaN
2019-03-10/18:20:41.03                 -NaN
2019-03-10/18:20:41.06                 -NaN
2019-03-10/18:20:41.09                 -NaN
2019-03-10/18:20:41.12                 -NaN
2019-03-10/18:20:41.15                 -NaN
2019-03-10/18:20:41.18                 -NaN
2019-03-10/18:20:41.22                 -NaN
2019-03-10/18:20:41.25                 -NaN
2019-03-10/18:20:41.28                 -NaN
2019-03-10/18:20:41.31                 -NaN
2019-03-10/18:20:41.34                 -NaN
2019-03-10/18:20:41.37                 -NaN
2019-03-10/18:20:41.40                 -NaN
2019-03-10/18:20:41.43                 -NaN
2019-03-10/18:20:41.47                 -NaN
2019-03-10/18:20:41.50                 -NaN
2019-03-10/18:20:41.53                 -NaN
2019-03-10/18:20:41.56                 -NaN
2019-03-10/18:20:41.59                 -NaN
2019-03-10/18:20:41.62                 -NaN
2019-03-10/18:20:41.65                 -NaN
2019-03-10/18:20:41.68                 -NaN
2019-03-10/18:20:41.72                 -NaN
2019-03-10/18:20:41.75                 -NaN
2019-03-10/18:20:41.78                 -NaN
2019-03-10/18:20:41.81                 -NaN
2019-03-10/18:20:41.84                 -NaN
2019-03-10/18:20:41.87                 -NaN
2019-03-10/18:20:41.90                 -NaN
2019-03-10/18:20:41.93                 -NaN
2019-03-10/18:20:41.97                 -NaN
2019-03-10/18:20:42.00                 -NaN
2019-03-10/18:20:42.03                 -NaN
2019-03-10/18:20:42.06                 -NaN
2019-03-10/18:20:42.09                 -NaN
2019-03-10/18:20:42.12                 -NaN
2019-03-10/18:20:42.15                 -NaN
2019-03-10/18:20:42.18                 -NaN
2019-03-10/18:20:42.22                 -NaN
2019-03-10/18:20:42.25                 -NaN
2019-03-10/18:20:42.28                 -NaN
2019-03-10/18:20:42.31                 -NaN
2019-03-10/18:20:42.34                 -NaN
2019-03-10/18:20:42.37                 -NaN
2019-03-10/18:20:42.40                 -NaN
2019-03-10/18:20:42.43                 -NaN
2019-03-10/18:20:42.47                 -NaN
2019-03-10/18:20:42.50                 -NaN
2019-03-10/18:20:42.53                 -NaN
2019-03-10/18:20:42.56                 -NaN
2019-03-10/18:20:42.59                 -NaN
2019-03-10/18:20:42.62                 -NaN
2019-03-10/18:20:42.65                 -NaN
2019-03-10/18:20:42.68                 -NaN
2019-03-10/18:20:42.72                 -NaN
2019-03-10/18:20:42.75                 -NaN
2019-03-10/18:20:42.78                 -NaN
2019-03-10/18:20:42.81                 -NaN
2019-03-10/18:20:42.84                 -NaN
2019-03-10/18:20:42.87                 -NaN
2019-03-10/18:20:42.90                 -NaN
2019-03-10/18:20:42.93                 -NaN
2019-03-10/18:20:42.97                 -NaN
2019-03-10/18:20:43.00                 -NaN
2019-03-10/18:20:43.03                 -NaN
2019-03-10/18:20:43.06                 -NaN
2019-03-10/18:20:43.09                 -NaN
2019-03-10/18:20:43.12                 -NaN
2019-03-10/18:20:43.15                 -NaN
2019-03-10/18:20:43.18                 -NaN
2019-03-10/18:20:43.22                 -NaN
2019-03-10/18:20:43.25                 -NaN
2019-03-10/18:20:43.28                 -NaN
2019-03-10/18:20:43.31                 -NaN
2019-03-10/18:20:43.34                 -NaN
2019-03-10/18:20:43.37                 -NaN
2019-03-10/18:20:43.40                 -NaN
2019-03-10/18:20:43.43                 -NaN
2019-03-10/18:20:43.47                 -NaN
2019-03-10/18:20:43.50                 -NaN
2019-03-10/18:20:43.53                 -NaN
2019-03-10/18:20:43.56                 -NaN
2019-03-10/18:20:43.59                 -NaN
2019-03-10/18:20:43.62                 -NaN
2019-03-10/18:20:43.65                 -NaN
2019-03-10/18:20:43.68                 -NaN
2019-03-10/18:20:43.72                 -NaN
2019-03-10/18:20:43.75                 -NaN
2019-03-10/18:20:43.78                 -NaN
2019-03-10/18:20:43.81                 -NaN
2019-03-10/18:20:43.84                 -NaN
2019-03-10/18:20:43.87                 -NaN
2019-03-10/18:20:43.90                 -NaN
2019-03-10/18:20:43.93                 -NaN
2019-03-10/18:20:43.97                 -NaN
2019-03-10/18:20:44.00                 -NaN
2019-03-10/18:20:44.03                 -NaN
2019-03-10/18:20:44.06                 -NaN
2019-03-10/18:20:44.09                 -NaN
2019-03-10/18:20:44.12                 -NaN
2019-03-10/18:20:44.15                 -NaN
2019-03-10/18:20:44.18                 -NaN
2019-03-10/18:20:44.22                 -NaN
2019-03-10/18:20:44.25                 -NaN
2019-03-10/18:20:44.28                 -NaN
2019-03-10/18:20:44.31                 -NaN
2019-03-10/18:20:44.34                 -NaN
2019-03-10/18:20:44.37                 -NaN
2019-03-10/18:20:44.40                 -NaN
2019-03-10/18:20:44.43                 -NaN
2019-03-10/18:20:44.47                 -NaN
2019-03-10/18:20:44.50                 -NaN
2019-03-10/18:20:44.53                 -NaN
2019-03-10/18:20:44.56                 -NaN
2019-03-10/18:20:44.59                 -NaN
2019-03-10/18:20:44.62                 -NaN
2019-03-10/18:20:44.65                 -NaN
2019-03-10/18:20:44.68                 -NaN
2019-03-10/18:20:44.72                 -NaN
2019-03-10/18:20:44.75                 -NaN
2019-03-10/18:20:44.78                 -NaN
2019-03-10/18:20:44.81                 -NaN
2019-03-10/18:20:44.84                 -NaN
2019-03-10/18:20:44.87                 -NaN
2019-03-10/18:20:44.90                 -NaN
2019-03-10/18:20:44.93                 -NaN
2019-03-10/18:20:44.97                 -NaN
2019-03-10/18:20:45.00                 -NaN
2019-03-10/18:20:45.03                 -NaN
2019-03-10/18:20:45.06                 -NaN
2019-03-10/18:20:45.09                 -NaN
2019-03-10/18:20:45.12                 -NaN
2019-03-10/18:20:45.15                 -NaN
2019-03-10/18:20:45.18                 -NaN
2019-03-10/18:20:45.22                 -NaN
2019-03-10/18:20:45.25                 -NaN
2019-03-10/18:20:45.28                 -NaN
2019-03-10/18:20:45.31                 -NaN
2019-03-10/18:20:45.34                 -NaN
2019-03-10/18:20:45.37                 -NaN
2019-03-10/18:20:45.40                 -NaN
2019-03-10/18:20:45.43                 -NaN
2019-03-10/18:20:45.47                 -NaN
2019-03-10/18:20:45.50                 -NaN
2019-03-10/18:20:45.53                 -NaN
2019-03-10/18:20:45.56                 -NaN
2019-03-10/18:20:45.59                 -NaN
2019-03-10/18:20:45.62                 -NaN
2019-03-10/18:20:45.65                 -NaN
2019-03-10/18:20:45.68                 -NaN
2019-03-10/18:20:45.72                 -NaN
2019-03-10/18:20:45.75                 -NaN
2019-03-10/18:20:45.78                 -NaN
2019-03-10/18:20:45.81                 -NaN
2019-03-10/18:20:45.84                 -NaN
2019-03-10/18:20:45.87                 -NaN
2019-03-10/18:20:45.90                 -NaN
2019-03-10/18:20:45.93                 -NaN
2019-03-10/18:20:45.97                 -NaN
2019-03-10/18:20:46.00                 -NaN
2019-03-10/18:20:46.03                 -NaN
2019-03-10/18:20:46.06                 -NaN
2019-03-10/18:20:46.09                 -NaN
2019-03-10/18:20:46.12                 -NaN
2019-03-10/18:20:46.15                 -NaN
2019-03-10/18:20:46.18                 -NaN
2019-03-10/18:20:46.22                 -NaN
2019-03-10/18:20:46.25                 -NaN
2019-03-10/18:20:46.28                 -NaN
2019-03-10/18:20:46.31                 -NaN
2019-03-10/18:20:46.34                 -NaN
2019-03-10/18:20:46.37                 -NaN
2019-03-10/18:20:46.40                 -NaN
2019-03-10/18:20:46.43                 -NaN
2019-03-10/18:20:46.47                 -NaN
2019-03-10/18:20:46.50                 -NaN
2019-03-10/18:20:46.53                 -NaN
2019-03-10/18:20:46.56                 -NaN
2019-03-10/18:20:46.59                 -NaN
2019-03-10/18:20:46.62                 -NaN
2019-03-10/18:20:46.65                 -NaN
2019-03-10/18:20:46.68                 -NaN
2019-03-10/18:20:46.72                 -NaN
2019-03-10/18:20:46.75                 -NaN
2019-03-10/18:20:46.78                 -NaN
2019-03-10/18:20:46.81                 -NaN
2019-03-10/18:20:46.84                 -NaN
2019-03-10/18:20:46.87                 -NaN
2019-03-10/18:20:46.90                 -NaN
2019-03-10/18:20:46.93                 -NaN
2019-03-10/18:20:46.97                 -NaN
2019-03-10/18:20:47.00                 -NaN
2019-03-10/18:20:47.03                 -NaN
2019-03-10/18:20:47.06                 -NaN
2019-03-10/18:20:47.09                 -NaN
2019-03-10/18:20:47.12                 -NaN
2019-03-10/18:20:47.15                 -NaN
2019-03-10/18:20:47.18                 -NaN
2019-03-10/18:20:47.22                 -NaN
2019-03-10/18:20:47.25                 -NaN
2019-03-10/18:20:47.28                 -NaN
2019-03-10/18:20:47.31                 -NaN
2019-03-10/18:20:47.34                 -NaN
2019-03-10/18:20:47.37                 -NaN
2019-03-10/18:20:47.40                 -NaN
2019-03-10/18:20:47.43                 -NaN
2019-03-10/18:20:47.47                 -NaN
2019-03-10/18:20:47.50                 -NaN
2019-03-10/18:20:47.53                 -NaN
2019-03-10/18:20:47.56                 -NaN
2019-03-10/18:20:47.59                 -NaN
2019-03-10/18:20:47.62                 -NaN
2019-03-10/18:20:47.65                 -NaN
2019-03-10/18:20:47.68                 -NaN
2019-03-10/18:20:47.72                 -NaN
2019-03-10/18:20:47.75                 -NaN
2019-03-10/18:20:47.78                 -NaN
2019-03-10/18:20:47.81                 -NaN
2019-03-10/18:20:47.84                 -NaN
2019-03-10/18:20:47.87                 -NaN
2019-03-10/18:20:47.90                 -NaN
2019-03-10/18:20:47.93                 -NaN
2019-03-10/18:20:47.97                 -NaN
2019-03-10/18:20:48.00                 -NaN
2019-03-10/18:20:48.03                 -NaN
2019-03-10/18:20:48.06                 -NaN
2019-03-10/18:20:48.09                 -NaN
2019-03-10/18:20:48.12                 -NaN
2019-03-10/18:20:48.15                 -NaN
2019-03-10/18:20:48.18                 -NaN
2019-03-10/18:20:48.22                 -NaN
2019-03-10/18:20:48.25                 -NaN
2019-03-10/18:20:48.28                 -NaN
2019-03-10/18:20:48.31                 -NaN
2019-03-10/18:20:48.34                 -NaN
2019-03-10/18:20:48.37                 -NaN
2019-03-10/18:20:48.40                 -NaN
2019-03-10/18:20:48.43                 -NaN
2019-03-10/18:20:48.47                 -NaN
2019-03-10/18:20:48.50                 -NaN
2019-03-10/18:20:48.53                 -NaN
2019-03-10/18:20:48.56                 -NaN
2019-03-10/18:20:48.59                 -NaN
2019-03-10/18:20:48.62                 -NaN
2019-03-10/18:20:48.65                 -NaN
2019-03-10/18:20:48.68                 -NaN
2019-03-10/18:20:48.72                 -NaN
2019-03-10/18:20:48.75                 -NaN
2019-03-10/18:20:48.78                 -NaN
2019-03-10/18:20:48.81                 -NaN
2019-03-10/18:20:48.84                 -NaN
2019-03-10/18:20:48.87                 -NaN
2019-03-10/18:20:48.90                 -NaN
2019-03-10/18:20:48.93                 -NaN
2019-03-10/18:20:48.97                 -NaN
2019-03-10/18:20:49.00                 -NaN
2019-03-10/18:20:49.03                 -NaN
2019-03-10/18:20:49.06                 -NaN
2019-03-10/18:20:49.09                 -NaN
2019-03-10/18:20:49.12                 -NaN
2019-03-10/18:20:49.15                 -NaN
2019-03-10/18:20:49.18                 -NaN
2019-03-10/18:20:49.22                 -NaN
2019-03-10/18:20:49.25                 -NaN
2019-03-10/18:20:49.28                 -NaN
2019-03-10/18:20:49.31                 -NaN
2019-03-10/18:20:49.34                 -NaN
2019-03-10/18:20:49.37                 -NaN
2019-03-10/18:20:49.40                 -NaN
2019-03-10/18:20:49.43                 -NaN
2019-03-10/18:20:49.47                 -NaN
2019-03-10/18:20:49.50                 -NaN
2019-03-10/18:20:49.53                 -NaN
2019-03-10/18:20:49.56                 -NaN
2019-03-10/18:20:49.59                 -NaN
2019-03-10/18:20:49.62                 -NaN
2019-03-10/18:20:49.65                 -NaN
2019-03-10/18:20:49.68                 -NaN
2019-03-10/18:20:49.72                 -NaN
2019-03-10/18:20:49.75                 -NaN
2019-03-10/18:20:49.78                 -NaN
2019-03-10/18:20:49.81                 -NaN
2019-03-10/18:20:49.84                 -NaN
2019-03-10/18:20:49.87                 -NaN
2019-03-10/18:20:49.90                 -NaN
2019-03-10/18:20:49.93                 -NaN
2019-03-10/18:20:49.97                 -NaN
2019-03-10/18:20:50.00                 -NaN
2019-03-10/18:20:50.03                 -NaN
2019-03-10/18:20:50.06                 -NaN
2019-03-10/18:20:50.09                 -NaN
2019-03-10/18:20:50.12                 -NaN
2019-03-10/18:20:50.15                 -NaN
2019-03-10/18:20:50.18                 -NaN
2019-03-10/18:20:50.22                 -NaN
2019-03-10/18:20:50.25                 -NaN
2019-03-10/18:20:50.28                 -NaN
2019-03-10/18:20:50.31                 -NaN
2019-03-10/18:20:50.34                 -NaN
2019-03-10/18:20:50.37                 -NaN
2019-03-10/18:20:50.40                 -NaN
2019-03-10/18:20:50.43                 -NaN
2019-03-10/18:20:50.47                 -NaN
2019-03-10/18:20:50.50                 -NaN
2019-03-10/18:20:50.53                 -NaN
2019-03-10/18:20:50.56                 -NaN
2019-03-10/18:20:50.59                 -NaN
2019-03-10/18:20:50.62                 -NaN
2019-03-10/18:20:50.65                 -NaN
2019-03-10/18:20:50.68                 -NaN
2019-03-10/18:20:50.72                 -NaN
2019-03-10/18:20:50.75                 -NaN
2019-03-10/18:20:50.78                 -NaN
2019-03-10/18:20:50.81                 -NaN
2019-03-10/18:20:50.84                 -NaN
2019-03-10/18:20:50.87                 -NaN
2019-03-10/18:20:50.90                 -NaN
2019-03-10/18:20:50.93                 -NaN
2019-03-10/18:20:50.97                 -NaN
2019-03-10/18:20:51.00                 -NaN
2019-03-10/18:20:51.03                 -NaN
2019-03-10/18:20:51.06                 -NaN
2019-03-10/18:20:51.09                 -NaN
2019-03-10/18:20:51.12                 -NaN
2019-03-10/18:20:51.15                 -NaN
2019-03-10/18:20:51.18                 -NaN
2019-03-10/18:20:51.22                 -NaN
2019-03-10/18:20:51.25                 -NaN
2019-03-10/18:20:51.28                 -NaN
2019-03-10/18:20:51.31                 -NaN
2019-03-10/18:20:51.34                 -NaN
2019-03-10/18:20:51.37                 -NaN
2019-03-10/18:20:51.40                 -NaN
2019-03-10/18:20:51.43                 -NaN
2019-03-10/18:20:51.47                 -NaN
2019-03-10/18:20:51.50                 -NaN
2019-03-10/18:20:51.53                 -NaN
2019-03-10/18:20:51.56                 -NaN
2019-03-10/18:20:51.59                 -NaN
2019-03-10/18:20:51.62                 -NaN
2019-03-10/18:20:51.65                 -NaN
2019-03-10/18:20:51.68                 -NaN
2019-03-10/18:20:51.72                 -NaN
2019-03-10/18:20:51.75                 -NaN
2019-03-10/18:20:51.78                 -NaN
2019-03-10/18:20:51.81                 -NaN
2019-03-10/18:20:51.84                 -NaN
2019-03-10/18:20:51.87                 -NaN
2019-03-10/18:20:51.90                 -NaN
2019-03-10/18:20:51.93                 -NaN
2019-03-10/18:20:51.97                 -NaN
2019-03-10/18:20:52.00                 -NaN
2019-03-10/18:20:52.03                 -NaN
2019-03-10/18:20:52.06                 -NaN
2019-03-10/18:20:52.09                 -NaN
2019-03-10/18:20:52.12                 -NaN
2019-03-10/18:20:52.15                 -NaN
2019-03-10/18:20:52.18                 -NaN
2019-03-10/18:20:52.22                 -NaN
2019-03-10/18:20:52.25                 -NaN
2019-03-10/18:20:52.28                 -NaN
2019-03-10/18:20:52.31                 -NaN
2019-03-10/18:20:52.34                 -NaN
2019-03-10/18:20:52.37                 -NaN
2019-03-10/18:20:52.40                 -NaN
2019-03-10/18:20:52.43                 -NaN
2019-03-10/18:20:52.47                 -NaN
2019-03-10/18:20:52.50                 -NaN
2019-03-10/18:20:52.53                 -NaN
2019-03-10/18:20:52.56                 -NaN
2019-03-10/18:20:52.59                 -NaN
2019-03-10/18:20:52.62                 -NaN
2019-03-10/18:20:52.65                 -NaN
2019-03-10/18:20:52.68                 -NaN
2019-03-10/18:20:52.72                 -NaN
2019-03-10/18:20:52.75                 -NaN
2019-03-10/18:20:52.78                 -NaN
2019-03-10/18:20:52.81                 -NaN
2019-03-10/18:20:52.84                 -NaN
2019-03-10/18:20:52.87                 -NaN
2019-03-10/18:20:52.90                 -NaN
2019-03-10/18:20:52.93                 -NaN
2019-03-10/18:20:52.97                 -NaN
2019-03-10/18:20:53.00                 -NaN
2019-03-10/18:20:53.03                 -NaN
2019-03-10/18:20:53.06                 -NaN
2019-03-10/18:20:53.09                 -NaN
2019-03-10/18:20:53.12                 -NaN
2019-03-10/18:20:53.15                 -NaN
2019-03-10/18:20:53.18                 -NaN
2019-03-10/18:20:53.22                 -NaN
2019-03-10/18:20:53.25                 -NaN
2019-03-10/18:20:53.28                 -NaN
2019-03-10/18:20:53.31                 -NaN
2019-03-10/18:20:53.34                 -NaN
2019-03-10/18:20:53.37                 -NaN
2019-03-10/18:20:53.40                 -NaN
2019-03-10/18:20:53.43                 -NaN
2019-03-10/18:20:53.47                 -NaN
2019-03-10/18:20:53.50                 -NaN
2019-03-10/18:20:53.53                 -NaN
2019-03-10/18:20:53.56                 -NaN
2019-03-10/18:20:53.59                 -NaN
2019-03-10/18:20:53.62                 -NaN
2019-03-10/18:20:53.65                 -NaN
2019-03-10/18:20:53.68                 -NaN
2019-03-10/18:20:53.72                 -NaN
2019-03-10/18:20:53.75                 -NaN
2019-03-10/18:20:53.78                 -NaN
2019-03-10/18:20:53.81                 -NaN
2019-03-10/18:20:53.84                 -NaN
2019-03-10/18:20:53.87                 -NaN
2019-03-10/18:20:53.90                 -NaN
2019-03-10/18:20:53.93                 -NaN
2019-03-10/18:20:53.97                 -NaN
2019-03-10/18:20:54.00                 -NaN
2019-03-10/18:20:54.03                 -NaN
2019-03-10/18:20:54.06                 -NaN
2019-03-10/18:20:54.09                 -NaN
2019-03-10/18:20:54.12                 -NaN
2019-03-10/18:20:54.15                 -NaN
2019-03-10/18:20:54.18                 -NaN
2019-03-10/18:20:54.22                 -NaN
2019-03-10/18:20:54.25                 -NaN
2019-03-10/18:20:54.28                 -NaN
2019-03-10/18:20:54.31                 -NaN
2019-03-10/18:20:54.34                 -NaN
2019-03-10/18:20:54.37                 -NaN
2019-03-10/18:20:54.40                 -NaN
2019-03-10/18:20:54.43                 -NaN
2019-03-10/18:20:54.47                 -NaN
2019-03-10/18:20:54.50                 -NaN
2019-03-10/18:20:54.53                 -NaN
2019-03-10/18:20:54.56                 -NaN
2019-03-10/18:20:54.59                 -NaN
2019-03-10/18:20:54.62                 -NaN
2019-03-10/18:20:54.65                 -NaN
2019-03-10/18:20:54.68                 -NaN
2019-03-10/18:20:54.72                 -NaN
2019-03-10/18:20:54.75                 -NaN
2019-03-10/18:20:54.78                 -NaN
2019-03-10/18:20:54.81                 -NaN
2019-03-10/18:20:54.84                 -NaN
2019-03-10/18:20:54.87                 -NaN
2019-03-10/18:20:54.90                 -NaN
2019-03-10/18:20:54.93                 -NaN
2019-03-10/18:20:54.97                 -NaN
2019-03-10/18:20:55.00                 -NaN
2019-03-10/18:20:55.03                 -NaN
2019-03-10/18:20:55.06                 -NaN
2019-03-10/18:20:55.09                 -NaN
2019-03-10/18:20:55.12                 -NaN
2019-03-10/18:20:55.15                 -NaN
2019-03-10/18:20:55.18                 -NaN
2019-03-10/18:20:55.22                 -NaN
2019-03-10/18:20:55.25                 -NaN
2019-03-10/18:20:55.28                 -NaN
2019-03-10/18:20:55.31                 -NaN
2019-03-10/18:20:55.34                 -NaN
2019-03-10/18:20:55.37                 -NaN
2019-03-10/18:20:55.40                 -NaN
2019-03-10/18:20:55.43                 -NaN
2019-03-10/18:20:55.47                 -NaN
2019-03-10/18:20:55.50                 -NaN
2019-03-10/18:20:55.53                 -NaN
2019-03-10/18:20:55.56                 -NaN
2019-03-10/18:20:55.59                 -NaN
2019-03-10/18:20:55.62                 -NaN
2019-03-10/18:20:55.65                 -NaN
2019-03-10/18:20:55.68                 -NaN
2019-03-10/18:20:55.72                 -NaN
2019-03-10/18:20:55.75                 -NaN
2019-03-10/18:20:55.78                 -NaN
2019-03-10/18:20:55.81                 -NaN
2019-03-10/18:20:55.84                 -NaN
2019-03-10/18:20:55.87                 -NaN
2019-03-10/18:20:55.90                 -NaN
2019-03-10/18:20:55.93                 -NaN
2019-03-10/18:20:55.97                 -NaN
2019-03-10/18:20:56.00                 -NaN
2019-03-10/18:20:56.03                 -NaN
2019-03-10/18:20:56.06                 -NaN
2019-03-10/18:20:56.09                 -NaN
2019-03-10/18:20:56.12                 -NaN
2019-03-10/18:20:56.15                 -NaN
2019-03-10/18:20:56.18                 -NaN
2019-03-10/18:20:56.22                 -NaN
2019-03-10/18:20:56.25                 -NaN
2019-03-10/18:20:56.28                 -NaN
2019-03-10/18:20:56.31                 -NaN
2019-03-10/18:20:56.34                 -NaN
2019-03-10/18:20:56.37                 -NaN
2019-03-10/18:20:56.40                 -NaN
2019-03-10/18:20:56.43                 -NaN
2019-03-10/18:20:56.47                 -NaN
2019-03-10/18:20:56.50                 -NaN
2019-03-10/18:20:56.53                 -NaN
2019-03-10/18:20:56.56                 -NaN
2019-03-10/18:20:56.59                 -NaN
2019-03-10/18:20:56.62                 -NaN
2019-03-10/18:20:56.65                 -NaN
2019-03-10/18:20:56.68                 -NaN
2019-03-10/18:20:56.72                 -NaN
2019-03-10/18:20:56.75                 -NaN
2019-03-10/18:20:56.78                 -NaN
2019-03-10/18:20:56.81                 -NaN
2019-03-10/18:20:56.84                 -NaN
2019-03-10/18:20:56.87                 -NaN
2019-03-10/18:20:56.90                 -NaN
2019-03-10/18:20:56.93                 -NaN
2019-03-10/18:20:56.97                 -NaN
2019-03-10/18:20:57.00                 -NaN
2019-03-10/18:20:57.03                 -NaN
2019-03-10/18:20:57.06                 -NaN
2019-03-10/18:20:57.09                 -NaN
2019-03-10/18:20:57.12                 -NaN
2019-03-10/18:20:57.15                 -NaN
2019-03-10/18:20:57.18                 -NaN
2019-03-10/18:20:57.22                 -NaN
2019-03-10/18:20:57.25                 -NaN
2019-03-10/18:20:57.28                 -NaN
2019-03-10/18:20:57.31                 -NaN
2019-03-10/18:20:57.34                 -NaN
2019-03-10/18:20:57.37                 -NaN
2019-03-10/18:20:57.40                 -NaN
2019-03-10/18:20:57.43                 -NaN
2019-03-10/18:20:57.47                 -NaN
2019-03-10/18:20:57.50                 -NaN
2019-03-10/18:20:57.53                 -NaN
2019-03-10/18:20:57.56                 -NaN
2019-03-10/18:20:57.59                 -NaN
2019-03-10/18:20:57.62                 -NaN
2019-03-10/18:20:57.65                 -NaN
2019-03-10/18:20:57.68                 -NaN
2019-03-10/18:20:57.72                 -NaN
2019-03-10/18:20:57.75                 -NaN
2019-03-10/18:20:57.78                 -NaN
2019-03-10/18:20:57.81                 -NaN
2019-03-10/18:20:57.84                 -NaN
2019-03-10/18:20:57.87                 -NaN
2019-03-10/18:20:57.90                 -NaN
2019-03-10/18:20:57.93                 -NaN
2019-03-10/18:20:57.97                 -NaN
2019-03-10/18:20:58.00                 -NaN
2019-03-10/18:20:58.03                 -NaN
2019-03-10/18:20:58.06                 -NaN
2019-03-10/18:20:58.09                 -NaN
2019-03-10/18:20:58.12                 -NaN
2019-03-10/18:20:58.15                 -NaN
2019-03-10/18:20:58.18                 -NaN
2019-03-10/18:20:58.22                 -NaN
2019-03-10/18:20:58.25                 -NaN
2019-03-10/18:20:58.28                 -NaN
2019-03-10/18:20:58.31                 -NaN
2019-03-10/18:20:58.34                 -NaN
2019-03-10/18:20:58.37                 -NaN
2019-03-10/18:20:58.40                 -NaN
2019-03-10/18:20:58.43                 -NaN
2019-03-10/18:20:58.47                 -NaN
2019-03-10/18:20:58.50                 -NaN
2019-03-10/18:20:58.53                 -NaN
2019-03-10/18:20:58.56                 -NaN
2019-03-10/18:20:58.59                 -NaN
2019-03-10/18:20:58.62                 -NaN
2019-03-10/18:20:58.65                 -NaN
2019-03-10/18:20:58.68                 -NaN
2019-03-10/18:20:58.72                 -NaN
2019-03-10/18:20:58.75                 -NaN
2019-03-10/18:20:58.78                 -NaN
2019-03-10/18:20:58.81                 -NaN
2019-03-10/18:20:58.84                 -NaN
2019-03-10/18:20:58.87                 -NaN
2019-03-10/18:20:58.90                 -NaN
2019-03-10/18:20:58.93                 -NaN
2019-03-10/18:20:58.97                 -NaN
2019-03-10/18:20:59.00                 -NaN
2019-03-10/18:20:59.03                 -NaN
2019-03-10/18:20:59.06                 -NaN
2019-03-10/18:20:59.09                 -NaN
2019-03-10/18:20:59.12                 -NaN
2019-03-10/18:20:59.15                 -NaN
2019-03-10/18:20:59.18                 -NaN
2019-03-10/18:20:59.22                 -NaN
2019-03-10/18:20:59.25                 -NaN
2019-03-10/18:20:59.28                 -NaN
2019-03-10/18:20:59.31                 -NaN
2019-03-10/18:20:59.34                 -NaN
2019-03-10/18:20:59.37                 -NaN
2019-03-10/18:20:59.40                 -NaN
2019-03-10/18:20:59.43                 -NaN
2019-03-10/18:20:59.47                 -NaN
2019-03-10/18:20:59.50                 -NaN
2019-03-10/18:20:59.53                 -NaN
2019-03-10/18:20:59.56                 -NaN
2019-03-10/18:20:59.59                 -NaN
2019-03-10/18:20:59.62                 -NaN
2019-03-10/18:20:59.65                 -NaN
2019-03-10/18:20:59.68                 -NaN
2019-03-10/18:20:59.72                 -NaN
2019-03-10/18:20:59.75                 -NaN
2019-03-10/18:20:59.78                 -NaN
2019-03-10/18:20:59.81                 -NaN
2019-03-10/18:20:59.84                 -NaN
2019-03-10/18:20:59.87                 -NaN
2019-03-10/18:20:59.90                 -NaN
2019-03-10/18:20:59.93                 -NaN
2019-03-10/18:20:59.97                 -NaN
2019-03-10/18:21:00.00                 -NaN
2019-03-10/18:21:00.03         0.0051554003
2019-03-10/18:21:00.06        -0.0018232871
2019-03-10/18:21:00.09        -0.0079885809
2019-03-10/18:21:00.12         -0.012660942
2019-03-10/18:21:00.15         -0.013480625
2019-03-10/18:21:00.18        -0.0081228254
2019-03-10/18:21:00.22        -0.0057931613
2019-03-10/18:21:00.25         0.0033010655
2019-03-10/18:21:00.28         0.0017200564
2019-03-10/18:21:00.31         0.0038832448
2019-03-10/18:21:00.34        -0.0037779727
2019-03-10/18:21:00.37         0.0052586482
2019-03-10/18:21:00.40          0.013797896
2019-03-10/18:21:00.43          0.010406588
2019-03-10/18:21:00.47          0.015622184
2019-03-10/18:21:00.50         0.0092250522
2019-03-10/18:21:00.53         0.0015512243
2019-03-10/18:21:00.56        -0.0010893561
2019-03-10/18:21:00.59        -0.0061386793
2019-03-10/18:21:00.62         0.0045654179
2019-03-10/18:21:00.65        -0.0047862171
2019-03-10/18:21:00.68         -0.010350991
2019-03-10/18:21:00.72         -0.013019654
2019-03-10/18:21:00.75         -0.013276810
2019-03-10/18:21:00.78         -0.011721650
2019-03-10/18:21:00.81        0.00098155090
2019-03-10/18:21:00.84        -0.0073149224
2019-03-10/18:21:00.87        -0.0014621573
2019-03-10/18:21:00.90         0.0019880140
2019-03-10/18:21:00.93         0.0047608530
2019-03-10/18:21:00.97         0.0056378440
2019-03-10/18:21:01.00          0.012686642
2019-03-10/18:21:01.03          0.012563342
2019-03-10/18:21:01.06          0.020087870
2019-03-10/18:21:01.09         0.0076612505
2019-03-10/18:21:01.12          0.022279146
2019-03-10/18:21:01.15          0.013331715
2019-03-10/18:21:01.18          0.014867903
2019-03-10/18:21:01.22         0.0071603032
2019-03-10/18:21:01.25         0.0079362469
2019-03-10/18:21:01.28        0.00037379655
2019-03-10/18:21:01.31         0.0025993016
2019-03-10/18:21:01.34        -0.0064506116
2019-03-10/18:21:01.37        -0.0013555637
2019-03-10/18:21:01.40         -0.014218346
2019-03-10/18:21:01.43        -0.0012262406
2019-03-10/18:21:01.47         -0.010641661
2019-03-10/18:21:01.50        -0.0056304853
2019-03-10/18:21:01.53        0.00097057741
2019-03-10/18:21:01.56         -0.011598031
2019-03-10/18:21:01.59        -0.0097686456
2019-03-10/18:21:01.62        0.00043621495
2019-03-10/18:21:01.65        -0.0015382046
2019-03-10/18:21:01.68         0.0089306091
2019-03-10/18:21:01.72        0.00060370751
2019-03-10/18:21:01.75          0.012966210
2019-03-10/18:21:01.78          0.013430947
2019-03-10/18:21:01.81        0.00095784950
2019-03-10/18:21:01.84          0.012270199
2019-03-10/18:21:01.87         0.0085018070
2019-03-10/18:21:01.90         0.0089737915
2019-03-10/18:21:01.93        -0.0015201703
2019-03-10/18:21:01.97        -0.0057462454
2019-03-10/18:21:02.00        -0.0075797930
2019-03-10/18:21:02.03         -0.015473963
2019-03-10/18:21:02.06         -0.021486877
2019-03-10/18:21:02.09         -0.014108937
2019-03-10/18:21:02.12        -0.0069588922
2019-03-10/18:21:02.15        -0.0030254825
2019-03-10/18:21:02.18         -0.014043655
2019-03-10/18:21:02.22        -0.0062315496
2019-03-10/18:21:02.25        -0.0016923684
2019-03-10/18:21:02.28         0.0030911197
2019-03-10/18:21:02.31       -0.00051197964
2019-03-10/18:21:02.34         0.0058926609
2019-03-10/18:21:02.37         0.0011711557
2019-03-10/18:21:02.40         0.0056382479
2019-03-10/18:21:02.43        0.00099643999
2019-03-10/18:21:02.47          0.010191941
2019-03-10/18:21:02.50          0.015721006
2019-03-10/18:21:02.53         0.0079319280
2019-03-10/18:21:02.56         0.0028477054
2019-03-10/18:21:02.59          0.010065149
2019-03-10/18:21:02.62         0.0059593660
2019-03-10/18:21:02.65          0.013300617
2019-03-10/18:21:02.68        -0.0086623512
2019-03-10/18:21:02.72         -0.020282773
2019-03-10/18:21:02.75         -0.013987373
2019-03-10/18:21:02.78         -0.018897875
2019-03-10/18:21:02.81       -0.00052758246
2019-03-10/18:21:02.84        -0.0063863432
2019-03-10/18:21:02.87         -0.010923380
2019-03-10/18:21:02.90        -0.0020112402
2019-03-10/18:21:02.93         -0.013708834
2019-03-10/18:21:02.97         0.0046314535
2019-03-10/18:21:03.00         0.0089520450
2019-03-10/18:21:03.03         0.0099945757
2019-03-10/18:21:03.06          0.013327306
2019-03-10/18:21:03.09        -0.0033111101
2019-03-10/18:21:03.12          0.010276348
2019-03-10/18:21:03.15         0.0052527369
2019-03-10/18:21:03.18        0.00080863349
2019-03-10/18:21:03.22        0.00010089322
2019-03-10/18:21:03.25        -0.0082486635
2019-03-10/18:21:03.28         0.0057597906
2019-03-10/18:21:03.31         -0.014380754
2019-03-10/18:21:03.34        -0.0069718187
2019-03-10/18:21:03.37        -0.0082000031
2019-03-10/18:21:03.40         -0.018343400
2019-03-10/18:21:03.43        -0.0065094261
2019-03-10/18:21:03.47        -0.0081075294
2019-03-10/18:21:03.50        -0.0033544011
2019-03-10/18:21:03.53        -0.0092034313
2019-03-10/18:21:03.56        -0.0047394127
2019-03-10/18:21:03.59         0.0014104279
2019-03-10/18:21:03.62         -0.010694822
2019-03-10/18:21:03.65        0.00053424675
2019-03-10/18:21:03.68         0.0076463593
2019-03-10/18:21:03.72        -0.0046121979
2019-03-10/18:21:03.75       -0.00037076182
2019-03-10/18:21:03.78         0.0050863441
2019-03-10/18:21:03.81          0.013221932
2019-03-10/18:21:03.84         0.0028829081
2019-03-10/18:21:03.87        -0.0058037450
2019-03-10/18:21:03.90       -0.00025785733
2019-03-10/18:21:03.93         -0.011168374
2019-03-10/18:21:03.97         -0.019376184
2019-03-10/18:21:04.00         -0.013397076
2019-03-10/18:21:04.03         -0.011041717
2019-03-10/18:21:04.06         -0.015164369
2019-03-10/18:21:04.09         -0.017358817
2019-03-10/18:21:04.12        -0.0068196215
2019-03-10/18:21:04.15        -0.0078075270
2019-03-10/18:21:04.18         0.0038324125
2019-03-10/18:21:04.22         0.0014713869
2019-03-10/18:21:04.25          0.017980735
2019-03-10/18:21:04.28          0.010112449
2019-03-10/18:21:04.31         0.0071167407
2019-03-10/18:21:04.34        -0.0022531523
2019-03-10/18:21:04.37          0.010952243
2019-03-10/18:21:04.40         0.0047848727
2019-03-10/18:21:04.43          0.020873226
2019-03-10/18:21:04.47         0.0087186451
2019-03-10/18:21:04.50         0.0080971449
2019-03-10/18:21:04.53        -0.0030385726
2019-03-10/18:21:04.56          0.011249183
2019-03-10/18:21:04.59        -0.0041460181
2019-03-10/18:21:04.62          0.016173600
2019-03-10/18:21:04.65        -0.0059582109
2019-03-10/18:21:04.68         0.0011203398
2019-03-10/18:21:04.72         -0.013379256
2019-03-10/18:21:04.75         -0.015302837
2019-03-10/18:21:04.78        -0.0049120116
2019-03-10/18:21:04.81        -0.0054068166
2019-03-10/18:21:04.84         -0.013548972
2019-03-10/18:21:04.87         0.0025980485
2019-03-10/18:21:04.90         -0.014236106
2019-03-10/18:21:04.93          0.010958461
2019-03-10/18:21:04.97        -0.0010570955
2019-03-10/18:21:05.00         0.0067317125
2019-03-10/18:21:05.03         0.0069329759
2019-03-10/18:21:05.06         0.0068481856
2019-03-10/18:21:05.09         0.0095026846
2019-03-10/18:21:05.12         0.0039273177
2019-03-10/18:21:05.15         -0.011366150
2019-03-10/18:21:05.18         0.0066980946
2019-03-10/18:21:05.22         -0.013928260
2019-03-10/18:21:05.25        0.00029027443
2019-03-10/18:21:05.28        -0.0067699549
2019-03-10/18:21:05.31        -0.0066562326
2019-03-10/18:21:05.34        -0.0077169938
2019-03-10/18:21:05.37        -0.0054730635
2019-03-10/18:21:05.40        -0.0025305552
2019-03-10/18:21:05.43         0.0023363196
2019-03-10/18:21:05.47         -0.013196164
2019-03-10/18:21:05.50        -0.0016907085
2019-03-10/18:21:05.53         -0.013009684
2019-03-10/18:21:05.56         -0.016020194
2019-03-10/18:21:05.59        -0.0055241684
2019-03-10/18:21:05.62         -0.010890103
2019-03-10/18:21:05.65         -0.013371892
2019-03-10/18:21:05.68        -0.0099151886
2019-03-10/18:21:05.72         0.0025188183
2019-03-10/18:21:05.75          0.013625290
2019-03-10/18:21:05.78         0.0063529543
2019-03-10/18:21:05.81         0.0074144910
2019-03-10/18:21:05.84         0.0063630011
2019-03-10/18:21:05.87         0.0049486211
2019-03-10/18:21:05.90         0.0081986861
2019-03-10/18:21:05.93        -0.0040517885
2019-03-10/18:21:05.97       -0.00057432742
2019-03-10/18:21:06.00         0.0080229682
2019-03-10/18:21:06.03        -0.0066400407
2019-03-10/18:21:06.06        -0.0067870334
2019-03-10/18:21:06.09         -0.012450849
2019-03-10/18:21:06.12        -0.0012282804
2019-03-10/18:21:06.15        -0.0051281470
2019-03-10/18:21:06.18         0.0019226985
2019-03-10/18:21:06.22         0.0097808576
2019-03-10/18:21:06.25          0.022051377
2019-03-10/18:21:06.28        -0.0010208932
2019-03-10/18:21:06.31         0.0040581089
2019-03-10/18:21:06.34         0.0087118909
2019-03-10/18:21:06.37          0.026549614
2019-03-10/18:21:06.40          0.025727887
2019-03-10/18:21:06.43         0.0040666961
2019-03-10/18:21:06.47          0.018182402
2019-03-10/18:21:06.50          0.011691284
2019-03-10/18:21:06.53        -0.0064285365
2019-03-10/18:21:06.56        -0.0027806179
2019-03-10/18:21:06.59          0.012410796
2019-03-10/18:21:06.62       -0.00055326297
2019-03-10/18:21:06.65         -0.018396097
2019-03-10/18:21:06.68        -0.0072304604
2019-03-10/18:21:06.72         0.0092238175
2019-03-10/18:21:06.75         -0.015979949
2019-03-10/18:21:06.78         -0.014913987
2019-03-10/18:21:06.81        -0.0036966569
2019-03-10/18:21:06.84         0.0022415266
2019-03-10/18:21:06.87         -0.017099601
2019-03-10/18:21:06.90        -0.0014481734
2019-03-10/18:21:06.93          0.010241827
2019-03-10/18:21:06.97         0.0084663985
2019-03-10/18:21:07.00        -0.0053496370
2019-03-10/18:21:07.03         0.0016805215
2019-03-10/18:21:07.06          0.010081145
2019-03-10/18:21:07.09        0.00073545767
2019-03-10/18:21:07.12         0.0089975524
2019-03-10/18:21:07.15         0.0068666191
2019-03-10/18:21:07.18        -0.0029681379
2019-03-10/18:21:07.22        -0.0088810004
2019-03-10/18:21:07.25         -0.015570821
2019-03-10/18:21:07.28          0.015029062
2019-03-10/18:21:07.31        -0.0044217135
2019-03-10/18:21:07.34        -0.0016764676
2019-03-10/18:21:07.37        -0.0087304976
2019-03-10/18:21:07.40         -0.015701765
2019-03-10/18:21:07.43        -0.0018742694
2019-03-10/18:21:07.47         0.0025985565
2019-03-10/18:21:07.50          0.016582886
2019-03-10/18:21:07.53        -0.0085261728
2019-03-10/18:21:07.56         -0.025233166
2019-03-10/18:21:07.59         0.0036147181
2019-03-10/18:21:07.62       -0.00078121312
2019-03-10/18:21:07.65         0.0034908361
2019-03-10/18:21:07.68          0.010408786
2019-03-10/18:21:07.72          0.011881726
2019-03-10/18:21:07.75         0.0040440044
2019-03-10/18:21:07.78        -0.0093608196
2019-03-10/18:21:07.81         0.0040458013
2019-03-10/18:21:07.84          0.010542841
2019-03-10/18:21:07.87        -0.0029709317
2019-03-10/18:21:07.90         0.0068855226
2019-03-10/18:21:07.93         0.0044070285
2019-03-10/18:21:07.97        -0.0029068231
2019-03-10/18:21:08.00         0.0036656290
2019-03-10/18:21:08.03         0.0062583900
2019-03-10/18:21:08.06        -0.0064673868
2019-03-10/18:21:08.09          0.028614051
2019-03-10/18:21:08.12        0.00060684993
2019-03-10/18:21:08.15          0.020769156
2019-03-10/18:21:08.18        -0.0033868418
2019-03-10/18:21:08.22         0.0032756972
2019-03-10/18:21:08.25         0.0046812460
2019-03-10/18:21:08.28         -0.012632248
2019-03-10/18:21:08.31         0.0047372698
2019-03-10/18:21:08.34         0.0093859293
2019-03-10/18:21:08.37        -0.0046431157
2019-03-10/18:21:08.40         0.0092760289
2019-03-10/18:21:08.43         -0.012685883
2019-03-10/18:21:08.47          0.013363044
2019-03-10/18:21:08.50         0.0033651153
2019-03-10/18:21:08.53         0.0070280201
2019-03-10/18:21:08.56         0.0054628495
2019-03-10/18:21:08.59         0.0066057577
2019-03-10/18:21:08.62        -0.0034160279
2019-03-10/18:21:08.65         -0.010021982
2019-03-10/18:21:08.68        -0.0018919993
2019-03-10/18:21:08.72          0.010300338
2019-03-10/18:21:08.75         0.0082640765
2019-03-10/18:21:08.78          0.014627371
2019-03-10/18:21:08.81         0.0039798856
2019-03-10/18:21:08.84          0.018616589
2019-03-10/18:21:08.87        -0.0096743340
2019-03-10/18:21:08.90          0.019300399
2019-03-10/18:21:08.93         0.0080622844
2019-03-10/18:21:08.97         0.0026024023
2019-03-10/18:21:09.00          0.014182266
2019-03-10/18:21:09.03         -0.015039680
2019-03-10/18:21:09.06         -0.011466302
2019-03-10/18:21:09.09        -0.0072507643
2019-03-10/18:21:09.12         -0.029966170
2019-03-10/18:21:09.15        -0.0059857355
2019-03-10/18:21:09.18        -0.0067490302
2019-03-10/18:21:09.22       -0.00037767463
2019-03-10/18:21:09.25         0.0036153865
2019-03-10/18:21:09.28         -0.022847641
2019-03-10/18:21:09.31         0.0056285986
2019-03-10/18:21:09.34          0.014320750
2019-03-10/18:21:09.37         0.0057003684
2019-03-10/18:21:09.40          0.024064545
2019-03-10/18:21:09.43          0.011204859
2019-03-10/18:21:09.47        0.00015481037
2019-03-10/18:21:09.50        -0.0063778478
2019-03-10/18:21:09.53       -0.00044578812
2019-03-10/18:21:09.56         0.0058099688
2019-03-10/18:21:09.59        -0.0053713788
2019-03-10/18:21:09.62         -0.016670470
2019-03-10/18:21:09.65        -0.0016050706
2019-03-10/18:21:09.68        -0.0042952087
2019-03-10/18:21:09.72         -0.013154566
2019-03-10/18:21:09.75         -0.018861026
2019-03-10/18:21:09.78        -0.0039856772
2019-03-10/18:21:09.81         -0.011850964
2019-03-10/18:21:09.84         0.0024966740
2019-03-10/18:21:09.87        -0.0054421907
2019-03-10/18:21:09.90          0.017368273
2019-03-10/18:21:09.93         0.0032278010
2019-03-10/18:21:09.97          0.010093407
2019-03-10/18:21:10.00          0.028005855
2019-03-10/18:21:10.03          0.020118587
2019-03-10/18:21:10.06         0.0082688330
2019-03-10/18:21:10.09          0.015188792
2019-03-10/18:21:10.12         -0.018062576
2019-03-10/18:21:10.15         0.0099605662
2019-03-10/18:21:10.18         -0.017587896
2019-03-10/18:21:10.22         0.0088811098
2019-03-10/18:21:10.25         -0.017849086
2019-03-10/18:21:10.28         -0.029186113
2019-03-10/18:21:10.31         -0.026537116
2019-03-10/18:21:10.34         -0.023971692
2019-03-10/18:21:10.37         -0.024856352
2019-03-10/18:21:10.40          0.014107129
2019-03-10/18:21:10.43        -0.0042217491
2019-03-10/18:21:10.47        -0.0064096309
2019-03-10/18:21:10.50         -0.015595840
2019-03-10/18:21:10.53         0.0079945818
2019-03-10/18:21:10.56         0.0062831599
2019-03-10/18:21:10.59          0.011329270
2019-03-10/18:21:10.62          0.020589750
2019-03-10/18:21:10.65          0.024452349
2019-03-10/18:21:10.68          0.014821435
2019-03-10/18:21:10.72         0.0032428801
2019-03-10/18:21:10.75          0.014970956
2019-03-10/18:21:10.78          0.015070348
2019-03-10/18:21:10.81         -0.013596059
2019-03-10/18:21:10.84        -0.0058504529
2019-03-10/18:21:10.87         0.0092783568
2019-03-10/18:21:10.90        -0.0052320276
2019-03-10/18:21:10.93        -0.0068232359
2019-03-10/18:21:10.97         -0.010342939
2019-03-10/18:21:11.00         -0.012816462
2019-03-10/18:21:11.03         -0.014718979
2019-03-10/18:21:11.06         -0.028598435
2019-03-10/18:21:11.09         0.0033049345
2019-03-10/18:21:11.12         -0.015578562
2019-03-10/18:21:11.15        -0.0062581777
2019-03-10/18:21:11.18       -0.00099727826
2019-03-10/18:21:11.22        -0.0038736697
2019-03-10/18:21:11.25        -0.0054916696
2019-03-10/18:21:11.28         0.0072634018
2019-03-10/18:21:11.31          0.011388229
2019-03-10/18:21:11.34         0.0099498616
2019-03-10/18:21:11.37          0.010177938
2019-03-10/18:21:11.40          0.028535926
2019-03-10/18:21:11.43         0.0079113519
2019-03-10/18:21:11.47         0.0048954250
2019-03-10/18:21:11.50         0.0063997888
2019-03-10/18:21:11.53         0.0058864476
2019-03-10/18:21:11.56         -0.014927026
2019-03-10/18:21:11.59        -0.0027043730
2019-03-10/18:21:11.62        -0.0045003696
2019-03-10/18:21:11.65         -0.039432940
2019-03-10/18:21:11.68         -0.026876665
2019-03-10/18:21:11.72         -0.025705114
2019-03-10/18:21:11.75         -0.040277967
2019-03-10/18:21:11.78         -0.027732145
2019-03-10/18:21:11.81         -0.018977244
2019-03-10/18:21:11.84         0.0047983309
2019-03-10/18:21:11.87         -0.017713189
2019-03-10/18:21:11.90       -0.00017880735
2019-03-10/18:21:11.93          0.028478872
2019-03-10/18:21:11.97         0.0096870136
2019-03-10/18:21:12.00          0.016971434
2019-03-10/18:21:12.03          0.040830351
2019-03-10/18:21:12.06          0.020458640
2019-03-10/18:21:12.09       -0.00056492300
2019-03-10/18:21:12.12        0.00042777499
2019-03-10/18:21:12.15          0.022114592
2019-03-10/18:21:12.18        0.00098116843
2019-03-10/18:21:12.22        -0.0071380626
2019-03-10/18:21:12.25         -0.015504112
2019-03-10/18:21:12.28        -0.0043138604
2019-03-10/18:21:12.31         -0.027494957
2019-03-10/18:21:12.34         -0.016866261
2019-03-10/18:21:12.37        -0.0079598151
2019-03-10/18:21:12.40        -0.0084353754
2019-03-10/18:21:12.43         -0.017744860
2019-03-10/18:21:12.47        -0.0088286440
2019-03-10/18:21:12.50         0.0092792401
2019-03-10/18:21:12.53         0.0081175115
2019-03-10/18:21:12.56         0.0017049770
2019-03-10/18:21:12.59          0.011730016
2019-03-10/18:21:12.62          0.017279170
2019-03-10/18:21:12.65          0.017604655
2019-03-10/18:21:12.68         0.0038877126
2019-03-10/18:21:12.72          0.023901707
2019-03-10/18:21:12.75         0.0065752263
2019-03-10/18:21:12.78        0.00046951562
2019-03-10/18:21:12.81         0.0034126574
2019-03-10/18:21:12.84        -0.0058005963
2019-03-10/18:21:12.87        -0.0039992358
2019-03-10/18:21:12.90        -0.0071302538
2019-03-10/18:21:12.93         -0.031450874
2019-03-10/18:21:12.97        -0.0087068187
2019-03-10/18:21:13.00         -0.018451556
2019-03-10/18:21:13.03        -0.0081025390
2019-03-10/18:21:13.06         -0.011703033
2019-03-10/18:21:13.09         -0.010889729
2019-03-10/18:21:13.12        -0.0082174811
2019-03-10/18:21:13.15          0.010262789
2019-03-10/18:21:13.18          0.010924875
2019-03-10/18:21:13.22          0.029206098
2019-03-10/18:21:13.25          0.020430843
2019-03-10/18:21:13.28        -0.0040651702
2019-03-10/18:21:13.31          0.025097369
2019-03-10/18:21:13.34          0.010341104
2019-03-10/18:21:13.37          0.014448343
2019-03-10/18:21:13.40          0.013736839
2019-03-10/18:21:13.43        -0.0018480845
2019-03-10/18:21:13.47         -0.014370428
2019-03-10/18:21:13.50         0.0060619164
2019-03-10/18:21:13.53         -0.023020773
2019-03-10/18:21:13.56         0.0030046738
2019-03-10/18:21:13.59         -0.023261043
2019-03-10/18:21:13.62         -0.023371777
2019-03-10/18:21:13.65         -0.017192274
2019-03-10/18:21:13.68         -0.023466650
2019-03-10/18:21:13.72         -0.010270520
2019-03-10/18:21:13.75         -0.015531605
2019-03-10/18:21:13.78         -0.035679940
2019-03-10/18:21:13.81         -0.013653243
2019-03-10/18:21:13.84         -0.020490449
2019-03-10/18:21:13.87         -0.017875729
2019-03-10/18:21:13.90          0.018883466
2019-03-10/18:21:13.93         0.0038179073
2019-03-10/18:21:13.97          0.025059176
2019-03-10/18:21:14.00         0.0030729238
2019-03-10/18:21:14.03        -0.0045293422
2019-03-10/18:21:14.06          0.014018324
2019-03-10/18:21:14.09          0.015902614
2019-03-10/18:21:14.12          0.018155517
2019-03-10/18:21:14.15       -0.00071949576
2019-03-10/18:21:14.18         -0.039247113
2019-03-10/18:21:14.22         -0.014327772
2019-03-10/18:21:14.25         -0.042848339
2019-03-10/18:21:14.28         -0.032183392
2019-03-10/18:21:14.31         -0.013176811
2019-03-10/18:21:14.34         -0.050131506
2019-03-10/18:21:14.37         -0.026758576
2019-03-10/18:21:14.40         -0.043861669
2019-03-10/18:21:14.43         -0.016887322
2019-03-10/18:21:14.47         0.0030474802
2019-03-10/18:21:14.50        -0.0093889517
2019-03-10/18:21:14.53        -0.0012182658
2019-03-10/18:21:14.56        -0.0039137822
2019-03-10/18:21:14.59          0.011943511
2019-03-10/18:21:14.62          0.040724500
2019-03-10/18:21:14.65          0.028144212
2019-03-10/18:21:14.68          0.024533562
2019-03-10/18:21:14.72         0.0027481572
2019-03-10/18:21:14.75          0.016929108
2019-03-10/18:21:14.78          0.026956218
2019-03-10/18:21:14.81          0.028341156
2019-03-10/18:21:14.84          0.032660234
2019-03-10/18:21:14.87         0.0059719902
2019-03-10/18:21:14.90          0.010891111
2019-03-10/18:21:14.93         -0.013908868
2019-03-10/18:21:14.97         -0.010567128
2019-03-10/18:21:15.00          0.012691668
2019-03-10/18:21:15.03         -0.023122067
2019-03-10/18:21:15.06        -0.0062532768
2019-03-10/18:21:15.09         -0.014496244
2019-03-10/18:21:15.12        -0.0040180163
2019-03-10/18:21:15.15         -0.016270064
2019-03-10/18:21:15.18         -0.011694774
2019-03-10/18:21:15.22        -0.0069729710
2019-03-10/18:21:15.25         -0.022430174
2019-03-10/18:21:15.28         -0.014532226
2019-03-10/18:21:15.31          0.010615355
2019-03-10/18:21:15.34        -0.0063629100
2019-03-10/18:21:15.37        -0.0085790766
2019-03-10/18:21:15.40         -0.013549821
2019-03-10/18:21:15.43         0.0069781889
2019-03-10/18:21:15.47         0.0042484585
2019-03-10/18:21:15.50         0.0039770345
2019-03-10/18:21:15.53          0.025691180
2019-03-10/18:21:15.56        -0.0010734954
2019-03-10/18:21:15.59         -0.014634588
2019-03-10/18:21:15.62         -0.029993939
2019-03-10/18:21:15.65         -0.016038760
2019-03-10/18:21:15.68        -0.0050749884
2019-03-10/18:21:15.72         -0.018800458
2019-03-10/18:21:15.75         -0.037268971
2019-03-10/18:21:15.78         -0.016479103
2019-03-10/18:21:15.81         -0.026686544
2019-03-10/18:21:15.84          0.018513691
2019-03-10/18:21:15.87          0.011836179
2019-03-10/18:21:15.90          0.022547835
2019-03-10/18:21:15.93          0.013370771
2019-03-10/18:21:15.97        -0.0077609599
2019-03-10/18:21:16.00          0.044429428
2019-03-10/18:21:16.03         0.0090043569
2019-03-10/18:21:16.06          0.013121697
2019-03-10/18:21:16.09          0.016650453
2019-03-10/18:21:16.12         -0.010050269
2019-03-10/18:21:16.15         -0.015007082
2019-03-10/18:21:16.18         0.0053816650
2019-03-10/18:21:16.22        0.00038054625
2019-03-10/18:21:16.25         -0.018381084
2019-03-10/18:21:16.28         -0.048382579
2019-03-10/18:21:16.31          0.016708403
2019-03-10/18:21:16.34         -0.015501159
2019-03-10/18:21:16.37          0.010056034
2019-03-10/18:21:16.40         -0.015099667
2019-03-10/18:21:16.43        0.00034084673
2019-03-10/18:21:16.47         -0.010671159
2019-03-10/18:21:16.50          0.011383510
2019-03-10/18:21:16.53          0.038434010
2019-03-10/18:21:16.56          0.032890898
2019-03-10/18:21:16.59        -0.0041616064
2019-03-10/18:21:16.62         0.0071707226
2019-03-10/18:21:16.65         -0.018668254
2019-03-10/18:21:16.68         0.0065290949
2019-03-10/18:21:16.72         0.0028456605
2019-03-10/18:21:16.75         0.0065643746
2019-03-10/18:21:16.78         -0.012774574
2019-03-10/18:21:16.81         -0.011334468
2019-03-10/18:21:16.84         -0.033648338
2019-03-10/18:21:16.87         -0.017865614
2019-03-10/18:21:16.90        -0.0069337164
2019-03-10/18:21:16.93         0.0013794951
2019-03-10/18:21:16.97         -0.024488781
2019-03-10/18:21:17.00         0.0038907837
2019-03-10/18:21:17.03         -0.025766987
2019-03-10/18:21:17.06         -0.022978603
2019-03-10/18:21:17.09         -0.016919285
2019-03-10/18:21:17.12        -0.0031725008
2019-03-10/18:21:17.15        0.00015482241
2019-03-10/18:21:17.18          0.026555469
2019-03-10/18:21:17.22         0.0026511339
2019-03-10/18:21:17.25          0.028071869
2019-03-10/18:21:17.28         0.0033613244
2019-03-10/18:21:17.31          0.027073050
2019-03-10/18:21:17.34         0.0060729914
2019-03-10/18:21:17.37         0.0086632570
2019-03-10/18:21:17.40          0.027653140
2019-03-10/18:21:17.43         0.0078510221
2019-03-10/18:21:17.47         -0.034910682
2019-03-10/18:21:17.50         -0.014891207
2019-03-10/18:21:17.53         -0.020348720
2019-03-10/18:21:17.56        -0.0031032610
2019-03-10/18:21:17.59         -0.034270244
2019-03-10/18:21:17.62         -0.022906035
2019-03-10/18:21:17.65         -0.033165202
2019-03-10/18:21:17.68         -0.012207448
2019-03-10/18:21:17.72        -0.0058163354
2019-03-10/18:21:17.75         -0.016093765
2019-03-10/18:21:17.78         -0.018095416
2019-03-10/18:21:17.81         0.0043465568
2019-03-10/18:21:17.84         -0.025773851
2019-03-10/18:21:17.87        -0.0079303641
2019-03-10/18:21:17.90          0.012616623
2019-03-10/18:21:17.93          0.019945825
2019-03-10/18:21:17.97        -0.0093337313
2019-03-10/18:21:18.00         -0.025141420
2019-03-10/18:21:18.03          0.023284102
2019-03-10/18:21:18.06          0.012620058
2019-03-10/18:21:18.09         -0.020124987
2019-03-10/18:21:18.12          0.013742665
2019-03-10/18:21:18.15          0.029975549
2019-03-10/18:21:18.18         0.0040628245
2019-03-10/18:21:18.22         0.0013453846
2019-03-10/18:21:18.25         -0.013275291
2019-03-10/18:21:18.28          0.031232670
2019-03-10/18:21:18.31          0.018390619
2019-03-10/18:21:18.34         0.0065892169
2019-03-10/18:21:18.37          0.030622089
2019-03-10/18:21:18.40          0.019955050
2019-03-10/18:21:18.43        -0.0084402104
2019-03-10/18:21:18.47          0.033275438
2019-03-10/18:21:18.50        -0.0020690145
2019-03-10/18:21:18.53         0.0077169374
2019-03-10/18:21:18.56        -0.0046286498
2019-03-10/18:21:18.59         -0.020743546
2019-03-10/18:21:18.62          0.019174130
2019-03-10/18:21:18.65        -0.0046243626
2019-03-10/18:21:18.68         -0.037029797
2019-03-10/18:21:18.72          0.011690685
2019-03-10/18:21:18.75         -0.019320821
2019-03-10/18:21:18.78         0.0018500755
2019-03-10/18:21:18.81         -0.016624468
2019-03-10/18:21:18.84         -0.042743920
2019-03-10/18:21:18.87         -0.020569573
2019-03-10/18:21:18.90         -0.017597783
2019-03-10/18:21:18.93         0.0080638129
2019-03-10/18:21:18.97         0.0016764207
2019-03-10/18:21:19.00         -0.015008880
2019-03-10/18:21:19.03       -0.00012535056
2019-03-10/18:21:19.06         -0.014250478
2019-03-10/18:21:19.09          0.016513432
2019-03-10/18:21:19.12          0.036922579
2019-03-10/18:21:19.15          0.020454147
2019-03-10/18:21:19.18         0.0013786445
2019-03-10/18:21:19.22         -0.018545126
2019-03-10/18:21:19.25        -0.0017015206
2019-03-10/18:21:19.28         -0.042453050
2019-03-10/18:21:19.31         -0.010734270
2019-03-10/18:21:19.34        -0.0055674355
2019-03-10/18:21:19.37         -0.018699059
2019-03-10/18:21:19.40         -0.034959232
2019-03-10/18:21:19.43         -0.021118774
2019-03-10/18:21:19.47         -0.011873399
2019-03-10/18:21:19.50         -0.018794072
2019-03-10/18:21:19.53         0.0085850566
2019-03-10/18:21:19.56          0.039118367
2019-03-10/18:21:19.59        -0.0084126387
2019-03-10/18:21:19.62          0.032487668
2019-03-10/18:21:19.65          0.015842869
2019-03-10/18:21:19.68          0.019206768
2019-03-10/18:21:19.72         0.0051948008
2019-03-10/18:21:19.75          0.022335908
2019-03-10/18:21:19.78          0.011302537
2019-03-10/18:21:19.81         0.0062272019
2019-03-10/18:21:19.84         0.0086500338
2019-03-10/18:21:19.87          0.022271215
2019-03-10/18:21:19.90         -0.016661886
2019-03-10/18:21:19.93        0.00053031250
2019-03-10/18:21:19.97        -0.0028911281
2019-03-10/18:21:20.00        -0.0034418846
2019-03-10/18:21:20.03         -0.041232434
2019-03-10/18:21:20.06         -0.019840356
2019-03-10/18:21:20.09        -0.0040801852
2019-03-10/18:21:20.12         -0.039661004
2019-03-10/18:21:20.15         -0.026802529
2019-03-10/18:21:20.18        -0.0057340899
2019-03-10/18:21:20.22         -0.015894687
2019-03-10/18:21:20.25          0.012498901
2019-03-10/18:21:20.28         -0.021343158
2019-03-10/18:21:20.31        -0.0025533638
2019-03-10/18:21:20.34        -0.0054721062
2019-03-10/18:21:20.37         -0.010541656
2019-03-10/18:21:20.40          0.017921744
2019-03-10/18:21:20.43         -0.011645652
2019-03-10/18:21:20.47         -0.019621183
2019-03-10/18:21:20.50         -0.023010086
2019-03-10/18:21:20.53         -0.037945309
2019-03-10/18:21:20.56         -0.010319181
2019-03-10/18:21:20.59         0.0099382655
2019-03-10/18:21:20.62         -0.020931638
2019-03-10/18:21:20.65         -0.017756931
2019-03-10/18:21:20.68         -0.041725838
2019-03-10/18:21:20.72         -0.027038802
2019-03-10/18:21:20.75         -0.010821249
2019-03-10/18:21:20.78         0.0075814139
2019-03-10/18:21:20.81          0.012684008
2019-03-10/18:21:20.84          0.018180513
2019-03-10/18:21:20.87        -0.0075871921
2019-03-10/18:21:20.90          0.036252666
2019-03-10/18:21:20.93         0.0063564955
2019-03-10/18:21:20.97          0.031552330
2019-03-10/18:21:21.00        0.00013543043
2019-03-10/18:21:21.03        -0.0028929200
2019-03-10/18:21:21.06         -0.023631123
2019-03-10/18:21:21.09         -0.024497235
2019-03-10/18:21:21.12         -0.017447718
2019-03-10/18:21:21.15         -0.023359504
2019-03-10/18:21:21.18         -0.025712690
2019-03-10/18:21:21.22         -0.026114317
2019-03-10/18:21:21.25         -0.034978774
2019-03-10/18:21:21.28        -0.0013634007
2019-03-10/18:21:21.31         0.0023573312
2019-03-10/18:21:21.34        -0.0071809607
2019-03-10/18:21:21.37         -0.013566259
2019-03-10/18:21:21.40          0.020874390
2019-03-10/18:21:21.43          0.019403410
2019-03-10/18:21:21.47          0.024947678
2019-03-10/18:21:21.50          0.010025772
2019-03-10/18:21:21.53          0.026812644
2019-03-10/18:21:21.56          0.029813372
2019-03-10/18:21:21.59        -0.0019359868
2019-03-10/18:21:21.62          0.036696792
2019-03-10/18:21:21.65          0.022748021
2019-03-10/18:21:21.68         -0.011881766
2019-03-10/18:21:21.72        -0.0029953482
2019-03-10/18:21:21.75         -0.026060702
2019-03-10/18:21:21.78         -0.021567423
2019-03-10/18:21:21.81         -0.046344287
2019-03-10/18:21:21.84         -0.039122871
2019-03-10/18:21:21.87        -0.0073385650
2019-03-10/18:21:21.90         -0.019673881
2019-03-10/18:21:21.93        -0.0066776440
2019-03-10/18:21:21.97         -0.042443819
2019-03-10/18:21:22.00         -0.036842751
2019-03-10/18:21:22.03         -0.034278556
2019-03-10/18:21:22.06         -0.020381223
2019-03-10/18:21:22.09        -0.0015104500
2019-03-10/18:21:22.12          0.010428510
2019-03-10/18:21:22.15         -0.021206867
2019-03-10/18:21:22.18         -0.025943873
2019-03-10/18:21:22.22         0.0019917000
2019-03-10/18:21:22.25          0.036934988
2019-03-10/18:21:22.28          0.041380278
2019-03-10/18:21:22.31          0.044561665
2019-03-10/18:21:22.34          0.036221279
2019-03-10/18:21:22.37          0.011515300
2019-03-10/18:21:22.40         -0.023058850
2019-03-10/18:21:22.43         -0.023888576
2019-03-10/18:21:22.47         -0.012171389
2019-03-10/18:21:22.50         -0.014491572
2019-03-10/18:21:22.53         -0.045849691
2019-03-10/18:21:22.56         -0.041473720
2019-03-10/18:21:22.59         -0.051855906
2019-03-10/18:21:22.62         -0.031955299
2019-03-10/18:21:22.65         -0.011818198
2019-03-10/18:21:22.68        -0.0065517479
2019-03-10/18:21:22.72         0.0077215928
2019-03-10/18:21:22.75          0.037228569
2019-03-10/18:21:22.78         -0.019424381
2019-03-10/18:21:22.81          0.022002219
2019-03-10/18:21:22.84         -0.016674957
2019-03-10/18:21:22.87        -0.0022146287
2019-03-10/18:21:22.90          0.014211991
2019-03-10/18:21:22.93         0.0083157665
2019-03-10/18:21:22.97          0.014955625
2019-03-10/18:21:23.00         0.0016534942
2019-03-10/18:21:23.03         -0.033028521
2019-03-10/18:21:23.06        -0.0053055715
2019-03-10/18:21:23.09         -0.036455872
2019-03-10/18:21:23.12         -0.017696339
2019-03-10/18:21:23.15         -0.018068347
2019-03-10/18:21:23.18         -0.043379546
2019-03-10/18:21:23.22         -0.024935008
2019-03-10/18:21:23.25         -0.037498795
2019-03-10/18:21:23.28         -0.035940567
2019-03-10/18:21:23.31         -0.013443490
2019-03-10/18:21:23.34         -0.020081647
2019-03-10/18:21:23.37        -0.0056079172
2019-03-10/18:21:23.40          0.017549898
2019-03-10/18:21:23.43          0.019983520
2019-03-10/18:21:23.47          0.018121818
2019-03-10/18:21:23.50         0.0098862976
2019-03-10/18:21:23.53          0.023617418
2019-03-10/18:21:23.56          0.050071342
2019-03-10/18:21:23.59          0.018518934
2019-03-10/18:21:23.62          0.055968896
2019-03-10/18:21:23.65          0.017101082
2019-03-10/18:21:23.68         -0.015529955
2019-03-10/18:21:23.72         -0.014787164
2019-03-10/18:21:23.75         -0.013075608
2019-03-10/18:21:23.78         -0.023348947
2019-03-10/18:21:23.81         -0.033015776
2019-03-10/18:21:23.84         -0.063279827
2019-03-10/18:21:23.87         -0.050888056
2019-03-10/18:21:23.90         -0.071003283
2019-03-10/18:21:23.93         -0.017630331
2019-03-10/18:21:23.97         0.0011093977
2019-03-10/18:21:24.00        -0.0033989129
2019-03-10/18:21:24.03         -0.043303147
2019-03-10/18:21:24.06         -0.018867018
2019-03-10/18:21:24.09       -0.00078848500
2019-03-10/18:21:24.12          0.021934327
2019-03-10/18:21:24.15        -0.0013740753
2019-03-10/18:21:24.18         0.0017520411
2019-03-10/18:21:24.22         -0.011456651
2019-03-10/18:21:24.25         -0.023311414
2019-03-10/18:21:24.28         0.0013452937
2019-03-10/18:21:24.31          0.034868480
2019-03-10/18:21:24.34         0.0063587311
2019-03-10/18:21:24.37        -0.0031158081
2019-03-10/18:21:24.40         -0.019301931
2019-03-10/18:21:24.43         -0.020616294
2019-03-10/18:21:24.47         -0.050609863
2019-03-10/18:21:24.50         -0.017871387
2019-03-10/18:21:24.53         -0.013821945
2019-03-10/18:21:24.56         -0.061369299
2019-03-10/18:21:24.59         -0.011871268
2019-03-10/18:21:24.62         -0.042539472
2019-03-10/18:21:24.65         -0.030404424
2019-03-10/18:21:24.68        -0.0033361454
2019-03-10/18:21:24.72          0.017983558
2019-03-10/18:21:24.75          0.026266066
2019-03-10/18:21:24.78         0.0051383040
2019-03-10/18:21:24.81        0.00075289865
2019-03-10/18:21:24.84          0.065755163
2019-03-10/18:21:24.87          0.019007793
2019-03-10/18:21:24.90          0.027250503
2019-03-10/18:21:24.93          0.013155245
2019-03-10/18:21:24.97         0.0050823622
2019-03-10/18:21:25.00        -0.0058649410
2019-03-10/18:21:25.03         0.0096369271
2019-03-10/18:21:25.06          0.018082168
2019-03-10/18:21:25.09        -0.0089012329
2019-03-10/18:21:25.12         -0.062914582
2019-03-10/18:21:25.15         -0.060926795
2019-03-10/18:21:25.18         0.0037766448
2019-03-10/18:21:25.22          0.011895416
2019-03-10/18:21:25.25         -0.014504469
2019-03-10/18:21:25.28          0.012482074
2019-03-10/18:21:25.31          0.021383288
2019-03-10/18:21:25.34         -0.028333797
2019-03-10/18:21:25.37          0.044674946
2019-03-10/18:21:25.40          0.033432001
2019-03-10/18:21:25.43          0.058048702
2019-03-10/18:21:25.47        -0.0091724025
2019-03-10/18:21:25.50         0.0022778444
2019-03-10/18:21:25.53          0.010591090
2019-03-10/18:21:25.56         -0.011936672
2019-03-10/18:21:25.59        -0.0050165533
2019-03-10/18:21:25.62          0.044464576
2019-03-10/18:21:25.65        -0.0079763862
2019-03-10/18:21:25.68        -0.0034010854
2019-03-10/18:21:25.72         -0.025017091
2019-03-10/18:21:25.75          0.053981455
2019-03-10/18:21:25.78          0.013995732
2019-03-10/18:21:25.81          0.033885691
2019-03-10/18:21:25.84          0.040509649
2019-03-10/18:21:25.87          0.011234839
2019-03-10/18:21:25.90         0.0058433200
2019-03-10/18:21:25.93         -0.011811038
2019-03-10/18:21:25.97          0.015412811
2019-03-10/18:21:26.00        -0.0098463510
2019-03-10/18:21:26.03         -0.029272307
2019-03-10/18:21:26.06        -0.0036873404
2019-03-10/18:21:26.09        -0.0072922154
2019-03-10/18:21:26.12         -0.022924557
2019-03-10/18:21:26.15        -0.0054297490
2019-03-10/18:21:26.18         -0.018289596
2019-03-10/18:21:26.22         -0.010564397
2019-03-10/18:21:26.25        -0.0096057850
2019-03-10/18:21:26.28          0.019226738
2019-03-10/18:21:26.31         -0.012804540
2019-03-10/18:21:26.34         -0.017286010
2019-03-10/18:21:26.37        -0.0080344662
2019-03-10/18:21:26.40        -0.0050635419
2019-03-10/18:21:26.43          0.022593946
2019-03-10/18:21:26.47        -0.0012315697
2019-03-10/18:21:26.50        -0.0057686145
2019-03-10/18:21:26.53          0.013703185
2019-03-10/18:21:26.56          0.024335195
2019-03-10/18:21:26.59        -0.0098465538
2019-03-10/18:21:26.62          0.035119429
2019-03-10/18:21:26.65          0.024327950
2019-03-10/18:21:26.68         0.0055272470
2019-03-10/18:21:26.72         -0.049825211
2019-03-10/18:21:26.75         -0.013826609
2019-03-10/18:21:26.78          0.044321605
2019-03-10/18:21:26.81        -0.0080395363
2019-03-10/18:21:26.84        -0.0027778239
2019-03-10/18:21:26.87          0.032192241
2019-03-10/18:21:26.90         0.0024455696
2019-03-10/18:21:26.93         -0.014187434
2019-03-10/18:21:26.97         -0.010422072
2019-03-10/18:21:27.00          0.025959039
2019-03-10/18:21:27.03          0.056896681
2019-03-10/18:21:27.06          0.017135312
2019-03-10/18:21:27.09          0.029616468
2019-03-10/18:21:27.12        -0.0035049469
2019-03-10/18:21:27.15        6.7934682e-05
2019-03-10/18:21:27.18         -0.023863394
2019-03-10/18:21:27.22         0.0017019335
2019-03-10/18:21:27.25          0.017523111
2019-03-10/18:21:27.28          0.023292354
2019-03-10/18:21:27.31         -0.029679432
2019-03-10/18:21:27.34         -0.013434760
2019-03-10/18:21:27.37         -0.019594727
2019-03-10/18:21:27.40       -0.00084072170
2019-03-10/18:21:27.43         -0.022942444
2019-03-10/18:21:27.47          0.013433553
2019-03-10/18:21:27.50         0.0022696024
2019-03-10/18:21:27.53        -0.0025379950
2019-03-10/18:21:27.56         -0.023627993
2019-03-10/18:21:27.59         -0.013444810
2019-03-10/18:21:27.62         -0.038313147
2019-03-10/18:21:27.65         -0.015356722
2019-03-10/18:21:27.68         -0.024506999
2019-03-10/18:21:27.72         0.0036528904
2019-03-10/18:21:27.75        -0.0095999151
2019-03-10/18:21:27.78         -0.019618333
2019-03-10/18:21:27.81         0.0012732052
2019-03-10/18:21:27.84        -0.0059134202
2019-03-10/18:21:27.87          0.024873439
2019-03-10/18:21:27.90          0.040233805
2019-03-10/18:21:27.93          0.028311778
2019-03-10/18:21:27.97        -0.0018644064
2019-03-10/18:21:28.00        -0.0086467999
2019-03-10/18:21:28.03        -0.0019050484
2019-03-10/18:21:28.06         -0.012586970
2019-03-10/18:21:28.09         -0.015737923
2019-03-10/18:21:28.12         -0.027819432
2019-03-10/18:21:28.15         -0.050183123
2019-03-10/18:21:28.18         -0.038354203
2019-03-10/18:21:28.22         -0.033296071
2019-03-10/18:21:28.25         -0.020180478
2019-03-10/18:21:28.28        -0.0076455721
2019-03-10/18:21:28.31         -0.023532997
2019-03-10/18:21:28.34         0.0021259548
2019-03-10/18:21:28.37        0.00069182489
2019-03-10/18:21:28.40          0.026606952
2019-03-10/18:21:28.43          0.030632892
2019-03-10/18:21:28.47         0.0089011002
2019-03-10/18:21:28.50          0.028677028
2019-03-10/18:21:28.53          0.057858168
2019-03-10/18:21:28.56          0.022553861
2019-03-10/18:21:28.59         0.0072543657
2019-03-10/18:21:28.62        -0.0040508476
2019-03-10/18:21:28.65         -0.019909629
2019-03-10/18:21:28.68         -0.017806661
2019-03-10/18:21:28.72         -0.056477132
2019-03-10/18:21:28.75         -0.015787226
2019-03-10/18:21:28.78         -0.041923623
2019-03-10/18:21:28.81         -0.048207719
2019-03-10/18:21:28.84        -0.0088743907
2019-03-10/18:21:28.87         -0.024294678
2019-03-10/18:21:28.90         -0.038137320
2019-03-10/18:21:28.93         0.0083397705
2019-03-10/18:21:28.97         0.0060155063
2019-03-10/18:21:29.00          0.032257561
2019-03-10/18:21:29.03        -0.0043476090
2019-03-10/18:21:29.06          0.039265015
2019-03-10/18:21:29.09          0.028750462
2019-03-10/18:21:29.12        -0.0095686911
2019-03-10/18:21:29.15          0.010759541
2019-03-10/18:21:29.18          0.044885997
2019-03-10/18:21:29.22          0.012531622
2019-03-10/18:21:29.25          0.019635356
2019-03-10/18:21:29.28          0.023655124
2019-03-10/18:21:29.31          0.021831494
2019-03-10/18:21:29.34         0.0053681201
2019-03-10/18:21:29.37         -0.054340201
2019-03-10/18:21:29.40         0.0032743455
2019-03-10/18:21:29.43         -0.024961475
2019-03-10/18:21:29.47         -0.060875651
2019-03-10/18:21:29.50         -0.029550738
2019-03-10/18:21:29.53         -0.045488307
2019-03-10/18:21:29.56         -0.043863375
2019-03-10/18:21:29.59         -0.060447058
2019-03-10/18:21:29.62         -0.045511758
2019-03-10/18:21:29.65          0.044418725
2019-03-10/18:21:29.68          0.015891271
2019-03-10/18:21:29.72          0.026340079
2019-03-10/18:21:29.75          0.067951989
2019-03-10/18:21:29.78          0.026022084
2019-03-10/18:21:29.81          0.039234788
2019-03-10/18:21:29.84          0.035716381
2019-03-10/18:21:29.87          0.063736129
2019-03-10/18:21:29.90         0.0038610329
2019-03-10/18:21:29.93         -0.035586743
2019-03-10/18:21:29.97         -0.030872142
2019-03-10/18:21:30.00         -0.019698843
2019-03-10/18:21:30.03         -0.072549994
2019-03-10/18:21:30.06         -0.027027228
2019-03-10/18:21:30.09         -0.064462649
2019-03-10/18:21:30.12         -0.060740698
2019-03-10/18:21:30.15         -0.085974233
2019-03-10/18:21:30.18         -0.068936332
2019-03-10/18:21:30.22         -0.046036861
2019-03-10/18:21:30.25         -0.019517922
2019-03-10/18:21:30.28         -0.016829432
2019-03-10/18:21:30.31        -0.0045383372
2019-03-10/18:21:30.34        0.00058385349
2019-03-10/18:21:30.37          0.032892179
2019-03-10/18:21:30.40          0.047120711
2019-03-10/18:21:30.43          0.063546923
2019-03-10/18:21:30.47          0.065070017
2019-03-10/18:21:30.50          0.064314983
2019-03-10/18:21:30.53          0.027539430
2019-03-10/18:21:30.56        -0.0048027098
2019-03-10/18:21:30.59          0.055994360
2019-03-10/18:21:30.62         -0.038405068
2019-03-10/18:21:30.65         -0.020436798
2019-03-10/18:21:30.68         -0.047813837
2019-03-10/18:21:30.72         -0.065535966
2019-03-10/18:21:30.75         -0.036514425
2019-03-10/18:21:30.78         -0.079270499
2019-03-10/18:21:30.81         -0.073880475
2019-03-10/18:21:30.84         -0.019678175
2019-03-10/18:21:30.87         -0.045419803
2019-03-10/18:21:30.90         0.0052694364
2019-03-10/18:21:30.93         -0.035518505
2019-03-10/18:21:30.97         -0.022930043
2019-03-10/18:21:31.00         0.0019496711
2019-03-10/18:21:31.03         0.0064503889
2019-03-10/18:21:31.06          0.039258964
2019-03-10/18:21:31.09          0.060285512
2019-03-10/18:21:31.12          0.026093603
2019-03-10/18:21:31.15          0.045082560
2019-03-10/18:21:31.18          0.039860491
2019-03-10/18:21:31.22          0.038036703
2019-03-10/18:21:31.25        -0.0021222516
2019-03-10/18:21:31.28         -0.012048932
2019-03-10/18:21:31.31         -0.015117746
2019-03-10/18:21:31.34         -0.014543330
2019-03-10/18:21:31.37         -0.064762049
2019-03-10/18:21:31.40          0.024557399
2019-03-10/18:21:31.43         -0.050858234
2019-03-10/18:21:31.47         -0.062391287
2019-03-10/18:21:31.50         -0.019451483
2019-03-10/18:21:31.53          0.031601875
2019-03-10/18:21:31.56         0.0090370292
2019-03-10/18:21:31.59          0.015052002
2019-03-10/18:21:31.62          0.015215415
2019-03-10/18:21:31.65          0.083007044
2019-03-10/18:21:31.68         -0.046749454
2019-03-10/18:21:31.72          0.022104392
2019-03-10/18:21:31.75          0.076642509
2019-03-10/18:21:31.78          0.046597642
2019-03-10/18:21:31.81        -0.0088039936
2019-03-10/18:21:31.84          0.033187212
2019-03-10/18:21:31.87        -0.0059379859
2019-03-10/18:21:31.90        -0.0077108871
2019-03-10/18:21:31.93         -0.072357734
2019-03-10/18:21:31.97        -0.0034783488
2019-03-10/18:21:32.00         -0.027349762
2019-03-10/18:21:32.03         -0.053312737
2019-03-10/18:21:32.06         -0.078832522
2019-03-10/18:21:32.09         -0.054595764
2019-03-10/18:21:32.12         -0.080111627
2019-03-10/18:21:32.15         -0.033445531
2019-03-10/18:21:32.18         -0.031348585
2019-03-10/18:21:32.22         0.0079640306
2019-03-10/18:21:32.25        -0.0014715214
2019-03-10/18:21:32.28       -0.00050706909
2019-03-10/18:21:32.31        0.00057451384
2019-03-10/18:21:32.34          0.029516923
2019-03-10/18:21:32.37          0.046144923
2019-03-10/18:21:32.40          0.073764431
2019-03-10/18:21:32.43          0.042165853
2019-03-10/18:21:32.47          0.071931680
2019-03-10/18:21:32.50          0.034839631
2019-03-10/18:21:32.53          0.017280849
2019-03-10/18:21:32.56        -0.0048401612
2019-03-10/18:21:32.59        -0.0012413646
2019-03-10/18:21:32.62          0.013612515
2019-03-10/18:21:32.65         -0.021680572
2019-03-10/18:21:32.68         -0.027142815
2019-03-10/18:21:32.72         -0.021492269
2019-03-10/18:21:32.75         -0.022288361
2019-03-10/18:21:32.78         -0.046084341
2019-03-10/18:21:32.81         -0.023955535
2019-03-10/18:21:32.84         -0.026356219
2019-03-10/18:21:32.87        -0.0094320074
2019-03-10/18:21:32.90         -0.043725218
2019-03-10/18:21:32.93          0.032924784
2019-03-10/18:21:32.97        -0.0049744676
2019-03-10/18:21:33.00          0.010079483
2019-03-10/18:21:33.03        -0.0047018872
2019-03-10/18:21:33.06          0.024478940
2019-03-10/18:21:33.09          0.051624742
2019-03-10/18:21:33.12          0.049786200
2019-03-10/18:21:33.15          0.021973537
2019-03-10/18:21:33.18          0.056292287
2019-03-10/18:21:33.22         0.0068719343
2019-03-10/18:21:33.25          0.044423438
2019-03-10/18:21:33.28         0.0045097238
2019-03-10/18:21:33.31        -0.0052265043
2019-03-10/18:21:33.34         -0.019254380
2019-03-10/18:21:33.37         -0.045265488
2019-03-10/18:21:33.40         -0.019510919
2019-03-10/18:21:33.43         -0.021707607
2019-03-10/18:21:33.47         -0.016520452
2019-03-10/18:21:33.50         -0.017480032
2019-03-10/18:21:33.53        -0.0030105742
2019-03-10/18:21:33.56          0.011919316
2019-03-10/18:21:33.59        -0.0020665728
2019-03-10/18:21:33.62          0.057300921
2019-03-10/18:21:33.65          0.034078457
2019-03-10/18:21:33.68          0.052245652
2019-03-10/18:21:33.72          0.048755841
2019-03-10/18:21:33.75          0.050433986
2019-03-10/18:21:33.78          0.026304947
2019-03-10/18:21:33.81        -0.0065030693
2019-03-10/18:21:33.84        0.00048914039
2019-03-10/18:21:33.87          0.033383525
2019-03-10/18:21:33.90          0.022415236
2019-03-10/18:21:33.93          0.048407016
2019-03-10/18:21:33.97         -0.030108501
2019-03-10/18:21:34.00         -0.044702162
2019-03-10/18:21:34.03         -0.055247956
2019-03-10/18:21:34.06        -0.0013154658
2019-03-10/18:21:34.09        -0.0035136475
2019-03-10/18:21:34.12         -0.014750428
2019-03-10/18:21:34.15         -0.054432230
2019-03-10/18:21:34.18         -0.028435154
2019-03-10/18:21:34.22         -0.079407294
2019-03-10/18:21:34.25         -0.037526140
2019-03-10/18:21:34.28         0.0045688974
2019-03-10/18:21:34.31          0.018870560
2019-03-10/18:21:34.34         -0.019400299
2019-03-10/18:21:34.37         0.0010874171
2019-03-10/18:21:34.40         -0.011644693
2019-03-10/18:21:34.43       -0.00094268748
2019-03-10/18:21:34.47         -0.012294969
2019-03-10/18:21:34.50          0.031224544
2019-03-10/18:21:34.53          0.039849540
2019-03-10/18:21:34.56          0.021875161
2019-03-10/18:21:34.59         -0.019433093
2019-03-10/18:21:34.62         0.0045596582
2019-03-10/18:21:34.65         -0.021847004
2019-03-10/18:21:34.68         -0.012679857
2019-03-10/18:21:34.72          0.020466682
2019-03-10/18:21:34.75         -0.018610039
2019-03-10/18:21:34.78         -0.060557076
2019-03-10/18:21:34.81         -0.017983751
2019-03-10/18:21:34.84         -0.026300622
2019-03-10/18:21:34.87          0.016081491
2019-03-10/18:21:34.90         -0.011984440
2019-03-10/18:21:34.93          0.017039511
2019-03-10/18:21:34.97          0.011269876
2019-03-10/18:21:35.00        -0.0083843335
2019-03-10/18:21:35.03         -0.010139073
2019-03-10/18:21:35.06          0.021302970
2019-03-10/18:21:35.09          0.013953319
2019-03-10/18:21:35.12         0.0047548056
2019-03-10/18:21:35.15         -0.020469592
2019-03-10/18:21:35.18         0.0020378401
2019-03-10/18:21:35.22        -0.0089429977
2019-03-10/18:21:35.25          0.042004588
2019-03-10/18:21:35.28          0.029729103
2019-03-10/18:21:35.31          0.011371799
2019-03-10/18:21:35.34          0.047511250
2019-03-10/18:21:35.37          0.010829294
2019-03-10/18:21:35.40          0.016690460
2019-03-10/18:21:35.43         0.0083480947
2019-03-10/18:21:35.47          0.021948390
2019-03-10/18:21:35.50          0.021003259
2019-03-10/18:21:35.53        0.00072649274
2019-03-10/18:21:35.56        -0.0055621707
2019-03-10/18:21:35.59          0.013242803
2019-03-10/18:21:35.62          0.010073431
2019-03-10/18:21:35.65          0.020378059
2019-03-10/18:21:35.68        -0.0044298952
2019-03-10/18:21:35.72         -0.020408846
2019-03-10/18:21:35.75         -0.010036932
2019-03-10/18:21:35.78         0.0018884709
2019-03-10/18:21:35.81         0.0037618160
2019-03-10/18:21:35.84         0.0093815760
2019-03-10/18:21:35.87          0.016656941
2019-03-10/18:21:35.90          0.032737674
2019-03-10/18:21:35.93        -0.0067074199
2019-03-10/18:21:35.97          0.029991883
2019-03-10/18:21:36.00          0.095716393
2019-03-10/18:21:36.03          0.015478018
2019-03-10/18:21:36.06          0.051513914
2019-03-10/18:21:36.09          0.041033014
2019-03-10/18:21:36.12          0.036459183
2019-03-10/18:21:36.15         0.0029382417
2019-03-10/18:21:36.18         0.0049916311
2019-03-10/18:21:36.22          0.026175069
2019-03-10/18:21:36.25          0.027702390
2019-03-10/18:21:36.28         -0.027890711
2019-03-10/18:21:36.31          0.034958019
2019-03-10/18:21:36.34        -0.0062800406
2019-03-10/18:21:36.37         -0.013905946
2019-03-10/18:21:36.40          0.019271487
2019-03-10/18:21:36.43          0.055276778
2019-03-10/18:21:36.47         0.0023207292
2019-03-10/18:21:36.50          0.022119992
2019-03-10/18:21:36.53        -0.0091555615
2019-03-10/18:21:36.56          0.014723978
2019-03-10/18:21:36.59          0.016997534
2019-03-10/18:21:36.62          0.025931622
2019-03-10/18:21:36.65          0.026729785
2019-03-10/18:21:36.68         0.0026768545
2019-03-10/18:21:36.72         0.0064732209
2019-03-10/18:21:36.75          0.027499939
2019-03-10/18:21:36.78         0.0096462106
2019-03-10/18:21:36.81          0.041301264
2019-03-10/18:21:36.84          0.039493247
2019-03-10/18:21:36.87          0.021365879
2019-03-10/18:21:36.90          0.014019153
2019-03-10/18:21:36.93          0.030470928
2019-03-10/18:21:36.97          0.010238888
2019-03-10/18:21:37.00         0.0072689450
2019-03-10/18:21:37.03          0.012324010
2019-03-10/18:21:37.06          0.035398922
2019-03-10/18:21:37.09          0.042697111
2019-03-10/18:21:37.12        -0.0024805199
2019-03-10/18:21:37.15          0.036857886
2019-03-10/18:21:37.18          0.061897033
2019-03-10/18:21:37.22         0.0072556652
2019-03-10/18:21:37.25          0.044000602
2019-03-10/18:21:37.28          0.072590139
2019-03-10/18:21:37.31          0.027224261
2019-03-10/18:21:37.34        0.00086444588
2019-03-10/18:21:37.37          0.057137506
2019-03-10/18:21:37.40          0.048155896
2019-03-10/18:21:37.43          0.052568845
2019-03-10/18:21:37.47          0.010644728
2019-03-10/18:21:37.50          0.044683561
2019-03-10/18:21:37.53          0.052067868
2019-03-10/18:21:37.56         0.0041732410
2019-03-10/18:21:37.59          0.024637005
2019-03-10/18:21:37.62          0.023898020
2019-03-10/18:21:37.65         0.0028532834
2019-03-10/18:21:37.68          0.022753242
2019-03-10/18:21:37.72         -0.039067003
2019-03-10/18:21:37.75         -0.023534943
2019-03-10/18:21:37.78          0.010070404
2019-03-10/18:21:37.81        -0.0053500004
2019-03-10/18:21:37.84         0.0087903736
2019-03-10/18:21:37.87          0.027753949
2019-03-10/18:21:37.90          0.067905863
2019-03-10/18:21:37.93          0.034392231
2019-03-10/18:21:37.97          0.051018281
2019-03-10/18:21:38.00          0.063002305
2019-03-10/18:21:38.03          0.095510883
2019-03-10/18:21:38.06          0.066168264
2019-03-10/18:21:38.09          0.064578628
2019-03-10/18:21:38.12          0.055806720
2019-03-10/18:21:38.15       -0.00051741826
2019-03-10/18:21:38.18         -0.010167386
2019-03-10/18:21:38.22         0.0032671628
2019-03-10/18:21:38.25          0.021478578
2019-03-10/18:21:38.28          0.040566652
2019-03-10/18:21:38.31         -0.023690138
2019-03-10/18:21:38.34         -0.047770850
2019-03-10/18:21:38.37         -0.063719621
2019-03-10/18:21:38.40         -0.055100792
2019-03-10/18:21:38.43        -0.0037989847
2019-03-10/18:21:38.47         -0.011860505
2019-03-10/18:21:38.50        -0.0043277331
2019-03-10/18:21:38.53          0.021542791
2019-03-10/18:21:38.56          0.010970949
2019-03-10/18:21:38.59          0.026733015
2019-03-10/18:21:38.62          0.068983975
2019-03-10/18:21:38.65           0.10647752
2019-03-10/18:21:38.68          0.080688623
2019-03-10/18:21:38.72          0.078186861
2019-03-10/18:21:38.75          0.083631368
2019-03-10/18:21:38.78          0.061256021
2019-03-10/18:21:38.81          0.017290502
2019-03-10/18:21:38.84        -0.0076085159
2019-03-10/18:21:38.87         0.0089663084
2019-03-10/18:21:38.90         -0.017116997
2019-03-10/18:21:38.93         -0.055943748
2019-03-10/18:21:38.97         -0.033078626
2019-03-10/18:21:39.00         -0.013682127
2019-03-10/18:21:39.03         -0.013280223
2019-03-10/18:21:39.06         -0.053234483
2019-03-10/18:21:39.09         -0.027896926
2019-03-10/18:21:39.12          0.031532980
2019-03-10/18:21:39.15         0.0022114876
2019-03-10/18:21:39.18          0.058916132
2019-03-10/18:21:39.22          0.027602298
2019-03-10/18:21:39.25          0.065721281
2019-03-10/18:21:39.28          0.039865843
2019-03-10/18:21:39.31          0.017484014
2019-03-10/18:21:39.34          0.044584565
2019-03-10/18:21:39.37          0.046306686
2019-03-10/18:21:39.40          0.035932040
2019-03-10/18:21:39.43          0.060823668
2019-03-10/18:21:39.47          0.016534828
2019-03-10/18:21:39.50          0.054524472
2019-03-10/18:21:39.53          0.017834302
2019-03-10/18:21:39.56          0.026218602
2019-03-10/18:21:39.59          0.049993740
2019-03-10/18:21:39.62          0.044298976
2019-03-10/18:21:39.65          0.026379620
2019-03-10/18:21:39.68          0.027846443
2019-03-10/18:21:39.72          0.053411470
2019-03-10/18:21:39.75          0.010395221
2019-03-10/18:21:39.78          0.036226400
2019-03-10/18:21:39.81          0.025583484
2019-03-10/18:21:39.84          0.049824698
2019-03-10/18:21:39.87          0.067220476
2019-03-10/18:21:39.90          0.054407327
2019-03-10/18:21:39.93          0.052827113
2019-03-10/18:21:39.97          0.013317397
2019-03-10/18:21:40.00        -0.0092604360
2019-03-10/18:21:40.03          0.012659291
2019-03-10/18:21:40.06         0.0061275330
2019-03-10/18:21:40.09        -0.0057222396
2019-03-10/18:21:40.12          0.019978838
2019-03-10/18:21:40.15         -0.070593242
2019-03-10/18:21:40.18         -0.010742420
2019-03-10/18:21:40.22         -0.019933807
2019-03-10/18:21:40.25         -0.020277724
2019-03-10/18:21:40.28         -0.033607283
2019-03-10/18:21:40.31         -0.076560356
2019-03-10/18:21:40.34         -0.024714860
2019-03-10/18:21:40.37        -0.0021728715
2019-03-10/18:21:40.40          -0.10160646
2019-03-10/18:21:40.43          0.010729657
2019-03-10/18:21:40.47         -0.030413161
2019-03-10/18:21:40.50         -0.013177437
2019-03-10/18:21:40.53         -0.044754426
2019-03-10/18:21:40.56          0.010009122
2019-03-10/18:21:40.59          0.062878353
2019-03-10/18:21:40.62        -0.0018922512
2019-03-10/18:21:40.65        -0.0030663961
2019-03-10/18:21:40.68          0.046075900
2019-03-10/18:21:40.72         -0.016203231
2019-03-10/18:21:40.75         -0.024518654
2019-03-10/18:21:40.78         -0.048094712
2019-03-10/18:21:40.81         0.0071275412
2019-03-10/18:21:40.84         -0.064539692
2019-03-10/18:21:40.87         -0.051773026
2019-03-10/18:21:40.90         -0.058475935
2019-03-10/18:21:40.93         -0.039124892
2019-03-10/18:21:40.97         -0.055616803
2019-03-10/18:21:41.00         -0.093066689
2019-03-10/18:21:41.03         -0.057230387
2019-03-10/18:21:41.06         -0.049191470
2019-03-10/18:21:41.09         -0.040534934
2019-03-10/18:21:41.12        -0.0043103871
2019-03-10/18:21:41.15         -0.014402558
2019-03-10/18:21:41.18        -0.0044191841
2019-03-10/18:21:41.22         -0.016634662
2019-03-10/18:21:41.25        -0.0022627011
2019-03-10/18:21:41.28          0.025237971
2019-03-10/18:21:41.31        -0.0017165345
2019-03-10/18:21:41.34         -0.017349798
2019-03-10/18:21:41.37        -0.0048726059
2019-03-10/18:21:41.40         -0.029139061
2019-03-10/18:21:41.43         -0.026410088
2019-03-10/18:21:41.47         -0.055527295
2019-03-10/18:21:41.50         -0.049133598
2019-03-10/18:21:41.53         -0.064662203
2019-03-10/18:21:41.56         -0.063346735
2019-03-10/18:21:41.59         -0.059779474
2019-03-10/18:21:41.62         -0.058449898
2019-03-10/18:21:41.65         -0.078152324
2019-03-10/18:21:41.68         -0.062948071
2019-03-10/18:21:41.72         -0.096703000
2019-03-10/18:21:41.75         -0.045708700
2019-03-10/18:21:41.78         -0.060102621
2019-03-10/18:21:41.81         -0.040664893
2019-03-10/18:21:41.84         -0.074189713
2019-03-10/18:21:41.87         -0.066579061
2019-03-10/18:21:41.90         -0.035261391
2019-03-10/18:21:41.93         -0.046081531
2019-03-10/18:21:41.97         -0.089198565
2019-03-10/18:21:42.00         -0.054076766
2019-03-10/18:21:42.03          -0.10333100
2019-03-10/18:21:42.06          -0.11478906
2019-03-10/18:21:42.09          -0.10490212
2019-03-10/18:21:42.12         -0.043038178
2019-03-10/18:21:42.15          -0.10123506
2019-03-10/18:21:42.18         -0.077202972
2019-03-10/18:21:42.22          -0.12467529
2019-03-10/18:21:42.25         -0.099935545
2019-03-10/18:21:42.28          -0.10825465
2019-03-10/18:21:42.31         -0.069671804
2019-03-10/18:21:42.34         -0.078691674
2019-03-10/18:21:42.37         -0.089680704
2019-03-10/18:21:42.40          -0.11165627
2019-03-10/18:21:42.43         -0.070854669
2019-03-10/18:21:42.47          -0.17513722
2019-03-10/18:21:42.50         -0.090489747
2019-03-10/18:21:42.53         -0.063707930
2019-03-10/18:21:42.56         -0.071448506
2019-03-10/18:21:42.59          -0.11215713
2019-03-10/18:21:42.62          -0.11248477
2019-03-10/18:21:42.65          -0.11262134
2019-03-10/18:21:42.68          -0.12810804
2019-03-10/18:21:42.72          -0.13946251
2019-03-10/18:21:42.75         -0.072740554
2019-03-10/18:21:42.78         -0.084272735
2019-03-10/18:21:42.81          -0.12109784
2019-03-10/18:21:42.84          -0.10771534
2019-03-10/18:21:42.87         -0.084248818
2019-03-10/18:21:42.90         -0.077956570
2019-03-10/18:21:42.93          -0.10562701
2019-03-10/18:21:42.97         -0.048855899
2019-03-10/18:21:43.00         -0.061044575
2019-03-10/18:21:43.03         -0.061856210
2019-03-10/18:21:43.06         -0.098665086
2019-03-10/18:21:43.09         -0.083851626
2019-03-10/18:21:43.12         -0.088764478
2019-03-10/18:21:43.15         -0.099267821
2019-03-10/18:21:43.18         -0.082350968
2019-03-10/18:21:43.22         -0.087364107
2019-03-10/18:21:43.25          -0.10515293
2019-03-10/18:21:43.28          -0.13193686
2019-03-10/18:21:43.31          -0.11351815
2019-03-10/18:21:43.34         -0.094712437
2019-03-10/18:21:43.37          -0.10674696
2019-03-10/18:21:43.40         -0.079980522
2019-03-10/18:21:43.43         -0.055578680
2019-03-10/18:21:43.47         -0.048965993
2019-03-10/18:21:43.50         -0.059729418
2019-03-10/18:21:43.53         -0.053084107
2019-03-10/18:21:43.56         -0.027219451
2019-03-10/18:21:43.59         -0.031464861
2019-03-10/18:21:43.62         -0.075224092
2019-03-10/18:21:43.65         -0.062138139
2019-03-10/18:21:43.68         -0.075647553
2019-03-10/18:21:43.72          -0.15974247
2019-03-10/18:21:43.75          -0.13960545
2019-03-10/18:21:43.78         -0.086720865
2019-03-10/18:21:43.81          -0.13341200
2019-03-10/18:21:43.84          -0.10057036
2019-03-10/18:21:43.87          -0.17671931
2019-03-10/18:21:43.90          -0.10788104
2019-03-10/18:21:43.93          -0.10534880
2019-03-10/18:21:43.97         -0.096091487
2019-03-10/18:21:44.00         -0.029741198
2019-03-10/18:21:44.03         -0.050877201
2019-03-10/18:21:44.06         -0.077705016
2019-03-10/18:21:44.09         -0.081695564
2019-03-10/18:21:44.12         -0.080249656
2019-03-10/18:21:44.15         0.0025609204
2019-03-10/18:21:44.18         -0.058625665
2019-03-10/18:21:44.22         -0.027123488
2019-03-10/18:21:44.25         -0.067877501
2019-03-10/18:21:44.28         -0.085485541
2019-03-10/18:21:44.31          -0.10349615
2019-03-10/18:21:44.34         -0.082037173
2019-03-10/18:21:44.37         -0.057546956
2019-03-10/18:21:44.40         -0.063434732
2019-03-10/18:21:44.43         -0.039568641
2019-03-10/18:21:44.47         -0.043591586
2019-03-10/18:21:44.50         -0.075512298
2019-03-10/18:21:44.53         -0.071018718
2019-03-10/18:21:44.56         -0.042255115
2019-03-10/18:21:44.59         -0.024156076
2019-03-10/18:21:44.62         -0.052537151
2019-03-10/18:21:44.65         -0.030392117
2019-03-10/18:21:44.68         -0.026274365
2019-03-10/18:21:44.72         -0.054196345
2019-03-10/18:21:44.75        -0.0023241903
2019-03-10/18:21:44.78         0.0043454560
2019-03-10/18:21:44.81        -0.0080540029
2019-03-10/18:21:44.84         -0.012193533
2019-03-10/18:21:44.87         -0.032409256
2019-03-10/18:21:44.90          0.015160405
2019-03-10/18:21:44.93        -0.0036548136
2019-03-10/18:21:44.97         -0.050121648
2019-03-10/18:21:45.00         -0.062383739
2019-03-10/18:21:45.03         -0.073426269
2019-03-10/18:21:45.06         -0.092655234
2019-03-10/18:21:45.09         -0.062882762
2019-03-10/18:21:45.12         -0.077789091
2019-03-10/18:21:45.15         -0.056742159
2019-03-10/18:21:45.18         -0.080901364
2019-03-10/18:21:45.22         -0.080006781
2019-03-10/18:21:45.25         -0.020074597
2019-03-10/18:21:45.28         -0.067523429
2019-03-10/18:21:45.31          0.014143776
2019-03-10/18:21:45.34         0.0071406913
2019-03-10/18:21:45.37         0.0079384536
2019-03-10/18:21:45.40       -0.00097292606
2019-03-10/18:21:45.43          0.025771594
2019-03-10/18:21:45.47         -0.015662260
2019-03-10/18:21:45.50         0.0049806771
2019-03-10/18:21:45.53          0.015832109
2019-03-10/18:21:45.56          0.020868741
2019-03-10/18:21:45.59         -0.079117578
2019-03-10/18:21:45.62         -0.078044877
2019-03-10/18:21:45.65         -0.063105499
2019-03-10/18:21:45.68         -0.042232664
2019-03-10/18:21:45.72         -0.070450961
2019-03-10/18:21:45.75         -0.068957713
2019-03-10/18:21:45.78         -0.073310522
2019-03-10/18:21:45.81          -0.10180443
2019-03-10/18:21:45.84         -0.080028014
2019-03-10/18:21:45.87         -0.031915845
2019-03-10/18:21:45.90         -0.032079604
2019-03-10/18:21:45.93         -0.026196901
2019-03-10/18:21:45.97         -0.097937999
2019-03-10/18:21:46.00         -0.073390670
2019-03-10/18:21:46.03         -0.049036297
2019-03-10/18:21:46.06         -0.056328871
2019-03-10/18:21:46.09         -0.082683499
2019-03-10/18:21:46.12          -0.11698768
2019-03-10/18:21:46.15          -0.19117415
2019-03-10/18:21:46.18          -0.19345771
2019-03-10/18:21:46.22          -0.22650284
2019-03-10/18:21:46.25          -0.22239854
2019-03-10/18:21:46.28          -0.24640203
2019-03-10/18:21:46.31          -0.29304530
2019-03-10/18:21:46.34          -0.31850368
2019-03-10/18:21:46.37          -0.26967177
2019-03-10/18:21:46.40          -0.22751742
2019-03-10/18:21:46.43          -0.15445015
2019-03-10/18:21:46.47          -0.14777608
2019-03-10/18:21:46.50          -0.14140576
2019-03-10/18:21:46.53         -0.051559274
2019-03-10/18:21:46.56         -0.025151856
2019-03-10/18:21:46.59           0.10149478
2019-03-10/18:21:46.62           0.11929044
2019-03-10/18:21:46.65           0.12352826
2019-03-10/18:21:46.68           0.15115792
2019-03-10/18:21:46.72           0.15099611
2019-03-10/18:21:46.75           0.23678966
2019-03-10/18:21:46.78           0.28790137
2019-03-10/18:21:46.81           0.33369081
2019-03-10/18:21:46.84           0.33962500
2019-03-10/18:21:46.87           0.37258028
2019-03-10/18:21:46.90           0.40900866
2019-03-10/18:21:46.93           0.39964574
2019-03-10/18:21:46.97           0.42006774
2019-03-10/18:21:47.00           0.37962462
2019-03-10/18:21:47.03           0.34529339
2019-03-10/18:21:47.06           0.30684683
2019-03-10/18:21:47.09           0.27934364
2019-03-10/18:21:47.12           0.18881942
2019-03-10/18:21:47.15           0.13443662
2019-03-10/18:21:47.18          0.084275965
2019-03-10/18:21:47.22          0.030349550
2019-03-10/18:21:47.25       -0.00087747097
2019-03-10/18:21:47.28         0.0069815686
2019-03-10/18:21:47.31         -0.016367231
2019-03-10/18:21:47.34         -0.059133779
2019-03-10/18:21:47.37         -0.058786802
2019-03-10/18:21:47.40         0.0082419509
2019-03-10/18:21:47.43         -0.043966305
2019-03-10/18:21:47.47         -0.033268683
2019-03-10/18:21:47.50          0.033785261
2019-03-10/18:21:47.53          0.015325648
2019-03-10/18:21:47.56          0.015736173
2019-03-10/18:21:47.59        -0.0073366544
2019-03-10/18:21:47.62         -0.047012864
2019-03-10/18:21:47.65         -0.058803865
2019-03-10/18:21:47.68         -0.078017332
2019-03-10/18:21:47.72          -0.11967637
2019-03-10/18:21:47.75         -0.092490279
2019-03-10/18:21:47.78          -0.13904788
2019-03-10/18:21:47.81          -0.14376721
2019-03-10/18:21:47.84          -0.15685106
2019-03-10/18:21:47.87          -0.14649865
2019-03-10/18:21:47.90          -0.11277767
2019-03-10/18:21:47.93          -0.11327192
2019-03-10/18:21:47.97         -0.097968756
2019-03-10/18:21:48.00         -0.069902143
2019-03-10/18:21:48.03         -0.063579684
2019-03-10/18:21:48.06         -0.093994854
2019-03-10/18:21:48.09          -0.10896558
2019-03-10/18:21:48.12         -0.080015977
2019-03-10/18:21:48.15         -0.064786546
2019-03-10/18:21:48.18         -0.056732993
2019-03-10/18:21:48.22         -0.080710789
2019-03-10/18:21:48.25          -0.10482969
2019-03-10/18:21:48.28         -0.091214280
2019-03-10/18:21:48.31         -0.093603327
2019-03-10/18:21:48.34          -0.10698346
2019-03-10/18:21:48.37         -0.053659935
2019-03-10/18:21:48.40         -0.079898453
2019-03-10/18:21:48.43         -0.087231131
2019-03-10/18:21:48.47         -0.055763831
2019-03-10/18:21:48.50         -0.048199535
2019-03-10/18:21:48.53         -0.048480490
2019-03-10/18:21:48.56         -0.014713854
2019-03-10/18:21:48.59         -0.041828037
2019-03-10/18:21:48.62          0.025878163
2019-03-10/18:21:48.65         0.0063234412
2019-03-10/18:21:48.68          0.034545202
2019-03-10/18:21:48.72         0.0068332625
2019-03-10/18:21:48.75         -0.012226603
2019-03-10/18:21:48.78         -0.024943773
2019-03-10/18:21:48.81          0.014398794
2019-03-10/18:21:48.84         -0.012641146
2019-03-10/18:21:48.87        -0.0079180929
2019-03-10/18:21:48.90         -0.014512270
2019-03-10/18:21:48.93         -0.058039790
2019-03-10/18:21:48.97         -0.047787500
2019-03-10/18:21:49.00         -0.042317046
2019-03-10/18:21:49.03        -0.0025611746
2019-03-10/18:21:49.06         -0.021174096
2019-03-10/18:21:49.09       -0.00079256051
2019-03-10/18:21:49.12         -0.024986109
2019-03-10/18:21:49.15         -0.019279884
2019-03-10/18:21:49.18        -0.0098606933
2019-03-10/18:21:49.22         -0.011863458
2019-03-10/18:21:49.25         0.0012084625
2019-03-10/18:21:49.28         -0.025392971
2019-03-10/18:21:49.31          0.020598684
2019-03-10/18:21:49.34          0.031289463
2019-03-10/18:21:49.37          0.012676227
2019-03-10/18:21:49.40          0.035754834
2019-03-10/18:21:49.43          0.036047585
2019-03-10/18:21:49.47       -0.00052339717
2019-03-10/18:21:49.50          0.086699818
2019-03-10/18:21:49.53          0.047297002
2019-03-10/18:21:49.56          0.047726863
2019-03-10/18:21:49.59         -0.010986180
2019-03-10/18:21:49.62         0.0085792134
2019-03-10/18:21:49.65          0.014453056
2019-03-10/18:21:49.68          0.028452074
2019-03-10/18:21:49.72         0.0050342172
2019-03-10/18:21:49.75          0.019107992
2019-03-10/18:21:49.78          0.036111610
2019-03-10/18:21:49.81         -0.011161727
2019-03-10/18:21:49.84          0.025866709
2019-03-10/18:21:49.87          0.047150253
2019-03-10/18:21:49.90          0.039909413
2019-03-10/18:21:49.93         0.0020138596
2019-03-10/18:21:49.97         0.0024356232
2019-03-10/18:21:50.00         0.0012839481
2019-03-10/18:21:50.03         -0.016811788
2019-03-10/18:21:50.06        -0.0064678333
2019-03-10/18:21:50.09         -0.031090493
2019-03-10/18:21:50.12          0.036315644
2019-03-10/18:21:50.15          0.020551381
2019-03-10/18:21:50.18          0.029101729
2019-03-10/18:21:50.22         0.0010526789
2019-03-10/18:21:50.25        -0.0090495552
2019-03-10/18:21:50.28          0.011274608
2019-03-10/18:21:50.31          0.057796629
2019-03-10/18:21:50.34         0.0045341800
2019-03-10/18:21:50.37          0.084820280
2019-03-10/18:21:50.40          0.056543564
2019-03-10/18:21:50.43          0.042689663
2019-03-10/18:21:50.47          0.010879427
2019-03-10/18:21:50.50           0.11688527
2019-03-10/18:21:50.53          0.077653710
2019-03-10/18:21:50.56          0.049987630
2019-03-10/18:21:50.59          0.034695588
2019-03-10/18:21:50.62          0.059776156
2019-03-10/18:21:50.65          0.067242499
2019-03-10/18:21:50.68          0.012347690
2019-03-10/18:21:50.72          0.048111909
2019-03-10/18:21:50.75          0.089560679
2019-03-10/18:21:50.78          0.029157789
2019-03-10/18:21:50.81          0.013659447
2019-03-10/18:21:50.84          0.091804651
2019-03-10/18:21:50.87          0.096669584
2019-03-10/18:21:50.90          0.077896882
2019-03-10/18:21:50.93          0.031102672
2019-03-10/18:21:50.97          0.074852774
2019-03-10/18:21:51.00          0.052292946
2019-03-10/18:21:51.03          0.071993522
2019-03-10/18:21:51.06          0.020297173
2019-03-10/18:21:51.09          0.073150827
2019-03-10/18:21:51.12          0.043263359
2019-03-10/18:21:51.15          0.034770530
2019-03-10/18:21:51.18          0.018782987
2019-03-10/18:21:51.22          0.011389527
2019-03-10/18:21:51.25         0.0057290244
2019-03-10/18:21:51.28         0.0034525965
2019-03-10/18:21:51.31         -0.012625059
2019-03-10/18:21:51.34          0.022993036
2019-03-10/18:21:51.37         0.0088799458
2019-03-10/18:21:51.40         -0.034416739
2019-03-10/18:21:51.43        -0.0060069245
2019-03-10/18:21:51.47         0.0041869850
2019-03-10/18:21:51.50        -0.0084173892
2019-03-10/18:21:51.53          0.062490343
2019-03-10/18:21:51.56          0.054782275
2019-03-10/18:21:51.59          0.030709036
2019-03-10/18:21:51.62          0.076090009
2019-03-10/18:21:51.65          0.097757578
2019-03-10/18:21:51.68          0.098398592
2019-03-10/18:21:51.72          0.072144828
2019-03-10/18:21:51.75          0.056570822
2019-03-10/18:21:51.78           0.12342159
2019-03-10/18:21:51.81          0.055372811
2019-03-10/18:21:51.84          0.039533095
2019-03-10/18:21:51.87          0.015410130
2019-03-10/18:21:51.90         -0.033778560
2019-03-10/18:21:51.93         -0.038386776
2019-03-10/18:21:51.97         -0.020158687
2019-03-10/18:21:52.00         0.0035258337
2019-03-10/18:21:52.03          0.012385334
2019-03-10/18:21:52.06          0.012315824
2019-03-10/18:21:52.09         0.0036245733
2019-03-10/18:21:52.12        0.00085153410
2019-03-10/18:21:52.15          0.077849167
2019-03-10/18:21:52.18          0.078215607
2019-03-10/18:21:52.22          0.073620340
2019-03-10/18:21:52.25           0.10905217
2019-03-10/18:21:52.28          0.086093796
2019-03-10/18:21:52.31          0.066440815
2019-03-10/18:21:52.34          0.060567889
2019-03-10/18:21:52.37          0.078477428
2019-03-10/18:21:52.40          0.086822010
2019-03-10/18:21:52.43          0.057767820
2019-03-10/18:21:52.47          0.012987532
2019-03-10/18:21:52.50          0.017140801
2019-03-10/18:21:52.53        0.00068095278
2019-03-10/18:21:52.56          0.021668202
2019-03-10/18:21:52.59          0.013055334
2019-03-10/18:21:52.62         -0.017964611
2019-03-10/18:21:52.65         -0.026539479
2019-03-10/18:21:52.68         -0.028220751
2019-03-10/18:21:52.72         -0.062061696
2019-03-10/18:21:52.75          0.011715999
2019-03-10/18:21:52.78         0.0085672061
2019-03-10/18:21:52.81         -0.010968578
2019-03-10/18:21:52.84         -0.026831658
2019-03-10/18:21:52.87          0.013714256
2019-03-10/18:21:52.90          0.041235427
2019-03-10/18:21:52.93          0.016137406
2019-03-10/18:21:52.97          0.063919525
2019-03-10/18:21:53.00          0.053235328
2019-03-10/18:21:53.03          0.035598872
2019-03-10/18:21:53.06          0.047922806
2019-03-10/18:21:53.09          0.034936389
2019-03-10/18:21:53.12          0.052014609
2019-03-10/18:21:53.15          0.011106665
2019-03-10/18:21:53.18         -0.057656231
2019-03-10/18:21:53.22         -0.040631418
2019-03-10/18:21:53.25         -0.036233774
2019-03-10/18:21:53.28         -0.013590446
2019-03-10/18:21:53.31         -0.030544586
2019-03-10/18:21:53.34         -0.048169248
2019-03-10/18:21:53.37         -0.077890117
2019-03-10/18:21:53.40         -0.098474480
2019-03-10/18:21:53.43         -0.068276133
2019-03-10/18:21:53.47          0.012097798
2019-03-10/18:21:53.50         0.0014291639
2019-03-10/18:21:53.53        -0.0018327426
2019-03-10/18:21:53.56         -0.018319307
2019-03-10/18:21:53.59         0.0076422878
2019-03-10/18:21:53.62          0.016094050
2019-03-10/18:21:53.65          0.053869098
2019-03-10/18:21:53.68          0.081027506
2019-03-10/18:21:53.72          0.047434514
2019-03-10/18:21:53.75          0.035842201
2019-03-10/18:21:53.78          0.059390212
2019-03-10/18:21:53.81          0.050176374
2019-03-10/18:21:53.84        -0.0039909430
2019-03-10/18:21:53.87          0.022009825
2019-03-10/18:21:53.90        -0.0022537208
2019-03-10/18:21:53.93         0.0011670193
2019-03-10/18:21:53.97         -0.012824472
2019-03-10/18:21:54.00          0.022982307
2019-03-10/18:21:54.03        -0.0086779768
2019-03-10/18:21:54.06         -0.020777849
2019-03-10/18:21:54.09         -0.028598819
2019-03-10/18:21:54.12          0.020058106
2019-03-10/18:21:54.15          0.012715215
2019-03-10/18:21:54.18          0.010959826
2019-03-10/18:21:54.22          0.050667903
2019-03-10/18:21:54.25          0.047593780
2019-03-10/18:21:54.28          0.056821492
2019-03-10/18:21:54.31          0.077451926
2019-03-10/18:21:54.34          0.039553796
2019-03-10/18:21:54.37          0.026783402
2019-03-10/18:21:54.40          0.038594010
2019-03-10/18:21:54.43         -0.029173177
2019-03-10/18:21:54.47          0.022760807
2019-03-10/18:21:54.50         -0.054200085
2019-03-10/18:21:54.53         -0.051966474
2019-03-10/18:21:54.56         -0.090458702
2019-03-10/18:21:54.59         -0.087456004
2019-03-10/18:21:54.62         -0.095759241
2019-03-10/18:21:54.65         -0.094500649
2019-03-10/18:21:54.68         -0.099289555
2019-03-10/18:21:54.72         -0.054223748
2019-03-10/18:21:54.75         -0.061506977
2019-03-10/18:21:54.78         -0.017571155
2019-03-10/18:21:54.81         -0.038800564
2019-03-10/18:21:54.84       -0.00059369774
2019-03-10/18:21:54.87         -0.014772212
2019-03-10/18:21:54.90          0.027888803
2019-03-10/18:21:54.93        -0.0017042621
2019-03-10/18:21:54.97          0.036498047
2019-03-10/18:21:55.00          0.014249356
2019-03-10/18:21:55.03         0.0086305592
2019-03-10/18:21:55.06         -0.024881896
2019-03-10/18:21:55.09         -0.042776627
2019-03-10/18:21:55.12         -0.047392341
2019-03-10/18:21:55.15         -0.033363075
2019-03-10/18:21:55.18         -0.057359033
2019-03-10/18:21:55.22         -0.061407380
2019-03-10/18:21:55.25         -0.078034230
2019-03-10/18:21:55.28         -0.051728792
2019-03-10/18:21:55.31         -0.085430820
2019-03-10/18:21:55.34         -0.096481667
2019-03-10/18:21:55.37         -0.033559432
2019-03-10/18:21:55.40         -0.025113805
2019-03-10/18:21:55.43         -0.030280226
2019-03-10/18:21:55.47         -0.062032024
2019-03-10/18:21:55.50        -0.0076403389
2019-03-10/18:21:55.53        -0.0014167671
2019-03-10/18:21:55.56         0.0095020074
2019-03-10/18:21:55.59          0.012540829
2019-03-10/18:21:55.62          0.015727979
2019-03-10/18:21:55.65         0.0098678259
2019-03-10/18:21:55.68         -0.044231685
2019-03-10/18:21:55.72        -0.0014875675
2019-03-10/18:21:55.75       -0.00057801944
2019-03-10/18:21:55.78         0.0015347099
2019-03-10/18:21:55.81         0.0079035398
2019-03-10/18:21:55.84         -0.044044168
2019-03-10/18:21:55.87         -0.088994299
2019-03-10/18:21:55.90         -0.032734245
2019-03-10/18:21:55.93          -0.10657943
2019-03-10/18:21:55.97         -0.030407530
2019-03-10/18:21:56.00         -0.068118859
2019-03-10/18:21:56.03         -0.021042894
2019-03-10/18:21:56.06         -0.048235219
2019-03-10/18:21:56.09         -0.063459217
2019-03-10/18:21:56.12         -0.038427214
2019-03-10/18:21:56.15          0.015895539
2019-03-10/18:21:56.18         -0.021670628
2019-03-10/18:21:56.22          0.033950211
2019-03-10/18:21:56.25         -0.036240694
2019-03-10/18:21:56.28         -0.046026978
2019-03-10/18:21:56.31         -0.036996435
2019-03-10/18:21:56.34          -0.10761274
2019-03-10/18:21:56.37         -0.092485134
2019-03-10/18:21:56.40         -0.051990779
2019-03-10/18:21:56.43         -0.067821825
2019-03-10/18:21:56.47         -0.084726678
2019-03-10/18:21:56.50         -0.081833395
2019-03-10/18:21:56.53         -0.072450990
2019-03-10/18:21:56.56         -0.078989164
2019-03-10/18:21:56.59         -0.085376817
2019-03-10/18:21:56.62         -0.027525191
2019-03-10/18:21:56.65         -0.065635684
2019-03-10/18:21:56.68         -0.065891567
2019-03-10/18:21:56.72         -0.062096674
2019-03-10/18:21:56.75         -0.042382916
2019-03-10/18:21:56.78         -0.091764581
2019-03-10/18:21:56.81         -0.045645187
2019-03-10/18:21:56.84         -0.081057668
2019-03-10/18:21:56.87         -0.040695614
2019-03-10/18:21:56.90         -0.033479309
2019-03-10/18:21:56.93         -0.025118521
2019-03-10/18:21:56.97         -0.069492848
2019-03-10/18:21:57.00          -0.10489808
2019-03-10/18:21:57.03         -0.067826691
2019-03-10/18:21:57.06          0.021628907
2019-03-10/18:21:57.09         -0.060855062
2019-03-10/18:21:57.12         -0.014966858
2019-03-10/18:21:57.15         -0.044963516
2019-03-10/18:21:57.18         -0.023862299
2019-03-10/18:21:57.22         -0.055102308
2019-03-10/18:21:57.25         -0.052729523
2019-03-10/18:21:57.28        -0.0051134967
2019-03-10/18:21:57.31         -0.029189134
2019-03-10/18:21:57.34         -0.085525170
2019-03-10/18:21:57.37         -0.029819677
2019-03-10/18:21:57.40         -0.019782216
2019-03-10/18:21:57.43         -0.067231697
2019-03-10/18:21:57.47          -0.10464152
2019-03-10/18:21:57.50         -0.043091340
2019-03-10/18:21:57.53         -0.041076006
2019-03-10/18:21:57.56         -0.048151616
2019-03-10/18:21:57.59         -0.040975188
2019-03-10/18:21:57.62         -0.052017491
2019-03-10/18:21:57.65        -0.0097815046
2019-03-10/18:21:57.68         -0.071576105
2019-03-10/18:21:57.72         -0.011438404
2019-03-10/18:21:57.75         -0.019741829
2019-03-10/18:21:57.78         -0.019229783
2019-03-10/18:21:57.81          0.019938222
2019-03-10/18:21:57.84         -0.012400536
2019-03-10/18:21:57.87         -0.043474518
2019-03-10/18:21:57.90          0.019152219
2019-03-10/18:21:57.93         -0.061268812
2019-03-10/18:21:57.97        -0.0065634153
2019-03-10/18:21:58.00         -0.065735426
2019-03-10/18:21:58.03         -0.010399496
2019-03-10/18:21:58.06         -0.019050718
2019-03-10/18:21:58.09         -0.083012700
2019-03-10/18:21:58.12         -0.054624671
2019-03-10/18:21:58.15         -0.041238151
2019-03-10/18:21:58.18         -0.093897485
2019-03-10/18:21:58.22         -0.069384224
2019-03-10/18:21:58.25         -0.056043856
2019-03-10/18:21:58.28         -0.029948063
2019-03-10/18:21:58.31         -0.034900655
2019-03-10/18:21:58.34         -0.083029913
2019-03-10/18:21:58.37         -0.084181419
2019-03-10/18:21:58.40         -0.062453616
2019-03-10/18:21:58.43         -0.026315998
2019-03-10/18:21:58.47         -0.039663056
2019-03-10/18:21:58.50         -0.063293335
2019-03-10/18:21:58.53         -0.071018748
2019-03-10/18:21:58.56         -0.041874053
2019-03-10/18:21:58.59         -0.087785482
2019-03-10/18:21:58.62         -0.067785881
2019-03-10/18:21:58.65         -0.058919147
2019-03-10/18:21:58.68         -0.044730760
2019-03-10/18:21:58.72          -0.10068224
2019-03-10/18:21:58.75          -0.11120268
2019-03-10/18:21:58.78         -0.083218635
2019-03-10/18:21:58.81         -0.061877140
2019-03-10/18:21:58.84          -0.13931505
2019-03-10/18:21:58.87         -0.081966321
2019-03-10/18:21:58.90         -0.084831620
2019-03-10/18:21:58.93         -0.038289396
2019-03-10/18:21:58.96         -0.089166397
2019-03-10/18:21:59.00         -0.090606113
2019-03-10/18:21:59.03         -0.038094318
2019-03-10/18:21:59.06         -0.037256482
2019-03-10/18:21:59.09         -0.044601388
2019-03-10/18:21:59.12         -0.010951213
2019-03-10/18:21:59.15         -0.052032403
2019-03-10/18:21:59.18         -0.040135483
2019-03-10/18:21:59.21         -0.074084308
2019-03-10/18:21:59.25         -0.086235063
2019-03-10/18:21:59.28         -0.056152514
2019-03-10/18:21:59.31         -0.060515963
2019-03-10/18:21:59.34         -0.099602102
2019-03-10/18:21:59.37          -0.14640538
2019-03-10/18:21:59.40          -0.13052361
2019-03-10/18:21:59.43         -0.084118578
2019-03-10/18:21:59.46          -0.11313395
2019-03-10/18:21:59.50         -0.075546105
2019-03-10/18:21:59.53         -0.066890303
2019-03-10/18:21:59.56         -0.050096835
2019-03-10/18:21:59.59         -0.065119262
2019-03-10/18:21:59.62         -0.071368271
2019-03-10/18:21:59.65         -0.033912470
2019-03-10/18:21:59.68        -0.0024869172
2019-03-10/18:21:59.71         -0.048410753
2019-03-10/18:21:59.75         0.0071585995
2019-03-10/18:21:59.78         -0.051302759
2019-03-10/18:21:59.81         -0.022981843
2019-03-10/18:21:59.84         -0.032841693
2019-03-10/18:21:59.87         -0.040884516
2019-03-10/18:21:59.90         0.0036766327
2019-03-10/18:21:59.93         -0.019263692
2019-03-10/18:21:59.96         -0.076763233
2019-03-10/18:22:00.00         -0.052917909
2019-03-10/18:22:00.03         -0.088751107
2019-03-10/18:22:00.06         -0.061632628
2019-03-10/18:22:00.09         -0.041259279
2019-03-10/18:22:00.12         -0.095296903
2019-03-10/18:22:00.15         -0.077288496
2019-03-10/18:22:00.18         -0.079460799
2019-03-10/18:22:00.21         -0.070151588
2019-03-10/18:22:00.25         -0.077665682
2019-03-10/18:22:00.28         -0.057206882
2019-03-10/18:22:00.31         -0.045613422
2019-03-10/18:22:00.34         -0.025838470
2019-03-10/18:22:00.37         -0.051528578
2019-03-10/18:22:00.40         -0.042462768
2019-03-10/18:22:00.43         -0.018779133
2019-03-10/18:22:00.46         -0.052057798
2019-03-10/18:22:00.50         -0.041343454
2019-03-10/18:22:00.53         -0.025410500
2019-03-10/18:22:00.56         -0.070726354
2019-03-10/18:22:00.59         -0.059662751
2019-03-10/18:22:00.62         -0.076829933
2019-03-10/18:22:00.65         -0.098384551
2019-03-10/18:22:00.68         -0.083314659
2019-03-10/18:22:00.71          -0.10901354
2019-03-10/18:22:00.75         -0.069515611
2019-03-10/18:22:00.78         -0.089087978
2019-03-10/18:22:00.81         -0.065149841
2019-03-10/18:22:00.84         -0.053318101
2019-03-10/18:22:00.87         -0.053843419
2019-03-10/18:22:00.90         -0.046137166
2019-03-10/18:22:00.93         -0.073000866
2019-03-10/18:22:00.96         -0.034524347
2019-03-10/18:22:01.00         -0.038823844
2019-03-10/18:22:01.03        -0.0022089165
2019-03-10/18:22:01.06        -0.0048781244
2019-03-10/18:22:01.09         -0.026362039
2019-03-10/18:22:01.12         -0.039152472
2019-03-10/18:22:01.15         -0.036548758
2019-03-10/18:22:01.18         -0.045594382
2019-03-10/18:22:01.21         -0.016501857
2019-03-10/18:22:01.25         -0.026185396
2019-03-10/18:22:01.28          0.012209828
2019-03-10/18:22:01.31         -0.073752973
2019-03-10/18:22:01.34         -0.048870903
2019-03-10/18:22:01.37         -0.054247289
2019-03-10/18:22:01.40         -0.031526898
2019-03-10/18:22:01.43         -0.030338087
2019-03-10/18:22:01.46         -0.045419123
2019-03-10/18:22:01.50         -0.058418815
2019-03-10/18:22:01.53         -0.014410084
2019-03-10/18:22:01.56         -0.079686798
2019-03-10/18:22:01.59         -0.014921671
2019-03-10/18:22:01.62        0.00014389901
2019-03-10/18:22:01.65          0.013261136
2019-03-10/18:22:01.68          0.025353630
2019-03-10/18:22:01.71        -0.0075311712
2019-03-10/18:22:01.75          0.024433466
2019-03-10/18:22:01.78          0.036540054
2019-03-10/18:22:01.81         -0.015563194
2019-03-10/18:22:01.84        -0.0040227429
2019-03-10/18:22:01.87         -0.017708354
2019-03-10/18:22:01.90         -0.051922373
2019-03-10/18:22:01.93         -0.012419061
2019-03-10/18:22:01.96         -0.033943407
2019-03-10/18:22:02.00         -0.050359509
2019-03-10/18:22:02.03         -0.075049725
2019-03-10/18:22:02.06         -0.034330350
2019-03-10/18:22:02.09         -0.068060549
2019-03-10/18:22:02.12         -0.073737280
2019-03-10/18:22:02.15         -0.059830648
2019-03-10/18:22:02.18         -0.058436058
2019-03-10/18:22:02.21         -0.084471766
2019-03-10/18:22:02.25          -0.13031454
2019-03-10/18:22:02.28         -0.040604108
2019-03-10/18:22:02.31         -0.034389870
2019-03-10/18:22:02.34         -0.059568644
2019-03-10/18:22:02.37         -0.041817605
2019-03-10/18:22:02.40         -0.011298295
2019-03-10/18:22:02.43         -0.042061980
2019-03-10/18:22:02.46         -0.025334417
2019-03-10/18:22:02.50         -0.063449287
2019-03-10/18:22:02.53        0.00067529065
2019-03-10/18:22:02.56         -0.078199408
2019-03-10/18:22:02.59         -0.067225763
2019-03-10/18:22:02.62         -0.056203765
2019-03-10/18:22:02.65         -0.059122681
2019-03-10/18:22:02.68         -0.074646643
2019-03-10/18:22:02.71         -0.039933832
2019-03-10/18:22:02.75         -0.075824568
2019-03-10/18:22:02.78         -0.051133440
2019-03-10/18:22:02.81         -0.082921279
2019-03-10/18:22:02.84         -0.071313325
2019-03-10/18:22:02.87         -0.057280802
2019-03-10/18:22:02.90         -0.021246733
2019-03-10/18:22:02.93        -0.0052341390
2019-03-10/18:22:02.96         -0.037312245
2019-03-10/18:22:03.00         -0.046195561
2019-03-10/18:22:03.03         -0.010362190
2019-03-10/18:22:03.06         -0.050370823
2019-03-10/18:22:03.09        -0.0058514932
2019-03-10/18:22:03.12         -0.019965460
2019-03-10/18:22:03.15         -0.035077737
2019-03-10/18:22:03.18         -0.079415208
2019-03-10/18:22:03.21         -0.070983322
2019-03-10/18:22:03.25         -0.023576675
2019-03-10/18:22:03.28         -0.062053861
2019-03-10/18:22:03.31         -0.042389446
2019-03-10/18:22:03.34          0.013471603
2019-03-10/18:22:03.37         -0.036174351
2019-03-10/18:22:03.40         -0.024306961
2019-03-10/18:22:03.43         -0.017577582
2019-03-10/18:22:03.46        -0.0097551510
2019-03-10/18:22:03.50         -0.018814162
2019-03-10/18:22:03.53         -0.021599556
2019-03-10/18:22:03.56          0.021184883
2019-03-10/18:22:03.59         -0.018480026
2019-03-10/18:22:03.62         -0.022546181
2019-03-10/18:22:03.65         -0.016116620
2019-03-10/18:22:03.68          0.014791857
2019-03-10/18:22:03.71        -0.0028062050
2019-03-10/18:22:03.75         0.0091568204
2019-03-10/18:22:03.78         -0.023748092
2019-03-10/18:22:03.81         -0.017810248
2019-03-10/18:22:03.84         -0.023736098
2019-03-10/18:22:03.87         -0.058336949
2019-03-10/18:22:03.90         -0.039293093
2019-03-10/18:22:03.93         -0.022518405
2019-03-10/18:22:03.96         -0.035566535
2019-03-10/18:22:04.00         -0.072065020
2019-03-10/18:22:04.03         -0.093572538
2019-03-10/18:22:04.06         -0.072784710
2019-03-10/18:22:04.09         -0.056016757
2019-03-10/18:22:04.12         -0.087307406
2019-03-10/18:22:04.15         -0.062977039
2019-03-10/18:22:04.18         -0.048450174
2019-03-10/18:22:04.21         -0.036659138
2019-03-10/18:22:04.25         -0.078321515
2019-03-10/18:22:04.28         -0.034585337
2019-03-10/18:22:04.31         0.0085767083
2019-03-10/18:22:04.34         0.0053907868
2019-03-10/18:22:04.37         -0.043306032
2019-03-10/18:22:04.40        -0.0065329924
2019-03-10/18:22:04.43         0.0039475574
2019-03-10/18:22:04.46         -0.053145657
2019-03-10/18:22:04.50         -0.063328124
2019-03-10/18:22:04.53         -0.013379050
2019-03-10/18:22:04.56         -0.013596282
2019-03-10/18:22:04.59         -0.031980730
2019-03-10/18:22:04.62         -0.049349334
2019-03-10/18:22:04.65        -0.0078637147
2019-03-10/18:22:04.68         -0.045870753
2019-03-10/18:22:04.71         -0.015054018
2019-03-10/18:22:04.75        -0.0038595645
2019-03-10/18:22:04.78        -0.0049045508
2019-03-10/18:22:04.81          0.024780039
2019-03-10/18:22:04.84        0.00051282826
2019-03-10/18:22:04.87         -0.055304030
2019-03-10/18:22:04.90         -0.022491176
2019-03-10/18:22:04.93         -0.037652683
2019-03-10/18:22:04.96         -0.019360373
2019-03-10/18:22:05.00         -0.048979503
2019-03-10/18:22:05.03         -0.014158181
2019-03-10/18:22:05.06         -0.022611273
2019-03-10/18:22:05.09         -0.089322710
2019-03-10/18:22:05.12         -0.061548042
2019-03-10/18:22:05.15        -0.0072484661
2019-03-10/18:22:05.18          0.025092169
2019-03-10/18:22:05.21        -0.0061832787
2019-03-10/18:22:05.25         -0.024538589
2019-03-10/18:22:05.28         -0.016986894
2019-03-10/18:22:05.31          0.013932127
2019-03-10/18:22:05.34         -0.017990938
2019-03-10/18:22:05.37          0.041506963
2019-03-10/18:22:05.40        -0.0021483180
2019-03-10/18:22:05.43        -0.0065352069
2019-03-10/18:22:05.46         -0.054130647
2019-03-10/18:22:05.50         -0.041317324
2019-03-10/18:22:05.53        -0.0020336745
2019-03-10/18:22:05.56         -0.020370966
2019-03-10/18:22:05.59         -0.062766223
2019-03-10/18:22:05.62         -0.037783020
2019-03-10/18:22:05.65         -0.078336126
2019-03-10/18:22:05.68         -0.021751485
2019-03-10/18:22:05.71        -0.0096583070
2019-03-10/18:22:05.75         -0.022484680
2019-03-10/18:22:05.78         -0.031698547
2019-03-10/18:22:05.81        -0.0071697454
2019-03-10/18:22:05.84          0.027616653
2019-03-10/18:22:05.87         -0.014883751
2019-03-10/18:22:05.90          0.031905754
2019-03-10/18:22:05.93          0.024886871
2019-03-10/18:22:05.96          0.031508789
2019-03-10/18:22:06.00         -0.025124720
2019-03-10/18:22:06.03          0.028530594
2019-03-10/18:22:06.06          0.038118811
2019-03-10/18:22:06.09          0.030814417
2019-03-10/18:22:06.12         -0.031117873
2019-03-10/18:22:06.15         0.0031101047
2019-03-10/18:22:06.18         -0.028120913
2019-03-10/18:22:06.21         -0.012999123
2019-03-10/18:22:06.25         -0.033883595
2019-03-10/18:22:06.28          0.012984333
2019-03-10/18:22:06.31         -0.027664547
2019-03-10/18:22:06.34         -0.026607948
2019-03-10/18:22:06.37         -0.058261404
2019-03-10/18:22:06.40         -0.012567119
2019-03-10/18:22:06.43        -0.0092361270
2019-03-10/18:22:06.46         0.0062582334
2019-03-10/18:22:06.50         -0.014476593
2019-03-10/18:22:06.53         -0.011621397
2019-03-10/18:22:06.56         -0.014417824
2019-03-10/18:22:06.59          0.027480159
2019-03-10/18:22:06.62          0.011178064
2019-03-10/18:22:06.65         -0.024802922
2019-03-10/18:22:06.68         0.0030230529
2019-03-10/18:22:06.71         0.0079584236
2019-03-10/18:22:06.75         -0.048683227
2019-03-10/18:22:06.78         -0.018629815
2019-03-10/18:22:06.81         -0.015126598
2019-03-10/18:22:06.84         -0.050080100
2019-03-10/18:22:06.87         -0.060760339
2019-03-10/18:22:06.90         -0.040411313
2019-03-10/18:22:06.93          0.011791347
2019-03-10/18:22:06.96         -0.023489901
2019-03-10/18:22:07.00         -0.082017690
2019-03-10/18:22:07.03         -0.025714507
2019-03-10/18:22:07.06         -0.057701403
2019-03-10/18:22:07.09         -0.045472695
2019-03-10/18:22:07.12         -0.036166649
2019-03-10/18:22:07.15         -0.046038232
2019-03-10/18:22:07.18          0.020619893
2019-03-10/18:22:07.21         -0.018095742
2019-03-10/18:22:07.25         0.0089700101
2019-03-10/18:22:07.28         -0.013115929
2019-03-10/18:22:07.31          0.011207209
2019-03-10/18:22:07.34          0.026495319
2019-03-10/18:22:07.37        -0.0021964618
2019-03-10/18:22:07.40        -0.0048319177
2019-03-10/18:22:07.43         0.0038124473
2019-03-10/18:22:07.46         -0.074296916
2019-03-10/18:22:07.50         -0.071259724
2019-03-10/18:22:07.53         -0.059824372
2019-03-10/18:22:07.56         -0.010348918
2019-03-10/18:22:07.59         -0.028836164
2019-03-10/18:22:07.62         -0.053232627
2019-03-10/18:22:07.65         -0.037207448
2019-03-10/18:22:07.68         -0.012687935
2019-03-10/18:22:07.71        -0.0046644044
2019-03-10/18:22:07.75         0.0034441289
2019-03-10/18:22:07.78          0.037205502
2019-03-10/18:22:07.81          0.015009605
2019-03-10/18:22:07.84          0.039425387
2019-03-10/18:22:07.87          0.012661922
2019-03-10/18:22:07.90          0.058336302
2019-03-10/18:22:07.93          0.025825424
2019-03-10/18:22:07.96          0.013887408
2019-03-10/18:22:08.00        -0.0012756186
2019-03-10/18:22:08.03         -0.023045530
2019-03-10/18:22:08.06         -0.015292167
2019-03-10/18:22:08.09         -0.035354752
2019-03-10/18:22:08.12         -0.030597542
2019-03-10/18:22:08.15         -0.033659757
2019-03-10/18:22:08.18         -0.047350992
2019-03-10/18:22:08.21         -0.018188315
2019-03-10/18:22:08.25         -0.049843329
2019-03-10/18:22:08.28         -0.031904400
2019-03-10/18:22:08.31         -0.020551533
2019-03-10/18:22:08.34         -0.013984678
2019-03-10/18:22:08.37        -0.0054484388
2019-03-10/18:22:08.40        -0.0035966242
2019-03-10/18:22:08.43          0.022548684
2019-03-10/18:22:08.46        -0.0060394633
2019-03-10/18:22:08.50         -0.053173709
2019-03-10/18:22:08.53         0.0028579713
2019-03-10/18:22:08.56         -0.012658848
2019-03-10/18:22:08.59         0.0067325169
2019-03-10/18:22:08.62         -0.061292549
2019-03-10/18:22:08.65         -0.033576078
2019-03-10/18:22:08.68         -0.020929052
2019-03-10/18:22:08.71         -0.049524608
2019-03-10/18:22:08.75         -0.057741793
2019-03-10/18:22:08.78         -0.012152302
2019-03-10/18:22:08.81         -0.020923694
2019-03-10/18:22:08.84         -0.064496662
2019-03-10/18:22:08.87         -0.061560983
2019-03-10/18:22:08.90         -0.025121771
2019-03-10/18:22:08.93         -0.016782732
2019-03-10/18:22:08.96         -0.046182119
2019-03-10/18:22:09.00         -0.048459905
2019-03-10/18:22:09.03       -0.00049243343
2019-03-10/18:22:09.06         -0.010987308
2019-03-10/18:22:09.09        -0.0054274144
2019-03-10/18:22:09.12          0.034883829
2019-03-10/18:22:09.15          0.018906884
2019-03-10/18:22:09.18          0.021930926
2019-03-10/18:22:09.21          0.042441673
2019-03-10/18:22:09.25        -0.0048020857
2019-03-10/18:22:09.28         0.0038007864
2019-03-10/18:22:09.31         0.0083842920
2019-03-10/18:22:09.34         0.0069913047
2019-03-10/18:22:09.37         -0.036486771
2019-03-10/18:22:09.40         -0.032189299
2019-03-10/18:22:09.43         -0.021091168
2019-03-10/18:22:09.46         -0.010446950
2019-03-10/18:22:09.50         -0.092563656
2019-03-10/18:22:09.53         -0.038229785
2019-03-10/18:22:09.56         -0.022511531
2019-03-10/18:22:09.59         -0.065106509
2019-03-10/18:22:09.62         -0.059340978
2019-03-10/18:22:09.65         -0.032983730
2019-03-10/18:22:09.68         -0.030074640
2019-03-10/18:22:09.71         -0.024016634
2019-03-10/18:22:09.75         -0.034649265
2019-03-10/18:22:09.78         -0.030367856
2019-03-10/18:22:09.81         -0.013593040
2019-03-10/18:22:09.84         -0.054577478
2019-03-10/18:22:09.87          0.013167350
2019-03-10/18:22:09.90          0.020737974
2019-03-10/18:22:09.93         0.0098521650
2019-03-10/18:22:09.96         -0.020848918
2019-03-10/18:22:10.00         -0.050300022
2019-03-10/18:22:10.03         -0.063484398
2019-03-10/18:22:10.06          0.017065652
2019-03-10/18:22:10.09         -0.019821237
2019-03-10/18:22:10.12         -0.015256548
2019-03-10/18:22:10.15         -0.067013989
2019-03-10/18:22:10.18         -0.049428309
2019-03-10/18:22:10.21         -0.054009045
2019-03-10/18:22:10.25         -0.022016012
2019-03-10/18:22:10.28         -0.016124671
2019-03-10/18:22:10.31        -0.0034628438
2019-03-10/18:22:10.34         -0.057793790
2019-03-10/18:22:10.37         -0.041380190
2019-03-10/18:22:10.40         -0.024963306
2019-03-10/18:22:10.43         -0.027855402
2019-03-10/18:22:10.46         -0.029903675
2019-03-10/18:22:10.50         -0.013851895
2019-03-10/18:22:10.53         0.0012024092
2019-03-10/18:22:10.56        -0.0088828100
2019-03-10/18:22:10.59         -0.036252541
2019-03-10/18:22:10.62         -0.022823408
2019-03-10/18:22:10.65         -0.016253129
2019-03-10/18:22:10.68        -0.0034621870
2019-03-10/18:22:10.71         -0.030061702
2019-03-10/18:22:10.75         -0.036391169
2019-03-10/18:22:10.78         -0.053092951
2019-03-10/18:22:10.81         -0.062872157
2019-03-10/18:22:10.84         -0.031877579
2019-03-10/18:22:10.87         -0.018322207
2019-03-10/18:22:10.90         -0.042121074
2019-03-10/18:22:10.93         -0.050267656
2019-03-10/18:22:10.96         -0.056524093
2019-03-10/18:22:11.00          0.027109104
2019-03-10/18:22:11.03         -0.024986245
2019-03-10/18:22:11.06         -0.014253325
2019-03-10/18:22:11.09        -0.0029193886
2019-03-10/18:22:11.12         -0.048002480
2019-03-10/18:22:11.15         -0.026370180
2019-03-10/18:22:11.18          0.015782360
2019-03-10/18:22:11.21         -0.017726221
2019-03-10/18:22:11.25         -0.047481525
2019-03-10/18:22:11.28         -0.042734012
2019-03-10/18:22:11.31         -0.050047107
2019-03-10/18:22:11.34         -0.032114937
2019-03-10/18:22:11.37         -0.069962484
2019-03-10/18:22:11.40         -0.037004872
2019-03-10/18:22:11.43         -0.032400899
2019-03-10/18:22:11.46         -0.054654058
2019-03-10/18:22:11.50         -0.018911009
2019-03-10/18:22:11.53        -0.0020177944
2019-03-10/18:22:11.56         -0.028047350
2019-03-10/18:22:11.59         0.0030132137
2019-03-10/18:22:11.62         -0.010342153
2019-03-10/18:22:11.65         0.0013545745
2019-03-10/18:22:11.68         0.0088934468
2019-03-10/18:22:11.71        -0.0036837533
2019-03-10/18:22:11.75         -0.015652320
2019-03-10/18:22:11.78         -0.010122945
2019-03-10/18:22:11.81        -0.0018799481
2019-03-10/18:22:11.84         -0.024491719
2019-03-10/18:22:11.87         -0.019370484
2019-03-10/18:22:11.90        -0.0091773156
2019-03-10/18:22:11.93         -0.016790552
2019-03-10/18:22:11.96         -0.023252621
2019-03-10/18:22:12.00         -0.042478232
2019-03-10/18:22:12.03         -0.027820387
2019-03-10/18:22:12.06         -0.035271035
2019-03-10/18:22:12.09         -0.017524540
2019-03-10/18:22:12.12         -0.017235617
2019-03-10/18:22:12.15         -0.015207536
2019-03-10/18:22:12.18         -0.014705350
2019-03-10/18:22:12.21         -0.010605360
2019-03-10/18:22:12.25         -0.011249295
2019-03-10/18:22:12.28          0.022953444
2019-03-10/18:22:12.31         -0.014703991
2019-03-10/18:22:12.34        -0.0066797888
2019-03-10/18:22:12.37         -0.031860437
2019-03-10/18:22:12.40         -0.017007197
2019-03-10/18:22:12.43         -0.022517560
2019-03-10/18:22:12.46         -0.034779460
2019-03-10/18:22:12.50         -0.023235553
2019-03-10/18:22:12.53         -0.025612220
2019-03-10/18:22:12.56         -0.052503969
2019-03-10/18:22:12.59         -0.019385084
2019-03-10/18:22:12.62         -0.027568276
2019-03-10/18:22:12.65         0.0010674638
2019-03-10/18:22:12.68         -0.016612443
2019-03-10/18:22:12.71         0.0048655196
2019-03-10/18:22:12.75        -0.0045762128
2019-03-10/18:22:12.78         0.0016175461
2019-03-10/18:22:12.81         0.0010246192
2019-03-10/18:22:12.84        0.00028693654
2019-03-10/18:22:12.87         -0.016567428
2019-03-10/18:22:12.90        0.00027014429
2019-03-10/18:22:12.93         -0.027866495
2019-03-10/18:22:12.96         -0.042544789
2019-03-10/18:22:13.00         -0.035272414
2019-03-10/18:22:13.03         -0.013318891
2019-03-10/18:22:13.06         -0.040928668
2019-03-10/18:22:13.09         -0.033460880
2019-03-10/18:22:13.12         -0.033215922
2019-03-10/18:22:13.15          0.012616310
2019-03-10/18:22:13.18         -0.016974820
2019-03-10/18:22:13.21        -0.0051571122
2019-03-10/18:22:13.25         0.0049683501
2019-03-10/18:22:13.28         -0.016479871
2019-03-10/18:22:13.31         -0.038286614
2019-03-10/18:22:13.34         -0.023766032
2019-03-10/18:22:13.37         -0.016885258
2019-03-10/18:22:13.40        0.00042099868
2019-03-10/18:22:13.43         -0.030243063
2019-03-10/18:22:13.46        -0.0077596833
2019-03-10/18:22:13.50        0.00022194533
2019-03-10/18:22:13.53         -0.022220219
2019-03-10/18:22:13.56         0.0063378050
2019-03-10/18:22:13.59         0.0037276103
2019-03-10/18:22:13.62         -0.033954067
2019-03-10/18:22:13.65         -0.028702698
2019-03-10/18:22:13.68         -0.041555177
2019-03-10/18:22:13.71         -0.033470804
2019-03-10/18:22:13.75         -0.054289069
2019-03-10/18:22:13.78         -0.059093260
2019-03-10/18:22:13.81        -0.0062330792
2019-03-10/18:22:13.84         -0.029080070
2019-03-10/18:22:13.87        -0.0085430040
2019-03-10/18:22:13.90          0.020687656
2019-03-10/18:22:13.93          0.014363339
2019-03-10/18:22:13.96          0.011946584
2019-03-10/18:22:14.00       -0.00059536844
2019-03-10/18:22:14.03          0.014270039
2019-03-10/18:22:14.06          0.033563939
2019-03-10/18:22:14.09         0.0047585623
2019-03-10/18:22:14.12         -0.015702092
2019-03-10/18:22:14.15         -0.022796984
2019-03-10/18:22:14.18         0.0023657629
2019-03-10/18:22:14.21         0.0062613325
2019-03-10/18:22:14.25         -0.012946571
2019-03-10/18:22:14.28         -0.011667951
2019-03-10/18:22:14.31         -0.033000876
2019-03-10/18:22:14.34         -0.042684073
2019-03-10/18:22:14.37         -0.044476954
2019-03-10/18:22:14.40         -0.025601883
2019-03-10/18:22:14.43         -0.013268280
2019-03-10/18:22:14.46         -0.014134948
2019-03-10/18:22:14.50         -0.039860786
2019-03-10/18:22:14.53         -0.012735396
2019-03-10/18:22:14.56        -0.0056033234
2019-03-10/18:22:14.59         0.0015155336
2019-03-10/18:22:14.62         -0.012659346
2019-03-10/18:22:14.65        0.00042469127
2019-03-10/18:22:14.68         0.0086401935
2019-03-10/18:22:14.71         -0.010276428
2019-03-10/18:22:14.75         -0.041522330
2019-03-10/18:22:14.78        -0.0039470802
2019-03-10/18:22:14.81         0.0012675723
2019-03-10/18:22:14.84         -0.025800805
2019-03-10/18:22:14.87         -0.029003072
2019-03-10/18:22:14.90         -0.014039469
2019-03-10/18:22:14.93        -0.0068648354
2019-03-10/18:22:14.96         -0.023811227
2019-03-10/18:22:15.00         -0.043118631
2019-03-10/18:22:15.03         -0.022271209
2019-03-10/18:22:15.06         -0.038520460
2019-03-10/18:22:15.09         -0.037918197
2019-03-10/18:22:15.12         -0.027493060
2019-03-10/18:22:15.15         -0.012373545
2019-03-10/18:22:15.18        -0.0090155128
2019-03-10/18:22:15.21         -0.011141460
2019-03-10/18:22:15.25         0.0091054397
2019-03-10/18:22:15.28          0.034709777
2019-03-10/18:22:15.31          0.024954514
2019-03-10/18:22:15.34          0.031221517
2019-03-10/18:22:15.37          0.016426641
2019-03-10/18:22:15.40          0.028648480
2019-03-10/18:22:15.43        -0.0042992820
2019-03-10/18:22:15.46         0.0088846677
2019-03-10/18:22:15.50         -0.017535874
2019-03-10/18:22:15.53         -0.041468705
2019-03-10/18:22:15.56         -0.020703602
2019-03-10/18:22:15.59         -0.031306020
2019-03-10/18:22:15.62         -0.042159984
2019-03-10/18:22:15.65         -0.031839113
2019-03-10/18:22:15.68         -0.044793768
2019-03-10/18:22:15.71       -0.00059577831
2019-03-10/18:22:15.75         -0.021212414
2019-03-10/18:22:15.78        -0.0040476296
2019-03-10/18:22:15.81         0.0082002628
2019-03-10/18:22:15.84          0.011949154
2019-03-10/18:22:15.87         0.0095166948
2019-03-10/18:22:15.90          0.013890954
2019-03-10/18:22:15.93        -0.0025029166
2019-03-10/18:22:15.96          0.020910015
2019-03-10/18:22:16.00          0.017895056
2019-03-10/18:22:16.03          0.023304431
2019-03-10/18:22:16.06          0.011820107
2019-03-10/18:22:16.09        -0.0069972904
2019-03-10/18:22:16.12         -0.023699589
2019-03-10/18:22:16.15        -0.0014990844
2019-03-10/18:22:16.18         -0.011676982
2019-03-10/18:22:16.21        -0.0061357485
2019-03-10/18:22:16.25         -0.015384086
2019-03-10/18:22:16.28         -0.013049374
2019-03-10/18:22:16.31         -0.038790588
2019-03-10/18:22:16.34         -0.029400456
2019-03-10/18:22:16.37        -0.0062646211
2019-03-10/18:22:16.40       -0.00076011731
2019-03-10/18:22:16.43         -0.025257065
2019-03-10/18:22:16.46         -0.019806083
2019-03-10/18:22:16.50         0.0036615971
2019-03-10/18:22:16.53         0.0093246812
2019-03-10/18:22:16.56        -0.0081005094
2019-03-10/18:22:16.59          0.025861144
2019-03-10/18:22:16.62         0.0046159317
2019-03-10/18:22:16.65         0.0099227973
2019-03-10/18:22:16.68         0.0038039397
2019-03-10/18:22:16.71          0.013058957
2019-03-10/18:22:16.75         0.0069352117
2019-03-10/18:22:16.78          0.012613773
2019-03-10/18:22:16.81        -0.0045819687
2019-03-10/18:22:16.84         0.0078300945
2019-03-10/18:22:16.87         -0.020102648
2019-03-10/18:22:16.90        -0.0066943114
2019-03-10/18:22:16.93        -0.0025278475
2019-03-10/18:22:16.96         -0.012842792
2019-03-10/18:22:17.00         -0.026029404
2019-03-10/18:22:17.03       -0.00022605274
2019-03-10/18:22:17.06         -0.019821072
2019-03-10/18:22:17.09         -0.029581034
2019-03-10/18:22:17.12         -0.015088457
2019-03-10/18:22:17.15         -0.012446532
2019-03-10/18:22:17.18          0.012054387
2019-03-10/18:22:17.21         -0.010101789
2019-03-10/18:22:17.25         -0.016624015
2019-03-10/18:22:17.28          0.030658636
2019-03-10/18:22:17.31         0.0069399895
2019-03-10/18:22:17.34         -0.014039655
2019-03-10/18:22:17.37          0.017515127
2019-03-10/18:22:17.40         -0.018364970
2019-03-10/18:22:17.43       -0.00012352809
2019-03-10/18:22:17.46         -0.014895758
2019-03-10/18:22:17.50        -0.0082365676
2019-03-10/18:22:17.53          0.012014335
2019-03-10/18:22:17.56         -0.012798313
2019-03-10/18:22:17.59        -0.0017870869
2019-03-10/18:22:17.62          0.028968756
2019-03-10/18:22:17.65         0.0012063856
2019-03-10/18:22:17.68          0.014101349
2019-03-10/18:22:17.71        -0.0064030460
2019-03-10/18:22:17.75         -0.010103361
2019-03-10/18:22:17.78         0.0029705532
2019-03-10/18:22:17.81         -0.010165368
2019-03-10/18:22:17.84         -0.020161316
2019-03-10/18:22:17.87         -0.026367870
2019-03-10/18:22:17.90         -0.010025793
2019-03-10/18:22:17.93        0.00056324778
2019-03-10/18:22:17.96        -0.0010811992
2019-03-10/18:22:18.00       -0.00051189596
2019-03-10/18:22:18.03         0.0051985460
2019-03-10/18:22:18.06         -0.013701716
2019-03-10/18:22:18.09        -0.0070544328
2019-03-10/18:22:18.12         -0.013817787
2019-03-10/18:22:18.15        0.00035185402
2019-03-10/18:22:18.18         -0.028899187
2019-03-10/18:22:18.21         -0.027311321
2019-03-10/18:22:18.25         -0.017566008
2019-03-10/18:22:18.28         -0.011448257
2019-03-10/18:22:18.31         -0.021130277
2019-03-10/18:22:18.34        -0.0090348650
2019-03-10/18:22:18.37         -0.023304123
2019-03-10/18:22:18.40        -0.0010369527
2019-03-10/18:22:18.43        -0.0064979378
2019-03-10/18:22:18.46         -0.013006802
2019-03-10/18:22:18.50         -0.015516770
2019-03-10/18:22:18.53         -0.032818524
2019-03-10/18:22:18.56         -0.023090828
2019-03-10/18:22:18.59         -0.013303505
2019-03-10/18:22:18.62         -0.032545057
2019-03-10/18:22:18.65        -0.0070458810
2019-03-10/18:22:18.68         -0.020735043
2019-03-10/18:22:18.71         -0.031454033
2019-03-10/18:22:18.75         -0.031824396
2019-03-10/18:22:18.78         -0.028667790
2019-03-10/18:22:18.81         -0.015273538
2019-03-10/18:22:18.84        -0.0059339223
2019-03-10/18:22:18.87        -0.0091058491
2019-03-10/18:22:18.90        0.00084760426
2019-03-10/18:22:18.93         -0.022642801
2019-03-10/18:22:18.96         -0.020596977
2019-03-10/18:22:19.00        -0.0092478022
2019-03-10/18:22:19.03        -0.0054360185
2019-03-10/18:22:19.06        -0.0014461817
2019-03-10/18:22:19.09        -0.0055503811
2019-03-10/18:22:19.12         -0.023674368
2019-03-10/18:22:19.15         -0.027646984
2019-03-10/18:22:19.18         -0.037305141
2019-03-10/18:22:19.21         -0.027657902
2019-03-10/18:22:19.25         -0.018733357
2019-03-10/18:22:19.28         -0.015628704
2019-03-10/18:22:19.31         0.0017914917
2019-03-10/18:22:19.34         0.0025419327
2019-03-10/18:22:19.37        -0.0054966953
2019-03-10/18:22:19.40         0.0055817807
2019-03-10/18:22:19.43        -0.0053452400
2019-03-10/18:22:19.46          0.015845300
2019-03-10/18:22:19.50          0.013535227
2019-03-10/18:22:19.53         0.0025811250
2019-03-10/18:22:19.56       -0.00084224295
2019-03-10/18:22:19.59         -0.011586046
2019-03-10/18:22:19.62         -0.026136943
2019-03-10/18:22:19.65         -0.018469314
2019-03-10/18:22:19.68         -0.035827189
2019-03-10/18:22:19.71         -0.029120119
2019-03-10/18:22:19.75         -0.032595348
2019-03-10/18:22:19.78         -0.023587679
2019-03-10/18:22:19.81         -0.034523862
2019-03-10/18:22:19.84         -0.036874226
2019-03-10/18:22:19.87         -0.032901425
2019-03-10/18:22:19.90         -0.030826094
2019-03-10/18:22:19.93         -0.025089624
2019-03-10/18:22:19.96        -0.0043732627
2019-03-10/18:22:20.00        -0.0032845766
2019-03-10/18:22:20.03       -0.00085040106
2019-03-10/18:22:20.06         0.0035433658
2019-03-10/18:22:20.09          0.018663230
2019-03-10/18:22:20.12         0.0063069581
2019-03-10/18:22:20.15          0.015958912
2019-03-10/18:22:20.18          0.020406492
2019-03-10/18:22:20.21          0.026678820
2019-03-10/18:22:20.25         0.0031863170
2019-03-10/18:22:20.28        -0.0010651674
2019-03-10/18:22:20.31         -0.013862903
2019-03-10/18:22:20.34         -0.019662247
2019-03-10/18:22:20.37         -0.023913491
2019-03-10/18:22:20.40         -0.022576688
2019-03-10/18:22:20.43         -0.026724469
2019-03-10/18:22:20.46         -0.016129646
2019-03-10/18:22:20.50         -0.038972366
2019-03-10/18:22:20.53         -0.017486250
2019-03-10/18:22:20.56         -0.014176899
2019-03-10/18:22:20.59       -0.00044397605
2019-03-10/18:22:20.62        -0.0044436940
2019-03-10/18:22:20.65        -0.0010184585
2019-03-10/18:22:20.68         0.0076005020
2019-03-10/18:22:20.71          0.010613885
2019-03-10/18:22:20.75         -0.012463506
2019-03-10/18:22:20.78          0.016578864
2019-03-10/18:22:20.81        -0.0059001231
2019-03-10/18:22:20.84         0.0056472279
2019-03-10/18:22:20.87        -0.0061621988
2019-03-10/18:22:20.90        -0.0097748472
2019-03-10/18:22:20.93       -0.00049430490
2019-03-10/18:22:20.96         0.0064033890
2019-03-10/18:22:21.00         -0.026888352
2019-03-10/18:22:21.03        -0.0038528120
2019-03-10/18:22:21.06         -0.024288739
2019-03-10/18:22:21.09        -0.0070850107
2019-03-10/18:22:21.12         -0.016859821
2019-03-10/18:22:21.15         -0.019909537
2019-03-10/18:22:21.18       -0.00036490973
2019-03-10/18:22:21.21         -0.011046180
2019-03-10/18:22:21.25         -0.012405851
2019-03-10/18:22:21.28        -0.0067958920
2019-03-10/18:22:21.31        -0.0090697100
2019-03-10/18:22:21.34         0.0027436143
2019-03-10/18:22:21.37        -0.0048520557
2019-03-10/18:22:21.40         0.0011567436
2019-03-10/18:22:21.43          0.017563686
2019-03-10/18:22:21.46         0.0058392174
2019-03-10/18:22:21.50          0.018371206
2019-03-10/18:22:21.53        -0.0036764046
2019-03-10/18:22:21.56          0.018736024
2019-03-10/18:22:21.59          0.016023028
2019-03-10/18:22:21.62        -0.0045538326
2019-03-10/18:22:21.65        -0.0040326455
2019-03-10/18:22:21.68        -0.0026787494
2019-03-10/18:22:21.71        -0.0076833180
2019-03-10/18:22:21.75        -0.0018449110
2019-03-10/18:22:21.78         -0.019062559
2019-03-10/18:22:21.81        -0.0054375588
2019-03-10/18:22:21.84        -0.0062373421
2019-03-10/18:22:21.87        -0.0050451966
2019-03-10/18:22:21.90         0.0018062310
2019-03-10/18:22:21.93         0.0044641109
2019-03-10/18:22:21.96         0.0093236088
2019-03-10/18:22:22.00          0.011924675
2019-03-10/18:22:22.03         0.0034087678
2019-03-10/18:22:22.06         0.0049663528
2019-03-10/18:22:22.09        -0.0062549338
2019-03-10/18:22:22.12        -0.0066763978
2019-03-10/18:22:22.15        -0.0098979493
2019-03-10/18:22:22.18         0.0021227043
2019-03-10/18:22:22.21        -0.0068039246
2019-03-10/18:22:22.25         -0.016776879
2019-03-10/18:22:22.28         -0.021951943
2019-03-10/18:22:22.31         -0.020656543
2019-03-10/18:22:22.34         -0.019250249
2019-03-10/18:22:22.37         -0.012097475
2019-03-10/18:22:22.40         -0.015341989
2019-03-10/18:22:22.43         -0.011342384
2019-03-10/18:22:22.46         -0.022803743
2019-03-10/18:22:22.50        -0.0023831261
2019-03-10/18:22:22.53        -0.0064669860
2019-03-10/18:22:22.56        -0.0065643542
2019-03-10/18:22:22.59        0.00039233273
2019-03-10/18:22:22.62        -0.0037162084
2019-03-10/18:22:22.65         0.0066337072
2019-03-10/18:22:22.68         0.0072126542
2019-03-10/18:22:22.71         0.0050770783
2019-03-10/18:22:22.75         0.0021604695
2019-03-10/18:22:22.78        -0.0042218269
2019-03-10/18:22:22.81         0.0012699414
2019-03-10/18:22:22.84        -0.0021551607
2019-03-10/18:22:22.87         -0.015755974
2019-03-10/18:22:22.90         -0.011381366
2019-03-10/18:22:22.93         -0.013665312
2019-03-10/18:22:22.96         -0.015045739
2019-03-10/18:22:23.00         -0.017555813
2019-03-10/18:22:23.03         -0.010570338
2019-03-10/18:22:23.06         -0.012578001
2019-03-10/18:22:23.09         -0.017119242
2019-03-10/18:22:23.12         -0.012035132
2019-03-10/18:22:23.15        -0.0024972859
2019-03-10/18:22:23.18        -0.0012258309
2019-03-10/18:22:23.21        -0.0057351510
2019-03-10/18:22:23.25        -0.0076607326
2019-03-10/18:22:23.28        -0.0021430319
2019-03-10/18:22:23.31        -0.0049640075
2019-03-10/18:22:23.34        -0.0014847295
2019-03-10/18:22:23.37        -0.0021992851
2019-03-10/18:22:23.40         0.0076241060
2019-03-10/18:22:23.43        -0.0011376864
2019-03-10/18:22:23.46        -0.0014639275
2019-03-10/18:22:23.50        -0.0045827447
2019-03-10/18:22:23.53        -0.0012483430
2019-03-10/18:22:23.56        -0.0085610547
2019-03-10/18:22:23.59        -0.0059907864
2019-03-10/18:22:23.62         -0.016050023
2019-03-10/18:22:23.65        -0.0069247901
2019-03-10/18:22:23.68         -0.015699466
2019-03-10/18:22:23.71         -0.014096188
2019-03-10/18:22:23.75        -0.0073857882
2019-03-10/18:22:23.78        -0.0040356606
2019-03-10/18:22:23.81        -0.0035567459
2019-03-10/18:22:23.84        0.00028966572
2019-03-10/18:22:23.87        -0.0026748038
2019-03-10/18:22:23.90       -0.00035377824
2019-03-10/18:22:23.93       -5.5967823e-05
2019-03-10/18:22:23.96         0.0031049851
2019-03-10/18:22:24.00        -0.0049658392
2019-03-10/18:22:24.03        -0.0065224078
2019-03-10/18:22:24.06        -0.0028427961
2019-03-10/18:22:24.09        -0.0048954284
2019-03-10/18:22:24.12        -0.0035740230
2019-03-10/18:22:24.15         0.0015295821
2019-03-10/18:22:24.18        -0.0012969850
2019-03-10/18:22:24.21        -0.0057028784
2019-03-10/18:22:24.25         -0.012853233
2019-03-10/18:22:24.28        0.00058903420
2019-03-10/18:22:24.31        -0.0041909209
2019-03-10/18:22:24.34        -0.0052374906
2019-03-10/18:22:24.37        -0.0065097575
2019-03-10/18:22:24.40        -0.0079294773
2019-03-10/18:22:24.43        -0.0093537200
2019-03-10/18:22:24.46        -0.0037090750
2019-03-10/18:22:24.50        -0.0051026591
2019-03-10/18:22:24.53        -0.0033601515
2019-03-10/18:22:24.56        -0.0074855964
2019-03-10/18:22:24.59        -0.0032754338
2019-03-10/18:22:24.62        -0.0093419042
2019-03-10/18:22:24.65        -0.0058627170
2019-03-10/18:22:24.68        -0.0025309637
2019-03-10/18:22:24.71        -0.0029752517
2019-03-10/18:22:24.75        -0.0048673879
2019-03-10/18:22:24.78        -0.0088736239
2019-03-10/18:22:24.81        -0.0049942146
2019-03-10/18:22:24.84       -0.00027655132
2019-03-10/18:22:24.87         0.0011118422
2019-03-10/18:22:24.90       -0.00096172510
2019-03-10/18:22:24.93         0.0033488875
2019-03-10/18:22:24.96        0.00018897983
2019-03-10/18:22:25.00        -0.0014771771
2019-03-10/18:22:25.03         0.0038207262
2019-03-10/18:22:25.06         0.0076864535
2019-03-10/18:22:25.09         0.0059615109
2019-03-10/18:22:25.12       -0.00048698957
2019-03-10/18:22:25.15        -0.0045447598
2019-03-10/18:22:25.18       -0.00031914318
2019-03-10/18:22:25.21        -0.0047340635
2019-03-10/18:22:25.25        -0.0065675990
2019-03-10/18:22:25.28        -0.0044647098
2019-03-10/18:22:25.31        -0.0033635615
2019-03-10/18:22:25.34        -0.0049977375
2019-03-10/18:22:25.37        -0.0071854052
2019-03-10/18:22:25.40        -0.0033064065
2019-03-10/18:22:25.43       -0.00075595010
2019-03-10/18:22:25.46         0.0023749497
2019-03-10/18:22:25.50        -0.0016264387
2019-03-10/18:22:25.53        0.00054576734
2019-03-10/18:22:25.56         0.0010353153
2019-03-10/18:22:25.59        -0.0021328907
2019-03-10/18:22:25.62         0.0015840691
2019-03-10/18:22:25.65         0.0019712421
2019-03-10/18:22:25.68         0.0028390096
2019-03-10/18:22:25.71        -0.0036574469
2019-03-10/18:22:25.75        -0.0020904874
2019-03-10/18:22:25.78        -0.0010750482
2019-03-10/18:22:25.81       -0.00034912833
2019-03-10/18:22:25.84        -0.0014064355
2019-03-10/18:22:25.87        -0.0032015650
2019-03-10/18:22:25.90        -0.0047547681
2019-03-10/18:22:25.93        -0.0047121322
2019-03-10/18:22:25.96        -0.0052620185
2019-03-10/18:22:26.00        -0.0017158148
2019-03-10/18:22:26.03        -0.0037911612
2019-03-10/18:22:26.06         0.0019266327
2019-03-10/18:22:26.09        9.1007766e-07
2019-03-10/18:22:26.12        0.00095553494
2019-03-10/18:22:26.15        -0.0015540009
2019-03-10/18:22:26.18         0.0026813059
2019-03-10/18:22:26.21         0.0054812146
2019-03-10/18:22:26.25         0.0021109977
2019-03-10/18:22:26.28         0.0010518497
2019-03-10/18:22:26.31         0.0034882252
2019-03-10/18:22:26.34       -0.00084470776
2019-03-10/18:22:26.37        7.4966039e-05
2019-03-10/18:22:26.40        -0.0019813200
2019-03-10/18:22:26.43         0.0017127009
2019-03-10/18:22:26.46        -0.0029964999
2019-03-10/18:22:26.50        -0.0033982758
2019-03-10/18:22:26.53        -0.0034087439
2019-03-10/18:22:26.56        -0.0011412739
2019-03-10/18:22:26.59        -0.0042179923
2019-03-10/18:22:26.62        -0.0043407976
2019-03-10/18:22:26.65        -0.0034173902
2019-03-10/18:22:26.68        -0.0022094191
2019-03-10/18:22:26.71        -0.0026279590
2019-03-10/18:22:26.75        -0.0019174635
2019-03-10/18:22:26.78        -0.0016687936
2019-03-10/18:22:26.81       -6.5022633e-05
2019-03-10/18:22:26.84         0.0015919817
2019-03-10/18:22:26.87        0.00077753218
2019-03-10/18:22:26.90         0.0011053136
2019-03-10/18:22:26.93        0.00024619224
2019-03-10/18:22:26.96        0.00042757182
2019-03-10/18:22:27.00        0.00060667293
2019-03-10/18:22:27.03       -2.7306458e-05
2019-03-10/18:22:27.06        -0.0017346657
2019-03-10/18:22:27.09        -0.0013167426
2019-03-10/18:22:27.12        -0.0024783762
2019-03-10/18:22:27.15        -0.0016381730
2019-03-10/18:22:27.18        -0.0013018727
2019-03-10/18:22:27.21        -0.0015946331
2019-03-10/18:22:27.25        -0.0015878341
2019-03-10/18:22:27.28        -0.0013581856
2019-03-10/18:22:27.31       -0.00055421811
2019-03-10/18:22:27.34        0.00021592934
2019-03-10/18:22:27.37       -0.00024145538
2019-03-10/18:22:27.40        3.5838289e-05
2019-03-10/18:22:27.43        6.6429833e-05
2019-03-10/18:22:27.46        6.5907494e-05
2019-03-10/18:22:27.50        2.0117553e-05
2019-03-10/18:22:27.53        9.0765496e-05
2019-03-10/18:22:27.56        5.9657176e-05
2019-03-10/18:22:27.59       -1.4131557e-05
2019-03-10/18:22:27.62       -9.5247994e-05
2019-03-10/18:22:27.65        3.2335008e-05
2019-03-10/18:22:27.68       -0.00037947463
2019-03-10/18:22:27.71       -0.00081871758
2019-03-10/18:22:27.75       -0.00085208269
2019-03-10/18:22:27.78       -0.00062903805
2019-03-10/18:22:27.81        -0.0016081209
2019-03-10/18:22:27.84        -0.0011975372
2019-03-10/18:22:27.87       -0.00083950350
2019-03-10/18:22:27.90        -0.0011272445
2019-03-10/18:22:27.93        -0.0012457502
2019-03-10/18:22:27.96       -0.00097983811
2019-03-10/18:22:28.00       -0.00079943980
2019-03-10/18:22:28.03        -0.0015569149
2019-03-10/18:22:28.06       -0.00060720905
2019-03-10/18:22:28.09       -1.8070031e-05
2019-03-10/18:22:28.12         0.0013840560
2019-03-10/18:22:28.15        0.00070563357
2019-03-10/18:22:28.18        0.00033881236
2019-03-10/18:22:28.21        0.00068610063
2019-03-10/18:22:28.25       -0.00025720235
2019-03-10/18:22:28.28        0.00073642836
2019-03-10/18:22:28.31        0.00053092778
2019-03-10/18:22:28.34       -0.00098346870
2019-03-10/18:22:28.37       -0.00066237932
2019-03-10/18:22:28.40        -0.0025689892
2019-03-10/18:22:28.43        -0.0045060453
2019-03-10/18:22:28.46        -0.0044759433
2019-03-10/18:22:28.50        -0.0044616524
2019-03-10/18:22:28.53        -0.0048286173
2019-03-10/18:22:28.56        -0.0043152523
2019-03-10/18:22:28.59        -0.0045835562
2019-03-10/18:22:28.62        -0.0052877806
2019-03-10/18:22:28.65        -0.0072617658
2019-03-10/18:22:28.68        -0.0040542255
2019-03-10/18:22:28.71        -0.0028220889
2019-03-10/18:22:28.75        -0.0037840282
2019-03-10/18:22:28.78        0.00010141286
2019-03-10/18:22:28.81       -0.00099998875
2019-03-10/18:22:28.84       -0.00069948330
2019-03-10/18:22:28.87        -0.0019914465
2019-03-10/18:22:28.90        -0.0014900634
2019-03-10/18:22:28.93       -0.00024968311
2019-03-10/18:22:28.96        -0.0041329175
2019-03-10/18:22:29.00        -0.0044060445
2019-03-10/18:22:29.03        -0.0046362458
2019-03-10/18:22:29.06        -0.0089722149
2019-03-10/18:22:29.09        -0.0049546002
2019-03-10/18:22:29.12        -0.0069336585
2019-03-10/18:22:29.15       -0.00099984107
2019-03-10/18:22:29.18        -0.0030948227
2019-03-10/18:22:29.21        -0.0024484105
2019-03-10/18:22:29.25        -0.0043582610
2019-03-10/18:22:29.28       -0.00059351916
2019-03-10/18:22:29.31         0.0044668935
2019-03-10/18:22:29.34        -0.0010334323
2019-03-10/18:22:29.37         0.0013103748
2019-03-10/18:22:29.40        -0.0028652235
2019-03-10/18:22:29.43        -0.0067725287
2019-03-10/18:22:29.46       -0.00080585973
2019-03-10/18:22:29.50        -0.0017474320
2019-03-10/18:22:29.53        -0.0014578484
2019-03-10/18:22:29.56        -0.0030540861
2019-03-10/18:22:29.59        -0.0078501870
2019-03-10/18:22:29.62        0.00082901845
2019-03-10/18:22:29.65        -0.0076254008
2019-03-10/18:22:29.68        8.4602532e-05
2019-03-10/18:22:29.71        -0.0041403329
2019-03-10/18:22:29.75        -0.0036935131
2019-03-10/18:22:29.78        -0.0040982540
2019-03-10/18:22:29.81        -0.0016241166
2019-03-10/18:22:29.84         0.0031275443
2019-03-10/18:22:29.87        -0.0026136714
2019-03-10/18:22:29.90        -0.0050592097
2019-03-10/18:22:29.93       -0.00057172049
2019-03-10/18:22:29.96        -0.0022963813
2019-03-10/18:22:30.00         0.0045332143
2019-03-10/18:22:30.03       -0.00068996935
2019-03-10/18:22:30.06        -0.0041115420
2019-03-10/18:22:30.09        -0.0019334358
2019-03-10/18:22:30.12         -0.011349663
2019-03-10/18:22:30.15        -0.0027200675
2019-03-10/18:22:30.18        -0.0018723396
2019-03-10/18:22:30.21        -0.0058455096
2019-03-10/18:22:30.25        -0.0055094550
2019-03-10/18:22:30.28        -0.0024652500
2019-03-10/18:22:30.31        -0.0055719713
2019-03-10/18:22:30.34        0.00091815319
2019-03-10/18:22:30.37        -0.0014933697
2019-03-10/18:22:30.40       -0.00051802315
2019-03-10/18:22:30.43        -0.0032585800
2019-03-10/18:22:30.46         0.0019871724
2019-03-10/18:22:30.50         0.0028112814
2019-03-10/18:22:30.53        -0.0035133823
2019-03-10/18:22:30.56        -0.0044003478
2019-03-10/18:22:30.59         0.0028156639
2019-03-10/18:22:30.62        -0.0031074289
2019-03-10/18:22:30.65        -0.0036784921
2019-03-10/18:22:30.68         0.0028185882
2019-03-10/18:22:30.71         0.0066978071
2019-03-10/18:22:30.75        -0.0061306340
2019-03-10/18:22:30.78       -0.00033593771
2019-03-10/18:22:30.81         0.0076539034
2019-03-10/18:22:30.84         0.0016663342
2019-03-10/18:22:30.87        -0.0055160528
2019-03-10/18:22:30.90         0.0029652565
2019-03-10/18:22:30.93         0.0030569219
2019-03-10/18:22:30.96        -0.0066247461
2019-03-10/18:22:31.00        -0.0058791871
2019-03-10/18:22:31.03         0.0037064391
2019-03-10/18:22:31.06        -0.0010772292
2019-03-10/18:22:31.09        -0.0047379421
2019-03-10/18:22:31.12        -0.0070386854
2019-03-10/18:22:31.15       -0.00053284569
2019-03-10/18:22:31.18        -0.0091581306
2019-03-10/18:22:31.21        -0.0030613027
2019-03-10/18:22:31.25        -0.0031701674
2019-03-10/18:22:31.28        -0.0017016406
2019-03-10/18:22:31.31         -0.010205914
2019-03-10/18:22:31.34        -0.0076244543
2019-03-10/18:22:31.37        -0.0080310864
2019-03-10/18:22:31.40         0.0079047802
2019-03-10/18:22:31.43       -0.00034780687
2019-03-10/18:22:31.46        -0.0052312239
2019-03-10/18:22:31.50        -0.0058257739
2019-03-10/18:22:31.53       -0.00016126029
2019-03-10/18:22:31.56        -0.0071297662
2019-03-10/18:22:31.59         0.0040488770
2019-03-10/18:22:31.62        0.00027397818
2019-03-10/18:22:31.65          0.012131019
2019-03-10/18:22:31.68        -0.0033767780
2019-03-10/18:22:31.71        -0.0013164432
2019-03-10/18:22:31.75         0.0091029277
2019-03-10/18:22:31.78         0.0021834082
2019-03-10/18:22:31.81         0.0066838134
2019-03-10/18:22:31.84         0.0099150850
2019-03-10/18:22:31.87         0.0040423660
2019-03-10/18:22:31.90        0.00040871715
2019-03-10/18:22:31.93         -0.012019474
2019-03-10/18:22:31.96         -0.014148976
2019-03-10/18:22:32.00         0.0023996940
2019-03-10/18:22:32.03        -0.0042771001
2019-03-10/18:22:32.06         0.0045806799
2019-03-10/18:22:32.09        -0.0055984343
2019-03-10/18:22:32.12         -0.012036763
2019-03-10/18:22:32.15         -0.011917444
2019-03-10/18:22:32.18        -0.0079277566
2019-03-10/18:22:32.21         0.0018465223
2019-03-10/18:22:32.25         0.0049394055
2019-03-10/18:22:32.28         0.0064489303
2019-03-10/18:22:32.31         0.0038928241
2019-03-10/18:22:32.34         0.0041482434
2019-03-10/18:22:32.37         0.0015019630
2019-03-10/18:22:32.40       -0.00076011930
2019-03-10/18:22:32.43         0.0076657443
2019-03-10/18:22:32.46        0.00071827638
2019-03-10/18:22:32.50        -0.0097674950
2019-03-10/18:22:32.53        -0.0058094492
2019-03-10/18:22:32.56         -0.016069281
2019-03-10/18:22:32.59        0.00070531538
2019-03-10/18:22:32.62         -0.034217404
2019-03-10/18:22:32.65         -0.020906341
2019-03-10/18:22:32.68         -0.013865522
2019-03-10/18:22:32.71         -0.015763226
2019-03-10/18:22:32.75         -0.013025211
2019-03-10/18:22:32.78         -0.011957231
2019-03-10/18:22:32.81         -0.013198874
2019-03-10/18:22:32.84         -0.013608696
2019-03-10/18:22:32.87         -0.028814272
2019-03-10/18:22:32.90        -0.0062479639
2019-03-10/18:22:32.93        -0.0027630426
2019-03-10/18:22:32.96         0.0020530449
2019-03-10/18:22:33.00        -0.0025061099
2019-03-10/18:22:33.03         0.0034683090
2019-03-10/18:22:33.06          0.012931416
2019-03-10/18:22:33.09       -0.00091129851
2019-03-10/18:22:33.12         -0.010783644
2019-03-10/18:22:33.15        -0.0027983358
2019-03-10/18:22:33.18        -0.0010705112
2019-03-10/18:22:33.21        -0.0085810558
2019-03-10/18:22:33.25         -0.027188177
2019-03-10/18:22:33.28         -0.018706170
2019-03-10/18:22:33.31         -0.010008877
2019-03-10/18:22:33.34         -0.032578808
2019-03-10/18:22:33.37         -0.023846120
2019-03-10/18:22:33.40         -0.012023177
2019-03-10/18:22:33.43        0.00071979184
2019-03-10/18:22:33.46         0.0025110653
2019-03-10/18:22:33.50       -0.00024467844
2019-03-10/18:22:33.53          0.019244305
2019-03-10/18:22:33.56       -0.00071306946
2019-03-10/18:22:33.59         0.0074261296
2019-03-10/18:22:33.62          0.017078017
2019-03-10/18:22:33.65          0.024639290
2019-03-10/18:22:33.68          0.023174122
2019-03-10/18:22:33.71        -0.0031586447
2019-03-10/18:22:33.75       -0.00068878578
2019-03-10/18:22:33.78        -0.0040844314
2019-03-10/18:22:33.81         -0.012364972
2019-03-10/18:22:33.84         0.0020975708
2019-03-10/18:22:33.87         -0.027748345
2019-03-10/18:22:33.90         -0.010703931
2019-03-10/18:22:33.93         -0.024990494
2019-03-10/18:22:33.96         -0.025359906
2019-03-10/18:22:34.00         -0.015821692
2019-03-10/18:22:34.03        -0.0053869727
2019-03-10/18:22:34.06        -0.0014395200
2019-03-10/18:22:34.09         0.0032736379
2019-03-10/18:22:34.12        -0.0092215528
2019-03-10/18:22:34.15          0.011647542
2019-03-10/18:22:34.18        0.00088992446
2019-03-10/18:22:34.21         0.0050475423
2019-03-10/18:22:34.25         0.0048045176
2019-03-10/18:22:34.28         0.0014707116
2019-03-10/18:22:34.31         -0.013634576
2019-03-10/18:22:34.34         -0.012492522
2019-03-10/18:22:34.37        -0.0017460014
2019-03-10/18:22:34.40        0.00091412501
2019-03-10/18:22:34.43        -0.0086954056
2019-03-10/18:22:34.46         -0.017902563
2019-03-10/18:22:34.50        -0.0072518934
2019-03-10/18:22:34.53         -0.020889568
2019-03-10/18:22:34.56         -0.015292290
2019-03-10/18:22:34.59        -0.0022795700
2019-03-10/18:22:34.62         0.0011164555
2019-03-10/18:22:34.65         -0.020403524
2019-03-10/18:22:34.68         -0.017406181
2019-03-10/18:22:34.71        -0.0087924679
2019-03-10/18:22:34.75        -0.0069181210
2019-03-10/18:22:34.78        -0.0045872121
2019-03-10/18:22:34.81         0.0049010296
2019-03-10/18:22:34.84          0.018188698
2019-03-10/18:22:34.87        -0.0082314725
2019-03-10/18:22:34.90        -0.0014867823
2019-03-10/18:22:34.93         0.0069719738
2019-03-10/18:22:34.96       -2.9163282e-05
2019-03-10/18:22:35.00        -0.0025156278
2019-03-10/18:22:35.03         0.0056889258
2019-03-10/18:22:35.06         0.0075755243
2019-03-10/18:22:35.09        -0.0039075837
2019-03-10/18:22:35.12         -0.019024070
2019-03-10/18:22:35.15         0.0060825138
2019-03-10/18:22:35.18         0.0033881697
2019-03-10/18:22:35.21         -0.014305088
2019-03-10/18:22:35.25         0.0057790504
2019-03-10/18:22:35.28         0.0014326431
2019-03-10/18:22:35.31        -0.0045163092
2019-03-10/18:22:35.34        -0.0057267807
2019-03-10/18:22:35.37        -0.0037837312
2019-03-10/18:22:35.40          0.011915686
2019-03-10/18:22:35.43        -0.0080356813
2019-03-10/18:22:35.46         0.0022700759
2019-03-10/18:22:35.50          0.014085311
2019-03-10/18:22:35.53         -0.016707465
2019-03-10/18:22:35.56         -0.011781345
2019-03-10/18:22:35.59         -0.015639403
2019-03-10/18:22:35.62         -0.018457948
2019-03-10/18:22:35.65         0.0025665806
2019-03-10/18:22:35.68         -0.011760707
2019-03-10/18:22:35.71       -0.00066060129
2019-03-10/18:22:35.75         -0.034776928
2019-03-10/18:22:35.78        -0.0071603639
2019-03-10/18:22:35.81          0.013379892
2019-03-10/18:22:35.84         0.0095112780
2019-03-10/18:22:35.87          0.018480518
2019-03-10/18:22:35.90          0.014567648
2019-03-10/18:22:35.93         0.0055940773
2019-03-10/18:22:35.96          0.016228225
2019-03-10/18:22:36.00         0.0088887077
2019-03-10/18:22:36.03          0.020579360
2019-03-10/18:22:36.06         -0.015962367
2019-03-10/18:22:36.09         0.0059083065
2019-03-10/18:22:36.12        -0.0091413826
2019-03-10/18:22:36.15        -0.0095745282
2019-03-10/18:22:36.18         -0.014021532
2019-03-10/18:22:36.21         -0.021942713
2019-03-10/18:22:36.25         -0.033714895
2019-03-10/18:22:36.28         -0.010842489
2019-03-10/18:22:36.31         0.0083920213
2019-03-10/18:22:36.34         0.0047529388
2019-03-10/18:22:36.37        -0.0030770573
2019-03-10/18:22:36.40         0.0096807453
2019-03-10/18:22:36.43         0.0034863677
2019-03-10/18:22:36.46         0.0035729630
2019-03-10/18:22:36.50          0.025209127
2019-03-10/18:22:36.53          0.012943433
2019-03-10/18:22:36.56         0.0049429375
2019-03-10/18:22:36.59        -0.0018724151
2019-03-10/18:22:36.62        0.00023699772
2019-03-10/18:22:36.65         -0.020268209
2019-03-10/18:22:36.68         -0.010224477
2019-03-10/18:22:36.71         -0.010899472
2019-03-10/18:22:36.75         -0.010982610
2019-03-10/18:22:36.78         -0.014080097
2019-03-10/18:22:36.81         0.0050198475
2019-03-10/18:22:36.84         -0.017366149
2019-03-10/18:22:36.87         -0.019685934
2019-03-10/18:22:36.90        -0.0055362774
2019-03-10/18:22:36.93         0.0050969503
2019-03-10/18:22:36.96        -0.0013147520
2019-03-10/18:22:37.00        -0.0067323188
2019-03-10/18:22:37.03         -0.016323652
2019-03-10/18:22:37.06         -0.015820843
2019-03-10/18:22:37.09         -0.015902031
2019-03-10/18:22:37.12        -0.0077535892
2019-03-10/18:22:37.15         -0.015662125
2019-03-10/18:22:37.18         -0.019387735
2019-03-10/18:22:37.21         -0.013389506
2019-03-10/18:22:37.25         -0.024793977
2019-03-10/18:22:37.28         -0.018602272
2019-03-10/18:22:37.31        -0.0040183862
2019-03-10/18:22:37.34         -0.013220897
2019-03-10/18:22:37.37        -0.0025880328
2019-03-10/18:22:37.40         -0.016968387
2019-03-10/18:22:37.43        -0.0097382090
2019-03-10/18:22:37.46         -0.010632651
2019-03-10/18:22:37.50         -0.033803630
2019-03-10/18:22:37.53        -0.0030472762
2019-03-10/18:22:37.56        -0.0074527208
2019-03-10/18:22:37.59         0.0052593752
2019-03-10/18:22:37.62        -0.0061835518
2019-03-10/18:22:37.65        -0.0094093937
2019-03-10/18:22:37.68         0.0053489062
2019-03-10/18:22:37.71          0.031752898
2019-03-10/18:22:37.75          0.028247460
2019-03-10/18:22:37.78          0.033113661
2019-03-10/18:22:37.81         0.0077530196
2019-03-10/18:22:37.84          0.037363623
2019-03-10/18:22:37.87        -0.0098299172
2019-03-10/18:22:37.90         0.0027562506
2019-03-10/18:22:37.93        -0.0081115341
2019-03-10/18:22:37.96        -0.0018718300
2019-03-10/18:22:38.00         -0.024171358
2019-03-10/18:22:38.03         -0.021987426
2019-03-10/18:22:38.06         -0.015223180
2019-03-10/18:22:38.09        -0.0068973427
2019-03-10/18:22:38.12         -0.022346207
2019-03-10/18:22:38.15          0.020681299
2019-03-10/18:22:38.18          0.010199113
2019-03-10/18:22:38.21          0.013425487
2019-03-10/18:22:38.25          0.011258518
2019-03-10/18:22:38.28         0.0017993183
2019-03-10/18:22:38.31          0.015020639
2019-03-10/18:22:38.34          0.019609933
2019-03-10/18:22:38.37         0.0023201918
2019-03-10/18:22:38.40        -0.0071975469
2019-03-10/18:22:38.43        -0.0098226967
2019-03-10/18:22:38.46         -0.010369710
2019-03-10/18:22:38.50         -0.012024038
2019-03-10/18:22:38.53         -0.024247965
2019-03-10/18:22:38.56         -0.013248563
2019-03-10/18:22:38.59         -0.019273633
2019-03-10/18:22:38.62         -0.031270089
2019-03-10/18:22:38.65         -0.026652058
2019-03-10/18:22:38.68         -0.029276186
2019-03-10/18:22:38.71         -0.043860772
2019-03-10/18:22:38.75         -0.017091464
2019-03-10/18:22:38.78         -0.020642190
2019-03-10/18:22:38.81        -0.0092108649
2019-03-10/18:22:38.84         -0.025185155
2019-03-10/18:22:38.87         -0.022762416
2019-03-10/18:22:38.90        -0.0029622462
2019-03-10/18:22:38.93         -0.012429946
2019-03-10/18:22:38.96          0.017862180
2019-03-10/18:22:39.00          0.024879746
2019-03-10/18:22:39.03          0.023078386
2019-03-10/18:22:39.06         0.0043703827
2019-03-10/18:22:39.09          0.020839204
2019-03-10/18:22:39.12          0.019068946
2019-03-10/18:22:39.15          0.016016439
2019-03-10/18:22:39.18          0.011794535
2019-03-10/18:22:39.21          0.010218530
2019-03-10/18:22:39.25        0.00014015433
2019-03-10/18:22:39.28        -0.0058737973
2019-03-10/18:22:39.31         -0.029991403
2019-03-10/18:22:39.34         -0.013141941
2019-03-10/18:22:39.37         -0.038494953
2019-03-10/18:22:39.40        -0.0099021821
2019-03-10/18:22:39.43         -0.015211100
2019-03-10/18:22:39.46         0.0012021360
2019-03-10/18:22:39.50        -0.0061281402
2019-03-10/18:22:39.53        -0.0010028959
2019-03-10/18:22:39.56         -0.017913106
2019-03-10/18:22:39.59          0.011034931
2019-03-10/18:22:39.62         0.0094703083
2019-03-10/18:22:39.65          0.027141475
2019-03-10/18:22:39.68          0.032886103
2019-03-10/18:22:39.71          0.027444706
2019-03-10/18:22:39.75         -0.024784050
2019-03-10/18:22:39.78         -0.012194508
2019-03-10/18:22:39.81         -0.021226599
2019-03-10/18:22:39.84          0.020566986
2019-03-10/18:22:39.87         -0.043024120
2019-03-10/18:22:39.90         -0.042458874
2019-03-10/18:22:39.93         -0.022057878
2019-03-10/18:22:39.96         -0.067447690
2019-03-10/18:22:40.00         -0.053332358
2019-03-10/18:22:40.03         -0.020055019
2019-03-10/18:22:40.06        -0.0036035941
2019-03-10/18:22:40.09         -0.013264115
2019-03-10/18:22:40.12         -0.041136732
2019-03-10/18:22:40.15          0.030096191
2019-03-10/18:22:40.18          0.017268789
2019-03-10/18:22:40.21         0.0010392319
2019-03-10/18:22:40.25          0.019842751
2019-03-10/18:22:40.28        -0.0021568976
2019-03-10/18:22:40.31          0.023545275
2019-03-10/18:22:40.34         0.0092236176
2019-03-10/18:22:40.37         -0.011852683
2019-03-10/18:22:40.40          0.014115294
2019-03-10/18:22:40.43         -0.015749793
2019-03-10/18:22:40.46         0.0044209600
2019-03-10/18:22:40.50         -0.044001035
2019-03-10/18:22:40.53         -0.045453629
2019-03-10/18:22:40.56        -0.0015700994
2019-03-10/18:22:40.59         -0.021008871
2019-03-10/18:22:40.62         -0.021570914
2019-03-10/18:22:40.65         -0.019679424
2019-03-10/18:22:40.68        -0.0066468814
2019-03-10/18:22:40.71         -0.034724250
2019-03-10/18:22:40.75         -0.021445016
2019-03-10/18:22:40.78        -0.0018403510
2019-03-10/18:22:40.81         0.0031569666
2019-03-10/18:22:40.84         -0.013743535
2019-03-10/18:22:40.87         -0.045263633
2019-03-10/18:22:40.90        -0.0090238885
2019-03-10/18:22:40.93        -0.0018496691
2019-03-10/18:22:40.96         -0.024365593
2019-03-10/18:22:41.00        -0.0021937800
2019-03-10/18:22:41.03        -0.0089297197
2019-03-10/18:22:41.06         0.0031793907
2019-03-10/18:22:41.09         -0.011876031
2019-03-10/18:22:41.12         0.0021608820
2019-03-10/18:22:41.15         0.0070767253
2019-03-10/18:22:41.18        -0.0053998229
2019-03-10/18:22:41.21         -0.022533933
2019-03-10/18:22:41.25         -0.013815143
2019-03-10/18:22:41.28         0.0099599540
2019-03-10/18:22:41.31        -0.0071442244
2019-03-10/18:22:41.34          0.014457822
2019-03-10/18:22:41.37         -0.011059521
2019-03-10/18:22:41.40         0.0051217014
2019-03-10/18:22:41.43         0.0025593393
2019-03-10/18:22:41.46        -0.0062656388
2019-03-10/18:22:41.50          0.017800376
2019-03-10/18:22:41.53          0.015675380
2019-03-10/18:22:41.56       -0.00074363931
2019-03-10/18:22:41.59          0.017784363
2019-03-10/18:22:41.62         -0.020165885
2019-03-10/18:22:41.65          0.031565684
2019-03-10/18:22:41.68          0.013782515
2019-03-10/18:22:41.71          0.023577162
2019-03-10/18:22:41.75          0.010909981
2019-03-10/18:22:41.78          0.027775978
2019-03-10/18:22:41.81          0.019302521
2019-03-10/18:22:41.84          0.043498625
2019-03-10/18:22:41.87        -0.0010841381
2019-03-10/18:22:41.90          0.048800743
2019-03-10/18:22:41.93        -0.0049894544
2019-03-10/18:22:41.96         -0.012217723
2019-03-10/18:22:42.00         0.0023218523
2019-03-10/18:22:42.03          0.017473754
2019-03-10/18:22:42.06        -0.0073864792
2019-03-10/18:22:42.09          0.020007095
2019-03-10/18:22:42.12         -0.033208070
2019-03-10/18:22:42.15         0.0068301693
2019-03-10/18:22:42.18         -0.023426993
2019-03-10/18:22:42.21         0.0079675868
2019-03-10/18:22:42.25        -0.0020095808
2019-03-10/18:22:42.28        -0.0092162137
2019-03-10/18:22:42.31         0.0038341093
2019-03-10/18:22:42.34          0.015030485
2019-03-10/18:22:42.37        8.1063024e-06
2019-03-10/18:22:42.40          0.019055216
2019-03-10/18:22:42.43         0.0054414163
2019-03-10/18:22:42.46          0.010888222
2019-03-10/18:22:42.50          0.019877286
2019-03-10/18:22:42.53          0.036783311
2019-03-10/18:22:42.56          0.018121228
2019-03-10/18:22:42.59        -0.0069019855
2019-03-10/18:22:42.62          0.035295432
2019-03-10/18:22:42.65        -0.0056136197
2019-03-10/18:22:42.68         0.0064837509
2019-03-10/18:22:42.71          0.017090348
2019-03-10/18:22:42.75         -0.021331339
2019-03-10/18:22:42.78        -0.0020560693
2019-03-10/18:22:42.81         -0.036045045
2019-03-10/18:22:42.84         -0.045829229
2019-03-10/18:22:42.87         0.0076293311
2019-03-10/18:22:42.90         -0.066701927
2019-03-10/18:22:42.93         -0.052550762
2019-03-10/18:22:42.96         -0.040118273
2019-03-10/18:22:43.00         -0.018509817
2019-03-10/18:22:43.03          0.030316874
2019-03-10/18:22:43.06         -0.010590335
2019-03-10/18:22:43.09         0.0050176660
2019-03-10/18:22:43.12          0.058100505
2019-03-10/18:22:43.15          0.012124814
2019-03-10/18:22:43.18          0.033339494
2019-03-10/18:22:43.21          0.054129497
2019-03-10/18:22:43.25          0.032891848
2019-03-10/18:22:43.28         -0.010779074
2019-03-10/18:22:43.31         -0.023302268
2019-03-10/18:22:43.34          0.023210935
2019-03-10/18:22:43.37          0.015872235
2019-03-10/18:22:43.40         -0.046795134
2019-03-10/18:22:43.43         -0.043651295
2019-03-10/18:22:43.46         -0.042454897
2019-03-10/18:22:43.50         -0.041323698
2019-03-10/18:22:43.53         -0.020828910
2019-03-10/18:22:43.56         -0.033628343
2019-03-10/18:22:43.59        -0.0051076292
2019-03-10/18:22:43.62         -0.023286864
2019-03-10/18:22:43.65         -0.047661618
2019-03-10/18:22:43.68          0.023677735
2019-03-10/18:22:43.71          0.032542225
2019-03-10/18:22:43.75          0.047241122
2019-03-10/18:22:43.78          0.048163858
2019-03-10/18:22:43.81         0.0063484517
2019-03-10/18:22:43.84          0.054171119
2019-03-10/18:22:43.87          0.039641326
2019-03-10/18:22:43.90          0.039133357
2019-03-10/18:22:43.93          0.049346090
2019-03-10/18:22:43.96         0.0030011861
2019-03-10/18:22:44.00        -0.0096431359
2019-03-10/18:22:44.03         -0.029096094
2019-03-10/18:22:44.06         -0.054470644
2019-03-10/18:22:44.09        -0.0089915012
2019-03-10/18:22:44.12         -0.053884779
2019-03-10/18:22:44.15         -0.066196552
2019-03-10/18:22:44.18         -0.094390490
2019-03-10/18:22:44.21         -0.045457393
2019-03-10/18:22:44.25         -0.044802605
2019-03-10/18:22:44.28         -0.032269161
2019-03-10/18:22:44.31         -0.023750033
2019-03-10/18:22:44.34         -0.013665823
2019-03-10/18:22:44.37         0.0049705375
2019-03-10/18:22:44.40        -0.0028464668
2019-03-10/18:22:44.43         -0.029635755
2019-03-10/18:22:44.46          0.036707734
2019-03-10/18:22:44.50          0.027000344
2019-03-10/18:22:44.53          0.015210529
2019-03-10/18:22:44.56        -0.0068399388
2019-03-10/18:22:44.59         0.0085567602
2019-03-10/18:22:44.62       -0.00078071172
2019-03-10/18:22:44.65         -0.041537481
2019-03-10/18:22:44.68         -0.041571108
2019-03-10/18:22:44.71        -0.0080055221
2019-03-10/18:22:44.75         -0.065524620
2019-03-10/18:22:44.78         -0.065537892
2019-03-10/18:22:44.81         -0.078265176
2019-03-10/18:22:44.84         -0.035616560
2019-03-10/18:22:44.87         -0.040040126
2019-03-10/18:22:44.90         -0.058704014
2019-03-10/18:22:44.93         -0.034709504
2019-03-10/18:22:44.96          0.011315520
2019-03-10/18:22:45.00         -0.011232251
2019-03-10/18:22:45.03          0.025689385
2019-03-10/18:22:45.06          0.012984777
2019-03-10/18:22:45.09          0.042857988
2019-03-10/18:22:45.12         -0.023955039
2019-03-10/18:22:45.15          0.011449646
2019-03-10/18:22:45.18          0.015193137
2019-03-10/18:22:45.21        -0.0079987277
2019-03-10/18:22:45.25         0.0068741755
2019-03-10/18:22:45.28         -0.037209955
2019-03-10/18:22:45.31         -0.027097350
2019-03-10/18:22:45.34         -0.017185754
2019-03-10/18:22:45.37         -0.045899079
2019-03-10/18:22:45.40          0.012735858
2019-03-10/18:22:45.43         -0.026712660
2019-03-10/18:22:45.46          0.013569262
2019-03-10/18:22:45.50          0.025050481
2019-03-10/18:22:45.53         -0.034332667
2019-03-10/18:22:45.56          0.021508796
2019-03-10/18:22:45.59         -0.018981115
2019-03-10/18:22:45.62       -0.00026868559
2019-03-10/18:22:45.65          0.057495546
2019-03-10/18:22:45.68        -0.0013792726
2019-03-10/18:22:45.71          0.023488740
2019-03-10/18:22:45.75         -0.020165781
2019-03-10/18:22:45.78         -0.013663389
2019-03-10/18:22:45.81         -0.016330170
2019-03-10/18:22:45.84          0.025274363
2019-03-10/18:22:45.87          0.025352405
2019-03-10/18:22:45.90         -0.049886067
2019-03-10/18:22:45.93         -0.052359664
2019-03-10/18:22:45.96        -0.0089835315
2019-03-10/18:22:46.00         -0.033450192
2019-03-10/18:22:46.03         0.0059743162
2019-03-10/18:22:46.06          0.015096895
2019-03-10/18:22:46.09          0.024780671
2019-03-10/18:22:46.12         -0.035721869
2019-03-10/18:22:46.15         -0.026235651
2019-03-10/18:22:46.18          0.052499328
2019-03-10/18:22:46.21         0.0053560623
2019-03-10/18:22:46.25          0.026083161
2019-03-10/18:22:46.28          0.056787922
2019-03-10/18:22:46.31          0.014963046
2019-03-10/18:22:46.34          0.012375695
2019-03-10/18:22:46.37         0.0068330293
2019-03-10/18:22:46.40          0.022949728
2019-03-10/18:22:46.43          0.019708420
2019-03-10/18:22:46.46        -0.0098121811
2019-03-10/18:22:46.50         -0.014700976
2019-03-10/18:22:46.53         0.0014963183
2019-03-10/18:22:46.56         -0.024392897
2019-03-10/18:22:46.59        -0.0069019490
2019-03-10/18:22:46.62         -0.035470684
2019-03-10/18:22:46.65         0.0094621855
2019-03-10/18:22:46.68          0.019822477
2019-03-10/18:22:46.71         0.0031086700
2019-03-10/18:22:46.75         0.0026112660
2019-03-10/18:22:46.78          0.025916639
2019-03-10/18:22:46.81         -0.011199298
2019-03-10/18:22:46.84        -0.0027200855
2019-03-10/18:22:46.87         0.0033773686
2019-03-10/18:22:46.90         0.0087816001
2019-03-10/18:22:46.93         0.0016682949
2019-03-10/18:22:46.96         -0.028466623
2019-03-10/18:22:47.00         -0.014526495
2019-03-10/18:22:47.03         -0.038866080
2019-03-10/18:22:47.06         0.0041114961
2019-03-10/18:22:47.09         0.0099854744
2019-03-10/18:22:47.12         -0.015046531
2019-03-10/18:22:47.15         -0.042558642
2019-03-10/18:22:47.18         -0.043532080
2019-03-10/18:22:47.21         -0.025983153
2019-03-10/18:22:47.25          0.045103122
2019-03-10/18:22:47.28          0.030735564
2019-03-10/18:22:47.31          0.023320435
2019-03-10/18:22:47.34         -0.035006913
2019-03-10/18:22:47.37         -0.031748033
2019-03-10/18:22:47.40         -0.042687408
2019-03-10/18:22:47.43          0.035127238
2019-03-10/18:22:47.46          0.014595635
2019-03-10/18:22:47.50          0.013159882
2019-03-10/18:22:47.53         -0.051285962
2019-03-10/18:22:47.56         -0.043962574
2019-03-10/18:22:47.59       -0.00060024868
2019-03-10/18:22:47.62        -0.0068771351
2019-03-10/18:22:47.65         -0.014569357
2019-03-10/18:22:47.68          0.028459165
2019-03-10/18:22:47.71         -0.042123760
2019-03-10/18:22:47.75        -0.0084314942
2019-03-10/18:22:47.78       -0.00034704475
2019-03-10/18:22:47.81          0.019880376
2019-03-10/18:22:47.84          0.013927778
2019-03-10/18:22:47.87          0.022423140
2019-03-10/18:22:47.90          0.034485653
2019-03-10/18:22:47.93         0.0065349435
2019-03-10/18:22:47.96         0.0049984625
2019-03-10/18:22:48.00          0.054229472
2019-03-10/18:22:48.03          0.061311273
2019-03-10/18:22:48.06         0.0092773649
2019-03-10/18:22:48.09         0.0011014390
2019-03-10/18:22:48.12         0.0068827052
2019-03-10/18:22:48.15        -0.0061093733
2019-03-10/18:22:48.18         -0.024072450
2019-03-10/18:22:48.21        -0.0024644322
2019-03-10/18:22:48.25         -0.072699420
2019-03-10/18:22:48.28         -0.080626508
2019-03-10/18:22:48.31         -0.054378104
2019-03-10/18:22:48.34         -0.071469321
2019-03-10/18:22:48.37         -0.073200645
2019-03-10/18:22:48.40         -0.018843541
2019-03-10/18:22:48.43         -0.040879585
2019-03-10/18:22:48.46         -0.029488905
2019-03-10/18:22:48.50          0.018266732
2019-03-10/18:22:48.53          0.069974605
2019-03-10/18:22:48.56          0.041047841
2019-03-10/18:22:48.59        -0.0081481901
2019-03-10/18:22:48.62          0.055519476
2019-03-10/18:22:48.65          0.054340658
2019-03-10/18:22:48.68        -0.0068962462
2019-03-10/18:22:48.71        -0.0083871296
2019-03-10/18:22:48.75         -0.014937740
2019-03-10/18:22:48.78         -0.075689508
2019-03-10/18:22:48.81         -0.076576849
2019-03-10/18:22:48.84         -0.081712252
2019-03-10/18:22:48.87         -0.081466234
2019-03-10/18:22:48.90          -0.10802034
2019-03-10/18:22:48.93         -0.095406720
2019-03-10/18:22:48.96         -0.085470742
2019-03-10/18:22:49.00         -0.079752281
2019-03-10/18:22:49.03         -0.043343743
2019-03-10/18:22:49.06         -0.010706178
2019-03-10/18:22:49.09         -0.012613541
2019-03-10/18:22:49.12          0.016091822
2019-03-10/18:22:49.15          0.043465018
2019-03-10/18:22:49.18          0.024951528
2019-03-10/18:22:49.21          0.029271283
2019-03-10/18:22:49.25          0.029967579
2019-03-10/18:22:49.28        -0.0058683210
2019-03-10/18:22:49.31         -0.013872150
2019-03-10/18:22:49.34         -0.018107106
2019-03-10/18:22:49.37         -0.012581389
2019-03-10/18:22:49.40         -0.021013003
2019-03-10/18:22:49.43         -0.084758454
2019-03-10/18:22:49.46         -0.059037590
2019-03-10/18:22:49.50          -0.11165625
2019-03-10/18:22:49.53         -0.047727512
2019-03-10/18:22:49.56         -0.017056839
2019-03-10/18:22:49.59         -0.020559961
2019-03-10/18:22:49.62         -0.072885925
2019-03-10/18:22:49.65         -0.062515433
2019-03-10/18:22:49.68         -0.019828098
2019-03-10/18:22:49.71         -0.023467815
2019-03-10/18:22:49.75          0.026254302
2019-03-10/18:22:49.78          0.071934912
2019-03-10/18:22:49.81         -0.014065059
2019-03-10/18:22:49.84         -0.029862222
2019-03-10/18:22:49.87         -0.014855187
2019-03-10/18:22:49.90          0.052670252
2019-03-10/18:22:49.93         -0.010423134
2019-03-10/18:22:49.96         -0.038399897
2019-03-10/18:22:50.00          0.015684923
2019-03-10/18:22:50.03         -0.044887518
2019-03-10/18:22:50.06         -0.062539713
2019-03-10/18:22:50.09         -0.010297268
2019-03-10/18:22:50.12         -0.019783683
2019-03-10/18:22:50.15         -0.041779311
2019-03-10/18:22:50.18         -0.098594690
2019-03-10/18:22:50.21        -0.0047496382
2019-03-10/18:22:50.25         -0.060635651
2019-03-10/18:22:50.28         -0.086050632
2019-03-10/18:22:50.31         -0.032529462
2019-03-10/18:22:50.34         -0.071611426
2019-03-10/18:22:50.37         -0.083117951
2019-03-10/18:22:50.40         -0.038047885
2019-03-10/18:22:50.43         -0.061733173
2019-03-10/18:22:50.46         -0.014087700
2019-03-10/18:22:50.50         -0.045880095
2019-03-10/18:22:50.53          0.023789289
2019-03-10/18:22:50.56          0.031597066
2019-03-10/18:22:50.59         -0.096265861
2019-03-10/18:22:50.62          0.039260288
2019-03-10/18:22:50.65        -0.0093144752
2019-03-10/18:22:50.68         -0.017684800
2019-03-10/18:22:50.71         -0.017895670
2019-03-10/18:22:50.75         -0.012163475
2019-03-10/18:22:50.78         -0.015544797
2019-03-10/18:22:50.81         -0.028220905
2019-03-10/18:22:50.84         -0.034682834
2019-03-10/18:22:50.87          0.067258218
2019-03-10/18:22:50.90         -0.035632785
2019-03-10/18:22:50.93        -0.0034710961
2019-03-10/18:22:50.96          0.046606693
2019-03-10/18:22:51.00          0.053527999
2019-03-10/18:22:51.03          0.042960229
2019-03-10/18:22:51.06          0.069777043
2019-03-10/18:22:51.09          0.047003319
2019-03-10/18:22:51.12          0.057400950
2019-03-10/18:22:51.15          0.068449591
2019-03-10/18:22:51.18           0.10206796
2019-03-10/18:22:51.21          0.090584982
2019-03-10/18:22:51.25          0.014791149
2019-03-10/18:22:51.28          0.038457453
2019-03-10/18:22:51.31          0.020951190
2019-03-10/18:22:51.34          0.027936343
2019-03-10/18:22:51.37         -0.019891494
2019-03-10/18:22:51.40          0.047869851
2019-03-10/18:22:51.43         -0.039121742
2019-03-10/18:22:51.46         -0.073855330
2019-03-10/18:22:51.50         0.0085472778
2019-03-10/18:22:51.53        -0.0032076038
2019-03-10/18:22:51.56          0.023171042
2019-03-10/18:22:51.59          0.023247186
2019-03-10/18:22:51.62         -0.047203093
2019-03-10/18:22:51.65          0.056559430
2019-03-10/18:22:51.68         -0.025730410
2019-03-10/18:22:51.71          0.037034883
2019-03-10/18:22:51.75          0.081759591
2019-03-10/18:22:51.78          0.015674072
2019-03-10/18:22:51.81          0.056008920
2019-03-10/18:22:51.84        -0.0094627292
2019-03-10/18:22:51.87          0.046598008
2019-03-10/18:22:51.90          0.093554434
2019-03-10/18:22:51.93          0.030120696
2019-03-10/18:22:51.96          0.088400071
2019-03-10/18:22:52.00          0.064243673
2019-03-10/18:22:52.03          0.035506160
2019-03-10/18:22:52.06          0.056790397
2019-03-10/18:22:52.09          0.078234996
2019-03-10/18:22:52.12           0.10476228
2019-03-10/18:22:52.15          0.017818718
2019-03-10/18:22:52.18         -0.022507488
2019-03-10/18:22:52.21          0.042751720
2019-03-10/18:22:52.25        -0.0070777082
2019-03-10/18:22:52.28         -0.024268428
2019-03-10/18:22:52.31          0.022729701
2019-03-10/18:22:52.34         -0.024953472
2019-03-10/18:22:52.37         -0.030341886
2019-03-10/18:22:52.40         -0.026510914
2019-03-10/18:22:52.43          0.010898233
2019-03-10/18:22:52.46          0.040836725
2019-03-10/18:22:52.50         -0.040837329
2019-03-10/18:22:52.53         -0.017192415
2019-03-10/18:22:52.56          0.065639716
2019-03-10/18:22:52.59          0.062368410
2019-03-10/18:22:52.62          0.061740983
2019-03-10/18:22:52.65         0.0062417121
2019-03-10/18:22:52.68          0.046599902
2019-03-10/18:22:52.71          0.055845556
2019-03-10/18:22:52.75          0.038164869
2019-03-10/18:22:52.78          0.055398970
2019-03-10/18:22:52.81          0.062704328
2019-03-10/18:22:52.84        -0.0021596753
2019-03-10/18:22:52.87         -0.032451485
2019-03-10/18:22:52.90        -0.0054434948
2019-03-10/18:22:52.93        0.00063525553
2019-03-10/18:22:52.96        -0.0042452261
2019-03-10/18:22:53.00         -0.025984866
2019-03-10/18:22:53.03          0.015799891
2019-03-10/18:22:53.06          0.010841985
2019-03-10/18:22:53.09         -0.035262111
2019-03-10/18:22:53.12        -0.0020813858
2019-03-10/18:22:53.15         0.0053631111
2019-03-10/18:22:53.18         -0.037423940
2019-03-10/18:22:53.21          0.034414257
2019-03-10/18:22:53.25        -0.0058163749
2019-03-10/18:22:53.28        -0.0057740749
2019-03-10/18:22:53.31         -0.020210759
2019-03-10/18:22:53.34         0.0025348259
2019-03-10/18:22:53.37          0.033823690
2019-03-10/18:22:53.40          0.022984213
2019-03-10/18:22:53.43          0.016643273
2019-03-10/18:22:53.46          0.050040474
2019-03-10/18:22:53.50         -0.033524541
2019-03-10/18:22:53.53        -0.0097889093
2019-03-10/18:22:53.56         0.0066475337
2019-03-10/18:22:53.59         -0.038103370
2019-03-10/18:22:53.62         -0.090203911
2019-03-10/18:22:53.65         -0.049531058
2019-03-10/18:22:53.68         -0.074248390
2019-03-10/18:22:53.71         -0.036465918
2019-03-10/18:22:53.75         -0.046988516
2019-03-10/18:22:53.78        -0.0088407230
2019-03-10/18:22:53.81        -0.0090263810
2019-03-10/18:22:53.84          0.021338315
2019-03-10/18:22:53.87          0.034217503
2019-03-10/18:22:53.90          0.091968961
2019-03-10/18:22:53.93          0.046774309
2019-03-10/18:22:53.96           0.10339641
2019-03-10/18:22:54.00          0.028515576
2019-03-10/18:22:54.03          0.061677691
2019-03-10/18:22:54.06          0.057018867
2019-03-10/18:22:54.09          0.030986390
2019-03-10/18:22:54.12         -0.061761419
2019-03-10/18:22:54.15         -0.053250705
2019-03-10/18:22:54.18         -0.055032677
2019-03-10/18:22:54.21          -0.13549343
2019-03-10/18:22:54.25          -0.13733372
2019-03-10/18:22:54.28          -0.13168760
2019-03-10/18:22:54.31          -0.12936922
2019-03-10/18:22:54.34          -0.10331726
2019-03-10/18:22:54.37          -0.10624164
2019-03-10/18:22:54.40         -0.042983167
2019-03-10/18:22:54.43         -0.035503723
2019-03-10/18:22:54.46         -0.052095027
2019-03-10/18:22:54.50          0.041940288
2019-03-10/18:22:54.53          0.032221373
2019-03-10/18:22:54.56          0.075503884
2019-03-10/18:22:54.59         0.0036687216
2019-03-10/18:22:54.62         -0.012156535
2019-03-10/18:22:54.65          0.064715053
2019-03-10/18:22:54.68         0.0076688595
2019-03-10/18:22:54.71          0.020810801
2019-03-10/18:22:54.75          0.051716927
2019-03-10/18:22:54.78         -0.018624320
2019-03-10/18:22:54.81         0.0084544993
2019-03-10/18:22:54.84         -0.080094907
2019-03-10/18:22:54.87         -0.035793747
2019-03-10/18:22:54.90         -0.039524136
2019-03-10/18:22:54.93         -0.084986580
2019-03-10/18:22:54.96         -0.038150344
2019-03-10/18:22:55.00         -0.060901345
2019-03-10/18:22:55.03         -0.039639093
2019-03-10/18:22:55.06         -0.021929947
2019-03-10/18:22:55.09          -0.10741957
2019-03-10/18:22:55.12        -0.0033928112
2019-03-10/18:22:55.15          0.060209160
2019-03-10/18:22:55.18          0.047178797
2019-03-10/18:22:55.21          0.073533136
2019-03-10/18:22:55.25          0.025968256
2019-03-10/18:22:55.28          0.055787322
2019-03-10/18:22:55.31          0.042993697
2019-03-10/18:22:55.34          0.026384209
2019-03-10/18:22:55.37          0.063691607
2019-03-10/18:22:55.40          0.049119872
2019-03-10/18:22:55.43          0.045835151
2019-03-10/18:22:55.46          0.032143995
2019-03-10/18:22:55.50        -0.0073364122
2019-03-10/18:22:55.53          0.027555348
2019-03-10/18:22:55.56         -0.035986626
2019-03-10/18:22:55.59          0.020320576
2019-03-10/18:22:55.62          0.039450471
2019-03-10/18:22:55.65          0.034533001
2019-03-10/18:22:55.68        -0.0014165088
2019-03-10/18:22:55.71         -0.044583867
2019-03-10/18:22:55.75         -0.029551573
2019-03-10/18:22:55.78          0.013703220
2019-03-10/18:22:55.81          0.040969315
2019-03-10/18:22:55.84          0.068916445
2019-03-10/18:22:55.87        -0.0079484401
2019-03-10/18:22:55.90        -0.0077672120
2019-03-10/18:22:55.93          0.095500766
2019-03-10/18:22:55.96          0.072726904
2019-03-10/18:22:56.00          0.010908794
2019-03-10/18:22:56.03          0.039323963
2019-03-10/18:22:56.06        -0.0063396363
2019-03-10/18:22:56.09        0.00056630221
2019-03-10/18:22:56.12        -0.0097012880
2019-03-10/18:22:56.15         0.0059500782
2019-03-10/18:22:56.18          0.043839197
2019-03-10/18:22:56.21         -0.099246389
2019-03-10/18:22:56.25         -0.070749796
2019-03-10/18:22:56.28         -0.015897496
2019-03-10/18:22:56.31          0.054681539
2019-03-10/18:22:56.34          0.035628010
2019-03-10/18:22:56.37         -0.031006667
2019-03-10/18:22:56.40          0.034011169
2019-03-10/18:22:56.43        -0.0067814089
2019-03-10/18:22:56.46         0.0035329677
2019-03-10/18:22:56.50           0.10884591
2019-03-10/18:22:56.53          0.063825179
2019-03-10/18:22:56.56           0.10372171
2019-03-10/18:22:56.59         0.0031136316
2019-03-10/18:22:56.62         0.0038004124
2019-03-10/18:22:56.65          0.058915648
2019-03-10/18:22:56.68          0.044105698
2019-03-10/18:22:56.71         -0.010423087
2019-03-10/18:22:56.75          0.042048603
2019-03-10/18:22:56.78         -0.025772455
2019-03-10/18:22:56.81          0.026295279
2019-03-10/18:22:56.84         0.0086949991
2019-03-10/18:22:56.87          0.024213469
2019-03-10/18:22:56.90          0.047783122
2019-03-10/18:22:56.93          0.049899304
2019-03-10/18:22:56.96          0.015538644
2019-03-10/18:22:57.00           0.10047308
2019-03-10/18:22:57.03          0.030477558
2019-03-10/18:22:57.06          0.010047693
2019-03-10/18:22:57.09          0.025168327
2019-03-10/18:22:57.12       -0.00073030565
2019-03-10/18:22:57.15         -0.032409165
2019-03-10/18:22:57.18         0.0080088422
2019-03-10/18:22:57.21          0.065107985
2019-03-10/18:22:57.25          0.011646410
2019-03-10/18:22:57.28          0.025910162
2019-03-10/18:22:57.31        -0.0065123592
2019-03-10/18:22:57.34          0.079237286
2019-03-10/18:22:57.37          0.092082872
2019-03-10/18:22:57.40           0.14321698
2019-03-10/18:22:57.43           0.12995545
2019-03-10/18:22:57.46           0.13747969
2019-03-10/18:22:57.50          0.045569748
2019-03-10/18:22:57.53          0.082172117
2019-03-10/18:22:57.56          0.072276983
2019-03-10/18:22:57.59          0.077851044
2019-03-10/18:22:57.62          0.020627298
2019-03-10/18:22:57.65        0.00082434297
2019-03-10/18:22:57.68         -0.038827099
2019-03-10/18:22:57.71         -0.025508018
2019-03-10/18:22:57.75         -0.020077567
2019-03-10/18:22:57.78         0.0026446962
2019-03-10/18:22:57.81          0.027170605
2019-03-10/18:22:57.84         -0.023255822
2019-03-10/18:22:57.87          0.014010788
2019-03-10/18:22:57.90          0.044074668
2019-03-10/18:22:57.93          0.044868207
2019-03-10/18:22:57.96          0.026486018
2019-03-10/18:22:58.00          0.059596201
2019-03-10/18:22:58.03         0.0051745063
2019-03-10/18:22:58.06          0.017879493
2019-03-10/18:22:58.09         0.0077192161
2019-03-10/18:22:58.12          0.071611540
2019-03-10/18:22:58.15          0.089603678
2019-03-10/18:22:58.18          0.022147851
2019-03-10/18:22:58.21          0.021649497
2019-03-10/18:22:58.25         0.0023769739
2019-03-10/18:22:58.28          0.025403249
2019-03-10/18:22:58.31          0.034186682
2019-03-10/18:22:58.34       -1.1998341e-05
2019-03-10/18:22:58.37          0.015253685
2019-03-10/18:22:58.40         -0.038122761
2019-03-10/18:22:58.43         -0.039743026
2019-03-10/18:22:58.46         -0.021892639
2019-03-10/18:22:58.50        -0.0040222564
2019-03-10/18:22:58.53         -0.023794143
2019-03-10/18:22:58.56         -0.034119226
2019-03-10/18:22:58.59         0.0069013987
2019-03-10/18:22:58.62          0.064471590
2019-03-10/18:22:58.65         0.0099580039
2019-03-10/18:22:58.68          0.059353188
2019-03-10/18:22:58.71          0.060787388
2019-03-10/18:22:58.75          0.012585832
2019-03-10/18:22:58.78          0.021107327
2019-03-10/18:22:58.81          0.062852250
2019-03-10/18:22:58.84          0.093952633
2019-03-10/18:22:58.87        -0.0041408183
2019-03-10/18:22:58.90         -0.039612973
2019-03-10/18:22:58.93         0.0070743300
2019-03-10/18:22:58.96        -0.0025546780
2019-03-10/18:22:59.00         -0.021581668
2019-03-10/18:22:59.03          0.019803287
2019-03-10/18:22:59.06         -0.033230479
2019-03-10/18:22:59.09         0.0014914122
2019-03-10/18:22:59.12          -0.10667882
2019-03-10/18:22:59.15         -0.016607578
2019-03-10/18:22:59.18         -0.029473722
2019-03-10/18:22:59.21         0.0045502154
2019-03-10/18:22:59.25          0.012020066
2019-03-10/18:22:59.28         -0.029414804
2019-03-10/18:22:59.31           0.10412744
2019-03-10/18:22:59.34           0.15475317
2019-03-10/18:22:59.37          0.056691272
2019-03-10/18:22:59.40           0.13698575
2019-03-10/18:22:59.43           0.11622764
2019-03-10/18:22:59.46           0.11333534
2019-03-10/18:22:59.50          0.083990559
2019-03-10/18:22:59.53          0.037616191
2019-03-10/18:22:59.56          0.058592962
2019-03-10/18:22:59.59         -0.058028016
2019-03-10/18:22:59.62         -0.097324670
2019-03-10/18:22:59.65         -0.060037772
2019-03-10/18:22:59.68        -0.0065688891
2019-03-10/18:22:59.71         -0.021690676
2019-03-10/18:22:59.75         -0.026706944
2019-03-10/18:22:59.78         -0.041738708
2019-03-10/18:22:59.81        -0.0028325173
2019-03-10/18:22:59.84         0.0094528602
2019-03-10/18:22:59.87          0.087882651
2019-03-10/18:22:59.90          0.073878745
2019-03-10/18:22:59.93           0.10804644
2019-03-10/18:22:59.96          0.062807112
2019-03-10/18:23:00.00          0.068004492
2019-03-10/18:23:00.03          0.090192143
2019-03-10/18:23:00.06          0.078372232
2019-03-10/18:23:00.09          0.029299875
2019-03-10/18:23:00.12          0.093587205
2019-03-10/18:23:00.15         -0.021934683
2019-03-10/18:23:00.18          0.026510907
2019-03-10/18:23:00.21          0.024995019
2019-03-10/18:23:00.25         -0.053204299
2019-03-10/18:23:00.28         -0.042919399
2019-03-10/18:23:00.31         -0.028876747
2019-03-10/18:23:00.34         -0.017052366
2019-03-10/18:23:00.37        -0.0079512986
2019-03-10/18:23:00.40          0.024957063
2019-03-10/18:23:00.43          0.039788844
2019-03-10/18:23:00.46         -0.025307226
2019-03-10/18:23:00.50         -0.041569565
2019-03-10/18:23:00.53          0.084414216
2019-03-10/18:23:00.56          0.079948516
2019-03-10/18:23:00.59          0.058657871
2019-03-10/18:23:00.62          0.025950682
2019-03-10/18:23:00.65           0.12417990
2019-03-10/18:23:00.68         -0.059672050
2019-03-10/18:23:00.71         0.0099772692
2019-03-10/18:23:00.75         0.0072944630
2019-03-10/18:23:00.78          0.082363785
2019-03-10/18:23:00.81        -0.0086954153
2019-03-10/18:23:00.84         -0.038399201
2019-03-10/18:23:00.87         -0.033313421
2019-03-10/18:23:00.90         -0.056333599
2019-03-10/18:23:00.93         -0.065870848
2019-03-10/18:23:00.96          0.020169873
2019-03-10/18:23:01.00         -0.046157655
2019-03-10/18:23:01.03          0.013622085
2019-03-10/18:23:01.06         -0.020310484
2019-03-10/18:23:01.09         -0.046383519
2019-03-10/18:23:01.12        -0.0091200970
2019-03-10/18:23:01.15          0.025946861
2019-03-10/18:23:01.18          0.072978055
2019-03-10/18:23:01.21          0.011650040
2019-03-10/18:23:01.25          0.046849142
2019-03-10/18:23:01.28          0.017293771
2019-03-10/18:23:01.31          0.052032548
2019-03-10/18:23:01.34         -0.020004964
2019-03-10/18:23:01.37          0.074994689
2019-03-10/18:23:01.40          0.032725939
2019-03-10/18:23:01.43          0.024145394
2019-03-10/18:23:01.46          0.022229700
2019-03-10/18:23:01.50          0.037969653
2019-03-10/18:23:01.53         -0.013219769
2019-03-10/18:23:01.56          0.057277432
2019-03-10/18:23:01.59         -0.019284783
2019-03-10/18:23:01.62          0.022388536
2019-03-10/18:23:01.65         0.0023013244
2019-03-10/18:23:01.68          0.036063049
2019-03-10/18:23:01.71       -0.00025435898
2019-03-10/18:23:01.75         0.0042280767
2019-03-10/18:23:01.78         -0.031655883
2019-03-10/18:23:01.81          0.024137958
2019-03-10/18:23:01.84         -0.018283590
2019-03-10/18:23:01.87          0.017947698
2019-03-10/18:23:01.90          0.067672494
2019-03-10/18:23:01.93          0.055650045
2019-03-10/18:23:01.96          0.010324019
2019-03-10/18:23:02.00          0.019699117
2019-03-10/18:23:02.03          0.098709568
2019-03-10/18:23:02.06           0.13145180
2019-03-10/18:23:02.09          0.062230289
2019-03-10/18:23:02.12          0.091022735
2019-03-10/18:23:02.15          0.080366425
2019-03-10/18:23:02.18         -0.024117241
2019-03-10/18:23:02.21         0.0034277573
2019-03-10/18:23:02.25        -0.0063122774
2019-03-10/18:23:02.28         0.0083345909
2019-03-10/18:23:02.31        -0.0093662306
2019-03-10/18:23:02.34         -0.024792088
2019-03-10/18:23:02.37         -0.021894891
2019-03-10/18:23:02.40         -0.051646850
2019-03-10/18:23:02.43         -0.029899861
2019-03-10/18:23:02.46          0.035542055
2019-03-10/18:23:02.50        0.00074661445
2019-03-10/18:23:02.53         -0.012829538
2019-03-10/18:23:02.56         0.0078862081
2019-03-10/18:23:02.59          0.023051047
2019-03-10/18:23:02.62         -0.042447097
2019-03-10/18:23:02.65         0.0089683559
2019-03-10/18:23:02.68        -0.0029858425
2019-03-10/18:23:02.71         0.0033873334
2019-03-10/18:23:02.75        -0.0074528070
2019-03-10/18:23:02.78          0.016667563
2019-03-10/18:23:02.81          0.067609915
2019-03-10/18:23:02.84          0.054511321
2019-03-10/18:23:02.87         -0.025702447
2019-03-10/18:23:02.90          0.068300928
2019-03-10/18:23:02.93         -0.029638029
2019-03-10/18:23:02.96          0.055757985
2019-03-10/18:23:03.00          0.019396497
2019-03-10/18:23:03.03         -0.012374977
2019-03-10/18:23:03.06          0.017334587
2019-03-10/18:23:03.09         -0.038127194
2019-03-10/18:23:03.12          0.016384135
2019-03-10/18:23:03.15         0.0052983917
2019-03-10/18:23:03.18         -0.033554243
2019-03-10/18:23:03.21          0.070680860
2019-03-10/18:23:03.25         -0.018478168
2019-03-10/18:23:03.28          0.047451087
2019-03-10/18:23:03.31          0.096986289
2019-03-10/18:23:03.34          0.066911792
2019-03-10/18:23:03.37           0.10415195
2019-03-10/18:23:03.40          0.045715164
2019-03-10/18:23:03.43          0.074043715
2019-03-10/18:23:03.46          0.060890867
2019-03-10/18:23:03.50          0.070172885
2019-03-10/18:23:03.53           0.11092815
2019-03-10/18:23:03.56          0.047707777
2019-03-10/18:23:03.59          0.068908111
2019-03-10/18:23:03.62         0.0076637273
2019-03-10/18:23:03.65          0.034448646
2019-03-10/18:23:03.68         -0.032395067
2019-03-10/18:23:03.71         -0.016658476
2019-03-10/18:23:03.75          0.019242020
2019-03-10/18:23:03.78         -0.048882062
2019-03-10/18:23:03.81         -0.090281627
2019-03-10/18:23:03.84        -0.0096716636
2019-03-10/18:23:03.87         -0.049494123
2019-03-10/18:23:03.90        -0.0073457848
2019-03-10/18:23:03.93         0.0076145240
2019-03-10/18:23:03.96          0.044096677
2019-03-10/18:23:04.00          0.096304917
2019-03-10/18:23:04.03          0.082583137
2019-03-10/18:23:04.06           0.11804085
2019-03-10/18:23:04.09           0.15147686
2019-03-10/18:23:04.12           0.10995113
2019-03-10/18:23:04.15           0.15045998
2019-03-10/18:23:04.18          0.082657311
2019-03-10/18:23:04.21          0.055520953
2019-03-10/18:23:04.25          0.072360585
2019-03-10/18:23:04.28         -0.032383341
2019-03-10/18:23:04.31         -0.019322681
2019-03-10/18:23:04.34          0.022257797
2019-03-10/18:23:04.37        0.00099858775
2019-03-10/18:23:04.40         -0.069766008
2019-03-10/18:23:04.43         -0.088456783
2019-03-10/18:23:04.46         -0.043841330
2019-03-10/18:23:04.50         0.0069268280
2019-03-10/18:23:04.53         0.0072611412
2019-03-10/18:23:04.56          0.068017407
2019-03-10/18:23:04.59          0.034583253
2019-03-10/18:23:04.62          0.042251269
2019-03-10/18:23:04.65          0.068390126
2019-03-10/18:23:04.68           0.14355673
2019-03-10/18:23:04.71           0.12971650
2019-03-10/18:23:04.75           0.19641917
2019-03-10/18:23:04.78           0.10674500
2019-03-10/18:23:04.81          0.092168567
2019-03-10/18:23:04.84          0.074580685
2019-03-10/18:23:04.87           0.12371627
2019-03-10/18:23:04.90          0.043686976
2019-03-10/18:23:04.93          0.028177564
2019-03-10/18:23:04.96          0.066704694
2019-03-10/18:23:05.00          0.055276170
2019-03-10/18:23:05.03         -0.041022131
2019-03-10/18:23:05.06          0.025270533
2019-03-10/18:23:05.09          0.040512429
2019-03-10/18:23:05.12          0.051323933
2019-03-10/18:23:05.15          0.015817450
2019-03-10/18:23:05.18          0.077776071
2019-03-10/18:23:05.21           0.10492648
2019-03-10/18:23:05.25          0.080641430
2019-03-10/18:23:05.28           0.14268684
2019-03-10/18:23:05.31           0.12113472
2019-03-10/18:23:05.34          0.096795224
2019-03-10/18:23:05.37           0.13577057
2019-03-10/18:23:05.40           0.10743266
2019-03-10/18:23:05.43           0.13441920
2019-03-10/18:23:05.46          0.072439623
2019-03-10/18:23:05.50          0.053759295
2019-03-10/18:23:05.53          0.056685581
2019-03-10/18:23:05.56         -0.036073220
2019-03-10/18:23:05.59          0.018726177
2019-03-10/18:23:05.62          0.038395212
2019-03-10/18:23:05.65          0.040830695
2019-03-10/18:23:05.68          0.064866046
2019-03-10/18:23:05.71          0.014228682
2019-03-10/18:23:05.75          0.043259389
2019-03-10/18:23:05.78        0.00087600872
2019-03-10/18:23:05.81         -0.012875957
2019-03-10/18:23:05.84          0.052609512
2019-03-10/18:23:05.87        -0.0022893506
2019-03-10/18:23:05.90          0.050493538
2019-03-10/18:23:05.93          0.021755940
2019-03-10/18:23:05.96         -0.018398412
2019-03-10/18:23:06.00          0.070792907
2019-03-10/18:23:06.03          0.011715568
2019-03-10/18:23:06.06          0.061799519
2019-03-10/18:23:06.09          0.083114628
2019-03-10/18:23:06.12          0.052131423
2019-03-10/18:23:06.15           0.11706832
2019-03-10/18:23:06.18          0.050983116
2019-03-10/18:23:06.21         0.0075988215
2019-03-10/18:23:06.25          0.036834338
2019-03-10/18:23:06.28         -0.028659791
2019-03-10/18:23:06.31          0.012088705
2019-03-10/18:23:06.34          0.029509123
2019-03-10/18:23:06.37          0.025472591
2019-03-10/18:23:06.40          0.043423159
2019-03-10/18:23:06.43          0.036436237
2019-03-10/18:23:06.46          0.039037351
2019-03-10/18:23:06.50           0.11889600
2019-03-10/18:23:06.53          0.053197777
2019-03-10/18:23:06.56           0.11443433
2019-03-10/18:23:06.59           0.12692288
2019-03-10/18:23:06.62          0.084412270
2019-03-10/18:23:06.65          0.042474985
2019-03-10/18:23:06.68        -0.0010833566
2019-03-10/18:23:06.71        -0.0095076139
2019-03-10/18:23:06.75        -0.0080082522
2019-03-10/18:23:06.78         -0.074729858
2019-03-10/18:23:06.81        -0.0084022652
2019-03-10/18:23:06.84         -0.044854020
2019-03-10/18:23:06.87         -0.027024291
2019-03-10/18:23:06.90         -0.038351440
2019-03-10/18:23:06.93          -0.11695001
2019-03-10/18:23:06.96        -0.0016780232
2019-03-10/18:23:07.00         -0.026887783
2019-03-10/18:23:07.03         -0.033463107
2019-03-10/18:23:07.06          0.057626175
2019-03-10/18:23:07.09         0.0085942981
2019-03-10/18:23:07.12          0.017869732
2019-03-10/18:23:07.15         -0.054427461
2019-03-10/18:23:07.18          0.013480741
2019-03-10/18:23:07.21          0.033557046
2019-03-10/18:23:07.25         -0.040778428
2019-03-10/18:23:07.28         -0.023837371
2019-03-10/18:23:07.31         -0.085151295
2019-03-10/18:23:07.34          -0.14445088
2019-03-10/18:23:07.37         -0.097263242
2019-03-10/18:23:07.40          -0.13301425
2019-03-10/18:23:07.43         -0.032721498
2019-03-10/18:23:07.46          -0.13883688
2019-03-10/18:23:07.50         -0.049643191
2019-03-10/18:23:07.53         -0.088331550
2019-03-10/18:23:07.56         -0.073098954
2019-03-10/18:23:07.59        -0.0082128105
2019-03-10/18:23:07.62         0.0029914539
2019-03-10/18:23:07.65          0.016147690
2019-03-10/18:23:07.68          0.070707239
2019-03-10/18:23:07.71         -0.065813682
2019-03-10/18:23:07.75         0.0026791549
2019-03-10/18:23:07.78        -0.0035577287
2019-03-10/18:23:07.81         0.0093671285
2019-03-10/18:23:07.84         0.0021781623
2019-03-10/18:23:07.87         -0.044162671
2019-03-10/18:23:07.90         -0.065387727
2019-03-10/18:23:07.93         -0.043767735
2019-03-10/18:23:07.96          -0.12305249
2019-03-10/18:23:08.00         -0.027019264
2019-03-10/18:23:08.03         -0.032879364
2019-03-10/18:23:08.06         -0.065079182
2019-03-10/18:23:08.09         -0.057502604
2019-03-10/18:23:08.12          0.043341227
2019-03-10/18:23:08.15           0.10890093
2019-03-10/18:23:08.18          0.052353201
2019-03-10/18:23:08.21          0.065174510
2019-03-10/18:23:08.25          0.092408803
2019-03-10/18:23:08.28           0.13038460
2019-03-10/18:23:08.31           0.12076742
2019-03-10/18:23:08.34           0.13759183
2019-03-10/18:23:08.37           0.14405787
2019-03-10/18:23:08.40          0.081960399
2019-03-10/18:23:08.43          0.056498804
2019-03-10/18:23:08.46           0.11640740
2019-03-10/18:23:08.50          0.085082740
2019-03-10/18:23:08.53           0.14463694
2019-03-10/18:23:08.56           0.10301150
2019-03-10/18:23:08.59           0.10133348
2019-03-10/18:23:08.62           0.11125066
2019-03-10/18:23:08.65           0.17497365
2019-03-10/18:23:08.68          0.099720575
2019-03-10/18:23:08.71           0.18507687
2019-03-10/18:23:08.75           0.15987382
2019-03-10/18:23:08.78           0.14346757
2019-03-10/18:23:08.81           0.17283027
2019-03-10/18:23:08.84           0.15950112
2019-03-10/18:23:08.87           0.22090190
2019-03-10/18:23:08.90           0.19772580
2019-03-10/18:23:08.93           0.14717999
2019-03-10/18:23:08.96           0.19514635
2019-03-10/18:23:09.00           0.13547296
2019-03-10/18:23:09.03           0.13217410
2019-03-10/18:23:09.06           0.19419816
2019-03-10/18:23:09.09           0.11546138
2019-03-10/18:23:09.12           0.10290351
2019-03-10/18:23:09.15          0.084168911
2019-03-10/18:23:09.18          0.046257945
2019-03-10/18:23:09.21          0.055771395
2019-03-10/18:23:09.25          0.047446647
2019-03-10/18:23:09.28           0.12658232
2019-03-10/18:23:09.31           0.13596551
2019-03-10/18:23:09.34          0.082608578
2019-03-10/18:23:09.37          0.057407159
2019-03-10/18:23:09.40          0.096766436
2019-03-10/18:23:09.43           0.14522711
2019-03-10/18:23:09.46           0.18197665
2019-03-10/18:23:09.50           0.14178258
2019-03-10/18:23:09.53           0.16791166
2019-03-10/18:23:09.56          0.062086784
2019-03-10/18:23:09.59          0.093402948
2019-03-10/18:23:09.62          0.054688811
2019-03-10/18:23:09.65          0.091174654
2019-03-10/18:23:09.68          0.040737261
2019-03-10/18:23:09.71         -0.075490859
2019-03-10/18:23:09.75          -0.12002746
2019-03-10/18:23:09.78         -0.080820332
2019-03-10/18:23:09.81          -0.13274918
2019-03-10/18:23:09.84          -0.15224295
2019-03-10/18:23:09.87          -0.19369668
2019-03-10/18:23:09.90          -0.16320605
2019-03-10/18:23:09.93          -0.23123216
2019-03-10/18:23:09.96         -0.099081032
2019-03-10/18:23:10.00         -0.061420029
2019-03-10/18:23:10.03          -0.11743056
2019-03-10/18:23:10.06         -0.089879270
2019-03-10/18:23:10.09         -0.045126542
2019-03-10/18:23:10.12          0.016794159
2019-03-10/18:23:10.15          0.017189615
2019-03-10/18:23:10.18         -0.011482383
2019-03-10/18:23:10.21          0.052299025
2019-03-10/18:23:10.25          -0.12429852
2019-03-10/18:23:10.28          -0.10242402
2019-03-10/18:23:10.31         -0.028770360
2019-03-10/18:23:10.34         -0.053848879
2019-03-10/18:23:10.37          -0.10323723
2019-03-10/18:23:10.40          -0.11198561
2019-03-10/18:23:10.43         -0.058412015
2019-03-10/18:23:10.46          0.033360772
2019-03-10/18:23:10.50          0.025974445
2019-03-10/18:23:10.53           0.15085961
2019-03-10/18:23:10.56           0.16546606
2019-03-10/18:23:10.59           0.22434866
2019-03-10/18:23:10.62           0.35737600
2019-03-10/18:23:10.65           0.44955802
2019-03-10/18:23:10.68           0.47818039
2019-03-10/18:23:10.71           0.52006630
2019-03-10/18:23:10.75           0.54839724
2019-03-10/18:23:10.78           0.62688403
2019-03-10/18:23:10.81           0.59878428
2019-03-10/18:23:10.84           0.69032450
2019-03-10/18:23:10.87           0.75901939
2019-03-10/18:23:10.90           0.66587005
2019-03-10/18:23:10.93           0.70690202
2019-03-10/18:23:10.96           0.75082942
2019-03-10/18:23:11.00           0.70018503
2019-03-10/18:23:11.03           0.67133120
2019-03-10/18:23:11.06           0.62810073
2019-03-10/18:23:11.09           0.62585952
2019-03-10/18:23:11.12           0.57247229
2019-03-10/18:23:11.15           0.49851480
2019-03-10/18:23:11.18           0.38018184
2019-03-10/18:23:11.21           0.31231144
2019-03-10/18:23:11.25           0.17538828
2019-03-10/18:23:11.28           0.19655626
2019-03-10/18:23:11.31          0.095730573
2019-03-10/18:23:11.34          0.034977390
2019-03-10/18:23:11.37         -0.026320337
2019-03-10/18:23:11.40          -0.10060121
2019-03-10/18:23:11.43          -0.15477028
2019-03-10/18:23:11.46          -0.12863453
2019-03-10/18:23:11.50          -0.22023145
2019-03-10/18:23:11.53          -0.17834950
2019-03-10/18:23:11.56          -0.28828806
2019-03-10/18:23:11.59          -0.34193582
2019-03-10/18:23:11.62          -0.34777982
2019-03-10/18:23:11.65          -0.38092511
2019-03-10/18:23:11.68          -0.41576971
2019-03-10/18:23:11.71          -0.49584030
2019-03-10/18:23:11.75          -0.41799706
2019-03-10/18:23:11.78          -0.43629874
2019-03-10/18:23:11.81          -0.46135545
2019-03-10/18:23:11.84          -0.50462995
2019-03-10/18:23:11.87          -0.46471758
2019-03-10/18:23:11.90          -0.46738258
2019-03-10/18:23:11.93          -0.42094487
2019-03-10/18:23:11.96          -0.39360228
2019-03-10/18:23:12.00          -0.32598067
2019-03-10/18:23:12.03          -0.35895867
2019-03-10/18:23:12.06          -0.36996152
2019-03-10/18:23:12.09          -0.37531751
2019-03-10/18:23:12.12          -0.26194872
2019-03-10/18:23:12.15          -0.22121635
2019-03-10/18:23:12.18          -0.12982572
2019-03-10/18:23:12.21          -0.11806856
2019-03-10/18:23:12.25          -0.15244972
2019-03-10/18:23:12.28          -0.11544686
2019-03-10/18:23:12.31          -0.14211270
2019-03-10/18:23:12.34         -0.088790004
2019-03-10/18:23:12.37         -0.023801019
2019-03-10/18:23:12.40         -0.016646906
2019-03-10/18:23:12.43         -0.045468726
2019-03-10/18:23:12.46          -0.11471170
2019-03-10/18:23:12.50         -0.079990618
2019-03-10/18:23:12.53          0.016497280
2019-03-10/18:23:12.56         -0.034674473
2019-03-10/18:23:12.59         -0.029585264
2019-03-10/18:23:12.62         -0.037387267
2019-03-10/18:23:12.65         -0.047277697
2019-03-10/18:23:12.68         -0.059732096
2019-03-10/18:23:12.71         -0.068982169
2019-03-10/18:23:12.75         -0.089926659
2019-03-10/18:23:12.78          -0.10910440
2019-03-10/18:23:12.81          -0.13531258
2019-03-10/18:23:12.84          -0.13965783
2019-03-10/18:23:12.87         -0.078283058
2019-03-10/18:23:12.90         -0.030547102
2019-03-10/18:23:12.93         -0.097503591
2019-03-10/18:23:12.96          -0.10289214
2019-03-10/18:23:13.00         -0.083976399
2019-03-10/18:23:13.03         -0.069892984
2019-03-10/18:23:13.06         0.0078913385
2019-03-10/18:23:13.09         -0.016788053
2019-03-10/18:23:13.12         -0.035198856
2019-03-10/18:23:13.15         -0.061932032
2019-03-10/18:23:13.18         -0.076530889
2019-03-10/18:23:13.21          -0.17093877
2019-03-10/18:23:13.25         -0.084186558
2019-03-10/18:23:13.28         -0.040002663
2019-03-10/18:23:13.31         -0.076230731
2019-03-10/18:23:13.34          -0.19054108
2019-03-10/18:23:13.37          -0.22968718
2019-03-10/18:23:13.40          -0.15834960
2019-03-10/18:23:13.43          -0.14191306
2019-03-10/18:23:13.46          -0.22499436
2019-03-10/18:23:13.50          -0.10168706
2019-03-10/18:23:13.53          -0.19307243
2019-03-10/18:23:13.56          -0.22584551
2019-03-10/18:23:13.59          -0.17460077
2019-03-10/18:23:13.62          -0.12945664
2019-03-10/18:23:13.65         -0.080946938
2019-03-10/18:23:13.68          -0.10103649
2019-03-10/18:23:13.71          -0.23044438
2019-03-10/18:23:13.75          -0.11776668
2019-03-10/18:23:13.78          -0.11999485
2019-03-10/18:23:13.81          -0.17755449
2019-03-10/18:23:13.84          -0.22292730
2019-03-10/18:23:13.87          -0.25085671
2019-03-10/18:23:13.90          -0.38960206
2019-03-10/18:23:13.93          -0.38676423
2019-03-10/18:23:13.96          -0.32724402
2019-03-10/18:23:14.00          -0.29068148
2019-03-10/18:23:14.03          -0.34490407
2019-03-10/18:23:14.06          -0.33316378
2019-03-10/18:23:14.09          -0.25850208
2019-03-10/18:23:14.12          -0.20737943
2019-03-10/18:23:14.15          -0.13234613
2019-03-10/18:23:14.18          0.013494700
2019-03-10/18:23:14.21         -0.058535231
2019-03-10/18:23:14.25        -0.0087137591
2019-03-10/18:23:14.28          0.011770693
2019-03-10/18:23:14.31          0.059773703
2019-03-10/18:23:14.34         0.0053160204
2019-03-10/18:23:14.37          -0.19001908
2019-03-10/18:23:14.40         -0.081520233
2019-03-10/18:23:14.43         -0.075666084
2019-03-10/18:23:14.46          -0.14998471
2019-03-10/18:23:14.50          -0.12397486
2019-03-10/18:23:14.53          -0.18825693
2019-03-10/18:23:14.56          -0.16394325
2019-03-10/18:23:14.59          -0.16394718
2019-03-10/18:23:14.62          -0.16447659
2019-03-10/18:23:14.65          0.030304763
2019-03-10/18:23:14.68         -0.036728015
2019-03-10/18:23:14.71         -0.075766557
2019-03-10/18:23:14.75         -0.038960704
2019-03-10/18:23:14.78          0.070743531
2019-03-10/18:23:14.81           0.16022416
2019-03-10/18:23:14.84           0.23993377
2019-03-10/18:23:14.87           0.28926866
2019-03-10/18:23:14.90           0.47795407
2019-03-10/18:23:14.93           0.43258173
2019-03-10/18:23:14.96           0.46453412
2019-03-10/18:23:15.00           0.54577545
2019-03-10/18:23:15.03           0.68030553
2019-03-10/18:23:15.06           0.60600369
2019-03-10/18:23:15.09           0.60546758
2019-03-10/18:23:15.12           0.63366781
2019-03-10/18:23:15.15           0.58944859
2019-03-10/18:23:15.18           0.53150624
2019-03-10/18:23:15.21           0.56605186
2019-03-10/18:23:15.25           0.47152168
2019-03-10/18:23:15.28           0.36626069
2019-03-10/18:23:15.31           0.32408672
2019-03-10/18:23:15.34           0.39658091
2019-03-10/18:23:15.37           0.31301575
2019-03-10/18:23:15.40           0.35372123
2019-03-10/18:23:15.43           0.41246069
2019-03-10/18:23:15.46           0.45754750
2019-03-10/18:23:15.50           0.55695469
2019-03-10/18:23:15.53           0.57115533
2019-03-10/18:23:15.56           0.64576541
2019-03-10/18:23:15.59           0.68104894
2019-03-10/18:23:15.62           0.64530483
2019-03-10/18:23:15.65           0.63376401
2019-03-10/18:23:15.68           0.50427958
2019-03-10/18:23:15.71           0.52159240
2019-03-10/18:23:15.75           0.34026812
2019-03-10/18:23:15.78           0.27554333
2019-03-10/18:23:15.81           0.23959781
2019-03-10/18:23:15.84           0.15277381
2019-03-10/18:23:15.87          0.027187507
2019-03-10/18:23:15.90          0.017399913
2019-03-10/18:23:15.93       -0.00035776520
2019-03-10/18:23:15.96       -0.00049526407
2019-03-10/18:23:16.00         -0.040767187
2019-03-10/18:23:16.03          0.079850036
2019-03-10/18:23:16.06          0.027860262
2019-03-10/18:23:16.09          0.043915827
2019-03-10/18:23:16.12          0.083904844
2019-03-10/18:23:16.15           0.12226301
2019-03-10/18:23:16.18          0.033243018
2019-03-10/18:23:16.21         -0.065638080
2019-03-10/18:23:16.25         -0.083695105
2019-03-10/18:23:16.28          -0.11455638
2019-03-10/18:23:16.31          -0.19721545
2019-03-10/18:23:16.34          -0.23847821
2019-03-10/18:23:16.37          -0.20571829
2019-03-10/18:23:16.40          -0.29747137
2019-03-10/18:23:16.43          -0.35146533
2019-03-10/18:23:16.46          -0.32221427
2019-03-10/18:23:16.50          -0.35201007
2019-03-10/18:23:16.53          -0.31197916
2019-03-10/18:23:16.56          -0.31255885
2019-03-10/18:23:16.59          -0.33578125
2019-03-10/18:23:16.62          -0.35640930
2019-03-10/18:23:16.65          -0.39920276
2019-03-10/18:23:16.68          -0.34405355
2019-03-10/18:23:16.71          -0.35123452
2019-03-10/18:23:16.75          -0.35342221
2019-03-10/18:23:16.78          -0.26604247
2019-03-10/18:23:16.81          -0.35648591
2019-03-10/18:23:16.84          -0.32826787
2019-03-10/18:23:16.87          -0.37487460
2019-03-10/18:23:16.90          -0.27250611
2019-03-10/18:23:16.93          -0.30617161
2019-03-10/18:23:16.96          -0.29228212
2019-03-10/18:23:17.00          -0.22951893
2019-03-10/18:23:17.03          -0.24700807
2019-03-10/18:23:17.06          -0.29949276
2019-03-10/18:23:17.09          -0.23569523
2019-03-10/18:23:17.12          -0.23273563
2019-03-10/18:23:17.15          -0.23242506
2019-03-10/18:23:17.18          -0.32205167
2019-03-10/18:23:17.21          -0.26985372
2019-03-10/18:23:17.25          -0.26805726
2019-03-10/18:23:17.28          -0.30486974
2019-03-10/18:23:17.31          -0.30496321
2019-03-10/18:23:17.34          -0.23654603
2019-03-10/18:23:17.37          -0.17344978
2019-03-10/18:23:17.40          -0.29682759
2019-03-10/18:23:17.43          -0.21311252
2019-03-10/18:23:17.46          -0.14241280
2019-03-10/18:23:17.50          -0.12984314
2019-03-10/18:23:17.53          -0.17844133
2019-03-10/18:23:17.56          -0.11905078
2019-03-10/18:23:17.59         -0.089185031
2019-03-10/18:23:17.62          -0.10808261
2019-03-10/18:23:17.65          -0.22922225
2019-03-10/18:23:17.68          -0.15838231
2019-03-10/18:23:17.71          -0.16073400
2019-03-10/18:23:17.75          -0.12357898
2019-03-10/18:23:17.78          -0.11709161
2019-03-10/18:23:17.81         -0.077141399
2019-03-10/18:23:17.84          -0.12185988
2019-03-10/18:23:17.87          -0.13752937
2019-03-10/18:23:17.90         -0.061330255
2019-03-10/18:23:17.93         0.0074251846
2019-03-10/18:23:17.96         0.0019048919
2019-03-10/18:23:18.00          0.019658420
2019-03-10/18:23:18.03         -0.052389704
2019-03-10/18:23:18.06          0.050199910
2019-03-10/18:23:18.09          0.025252605
2019-03-10/18:23:18.12           0.12994537
2019-03-10/18:23:18.15           0.10570407
2019-03-10/18:23:18.18           0.16934975
2019-03-10/18:23:18.21           0.15320322
2019-03-10/18:23:18.25           0.16892023
2019-03-10/18:23:18.28           0.25593890
2019-03-10/18:23:18.31           0.30103878
2019-03-10/18:23:18.34           0.26761060
2019-03-10/18:23:18.37           0.32126671
2019-03-10/18:23:18.40           0.26793746
2019-03-10/18:23:18.43           0.34838916
2019-03-10/18:23:18.46           0.28099397
2019-03-10/18:23:18.50           0.33528382
2019-03-10/18:23:18.53           0.26117415
2019-03-10/18:23:18.56           0.21974977
2019-03-10/18:23:18.59           0.25666996
2019-03-10/18:23:18.62           0.18610335
2019-03-10/18:23:18.65           0.14687991
2019-03-10/18:23:18.68           0.23728068
2019-03-10/18:23:18.71           0.20867932
2019-03-10/18:23:18.75           0.19041233
2019-03-10/18:23:18.78           0.11936452
2019-03-10/18:23:18.81           0.29249465
2019-03-10/18:23:18.84           0.22510079
2019-03-10/18:23:18.87           0.28188278
2019-03-10/18:23:18.90           0.31086086
2019-03-10/18:23:18.93           0.30636288
2019-03-10/18:23:18.96           0.22404549
2019-03-10/18:23:19.00           0.22113309
2019-03-10/18:23:19.03           0.27921577
2019-03-10/18:23:19.06           0.26740021
2019-03-10/18:23:19.09           0.16202670
2019-03-10/18:23:19.12          0.045151547
2019-03-10/18:23:19.15         -0.026682600
2019-03-10/18:23:19.18         -0.068708639
2019-03-10/18:23:19.21          -0.14612103
2019-03-10/18:23:19.25          -0.16909113
2019-03-10/18:23:19.28          -0.13625800
2019-03-10/18:23:19.31          -0.28789634
2019-03-10/18:23:19.34          -0.21145653
2019-03-10/18:23:19.37          -0.28419616
2019-03-10/18:23:19.40          -0.14776274
2019-03-10/18:23:19.43          -0.23031331
2019-03-10/18:23:19.46          -0.15061973
2019-03-10/18:23:19.50          -0.11656139
2019-03-10/18:23:19.53         -0.087524476
2019-03-10/18:23:19.56          -0.14477954
2019-03-10/18:23:19.59          -0.13482075
2019-03-10/18:23:19.62          -0.19212118
2019-03-10/18:23:19.65          -0.16903714
2019-03-10/18:23:19.68          -0.18394390
2019-03-10/18:23:19.71          -0.27497952
2019-03-10/18:23:19.75          -0.45243172
2019-03-10/18:23:19.78          -0.36285861
2019-03-10/18:23:19.81          -0.52206258
2019-03-10/18:23:19.84          -0.48089575
2019-03-10/18:23:19.87          -0.49311685
2019-03-10/18:23:19.90          -0.56377798
2019-03-10/18:23:19.93          -0.56323167
2019-03-10/18:23:19.96          -0.51219852
2019-03-10/18:23:20.00          -0.36894872
2019-03-10/18:23:20.03          -0.36154830
2019-03-10/18:23:20.06          -0.35425781
2019-03-10/18:23:20.09          -0.33837924
2019-03-10/18:23:20.12          -0.38937062
2019-03-10/18:23:20.15          -0.40364430
2019-03-10/18:23:20.18          -0.26187626
2019-03-10/18:23:20.21          -0.25833859
2019-03-10/18:23:20.25          -0.39428004
2019-03-10/18:23:20.28          -0.31258063
2019-03-10/18:23:20.31          -0.21003646
2019-03-10/18:23:20.34          -0.27506732
2019-03-10/18:23:20.37          -0.16323505
2019-03-10/18:23:20.40          -0.10298855
2019-03-10/18:23:20.43        -0.0038843772
2019-03-10/18:23:20.46         -0.033555732
2019-03-10/18:23:20.50         -0.053663664
2019-03-10/18:23:20.53           0.11055732
2019-03-10/18:23:20.56         0.0059142048
2019-03-10/18:23:20.59           0.11025317
2019-03-10/18:23:20.62          0.093715856
2019-03-10/18:23:20.65          0.051217196
2019-03-10/18:23:20.68           0.12016958
2019-03-10/18:23:20.71           0.14834421
2019-03-10/18:23:20.75           0.14577007
2019-03-10/18:23:20.78           0.18140764
2019-03-10/18:23:20.81           0.13338478
2019-03-10/18:23:20.84           0.17881960
2019-03-10/18:23:20.87           0.10812184
2019-03-10/18:23:20.90           0.13086877
2019-03-10/18:23:20.93           0.23755961
2019-03-10/18:23:20.96           0.21274716
2019-03-10/18:23:21.00           0.14984578
2019-03-10/18:23:21.03           0.13236226
2019-03-10/18:23:21.06           0.20435122
2019-03-10/18:23:21.09           0.10600550
2019-03-10/18:23:21.12           0.15075384
2019-03-10/18:23:21.15           0.10152005
2019-03-10/18:23:21.18           0.24109245
2019-03-10/18:23:21.21           0.13088093
2019-03-10/18:23:21.25          0.051452982
2019-03-10/18:23:21.28           0.10460630
2019-03-10/18:23:21.31           0.11324040
2019-03-10/18:23:21.34          0.087772877
2019-03-10/18:23:21.37           0.16774442
2019-03-10/18:23:21.40          0.044008353
2019-03-10/18:23:21.43           0.14382349
2019-03-10/18:23:21.46          0.047889502
2019-03-10/18:23:21.50          0.058286400
2019-03-10/18:23:21.53          0.061549595
2019-03-10/18:23:21.56          0.057034470
2019-03-10/18:23:21.59          0.096959496
2019-03-10/18:23:21.62          0.019123148
2019-03-10/18:23:21.65         -0.013917641
2019-03-10/18:23:21.68          0.037333836
2019-03-10/18:23:21.71         -0.017989612
2019-03-10/18:23:21.75          0.049607068
2019-03-10/18:23:21.78        -0.0048410228
2019-03-10/18:23:21.81          0.032404629
2019-03-10/18:23:21.84          0.055579466
2019-03-10/18:23:21.87         0.0039471213
2019-03-10/18:23:21.90         -0.010776484
2019-03-10/18:23:21.93          0.072959129
2019-03-10/18:23:21.96        -0.0026501973
2019-03-10/18:23:22.00         0.0097123532
2019-03-10/18:23:22.03         -0.078685953
2019-03-10/18:23:22.06         -0.035696668
2019-03-10/18:23:22.09          -0.10142036
2019-03-10/18:23:22.12          -0.15111354
2019-03-10/18:23:22.15          -0.14985668
2019-03-10/18:23:22.18         -0.098031504
2019-03-10/18:23:22.21          -0.13582128
2019-03-10/18:23:22.25         -0.044116877
2019-03-10/18:23:22.28         -0.084315515
2019-03-10/18:23:22.31         -0.067479199
2019-03-10/18:23:22.34         -0.065232783
2019-03-10/18:23:22.37          0.016559869
2019-03-10/18:23:22.40          0.053173288
2019-03-10/18:23:22.43          0.065056893
2019-03-10/18:23:22.46          0.021178167
2019-03-10/18:23:22.50         -0.019406846
2019-03-10/18:23:22.53         -0.030950554
2019-03-10/18:23:22.56          0.077500549
2019-03-10/18:23:22.59          0.023730874
2019-03-10/18:23:22.62        -0.0043124805
2019-03-10/18:23:22.65         -0.022133388
2019-03-10/18:23:22.68         -0.072568958
2019-03-10/18:23:22.71          -0.12358023
2019-03-10/18:23:22.75        -0.0084941501
2019-03-10/18:23:22.78         -0.020706539
2019-03-10/18:23:22.81          0.024063799
2019-03-10/18:23:22.84          -0.13223479
2019-03-10/18:23:22.87         -0.031368566
2019-03-10/18:23:22.90         -0.061230770
2019-03-10/18:23:22.93         -0.054497313
2019-03-10/18:23:22.96         -0.015197862
2019-03-10/18:23:23.00         0.0041494957
2019-03-10/18:23:23.03         -0.038625539
2019-03-10/18:23:23.06         -0.036120403
2019-03-10/18:23:23.09         -0.061884589
2019-03-10/18:23:23.12         -0.059621795
2019-03-10/18:23:23.15          -0.12256353
2019-03-10/18:23:23.18         -0.081977601
2019-03-10/18:23:23.21          -0.22679854
2019-03-10/18:23:23.25          -0.25203418
2019-03-10/18:23:23.28          -0.24865408
2019-03-10/18:23:23.31          -0.30067719
2019-03-10/18:23:23.34          -0.33726914
2019-03-10/18:23:23.37          -0.34986586
2019-03-10/18:23:23.40          -0.35287321
2019-03-10/18:23:23.43          -0.35043811
2019-03-10/18:23:23.46          -0.33016169
2019-03-10/18:23:23.50          -0.24442503
2019-03-10/18:23:23.53          -0.27188600
2019-03-10/18:23:23.56          -0.26758224
2019-03-10/18:23:23.59          -0.24534196
2019-03-10/18:23:23.62          -0.25622920
2019-03-10/18:23:23.65          -0.25989526
2019-03-10/18:23:23.68          -0.15822887
2019-03-10/18:23:23.71          -0.19094235
2019-03-10/18:23:23.75          -0.29129515
2019-03-10/18:23:23.78          -0.17954767
2019-03-10/18:23:23.81          -0.23319108
2019-03-10/18:23:23.84          -0.22709435
2019-03-10/18:23:23.87          -0.20492806
2019-03-10/18:23:23.90          -0.13438784
2019-03-10/18:23:23.93          -0.21145523
2019-03-10/18:23:23.96          -0.19884969
2019-03-10/18:23:24.00          -0.21097683
2019-03-10/18:23:24.03         -0.072806959
2019-03-10/18:23:24.06          -0.16756327
2019-03-10/18:23:24.09          -0.10123791
2019-03-10/18:23:24.12         -0.014355928
2019-03-10/18:23:24.15         -0.021572567
2019-03-10/18:23:24.18        -0.0079528852
2019-03-10/18:23:24.21          0.030376607
2019-03-10/18:23:24.25          0.012327980
2019-03-10/18:23:24.28           0.15596364
2019-03-10/18:23:24.31          0.099500893
2019-03-10/18:23:24.34           0.15610019
2019-03-10/18:23:24.37           0.25958078
2019-03-10/18:23:24.40           0.18954564
2019-03-10/18:23:24.43           0.20696159
2019-03-10/18:23:24.46           0.28287064
2019-03-10/18:23:24.50           0.33820602
2019-03-10/18:23:24.53           0.44725095
2019-03-10/18:23:24.56           0.49264984
2019-03-10/18:23:24.59           0.64066353
2019-03-10/18:23:24.62           0.62522248
2019-03-10/18:23:24.65           0.62635169
2019-03-10/18:23:24.68           0.75023853
2019-03-10/18:23:24.71           0.78340326
2019-03-10/18:23:24.75           0.69729394
2019-03-10/18:23:24.78           0.69866198
2019-03-10/18:23:24.81           0.60133725
2019-03-10/18:23:24.84           0.54588931
2019-03-10/18:23:24.87           0.46323375
2019-03-10/18:23:24.90           0.49165821
2019-03-10/18:23:24.93           0.42242040
2019-03-10/18:23:24.96           0.27620830
2019-03-10/18:23:25.00           0.29567998
2019-03-10/18:23:25.03           0.22842582
2019-03-10/18:23:25.06           0.25834842
2019-03-10/18:23:25.09           0.19183470
2019-03-10/18:23:25.12           0.18850582
2019-03-10/18:23:25.15           0.11404135
2019-03-10/18:23:25.18           0.10453325
2019-03-10/18:23:25.21          0.044517541
2019-03-10/18:23:25.25         0.0053534276
2019-03-10/18:23:25.28         -0.025609317
2019-03-10/18:23:25.31           0.10739346
2019-03-10/18:23:25.34           0.11791355
2019-03-10/18:23:25.37          0.093286190
2019-03-10/18:23:25.40         0.0010658572
2019-03-10/18:23:25.43          0.070617187
2019-03-10/18:23:25.46          0.039090529
2019-03-10/18:23:25.50           0.11102657
2019-03-10/18:23:25.53           0.17367079
2019-03-10/18:23:25.56           0.16819746
2019-03-10/18:23:25.59          0.016482669
2019-03-10/18:23:25.62         -0.022981170
2019-03-10/18:23:25.65         0.0079253343
2019-03-10/18:23:25.68          0.056196750
2019-03-10/18:23:25.71         0.0093107066
2019-03-10/18:23:25.75         -0.048375372
2019-03-10/18:23:25.78         -0.047544316
2019-03-10/18:23:25.81         -0.049078139
2019-03-10/18:23:25.84         -0.060896890
2019-03-10/18:23:25.87         -0.037253990
2019-03-10/18:23:25.90         0.0078390636
2019-03-10/18:23:25.93          0.024584997
2019-03-10/18:23:25.96          0.089909125
2019-03-10/18:23:26.00          0.058998066
2019-03-10/18:23:26.03           0.18808215
2019-03-10/18:23:26.06           0.11720293
2019-03-10/18:23:26.09          0.089247201
2019-03-10/18:23:26.12          0.090985702
2019-03-10/18:23:26.15          0.074770221
2019-03-10/18:23:26.18         -0.046801354
2019-03-10/18:23:26.21       -0.00084391077
2019-03-10/18:23:26.25          -0.21494790
2019-03-10/18:23:26.28          -0.19049968
2019-03-10/18:23:26.31          -0.27011456
2019-03-10/18:23:26.34          -0.27441125
2019-03-10/18:23:26.37          -0.36565494
2019-03-10/18:23:26.40          -0.34635580
2019-03-10/18:23:26.43          -0.28877839
2019-03-10/18:23:26.46          -0.35817881
2019-03-10/18:23:26.50          -0.45407888
2019-03-10/18:23:26.53          -0.32730415
2019-03-10/18:23:26.56          -0.38037713
2019-03-10/18:23:26.59          -0.34858123
2019-03-10/18:23:26.62          -0.37768971
2019-03-10/18:23:26.65          -0.34070140
2019-03-10/18:23:26.68          -0.38870266
2019-03-10/18:23:26.71          -0.42655950
2019-03-10/18:23:26.75          -0.35533297
2019-03-10/18:23:26.78          -0.36176836
2019-03-10/18:23:26.81          -0.30461922
2019-03-10/18:23:26.84          -0.28339437
2019-03-10/18:23:26.87          -0.34187050
2019-03-10/18:23:26.90          -0.37809016
2019-03-10/18:23:26.93          -0.28691478
2019-03-10/18:23:26.96          -0.22305526
2019-03-10/18:23:27.00          -0.24111560
2019-03-10/18:23:27.03          -0.19691692
2019-03-10/18:23:27.06         -0.083013505
2019-03-10/18:23:27.09          -0.14396690
2019-03-10/18:23:27.12         -0.075144934
2019-03-10/18:23:27.15          -0.10807899
2019-03-10/18:23:27.18         0.0079840643
2019-03-10/18:23:27.21          0.025653376
2019-03-10/18:23:27.25          -0.10349566
2019-03-10/18:23:27.28         -0.068162763
2019-03-10/18:23:27.31         -0.016793126
2019-03-10/18:23:27.34         -0.075247374
2019-03-10/18:23:27.37         -0.036929119
2019-03-10/18:23:27.40          -0.10954201
2019-03-10/18:23:27.43          0.084426638
2019-03-10/18:23:27.46          0.027774596
2019-03-10/18:23:27.50          0.038755426
2019-03-10/18:23:27.53           0.17674803
2019-03-10/18:23:27.56           0.18986275
2019-03-10/18:23:27.59           0.20291567
2019-03-10/18:23:27.62           0.18650825
2019-03-10/18:23:27.65           0.16326120
2019-03-10/18:23:27.68           0.20496690
2019-03-10/18:23:27.71           0.10039971
2019-03-10/18:23:27.75           0.14922632
2019-03-10/18:23:27.78          0.088682039
2019-03-10/18:23:27.81           0.18337592
2019-03-10/18:23:27.84           0.17704478
2019-03-10/18:23:27.87           0.22226247
2019-03-10/18:23:27.90           0.18754455
2019-03-10/18:23:27.93           0.15781595
2019-03-10/18:23:27.96           0.21654840
2019-03-10/18:23:28.00           0.18041043
2019-03-10/18:23:28.03           0.20413242
2019-03-10/18:23:28.06           0.26211249
2019-03-10/18:23:28.09          0.050060410
2019-03-10/18:23:28.12           0.17009433
2019-03-10/18:23:28.15          0.080303170
2019-03-10/18:23:28.18           0.18036526
2019-03-10/18:23:28.21           0.20880656
2019-03-10/18:23:28.25           0.13631681
2019-03-10/18:23:28.28           0.11734219
2019-03-10/18:23:28.31          0.099751019
2019-03-10/18:23:28.34           0.10319908
2019-03-10/18:23:28.37           0.23741080
2019-03-10/18:23:28.40           0.18665024
2019-03-10/18:23:28.43           0.13687662
2019-03-10/18:23:28.46          0.056959103
2019-03-10/18:23:28.50         -0.014848116
2019-03-10/18:23:28.53          0.061459439
2019-03-10/18:23:28.56           0.11226441
2019-03-10/18:23:28.59          0.063520353
2019-03-10/18:23:28.62         -0.024493272
2019-03-10/18:23:28.65         -0.053529649
2019-03-10/18:23:28.68         -0.048558462
2019-03-10/18:23:28.71         -0.061496574
2019-03-10/18:23:28.75         -0.019633170
2019-03-10/18:23:28.78          0.024390597
2019-03-10/18:23:28.81         -0.047696010
2019-03-10/18:23:28.84         -0.024529926
2019-03-10/18:23:28.87        -0.0075914394
2019-03-10/18:23:28.90          0.020393870
2019-03-10/18:23:28.93         -0.028380900
2019-03-10/18:23:28.96         -0.099453752
2019-03-10/18:23:29.00         -0.049199282
2019-03-10/18:23:29.03         -0.018779598
2019-03-10/18:23:29.06          0.063970807
2019-03-10/18:23:29.09          0.060044084
2019-03-10/18:23:29.12        -0.0078652306
2019-03-10/18:23:29.15         0.0026809972
2019-03-10/18:23:29.18          0.083606329
2019-03-10/18:23:29.21         -0.019105340
2019-03-10/18:23:29.25          0.056315277
2019-03-10/18:23:29.28          0.021222994
2019-03-10/18:23:29.31        -0.0071622285
2019-03-10/18:23:29.34         -0.096858242
2019-03-10/18:23:29.37        -0.0014112116
2019-03-10/18:23:29.40         -0.031883300
2019-03-10/18:23:29.43          0.049272040
2019-03-10/18:23:29.46         0.0025778792
2019-03-10/18:23:29.50          0.057746589
2019-03-10/18:23:29.53          0.095121774
2019-03-10/18:23:29.56           0.13758957
2019-03-10/18:23:29.59           0.17373263
2019-03-10/18:23:29.62           0.27808427
2019-03-10/18:23:29.65           0.24143333
2019-03-10/18:23:29.68           0.33087162
2019-03-10/18:23:29.71           0.35273537
2019-03-10/18:23:29.75           0.25074579
2019-03-10/18:23:29.78           0.34444820
2019-03-10/18:23:29.81           0.36379608
2019-03-10/18:23:29.84           0.36115246
2019-03-10/18:23:29.87           0.37582826
2019-03-10/18:23:29.90           0.22204519
2019-03-10/18:23:29.93           0.22700313
2019-03-10/18:23:29.96           0.22997262
2019-03-10/18:23:30.00           0.19150943
2019-03-10/18:23:30.03           0.34335044
2019-03-10/18:23:30.06           0.31737385
2019-03-10/18:23:30.09           0.19720593
2019-03-10/18:23:30.12           0.24663610
2019-03-10/18:23:30.15           0.18289552
2019-03-10/18:23:30.18           0.33031457
2019-03-10/18:23:30.21           0.30320079
2019-03-10/18:23:30.25           0.34042770
2019-03-10/18:23:30.28           0.33773096
2019-03-10/18:23:30.31           0.31293203
2019-03-10/18:23:30.34           0.29274770
2019-03-10/18:23:30.37           0.36449036
2019-03-10/18:23:30.40           0.35269703
2019-03-10/18:23:30.43           0.40683582
2019-03-10/18:23:30.46           0.33210086
2019-03-10/18:23:30.50           0.26702067
2019-03-10/18:23:30.53           0.21350606
2019-03-10/18:23:30.56           0.30492009
2019-03-10/18:23:30.59           0.24659399
2019-03-10/18:23:30.62           0.24340733
2019-03-10/18:23:30.65           0.19980227
2019-03-10/18:23:30.68           0.12672056
2019-03-10/18:23:30.71        -0.0066646102
2019-03-10/18:23:30.75          0.019959070
2019-03-10/18:23:30.78          0.056913131
2019-03-10/18:23:30.81          0.018581702
2019-03-10/18:23:30.84          -0.15850870
2019-03-10/18:23:30.87          -0.27512476
2019-03-10/18:23:30.90          -0.33326599
2019-03-10/18:23:30.93          -0.39005379
2019-03-10/18:23:30.96          -0.34618322
2019-03-10/18:23:31.00          -0.30418419
2019-03-10/18:23:31.03          -0.35461988
2019-03-10/18:23:31.06          -0.34262142
2019-03-10/18:23:31.09          -0.37863042
2019-03-10/18:23:31.12          -0.34400011
2019-03-10/18:23:31.15          -0.20238661
2019-03-10/18:23:31.18          -0.20069100
2019-03-10/18:23:31.21          -0.19002338
2019-03-10/18:23:31.25          -0.21829845
2019-03-10/18:23:31.28          -0.21528406
2019-03-10/18:23:31.31          -0.27405364
2019-03-10/18:23:31.34          -0.32025470
2019-03-10/18:23:31.37          -0.27995985
2019-03-10/18:23:31.40          -0.33956007
2019-03-10/18:23:31.43          -0.41002794
2019-03-10/18:23:31.46          -0.39362573
2019-03-10/18:23:31.50          -0.41414646
2019-03-10/18:23:31.53          -0.40530117
2019-03-10/18:23:31.56          -0.38598959
2019-03-10/18:23:31.59          -0.30545239
2019-03-10/18:23:31.62          -0.23627546
2019-03-10/18:23:31.65          -0.28820993
2019-03-10/18:23:31.68          -0.19251299
2019-03-10/18:23:31.71          -0.14306309
2019-03-10/18:23:31.75         -0.093789123
2019-03-10/18:23:31.78         -0.037524563
2019-03-10/18:23:31.81         -0.033886082
2019-03-10/18:23:31.84         -0.046344747
2019-03-10/18:23:31.87         -0.085385540
2019-03-10/18:23:31.90          -0.11349875
2019-03-10/18:23:31.93         -0.013318783
2019-03-10/18:23:31.96          -0.11729550
2019-03-10/18:23:32.00         -0.042168962
2019-03-10/18:23:32.03         -0.066480129
2019-03-10/18:23:32.06         -0.046252579
2019-03-10/18:23:32.09         -0.066075956
2019-03-10/18:23:32.12          0.018201068
2019-03-10/18:23:32.15          0.064711395
2019-03-10/18:23:32.18          0.054332696
2019-03-10/18:23:32.21         -0.031305375
2019-03-10/18:23:32.25          0.084803756
2019-03-10/18:23:32.28          0.071735911
2019-03-10/18:23:32.31          0.089149185
2019-03-10/18:23:32.34          0.061061688
2019-03-10/18:23:32.37           0.17167167
2019-03-10/18:23:32.40           0.10609024
2019-03-10/18:23:32.43           0.13029557
2019-03-10/18:23:32.46           0.15767878
2019-03-10/18:23:32.50           0.25961250
2019-03-10/18:23:32.53           0.21944423
2019-03-10/18:23:32.56           0.20856845
2019-03-10/18:23:32.59           0.22412706
2019-03-10/18:23:32.62           0.12315236
2019-03-10/18:23:32.65          0.038795438
2019-03-10/18:23:32.68          0.083828237
2019-03-10/18:23:32.71          0.040148705
2019-03-10/18:23:32.75          0.052174817
2019-03-10/18:23:32.78        -0.0099778764
2019-03-10/18:23:32.81          0.024653958
2019-03-10/18:23:32.84         0.0086438620
2019-03-10/18:23:32.87          0.094679960
2019-03-10/18:23:32.90           0.23180909
2019-03-10/18:23:32.93           0.29369632
2019-03-10/18:23:32.96           0.35860562
2019-03-10/18:23:33.00           0.43457173
2019-03-10/18:23:33.03           0.46132942
2019-03-10/18:23:33.06           0.45256702
2019-03-10/18:23:33.09           0.49951154
2019-03-10/18:23:33.12           0.46894780
2019-03-10/18:23:33.15           0.47284447
2019-03-10/18:23:33.18           0.42662660
2019-03-10/18:23:33.21           0.40304747
2019-03-10/18:23:33.25           0.29669519
2019-03-10/18:23:33.28           0.22269619
2019-03-10/18:23:33.31           0.21030238
2019-03-10/18:23:33.34           0.19632372
2019-03-10/18:23:33.37           0.12760006
2019-03-10/18:23:33.40          0.091128565
2019-03-10/18:23:33.43         -0.028213463
2019-03-10/18:23:33.46          0.010885248
2019-03-10/18:23:33.50         -0.045306239
2019-03-10/18:23:33.53          0.040898278
2019-03-10/18:23:33.56          0.036932258
2019-03-10/18:23:33.59          0.015246939
2019-03-10/18:23:33.62           0.11621503
2019-03-10/18:23:33.65           0.13182528
2019-03-10/18:23:33.68           0.16789387
2019-03-10/18:23:33.71           0.16736457
2019-03-10/18:23:33.75           0.12378435
2019-03-10/18:23:33.78           0.14969410
2019-03-10/18:23:33.81          0.099384273
2019-03-10/18:23:33.84          0.048736812
2019-03-10/18:23:33.87          0.048653794
2019-03-10/18:23:33.90         -0.082193390
2019-03-10/18:23:33.93          -0.13239805
2019-03-10/18:23:33.96         -0.052423267
2019-03-10/18:23:34.00         -0.072309638
2019-03-10/18:23:34.03         -0.035364318
2019-03-10/18:23:34.06         -0.034365155
2019-03-10/18:23:34.09          -0.15921336
2019-03-10/18:23:34.12         -0.036795301
2019-03-10/18:23:34.15          -0.11080771
2019-03-10/18:23:34.18        -0.0044627639
2019-03-10/18:23:34.21          0.082992197
2019-03-10/18:23:34.25         0.0029493721
2019-03-10/18:23:34.28         0.0074002236
2019-03-10/18:23:34.31         -0.075481483
2019-03-10/18:23:34.34          -0.11497815
2019-03-10/18:23:34.37         -0.031164844
2019-03-10/18:23:34.40          -0.11819785
2019-03-10/18:23:34.43         -0.022888182
2019-03-10/18:23:34.46         -0.089659804
2019-03-10/18:23:34.50          -0.20687585
2019-03-10/18:23:34.53          -0.23398122
2019-03-10/18:23:34.56          -0.19726598
2019-03-10/18:23:34.59          -0.12894948
2019-03-10/18:23:34.62          -0.22841246
2019-03-10/18:23:34.65          -0.23899079
2019-03-10/18:23:34.68          -0.21184909
2019-03-10/18:23:34.71          -0.27806521
2019-03-10/18:23:34.75          -0.33526229
2019-03-10/18:23:34.78          -0.36918249
2019-03-10/18:23:34.81          -0.35756571
2019-03-10/18:23:34.84          -0.42825998
2019-03-10/18:23:34.87          -0.37935618
2019-03-10/18:23:34.90          -0.33405218
2019-03-10/18:23:34.93          -0.37009157
2019-03-10/18:23:34.96          -0.42292970
2019-03-10/18:23:35.00          -0.41344753
2019-03-10/18:23:35.03          -0.40874692
2019-03-10/18:23:35.06          -0.34663909
2019-03-10/18:23:35.09          -0.36926435
2019-03-10/18:23:35.12          -0.27999362
2019-03-10/18:23:35.15          -0.37777942
2019-03-10/18:23:35.18          -0.36282574
2019-03-10/18:23:35.21          -0.28828293
2019-03-10/18:23:35.25          -0.25487993
2019-03-10/18:23:35.28          -0.26635527
2019-03-10/18:23:35.31          -0.26334112
2019-03-10/18:23:35.34          -0.29181439
2019-03-10/18:23:35.37          -0.23327730
2019-03-10/18:23:35.40          -0.42372014
2019-03-10/18:23:35.43          -0.35484908
2019-03-10/18:23:35.46          -0.41836726
2019-03-10/18:23:35.50          -0.45945829
2019-03-10/18:23:35.53          -0.45716742
2019-03-10/18:23:35.56          -0.45835236
2019-03-10/18:23:35.59          -0.43526484
2019-03-10/18:23:35.62          -0.48569969
2019-03-10/18:23:35.65          -0.52496301
2019-03-10/18:23:35.68          -0.42747230
2019-03-10/18:23:35.71          -0.47470456
2019-03-10/18:23:35.75          -0.33126343
2019-03-10/18:23:35.78          -0.25722779
2019-03-10/18:23:35.81          -0.22555609
2019-03-10/18:23:35.84          -0.24168354
2019-03-10/18:23:35.87          -0.18936043
2019-03-10/18:23:35.90         -0.080841844
2019-03-10/18:23:35.93         -0.063874519
2019-03-10/18:23:35.96         0.0097247911
2019-03-10/18:23:36.00          0.060567151
2019-03-10/18:23:36.03         -0.026400240
2019-03-10/18:23:36.06        -0.0097777263
2019-03-10/18:23:36.09         -0.048448864
2019-03-10/18:23:36.12         -0.065360999
2019-03-10/18:23:36.15         -0.045769849
2019-03-10/18:23:36.18         -0.082355355
2019-03-10/18:23:36.21         -0.091931924
2019-03-10/18:23:36.25         -0.062785434
2019-03-10/18:23:36.28         -0.082474128
2019-03-10/18:23:36.31          0.012269926
2019-03-10/18:23:36.34          0.059940684
2019-03-10/18:23:36.37          0.080022247
2019-03-10/18:23:36.40           0.17372879
2019-03-10/18:23:36.43           0.16825906
2019-03-10/18:23:36.46           0.21898920
2019-03-10/18:23:36.50           0.31528865
2019-03-10/18:23:36.53           0.29048550
2019-03-10/18:23:36.56           0.30022939
2019-03-10/18:23:36.59           0.28220045
2019-03-10/18:23:36.62           0.16810476
2019-03-10/18:23:36.65           0.17042236
2019-03-10/18:23:36.68          0.070442713
2019-03-10/18:23:36.71          0.045194452
2019-03-10/18:23:36.75          0.065189594
2019-03-10/18:23:36.78         -0.028256688
2019-03-10/18:23:36.81          -0.12287158
2019-03-10/18:23:36.84         -0.082467761
2019-03-10/18:23:36.87          -0.18403056
2019-03-10/18:23:36.90          -0.21251811
2019-03-10/18:23:36.93          -0.28527478
2019-03-10/18:23:36.96          -0.22894207
2019-03-10/18:23:37.00          -0.36704990
2019-03-10/18:23:37.03          -0.51867486
2019-03-10/18:23:37.06          -0.68797826
2019-03-10/18:23:37.09          -0.79088872
2019-03-10/18:23:37.12          -0.94474268
2019-03-10/18:23:37.15           -1.0533191
2019-03-10/18:23:37.18           -1.2157761
2019-03-10/18:23:37.21           -1.3549613
2019-03-10/18:23:37.25           -1.5881972
2019-03-10/18:23:37.28           -1.6502905
2019-03-10/18:23:37.31           -1.7316395
2019-03-10/18:23:37.34           -1.7926254
2019-03-10/18:23:37.37           -1.9148752
2019-03-10/18:23:37.40           -2.1405777
2019-03-10/18:23:37.43           -2.1343970
2019-03-10/18:23:37.46           -2.1539230
2019-03-10/18:23:37.50           -2.1009645
2019-03-10/18:23:37.53           -2.0476517
2019-03-10/18:23:37.56           -1.9479471
2019-03-10/18:23:37.59           -1.8994283
2019-03-10/18:23:37.62           -1.7671727
2019-03-10/18:23:37.65           -1.5413914
2019-03-10/18:23:37.68           -1.2934568
2019-03-10/18:23:37.71           -1.1189215
2019-03-10/18:23:37.75           -1.0254052
2019-03-10/18:23:37.78          -0.94306392
2019-03-10/18:23:37.81          -0.79975644
2019-03-10/18:23:37.84          -0.74248603
2019-03-10/18:23:37.87          -0.59315396
2019-03-10/18:23:37.90          -0.68745028
2019-03-10/18:23:37.93          -0.58036396
2019-03-10/18:23:37.96          -0.44365121
2019-03-10/18:23:38.00          -0.52426767
2019-03-10/18:23:38.03          -0.39131878
2019-03-10/18:23:38.06          -0.34102450
2019-03-10/18:23:38.09          -0.38729813
2019-03-10/18:23:38.12          -0.25647453
2019-03-10/18:23:38.15          -0.24929721
2019-03-10/18:23:38.18         -0.034031938
2019-03-10/18:23:38.21          -0.10557290
2019-03-10/18:23:38.25          -0.16891330
2019-03-10/18:23:38.28         -0.093381258
2019-03-10/18:23:38.31         -0.058101533
2019-03-10/18:23:38.34         -0.053055795
2019-03-10/18:23:38.37          0.019693094
2019-03-10/18:23:38.40         -0.082748257
2019-03-10/18:23:38.43         -0.085827804
2019-03-10/18:23:38.46         -0.088906551
2019-03-10/18:23:38.50         -0.065986355
2019-03-10/18:23:38.53         -0.080354672
2019-03-10/18:23:38.56         -0.030264277
2019-03-10/18:23:38.59          -0.14458229
2019-03-10/18:23:38.62          -0.12766070
2019-03-10/18:23:38.65          -0.12312926
2019-03-10/18:23:38.68         -0.057463543
2019-03-10/18:23:38.71         -0.047171304
2019-03-10/18:23:38.75         -0.092402698
2019-03-10/18:23:38.78       -0.00080018754
2019-03-10/18:23:38.81          0.059672007
2019-03-10/18:23:38.84          0.028632932
2019-03-10/18:23:38.87           0.10919468
2019-03-10/18:23:38.90           0.17644184
2019-03-10/18:23:38.93           0.27363878
2019-03-10/18:23:38.96           0.20552133
2019-03-10/18:23:39.00           0.17870689
2019-03-10/18:23:39.03           0.28012443
2019-03-10/18:23:39.06           0.31561393
2019-03-10/18:23:39.09           0.30007338
2019-03-10/18:23:39.12           0.34079818
2019-03-10/18:23:39.15           0.45914068
2019-03-10/18:23:39.18           0.52344375
2019-03-10/18:23:39.21           0.57990092
2019-03-10/18:23:39.25           0.65061820
2019-03-10/18:23:39.28           0.75266611
2019-03-10/18:23:39.31           0.83760220
2019-03-10/18:23:39.34           0.75055306
2019-03-10/18:23:39.37           0.87987848
2019-03-10/18:23:39.40           0.96729078
2019-03-10/18:23:39.43           0.93606338
2019-03-10/18:23:39.46           0.94817077
2019-03-10/18:23:39.50           0.83695679
2019-03-10/18:23:39.53           0.83053127
2019-03-10/18:23:39.56           0.90392892
2019-03-10/18:23:39.59           0.81448450
2019-03-10/18:23:39.62           0.88070742
2019-03-10/18:23:39.65           0.75983298
2019-03-10/18:23:39.68           0.81670693
2019-03-10/18:23:39.71           0.69185493
2019-03-10/18:23:39.75           0.62785341
2019-03-10/18:23:39.78           0.68212579
2019-03-10/18:23:39.81           0.72502159
2019-03-10/18:23:39.84           0.54484486
2019-03-10/18:23:39.87           0.54544040
2019-03-10/18:23:39.90           0.50761816
2019-03-10/18:23:39.93           0.55515549
2019-03-10/18:23:39.96           0.47098274
2019-03-10/18:23:40.00           0.52588733
2019-03-10/18:23:40.03           0.48070215
2019-03-10/18:23:40.06           0.46476175
2019-03-10/18:23:40.09           0.38730641
2019-03-10/18:23:40.12           0.47093674
2019-03-10/18:23:40.15           0.40567872
2019-03-10/18:23:40.18           0.47029251
2019-03-10/18:23:40.21           0.49078350
2019-03-10/18:23:40.25           0.36621655
2019-03-10/18:23:40.28           0.41225140
2019-03-10/18:23:40.31           0.47652367
2019-03-10/18:23:40.34           0.44926148
2019-03-10/18:23:40.37           0.41296367
2019-03-10/18:23:40.40           0.45042810
2019-03-10/18:23:40.43           0.54689959
2019-03-10/18:23:40.46           0.53486079
2019-03-10/18:23:40.50           0.48822894
2019-03-10/18:23:40.53           0.51085327
2019-03-10/18:23:40.56           0.51772868
2019-03-10/18:23:40.59           0.50635897
2019-03-10/18:23:40.62           0.58147446
2019-03-10/18:23:40.65           0.68131619
2019-03-10/18:23:40.68           0.65725961
2019-03-10/18:23:40.71           0.60927811
2019-03-10/18:23:40.75           0.62968479
2019-03-10/18:23:40.78           0.64170565
2019-03-10/18:23:40.81           0.81193585
2019-03-10/18:23:40.84           0.75942725
2019-03-10/18:23:40.87           0.79097558
2019-03-10/18:23:40.90           0.79644751
2019-03-10/18:23:40.93           0.89057862
2019-03-10/18:23:40.96           0.92632690
2019-03-10/18:23:41.00            1.0491468
2019-03-10/18:23:41.03            1.1082117
2019-03-10/18:23:41.06            1.1773811
2019-03-10/18:23:41.09            1.2963137
2019-03-10/18:23:41.12            1.4027860
2019-03-10/18:23:41.15            1.5020570
2019-03-10/18:23:41.18            1.5405600
2019-03-10/18:23:41.21            1.6665873
2019-03-10/18:23:41.25            1.7627353
2019-03-10/18:23:41.28            1.8866341
2019-03-10/18:23:41.31            1.9976152
2019-03-10/18:23:41.34            2.1400676
2019-03-10/18:23:41.37            2.1845620
2019-03-10/18:23:41.40            2.3101867
2019-03-10/18:23:41.43            2.4584063
2019-03-10/18:23:41.46            2.5709687
2019-03-10/18:23:41.50            2.6037332
2019-03-10/18:23:41.53            2.6543182
2019-03-10/18:23:41.56            2.6854338
2019-03-10/18:23:41.59            2.6567847
2019-03-10/18:23:41.62            2.6053991
2019-03-10/18:23:41.65            2.5176922
2019-03-10/18:23:41.68            2.4947392
2019-03-10/18:23:41.71            2.2397249
2019-03-10/18:23:41.75            2.0904477
2019-03-10/18:23:41.78            1.9494718
2019-03-10/18:23:41.81            1.8866115
2019-03-10/18:23:41.84            1.8590447
2019-03-10/18:23:41.87            1.8714920
2019-03-10/18:23:41.90            1.8028922
2019-03-10/18:23:41.93            1.9562300
2019-03-10/18:23:41.96            2.0232197
2019-03-10/18:23:42.00            2.2283923
2019-03-10/18:23:42.03            2.5460021
2019-03-10/18:23:42.06            2.7766211
2019-03-10/18:23:42.09            2.8132119
2019-03-10/18:23:42.12            2.9025688
2019-03-10/18:23:42.15            2.8768911
2019-03-10/18:23:42.18            3.0659464
2019-03-10/18:23:42.21            2.9553675
2019-03-10/18:23:42.25            2.9556840
2019-03-10/18:23:42.28            2.8656602
2019-03-10/18:23:42.31            2.7250034
2019-03-10/18:23:42.34            2.6125119
2019-03-10/18:23:42.37            2.6020928
2019-03-10/18:23:42.40            2.4529675
2019-03-10/18:23:42.43            2.4502390
2019-03-10/18:23:42.46            2.3826719
2019-03-10/18:23:42.50            2.3124965
2019-03-10/18:23:42.53            2.2188864
2019-03-10/18:23:42.56            2.2477519
2019-03-10/18:23:42.59            2.2098109
2019-03-10/18:23:42.62            2.0309948
2019-03-10/18:23:42.65            2.0335239
2019-03-10/18:23:42.68            2.0217192
2019-03-10/18:23:42.71            1.9666532
2019-03-10/18:23:42.75            1.8955031
2019-03-10/18:23:42.78            1.9574892
2019-03-10/18:23:42.81            2.0361711
2019-03-10/18:23:42.84            1.9890936
2019-03-10/18:23:42.87            1.9904461
2019-03-10/18:23:42.90            2.1368796
2019-03-10/18:23:42.93            2.1716773
2019-03-10/18:23:42.96            2.2004669
2019-03-10/18:23:43.00            2.2547115
2019-03-10/18:23:43.03            2.2364765
2019-03-10/18:23:43.06            2.1023599
2019-03-10/18:23:43.09            1.9947170
2019-03-10/18:23:43.12            1.9662410
2019-03-10/18:23:43.15            1.8669919
2019-03-10/18:23:43.18            1.7119677
2019-03-10/18:23:43.21            1.5966087
2019-03-10/18:23:43.25            1.4617875
2019-03-10/18:23:43.28            1.3417931
2019-03-10/18:23:43.31            1.2889404
2019-03-10/18:23:43.34            1.3967799
2019-03-10/18:23:43.37            1.3698239
2019-03-10/18:23:43.40            1.4485381
2019-03-10/18:23:43.43            1.6000437
2019-03-10/18:23:43.46            1.7730128
2019-03-10/18:23:43.50            1.8318717
2019-03-10/18:23:43.53            1.9401459
2019-03-10/18:23:43.56            1.9906435
2019-03-10/18:23:43.59            2.0628980
2019-03-10/18:23:43.62            2.0264431
2019-03-10/18:23:43.65            2.0558926
2019-03-10/18:23:43.68            1.9391259
2019-03-10/18:23:43.71            1.7908385
2019-03-10/18:23:43.75            1.5731661
2019-03-10/18:23:43.78            1.5759347
2019-03-10/18:23:43.81            1.4709794
2019-03-10/18:23:43.84            1.5128835
2019-03-10/18:23:43.87            1.4620759
2019-03-10/18:23:43.90            1.4314891
2019-03-10/18:23:43.93            1.4349064
2019-03-10/18:23:43.96            1.3972699
2019-03-10/18:23:44.00            1.3502720
2019-03-10/18:23:44.03            1.4112382
2019-03-10/18:23:44.06            1.3781415
2019-03-10/18:23:44.09            1.4273115
2019-03-10/18:23:44.12            1.3924062
2019-03-10/18:23:44.15            1.3567136
2019-03-10/18:23:44.18            1.3337677
2019-03-10/18:23:44.21            1.2303928
2019-03-10/18:23:44.25            1.3061832
2019-03-10/18:23:44.28            1.2678206
2019-03-10/18:23:44.31            1.2539067
2019-03-10/18:23:44.34            1.2077977
2019-03-10/18:23:44.37            1.0712131
2019-03-10/18:23:44.40           0.93018579
2019-03-10/18:23:44.43           0.93653061
2019-03-10/18:23:44.46           0.78691701
2019-03-10/18:23:44.50           0.75695789
2019-03-10/18:23:44.53           0.61476115
2019-03-10/18:23:44.56           0.60085906
2019-03-10/18:23:44.59           0.37343684
2019-03-10/18:23:44.62           0.29609093
2019-03-10/18:23:44.65           0.24339480
2019-03-10/18:23:44.68           0.15047086
2019-03-10/18:23:44.71        -0.0094741537
2019-03-10/18:23:44.75         -0.051273631
2019-03-10/18:23:44.78          -0.15603482
2019-03-10/18:23:44.81          -0.21859749
2019-03-10/18:23:44.84          -0.25789347
2019-03-10/18:23:44.87          -0.29768796
2019-03-10/18:23:44.90          -0.38851418
2019-03-10/18:23:44.93          -0.37808275
2019-03-10/18:23:44.96          -0.44817987
2019-03-10/18:23:45.00          -0.46506550
2019-03-10/18:23:45.03          -0.51058169
2019-03-10/18:23:45.06          -0.47613418
2019-03-10/18:23:45.09          -0.53065332
2019-03-10/18:23:45.12          -0.68467730
2019-03-10/18:23:45.15          -0.60924715
2019-03-10/18:23:45.18          -0.69146397
2019-03-10/18:23:45.21          -0.66452646
2019-03-10/18:23:45.25          -0.55023505
2019-03-10/18:23:45.28          -0.49501905
2019-03-10/18:23:45.31          -0.45059446
2019-03-10/18:23:45.34          -0.36027173
2019-03-10/18:23:45.37          -0.21929831
2019-03-10/18:23:45.40          -0.12741138
2019-03-10/18:23:45.43         -0.080391718
2019-03-10/18:23:45.46         -0.044434623
2019-03-10/18:23:45.50         -0.094491858
2019-03-10/18:23:45.53         -0.096238653
2019-03-10/18:23:45.56          -0.11842964
2019-03-10/18:23:45.59         -0.034443093
2019-03-10/18:23:45.62          -0.21905825
2019-03-10/18:23:45.65          -0.29480880
2019-03-10/18:23:45.68          -0.27451391
2019-03-10/18:23:45.71          -0.23740033
2019-03-10/18:23:45.75         -0.076985437
2019-03-10/18:23:45.78          -0.11049104
2019-03-10/18:23:45.81         -0.093137213
2019-03-10/18:23:45.84          -0.13839977
2019-03-10/18:23:45.87          -0.14363533
2019-03-10/18:23:45.90         -0.036386402
2019-03-10/18:23:45.93         -0.083913392
2019-03-10/18:23:45.96         -0.036092461
2019-03-10/18:23:46.00          -0.12146945
2019-03-10/18:23:46.03          -0.22252213
2019-03-10/18:23:46.06          -0.18668035
2019-03-10/18:23:46.09          -0.26210327
2019-03-10/18:23:46.12          -0.19489237
2019-03-10/18:23:46.15          -0.26220377
2019-03-10/18:23:46.18          -0.31309253
2019-03-10/18:23:46.21          -0.19264879
2019-03-10/18:23:46.25          -0.29504459
2019-03-10/18:23:46.28          -0.27737914
2019-03-10/18:23:46.31          -0.21330105
2019-03-10/18:23:46.34          -0.21750638
2019-03-10/18:23:46.37          -0.26460923
2019-03-10/18:23:46.40          -0.25004489
2019-03-10/18:23:46.43          -0.26633984
2019-03-10/18:23:46.46          -0.20013792
2019-03-10/18:23:46.50          -0.33328887
2019-03-10/18:23:46.53          -0.24030382
2019-03-10/18:23:46.56          -0.22704099
2019-03-10/18:23:46.59          -0.27477255
2019-03-10/18:23:46.62          -0.26435302
2019-03-10/18:23:46.65          -0.21561438
2019-03-10/18:23:46.68          -0.18628388
2019-03-10/18:23:46.71          -0.12779681
2019-03-10/18:23:46.75          -0.17945483
2019-03-10/18:23:46.78         -0.096859720
2019-03-10/18:23:46.81          -0.10705989
2019-03-10/18:23:46.84          -0.10441561
2019-03-10/18:23:46.87          -0.19545286
2019-03-10/18:23:46.90          -0.22628401
2019-03-10/18:23:46.93          -0.19248034
2019-03-10/18:23:46.96          -0.28572096
2019-03-10/18:23:47.00          -0.29786046
2019-03-10/18:23:47.03          -0.22406952
2019-03-10/18:23:47.06          -0.20954808
2019-03-10/18:23:47.09          -0.24394386
2019-03-10/18:23:47.12          -0.25765844
2019-03-10/18:23:47.15          -0.17088679
2019-03-10/18:23:47.18          -0.12531405
2019-03-10/18:23:47.21         -0.097432706
2019-03-10/18:23:47.25          -0.11531223
2019-03-10/18:23:47.28          -0.17130370
2019-03-10/18:23:47.31          -0.20962924
2019-03-10/18:23:47.34          -0.22216939
2019-03-10/18:23:47.37          -0.22689011
2019-03-10/18:23:47.40          -0.21111023
2019-03-10/18:23:47.43          -0.20481426
2019-03-10/18:23:47.46          -0.16927732
2019-03-10/18:23:47.50          -0.20493236
2019-03-10/18:23:47.53          -0.11051565
2019-03-10/18:23:47.56          -0.16179239
2019-03-10/18:23:47.59          -0.16938465
2019-03-10/18:23:47.62          -0.21987166
2019-03-10/18:23:47.65          -0.18942523
2019-03-10/18:23:47.68          -0.12816722
2019-03-10/18:23:47.71         -0.095145570
2019-03-10/18:23:47.75          -0.17270383
2019-03-10/18:23:47.78          -0.15096834
2019-03-10/18:23:47.81          -0.16267216
2019-03-10/18:23:47.84          -0.13036150
2019-03-10/18:23:47.87          -0.23736494
2019-03-10/18:23:47.90          -0.13614133
2019-03-10/18:23:47.93          -0.18134044
2019-03-10/18:23:47.96          -0.17629806
2019-03-10/18:23:48.00          -0.14762361
2019-03-10/18:23:48.03          -0.16850762
2019-03-10/18:23:48.06         -0.089107719
2019-03-10/18:23:48.09          -0.15677407
2019-03-10/18:23:48.12          -0.11010947
2019-03-10/18:23:48.15         -0.025854675
2019-03-10/18:23:48.18         -0.058462171
2019-03-10/18:23:48.21         -0.055309464
2019-03-10/18:23:48.25         -0.082537335
2019-03-10/18:23:48.28          -0.21106726
2019-03-10/18:23:48.31          -0.17107580
2019-03-10/18:23:48.34          -0.24311576
2019-03-10/18:23:48.37          -0.20561855
2019-03-10/18:23:48.40          -0.14520403
2019-03-10/18:23:48.43          -0.14960015
2019-03-10/18:23:48.46          -0.17282971
2019-03-10/18:23:48.50          -0.10589396
2019-03-10/18:23:48.53          -0.14970731
2019-03-10/18:23:48.56         -0.049464231
2019-03-10/18:23:48.59         -0.085615834
2019-03-10/18:23:48.62         -0.048200722
2019-03-10/18:23:48.65          0.010068188
2019-03-10/18:23:48.68         -0.066804190
2019-03-10/18:23:48.71         -0.075659505
2019-03-10/18:23:48.75          -0.10485548
2019-03-10/18:23:48.78         -0.056369942
2019-03-10/18:23:48.81         -0.023945983
2019-03-10/18:23:48.84          -0.13577247
2019-03-10/18:23:48.87         -0.026668234
2019-03-10/18:23:48.90         -0.050507491
2019-03-10/18:23:48.93          -0.13435959
2019-03-10/18:23:48.96          -0.16751350
2019-03-10/18:23:49.00          -0.14355891
2019-03-10/18:23:49.03          -0.11583934
2019-03-10/18:23:49.06          -0.20063643
2019-03-10/18:23:49.09          -0.20265469
2019-03-10/18:23:49.12          -0.10979863
2019-03-10/18:23:49.15          -0.12579589
2019-03-10/18:23:49.18          -0.11058504
2019-03-10/18:23:49.21         -0.055929841
2019-03-10/18:23:49.25         0.0045915793
2019-03-10/18:23:49.28          0.032219513
2019-03-10/18:23:49.31          0.058847757
2019-03-10/18:23:49.34          0.062566242
2019-03-10/18:23:49.37          0.078053963
2019-03-10/18:23:49.40        -0.0043508238
2019-03-10/18:23:49.43          -0.10876303
2019-03-10/18:23:49.46         -0.024926609
2019-03-10/18:23:49.50         -0.090729305
2019-03-10/18:23:49.53          -0.10273243
2019-03-10/18:23:49.56         -0.064183725
2019-03-10/18:23:49.59          -0.15787938
2019-03-10/18:23:49.62         -0.081497679
2019-03-10/18:23:49.65         -0.017309684
2019-03-10/18:23:49.68          0.016659278
2019-03-10/18:23:49.71          0.061809051
2019-03-10/18:23:49.75        -0.0084426685
2019-03-10/18:23:49.78          0.043533837
2019-03-10/18:23:49.81          0.095911730
2019-03-10/18:23:49.84          0.047417168
2019-03-10/18:23:49.87          0.061044401
2019-03-10/18:23:49.90          0.048802505
2019-03-10/18:23:49.93         -0.050836005
2019-03-10/18:23:49.96         -0.046687371
2019-03-10/18:23:50.00         -0.027317159
2019-03-10/18:23:50.03         -0.073252680
2019-03-10/18:23:50.06          -0.10616536
2019-03-10/18:23:50.09         -0.071708778
2019-03-10/18:23:50.12         -0.045086833
2019-03-10/18:23:50.15          0.018749282
2019-03-10/18:23:50.18         -0.095619119
2019-03-10/18:23:50.21         -0.075462056
2019-03-10/18:23:50.25         -0.064698443
2019-03-10/18:23:50.28         -0.083548270
2019-03-10/18:23:50.31         -0.073280911
2019-03-10/18:23:50.34         -0.025982738
2019-03-10/18:23:50.37         -0.082035676
2019-03-10/18:23:50.40          -0.15139761
2019-03-10/18:23:50.43         -0.088642692
2019-03-10/18:23:50.46        -0.0032404141
2019-03-10/18:23:50.50         -0.052908469
2019-03-10/18:23:50.53         -0.010008357
2019-03-10/18:23:50.56          0.071372861
2019-03-10/18:23:50.59          0.035865416
2019-03-10/18:23:50.62         -0.057672384
2019-03-10/18:23:50.65         -0.010730502
2019-03-10/18:23:50.68          0.060402797
2019-03-10/18:23:50.71         -0.082801206
2019-03-10/18:23:50.75         -0.065681989
2019-03-10/18:23:50.78         -0.037650789
2019-03-10/18:23:50.81         -0.099725612
2019-03-10/18:23:50.84         -0.060962136
2019-03-10/18:23:50.87          -0.12959595
2019-03-10/18:23:50.90          0.021354608
2019-03-10/18:23:50.93         -0.027559355
2019-03-10/18:23:50.96         -0.055009389
2019-03-10/18:23:51.00          0.021955584
2019-03-10/18:23:51.03         -0.032559888
2019-03-10/18:23:51.06          0.018851480
2019-03-10/18:23:51.09          0.017046258
2019-03-10/18:23:51.12         -0.043186025
2019-03-10/18:23:51.15          0.090748305
2019-03-10/18:23:51.18         -0.024347779
2019-03-10/18:23:51.21          0.052542553
2019-03-10/18:23:51.25          0.018928941
2019-03-10/18:23:51.28         -0.021976527
2019-03-10/18:23:51.31         -0.035567117
2019-03-10/18:23:51.34          0.016037311
2019-03-10/18:23:51.37          0.045987116
2019-03-10/18:23:51.40          0.029851847
2019-03-10/18:23:51.43         -0.011049322
2019-03-10/18:23:51.46         -0.049410912
2019-03-10/18:23:51.50          -0.11919957
2019-03-10/18:23:51.53         -0.011400820
2019-03-10/18:23:51.56          0.016092150
2019-03-10/18:23:51.59          0.059161240
2019-03-10/18:23:51.62          0.061968486
2019-03-10/18:23:51.65          0.073033703
2019-03-10/18:23:51.68           0.12206324
2019-03-10/18:23:51.71          0.094096978
2019-03-10/18:23:51.75           0.22367875
2019-03-10/18:23:51.78           0.20210678
2019-03-10/18:23:51.81          0.044787784
2019-03-10/18:23:51.84          0.097668357
2019-03-10/18:23:51.87          0.025171585
2019-03-10/18:23:51.90         -0.042640217
2019-03-10/18:23:51.93         -0.027918796
2019-03-10/18:23:51.96         -0.034690048
2019-03-10/18:23:52.00         0.0032782032
2019-03-10/18:23:52.03          -0.10698859
2019-03-10/18:23:52.06         -0.079352853
2019-03-10/18:23:52.09          0.068858365
2019-03-10/18:23:52.12          0.043906396
2019-03-10/18:23:52.15          0.082175959
2019-03-10/18:23:52.18           0.11559816
2019-03-10/18:23:52.21           0.14357973
2019-03-10/18:23:52.25          0.050118326
2019-03-10/18:23:52.28         0.0034502865
2019-03-10/18:23:52.31          0.082438523
2019-03-10/18:23:52.34          0.054036472
2019-03-10/18:23:52.37        -0.0069793034
2019-03-10/18:23:52.40         -0.071680029
2019-03-10/18:23:52.43         -0.055180616
2019-03-10/18:23:52.46          -0.11859667
2019-03-10/18:23:52.50          -0.12508153
2019-03-10/18:23:52.53          -0.12917982
2019-03-10/18:23:52.56         -0.043179515
2019-03-10/18:23:52.59         -0.043790569
2019-03-10/18:23:52.62        -0.0038422312
2019-03-10/18:23:52.65          0.027719370
2019-03-10/18:23:52.68           0.12303558
2019-03-10/18:23:52.71           0.11280363
2019-03-10/18:23:52.75          0.084800110
2019-03-10/18:23:52.78           0.14604352
2019-03-10/18:23:52.81           0.14108708
2019-03-10/18:23:52.84           0.15183119
2019-03-10/18:23:52.87           0.12945323
2019-03-10/18:23:52.90          0.090000813
2019-03-10/18:23:52.93          0.087713417
2019-03-10/18:23:52.96        -0.0044508970
2019-03-10/18:23:53.00         -0.016982282
2019-03-10/18:23:53.03          0.028097758
2019-03-10/18:23:53.06        0.00039468461
2019-03-10/18:23:53.09        0.00079094913
2019-03-10/18:23:53.12         -0.064068094
2019-03-10/18:23:53.15         -0.018532605
2019-03-10/18:23:53.18          0.039128138
2019-03-10/18:23:53.21        -0.0084578469
2019-03-10/18:23:53.25          0.044590657
2019-03-10/18:23:53.28          0.040438488
2019-03-10/18:23:53.31          0.062698472
2019-03-10/18:23:53.34        -0.0012679973
2019-03-10/18:23:53.37          0.053066272
2019-03-10/18:23:53.40          0.078964524
2019-03-10/18:23:53.43         0.0055700085
2019-03-10/18:23:53.46          0.019219737
2019-03-10/18:23:53.50           0.10134306
2019-03-10/18:23:53.53         0.0025540375
2019-03-10/18:23:53.56          0.031079307
2019-03-10/18:23:53.59          0.026913036
2019-03-10/18:23:53.62          0.025962240
2019-03-10/18:23:53.65          0.011654537
2019-03-10/18:23:53.68          0.030759953
2019-03-10/18:23:53.71          0.033239502
2019-03-10/18:23:53.75         -0.052061626
2019-03-10/18:23:53.78          -0.11020519
2019-03-10/18:23:53.81        -0.0016372184
2019-03-10/18:23:53.84        -0.0081724970
2019-03-10/18:23:53.87         -0.019856251
2019-03-10/18:23:53.90         -0.021010265
2019-03-10/18:23:53.93          0.016843252
2019-03-10/18:23:53.96          0.017096045
2019-03-10/18:23:54.00          0.073226759
2019-03-10/18:23:54.03          0.074223177
2019-03-10/18:23:54.06          0.096300915
2019-03-10/18:23:54.09          0.058313034
2019-03-10/18:23:54.12          0.085206218
2019-03-10/18:23:54.15           0.10570418
2019-03-10/18:23:54.18           0.11355342
2019-03-10/18:23:54.21          0.049174381
2019-03-10/18:23:54.25          0.036236952
2019-03-10/18:23:54.28         -0.030246226
2019-03-10/18:23:54.31         -0.019622587
2019-03-10/18:23:54.34         -0.019588682
2019-03-10/18:23:54.37        -0.0072323005
2019-03-10/18:23:54.40         0.0024542739
2019-03-10/18:23:54.43          0.028276194
2019-03-10/18:23:54.46         0.0055572779
2019-03-10/18:23:54.50          0.061452308
2019-03-10/18:23:54.53          0.020853388
2019-03-10/18:23:54.56          0.028554019
2019-03-10/18:23:54.59          0.036434516
2019-03-10/18:23:54.62         -0.011795285
2019-03-10/18:23:54.65         -0.014626822
2019-03-10/18:23:54.68        -0.0066583300
2019-03-10/18:23:54.71         -0.025272040
2019-03-10/18:23:54.75         -0.065790028
2019-03-10/18:23:54.78         -0.010935478
2019-03-10/18:23:54.81         -0.033931507
2019-03-10/18:23:54.84          0.030774453
2019-03-10/18:23:54.87          0.024854683
2019-03-10/18:23:54.90          0.037190083
2019-03-10/18:23:54.93           0.15049106
2019-03-10/18:23:54.96           0.13370542
2019-03-10/18:23:55.00          0.044998616
2019-03-10/18:23:55.03          0.076489076
2019-03-10/18:23:55.06         -0.045323381
2019-03-10/18:23:55.09          0.076757562
2019-03-10/18:23:55.12          0.031397082
2019-03-10/18:23:55.15         -0.021204579
2019-03-10/18:23:55.18         -0.021485156
2019-03-10/18:23:55.21          -0.12122327
2019-03-10/18:23:55.25          -0.12310425
2019-03-10/18:23:55.28         -0.045411890
2019-03-10/18:23:55.31          0.011234730
2019-03-10/18:23:55.34          0.081452385
2019-03-10/18:23:55.37          0.024263904
2019-03-10/18:23:55.40        -0.0071941238
2019-03-10/18:23:55.43           0.12856799
2019-03-10/18:23:55.46           0.13492526
2019-03-10/18:23:55.50           0.16894259
2019-03-10/18:23:55.53           0.12816787
2019-03-10/18:23:55.56          0.086520596
2019-03-10/18:23:55.59          0.047421071
2019-03-10/18:23:55.62          0.051507367
2019-03-10/18:23:55.65         -0.017583394
2019-03-10/18:23:55.68          0.040030418
2019-03-10/18:23:55.71         -0.038298024
2019-03-10/18:23:55.75         0.0076574249
2019-03-10/18:23:55.78         -0.042456968
2019-03-10/18:23:55.81         -0.011511716
2019-03-10/18:23:55.84          0.047653011
2019-03-10/18:23:55.87          0.065790746
2019-03-10/18:23:55.90          0.032124000
2019-03-10/18:23:55.93           0.11911381
2019-03-10/18:23:55.96          0.082453190
2019-03-10/18:23:56.00          0.070586648
2019-03-10/18:23:56.03          0.036385694
2019-03-10/18:23:56.06           0.10758700
2019-03-10/18:23:56.09          0.090992338
2019-03-10/18:23:56.12         0.0041113859
2019-03-10/18:23:56.15          0.041070733
2019-03-10/18:23:56.18          0.051094371
2019-03-10/18:23:56.21          0.030914401
2019-03-10/18:23:56.25          0.051372115
2019-03-10/18:23:56.28          0.026706123
2019-03-10/18:23:56.31          0.051592351
2019-03-10/18:23:56.34         -0.050797376
2019-03-10/18:23:56.37         -0.061507215
2019-03-10/18:23:56.40         -0.020984070
2019-03-10/18:23:56.43         -0.012588375
2019-03-10/18:23:56.46        -0.0050771940
2019-03-10/18:23:56.50         -0.012659996
2019-03-10/18:23:56.53         -0.038999359
2019-03-10/18:23:56.56          0.020380452
2019-03-10/18:23:56.59         -0.033624251
2019-03-10/18:23:56.62          0.064091980
2019-03-10/18:23:56.65          0.095524861
2019-03-10/18:23:56.68           0.18440449
2019-03-10/18:23:56.71          0.072810051
2019-03-10/18:23:56.75           0.14367897
2019-03-10/18:23:56.78           0.13651008
2019-03-10/18:23:56.81           0.12737717
2019-03-10/18:23:56.84           0.13018855
2019-03-10/18:23:56.87           0.12445269
2019-03-10/18:23:56.90          0.098019236
2019-03-10/18:23:56.93           0.10332248
2019-03-10/18:23:56.96         0.0078913707
2019-03-10/18:23:57.00          0.055775773
2019-03-10/18:23:57.03          0.018502227
2019-03-10/18:23:57.06          0.032901090
2019-03-10/18:23:57.09          0.057840459
2019-03-10/18:23:57.12          0.016807783
2019-03-10/18:23:57.15          0.085961551
2019-03-10/18:23:57.18          0.070571804
2019-03-10/18:23:57.21         0.0083338816
2019-03-10/18:23:57.25          0.017432803
2019-03-10/18:23:57.28        -0.0022499612
2019-03-10/18:23:57.31         0.0049703317
2019-03-10/18:23:57.34          0.022672271
2019-03-10/18:23:57.37          0.065792276
2019-03-10/18:23:57.40           0.12258683
2019-03-10/18:23:57.43          0.050188052
2019-03-10/18:23:57.46          0.029011833
2019-03-10/18:23:57.50          0.088554468
2019-03-10/18:23:57.53          0.076744208
2019-03-10/18:23:57.56          0.064978228
2019-03-10/18:23:57.59           0.13281735
2019-03-10/18:23:57.62          0.038940411
2019-03-10/18:23:57.65          0.031162883
2019-03-10/18:23:57.68         -0.016694307
2019-03-10/18:23:57.71       -0.00078817864
2019-03-10/18:23:57.75         0.0039602105
2019-03-10/18:23:57.78         0.0030917848
2019-03-10/18:23:57.81          0.054799789
2019-03-10/18:23:57.84           0.14484268
2019-03-10/18:23:57.87          0.013836660
2019-03-10/18:23:57.90          0.068047623
2019-03-10/18:23:57.93          0.030528796
2019-03-10/18:23:57.96           0.10134027
2019-03-10/18:23:58.00          0.079567102
2019-03-10/18:23:58.03          0.078339277
2019-03-10/18:23:58.06           0.11061075
2019-03-10/18:23:58.09          0.081493356
2019-03-10/18:23:58.12          0.039789156
2019-03-10/18:23:58.15         0.0032156169
2019-03-10/18:23:58.18          0.022311661
2019-03-10/18:23:58.21          0.022642023
2019-03-10/18:23:58.25          0.012158783
2019-03-10/18:23:58.28         0.0013433124
2019-03-10/18:23:58.31          0.021301071
2019-03-10/18:23:58.34         -0.047101428
2019-03-10/18:23:58.37         0.0019088688
2019-03-10/18:23:58.40         -0.048198249
2019-03-10/18:23:58.43          0.035002685
2019-03-10/18:23:58.46         -0.063298609
2019-03-10/18:23:58.50         -0.037579568
2019-03-10/18:23:58.53        -0.0014230943
2019-03-10/18:23:58.56         -0.039590056
2019-03-10/18:23:58.59         -0.038225137
2019-03-10/18:23:58.62          0.014875038
2019-03-10/18:23:58.65         -0.026253618
2019-03-10/18:23:58.68          0.012784989
2019-03-10/18:23:58.71         -0.040644708
2019-03-10/18:23:58.75           0.10407543
2019-03-10/18:23:58.78          0.055886342
2019-03-10/18:23:58.81         -0.066538781
2019-03-10/18:23:58.84          0.028087135
2019-03-10/18:23:58.87          0.026988571
2019-03-10/18:23:58.90         0.0094961288
2019-03-10/18:23:58.93         -0.035964984
2019-03-10/18:23:58.96         -0.048982369
2019-03-10/18:23:59.00         -0.013383364
2019-03-10/18:23:59.03         -0.070661919
2019-03-10/18:23:59.06         -0.010592439
2019-03-10/18:23:59.09          0.059548957
2019-03-10/18:23:59.12          0.022127237
2019-03-10/18:23:59.15          0.013255590
2019-03-10/18:23:59.18         0.0041914178
2019-03-10/18:23:59.21          0.054223463
2019-03-10/18:23:59.25          0.033412136
2019-03-10/18:23:59.28          0.024876749
2019-03-10/18:23:59.31          0.038146202
2019-03-10/18:23:59.34         -0.013124300
2019-03-10/18:23:59.37         -0.021492099
2019-03-10/18:23:59.40         -0.027905259
2019-03-10/18:23:59.43         0.0054721516
2019-03-10/18:23:59.46          0.012307863
2019-03-10/18:23:59.50         -0.022338573
2019-03-10/18:23:59.53          0.092914079
2019-03-10/18:23:59.56          0.062221210
2019-03-10/18:23:59.59          0.049867901
2019-03-10/18:23:59.62          0.016848423
2019-03-10/18:23:59.65          0.072885539
2019-03-10/18:23:59.68          0.086051903
2019-03-10/18:23:59.71         -0.010649770
2019-03-10/18:23:59.75          0.016709267
2019-03-10/18:23:59.78          0.014623907
2019-03-10/18:23:59.81         -0.021025572
2019-03-10/18:23:59.84        -0.0030612141
2019-03-10/18:23:59.87         -0.065444727
2019-03-10/18:23:59.90          0.023115978
2019-03-10/18:23:59.93          0.042523951
2019-03-10/18:23:59.96         0.0017612093
2019-03-10/18:24:00.00          0.034476285
2019-03-10/18:24:00.03         -0.023782438
2019-03-10/18:24:00.06         0.0080618265
2019-03-10/18:24:00.09          0.017855041
2019-03-10/18:24:00.12          0.055616265
2019-03-10/18:24:00.15           0.13194555
2019-03-10/18:24:00.18          0.065055783
2019-03-10/18:24:00.21         -0.020063835
2019-03-10/18:24:00.25          0.058191778
2019-03-10/18:24:00.28          0.066068970
2019-03-10/18:24:00.31          0.098494639
2019-03-10/18:24:00.34          0.093829738
2019-03-10/18:24:00.37          0.058105319
2019-03-10/18:24:00.40         -0.025666879
2019-03-10/18:24:00.43         -0.055726681
2019-03-10/18:24:00.46        -0.0053337461
2019-03-10/18:24:00.50         -0.018098615
2019-03-10/18:24:00.53         -0.074844735
2019-03-10/18:24:00.56         -0.044223002
2019-03-10/18:24:00.59         -0.072480638
2019-03-10/18:24:00.62         -0.043438166
2019-03-10/18:24:00.65         -0.064562558
2019-03-10/18:24:00.68       -0.00024002128
2019-03-10/18:24:00.71          0.013405627
2019-03-10/18:24:00.75          0.051630061
2019-03-10/18:24:00.78          0.045057164
2019-03-10/18:24:00.81          0.045725642
2019-03-10/18:24:00.84          0.022982668
2019-03-10/18:24:00.87          0.067402435
2019-03-10/18:24:00.90         0.0064485628
2019-03-10/18:24:00.93          0.051768200
2019-03-10/18:24:00.96          0.014763377
2019-03-10/18:24:01.00         0.0016069602
2019-03-10/18:24:01.03         -0.059712574
2019-03-10/18:24:01.06         -0.079077451
2019-03-10/18:24:01.09         -0.020528502
2019-03-10/18:24:01.12         -0.027957346
2019-03-10/18:24:01.15         -0.020589255
2019-03-10/18:24:01.18         -0.020109513
2019-03-10/18:24:01.21         -0.035079913
2019-03-10/18:24:01.25          0.016764776
2019-03-10/18:24:01.28          0.041063008
2019-03-10/18:24:01.31          0.034259116
2019-03-10/18:24:01.34          0.076292220
2019-03-10/18:24:01.37          0.055318128
2019-03-10/18:24:01.40           0.10028840
2019-03-10/18:24:01.43          0.066773990
2019-03-10/18:24:01.46           0.12891651
2019-03-10/18:24:01.50          0.079035960
2019-03-10/18:24:01.53          0.042904141
2019-03-10/18:24:01.56          0.041007254
2019-03-10/18:24:01.59          0.070984353
2019-03-10/18:24:01.62          0.043075089
2019-03-10/18:24:01.65         0.0034402698
2019-03-10/18:24:01.68         -0.046894393
2019-03-10/18:24:01.71         -0.072823189
2019-03-10/18:24:01.75         -0.052984995
2019-03-10/18:24:01.78         -0.014293783
2019-03-10/18:24:01.81        -0.0088119964
2019-03-10/18:24:01.84         -0.018897760
2019-03-10/18:24:01.87         -0.030645791
2019-03-10/18:24:01.90         -0.010927112
2019-03-10/18:24:01.93          0.016551108
2019-03-10/18:24:01.96         0.0040882950
2019-03-10/18:24:02.00          0.086814912
2019-03-10/18:24:02.03         -0.029267248
2019-03-10/18:24:02.06         -0.017827354
2019-03-10/18:24:02.09         0.0050447646
2019-03-10/18:24:02.12         -0.010091242
2019-03-10/18:24:02.15         -0.056816713
2019-03-10/18:24:02.18        -0.0048021184
2019-03-10/18:24:02.21          0.011564064
2019-03-10/18:24:02.25          0.021280000
2019-03-10/18:24:02.28         -0.066605121
2019-03-10/18:24:02.31          0.051677948
2019-03-10/18:24:02.34         -0.010135086
2019-03-10/18:24:02.37        -0.0075448289
2019-03-10/18:24:02.40       -0.00031622858
2019-03-10/18:24:02.43          0.048399026
2019-03-10/18:24:02.46        -0.0096846848
2019-03-10/18:24:02.50         -0.055522813
2019-03-10/18:24:02.53          0.017301801
2019-03-10/18:24:02.56         0.0029405011
2019-03-10/18:24:02.59         -0.028289670
2019-03-10/18:24:02.62          0.025525418
2019-03-10/18:24:02.65         -0.056381277
2019-03-10/18:24:02.68        -0.0086510667
2019-03-10/18:24:02.71        -0.0084093723
2019-03-10/18:24:02.75          0.025510345
2019-03-10/18:24:02.78          0.032079948
2019-03-10/18:24:02.81         -0.028381123
2019-03-10/18:24:02.84          0.058185611
2019-03-10/18:24:02.87          0.033098333
2019-03-10/18:24:02.90        -0.0021073157
2019-03-10/18:24:02.93          0.045791217
2019-03-10/18:24:02.96         0.0055602163
2019-03-10/18:24:03.00          0.055701895
2019-03-10/18:24:03.03          0.027951105
2019-03-10/18:24:03.06          0.058120419
2019-03-10/18:24:03.09          0.057825965
2019-03-10/18:24:03.12          0.031868838
2019-03-10/18:24:03.15         -0.042795108
2019-03-10/18:24:03.18          0.013813598
2019-03-10/18:24:03.21         -0.031985292
2019-03-10/18:24:03.25          0.026790741
2019-03-10/18:24:03.28         -0.056956795
2019-03-10/18:24:03.31         -0.058408815
2019-03-10/18:24:03.34         -0.047742541
2019-03-10/18:24:03.37         -0.058323833
2019-03-10/18:24:03.40         -0.064113909
2019-03-10/18:24:03.43         0.0077382956
2019-03-10/18:24:03.46         -0.032315179
2019-03-10/18:24:03.50          0.034037977
2019-03-10/18:24:03.53          0.032353139
2019-03-10/18:24:03.56        -0.0028466705
2019-03-10/18:24:03.59          0.067385015
2019-03-10/18:24:03.62          0.038181607
2019-03-10/18:24:03.65          0.010081018
2019-03-10/18:24:03.68          0.045405145
2019-03-10/18:24:03.71          0.016634357
2019-03-10/18:24:03.75         -0.030164196
2019-03-10/18:24:03.78         0.0015773836
2019-03-10/18:24:03.81         -0.051777650
2019-03-10/18:24:03.84         0.0062178670
2019-03-10/18:24:03.87         -0.072610393
2019-03-10/18:24:03.90         -0.067125166
2019-03-10/18:24:03.93        -0.0064528033
2019-03-10/18:24:03.96         -0.073852091
2019-03-10/18:24:04.00         -0.061113019
2019-03-10/18:24:04.03          0.018082686
2019-03-10/18:24:04.06         0.0051886840
2019-03-10/18:24:04.09          0.023423330
2019-03-10/18:24:04.12        0.00022143601
2019-03-10/18:24:04.15         -0.027381602
2019-03-10/18:24:04.18        -0.0086462255
2019-03-10/18:24:04.21          0.017873641
2019-03-10/18:24:04.25          0.034497201
2019-03-10/18:24:04.28          0.047862527
2019-03-10/18:24:04.31          0.014207353
2019-03-10/18:24:04.34         0.0052528864
2019-03-10/18:24:04.37         -0.054357296
2019-03-10/18:24:04.40        -0.0024445668
2019-03-10/18:24:04.43          0.010429848
2019-03-10/18:24:04.46         -0.034839504
2019-03-10/18:24:04.50         -0.031406751
2019-03-10/18:24:04.53         -0.030145079
2019-03-10/18:24:04.56         -0.020735175
2019-03-10/18:24:04.59         -0.062190041
2019-03-10/18:24:04.62         -0.042093349
2019-03-10/18:24:04.65         -0.022610015
2019-03-10/18:24:04.68          -0.10291940
2019-03-10/18:24:04.71         -0.021700963
2019-03-10/18:24:04.75          0.018979000
2019-03-10/18:24:04.78         -0.046665898
2019-03-10/18:24:04.81         -0.012215349
2019-03-10/18:24:04.84        -0.0044552131
2019-03-10/18:24:04.87          0.045581296
2019-03-10/18:24:04.90        -0.0069806201
2019-03-10/18:24:04.93         -0.011180619
2019-03-10/18:24:04.96          0.051285745
2019-03-10/18:24:05.00         -0.010791681
2019-03-10/18:24:05.03         0.0027084430
2019-03-10/18:24:05.06         -0.023549871
2019-03-10/18:24:05.09         -0.018343512
2019-03-10/18:24:05.12         -0.070646252
2019-03-10/18:24:05.15         -0.055347614
2019-03-10/18:24:05.18         -0.046535947
2019-03-10/18:24:05.21         -0.012529934
2019-03-10/18:24:05.25         -0.045741693
2019-03-10/18:24:05.28         -0.054743842
2019-03-10/18:24:05.31         -0.064036165
2019-03-10/18:24:05.34          0.013906813
2019-03-10/18:24:05.37         -0.018599032
2019-03-10/18:24:05.40          0.043672941
2019-03-10/18:24:05.43        -0.0065393939
2019-03-10/18:24:05.46         0.0033634471
2019-03-10/18:24:05.50         -0.047445083
2019-03-10/18:24:05.53       -0.00092663099
2019-03-10/18:24:05.56          0.035379354
2019-03-10/18:24:05.59          0.051050032
2019-03-10/18:24:05.62          0.010052484
2019-03-10/18:24:05.65         0.0098183303
2019-03-10/18:24:05.68         -0.040595224
2019-03-10/18:24:05.71        -0.0061633551
2019-03-10/18:24:05.75         -0.023484741
2019-03-10/18:24:05.78          0.027838855
2019-03-10/18:24:05.81          0.013973247
2019-03-10/18:24:05.84         -0.024420742
2019-03-10/18:24:05.87         -0.049725749
2019-03-10/18:24:05.90         -0.050229972
2019-03-10/18:24:05.93         -0.013915259
2019-03-10/18:24:05.96         0.0029598328
2019-03-10/18:24:06.00         -0.012848395
2019-03-10/18:24:06.03         -0.023871925
2019-03-10/18:24:06.06         -0.052137132
2019-03-10/18:24:06.09         -0.092964897
2019-03-10/18:24:06.12         -0.025638822
2019-03-10/18:24:06.15         -0.029490551
2019-03-10/18:24:06.18       -0.00084661570
2019-03-10/18:24:06.21         0.0021424757
2019-03-10/18:24:06.25         -0.061554936
2019-03-10/18:24:06.28         -0.027772421
2019-03-10/18:24:06.31          0.015870690
2019-03-10/18:24:06.34         -0.020744099
2019-03-10/18:24:06.37          0.025335211
2019-03-10/18:24:06.40        -0.0017983277
2019-03-10/18:24:06.43         -0.019988166
2019-03-10/18:24:06.46         0.0013689736
2019-03-10/18:24:06.50         -0.062091048
2019-03-10/18:24:06.53         -0.011009533
2019-03-10/18:24:06.56         0.0038069201
2019-03-10/18:24:06.59         -0.049374317
2019-03-10/18:24:06.62        -0.0081770648
2019-03-10/18:24:06.65         -0.032322170
2019-03-10/18:24:06.68         -0.039052213
2019-03-10/18:24:06.71        -0.0094681054
2019-03-10/18:24:06.75         -0.012519494
2019-03-10/18:24:06.78         -0.026557121
2019-03-10/18:24:06.81         -0.023232869
2019-03-10/18:24:06.84         -0.034438473
2019-03-10/18:24:06.87        -0.0084254168
2019-03-10/18:24:06.90         0.0060948807
2019-03-10/18:24:06.93          0.023145707
2019-03-10/18:24:06.96          0.065587646
2019-03-10/18:24:07.00          0.042698308
2019-03-10/18:24:07.03          0.013187909
2019-03-10/18:24:07.06          0.087270434
2019-03-10/18:24:07.09           0.10088368
2019-03-10/18:24:07.12          0.043795406
2019-03-10/18:24:07.15          0.048433944
2019-03-10/18:24:07.18          0.037515965
2019-03-10/18:24:07.21         -0.019671061
2019-03-10/18:24:07.25        -0.0058920474
2019-03-10/18:24:07.28         -0.072862962
2019-03-10/18:24:07.31         -0.084494767
2019-03-10/18:24:07.34         -0.091578263
2019-03-10/18:24:07.37         -0.090195922
2019-03-10/18:24:07.40         -0.097505007
2019-03-10/18:24:07.43         -0.097483335
2019-03-10/18:24:07.46         -0.056040674
2019-03-10/18:24:07.50          0.011329571
2019-03-10/18:24:07.53         -0.022083291
2019-03-10/18:24:07.56          0.022709740
2019-03-10/18:24:07.59          0.046617972
2019-03-10/18:24:07.62          0.017249109
2019-03-10/18:24:07.65          0.037311689
2019-03-10/18:24:07.68          0.067334095
2019-03-10/18:24:07.71          0.021593232
2019-03-10/18:24:07.75          0.017734158
2019-03-10/18:24:07.78         -0.045801996
2019-03-10/18:24:07.81         -0.043437809
2019-03-10/18:24:07.84         -0.022875178
2019-03-10/18:24:07.87         -0.050275113
2019-03-10/18:24:07.90         -0.064409129
2019-03-10/18:24:07.93         -0.091937306
2019-03-10/18:24:07.96         -0.032890302
2019-03-10/18:24:08.00         -0.049052005
2019-03-10/18:24:08.03         -0.054906249
2019-03-10/18:24:08.06         -0.023986227
2019-03-10/18:24:08.09         -0.041375556
2019-03-10/18:24:08.12         -0.028061335
2019-03-10/18:24:08.15         0.0050518065
2019-03-10/18:24:08.18         0.0076097136
2019-03-10/18:24:08.21          0.041136439
2019-03-10/18:24:08.25         0.0071795659
2019-03-10/18:24:08.28          0.039138191
2019-03-10/18:24:08.31          0.023488950
2019-03-10/18:24:08.34          0.017234525
2019-03-10/18:24:08.37         -0.010706522
2019-03-10/18:24:08.40          0.014613421
2019-03-10/18:24:08.43          0.010155506
2019-03-10/18:24:08.46          0.018511027
2019-03-10/18:24:08.50         0.0032251108
2019-03-10/18:24:08.53         -0.024057324
2019-03-10/18:24:08.56         -0.010760491
2019-03-10/18:24:08.59         -0.016612247
2019-03-10/18:24:08.62         -0.015632686
2019-03-10/18:24:08.65         -0.021740294
2019-03-10/18:24:08.68         -0.039443048
2019-03-10/18:24:08.71         -0.025869215
2019-03-10/18:24:08.75         -0.029680758
2019-03-10/18:24:08.78         -0.028864558
2019-03-10/18:24:08.81          0.030354480
2019-03-10/18:24:08.84          0.020287065
2019-03-10/18:24:08.87          0.022234338
2019-03-10/18:24:08.90          0.021713228
2019-03-10/18:24:08.93          0.010397720
2019-03-10/18:24:08.96          0.051251456
2019-03-10/18:24:09.00          0.013171884
2019-03-10/18:24:09.03          0.055604466
2019-03-10/18:24:09.06         -0.016721133
2019-03-10/18:24:09.09         -0.041356478
2019-03-10/18:24:09.12         -0.013381945
2019-03-10/18:24:09.15         -0.028180464
2019-03-10/18:24:09.18         0.0086196145
2019-03-10/18:24:09.21        -0.0096292195
2019-03-10/18:24:09.25         -0.036107272
2019-03-10/18:24:09.28         -0.033469421
2019-03-10/18:24:09.31         -0.054565758
2019-03-10/18:24:09.34          0.029778288
2019-03-10/18:24:09.37         -0.025615496
2019-03-10/18:24:09.40          0.027951819
2019-03-10/18:24:09.43          0.010688212
2019-03-10/18:24:09.46         -0.010564112
2019-03-10/18:24:09.50          0.043814803
2019-03-10/18:24:09.53        -0.0075410423
2019-03-10/18:24:09.56        -0.0087289873
2019-03-10/18:24:09.59         -0.032439444
2019-03-10/18:24:09.62         -0.022760748
2019-03-10/18:24:09.65        -0.0039475339
2019-03-10/18:24:09.68         -0.035599263
2019-03-10/18:24:09.71         0.0015636231
2019-03-10/18:24:09.75          0.017998195
2019-03-10/18:24:09.78         -0.026201612
2019-03-10/18:24:09.81          0.024526133
2019-03-10/18:24:09.84          0.027950242
2019-03-10/18:24:09.87          0.020815162
2019-03-10/18:24:09.90          0.036660374
2019-03-10/18:24:09.93          0.042612852
2019-03-10/18:24:09.96         -0.019884953
2019-03-10/18:24:10.00         -0.012481878
2019-03-10/18:24:10.03         -0.038009675
2019-03-10/18:24:10.06         -0.045340304
2019-03-10/18:24:10.09         -0.061795074
2019-03-10/18:24:10.12         -0.038186723
2019-03-10/18:24:10.15         -0.060484440
2019-03-10/18:24:10.18         -0.077701089
2019-03-10/18:24:10.21         -0.067649290
2019-03-10/18:24:10.25         -0.019208183
2019-03-10/18:24:10.28         -0.054097340
2019-03-10/18:24:10.31         -0.017149962
2019-03-10/18:24:10.34          0.027183423
2019-03-10/18:24:10.37         0.0069533213
2019-03-10/18:24:10.40         0.0086817755
2019-03-10/18:24:10.43       -0.00093441490
2019-03-10/18:24:10.46         -0.021092642
2019-03-10/18:24:10.50          0.036869829
2019-03-10/18:24:10.53          0.023640560
2019-03-10/18:24:10.56          0.013567184
2019-03-10/18:24:10.59         -0.010873862
2019-03-10/18:24:10.62         -0.020656354
2019-03-10/18:24:10.65          0.011128597
2019-03-10/18:24:10.68         -0.035034306
2019-03-10/18:24:10.71        -0.0041893872
2019-03-10/18:24:10.75          0.032114065
2019-03-10/18:24:10.78         -0.042655254
2019-03-10/18:24:10.81         -0.033720183
2019-03-10/18:24:10.84         -0.046830134
2019-03-10/18:24:10.87         -0.037711337
2019-03-10/18:24:10.90         -0.023231310
2019-03-10/18:24:10.93         0.0053278370
2019-03-10/18:24:10.96          0.012190211
2019-03-10/18:24:11.00          0.052004630
2019-03-10/18:24:11.03         0.0075218283
2019-03-10/18:24:11.06          0.038957497
2019-03-10/18:24:11.09          0.025278237
2019-03-10/18:24:11.12          0.058448580
2019-03-10/18:24:11.15          0.032202683
2019-03-10/18:24:11.18          0.042388028
2019-03-10/18:24:11.21         -0.027203960
2019-03-10/18:24:11.25         -0.019522994
2019-03-10/18:24:11.28         -0.041129406
2019-03-10/18:24:11.31         -0.056989816
2019-03-10/18:24:11.34         -0.092976489
2019-03-10/18:24:11.37         -0.063008249
2019-03-10/18:24:11.40         -0.089086908
2019-03-10/18:24:11.43         -0.077939864
2019-03-10/18:24:11.46         -0.070571979
2019-03-10/18:24:11.50         -0.050940258
2019-03-10/18:24:11.53         -0.023286096
2019-03-10/18:24:11.56         -0.035773998
2019-03-10/18:24:11.59         -0.024638577
2019-03-10/18:24:11.62       -0.00036119608
2019-03-10/18:24:11.65         -0.017692288
2019-03-10/18:24:11.68          0.016254789
2019-03-10/18:24:11.71          0.034974989
2019-03-10/18:24:11.75         0.0035911485
2019-03-10/18:24:11.78         -0.015427813
2019-03-10/18:24:11.81         -0.017573749
2019-03-10/18:24:11.84         -0.026920691
2019-03-10/18:24:11.87         -0.024913441
2019-03-10/18:24:11.90         -0.013803109
2019-03-10/18:24:11.93         -0.033524174
2019-03-10/18:24:11.96         -0.019281246
2019-03-10/18:24:12.00         -0.085386813
2019-03-10/18:24:12.03         -0.059034511
2019-03-10/18:24:12.06         -0.059961646
2019-03-10/18:24:12.09         -0.063052611
2019-03-10/18:24:12.12         -0.049162777
2019-03-10/18:24:12.15         -0.029913841
2019-03-10/18:24:12.18         -0.017592962
2019-03-10/18:24:12.21         -0.035263958
2019-03-10/18:24:12.25         -0.060520152
2019-03-10/18:24:12.28          0.025079034
2019-03-10/18:24:12.31         -0.036840817
2019-03-10/18:24:12.34          0.026338638
2019-03-10/18:24:12.37          0.038393391
2019-03-10/18:24:12.40          0.014114984
2019-03-10/18:24:12.43         -0.030294460
2019-03-10/18:24:12.46         -0.026877573
2019-03-10/18:24:12.50         -0.038997984
2019-03-10/18:24:12.53          0.020995016
2019-03-10/18:24:12.56         -0.064282461
2019-03-10/18:24:12.59         -0.027203792
2019-03-10/18:24:12.62         -0.047692811
2019-03-10/18:24:12.65         -0.093389915
2019-03-10/18:24:12.68         -0.063816435
2019-03-10/18:24:12.71         -0.015405943
2019-03-10/18:24:12.75         -0.025769029
2019-03-10/18:24:12.78         -0.029742454
2019-03-10/18:24:12.81         -0.044795832
2019-03-10/18:24:12.84         0.0015183675
2019-03-10/18:24:12.87         -0.022855878
2019-03-10/18:24:12.90        -0.0087592241
2019-03-10/18:24:12.93         0.0054539714
2019-03-10/18:24:12.96        0.00077252894
2019-03-10/18:24:13.00         -0.019368518
2019-03-10/18:24:13.03         -0.026559578
2019-03-10/18:24:13.06        0.00085872201
2019-03-10/18:24:13.09         -0.035010782
2019-03-10/18:24:13.12         -0.021660760
2019-03-10/18:24:13.15         -0.019013502
2019-03-10/18:24:13.18         -0.043136287
2019-03-10/18:24:13.21         -0.012059791
2019-03-10/18:24:13.25         -0.011843946
2019-03-10/18:24:13.28         -0.028240308
2019-03-10/18:24:13.31         -0.062575509
2019-03-10/18:24:13.34         -0.032358963
2019-03-10/18:24:13.37         -0.019460437
2019-03-10/18:24:13.40         -0.041525106
2019-03-10/18:24:13.43          0.030014402
2019-03-10/18:24:13.46        0.00075957597
2019-03-10/18:24:13.50         -0.062464088
2019-03-10/18:24:13.53         -0.052701692
2019-03-10/18:24:13.56         -0.057360604
2019-03-10/18:24:13.59         -0.029639116
2019-03-10/18:24:13.62         -0.018392492
2019-03-10/18:24:13.65         -0.029845916
2019-03-10/18:24:13.68         -0.035528034
2019-03-10/18:24:13.71         -0.075600998
2019-03-10/18:24:13.75         -0.039097223
2019-03-10/18:24:13.78         -0.028411505
2019-03-10/18:24:13.81         -0.029351979
2019-03-10/18:24:13.84        -0.0071548596
2019-03-10/18:24:13.87          0.019318034
2019-03-10/18:24:13.90         -0.032223100
2019-03-10/18:24:13.93         -0.032890006
2019-03-10/18:24:13.96         -0.058435032
2019-03-10/18:24:14.00         -0.025061368
2019-03-10/18:24:14.03         -0.081126976
2019-03-10/18:24:14.06         -0.012263193
2019-03-10/18:24:14.09         -0.092585081
2019-03-10/18:24:14.12         -0.066245643
2019-03-10/18:24:14.15          -0.13075320
2019-03-10/18:24:14.18         -0.085707729
2019-03-10/18:24:14.21         -0.092585507
2019-03-10/18:24:14.25         -0.091655033
2019-03-10/18:24:14.28          -0.10370689
2019-03-10/18:24:14.31         -0.014725247
2019-03-10/18:24:14.34         -0.085612042
2019-03-10/18:24:14.37          0.030632340
2019-03-10/18:24:14.40         -0.013123914
2019-03-10/18:24:14.43          0.030795345
2019-03-10/18:24:14.46         0.0040412366
2019-03-10/18:24:14.50          0.051233319
2019-03-10/18:24:14.53          0.071771102
2019-03-10/18:24:14.56          0.045726319
2019-03-10/18:24:14.59         -0.026210584
2019-03-10/18:24:14.62          0.013417219
2019-03-10/18:24:14.65         -0.017040431
2019-03-10/18:24:14.68         -0.039255138
2019-03-10/18:24:14.71         -0.046295428
2019-03-10/18:24:14.75         -0.013982102
2019-03-10/18:24:14.78          -0.11022983
2019-03-10/18:24:14.81         -0.048115022
2019-03-10/18:24:14.84         -0.073376958
2019-03-10/18:24:14.87         -0.044458388
2019-03-10/18:24:14.90         -0.094061934
2019-03-10/18:24:14.93         -0.052318509
2019-03-10/18:24:14.96         -0.039643428
2019-03-10/18:24:15.00         -0.029339933
2019-03-10/18:24:15.03         -0.033342954
2019-03-10/18:24:15.06        -0.0042369414
2019-03-10/18:24:15.09         -0.034928104
2019-03-10/18:24:15.12         -0.027682138
2019-03-10/18:24:15.15         -0.023020439
2019-03-10/18:24:15.18          0.013265092
2019-03-10/18:24:15.21         -0.019792157
2019-03-10/18:24:15.25         -0.039994291
2019-03-10/18:24:15.28         -0.042139783
2019-03-10/18:24:15.31         -0.076991791
2019-03-10/18:24:15.34         -0.062899524
2019-03-10/18:24:15.37         -0.072801870
2019-03-10/18:24:15.40         -0.076347898
2019-03-10/18:24:15.43         -0.073564218
2019-03-10/18:24:15.46         -0.089326648
2019-03-10/18:24:15.50          -0.10400916
2019-03-10/18:24:15.53         -0.082747453
2019-03-10/18:24:15.56         -0.067320542
2019-03-10/18:24:15.59         -0.069045757
2019-03-10/18:24:15.62         -0.031456694
2019-03-10/18:24:15.65        -0.0060643704
2019-03-10/18:24:15.68        -0.0068094922
2019-03-10/18:24:15.71         -0.024586883
2019-03-10/18:24:15.75        -0.0060866309
2019-03-10/18:24:15.78         0.0094954507
2019-03-10/18:24:15.81          0.022845745
2019-03-10/18:24:15.84         -0.014666707
2019-03-10/18:24:15.87        0.00071248855
2019-03-10/18:24:15.90         -0.064121999
2019-03-10/18:24:15.93         -0.058711468
2019-03-10/18:24:15.96         -0.046126659
2019-03-10/18:24:16.00         -0.064815798
2019-03-10/18:24:16.03         -0.069930489
2019-03-10/18:24:16.06         -0.067346067
2019-03-10/18:24:16.09         -0.073851784
2019-03-10/18:24:16.12         -0.067374767
2019-03-10/18:24:16.15         -0.066037017
2019-03-10/18:24:16.18         -0.010138502
2019-03-10/18:24:16.21         -0.034847958
2019-03-10/18:24:16.25         -0.031973678
2019-03-10/18:24:16.28         -0.020947991
2019-03-10/18:24:16.31         -0.025810509
2019-03-10/18:24:16.34         -0.077715213
2019-03-10/18:24:16.37         -0.042464207
2019-03-10/18:24:16.40         -0.046550655
2019-03-10/18:24:16.43         -0.045560949
2019-03-10/18:24:16.46         -0.054745684
2019-03-10/18:24:16.50         -0.074885083
2019-03-10/18:24:16.53         -0.050150216
2019-03-10/18:24:16.56         -0.048666249
2019-03-10/18:24:16.59         -0.062033704
2019-03-10/18:24:16.62        -0.0086890016
2019-03-10/18:24:16.65         -0.041057918
2019-03-10/18:24:16.68         -0.015953039
2019-03-10/18:24:16.71        -0.0078989499
2019-03-10/18:24:16.75         -0.013221482
2019-03-10/18:24:16.78          0.017070479
2019-03-10/18:24:16.81         -0.046983875
2019-03-10/18:24:16.84         -0.029599791
2019-03-10/18:24:16.87        -0.0061667824
2019-03-10/18:24:16.90         -0.015719419
2019-03-10/18:24:16.93         -0.011094147
2019-03-10/18:24:16.96         -0.049941777
2019-03-10/18:24:17.00         -0.053536387
2019-03-10/18:24:17.03         -0.028606283
2019-03-10/18:24:17.06         -0.091966530
2019-03-10/18:24:17.09         -0.020107651
2019-03-10/18:24:17.12         -0.043446293
2019-03-10/18:24:17.15         -0.033581663
2019-03-10/18:24:17.18         -0.054949704
2019-03-10/18:24:17.21         -0.051095126
2019-03-10/18:24:17.25          0.011643288
2019-03-10/18:24:17.28         -0.018052480
2019-03-10/18:24:17.31         -0.040821157
2019-03-10/18:24:17.34         0.0018980188
2019-03-10/18:24:17.37         -0.052885848
2019-03-10/18:24:17.40         -0.060186272
2019-03-10/18:24:17.43         -0.062123300
2019-03-10/18:24:17.46         -0.065371848
2019-03-10/18:24:17.50         -0.058156776
2019-03-10/18:24:17.53         -0.084282060
2019-03-10/18:24:17.56         -0.058639612
2019-03-10/18:24:17.59         -0.072050144
2019-03-10/18:24:17.62         -0.068571376
2019-03-10/18:24:17.65         -0.055197838
2019-03-10/18:24:17.68         -0.011407531
2019-03-10/18:24:17.71        -0.0037714007
2019-03-10/18:24:17.75         -0.026704430
2019-03-10/18:24:17.78         -0.023327619
2019-03-10/18:24:17.81         -0.033987654
2019-03-10/18:24:17.84         0.0020660828
2019-03-10/18:24:17.87         -0.026684936
2019-03-10/18:24:17.90         -0.055169767
2019-03-10/18:24:17.93         -0.010984931
2019-03-10/18:24:17.96         -0.047557890
2019-03-10/18:24:18.00         -0.073820145
2019-03-10/18:24:18.03         -0.029853396
2019-03-10/18:24:18.06         -0.048402565
2019-03-10/18:24:18.09         -0.058472596
2019-03-10/18:24:18.12          -0.10661956
2019-03-10/18:24:18.15         -0.049675941
2019-03-10/18:24:18.18         -0.033693605
2019-03-10/18:24:18.21         -0.040336189
2019-03-10/18:24:18.25         -0.032217381
2019-03-10/18:24:18.28         -0.029233419
2019-03-10/18:24:18.31         -0.019127062
2019-03-10/18:24:18.34         -0.021349742
2019-03-10/18:24:18.37         0.0045916968
2019-03-10/18:24:18.40         -0.019719384
2019-03-10/18:24:18.43        -0.0062281368
2019-03-10/18:24:18.46          0.034007283
2019-03-10/18:24:18.50        -0.0015600456
2019-03-10/18:24:18.53         0.0078177303
2019-03-10/18:24:18.56        0.00077233889
2019-03-10/18:24:18.59         -0.025728810
2019-03-10/18:24:18.62          0.011494087
2019-03-10/18:24:18.65         -0.012357958
2019-03-10/18:24:18.68         -0.030905019
2019-03-10/18:24:18.71         -0.031206686
2019-03-10/18:24:18.75         -0.055676057
2019-03-10/18:24:18.78         -0.059404133
2019-03-10/18:24:18.81         -0.047618048
2019-03-10/18:24:18.84         -0.047811779
2019-03-10/18:24:18.87         -0.049629258
2019-03-10/18:24:18.90         -0.068230909
2019-03-10/18:24:18.93         -0.082112442
2019-03-10/18:24:18.96         -0.033453202
2019-03-10/18:24:19.00         -0.042033367
2019-03-10/18:24:19.03         -0.048071825
2019-03-10/18:24:19.06       -0.00097372251
2019-03-10/18:24:19.09        -0.0057338484
2019-03-10/18:24:19.12         -0.019891863
2019-03-10/18:24:19.15         0.0081374435
2019-03-10/18:24:19.18        -0.0035060608
2019-03-10/18:24:19.21         0.0098890191
2019-03-10/18:24:19.25        -0.0036726398
2019-03-10/18:24:19.28         -0.031764200
2019-03-10/18:24:19.31         -0.018162227
2019-03-10/18:24:19.34         -0.090106540
2019-03-10/18:24:19.37         -0.066370775
2019-03-10/18:24:19.40         -0.046267140
2019-03-10/18:24:19.43         -0.066540440
2019-03-10/18:24:19.46         -0.065649574
2019-03-10/18:24:19.50          -0.10320480
2019-03-10/18:24:19.53         -0.078953213
2019-03-10/18:24:19.56         -0.050077338
2019-03-10/18:24:19.59         -0.032809087
2019-03-10/18:24:19.62         -0.010735504
2019-03-10/18:24:19.65         -0.039580345
2019-03-10/18:24:19.68         -0.049802909
2019-03-10/18:24:19.71         -0.043028848
2019-03-10/18:24:19.75         -0.033531048
2019-03-10/18:24:19.78          0.051202016
2019-03-10/18:24:19.81          0.035280577
2019-03-10/18:24:19.84        -0.0086255211
2019-03-10/18:24:19.87         -0.034644613
2019-03-10/18:24:19.90         -0.024149592
2019-03-10/18:24:19.93         -0.028037532
2019-03-10/18:24:19.96         -0.015317670
2019-03-10/18:24:20.00         -0.012217021
2019-03-10/18:24:20.03         -0.029841436
2019-03-10/18:24:20.06         -0.071330925
2019-03-10/18:24:20.09         -0.048799774
2019-03-10/18:24:20.12         -0.020044382
2019-03-10/18:24:20.15         -0.061596350
2019-03-10/18:24:20.18         -0.019881337
2019-03-10/18:24:20.21         -0.041633389
2019-03-10/18:24:20.25         -0.043444525
2019-03-10/18:24:20.28         -0.060348159
2019-03-10/18:24:20.31         -0.019045732
2019-03-10/18:24:20.34         -0.041734943
2019-03-10/18:24:20.37         -0.039262430
2019-03-10/18:24:20.40         -0.050909286
2019-03-10/18:24:20.43         -0.015073475
2019-03-10/18:24:20.46         -0.072542259
2019-03-10/18:24:20.50         -0.033756900
2019-03-10/18:24:20.53         -0.031346703
2019-03-10/18:24:20.56         -0.046200849
2019-03-10/18:24:20.59         -0.051604314
2019-03-10/18:24:20.62         -0.043140492
2019-03-10/18:24:20.65         -0.045317930
2019-03-10/18:24:20.68         -0.045378954
2019-03-10/18:24:20.71         -0.041427471
2019-03-10/18:24:20.75         -0.042642071
2019-03-10/18:24:20.78         -0.026453726
2019-03-10/18:24:20.81         -0.037400710
2019-03-10/18:24:20.84         0.0057671150
2019-03-10/18:24:20.87       -0.00037393316
2019-03-10/18:24:20.90          0.018697704
2019-03-10/18:24:20.93         -0.018487330
2019-03-10/18:24:20.96         0.0071116882
2019-03-10/18:24:21.00        -0.0019909576
2019-03-10/18:24:21.03          0.029994638
2019-03-10/18:24:21.06         -0.013931657
2019-03-10/18:24:21.09         -0.012059100
2019-03-10/18:24:21.12        -0.0053737617
2019-03-10/18:24:21.15        -0.0081519681
2019-03-10/18:24:21.18         -0.025869655
2019-03-10/18:24:21.21        -0.0048434435
2019-03-10/18:24:21.25         -0.050046222
2019-03-10/18:24:21.28         -0.038302778
2019-03-10/18:24:21.31         -0.078014246
2019-03-10/18:24:21.34         -0.058835457
2019-03-10/18:24:21.37         -0.047889356
2019-03-10/18:24:21.40         -0.087938848
2019-03-10/18:24:21.43          -0.11931520
2019-03-10/18:24:21.46         -0.094237271
2019-03-10/18:24:21.50         -0.079776563
2019-03-10/18:24:21.53         -0.045564074
2019-03-10/18:24:21.56         -0.040030894
2019-03-10/18:24:21.59        -0.0033418552
2019-03-10/18:24:21.62         -0.015772837
2019-03-10/18:24:21.65         -0.025113359
2019-03-10/18:24:21.68        -0.0043438060
2019-03-10/18:24:21.71          0.026602023
2019-03-10/18:24:21.75          0.020349216
2019-03-10/18:24:21.78          0.019996955
2019-03-10/18:24:21.81        -0.0084486145
2019-03-10/18:24:21.84         -0.022927453
2019-03-10/18:24:21.87         -0.043904807
2019-03-10/18:24:21.90         -0.020741292
2019-03-10/18:24:21.93         -0.029752547
2019-03-10/18:24:21.96         -0.051997401
2019-03-10/18:24:22.00         -0.052761683
2019-03-10/18:24:22.03         -0.072908459
2019-03-10/18:24:22.06         -0.079620812
2019-03-10/18:24:22.09         -0.047198064
2019-03-10/18:24:22.12         -0.048866365
2019-03-10/18:24:22.15         -0.041878953
2019-03-10/18:24:22.18         -0.039268411
2019-03-10/18:24:22.21         -0.023783981
2019-03-10/18:24:22.25         0.0081852731
2019-03-10/18:24:22.28         -0.015062628
2019-03-10/18:24:22.31          0.033018891
2019-03-10/18:24:22.34         0.0058701246
2019-03-10/18:24:22.37         -0.022220586
2019-03-10/18:24:22.40         -0.012975815
2019-03-10/18:24:22.43         -0.039532194
2019-03-10/18:24:22.46         -0.014816400
2019-03-10/18:24:22.50         -0.055723458
2019-03-10/18:24:22.53         -0.048255428
2019-03-10/18:24:22.56         -0.054569094
2019-03-10/18:24:22.59         -0.093529254
2019-03-10/18:24:22.62         -0.058557531
2019-03-10/18:24:22.65         -0.039741454
2019-03-10/18:24:22.68         -0.042397359
2019-03-10/18:24:22.71        -0.0076810744
2019-03-10/18:24:22.75         -0.074546262
2019-03-10/18:24:22.78        -0.0069570576
2019-03-10/18:24:22.81         -0.022691336
2019-03-10/18:24:22.84         -0.033575134
2019-03-10/18:24:22.87         -0.029292199
2019-03-10/18:24:22.90         -0.016467224
2019-03-10/18:24:22.93         -0.017251872
2019-03-10/18:24:22.96         -0.017389255
2019-03-10/18:24:23.00        0.00089404028
2019-03-10/18:24:23.03         0.0074910933
2019-03-10/18:24:23.06         -0.015484616
2019-03-10/18:24:23.09         -0.039428358
2019-03-10/18:24:23.12         0.0058008339
2019-03-10/18:24:23.15         -0.015586624
2019-03-10/18:24:23.18         -0.027998415
2019-03-10/18:24:23.21         -0.063748000
2019-03-10/18:24:23.25         -0.042000776
2019-03-10/18:24:23.28         -0.064482569
2019-03-10/18:24:23.31         -0.018876784
2019-03-10/18:24:23.34         -0.044719538
2019-03-10/18:24:23.37         -0.033937537
2019-03-10/18:24:23.40         -0.044689601
2019-03-10/18:24:23.43         -0.022483781
2019-03-10/18:24:23.46         -0.049042164
2019-03-10/18:24:23.50         -0.016201018
2019-03-10/18:24:23.53         -0.027841956
2019-03-10/18:24:23.56         0.0047066848
2019-03-10/18:24:23.59         -0.072072271
2019-03-10/18:24:23.62         -0.032817250
2019-03-10/18:24:23.65         -0.023561980
2019-03-10/18:24:23.68         -0.044642448
2019-03-10/18:24:23.71         -0.048096305
2019-03-10/18:24:23.75         -0.042513441
2019-03-10/18:24:23.78         -0.032055811
2019-03-10/18:24:23.81         -0.076081959
2019-03-10/18:24:23.84         -0.079980972
2019-03-10/18:24:23.87         -0.042415702
2019-03-10/18:24:23.90         -0.055020638
2019-03-10/18:24:23.93         -0.051952418
2019-03-10/18:24:23.96         -0.070537998
2019-03-10/18:24:24.00         -0.042156903
2019-03-10/18:24:24.03         -0.041485056
2019-03-10/18:24:24.06         -0.069918338
2019-03-10/18:24:24.09         -0.033205720
2019-03-10/18:24:24.12         -0.077761175
2019-03-10/18:24:24.15         -0.073878186
2019-03-10/18:24:24.18         -0.084177379
2019-03-10/18:24:24.21         -0.080499566
2019-03-10/18:24:24.25         -0.038323433
2019-03-10/18:24:24.28         -0.099720087
2019-03-10/18:24:24.31         -0.055867158
2019-03-10/18:24:24.34         -0.092412023
2019-03-10/18:24:24.37         -0.077499448
2019-03-10/18:24:24.40         -0.085620523
2019-03-10/18:24:24.43         -0.038743977
2019-03-10/18:24:24.46         -0.053432411
2019-03-10/18:24:24.50         -0.060353672
2019-03-10/18:24:24.53         -0.091155703
2019-03-10/18:24:24.56         -0.058892914
2019-03-10/18:24:24.59         -0.092997469
2019-03-10/18:24:24.62         -0.048577221
2019-03-10/18:24:24.65         -0.075011907
2019-03-10/18:24:24.68         -0.015359849
2019-03-10/18:24:24.71         -0.077167143
2019-03-10/18:24:24.75         -0.058603118
2019-03-10/18:24:24.78         -0.075115735
2019-03-10/18:24:24.81         -0.080385426
2019-03-10/18:24:24.84         -0.085482709
2019-03-10/18:24:24.87          -0.10507135
2019-03-10/18:24:24.90          -0.10185222
2019-03-10/18:24:24.93         -0.087581669
2019-03-10/18:24:24.96         -0.095333356
2019-03-10/18:24:25.00         -0.097148579
2019-03-10/18:24:25.03         -0.075518825
2019-03-10/18:24:25.06         -0.044163955
2019-03-10/18:24:25.09         -0.017450002
2019-03-10/18:24:25.12         -0.050212448
2019-03-10/18:24:25.15         -0.022930521
2019-03-10/18:24:25.18         -0.024172198
2019-03-10/18:24:25.21         -0.033626412
2019-03-10/18:24:25.25         -0.044317219
2019-03-10/18:24:25.28         -0.043264398
2019-03-10/18:24:25.31         -0.058596436
2019-03-10/18:24:25.34          -0.10739235
2019-03-10/18:24:25.37         -0.096400672
2019-03-10/18:24:25.40         -0.072019885
2019-03-10/18:24:25.43         -0.085537917
2019-03-10/18:24:25.46         -0.081834515
2019-03-10/18:24:25.50         -0.065655852
2019-03-10/18:24:25.53         -0.088477170
2019-03-10/18:24:25.56         -0.054119043
2019-03-10/18:24:25.59         -0.044613055
2019-03-10/18:24:25.62         -0.048012886
2019-03-10/18:24:25.65         -0.038660601
2019-03-10/18:24:25.68         -0.012149674
2019-03-10/18:24:25.71         -0.012816864
2019-03-10/18:24:25.75        -0.0043636738
2019-03-10/18:24:25.78         -0.051703968
2019-03-10/18:24:25.81         -0.018967600
2019-03-10/18:24:25.84         -0.051298321
2019-03-10/18:24:25.87         -0.048094174
2019-03-10/18:24:25.90         -0.032046676
2019-03-10/18:24:25.93         -0.084732434
2019-03-10/18:24:25.96         -0.099148012
2019-03-10/18:24:26.00         -0.087536022
2019-03-10/18:24:26.03         -0.096789361
2019-03-10/18:24:26.06         -0.049560098
2019-03-10/18:24:26.09         -0.088467991
2019-03-10/18:24:26.12         -0.075141086
2019-03-10/18:24:26.15         -0.073370088
2019-03-10/18:24:26.18         -0.054712086
2019-03-10/18:24:26.21         -0.016214736
2019-03-10/18:24:26.25         -0.022553727
2019-03-10/18:24:26.28         -0.020271596
2019-03-10/18:24:26.31         -0.025848455
2019-03-10/18:24:26.34         -0.050546220
2019-03-10/18:24:26.37         -0.072024233
2019-03-10/18:24:26.40         -0.031711168
2019-03-10/18:24:26.43         -0.042501346
2019-03-10/18:24:26.46         -0.066887172
2019-03-10/18:24:26.50         -0.059921268
2019-03-10/18:24:26.53         -0.057159170
2019-03-10/18:24:26.56         -0.089600512
2019-03-10/18:24:26.59         -0.058601786
2019-03-10/18:24:26.62         -0.056368389
2019-03-10/18:24:26.65         -0.029770589
2019-03-10/18:24:26.68         -0.096732786
2019-03-10/18:24:26.71         -0.074423497
2019-03-10/18:24:26.75         -0.050418458
2019-03-10/18:24:26.78         -0.051143852
2019-03-10/18:24:26.81         -0.055722956
2019-03-10/18:24:26.84         -0.045568858
2019-03-10/18:24:26.87         -0.041749456
2019-03-10/18:24:26.90         -0.044027366
2019-03-10/18:24:26.93         -0.010385474
2019-03-10/18:24:26.96         0.0039361549
2019-03-10/18:24:27.00        -0.0094082784
2019-03-10/18:24:27.03        -0.0057503522
2019-03-10/18:24:27.06         -0.034039307
2019-03-10/18:24:27.09         -0.032989051
2019-03-10/18:24:27.12         -0.028812869
2019-03-10/18:24:27.15         -0.027552191
2019-03-10/18:24:27.18         -0.040826771
2019-03-10/18:24:27.21         -0.053476056
2019-03-10/18:24:27.25         -0.058449593
2019-03-10/18:24:27.28         -0.087110974
2019-03-10/18:24:27.31         -0.079256783
2019-03-10/18:24:27.34         -0.054532794
2019-03-10/18:24:27.37         -0.024247645
2019-03-10/18:24:27.40        0.00029216552
2019-03-10/18:24:27.43         -0.060533829
2019-03-10/18:24:27.46         -0.019138443
2019-03-10/18:24:27.50         -0.067012959
2019-03-10/18:24:27.53         -0.028946247
2019-03-10/18:24:27.56         0.0025140172
2019-03-10/18:24:27.59          0.013921297
2019-03-10/18:24:27.62         -0.040896911
2019-03-10/18:24:27.65         -0.064270767
2019-03-10/18:24:27.68         -0.089903807
2019-03-10/18:24:27.71         -0.017128317
2019-03-10/18:24:27.75         -0.052774561
2019-03-10/18:24:27.78         -0.031839730
2019-03-10/18:24:27.81         -0.038545491
2019-03-10/18:24:27.84         -0.027241321
2019-03-10/18:24:27.87         -0.079432763
2019-03-10/18:24:27.90         -0.014125479
2019-03-10/18:24:27.93         -0.039723170
2019-03-10/18:24:27.96         -0.047801993
2019-03-10/18:24:28.00         -0.062037629
2019-03-10/18:24:28.03         -0.010882200
2019-03-10/18:24:28.06         -0.021904022
2019-03-10/18:24:28.09         -0.034750184
2019-03-10/18:24:28.12         -0.077131770
2019-03-10/18:24:28.15         -0.042231581
2019-03-10/18:24:28.18         -0.075644447
2019-03-10/18:24:28.21         -0.027255733
2019-03-10/18:24:28.25        -0.0079781431
2019-03-10/18:24:28.28         -0.057974898
2019-03-10/18:24:28.31         -0.047423326
2019-03-10/18:24:28.34         -0.024687730
2019-03-10/18:24:28.37         -0.030607966
2019-03-10/18:24:28.40         -0.024854734
2019-03-10/18:24:28.43        -0.0034804337
2019-03-10/18:24:28.46         -0.013339437
2019-03-10/18:24:28.50         -0.036611714
2019-03-10/18:24:28.53         -0.037916537
2019-03-10/18:24:28.56         -0.020803964
2019-03-10/18:24:28.59         -0.077046054
2019-03-10/18:24:28.62         -0.055151350
2019-03-10/18:24:28.65         -0.059722641
2019-03-10/18:24:28.68         -0.054744710
2019-03-10/18:24:28.71         -0.075598528
2019-03-10/18:24:28.75         -0.070473562
2019-03-10/18:24:28.78         -0.053360629
2019-03-10/18:24:28.81         -0.060949796
2019-03-10/18:24:28.84         -0.025436146
2019-03-10/18:24:28.87         -0.037138566
2019-03-10/18:24:28.90         -0.085223620
2019-03-10/18:24:28.93         -0.048697543
2019-03-10/18:24:28.96        -0.0097091359
2019-03-10/18:24:29.00         -0.041752546
2019-03-10/18:24:29.03         -0.028281102
2019-03-10/18:24:29.06         0.0089281427
2019-03-10/18:24:29.09         -0.017957664
2019-03-10/18:24:29.12         -0.029590421
2019-03-10/18:24:29.15         -0.016352814
2019-03-10/18:24:29.18          0.022392403
2019-03-10/18:24:29.21         -0.019370553
2019-03-10/18:24:29.25         -0.067439255
2019-03-10/18:24:29.28         -0.045921855
2019-03-10/18:24:29.31         -0.034620236
2019-03-10/18:24:29.34          -0.11228283
2019-03-10/18:24:29.37         -0.086788084
2019-03-10/18:24:29.40         -0.094439328
2019-03-10/18:24:29.43         -0.058141397
2019-03-10/18:24:29.46          -0.10894506
2019-03-10/18:24:29.50         -0.058545927
2019-03-10/18:24:29.53         -0.045122362
2019-03-10/18:24:29.56         -0.029867362
2019-03-10/18:24:29.59         -0.051024343
2019-03-10/18:24:29.62         -0.018229367
2019-03-10/18:24:29.65        -0.0068651659
2019-03-10/18:24:29.68        -0.0085219890
2019-03-10/18:24:29.71         -0.020378082
2019-03-10/18:24:29.75          0.017055147
2019-03-10/18:24:29.78         -0.014818704
2019-03-10/18:24:29.81        -0.0047373019
2019-03-10/18:24:29.84         -0.062542958
2019-03-10/18:24:29.87         -0.043268383
2019-03-10/18:24:29.90         -0.060729698
2019-03-10/18:24:29.93         -0.069622915
2019-03-10/18:24:29.96         -0.054273585
2019-03-10/18:24:30.00         -0.065195119
2019-03-10/18:24:30.03         -0.089494930
2019-03-10/18:24:30.06         -0.078109880
2019-03-10/18:24:30.09         -0.072930177
2019-03-10/18:24:30.12         -0.052192590
2019-03-10/18:24:30.15         -0.033046787
2019-03-10/18:24:30.18        -0.0071702810
2019-03-10/18:24:30.21         -0.038021557
2019-03-10/18:24:30.25         -0.026257467
2019-03-10/18:24:30.28         -0.034897430
2019-03-10/18:24:30.31         0.0049839922
2019-03-10/18:24:30.34         0.0017221879
2019-03-10/18:24:30.37         -0.011425567
2019-03-10/18:24:30.40         -0.012005907
2019-03-10/18:24:30.43         -0.033291093
2019-03-10/18:24:30.46         -0.063320480
2019-03-10/18:24:30.50         0.0058132490
2019-03-10/18:24:30.53         -0.054891261
2019-03-10/18:24:30.56         -0.057341436
2019-03-10/18:24:30.59         -0.088569672
2019-03-10/18:24:30.62         -0.086616178
2019-03-10/18:24:30.65         -0.086403151
2019-03-10/18:24:30.68         -0.066563342
2019-03-10/18:24:30.71         -0.074886327
2019-03-10/18:24:30.75         -0.038901083
2019-03-10/18:24:30.78         -0.059678430
2019-03-10/18:24:30.81         -0.051325672
2019-03-10/18:24:30.84         -0.055408836
2019-03-10/18:24:30.87         -0.025516528
2019-03-10/18:24:30.90         -0.048513723
2019-03-10/18:24:30.93         -0.053530967
2019-03-10/18:24:30.96         -0.041116661
2019-03-10/18:24:31.00         -0.025351431
2019-03-10/18:24:31.03         -0.056272613
2019-03-10/18:24:31.06         -0.053630796
2019-03-10/18:24:31.09         -0.030285181
2019-03-10/18:24:31.12         -0.014507594
2019-03-10/18:24:31.15         -0.036009325
2019-03-10/18:24:31.18        -0.0054353559
2019-03-10/18:24:31.21         -0.030297684
2019-03-10/18:24:31.25         -0.020007789
2019-03-10/18:24:31.28         -0.024634991
2019-03-10/18:24:31.31          0.018169242
2019-03-10/18:24:31.34         -0.017250464
2019-03-10/18:24:31.37         -0.011353165
2019-03-10/18:24:31.40         -0.040586698
2019-03-10/18:24:31.43         -0.018759647
2019-03-10/18:24:31.46         -0.034941563
2019-03-10/18:24:31.50         -0.015224541
2019-03-10/18:24:31.53         -0.046108621
2019-03-10/18:24:31.56         -0.032370558
2019-03-10/18:24:31.59         -0.073073587
2019-03-10/18:24:31.62         -0.067361993
2019-03-10/18:24:31.65         -0.039210168
2019-03-10/18:24:31.68         -0.049431369
2019-03-10/18:24:31.71         -0.035996135
2019-03-10/18:24:31.75         -0.058627236
2019-03-10/18:24:31.78         -0.036474792
2019-03-10/18:24:31.81         -0.016250846
2019-03-10/18:24:31.84         -0.053629849
2019-03-10/18:24:31.87         -0.025558449
2019-03-10/18:24:31.90        -0.0030404305
2019-03-10/18:24:31.93        -0.0083052331
2019-03-10/18:24:31.96         0.0074517229
2019-03-10/18:24:32.00         -0.036177010
2019-03-10/18:24:32.03        -0.0077296467
2019-03-10/18:24:32.06         -0.033719891
2019-03-10/18:24:32.09         -0.052878357
2019-03-10/18:24:32.12         -0.041104826
2019-03-10/18:24:32.15         -0.031694836
2019-03-10/18:24:32.18         -0.059502346
2019-03-10/18:24:32.21         -0.088323315
2019-03-10/18:24:32.25         -0.084373392
2019-03-10/18:24:32.28         -0.040917106
2019-03-10/18:24:32.31         -0.069888585
2019-03-10/18:24:32.34         -0.035884770
2019-03-10/18:24:32.37         -0.029088144
2019-03-10/18:24:32.40        -0.0037961217
2019-03-10/18:24:32.43         -0.018312559
2019-03-10/18:24:32.46         -0.011585160
2019-03-10/18:24:32.50         -0.021604985
2019-03-10/18:24:32.53         0.0023277927
2019-03-10/18:24:32.56        -0.0085408150
2019-03-10/18:24:32.59         0.0055943747
2019-03-10/18:24:32.62         -0.016519774
2019-03-10/18:24:32.65         -0.036387742
2019-03-10/18:24:32.68         -0.047734145
2019-03-10/18:24:32.71         -0.072566612
2019-03-10/18:24:32.75         -0.075986041
2019-03-10/18:24:32.78         -0.062439224
2019-03-10/18:24:32.81         -0.048169359
2019-03-10/18:24:32.84         -0.070836705
2019-03-10/18:24:32.87         -0.054980975
2019-03-10/18:24:32.90         -0.085702891
2019-03-10/18:24:32.93         -0.053411066
2019-03-10/18:24:32.96         -0.022300730
2019-03-10/18:24:33.00         -0.018830117
2019-03-10/18:24:33.03         -0.033478732
2019-03-10/18:24:33.06         -0.013053402
2019-03-10/18:24:33.09         -0.060311944
2019-03-10/18:24:33.12         -0.041315746
2019-03-10/18:24:33.15         -0.073538569
2019-03-10/18:24:33.18        -0.0034794083
2019-03-10/18:24:33.21         -0.042207434
2019-03-10/18:24:33.25         -0.053125214
2019-03-10/18:24:33.28         -0.065253292
2019-03-10/18:24:33.31         -0.034073909
2019-03-10/18:24:33.34          -0.10019087
2019-03-10/18:24:33.37         -0.074015313
2019-03-10/18:24:33.40         -0.092514872
2019-03-10/18:24:33.43         -0.042056125
2019-03-10/18:24:33.46         -0.066368005
2019-03-10/18:24:33.50         -0.040756033
2019-03-10/18:24:33.53         -0.063627230
2019-03-10/18:24:33.56         -0.055028049
2019-03-10/18:24:33.59         -0.077001498
2019-03-10/18:24:33.62         -0.024130753
2019-03-10/18:24:33.65        -0.0026149031
2019-03-10/18:24:33.68         0.0067528473
2019-03-10/18:24:33.71         -0.030663751
2019-03-10/18:24:33.75         -0.051602949
2019-03-10/18:24:33.78         -0.049972314
2019-03-10/18:24:33.81         -0.077696425
2019-03-10/18:24:33.84         -0.013983504
2019-03-10/18:24:33.87         -0.039190570
2019-03-10/18:24:33.90         -0.022755283
2019-03-10/18:24:33.93         -0.057813457
2019-03-10/18:24:33.96         -0.074714931
2019-03-10/18:24:34.00         -0.057412686
2019-03-10/18:24:34.03         -0.045330360
2019-03-10/18:24:34.06         -0.033878661
2019-03-10/18:24:34.09         -0.011846861
2019-03-10/18:24:34.12         -0.094696114
2019-03-10/18:24:34.15        -0.0017609520
2019-03-10/18:24:34.18         -0.085002496
2019-03-10/18:24:34.21         -0.073743961
2019-03-10/18:24:34.25         -0.019785327
2019-03-10/18:24:34.28        -0.0044140504
2019-03-10/18:24:34.31         -0.022189611
2019-03-10/18:24:34.34         -0.038619748
2019-03-10/18:24:34.37         -0.014520210
2019-03-10/18:24:34.40        -0.0040112016
2019-03-10/18:24:34.43         -0.051742164
2019-03-10/18:24:34.46         -0.016883373
2019-03-10/18:24:34.50         -0.013034096
2019-03-10/18:24:34.53         -0.010903398
2019-03-10/18:24:34.56         -0.061035707
2019-03-10/18:24:34.59         -0.045069702
2019-03-10/18:24:34.62         -0.051427168
2019-03-10/18:24:34.65         -0.057533189
2019-03-10/18:24:34.68         -0.031845856
2019-03-10/18:24:34.71         -0.023716857
2019-03-10/18:24:34.75         -0.019670405
2019-03-10/18:24:34.78         -0.023274658
2019-03-10/18:24:34.81         -0.062696500
2019-03-10/18:24:34.84          0.010070115
2019-03-10/18:24:34.87         -0.027433711
2019-03-10/18:24:34.90        0.00054640090
2019-03-10/18:24:34.93         -0.014417101
2019-03-10/18:24:34.96         -0.042759850
2019-03-10/18:24:35.00         -0.062481816
2019-03-10/18:24:35.03         -0.048730778
2019-03-10/18:24:35.06         -0.020765092
2019-03-10/18:24:35.09         -0.034899428
2019-03-10/18:24:35.12         -0.045916041
2019-03-10/18:24:35.15         0.0078515747
2019-03-10/18:24:35.18         -0.019587904
2019-03-10/18:24:35.21         -0.023420842
2019-03-10/18:24:35.25         0.0082457003
2019-03-10/18:24:35.28          0.031870322
2019-03-10/18:24:35.31          0.036789739
2019-03-10/18:24:35.34         0.0032990165
2019-03-10/18:24:35.37          0.036193450
2019-03-10/18:24:35.40         -0.021416171
2019-03-10/18:24:35.43         -0.026693761
2019-03-10/18:24:35.46         -0.033438605
2019-03-10/18:24:35.50         -0.022346492
2019-03-10/18:24:35.53         -0.010343075
2019-03-10/18:24:35.56         -0.034624994
2019-03-10/18:24:35.59         -0.072104975
2019-03-10/18:24:35.62         -0.016843655
2019-03-10/18:24:35.65         -0.037668267
2019-03-10/18:24:35.68         -0.027586147
2019-03-10/18:24:35.71         -0.067765804
2019-03-10/18:24:35.75         -0.034685398
2019-03-10/18:24:35.78         -0.058509943
2019-03-10/18:24:35.81         -0.067913186
2019-03-10/18:24:35.84         -0.060628948
2019-03-10/18:24:35.87        0.00047559807
2019-03-10/18:24:35.90         -0.037355174
2019-03-10/18:24:35.93         -0.021204682
2019-03-10/18:24:35.96         -0.053679178
2019-03-10/18:24:36.00          0.024053076
2019-03-10/18:24:36.03          0.012541553
2019-03-10/18:24:36.06          0.018838493
2019-03-10/18:24:36.09        -0.0065721471
2019-03-10/18:24:36.12         -0.023599816
2019-03-10/18:24:36.15         -0.055988506
2019-03-10/18:24:36.18         -0.066967667
2019-03-10/18:24:36.21         -0.070256439
2019-03-10/18:24:36.25         -0.030539783
2019-03-10/18:24:36.28         -0.067947164
2019-03-10/18:24:36.31         -0.081593078
2019-03-10/18:24:36.34         -0.054780782
2019-03-10/18:24:36.37         -0.023018097
2019-03-10/18:24:36.40         -0.027760470
2019-03-10/18:24:36.43         0.0010515442
2019-03-10/18:24:36.46        -0.0055744453
2019-03-10/18:24:36.50        -0.0050156103
2019-03-10/18:24:36.53        -0.0048986541
2019-03-10/18:24:36.56          0.016853172
2019-03-10/18:24:36.59          0.028249761
2019-03-10/18:24:36.62        -0.0074959114
2019-03-10/18:24:36.65         -0.015167810
2019-03-10/18:24:36.68        -0.0087064902
2019-03-10/18:24:36.71         -0.083324921
2019-03-10/18:24:36.75         -0.049698705
2019-03-10/18:24:36.78         -0.035204161
2019-03-10/18:24:36.81         -0.050488938
2019-03-10/18:24:36.84         -0.094833714
2019-03-10/18:24:36.87         -0.091838299
2019-03-10/18:24:36.90         -0.096050926
2019-03-10/18:24:36.93         -0.079401995
2019-03-10/18:24:36.96         -0.043044930
2019-03-10/18:24:37.00          0.010476046
2019-03-10/18:24:37.03        -0.0048689539
2019-03-10/18:24:37.06         -0.066664483
2019-03-10/18:24:37.09        0.00051675654
2019-03-10/18:24:37.12          0.020306798
2019-03-10/18:24:37.15          0.021555882
2019-03-10/18:24:37.18          0.046610845
2019-03-10/18:24:37.21          0.022108848
2019-03-10/18:24:37.25         0.0040322642
2019-03-10/18:24:37.28         -0.016184282
2019-03-10/18:24:37.31        -0.0090660504
2019-03-10/18:24:37.34        -0.0020550999
2019-03-10/18:24:37.37         -0.042909888
2019-03-10/18:24:37.40         -0.076253811
2019-03-10/18:24:37.43         -0.065708493
2019-03-10/18:24:37.46         -0.083696471
2019-03-10/18:24:37.50         -0.092504159
2019-03-10/18:24:37.53         -0.099251888
2019-03-10/18:24:37.56         -0.083922938
2019-03-10/18:24:37.59         -0.091855645
2019-03-10/18:24:37.62         -0.027700378
2019-03-10/18:24:37.65         -0.083991320
2019-03-10/18:24:37.68         -0.055259737
2019-03-10/18:24:37.71         -0.039882986
2019-03-10/18:24:37.75         -0.028875408
2019-03-10/18:24:37.78         -0.064108069
2019-03-10/18:24:37.81         -0.047362570
2019-03-10/18:24:37.84         -0.035002804
2019-03-10/18:24:37.87         -0.039524445
2019-03-10/18:24:37.90         -0.072957901
2019-03-10/18:24:37.93         -0.023784579
2019-03-10/18:24:37.96         -0.073044417
2019-03-10/18:24:38.00         -0.057761105
2019-03-10/18:24:38.03         -0.027769507
2019-03-10/18:24:38.06        -0.0066268063
2019-03-10/18:24:38.09         -0.011706540
2019-03-10/18:24:38.12         -0.053623715
2019-03-10/18:24:38.15         -0.041178265
2019-03-10/18:24:38.18         -0.053811642
2019-03-10/18:24:38.21         -0.040311246
2019-03-10/18:24:38.25         -0.027942713
2019-03-10/18:24:38.28         -0.056189811
2019-03-10/18:24:38.31         -0.076160801
2019-03-10/18:24:38.34         -0.059001950
2019-03-10/18:24:38.37         -0.085162696
2019-03-10/18:24:38.40         -0.056382548
2019-03-10/18:24:38.43         -0.050868226
2019-03-10/18:24:38.46         -0.026757685
2019-03-10/18:24:38.50         -0.053497820
2019-03-10/18:24:38.53        -0.0067687100
2019-03-10/18:24:38.56         -0.025010199
2019-03-10/18:24:38.59         -0.034790708
2019-03-10/18:24:38.62         -0.029466228
2019-03-10/18:24:38.65         -0.016770867
2019-03-10/18:24:38.68          0.033858107
2019-03-10/18:24:38.71        -0.0056965329
2019-03-10/18:24:38.75         -0.014897614
2019-03-10/18:24:38.78          0.036580255
2019-03-10/18:24:38.81          0.015879954
2019-03-10/18:24:38.84         -0.014475962
2019-03-10/18:24:38.87         0.0066564651
2019-03-10/18:24:38.90         -0.012755770
2019-03-10/18:24:38.93         0.0045007654
2019-03-10/18:24:38.96         -0.037989688
2019-03-10/18:24:39.00        -0.0056054586
2019-03-10/18:24:39.03         -0.020728098
2019-03-10/18:24:39.06         -0.042924823
2019-03-10/18:24:39.09         -0.076706577
2019-03-10/18:24:39.12        -0.0060776550
2019-03-10/18:24:39.15         -0.026843476
2019-03-10/18:24:39.18         0.0062873408
2019-03-10/18:24:39.21         0.0090983228
2019-03-10/18:24:39.25          0.033001937
2019-03-10/18:24:39.28         0.0062707152
2019-03-10/18:24:39.31          0.045653871
2019-03-10/18:24:39.34         0.0027323372
2019-03-10/18:24:39.37          0.061536198
2019-03-10/18:24:39.40          0.014438925
2019-03-10/18:24:39.43          0.011774678
2019-03-10/18:24:39.46          0.010060200
2019-03-10/18:24:39.50         -0.017544415
2019-03-10/18:24:39.53         -0.065417684
2019-03-10/18:24:39.56         -0.063276458
2019-03-10/18:24:39.59         -0.079993855
2019-03-10/18:24:39.62         -0.041595583
2019-03-10/18:24:39.65         -0.081422920
2019-03-10/18:24:39.68         -0.056908161
2019-03-10/18:24:39.71         -0.078624697
2019-03-10/18:24:39.75         -0.066793716
2019-03-10/18:24:39.78         -0.059458083
2019-03-10/18:24:39.81         -0.036431978
2019-03-10/18:24:39.84         0.0073208047
2019-03-10/18:24:39.87        -0.0039151993
2019-03-10/18:24:39.90         0.0061502413
2019-03-10/18:24:39.93         0.0032021220
2019-03-10/18:24:39.96        -0.0015986291
2019-03-10/18:24:40.00          0.026501933
2019-03-10/18:24:40.03          0.016054363
2019-03-10/18:24:40.06          0.027915035
2019-03-10/18:24:40.09          0.012921460
2019-03-10/18:24:40.12         -0.027008585
2019-03-10/18:24:40.15          0.010070552
2019-03-10/18:24:40.18         -0.034062730
2019-03-10/18:24:40.21         -0.013315583
2019-03-10/18:24:40.25         -0.020591905
2019-03-10/18:24:40.28         -0.023699892
2019-03-10/18:24:40.31         -0.058778941
2019-03-10/18:24:40.34          0.010626639
2019-03-10/18:24:40.37          0.010254776
2019-03-10/18:24:40.40        -0.0070168199
2019-03-10/18:24:40.43         -0.040329715
2019-03-10/18:24:40.46        -0.0010340801
2019-03-10/18:24:40.50        -0.0013350275
2019-03-10/18:24:40.53          0.010544547
2019-03-10/18:24:40.56          0.041837696
2019-03-10/18:24:40.59          0.073401135
2019-03-10/18:24:40.62         -0.030868367
2019-03-10/18:24:40.65         -0.029512500
2019-03-10/18:24:40.68         -0.016444945
2019-03-10/18:24:40.71          0.018517087
2019-03-10/18:24:40.75         -0.015875000
2019-03-10/18:24:40.78        -0.0054354684
2019-03-10/18:24:40.81         0.0016592830
2019-03-10/18:24:40.84         -0.084046560
2019-03-10/18:24:40.87         -0.078614282
2019-03-10/18:24:40.90         -0.037286542
2019-03-10/18:24:40.93         -0.024152414
2019-03-10/18:24:40.96         0.0056018749
2019-03-10/18:24:41.00         -0.042243357
2019-03-10/18:24:41.03         0.0056857435
2019-03-10/18:24:41.06        -0.0010135275
2019-03-10/18:24:41.09         -0.038325109
2019-03-10/18:24:41.12          0.012226317
2019-03-10/18:24:41.15          0.030751297
2019-03-10/18:24:41.18         0.0082010511
2019-03-10/18:24:41.21          0.013646507
2019-03-10/18:24:41.25        -0.0022105028
2019-03-10/18:24:41.28        -0.0080252621
2019-03-10/18:24:41.31         -0.033668636
2019-03-10/18:24:41.34         -0.020912252
2019-03-10/18:24:41.37        -0.0070579313
2019-03-10/18:24:41.40          0.012527625
2019-03-10/18:24:41.43         -0.033847872
2019-03-10/18:24:41.46       -0.00017179223
2019-03-10/18:24:41.50         -0.054351306
2019-03-10/18:24:41.53         -0.020849325
2019-03-10/18:24:41.56         0.0068369221
2019-03-10/18:24:41.59        1.7561443e-05
2019-03-10/18:24:41.62          0.026140201
2019-03-10/18:24:41.65         -0.035601399
2019-03-10/18:24:41.68         -0.067542483
2019-03-10/18:24:41.71        -0.0022197044
2019-03-10/18:24:41.75         -0.023633830
2019-03-10/18:24:41.78        -0.0013135780
2019-03-10/18:24:41.81         -0.053200452
2019-03-10/18:24:41.84         -0.047374836
2019-03-10/18:24:41.87         -0.075243178
2019-03-10/18:24:41.90         -0.090205025
2019-03-10/18:24:41.93         -0.021928211
2019-03-10/18:24:41.96         0.0062401165
2019-03-10/18:24:42.00         -0.050482524
2019-03-10/18:24:42.03         -0.058278267
2019-03-10/18:24:42.06         -0.029547038
2019-03-10/18:24:42.09         -0.012172705
2019-03-10/18:24:42.12         -0.025344847
2019-03-10/18:24:42.15         0.0097216185
2019-03-10/18:24:42.18         -0.011881849
2019-03-10/18:24:42.21         -0.010237643
2019-03-10/18:24:42.25         -0.016669347
2019-03-10/18:24:42.28         -0.022039030
2019-03-10/18:24:42.31         0.0049159085
2019-03-10/18:24:42.34          0.024661305
2019-03-10/18:24:42.37         -0.039336889
2019-03-10/18:24:42.40         -0.023399726
2019-03-10/18:24:42.43         -0.049498866
2019-03-10/18:24:42.46        -0.0099251724
2019-03-10/18:24:42.50         -0.045128136
2019-03-10/18:24:42.53         -0.010035651
2019-03-10/18:24:42.56          0.010580039
2019-03-10/18:24:42.59        -0.0020676204
2019-03-10/18:24:42.62         -0.045773179
2019-03-10/18:24:42.65          0.028813415
2019-03-10/18:24:42.68          0.030443089
2019-03-10/18:24:42.71          0.054068730
2019-03-10/18:24:42.75         0.0013915049
2019-03-10/18:24:42.78          0.074645009
2019-03-10/18:24:42.81          0.028850647
2019-03-10/18:24:42.84          0.017368301
2019-03-10/18:24:42.87        -0.0037887987
2019-03-10/18:24:42.90         -0.014970233
2019-03-10/18:24:42.93         -0.015036777
2019-03-10/18:24:42.96         -0.041032154
2019-03-10/18:24:43.00         -0.032172740
2019-03-10/18:24:43.03         -0.041752256
2019-03-10/18:24:43.06         -0.072412051
2019-03-10/18:24:43.09         -0.043522161
2019-03-10/18:24:43.12         -0.060352509
2019-03-10/18:24:43.15         -0.024630852
2019-03-10/18:24:43.18          0.015327513
2019-03-10/18:24:43.21        -0.0051802847
2019-03-10/18:24:43.25         0.0023470973
2019-03-10/18:24:43.28         0.0071743002
2019-03-10/18:24:43.31          0.055642984
2019-03-10/18:24:43.34          0.058037459
2019-03-10/18:24:43.37          0.017691363
2019-03-10/18:24:43.40          0.039911440
2019-03-10/18:24:43.43          0.013752577
2019-03-10/18:24:43.46         0.0072822274
2019-03-10/18:24:43.50          0.022869329
2019-03-10/18:24:43.53         -0.020681626
2019-03-10/18:24:43.56        -0.0033409077
2019-03-10/18:24:43.59         -0.042882779
2019-03-10/18:24:43.62         -0.045317123
2019-03-10/18:24:43.65         -0.044949889
2019-03-10/18:24:43.68         -0.034269587
2019-03-10/18:24:43.71         -0.044603612
2019-03-10/18:24:43.75         -0.034712813
2019-03-10/18:24:43.78         -0.024098658
2019-03-10/18:24:43.81         0.0027079947
2019-03-10/18:24:43.84         -0.011674429
2019-03-10/18:24:43.87         -0.014253633
2019-03-10/18:24:43.90          0.019809787
2019-03-10/18:24:43.93          0.013802578
2019-03-10/18:24:43.96          0.018585651
2019-03-10/18:24:44.00          0.038140818
2019-03-10/18:24:44.03          0.018100157
2019-03-10/18:24:44.06        -0.0043948986
2019-03-10/18:24:44.09         0.0038629596
2019-03-10/18:24:44.12         0.0049535244
2019-03-10/18:24:44.15         -0.029253236
2019-03-10/18:24:44.18         -0.070706546
2019-03-10/18:24:44.21        -0.0076822383
2019-03-10/18:24:44.25         -0.010435386
2019-03-10/18:24:44.28         -0.023009744
2019-03-10/18:24:44.31         -0.064367638
2019-03-10/18:24:44.34         -0.040427887
2019-03-10/18:24:44.37        -0.0016636223
2019-03-10/18:24:44.40         -0.054448539
2019-03-10/18:24:44.43         0.0034406268
2019-03-10/18:24:44.46         -0.033736533
2019-03-10/18:24:44.50         -0.036092661
2019-03-10/18:24:44.53         -0.058593456
2019-03-10/18:24:44.56         -0.057014796
2019-03-10/18:24:44.59        -0.0043952733
2019-03-10/18:24:44.62         -0.028800512
2019-03-10/18:24:44.65         -0.076698247
2019-03-10/18:24:44.68        -0.0098801784
2019-03-10/18:24:44.71        -0.0078095954
2019-03-10/18:24:44.75          0.012906856
2019-03-10/18:24:44.78         -0.036641802
2019-03-10/18:24:44.81         -0.017049205
2019-03-10/18:24:44.84         0.0063980850
2019-03-10/18:24:44.87          0.031857829
2019-03-10/18:24:44.90          0.015741933
2019-03-10/18:24:44.93          0.010169619
2019-03-10/18:24:44.96          0.036391941
2019-03-10/18:24:45.00        -0.0083406364
2019-03-10/18:24:45.03          0.030159134
2019-03-10/18:24:45.06        -0.0086486138
2019-03-10/18:24:45.09         -0.034769645
2019-03-10/18:24:45.12         -0.037102683
2019-03-10/18:24:45.15         -0.028515029
2019-03-10/18:24:45.18         -0.021423884
2019-03-10/18:24:45.21         -0.026128921
2019-03-10/18:24:45.25         -0.050038534
2019-03-10/18:24:45.28         -0.059284393
2019-03-10/18:24:45.31         -0.052947958
2019-03-10/18:24:45.34         0.0011619968
2019-03-10/18:24:45.37          0.017622088
2019-03-10/18:24:45.40          0.040687858
2019-03-10/18:24:45.43         -0.027406758
2019-03-10/18:24:45.46        -0.0026890264
2019-03-10/18:24:45.50          0.069474783
2019-03-10/18:24:45.53        -0.0024615358
2019-03-10/18:24:45.56          0.022955218
2019-03-10/18:24:45.59         -0.020323212
2019-03-10/18:24:45.62          0.022246514
2019-03-10/18:24:45.65        -0.0096059308
2019-03-10/18:24:45.68         -0.012119377
2019-03-10/18:24:45.71          0.022747484
2019-03-10/18:24:45.75         0.0066698119
2019-03-10/18:24:45.78         -0.055874351
2019-03-10/18:24:45.81        -0.0081836476
2019-03-10/18:24:45.84         -0.025725497
2019-03-10/18:24:45.87          0.012289923
2019-03-10/18:24:45.90         0.0038269059
2019-03-10/18:24:45.93          0.030049629
2019-03-10/18:24:45.96        1.7501726e-06
2019-03-10/18:24:46.00          0.014250284
2019-03-10/18:24:46.03          0.026277276
2019-03-10/18:24:46.06          0.055520818
2019-03-10/18:24:46.09          0.022263252
2019-03-10/18:24:46.12          0.094478645
2019-03-10/18:24:46.15          0.042482821
2019-03-10/18:24:46.18          0.045460506
2019-03-10/18:24:46.21          0.010661252
2019-03-10/18:24:46.25          0.017541893
2019-03-10/18:24:46.28       -0.00098624623
2019-03-10/18:24:46.31         0.0080339302
2019-03-10/18:24:46.34         -0.016453721
2019-03-10/18:24:46.37          0.018169106
2019-03-10/18:24:46.40         -0.030853516
2019-03-10/18:24:46.43         -0.018452730
2019-03-10/18:24:46.46         -0.018067269
2019-03-10/18:24:46.50        -0.0057898382
2019-03-10/18:24:46.53          0.013626747
2019-03-10/18:24:46.56         -0.023540125
2019-03-10/18:24:46.59         -0.024961502
2019-03-10/18:24:46.62         0.0013199578
2019-03-10/18:24:46.65          0.024808636
2019-03-10/18:24:46.68          0.048694386
2019-03-10/18:24:46.71          0.057576595
2019-03-10/18:24:46.75         0.0036515019
2019-03-10/18:24:46.78          0.022115586
2019-03-10/18:24:46.81          0.019191827
2019-03-10/18:24:46.84          0.051133449
2019-03-10/18:24:46.87          0.031656676
2019-03-10/18:24:46.90         -0.017126145
2019-03-10/18:24:46.93         -0.043659247
2019-03-10/18:24:46.96         -0.093024996
2019-03-10/18:24:47.00         -0.060155574
2019-03-10/18:24:47.03         -0.030973233
2019-03-10/18:24:47.06         -0.045511523
2019-03-10/18:24:47.09         -0.086125593
2019-03-10/18:24:47.12          -0.12073664
2019-03-10/18:24:47.15          -0.10469390
2019-03-10/18:24:47.18         -0.039425194
2019-03-10/18:24:47.21         -0.052433827
2019-03-10/18:24:47.25         -0.020689507
2019-03-10/18:24:47.28         -0.033059096
2019-03-10/18:24:47.31         -0.022195878
2019-03-10/18:24:47.34         0.0063675120
2019-03-10/18:24:47.37         -0.034103254
2019-03-10/18:24:47.40          0.044167887
2019-03-10/18:24:47.43        -0.0018055774
2019-03-10/18:24:47.46         -0.048831944
2019-03-10/18:24:47.50         -0.039543153
2019-03-10/18:24:47.53         -0.033271921
2019-03-10/18:24:47.56         -0.073199449
2019-03-10/18:24:47.59          -0.11461113
2019-03-10/18:24:47.62         -0.056116359
2019-03-10/18:24:47.65        -0.0077070929
2019-03-10/18:24:47.68         -0.049959860
2019-03-10/18:24:47.71         -0.033119853
2019-03-10/18:24:47.75          0.010089549
2019-03-10/18:24:47.78          0.035290128
2019-03-10/18:24:47.81         -0.016101896
2019-03-10/18:24:47.84          0.030172007
2019-03-10/18:24:47.87          0.057097886
2019-03-10/18:24:47.90         -0.034011027
2019-03-10/18:24:47.93        -0.0044692139
2019-03-10/18:24:47.96         -0.036078837
2019-03-10/18:24:48.00         0.0083399465
2019-03-10/18:24:48.03         -0.031949928
2019-03-10/18:24:48.06         -0.035928836
2019-03-10/18:24:48.09         -0.016255408
2019-03-10/18:24:48.12         -0.072681639
2019-03-10/18:24:48.15        -0.0076065850
2019-03-10/18:24:48.18         0.0043129179
2019-03-10/18:24:48.21         -0.025301064
2019-03-10/18:24:48.25        -0.0019439309
2019-03-10/18:24:48.28          0.018561939
2019-03-10/18:24:48.31        -0.0062652552
2019-03-10/18:24:48.34          0.012804753
2019-03-10/18:24:48.37          0.036684715
2019-03-10/18:24:48.40          0.051006111
2019-03-10/18:24:48.43        -0.0071815961
2019-03-10/18:24:48.46         -0.048898168
2019-03-10/18:24:48.50          0.021906079
2019-03-10/18:24:48.53          0.016634992
2019-03-10/18:24:48.56         -0.054376267
2019-03-10/18:24:48.59         -0.030512405
2019-03-10/18:24:48.62         -0.059196841
2019-03-10/18:24:48.65         -0.029996423
2019-03-10/18:24:48.68         -0.018285114
2019-03-10/18:24:48.71         -0.070973401
2019-03-10/18:24:48.75          0.021490769
2019-03-10/18:24:48.78         -0.065646793
2019-03-10/18:24:48.81         -0.065557345
2019-03-10/18:24:48.84         0.0020373319
2019-03-10/18:24:48.87        -0.0014962627
2019-03-10/18:24:48.90        -0.0055186103
2019-03-10/18:24:48.93         -0.019609713
2019-03-10/18:24:48.96         -0.025163723
2019-03-10/18:24:49.00        0.00042177750
2019-03-10/18:24:49.03         -0.020309769
2019-03-10/18:24:49.06         -0.010967681
2019-03-10/18:24:49.09         -0.010986915
2019-03-10/18:24:49.12         -0.070002298
2019-03-10/18:24:49.15         -0.048167698
2019-03-10/18:24:49.18         -0.043649467
2019-03-10/18:24:49.21         -0.056618077
2019-03-10/18:24:49.25         -0.050128646
2019-03-10/18:24:49.28         -0.011581702
2019-03-10/18:24:49.31          0.015464957
2019-03-10/18:24:49.34          0.010979114
2019-03-10/18:24:49.37         -0.030427699
2019-03-10/18:24:49.40          0.014576760
2019-03-10/18:24:49.43          0.030310100
2019-03-10/18:24:49.46          0.016440600
2019-03-10/18:24:49.50          0.022697949
2019-03-10/18:24:49.53         0.0056381104
2019-03-10/18:24:49.56          0.024920836
2019-03-10/18:24:49.59          0.016469266
2019-03-10/18:24:49.62         -0.018976115
2019-03-10/18:24:49.65          0.080959346
2019-03-10/18:24:49.68          0.045547607
2019-03-10/18:24:49.71          0.026810905
2019-03-10/18:24:49.75         0.0015283679
2019-03-10/18:24:49.78        -0.0030961687
2019-03-10/18:24:49.81        -0.0051714342
2019-03-10/18:24:49.84         -0.027345632
2019-03-10/18:24:49.87         -0.076060682
2019-03-10/18:24:49.90         -0.010576883
2019-03-10/18:24:49.93         -0.048864318
2019-03-10/18:24:49.96         -0.023465740
2019-03-10/18:24:50.00         -0.031387209
2019-03-10/18:24:50.03        -0.0040415241
2019-03-10/18:24:50.06         -0.028176220
2019-03-10/18:24:50.09          0.070659672
2019-03-10/18:24:50.12          0.062925295
2019-03-10/18:24:50.15          0.043529846
2019-03-10/18:24:50.18          0.023947098
2019-03-10/18:24:50.21          0.031236068
2019-03-10/18:24:50.25          0.022673118
2019-03-10/18:24:50.28        -0.0054864017
2019-03-10/18:24:50.31          0.019189271
2019-03-10/18:24:50.34          0.030373305
2019-03-10/18:24:50.37         -0.074921736
2019-03-10/18:24:50.40         -0.056010468
2019-03-10/18:24:50.43         0.0052871068
2019-03-10/18:24:50.46        -0.0064680569
2019-03-10/18:24:50.50        -0.0089134156
2019-03-10/18:24:50.53        -0.0060577019
2019-03-10/18:24:50.56        -0.0070011453
2019-03-10/18:24:50.59         0.0027227712
2019-03-10/18:24:50.62        -0.0048159481
2019-03-10/18:24:50.65          0.043787829
2019-03-10/18:24:50.68          0.044245568
2019-03-10/18:24:50.71          0.019340265
2019-03-10/18:24:50.75          0.013868890
2019-03-10/18:24:50.78          0.017344923
2019-03-10/18:24:50.81          0.036578277
2019-03-10/18:24:50.84          0.029185420
2019-03-10/18:24:50.87          0.021792898
2019-03-10/18:24:50.90          0.039305981
2019-03-10/18:24:50.93         -0.036479205
2019-03-10/18:24:50.96         -0.074307152
2019-03-10/18:24:51.00         -0.055748996
2019-03-10/18:24:51.03         -0.029444683
2019-03-10/18:24:51.06         -0.032785078
2019-03-10/18:24:51.09         -0.035275811
2019-03-10/18:24:51.12       -5.2393058e-05
2019-03-10/18:24:51.15         0.0026196417
2019-03-10/18:24:51.18         0.0050877788
2019-03-10/18:24:51.21          0.046594232
2019-03-10/18:24:51.25          0.010083549
2019-03-10/18:24:51.28          0.042273401
2019-03-10/18:24:51.31          0.032027667
2019-03-10/18:24:51.34          0.024214308
2019-03-10/18:24:51.37        -0.0063822625
2019-03-10/18:24:51.40          0.014432443
2019-03-10/18:24:51.43         -0.027356658
2019-03-10/18:24:51.46         -0.037817792
2019-03-10/18:24:51.50        -0.0039968375
2019-03-10/18:24:51.53          0.041848713
2019-03-10/18:24:51.56         0.0044000353
2019-03-10/18:24:51.59          0.013155337
2019-03-10/18:24:51.62         -0.022505695
2019-03-10/18:24:51.65         -0.026009417
2019-03-10/18:24:51.68         -0.022011729
2019-03-10/18:24:51.71         -0.024384607
2019-03-10/18:24:51.75          0.011967905
2019-03-10/18:24:51.78          0.014985724
2019-03-10/18:24:51.81          0.019950779
2019-03-10/18:24:51.84          0.018024599
2019-03-10/18:24:51.87         -0.040214836
2019-03-10/18:24:51.90         0.0093117139
2019-03-10/18:24:51.93          0.023648917
2019-03-10/18:24:51.96          0.040900879
2019-03-10/18:24:52.00          0.021609824
2019-03-10/18:24:52.03        -0.0025384690
2019-03-10/18:24:52.06         0.0064716874
2019-03-10/18:24:52.09          0.015828448
2019-03-10/18:24:52.12         -0.024028004
2019-03-10/18:24:52.15          0.029788339
2019-03-10/18:24:52.18          0.040010297
2019-03-10/18:24:52.21          0.033997508
2019-03-10/18:24:52.25         0.0040410311
2019-03-10/18:24:52.28          0.043131540
2019-03-10/18:24:52.31          0.065493461
2019-03-10/18:24:52.34          0.057481179
2019-03-10/18:24:52.37          0.030104816
2019-03-10/18:24:52.40          0.047809613
2019-03-10/18:24:52.43          0.045761479
2019-03-10/18:24:52.46          0.031321457
2019-03-10/18:24:52.50          0.016906101
2019-03-10/18:24:52.53         0.0018958945
2019-03-10/18:24:52.56          0.041133839
2019-03-10/18:24:52.59          0.015791069
2019-03-10/18:24:52.62         -0.020414751
2019-03-10/18:24:52.65          0.015877033
2019-03-10/18:24:52.68          0.025279951
2019-03-10/18:24:52.71          0.039051015
2019-03-10/18:24:52.75          0.046270313
2019-03-10/18:24:52.78          0.074784246
2019-03-10/18:24:52.81          0.087236766
2019-03-10/18:24:52.84          0.036294792
2019-03-10/18:24:52.87          0.055776632
2019-03-10/18:24:52.90          0.077876209
2019-03-10/18:24:52.93          0.055003306
2019-03-10/18:24:52.96          0.040582170
2019-03-10/18:24:53.00          0.052535970
2019-03-10/18:24:53.03          0.038680447
2019-03-10/18:24:53.06         -0.010169631
2019-03-10/18:24:53.09          0.033787869
2019-03-10/18:24:53.12         -0.030493501
2019-03-10/18:24:53.15         -0.019180395
2019-03-10/18:24:53.18          0.013961360
2019-03-10/18:24:53.21         -0.019911936
2019-03-10/18:24:53.25        -0.0050134315
2019-03-10/18:24:53.28        -0.0080392888
2019-03-10/18:24:53.31         0.0058825017
2019-03-10/18:24:53.34          0.074941068
2019-03-10/18:24:53.37        -0.0010154762
2019-03-10/18:24:53.40          0.086332242
2019-03-10/18:24:53.43          0.062805366
2019-03-10/18:24:53.46          0.055670159
2019-03-10/18:24:53.50          0.071398659
2019-03-10/18:24:53.53           0.10112960
2019-03-10/18:24:53.56          0.075198424
2019-03-10/18:24:53.59          0.086451254
2019-03-10/18:24:53.62         0.0048826258
2019-03-10/18:24:53.65          0.036490095
2019-03-10/18:24:53.68          0.076559109
2019-03-10/18:24:53.71          0.031535204
2019-03-10/18:24:53.75          0.014288087
2019-03-10/18:24:53.78          0.010696419
2019-03-10/18:24:53.81         -0.034687855
2019-03-10/18:24:53.84         -0.020124442
2019-03-10/18:24:53.87         -0.022536356
2019-03-10/18:24:53.90         0.0031535096
2019-03-10/18:24:53.93          0.035214248
2019-03-10/18:24:53.96          0.031298567
2019-03-10/18:24:54.00          0.024177147
2019-03-10/18:24:54.03          0.017467315
2019-03-10/18:24:54.06          0.054599998
2019-03-10/18:24:54.09          0.073364842
2019-03-10/18:24:54.12          0.089120506
2019-03-10/18:24:54.15          0.082966334
2019-03-10/18:24:54.18           0.10834616
2019-03-10/18:24:54.21          0.078057519
2019-03-10/18:24:54.25          0.020014736
2019-03-10/18:24:54.28          0.084421565
2019-03-10/18:24:54.31          0.062053622
2019-03-10/18:24:54.34          0.055897914
2019-03-10/18:24:54.37          0.062395668
2019-03-10/18:24:54.40          0.032779888
2019-03-10/18:24:54.43          0.015971386
2019-03-10/18:24:54.46          0.041981698
2019-03-10/18:24:54.50          0.040845429
2019-03-10/18:24:54.53          0.053491241
2019-03-10/18:24:54.56          0.015678110
2019-03-10/18:24:54.59          0.060194923
2019-03-10/18:24:54.62          0.042041267
2019-03-10/18:24:54.65          0.057201667
2019-03-10/18:24:54.68          0.037697559
2019-03-10/18:24:54.71          0.053039677
2019-03-10/18:24:54.75          0.047898422
2019-03-10/18:24:54.78          0.064376779
2019-03-10/18:24:54.81          0.015539927
2019-03-10/18:24:54.84          0.060403153
2019-03-10/18:24:54.87          0.025951507
2019-03-10/18:24:54.90          0.054101788
2019-03-10/18:24:54.93        -0.0017559347
2019-03-10/18:24:54.96          0.058929871
2019-03-10/18:24:55.00         0.0080161142
2019-03-10/18:24:55.03         -0.021320201
2019-03-10/18:24:55.06         0.0094550026
2019-03-10/18:24:55.09          0.052277002
2019-03-10/18:24:55.12          0.020576591
2019-03-10/18:24:55.15          0.044211439
2019-03-10/18:24:55.18         -0.027432349
2019-03-10/18:24:55.21          0.013305479
2019-03-10/18:24:55.25         -0.019455610
2019-03-10/18:24:55.28         0.0097698414
2019-03-10/18:24:55.31          0.052698105
2019-03-10/18:24:55.34         -0.023893423
2019-03-10/18:24:55.37        -0.0073878691
2019-03-10/18:24:55.40         0.0084597741
2019-03-10/18:24:55.43          0.012528811
2019-03-10/18:24:55.46          0.056199883
2019-03-10/18:24:55.50          0.032310725
2019-03-10/18:24:55.53          0.053585286
2019-03-10/18:24:55.56          0.075487421
2019-03-10/18:24:55.59          0.037357271
2019-03-10/18:24:55.62          0.069481814
2019-03-10/18:24:55.65           0.12215364
2019-03-10/18:24:55.68          0.093004851
2019-03-10/18:24:55.71          0.045394902
2019-03-10/18:24:55.75          0.064472120
2019-03-10/18:24:55.78          0.069486462
2019-03-10/18:24:55.81          0.072087295
2019-03-10/18:24:55.84          0.050631584
2019-03-10/18:24:55.87          0.043956720
2019-03-10/18:24:55.90          0.047695177
2019-03-10/18:24:55.93         -0.026643317
2019-03-10/18:24:55.96        -0.0049311122
2019-03-10/18:24:56.00         0.0041899999
2019-03-10/18:24:56.03         -0.028458993
2019-03-10/18:24:56.06          0.021873729
2019-03-10/18:24:56.09          0.038212955
2019-03-10/18:24:56.12          0.033013161
2019-03-10/18:24:56.15          0.054264924
2019-03-10/18:24:56.18          0.044587345
2019-03-10/18:24:56.21          0.053034193
2019-03-10/18:24:56.25          0.050832733
2019-03-10/18:24:56.28           0.11038119
2019-03-10/18:24:56.31          0.093184289
2019-03-10/18:24:56.34          0.055071507
2019-03-10/18:24:56.37        0.00051189862
2019-03-10/18:24:56.40          0.025516654
2019-03-10/18:24:56.43          0.017832922
2019-03-10/18:24:56.46          0.011725387
2019-03-10/18:24:56.50          0.010987074
2019-03-10/18:24:56.53         0.0042283378
2019-03-10/18:24:56.56         -0.031386233
2019-03-10/18:24:56.59         0.0059455161
2019-03-10/18:24:56.62         0.0098811080
2019-03-10/18:24:56.65          0.026274610
2019-03-10/18:24:56.68          0.016474728
2019-03-10/18:24:56.71          0.017802671
2019-03-10/18:24:56.75          0.051904599
2019-03-10/18:24:56.78          0.033910365
2019-03-10/18:24:56.81          0.080471264
2019-03-10/18:24:56.84          0.079548869
2019-03-10/18:24:56.87          0.075084517
2019-03-10/18:24:56.90          0.066438675
2019-03-10/18:24:56.93          0.042463760
2019-03-10/18:24:56.96          0.052492969
2019-03-10/18:24:57.00          0.037711120
2019-03-10/18:24:57.03          0.012340144
2019-03-10/18:24:57.06          0.032089910
2019-03-10/18:24:57.09         -0.025136615
2019-03-10/18:24:57.12         -0.034904570
2019-03-10/18:24:57.15         -0.020846914
2019-03-10/18:24:57.18         -0.040136755
2019-03-10/18:24:57.21          0.025386505
2019-03-10/18:24:57.25         -0.065354856
2019-03-10/18:24:57.28        -0.0021055412
2019-03-10/18:24:57.31         -0.020030727
2019-03-10/18:24:57.34         -0.033887316
2019-03-10/18:24:57.37          0.010477429
2019-03-10/18:24:57.40          0.040402845
2019-03-10/18:24:57.43          0.043943445
2019-03-10/18:24:57.46          0.023794843
2019-03-10/18:24:57.50          0.020783942
2019-03-10/18:24:57.53          0.066534258
2019-03-10/18:24:57.56          0.015916325
2019-03-10/18:24:57.59          0.046763201
2019-03-10/18:24:57.62          0.071439635
2019-03-10/18:24:57.65          0.043986079
2019-03-10/18:24:57.68       -6.5344618e-05
2019-03-10/18:24:57.71          0.011235241
2019-03-10/18:24:57.75          0.062082047
2019-03-10/18:24:57.78         -0.010224390
2019-03-10/18:24:57.81          0.033608995
2019-03-10/18:24:57.84          0.013900812
2019-03-10/18:24:57.87        -0.0058256220
2019-03-10/18:24:57.90         -0.022069424
2019-03-10/18:24:57.93          0.010431836
2019-03-10/18:24:57.96       -0.00051821554
2019-03-10/18:24:58.00        -0.0026379796
2019-03-10/18:24:58.03         0.0060225461
2019-03-10/18:24:58.06          0.025218654
2019-03-10/18:24:58.09        -0.0044751094
2019-03-10/18:24:58.12          0.016615840
2019-03-10/18:24:58.15          0.039268525
2019-03-10/18:24:58.18          0.084869531
2019-03-10/18:24:58.21         -0.011140899
2019-03-10/18:24:58.25          0.027005277
2019-03-10/18:24:58.28          0.017834948
2019-03-10/18:24:58.31        -0.0068948157
2019-03-10/18:24:58.34          0.027953383
2019-03-10/18:24:58.37          0.030873184
2019-03-10/18:24:58.40          0.048427759
2019-03-10/18:24:58.43       -0.00044776773
2019-03-10/18:24:58.46          0.019900404
2019-03-10/18:24:58.50          0.035914786
2019-03-10/18:24:58.53          0.015630656
2019-03-10/18:24:58.56          0.049436086
2019-03-10/18:24:58.59          0.024846076
2019-03-10/18:24:58.62        -0.0053556719
2019-03-10/18:24:58.65        -0.0022419075
2019-03-10/18:24:58.68         -0.039713449
2019-03-10/18:24:58.71         0.0060718907
2019-03-10/18:24:58.75         -0.094283858
2019-03-10/18:24:58.78         -0.016061274
2019-03-10/18:24:58.81         0.0067562274
2019-03-10/18:24:58.84         -0.010488695
2019-03-10/18:24:58.87         -0.044153966
2019-03-10/18:24:58.90        -0.0014522359
2019-03-10/18:24:58.93         0.0096740876
2019-03-10/18:24:58.96          0.018906104
2019-03-10/18:24:59.00          0.013134311
2019-03-10/18:24:59.03          0.049026481
2019-03-10/18:24:59.06          0.033794652
2019-03-10/18:24:59.09          0.024740349
2019-03-10/18:24:59.12         -0.039326340
2019-03-10/18:24:59.15          0.026478154
2019-03-10/18:24:59.18         0.0085278393
2019-03-10/18:24:59.21          0.056726446
2019-03-10/18:24:59.25         0.0033185077
2019-03-10/18:24:59.28         -0.013211124
2019-03-10/18:24:59.31         0.0010619753
2019-03-10/18:24:59.34         -0.010344390
2019-03-10/18:24:59.37         -0.010673651
2019-03-10/18:24:59.40          0.041141702
2019-03-10/18:24:59.43          0.045981850
2019-03-10/18:24:59.46         0.0024786810
2019-03-10/18:24:59.50         -0.037396483
2019-03-10/18:24:59.53          0.058544474
2019-03-10/18:24:59.56          0.071624449
2019-03-10/18:24:59.59          0.069108122
2019-03-10/18:24:59.62          0.073122923
2019-03-10/18:24:59.65          0.068603439
2019-03-10/18:24:59.68          0.036931698
2019-03-10/18:24:59.71          0.039023215
2019-03-10/18:24:59.75          0.071578495
2019-03-10/18:24:59.78          0.046600354
2019-03-10/18:24:59.81         0.0011299789
2019-03-10/18:24:59.84          0.024791104
2019-03-10/18:24:59.87        -0.0016327524
2019-03-10/18:24:59.90         -0.047384448
2019-03-10/18:24:59.93         -0.080318701
2019-03-10/18:24:59.96         -0.048283913
2019-03-10/18:25:00.00         -0.059348454
2019-03-10/18:25:00.03         -0.062381092
2019-03-10/18:25:00.06         -0.041716332
2019-03-10/18:25:00.09          0.012388640
2019-03-10/18:25:00.12         -0.056145246
2019-03-10/18:25:00.15         -0.038035162
2019-03-10/18:25:00.18          0.057344372
2019-03-10/18:25:00.21           0.10209272
2019-03-10/18:25:00.25          0.069283214
2019-03-10/18:25:00.28          0.088650674
2019-03-10/18:25:00.31          0.067127525
2019-03-10/18:25:00.34          0.069787830
2019-03-10/18:25:00.37          0.018540882
2019-03-10/18:25:00.40          0.067715223
2019-03-10/18:25:00.43          0.060952845
2019-03-10/18:25:00.46         -0.023472084
2019-03-10/18:25:00.50         -0.027285770
2019-03-10/18:25:00.53         -0.043314262
2019-03-10/18:25:00.56         -0.021917083
2019-03-10/18:25:00.59         0.0069934699
2019-03-10/18:25:00.62         -0.068984372
2019-03-10/18:25:00.65         -0.016818324
2019-03-10/18:25:00.68        -0.0095379669
2019-03-10/18:25:00.71         -0.037937878
2019-03-10/18:25:00.75         -0.012591397
2019-03-10/18:25:00.78          0.025927726
2019-03-10/18:25:00.81          0.076684211
2019-03-10/18:25:00.84          0.018485621
2019-03-10/18:25:00.87          0.016993881
2019-03-10/18:25:00.90          0.063899388
2019-03-10/18:25:00.93         0.0065520410
2019-03-10/18:25:00.96         0.0063055269
2019-03-10/18:25:01.00          0.059214710
2019-03-10/18:25:01.03          0.050441521
2019-03-10/18:25:01.06          0.022096506
2019-03-10/18:25:01.09         0.0093036353
2019-03-10/18:25:01.12          0.010226344
2019-03-10/18:25:01.15          0.031356869
2019-03-10/18:25:01.18          0.056920519
2019-03-10/18:25:01.21          0.036706080
2019-03-10/18:25:01.25          0.034087928
2019-03-10/18:25:01.28         -0.015581429
2019-03-10/18:25:01.31          0.016654743
2019-03-10/18:25:01.34          0.010791480
2019-03-10/18:25:01.37         0.0027506871
2019-03-10/18:25:01.40          0.026766151
2019-03-10/18:25:01.43         -0.029264159
2019-03-10/18:25:01.46         0.0038855748
2019-03-10/18:25:01.50         0.0094699712
2019-03-10/18:25:01.53          0.044210756
2019-03-10/18:25:01.56          0.099863482
2019-03-10/18:25:01.59          0.061393309
2019-03-10/18:25:01.62          0.049864169
2019-03-10/18:25:01.65          0.082300031
2019-03-10/18:25:01.68          0.035409788
2019-03-10/18:25:01.71           0.10522093
2019-03-10/18:25:01.75          0.049789141
2019-03-10/18:25:01.78          0.092933963
2019-03-10/18:25:01.81          0.070467469
2019-03-10/18:25:01.84          0.049641156
2019-03-10/18:25:01.87          0.036308581
2019-03-10/18:25:01.90          0.042368692
2019-03-10/18:25:01.93         -0.010189085
2019-03-10/18:25:01.96          0.043503786
2019-03-10/18:25:02.00        -0.0043708570
2019-03-10/18:25:02.03          0.034808977
2019-03-10/18:25:02.06         0.0070687383
2019-03-10/18:25:02.09         -0.054230748
2019-03-10/18:25:02.12         -0.075349383
2019-03-10/18:25:02.15         0.0085923296
2019-03-10/18:25:02.18        -0.0073296411
2019-03-10/18:25:02.21          0.035305685
2019-03-10/18:25:02.25        -0.0056343948
2019-03-10/18:25:02.28          0.047116400
2019-03-10/18:25:02.31         0.0015302488
2019-03-10/18:25:02.34          0.012310527
2019-03-10/18:25:02.37          0.051126160
2019-03-10/18:25:02.40          0.088491969
2019-03-10/18:25:02.43          0.025763123
2019-03-10/18:25:02.46          0.070264302
2019-03-10/18:25:02.50          0.040636342
2019-03-10/18:25:02.53          0.038639041
2019-03-10/18:25:02.56        -0.0017151311
2019-03-10/18:25:02.59          0.010438732
2019-03-10/18:25:02.62          0.024338415
2019-03-10/18:25:02.65          0.017143096
2019-03-10/18:25:02.68        0.00022265734
2019-03-10/18:25:02.71          0.027536405
2019-03-10/18:25:02.75         -0.017164216
2019-03-10/18:25:02.78         0.0050589271
2019-03-10/18:25:02.81          0.015554159
2019-03-10/18:25:02.84          0.019599836
2019-03-10/18:25:02.87         0.0095517403
2019-03-10/18:25:02.90          0.055252141
2019-03-10/18:25:02.93          0.064506002
2019-03-10/18:25:02.96          0.041964387
2019-03-10/18:25:03.00          0.034279431
2019-03-10/18:25:03.03          0.052653901
2019-03-10/18:25:03.06          0.074051434
2019-03-10/18:25:03.09          0.075342889
2019-03-10/18:25:03.12          0.079929907
2019-03-10/18:25:03.15          0.081085491
2019-03-10/18:25:03.18          0.030226665
2019-03-10/18:25:03.21          0.026734338
2019-03-10/18:25:03.25          0.011900521
2019-03-10/18:25:03.28         0.0080278476
2019-03-10/18:25:03.31          0.031626075
2019-03-10/18:25:03.34         -0.012743530
2019-03-10/18:25:03.37          0.022758520
2019-03-10/18:25:03.40        -0.0099301607
2019-03-10/18:25:03.43          0.017948998
2019-03-10/18:25:03.46          0.033574796
2019-03-10/18:25:03.50          0.040490625
2019-03-10/18:25:03.53          0.051505571
2019-03-10/18:25:03.56          0.075227283
2019-03-10/18:25:03.59          0.058594278
2019-03-10/18:25:03.62          0.055374979
2019-03-10/18:25:03.65          0.037454293
2019-03-10/18:25:03.68          0.057349060
2019-03-10/18:25:03.71          0.054920089
2019-03-10/18:25:03.75          0.052454322
2019-03-10/18:25:03.78          0.032167207
2019-03-10/18:25:03.81          0.057155348
2019-03-10/18:25:03.84          0.021123250
2019-03-10/18:25:03.87          0.030943470
2019-03-10/18:25:03.90        -0.0024839272
2019-03-10/18:25:03.93          0.022831912
2019-03-10/18:25:03.96          0.015645571
2019-03-10/18:25:04.00         -0.024819155
2019-03-10/18:25:04.03         -0.053542231
2019-03-10/18:25:04.06         0.0084538635
2019-03-10/18:25:04.09        -0.0025281560
2019-03-10/18:25:04.12        -0.0023950520
2019-03-10/18:25:04.15         0.0024639414
2019-03-10/18:25:04.18          0.039551258
2019-03-10/18:25:04.21          0.022260577
2019-03-10/18:25:04.25          0.036995840
2019-03-10/18:25:04.28          0.053204391
2019-03-10/18:25:04.31          0.090196778
2019-03-10/18:25:04.34          0.031852189
2019-03-10/18:25:04.37          0.033626753
2019-03-10/18:25:04.40          0.030113005
2019-03-10/18:25:04.43          0.011167386
2019-03-10/18:25:04.46          0.017838482
2019-03-10/18:25:04.50         -0.019725525
2019-03-10/18:25:04.53         -0.014175368
2019-03-10/18:25:04.56          0.018611063
2019-03-10/18:25:04.59          0.014049308
2019-03-10/18:25:04.62         -0.013425787
2019-03-10/18:25:04.65          0.037668446
2019-03-10/18:25:04.68          0.030653894
2019-03-10/18:25:04.71          0.020627973
2019-03-10/18:25:04.75          0.026543127
2019-03-10/18:25:04.78          0.074251290
2019-03-10/18:25:04.81          0.076855582
2019-03-10/18:25:04.84          0.076251055
2019-03-10/18:25:04.87          0.014323366
2019-03-10/18:25:04.90          0.047836482
2019-03-10/18:25:04.93          0.014986400
2019-03-10/18:25:04.96          0.063860135
2019-03-10/18:25:05.00          0.046019028
2019-03-10/18:25:05.03          0.058575351
2019-03-10/18:25:05.06          0.017164046
2019-03-10/18:25:05.09          0.022801932
2019-03-10/18:25:05.12        -0.0011855494
2019-03-10/18:25:05.15          0.027763947
2019-03-10/18:25:05.18          0.045554460
2019-03-10/18:25:05.21          0.030583245
2019-03-10/18:25:05.25         -0.029207330
2019-03-10/18:25:05.28         -0.014829080
2019-03-10/18:25:05.31        -0.0029054051
2019-03-10/18:25:05.34          0.025193377
2019-03-10/18:25:05.37        5.6929585e-05
2019-03-10/18:25:05.40         0.0031751418
2019-03-10/18:25:05.43          0.010744489
2019-03-10/18:25:05.46        -0.0068173633
2019-03-10/18:25:05.50          0.016236291
2019-03-10/18:25:05.53         0.0076770158
2019-03-10/18:25:05.56          0.025335118
2019-03-10/18:25:05.59         0.0042553644
2019-03-10/18:25:05.62          0.048911917
2019-03-10/18:25:05.65          0.039321799
2019-03-10/18:25:05.68          0.051441096
2019-03-10/18:25:05.71          0.045893001
2019-03-10/18:25:05.75          0.099868395
2019-03-10/18:25:05.78          0.037356235
2019-03-10/18:25:05.81          0.096893300
2019-03-10/18:25:05.84          0.074998472
2019-03-10/18:25:05.87          0.060984856
2019-03-10/18:25:05.90          0.019281215
2019-03-10/18:25:05.93          0.034923040
2019-03-10/18:25:05.96          0.027727264
2019-03-10/18:25:06.00          0.023112339
2019-03-10/18:25:06.03         -0.057326696
2019-03-10/18:25:06.06         -0.027939716
2019-03-10/18:25:06.09         -0.026167730
2019-03-10/18:25:06.12        -0.0045963848
2019-03-10/18:25:06.15         -0.032011374
2019-03-10/18:25:06.18         -0.045149562
2019-03-10/18:25:06.21         -0.041372943
2019-03-10/18:25:06.25        -0.0072171674
2019-03-10/18:25:06.28         0.0069795889
2019-03-10/18:25:06.31          0.054908096
2019-03-10/18:25:06.34          0.056294418
2019-03-10/18:25:06.37          0.029765006
2019-03-10/18:25:06.40          0.066638175
2019-03-10/18:25:06.43          0.069637110
2019-03-10/18:25:06.46          0.077159611
2019-03-10/18:25:06.50          0.078319201
2019-03-10/18:25:06.53          0.031828444
2019-03-10/18:25:06.56          0.023299166
2019-03-10/18:25:06.59          0.013353914
2019-03-10/18:25:06.62        -0.0022633725
2019-03-10/18:25:06.65         -0.013376563
2019-03-10/18:25:06.68         -0.025582616
2019-03-10/18:25:06.71         -0.022026007
2019-03-10/18:25:06.75         -0.043392269
2019-03-10/18:25:06.78         -0.048368764
2019-03-10/18:25:06.81         -0.024280003
2019-03-10/18:25:06.84        -0.0048795833
2019-03-10/18:25:06.87          0.013370395
2019-03-10/18:25:06.90          0.027939882
2019-03-10/18:25:06.93         0.0086727440
2019-03-10/18:25:06.96          0.025449643
2019-03-10/18:25:07.00          0.033832520
2019-03-10/18:25:07.03          0.066089180
2019-03-10/18:25:07.06          0.065276911
2019-03-10/18:25:07.09          0.063207901
2019-03-10/18:25:07.12          0.017849569
2019-03-10/18:25:07.15          0.017618159
2019-03-10/18:25:07.18          0.012191488
2019-03-10/18:25:07.21          0.084781672
2019-03-10/18:25:07.25          0.012604012
2019-03-10/18:25:07.28          0.025914382
2019-03-10/18:25:07.31          0.025374640
2019-03-10/18:25:07.34         0.0055891253
2019-03-10/18:25:07.37         0.0034957385
2019-03-10/18:25:07.40          0.033344155
2019-03-10/18:25:07.43         -0.012793609
2019-03-10/18:25:07.46          0.015772938
2019-03-10/18:25:07.50         -0.030014757
2019-03-10/18:25:07.53          0.012422549
2019-03-10/18:25:07.56         0.0069862974
2019-03-10/18:25:07.59          0.015069596
2019-03-10/18:25:07.62          0.034544127
2019-03-10/18:25:07.65          0.032256019
2019-03-10/18:25:07.68          0.068156565
2019-03-10/18:25:07.71          0.068450085
2019-03-10/18:25:07.75          0.047688907
2019-03-10/18:25:07.78          0.032443337
2019-03-10/18:25:07.81         0.0050709354
2019-03-10/18:25:07.84          0.034559114
2019-03-10/18:25:07.87          0.039269971
2019-03-10/18:25:07.90          0.012699848
2019-03-10/18:25:07.93          0.046752633
2019-03-10/18:25:07.96         -0.018434187
2019-03-10/18:25:08.00          0.014868369
2019-03-10/18:25:08.03         0.0024139331
2019-03-10/18:25:08.06         0.0068024028
2019-03-10/18:25:08.09          0.052763111
2019-03-10/18:25:08.12        -0.0073564570
2019-03-10/18:25:08.15       -2.8991577e-05
2019-03-10/18:25:08.18          0.021150630
2019-03-10/18:25:08.21         -0.040141771
2019-03-10/18:25:08.25         -0.034450161
2019-03-10/18:25:08.28         -0.034302049
2019-03-10/18:25:08.31        -0.0036311685
2019-03-10/18:25:08.34          0.026581612
2019-03-10/18:25:08.37         -0.041041675
2019-03-10/18:25:08.40         -0.032735271
2019-03-10/18:25:08.43         -0.013779051
2019-03-10/18:25:08.46         -0.014523869
2019-03-10/18:25:08.50          0.023061524
2019-03-10/18:25:08.53          0.024301220
2019-03-10/18:25:08.56          0.042373919
2019-03-10/18:25:08.59          0.041014706
2019-03-10/18:25:08.62         0.0087021351
2019-03-10/18:25:08.65          0.030832737
2019-03-10/18:25:08.68          0.081908587
2019-03-10/18:25:08.71          0.018946835
2019-03-10/18:25:08.75         0.0045340382
2019-03-10/18:25:08.78        -0.0028450145
2019-03-10/18:25:08.81         0.0079419541
2019-03-10/18:25:08.84         0.0075935769
2019-03-10/18:25:08.87         -0.043208122
2019-03-10/18:25:08.90         -0.010994844
2019-03-10/18:25:08.93          0.011689608
2019-03-10/18:25:08.96         -0.021306577
2019-03-10/18:25:09.00          0.043190139
2019-03-10/18:25:09.03          0.038739632
2019-03-10/18:25:09.06          0.069232347
2019-03-10/18:25:09.09          0.065188797
2019-03-10/18:25:09.12          0.011593262
2019-03-10/18:25:09.15          0.079660956
2019-03-10/18:25:09.18          0.062763887
2019-03-10/18:25:09.21          0.062098384
2019-03-10/18:25:09.25          0.068437973
2019-03-10/18:25:09.28          0.017289284
2019-03-10/18:25:09.31          0.032410413
2019-03-10/18:25:09.34         -0.022798687
2019-03-10/18:25:09.37        -0.0038941553
2019-03-10/18:25:09.40          0.025604863
2019-03-10/18:25:09.43         -0.011329718
2019-03-10/18:25:09.46         -0.010303129
2019-03-10/18:25:09.50        -0.0025501267
2019-03-10/18:25:09.53        -0.0029303559
2019-03-10/18:25:09.56         0.0027798244
2019-03-10/18:25:09.59         -0.017678410
2019-03-10/18:25:09.62          0.024132340
2019-03-10/18:25:09.65          0.019841411
2019-03-10/18:25:09.68          0.021972993
2019-03-10/18:25:09.71          0.042768470
2019-03-10/18:25:09.75          0.046533254
2019-03-10/18:25:09.78          0.053617469
2019-03-10/18:25:09.81          0.042471925
2019-03-10/18:25:09.84          0.022354519
2019-03-10/18:25:09.87          0.030717495
2019-03-10/18:25:09.90          0.026524749
2019-03-10/18:25:09.93          0.025421039
2019-03-10/18:25:09.96          0.017994782
2019-03-10/18:25:10.00        -0.0088202463
2019-03-10/18:25:10.03         -0.023744202
2019-03-10/18:25:10.06         -0.025454784
2019-03-10/18:25:10.09        -0.0070588144
2019-03-10/18:25:10.12         -0.022693275
2019-03-10/18:25:10.15          0.023029370
2019-03-10/18:25:10.18         0.0033760884
2019-03-10/18:25:10.21          0.029600364
2019-03-10/18:25:10.25          0.032774291
2019-03-10/18:25:10.28          0.019126825
2019-03-10/18:25:10.31          0.071337816
2019-03-10/18:25:10.34          0.044355590
2019-03-10/18:25:10.37          0.018689820
2019-03-10/18:25:10.40          0.062657189
2019-03-10/18:25:10.43          0.023310936
2019-03-10/18:25:10.46          0.057965404
2019-03-10/18:25:10.50         0.0033754737
2019-03-10/18:25:10.53         -0.014046898
2019-03-10/18:25:10.56          0.032497139
2019-03-10/18:25:10.59         -0.017482714
2019-03-10/18:25:10.62         -0.020123919
2019-03-10/18:25:10.65        -0.0041666494
2019-03-10/18:25:10.68         -0.033418651
2019-03-10/18:25:10.71          0.020419038
2019-03-10/18:25:10.75         -0.023071075
2019-03-10/18:25:10.78          0.044386864
2019-03-10/18:25:10.81          0.058601402
2019-03-10/18:25:10.84          0.039601507
2019-03-10/18:25:10.87          0.010430020
2019-03-10/18:25:10.90          0.033258560
2019-03-10/18:25:10.93          0.055049843
2019-03-10/18:25:10.96          0.054694224
2019-03-10/18:25:11.00          0.014117824
2019-03-10/18:25:11.03          0.027844487
2019-03-10/18:25:11.06          0.014337215
2019-03-10/18:25:11.09         -0.019021619
2019-03-10/18:25:11.12         -0.017057942
2019-03-10/18:25:11.15          0.044078401
2019-03-10/18:25:11.18          0.049681596
2019-03-10/18:25:11.21         0.0051177750
2019-03-10/18:25:11.25          0.014574584
2019-03-10/18:25:11.28          0.042287042
2019-03-10/18:25:11.31          0.054503102
2019-03-10/18:25:11.34          0.052560990
2019-03-10/18:25:11.37          0.086373779
2019-03-10/18:25:11.40           0.10037551
2019-03-10/18:25:11.43          0.072753099
2019-03-10/18:25:11.46         0.0062725951
2019-03-10/18:25:11.50          0.045079074
2019-03-10/18:25:11.53          0.058718973
2019-03-10/18:25:11.56         0.0039010135
2019-03-10/18:25:11.59         -0.021712661
2019-03-10/18:25:11.62         -0.031985859
2019-03-10/18:25:11.65         -0.055912156
2019-03-10/18:25:11.68         -0.029880760
2019-03-10/18:25:11.71         -0.037801313
2019-03-10/18:25:11.75       -0.00075407375
2019-03-10/18:25:11.78        -0.0069810411
2019-03-10/18:25:11.81          0.017673975
2019-03-10/18:25:11.84          0.031409602
2019-03-10/18:25:11.87          0.032960459
2019-03-10/18:25:11.90         -0.010152654
2019-03-10/18:25:11.93          0.059990504
2019-03-10/18:25:11.96        -0.0098739881
2019-03-10/18:25:12.00          0.019232072
2019-03-10/18:25:12.03         0.0046506838
2019-03-10/18:25:12.06        -0.0091074783
2019-03-10/18:25:12.09         -0.030714363
2019-03-10/18:25:12.12        0.00082624113
2019-03-10/18:25:12.15         -0.024551317
2019-03-10/18:25:12.18         -0.016068698
2019-03-10/18:25:12.21         -0.013220059
2019-03-10/18:25:12.25          0.016264632
2019-03-10/18:25:12.28         -0.030963439
2019-03-10/18:25:12.31         -0.013930854
2019-03-10/18:25:12.34          0.024001309
2019-03-10/18:25:12.37         0.0085877272
2019-03-10/18:25:12.40         0.0035338260
2019-03-10/18:25:12.43          0.047188401
2019-03-10/18:25:12.46          0.041029212
2019-03-10/18:25:12.50          0.030156187
2019-03-10/18:25:12.53          0.027507171
2019-03-10/18:25:12.56          0.072880374
2019-03-10/18:25:12.59          0.048454592
2019-03-10/18:25:12.62          0.028401524
2019-03-10/18:25:12.65          0.046418803
2019-03-10/18:25:12.68          0.038017541
2019-03-10/18:25:12.71         -0.012885025
2019-03-10/18:25:12.75          0.047983746
2019-03-10/18:25:12.78         -0.020032305
2019-03-10/18:25:12.81         -0.022891508
2019-03-10/18:25:12.84         -0.043256106
2019-03-10/18:25:12.87        -0.0080152684
2019-03-10/18:25:12.90        -0.0027344446
2019-03-10/18:25:12.93         -0.021463536
2019-03-10/18:25:12.96         -0.026072230
2019-03-10/18:25:13.00          0.019667935
2019-03-10/18:25:13.03         -0.029402996
2019-03-10/18:25:13.06          0.051693241
2019-03-10/18:25:13.09          0.069480374
2019-03-10/18:25:13.12          0.045012538
2019-03-10/18:25:13.15          0.066659885
2019-03-10/18:25:13.18          0.034673871
2019-03-10/18:25:13.21          0.069794848
2019-03-10/18:25:13.25          0.046654897
2019-03-10/18:25:13.28          0.014862863
2019-03-10/18:25:13.31          0.037738142
2019-03-10/18:25:13.34         0.0098725554
2019-03-10/18:25:13.37         -0.034215318
2019-03-10/18:25:13.40         -0.013744918
2019-03-10/18:25:13.43         -0.052488453
2019-03-10/18:25:13.46          0.014687146
2019-03-10/18:25:13.50         -0.045663372
2019-03-10/18:25:13.53          0.027343517
2019-03-10/18:25:13.56          0.027066405
2019-03-10/18:25:13.59          0.024903365
2019-03-10/18:25:13.62         -0.022809217
2019-03-10/18:25:13.65          0.022128610
2019-03-10/18:25:13.68          0.042460777
2019-03-10/18:25:13.71          0.028264414
2019-03-10/18:25:13.75         0.0057620577
2019-03-10/18:25:13.78          0.013969721
2019-03-10/18:25:13.81         -0.021945085
2019-03-10/18:25:13.84        -0.0012931026
2019-03-10/18:25:13.87         0.0049150268
2019-03-10/18:25:13.90          0.044887218
2019-03-10/18:25:13.93          0.024107364
2019-03-10/18:25:13.96         0.0051401606
2019-03-10/18:25:14.00          0.024008763
2019-03-10/18:25:14.03         -0.025593435
[truncated: 106,953 more chars]
