# Supplementary material for: Miniature Dungey-like cycle at Mars
Source: Nat Commun. 2026 Jul 23;17:6129. doi: 10.1038/s41467-026-75019-3 (PMC13396348; doi:10.1038/s41467-026-75019-3)
Supplement: Supplementary file 3 — Source data [file 41467_2026_75019_MOESM3_ESM.zip › data_files/Fig_maven_20190227_120500_j_b_unc.txt]

Panel        1:  junc_b
ytitle=j//_B uncertainty [uA/m^2]
2019-02-27/12:03:30.01           0.21405686
2019-02-27/12:03:30.04           0.20775838
2019-02-27/12:03:30.08           0.21480453
2019-02-27/12:03:30.11           0.21546254
2019-02-27/12:03:30.14           0.21576630
2019-02-27/12:03:30.17           0.20902997
2019-02-27/12:03:30.20           0.21573194
2019-02-27/12:03:30.23           0.21543518
2019-02-27/12:03:30.26           0.21537645
2019-02-27/12:03:30.29           0.20836101
2019-02-27/12:03:30.33           0.21505571
2019-02-27/12:03:30.36           0.21554839
2019-02-27/12:03:30.39           0.21551042
2019-02-27/12:03:30.42           0.20826594
2019-02-27/12:03:30.45           0.21540794
2019-02-27/12:03:30.48           0.21499100
2019-02-27/12:03:30.51           0.21251308
2019-02-27/12:03:30.54           0.21242896
2019-02-27/12:03:30.58           0.21291585
2019-02-27/12:03:30.61           0.21363248
2019-02-27/12:03:30.64           0.21386360
2019-02-27/12:03:30.67           0.21332186
2019-02-27/12:03:30.70           0.21383994
2019-02-27/12:03:30.73           0.21360574
2019-02-27/12:03:30.76           0.21329684
2019-02-27/12:03:30.79           0.21276022
2019-02-27/12:03:30.83           0.21286346
2019-02-27/12:03:30.86           0.21415560
2019-02-27/12:03:30.89           0.21404210
2019-02-27/12:03:30.92           0.21301866
2019-02-27/12:03:30.95           0.21357259
2019-02-27/12:03:30.98           0.21355836
2019-02-27/12:03:31.01           0.21281470
2019-02-27/12:03:31.04           0.21205970
2019-02-27/12:03:31.08           0.21272631
2019-02-27/12:03:31.11           0.21368648
2019-02-27/12:03:31.14           0.21442657
2019-02-27/12:03:31.17           0.21468514
2019-02-27/12:03:31.20           0.21445167
2019-02-27/12:03:31.23           0.21490271
2019-02-27/12:03:31.26           0.21525669
2019-02-27/12:03:31.29           0.21363752
2019-02-27/12:03:31.33           0.21331042
2019-02-27/12:03:31.36           0.21284584
2019-02-27/12:03:31.39           0.21232646
2019-02-27/12:03:31.42           0.21257078
2019-02-27/12:03:31.45           0.21316066
2019-02-27/12:03:31.48           0.21316645
2019-02-27/12:03:31.51           0.21327998
2019-02-27/12:03:31.54           0.21317369
2019-02-27/12:03:31.58           0.21351615
2019-02-27/12:03:31.61           0.21303627
2019-02-27/12:03:31.64           0.21239923
2019-02-27/12:03:31.67           0.21282424
2019-02-27/12:03:31.70           0.21319089
2019-02-27/12:03:31.73           0.21363194
2019-02-27/12:03:31.76           0.21431883
2019-02-27/12:03:31.79           0.21361161
2019-02-27/12:03:31.83           0.21327133
2019-02-27/12:03:31.86           0.21277241
2019-02-27/12:03:31.89           0.21243694
2019-02-27/12:03:31.92           0.21217811
2019-02-27/12:03:31.95           0.21244449
2019-02-27/12:03:31.98           0.21262990
2019-02-27/12:03:32.01           0.21262912
2019-02-27/12:03:32.04           0.21247101
2019-02-27/12:03:32.08           0.21308147
2019-02-27/12:03:32.11           0.21281321
2019-02-27/12:03:32.14           0.21247060
2019-02-27/12:03:32.17           0.21286593
2019-02-27/12:03:32.20           0.21368261
2019-02-27/12:03:32.23           0.21378107
2019-02-27/12:03:32.26           0.21361779
2019-02-27/12:03:32.29           0.21323162
2019-02-27/12:03:32.33           0.21286724
2019-02-27/12:03:32.36           0.21280882
2019-02-27/12:03:32.39           0.21268704
2019-02-27/12:03:32.42           0.21223880
2019-02-27/12:03:32.45           0.21286621
2019-02-27/12:03:32.48           0.21336274
2019-02-27/12:03:32.51           0.21345872
2019-02-27/12:03:32.54           0.21307590
2019-02-27/12:03:32.58           0.21334979
2019-02-27/12:03:32.61           0.21372382
2019-02-27/12:03:32.64           0.21291480
2019-02-27/12:03:32.67           0.21195844
2019-02-27/12:03:32.70           0.21290650
2019-02-27/12:03:32.73           0.21311611
2019-02-27/12:03:32.76           0.21244516
2019-02-27/12:03:32.79           0.21209175
2019-02-27/12:03:32.83           0.21224367
2019-02-27/12:03:32.86           0.21228983
2019-02-27/12:03:32.89           0.21281433
2019-02-27/12:03:32.92           0.21226951
2019-02-27/12:03:32.95           0.21219095
2019-02-27/12:03:32.98           0.21219088
2019-02-27/12:03:33.01           0.21199085
2019-02-27/12:03:33.04           0.21212360
2019-02-27/12:03:33.08           0.21299928
2019-02-27/12:03:33.11           0.21388773
2019-02-27/12:03:33.14           0.21423540
2019-02-27/12:03:33.17           0.21330979
2019-02-27/12:03:33.20           0.21245023
2019-02-27/12:03:33.23           0.21246357
2019-02-27/12:03:33.26           0.21244116
2019-02-27/12:03:33.29           0.21150128
2019-02-27/12:03:33.33           0.21204866
2019-02-27/12:03:33.36           0.21245884
2019-02-27/12:03:33.39           0.21207989
2019-02-27/12:03:33.42           0.21136557
2019-02-27/12:03:33.45           0.21182189
2019-02-27/12:03:33.48           0.21187715
2019-02-27/12:03:33.51           0.21198031
2019-02-27/12:03:33.54           0.21220073
2019-02-27/12:03:33.58           0.21254919
2019-02-27/12:03:33.61           0.21270280
2019-02-27/12:03:33.64           0.21318695
2019-02-27/12:03:33.67           0.21291161
2019-02-27/12:03:33.70           0.21274680
2019-02-27/12:03:33.73           0.21279402
2019-02-27/12:03:33.76           0.21229338
2019-02-27/12:03:33.79           0.21161064
2019-02-27/12:03:33.83           0.21148794
2019-02-27/12:03:33.86           0.21123945
2019-02-27/12:03:33.89           0.21152510
2019-02-27/12:03:33.92           0.21144993
2019-02-27/12:03:33.95           0.21129081
2019-02-27/12:03:33.98           0.21076180
2019-02-27/12:03:34.01           0.21080471
2019-02-27/12:03:34.04           0.21188491
2019-02-27/12:03:34.08           0.21313645
2019-02-27/12:03:34.11           0.21236162
2019-02-27/12:03:34.14           0.21139470
2019-02-27/12:03:34.17           0.21093517
2019-02-27/12:03:34.20           0.21143653
2019-02-27/12:03:34.23           0.21172429
2019-02-27/12:03:34.26           0.21212639
2019-02-27/12:03:34.29           0.21223029
2019-02-27/12:03:34.33           0.21159470
2019-02-27/12:03:34.36           0.21113407
2019-02-27/12:03:34.39           0.21110306
2019-02-27/12:03:34.42           0.21105779
2019-02-27/12:03:34.45           0.21113146
2019-02-27/12:03:34.48           0.21070772
2019-02-27/12:03:34.51           0.21102199
2019-02-27/12:03:34.54           0.21046216
2019-02-27/12:03:34.58           0.21036241
2019-02-27/12:03:34.61           0.21062761
2019-02-27/12:03:34.64           0.21075664
2019-02-27/12:03:34.67           0.21067349
2019-02-27/12:03:34.70           0.21087630
2019-02-27/12:03:34.73           0.21083310
2019-02-27/12:03:34.76           0.21104520
2019-02-27/12:03:34.79           0.21074678
2019-02-27/12:03:34.83           0.21054237
2019-02-27/12:03:34.86           0.21070165
2019-02-27/12:03:34.89           0.21052061
2019-02-27/12:03:34.92           0.20959317
2019-02-27/12:03:34.95           0.20940294
2019-02-27/12:03:34.98           0.20994271
2019-02-27/12:03:35.01           0.21099741
2019-02-27/12:03:35.04           0.21123774
2019-02-27/12:03:35.08           0.21110468
2019-02-27/12:03:35.11           0.21085261
2019-02-27/12:03:35.14           0.21078503
2019-02-27/12:03:35.17           0.21032507
2019-02-27/12:03:35.20           0.21020736
2019-02-27/12:03:35.23           0.21046220
2019-02-27/12:03:35.26           0.21053076
2019-02-27/12:03:35.29           0.21003132
2019-02-27/12:03:35.33           0.20959624
2019-02-27/12:03:35.36           0.20955771
2019-02-27/12:03:35.39           0.20995455
2019-02-27/12:03:35.42           0.20997350
2019-02-27/12:03:35.45           0.21008277
2019-02-27/12:03:35.48           0.20930655
2019-02-27/12:03:35.51           0.20942373
2019-02-27/12:03:35.54           0.20953121
2019-02-27/12:03:35.58           0.20954424
2019-02-27/12:03:35.61           0.20952581
2019-02-27/12:03:35.64           0.20994395
2019-02-27/12:03:35.67           0.20972193
2019-02-27/12:03:35.70           0.21023053
2019-02-27/12:03:35.73           0.21055558
2019-02-27/12:03:35.76           0.20993694
2019-02-27/12:03:35.79           0.20904673
2019-02-27/12:03:35.83           0.20844433
2019-02-27/12:03:35.86           0.20823359
2019-02-27/12:03:35.89           0.20877100
2019-02-27/12:03:35.92           0.20933796
2019-02-27/12:03:35.95           0.20959127
2019-02-27/12:03:35.98           0.20841812
2019-02-27/12:03:36.01           0.20791671
2019-02-27/12:03:36.04           0.20791512
2019-02-27/12:03:36.08           0.20782397
2019-02-27/12:03:36.11           0.20762547
2019-02-27/12:03:36.14           0.20762150
2019-02-27/12:03:36.17           0.20816201
2019-02-27/12:03:36.20           0.20911314
2019-02-27/12:03:36.23           0.20906061
2019-02-27/12:03:36.26           0.20876281
2019-02-27/12:03:36.29           0.20802313
2019-02-27/12:03:36.33           0.20776601
2019-02-27/12:03:36.36           0.20752277
2019-02-27/12:03:36.39           0.20818909
2019-02-27/12:03:36.42           0.20788127
2019-02-27/12:03:36.45           0.20710576
2019-02-27/12:03:36.48           0.20693742
2019-02-27/12:03:36.51           0.20756888
2019-02-27/12:03:36.54           0.20808342
2019-02-27/12:03:36.58           0.20807554
2019-02-27/12:03:36.61           0.20778194
2019-02-27/12:03:36.64           0.20829171
2019-02-27/12:03:36.67           0.20867884
2019-02-27/12:03:36.70           0.20775242
2019-02-27/12:03:36.73           0.20784481
2019-02-27/12:03:36.76           0.20851535
2019-02-27/12:03:36.79           0.20814770
2019-02-27/12:03:36.83           0.20835494
2019-02-27/12:03:36.86           0.20805723
2019-02-27/12:03:36.89           0.20801269
2019-02-27/12:03:36.92           0.20710144
2019-02-27/12:03:36.95           0.20716109
2019-02-27/12:03:36.98           0.20717641
2019-02-27/12:03:37.01           0.20673663
2019-02-27/12:03:37.04           0.20622574
2019-02-27/12:03:37.08           0.20692942
2019-02-27/12:03:37.11           0.20759879
2019-02-27/12:03:37.14           0.20793027
2019-02-27/12:03:37.17           0.20779990
2019-02-27/12:03:37.20           0.20742046
2019-02-27/12:03:37.23           0.20753026
2019-02-27/12:03:37.26           0.20751686
2019-02-27/12:03:37.29           0.20706953
2019-02-27/12:03:37.33           0.20746642
2019-02-27/12:03:37.36           0.20771762
2019-02-27/12:03:37.39           0.20793969
2019-02-27/12:03:37.42           0.20738358
2019-02-27/12:03:37.45           0.20703278
2019-02-27/12:03:37.48           0.20661157
2019-02-27/12:03:37.51           0.20613149
2019-02-27/12:03:37.54           0.20516121
2019-02-27/12:03:37.58           0.20559361
2019-02-27/12:03:37.61           0.20614502
2019-02-27/12:03:37.64           0.20626758
2019-02-27/12:03:37.67           0.20636637
2019-02-27/12:03:37.70           0.20619785
2019-02-27/12:03:37.73           0.20610163
2019-02-27/12:03:37.76           0.20688168
2019-02-27/12:03:37.79           0.20750735
2019-02-27/12:03:37.83           0.20780047
2019-02-27/12:03:37.86           0.20777706
2019-02-27/12:03:37.89           0.20714714
2019-02-27/12:03:37.92           0.20591665
2019-02-27/12:03:37.95           0.20625464
2019-02-27/12:03:37.98           0.20616565
2019-02-27/12:03:38.01           0.20614291
2019-02-27/12:03:38.04           0.20633246
2019-02-27/12:03:38.08           0.20581073
2019-02-27/12:03:38.11           0.20534674
2019-02-27/12:03:38.14           0.20480882
2019-02-27/12:03:38.17           0.20470517
2019-02-27/12:03:38.20           0.20550517
2019-02-27/12:03:38.23           0.20559954
2019-02-27/12:03:38.26           0.20632242
2019-02-27/12:03:38.29           0.20619472
2019-02-27/12:03:38.33           0.20632190
2019-02-27/12:03:38.36           0.20587261
2019-02-27/12:03:38.39           0.20528129
2019-02-27/12:03:38.42           0.20555663
2019-02-27/12:03:38.45           0.20533835
2019-02-27/12:03:38.48           0.20466013
2019-02-27/12:03:38.51           0.20500683
2019-02-27/12:03:38.54           0.20476917
2019-02-27/12:03:38.58           0.20488035
2019-02-27/12:03:38.61           0.20451474
2019-02-27/12:03:38.64           0.20382402
2019-02-27/12:03:38.67           0.20404672
2019-02-27/12:03:38.70           0.20478921
2019-02-27/12:03:38.73           0.20470852
2019-02-27/12:03:38.76           0.20422672
2019-02-27/12:03:38.79           0.20386670
2019-02-27/12:03:38.83           0.20473846
2019-02-27/12:03:38.86           0.20463242
2019-02-27/12:03:38.89           0.20433879
2019-02-27/12:03:38.92           0.20405661
2019-02-27/12:03:38.95           0.20399291
2019-02-27/12:03:38.98           0.20405848
2019-02-27/12:03:39.01           0.20377175
2019-02-27/12:03:39.04           0.20328852
2019-02-27/12:03:39.08           0.20289798
2019-02-27/12:03:39.11           0.20244506
2019-02-27/12:03:39.14           0.20319818
2019-02-27/12:03:39.17           0.20338962
2019-02-27/12:03:39.20           0.20328370
2019-02-27/12:03:39.23           0.20292390
2019-02-27/12:03:39.26           0.20271640
2019-02-27/12:03:39.29           0.20276989
2019-02-27/12:03:39.33           0.20329541
2019-02-27/12:03:39.36           0.20329715
2019-02-27/12:03:39.39           0.20359929
2019-02-27/12:03:39.42           0.20321737
2019-02-27/12:03:39.45           0.20343692
2019-02-27/12:03:39.48           0.20363131
2019-02-27/12:03:39.51           0.20400862
2019-02-27/12:03:39.54           0.20403879
2019-02-27/12:03:39.58           0.20313671
2019-02-27/12:03:39.61           0.20204630
2019-02-27/12:03:39.64           0.20107946
2019-02-27/12:03:39.67           0.20114464
2019-02-27/12:03:39.70           0.20190388
2019-02-27/12:03:39.73           0.20215109
2019-02-27/12:03:39.76           0.20200784
2019-02-27/12:03:39.79           0.20152184
2019-02-27/12:03:39.83           0.20103180
2019-02-27/12:03:39.86           0.20077735
2019-02-27/12:03:39.89           0.20130460
2019-02-27/12:03:39.92           0.20121915
2019-02-27/12:03:39.95           0.20163063
2019-02-27/12:03:39.98           0.20159936
2019-02-27/12:03:40.01           0.20146342
2019-02-27/12:03:40.04           0.20070818
2019-02-27/12:03:40.08           0.20063293
2019-02-27/12:03:40.11           0.20066606
2019-02-27/12:03:40.14           0.19985734
2019-02-27/12:03:40.17           0.19924502
2019-02-27/12:03:40.20           0.19952147
2019-02-27/12:03:40.23           0.19920236
2019-02-27/12:03:40.26           0.19906987
2019-02-27/12:03:40.29           0.19897664
2019-02-27/12:03:40.33           0.19845376
2019-02-27/12:03:40.36           0.19854847
2019-02-27/12:03:40.39           0.19976826
2019-02-27/12:03:40.42           0.19902304
2019-02-27/12:03:40.45           0.19787116
2019-02-27/12:03:40.48           0.19792654
2019-02-27/12:03:40.51           0.19837102
2019-02-27/12:03:40.54           0.19818970
2019-02-27/12:03:40.58           0.19793625
2019-02-27/12:03:40.61           0.19787785
2019-02-27/12:03:40.64           0.19834286
2019-02-27/12:03:40.67           0.19812730
2019-02-27/12:03:40.70           0.19885501
2019-02-27/12:03:40.73           0.19925147
2019-02-27/12:03:40.76           0.19771622
2019-02-27/12:03:40.79           0.19749628
2019-02-27/12:03:40.83           0.19771065
2019-02-27/12:03:40.86           0.19637320
2019-02-27/12:03:40.89           0.19661622
2019-02-27/12:03:40.92           0.19698271
2019-02-27/12:03:40.95           0.19780144
2019-02-27/12:03:40.98           0.19788511
2019-02-27/12:03:41.01           0.19748062
2019-02-27/12:03:41.04           0.19732652
2019-02-27/12:03:41.08           0.19728052
2019-02-27/12:03:41.11           0.19755050
2019-02-27/12:03:41.14           0.19825618
2019-02-27/12:03:41.17           0.19798805
2019-02-27/12:03:41.20           0.19795283
2019-02-27/12:03:41.23           0.19702493
2019-02-27/12:03:41.26           0.19660341
2019-02-27/12:03:41.29           0.19672753
2019-02-27/12:03:41.33           0.19671684
2019-02-27/12:03:41.36           0.19666739
2019-02-27/12:03:41.39           0.19610824
2019-02-27/12:03:41.42           0.19601029
2019-02-27/12:03:41.45           0.19625903
2019-02-27/12:03:41.48           0.19548565
2019-02-27/12:03:41.51           0.19546473
2019-02-27/12:03:41.54           0.19568836
2019-02-27/12:03:41.58           0.19621748
2019-02-27/12:03:41.61           0.19594922
2019-02-27/12:03:41.64           0.19585276
2019-02-27/12:03:41.67           0.19552406
2019-02-27/12:03:41.70           0.19594151
2019-02-27/12:03:41.73           0.19604453
2019-02-27/12:03:41.76           0.19527699
2019-02-27/12:03:41.79           0.19523525
2019-02-27/12:03:41.83           0.19594488
2019-02-27/12:03:41.86           0.19566420
2019-02-27/12:03:41.89           0.19594242
2019-02-27/12:03:41.92           0.19609025
2019-02-27/12:03:41.95           0.19526039
2019-02-27/12:03:41.98           0.19443649
2019-02-27/12:03:42.01           0.19479353
2019-02-27/12:03:42.04           0.19444769
2019-02-27/12:03:42.08           0.19369189
2019-02-27/12:03:42.11           0.19377520
2019-02-27/12:03:42.14           0.19476942
2019-02-27/12:03:42.17           0.19535723
2019-02-27/12:03:42.20           0.19557484
2019-02-27/12:03:42.23           0.19502210
2019-02-27/12:03:42.26           0.19518984
2019-02-27/12:03:42.29           0.19511311
2019-02-27/12:03:42.33           0.19439249
2019-02-27/12:03:42.36           0.19413262
2019-02-27/12:03:42.39           0.19417203
2019-02-27/12:03:42.42           0.19360097
2019-02-27/12:03:42.45           0.19378833
2019-02-27/12:03:42.48           0.19357697
2019-02-27/12:03:42.51           0.19272714
2019-02-27/12:03:42.54           0.19232980
2019-02-27/12:03:42.58           0.19262291
2019-02-27/12:03:42.61           0.19251398
2019-02-27/12:03:42.64           0.19315691
2019-02-27/12:03:42.67           0.19312973
2019-02-27/12:03:42.70           0.19250830
2019-02-27/12:03:42.73           0.19261449
2019-02-27/12:03:42.76           0.19285925
2019-02-27/12:03:42.79           0.19231322
2019-02-27/12:03:42.83           0.19281064
2019-02-27/12:03:42.86           0.19364621
2019-02-27/12:03:42.89           0.19430854
2019-02-27/12:03:42.92           0.19378549
2019-02-27/12:03:42.95           0.19307178
2019-02-27/12:03:42.98           0.19242717
2019-02-27/12:03:43.01           0.19251058
2019-02-27/12:03:43.04           0.19212622
2019-02-27/12:03:43.08           0.19190297
2019-02-27/12:03:43.11           0.19161808
2019-02-27/12:03:43.14           0.19164251
2019-02-27/12:03:43.17           0.19210899
2019-02-27/12:03:43.20           0.19161269
2019-02-27/12:03:43.23           0.19087713
2019-02-27/12:03:43.26           0.19006451
2019-02-27/12:03:43.29           0.19011795
2019-02-27/12:03:43.33           0.19065025
2019-02-27/12:03:43.36           0.19034800
2019-02-27/12:03:43.39           0.19104500
2019-02-27/12:03:43.42           0.19111825
2019-02-27/12:03:43.45           0.19097908
2019-02-27/12:03:43.48           0.19122733
2019-02-27/12:03:43.51           0.19143673
2019-02-27/12:03:43.54           0.19071580
2019-02-27/12:03:43.58           0.19052061
2019-02-27/12:03:43.61           0.19071945
2019-02-27/12:03:43.64           0.19071352
2019-02-27/12:03:43.67           0.18998904
2019-02-27/12:03:43.70           0.18960585
2019-02-27/12:03:43.73           0.18947028
2019-02-27/12:03:43.76           0.18973154
2019-02-27/12:03:43.79           0.18917235
2019-02-27/12:03:43.83           0.18968009
2019-02-27/12:03:43.86           0.18959448
2019-02-27/12:03:43.89           0.18969407
2019-02-27/12:03:43.92           0.18987539
2019-02-27/12:03:43.95           0.18877224
2019-02-27/12:03:43.98           0.18915120
2019-02-27/12:03:44.01           0.19019934
2019-02-27/12:03:44.04           0.19000258
2019-02-27/12:03:44.08           0.19006075
2019-02-27/12:03:44.11           0.18970931
2019-02-27/12:03:44.14           0.19025067
2019-02-27/12:03:44.17           0.18977111
2019-02-27/12:03:44.20           0.18881011
2019-02-27/12:03:44.23           0.18874088
2019-02-27/12:03:44.26           0.18811069
2019-02-27/12:03:44.29           0.18750205
2019-02-27/12:03:44.33           0.18745433
2019-02-27/12:03:44.36           0.18738040
2019-02-27/12:03:44.39           0.18811877
2019-02-27/12:03:44.42           0.18805214
2019-02-27/12:03:44.45           0.18777138
2019-02-27/12:03:44.48           0.18755746
2019-02-27/12:03:44.51           0.18687450
2019-02-27/12:03:44.54           0.18639587
2019-02-27/12:03:44.58           0.18711414
2019-02-27/12:03:44.61           0.18722545
2019-02-27/12:03:44.64           0.18760730
2019-02-27/12:03:44.67           0.18802904
2019-02-27/12:03:44.70           0.18844715
2019-02-27/12:03:44.73           0.18851376
2019-02-27/12:03:44.76           0.18807938
2019-02-27/12:03:44.79           0.18724665
2019-02-27/12:03:44.83           0.18720131
2019-02-27/12:03:44.86           0.18671093
2019-02-27/12:03:44.89           0.18625172
2019-02-27/12:03:44.92           0.18612295
2019-02-27/12:03:44.95           0.18703165
2019-02-27/12:03:44.98           0.18714417
2019-02-27/12:03:45.01           0.18681074
2019-02-27/12:03:45.04           0.18683703
2019-02-27/12:03:45.08           0.18625175
2019-02-27/12:03:45.11           0.18587409
2019-02-27/12:03:45.14           0.18577423
2019-02-27/12:03:45.17           0.18550216
2019-02-27/12:03:45.20           0.18572569
2019-02-27/12:03:45.23           0.18534853
2019-02-27/12:03:45.26           0.18532506
2019-02-27/12:03:45.29           0.18515280
2019-02-27/12:03:45.33           0.18524752
2019-02-27/12:03:45.36           0.18560466
2019-02-27/12:03:45.39           0.18591870
2019-02-27/12:03:45.42           0.18548423
2019-02-27/12:03:45.45           0.18594229
2019-02-27/12:03:45.48           0.18548307
2019-02-27/12:03:45.51           0.18517997
2019-02-27/12:03:45.54           0.18427269
2019-02-27/12:03:45.58           0.18317119
2019-02-27/12:03:45.61           0.18365148
2019-02-27/12:03:45.64           0.18483096
2019-02-27/12:03:45.67           0.18479497
2019-02-27/12:03:45.70           0.18421186
2019-02-27/12:03:45.73           0.18405270
2019-02-27/12:03:45.76           0.18369471
2019-02-27/12:03:45.79           0.18347622
2019-02-27/12:03:45.83           0.18358640
2019-02-27/12:03:45.86           0.18379728
2019-02-27/12:03:45.89           0.18389567
2019-02-27/12:03:45.92           0.18381662
2019-02-27/12:03:45.95           0.18440838
2019-02-27/12:03:45.98           0.18440284
2019-02-27/12:03:46.01           0.18379157
2019-02-27/12:03:46.04           0.18358043
2019-02-27/12:03:46.08           0.18279019
2019-02-27/12:03:46.11           0.18277699
2019-02-27/12:03:46.14           0.18317594
2019-02-27/12:03:46.17           0.18308113
2019-02-27/12:03:46.20           0.18341027
2019-02-27/12:03:46.23           0.18273523
2019-02-27/12:03:46.26           0.18219543
2019-02-27/12:03:46.29           0.18257925
2019-02-27/12:03:46.33           0.18257146
2019-02-27/12:03:46.36           0.18260501
2019-02-27/12:03:46.39           0.18229221
2019-02-27/12:03:46.42           0.18190443
2019-02-27/12:03:46.45           0.18246892
2019-02-27/12:03:46.48           0.18335053
2019-02-27/12:03:46.51           0.18290389
2019-02-27/12:03:46.54           0.18241299
2019-02-27/12:03:46.58           0.18269403
2019-02-27/12:03:46.61           0.18225064
2019-02-27/12:03:46.64           0.18227641
2019-02-27/12:03:46.67           0.18315655
2019-02-27/12:03:46.70           0.18349005
2019-02-27/12:03:46.73           0.18249266
2019-02-27/12:03:46.76           0.18212437
2019-02-27/12:03:46.79           0.18170045
2019-02-27/12:03:46.83           0.18065267
2019-02-27/12:03:46.86           0.18083326
2019-02-27/12:03:46.89           0.18151799
2019-02-27/12:03:46.92           0.18177652
2019-02-27/12:03:46.95           0.18137562
2019-02-27/12:03:46.98           0.18179473
2019-02-27/12:03:47.01           0.18161990
2019-02-27/12:03:47.04           0.18118535
2019-02-27/12:03:47.08           0.18114218
2019-02-27/12:03:47.11           0.18130322
2019-02-27/12:03:47.14           0.18105313
2019-02-27/12:03:47.17           0.18111163
2019-02-27/12:03:47.20           0.18081722
2019-02-27/12:03:47.23           0.18131776
2019-02-27/12:03:47.26           0.18164382
2019-02-27/12:03:47.29           0.18175314
2019-02-27/12:03:47.33           0.18154958
2019-02-27/12:03:47.36           0.18074821
2019-02-27/12:03:47.39           0.18038577
2019-02-27/12:03:47.42           0.18058842
2019-02-27/12:03:47.45           0.17990921
2019-02-27/12:03:47.48           0.18030923
2019-02-27/12:03:47.51           0.18027711
2019-02-27/12:03:47.54           0.18026455
2019-02-27/12:03:47.58           0.18041733
2019-02-27/12:03:47.61           0.17953047
2019-02-27/12:03:47.64           0.17969588
2019-02-27/12:03:47.67           0.18036934
2019-02-27/12:03:47.70           0.17992955
2019-02-27/12:03:47.73           0.17972360
2019-02-27/12:03:47.76           0.17905978
2019-02-27/12:03:47.79           0.17866353
2019-02-27/12:03:47.83           0.17877898
2019-02-27/12:03:47.86           0.17963831
2019-02-27/12:03:47.89           0.17897225
2019-02-27/12:03:47.92           0.17888975
2019-02-27/12:03:47.95           0.17956072
2019-02-27/12:03:47.98           0.18049220
2019-02-27/12:03:48.01           0.18082560
2019-02-27/12:03:48.04           0.17970675
2019-02-27/12:03:48.08           0.17839797
2019-02-27/12:03:48.11           0.17815496
2019-02-27/12:03:48.14           0.17780334
2019-02-27/12:03:48.17           0.17735965
2019-02-27/12:03:48.20           0.17778889
2019-02-27/12:03:48.23           0.17776792
2019-02-27/12:03:48.26           0.17714514
2019-02-27/12:03:48.29           0.17806245
2019-02-27/12:03:48.33           0.17783391
2019-02-27/12:03:48.36           0.17768428
2019-02-27/12:03:48.39           0.17852018
2019-02-27/12:03:48.42           0.17853645
2019-02-27/12:03:48.45           0.17814406
2019-02-27/12:03:48.48           0.17813600
2019-02-27/12:03:48.51           0.17760451
2019-02-27/12:03:48.54           0.17746121
2019-02-27/12:03:48.58           0.17730956
2019-02-27/12:03:48.61           0.17824846
2019-02-27/12:03:48.64           0.17836190
2019-02-27/12:03:48.67           0.17765717
2019-02-27/12:03:48.70           0.17762784
2019-02-27/12:03:48.73           0.17732312
2019-02-27/12:03:48.76           0.17656511
2019-02-27/12:03:48.79           0.17563318
2019-02-27/12:03:48.83           0.17554767
2019-02-27/12:03:48.86           0.17648202
2019-02-27/12:03:48.89           0.17551631
2019-02-27/12:03:48.92           0.17502777
2019-02-27/12:03:48.95           0.17567317
2019-02-27/12:03:48.98           0.17635986
2019-02-27/12:03:49.01           0.17593288
2019-02-27/12:03:49.04           0.17580001
2019-02-27/12:03:49.08           0.17531206
2019-02-27/12:03:49.11           0.17586491
2019-02-27/12:03:49.14           0.17694693
2019-02-27/12:03:49.17           0.17736654
2019-02-27/12:03:49.20           0.17725123
2019-02-27/12:03:49.23           0.17639885
2019-02-27/12:03:49.26           0.17624625
2019-02-27/12:03:49.29           0.17695186
2019-02-27/12:03:49.33           0.17696252
2019-02-27/12:03:49.36           0.17723860
2019-02-27/12:03:49.39           0.17717414
2019-02-27/12:03:49.42           0.17675076
2019-02-27/12:03:49.45           0.17539974
2019-02-27/12:03:49.48           0.17423670
2019-02-27/12:03:49.51           0.17414079
2019-02-27/12:03:49.54           0.17410207
2019-02-27/12:03:49.58           0.17329828
2019-02-27/12:03:49.61           0.17414775
2019-02-27/12:03:49.64           0.17479473
2019-02-27/12:03:49.67           0.17420027
2019-02-27/12:03:49.70           0.17422945
2019-02-27/12:03:49.73           0.17442494
2019-02-27/12:03:49.76           0.17401941
2019-02-27/12:03:49.79           0.17446862
2019-02-27/12:03:49.83           0.17451275
2019-02-27/12:03:49.86           0.17464872
2019-02-27/12:03:49.89           0.17397506
2019-02-27/12:03:49.92           0.17341381
2019-02-27/12:03:49.95           0.17320648
2019-02-27/12:03:49.98           0.17315542
2019-02-27/12:03:50.01           0.17288538
2019-02-27/12:03:50.04           0.17346211
2019-02-27/12:03:50.08           0.17372575
2019-02-27/12:03:50.11           0.17338202
2019-02-27/12:03:50.14           0.17261118
2019-02-27/12:03:50.17           0.17231894
2019-02-27/12:03:50.20           0.17267284
2019-02-27/12:03:50.23           0.17294353
2019-02-27/12:03:50.26           0.17255677
2019-02-27/12:03:50.29           0.17183182
2019-02-27/12:03:50.33           0.17160153
2019-02-27/12:03:50.36           0.17186017
2019-02-27/12:03:50.39           0.17112532
2019-02-27/12:03:50.42           0.17110180
2019-02-27/12:03:50.45           0.17140694
2019-02-27/12:03:50.48           0.17129020
2019-02-27/12:03:50.51           0.17095490
2019-02-27/12:03:50.54           0.17120025
2019-02-27/12:03:50.58           0.17071127
2019-02-27/12:03:50.61           0.17064233
2019-02-27/12:03:50.64           0.17096308
2019-02-27/12:03:50.67           0.17143366
2019-02-27/12:03:50.70           0.17210949
2019-02-27/12:03:50.73           0.17271951
2019-02-27/12:03:50.76           0.17220187
2019-02-27/12:03:50.79           0.17134445
2019-02-27/12:03:50.83           0.17033472
2019-02-27/12:03:50.86           0.17012450
2019-02-27/12:03:50.89           0.17072033
2019-02-27/12:03:50.92           0.17043854
2019-02-27/12:03:50.95           0.16958033
2019-02-27/12:03:50.98           0.16980726
2019-02-27/12:03:51.01           0.16937955
2019-02-27/12:03:51.04           0.16946471
2019-02-27/12:03:51.08           0.17006353
2019-02-27/12:03:51.11           0.17048298
2019-02-27/12:03:51.14           0.16995773
2019-02-27/12:03:51.17           0.16985280
2019-02-27/12:03:51.20           0.17000984
2019-02-27/12:03:51.23           0.16953756
2019-02-27/12:03:51.26           0.16930269
2019-02-27/12:03:51.29           0.16946146
2019-02-27/12:03:51.33           0.16972755
2019-02-27/12:03:51.36           0.17069343
2019-02-27/12:03:51.39           0.17045854
2019-02-27/12:03:51.42           0.16999883
2019-02-27/12:03:51.45           0.16953004
2019-02-27/12:03:51.48           0.16955500
2019-02-27/12:03:51.51           0.17008841
2019-02-27/12:03:51.54           0.16982719
2019-02-27/12:03:51.58           0.16859685
2019-02-27/12:03:51.61           0.16821688
2019-02-27/12:03:51.64           0.16892909
2019-02-27/12:03:51.67           0.16952960
2019-02-27/12:03:51.70           0.16909205
2019-02-27/12:03:51.73           0.16923094
2019-02-27/12:03:51.76           0.17001349
2019-02-27/12:03:51.79           0.16980606
2019-02-27/12:03:51.83           0.16825499
2019-02-27/12:03:51.86           0.16829323
2019-02-27/12:03:51.89           0.16823339
2019-02-27/12:03:51.92           0.16730955
2019-02-27/12:03:51.95           0.16676717
2019-02-27/12:03:51.98           0.16806796
2019-02-27/12:03:52.01           0.16917587
2019-02-27/12:03:52.04           0.16913289
2019-02-27/12:03:52.08           0.16851088
2019-02-27/12:03:52.11           0.16835515
2019-02-27/12:03:52.14           0.16857322
2019-02-27/12:03:52.17           0.16889547
2019-02-27/12:03:52.20           0.16807542
2019-02-27/12:03:52.23           0.16775633
2019-02-27/12:03:52.26           0.16753704
2019-02-27/12:03:52.29           0.16733430
2019-02-27/12:03:52.33           0.16732125
2019-02-27/12:03:52.36           0.16720708
2019-02-27/12:03:52.39           0.16781464
2019-02-27/12:03:52.42           0.16777691
2019-02-27/12:03:52.45           0.16704153
2019-02-27/12:03:52.48           0.16725406
2019-02-27/12:03:52.51           0.16740209
2019-02-27/12:03:52.54           0.16785463
2019-02-27/12:03:52.58           0.16786939
2019-02-27/12:03:52.61           0.16822191
2019-02-27/12:03:52.64           0.16804442
2019-02-27/12:03:52.67           0.16744639
2019-02-27/12:03:52.70           0.16720463
2019-02-27/12:03:52.73           0.16749093
2019-02-27/12:03:52.76           0.16775904
2019-02-27/12:03:52.79           0.16798096
2019-02-27/12:03:52.83           0.16800254
2019-02-27/12:03:52.86           0.16842049
2019-02-27/12:03:52.89           0.16836646
2019-02-27/12:03:52.92           0.16796501
2019-02-27/12:03:52.95           0.16679496
2019-02-27/12:03:52.98           0.16609673
2019-02-27/12:03:53.01           0.16690152
2019-02-27/12:03:53.04           0.16746296
2019-02-27/12:03:53.08           0.16683823
2019-02-27/12:03:53.11           0.16724216
2019-02-27/12:03:53.14           0.16741181
2019-02-27/12:03:53.17           0.16697957
2019-02-27/12:03:53.20           0.16667474
2019-02-27/12:03:53.23           0.16660757
2019-02-27/12:03:53.26           0.16610440
2019-02-27/12:03:53.29           0.16542455
2019-02-27/12:03:53.33           0.16485478
2019-02-27/12:03:53.36           0.16516023
2019-02-27/12:03:53.39           0.16585729
2019-02-27/12:03:53.42           0.16608986
2019-02-27/12:03:53.45           0.16603061
2019-02-27/12:03:53.48           0.16596221
2019-02-27/12:03:53.51           0.16587157
2019-02-27/12:03:53.54           0.16630138
2019-02-27/12:03:53.58           0.16555373
2019-02-27/12:03:53.61           0.16585726
2019-02-27/12:03:53.64           0.16622346
2019-02-27/12:03:53.67           0.16609576
2019-02-27/12:03:53.70           0.16565967
2019-02-27/12:03:53.73           0.16509465
2019-02-27/12:03:53.76           0.16414153
2019-02-27/12:03:53.79           0.16443837
2019-02-27/12:03:53.83           0.16498700
2019-02-27/12:03:53.86           0.16466707
2019-02-27/12:03:53.89           0.16373809
2019-02-27/12:03:53.92           0.16387400
2019-02-27/12:03:53.95           0.16459717
2019-02-27/12:03:53.98           0.16425995
2019-02-27/12:03:54.01           0.16325897
2019-02-27/12:03:54.04           0.16393021
2019-02-27/12:03:54.08           0.16391636
2019-02-27/12:03:54.11           0.16350933
2019-02-27/12:03:54.14           0.16386598
2019-02-27/12:03:54.17           0.16471451
2019-02-27/12:03:54.20           0.16422263
2019-02-27/12:03:54.23           0.16397344
2019-02-27/12:03:54.26           0.16465564
2019-02-27/12:03:54.29           0.16453315
2019-02-27/12:03:54.33           0.16414951
2019-02-27/12:03:54.36           0.16389767
2019-02-27/12:03:54.39           0.16339827
2019-02-27/12:03:54.42           0.16314772
2019-02-27/12:03:54.45           0.16296584
2019-02-27/12:03:54.48           0.16300333
2019-02-27/12:03:54.51           0.16298827
2019-02-27/12:03:54.54           0.16348948
2019-02-27/12:03:54.58           0.16326167
2019-02-27/12:03:54.61           0.16381547
2019-02-27/12:03:54.64           0.16341332
2019-02-27/12:03:54.67           0.16215749
2019-02-27/12:03:54.70           0.16164841
2019-02-27/12:03:54.73           0.16181692
2019-02-27/12:03:54.76           0.16243936
2019-02-27/12:03:54.79           0.16236957
2019-02-27/12:03:54.83           0.16180527
2019-02-27/12:03:54.86           0.16214127
2019-02-27/12:03:54.89           0.16221624
2019-02-27/12:03:54.92           0.16237865
2019-02-27/12:03:54.95           0.16270263
2019-02-27/12:03:54.98           0.16263468
2019-02-27/12:03:55.01           0.16218814
2019-02-27/12:03:55.04           0.16251575
2019-02-27/12:03:55.08           0.16229871
2019-02-27/12:03:55.11           0.16259941
2019-02-27/12:03:55.14           0.16271885
2019-02-27/12:03:55.17           0.16203996
2019-02-27/12:03:55.20           0.16166951
2019-02-27/12:03:55.23           0.16201570
2019-02-27/12:03:55.26           0.16174847
2019-02-27/12:03:55.29           0.16228460
2019-02-27/12:03:55.33           0.16282971
2019-02-27/12:03:55.36           0.16219589
2019-02-27/12:03:55.39           0.16165827
2019-02-27/12:03:55.42           0.16170179
2019-02-27/12:03:55.45           0.16087616
2019-02-27/12:03:55.48           0.16078354
2019-02-27/12:03:55.51           0.16020757
2019-02-27/12:03:55.54           0.15995588
2019-02-27/12:03:55.58           0.16063523
2019-02-27/12:03:55.61           0.16077693
2019-02-27/12:03:55.64           0.16118656
2019-02-27/12:03:55.67           0.16145738
2019-02-27/12:03:55.70           0.16110338
2019-02-27/12:03:55.73           0.16130786
2019-02-27/12:03:55.76           0.16151554
2019-02-27/12:03:55.79           0.16113188
2019-02-27/12:03:55.83           0.16004975
2019-02-27/12:03:55.86           0.15973004
2019-02-27/12:03:55.89           0.16030845
2019-02-27/12:03:55.92           0.16093154
2019-02-27/12:03:55.95           0.16042874
2019-02-27/12:03:55.98           0.16071735
2019-02-27/12:03:56.01           0.16124553
2019-02-27/12:03:56.04           0.16013401
2019-02-27/12:03:56.08           0.15930399
2019-02-27/12:03:56.11           0.16028831
2019-02-27/12:03:56.14           0.16055357
2019-02-27/12:03:56.17           0.15957013
2019-02-27/12:03:56.20           0.15837821
2019-02-27/12:03:56.23           0.15862078
2019-02-27/12:03:56.26           0.15877837
2019-02-27/12:03:56.29           0.15853321
2019-02-27/12:03:56.33           0.15791922
2019-02-27/12:03:56.36           0.15858624
2019-02-27/12:03:56.39           0.15870780
2019-02-27/12:03:56.42           0.15794960
2019-02-27/12:03:56.45           0.15849956
2019-02-27/12:03:56.48           0.15915142
2019-02-27/12:03:56.51           0.15864889
2019-02-27/12:03:56.54           0.15907241
2019-02-27/12:03:56.58           0.15886514
2019-02-27/12:03:56.61           0.15862533
2019-02-27/12:03:56.64           0.15873100
2019-02-27/12:03:56.67           0.15835997
2019-02-27/12:03:56.70           0.15845656
2019-02-27/12:03:56.73           0.15894966
2019-02-27/12:03:56.76           0.15862105
2019-02-27/12:03:56.79           0.15881746
2019-02-27/12:03:56.83           0.15886520
2019-02-27/12:03:56.86           0.15875393
2019-02-27/12:03:56.89           0.15817066
2019-02-27/12:03:56.92           0.15766018
2019-02-27/12:03:56.95           0.15785556
2019-02-27/12:03:56.98           0.15786199
2019-02-27/12:03:57.01           0.15704878
2019-02-27/12:03:57.04           0.15676137
2019-02-27/12:03:57.08           0.15564841
2019-02-27/12:03:57.11           0.15547290
2019-02-27/12:03:57.14           0.15601016
2019-02-27/12:03:57.17           0.15663298
2019-02-27/12:03:57.20           0.15687981
2019-02-27/12:03:57.23           0.15644547
2019-02-27/12:03:57.26           0.15629191
2019-02-27/12:03:57.29           0.15656755
2019-02-27/12:03:57.33           0.15626981
2019-02-27/12:03:57.36           0.15584955
2019-02-27/12:03:57.39           0.15556328
2019-02-27/12:03:57.42           0.15551393
2019-02-27/12:03:57.45           0.15530897
2019-02-27/12:03:57.48           0.15560497
2019-02-27/12:03:57.51           0.15607009
2019-02-27/12:03:57.54           0.15631596
2019-02-27/12:03:57.58           0.15597122
2019-02-27/12:03:57.61           0.15654667
2019-02-27/12:03:57.64           0.15659963
2019-02-27/12:03:57.67           0.15606698
2019-02-27/12:03:57.70           0.15520745
2019-02-27/12:03:57.73           0.15541110
2019-02-27/12:03:57.76           0.15567003
2019-02-27/12:03:57.79           0.15448807
2019-02-27/12:03:57.83           0.15406689
2019-02-27/12:03:57.86           0.15437759
2019-02-27/12:03:57.89           0.15394859
2019-02-27/12:03:57.92           0.15370550
2019-02-27/12:03:57.95           0.15410078
2019-02-27/12:03:57.98           0.15512562
2019-02-27/12:03:58.01           0.15553210
2019-02-27/12:03:58.04           0.15462941
2019-02-27/12:03:58.08           0.15348515
2019-02-27/12:03:58.11           0.15373558
2019-02-27/12:03:58.14           0.15381110
2019-02-27/12:03:58.17           0.15369097
2019-02-27/12:03:58.20           0.15348374
2019-02-27/12:03:58.23           0.15371660
2019-02-27/12:03:58.26           0.15406621
2019-02-27/12:03:58.29           0.15411651
2019-02-27/12:03:58.33           0.15402207
2019-02-27/12:03:58.36           0.15490087
2019-02-27/12:03:58.39           0.15442944
2019-02-27/12:03:58.42           0.15331132
2019-02-27/12:03:58.45           0.15298179
2019-02-27/12:03:58.48           0.15316737
2019-02-27/12:03:58.51           0.15310568
2019-02-27/12:03:58.54           0.15306154
2019-02-27/12:03:58.58           0.15288645
2019-02-27/12:03:58.61           0.15233552
2019-02-27/12:03:58.64           0.15258150
2019-02-27/12:03:58.67           0.15279651
2019-02-27/12:03:58.70           0.15239744
2019-02-27/12:03:58.73           0.15238521
2019-02-27/12:03:58.76           0.15152302
2019-02-27/12:03:58.79           0.15188221
2019-02-27/12:03:58.83           0.15279216
2019-02-27/12:03:58.86           0.15233853
2019-02-27/12:03:58.89           0.15150009
2019-02-27/12:03:58.92           0.15109043
2019-02-27/12:03:58.95           0.15040296
2019-02-27/12:03:58.98           0.15063318
2019-02-27/12:03:59.01           0.15099984
2019-02-27/12:03:59.04           0.15130882
2019-02-27/12:03:59.08           0.15092751
2019-02-27/12:03:59.11           0.15121925
2019-02-27/12:03:59.14           0.15185623
2019-02-27/12:03:59.17           0.15175613
2019-02-27/12:03:59.20           0.15122969
2019-02-27/12:03:59.23           0.15143037
2019-02-27/12:03:59.26           0.15156800
2019-02-27/12:03:59.29           0.15121167
2019-02-27/12:03:59.33           0.15042089
2019-02-27/12:03:59.36           0.15077768
2019-02-27/12:03:59.39           0.15093951
2019-02-27/12:03:59.42           0.15025713
2019-02-27/12:03:59.45           0.14989392
2019-02-27/12:03:59.48           0.15062222
2019-02-27/12:03:59.51           0.15044462
2019-02-27/12:03:59.54           0.14949463
2019-02-27/12:03:59.58           0.14860960
2019-02-27/12:03:59.61           0.14906970
2019-02-27/12:03:59.64           0.14941039
2019-02-27/12:03:59.67           0.14884460
2019-02-27/12:03:59.70           0.14849627
2019-02-27/12:03:59.73           0.14869237
2019-02-27/12:03:59.76           0.14804666
2019-02-27/12:03:59.79           0.14722210
2019-02-27/12:03:59.83           0.14707762
2019-02-27/12:03:59.86           0.14775928
2019-02-27/12:03:59.89           0.14774710
2019-02-27/12:03:59.92           0.14825048
2019-02-27/12:03:59.95           0.14825362
2019-02-27/12:03:59.98           0.14746136
2019-02-27/12:04:00.01           0.14721319
2019-02-27/12:04:00.04           0.14758235
2019-02-27/12:04:00.08           0.14681928
2019-02-27/12:04:00.11           0.14618819
2019-02-27/12:04:00.14           0.14692818
2019-02-27/12:04:00.17           0.14655358
2019-02-27/12:04:00.20           0.14591985
2019-02-27/12:04:00.23           0.14686593
2019-02-27/12:04:00.26           0.14746810
2019-02-27/12:04:00.29           0.14751570
2019-02-27/12:04:00.33           0.14676451
2019-02-27/12:04:00.36           0.14614339
2019-02-27/12:04:00.39           0.14578871
2019-02-27/12:04:00.42           0.14584803
2019-02-27/12:04:00.45           0.14489269
2019-02-27/12:04:00.48           0.14404046
2019-02-27/12:04:00.51           0.14339805
2019-02-27/12:04:00.54           0.14356221
2019-02-27/12:04:00.58           0.14363913
2019-02-27/12:04:00.61           0.14359539
2019-02-27/12:04:00.64           0.14394718
2019-02-27/12:04:00.67           0.14390253
2019-02-27/12:04:00.70           0.14374235
2019-02-27/12:04:00.73           0.14415973
2019-02-27/12:04:00.76           0.14390991
2019-02-27/12:04:00.79           0.14336125
2019-02-27/12:04:00.83           0.14303752
2019-02-27/12:04:00.86           0.14330226
2019-02-27/12:04:00.89           0.14320305
2019-02-27/12:04:00.92           0.14328612
2019-02-27/12:04:00.95           0.14319347
2019-02-27/12:04:00.98           0.14296205
2019-02-27/12:04:01.01           0.14268078
2019-02-27/12:04:01.04           0.14247939
2019-02-27/12:04:01.08           0.14299057
2019-02-27/12:04:01.11           0.14313988
2019-02-27/12:04:01.14           0.14258533
2019-02-27/12:04:01.17           0.14286861
2019-02-27/12:04:01.20           0.14288100
2019-02-27/12:04:01.23           0.14241229
2019-02-27/12:04:01.26           0.14195855
2019-02-27/12:04:01.29           0.14162857
2019-02-27/12:04:01.33           0.14098340
2019-02-27/12:04:01.36           0.14110167
2019-02-27/12:04:01.39           0.14080286
2019-02-27/12:04:01.42           0.14074332
2019-02-27/12:04:01.45           0.14113552
2019-02-27/12:04:01.48           0.14104218
2019-02-27/12:04:01.51           0.14059099
2019-02-27/12:04:01.54           0.14054380
2019-02-27/12:04:01.58           0.14061307
2019-02-27/12:04:01.61           0.14037000
2019-02-27/12:04:01.64           0.13996693
2019-02-27/12:04:01.67           0.13984511
2019-02-27/12:04:01.70           0.13944339
2019-02-27/12:04:01.73           0.13977846
2019-02-27/12:04:01.76           0.13979114
2019-02-27/12:04:01.79           0.13959656
2019-02-27/12:04:01.83           0.13993665
2019-02-27/12:04:01.86           0.14064346
2019-02-27/12:04:01.89           0.14034837
2019-02-27/12:04:01.92           0.14031073
2019-02-27/12:04:01.95           0.14115350
2019-02-27/12:04:01.98           0.14184756
2019-02-27/12:04:02.01           0.14145997
2019-02-27/12:04:02.04           0.14135337
2019-02-27/12:04:02.08           0.14075836
2019-02-27/12:04:02.11           0.13953834
2019-02-27/12:04:02.14           0.13934327
2019-02-27/12:04:02.17           0.13957221
2019-02-27/12:04:02.20           0.13882821
2019-02-27/12:04:02.23           0.13917789
2019-02-27/12:04:02.26           0.13895074
2019-02-27/12:04:02.29           0.13840581
2019-02-27/12:04:02.33           0.13877135
2019-02-27/12:04:02.36           0.13890353
2019-02-27/12:04:02.39           0.13831368
2019-02-27/12:04:02.42           0.13811954
2019-02-27/12:04:02.45           0.13793432
2019-02-27/12:04:02.48           0.13775769
2019-02-27/12:04:02.51           0.13698801
2019-02-27/12:04:02.54           0.13656107
2019-02-27/12:04:02.58           0.13649605
2019-02-27/12:04:02.61           0.13691074
2019-02-27/12:04:02.64           0.13707391
2019-02-27/12:04:02.67           0.13693756
2019-02-27/12:04:02.70           0.13703245
2019-02-27/12:04:02.73           0.13756714
2019-02-27/12:04:02.76           0.13758606
2019-02-27/12:04:02.79           0.13747170
2019-02-27/12:04:02.83           0.13713272
2019-02-27/12:04:02.86           0.13729728
2019-02-27/12:04:02.89           0.13724569
2019-02-27/12:04:02.92           0.13702391
2019-02-27/12:04:02.95           0.13698352
2019-02-27/12:04:02.98           0.13698693
2019-02-27/12:04:03.01           0.13633753
2019-02-27/12:04:03.04           0.13609146
2019-02-27/12:04:03.08           0.13674337
2019-02-27/12:04:03.11           0.13728845
2019-02-27/12:04:03.14           0.13690804
2019-02-27/12:04:03.17           0.13622109
2019-02-27/12:04:03.20           0.13554599
2019-02-27/12:04:03.23           0.13559039
2019-02-27/12:04:03.26           0.13603690
2019-02-27/12:04:03.29           0.13588011
2019-02-27/12:04:03.33           0.13470397
2019-02-27/12:04:03.36           0.13457862
2019-02-27/12:04:03.39           0.13442079
2019-02-27/12:04:03.42           0.13435598
2019-02-27/12:04:03.45           0.13422473
2019-02-27/12:04:03.48           0.13414928
2019-02-27/12:04:03.51           0.13392083
2019-02-27/12:04:03.54           0.13396110
2019-02-27/12:04:03.58           0.13448637
2019-02-27/12:04:03.61           0.13469453
2019-02-27/12:04:03.64           0.13444850
2019-02-27/12:04:03.67           0.13433189
2019-02-27/12:04:03.70           0.13368296
2019-02-27/12:04:03.73           0.13366590
2019-02-27/12:04:03.76           0.13327503
2019-02-27/12:04:03.79           0.13289805
2019-02-27/12:04:03.83           0.13314773
2019-02-27/12:04:03.86           0.13353387
2019-02-27/12:04:03.89           0.13437831
2019-02-27/12:04:03.92           0.13430900
2019-02-27/12:04:03.95           0.13316258
2019-02-27/12:04:03.98           0.13353257
2019-02-27/12:04:04.01           0.13373959
2019-02-27/12:04:04.04           0.13326649
2019-02-27/12:04:04.08           0.13252343
2019-02-27/12:04:04.11           0.13214860
2019-02-27/12:04:04.14           0.13206965
2019-02-27/12:04:04.17           0.13213812
2019-02-27/12:04:04.20           0.13235604
2019-02-27/12:04:04.23           0.13232067
2019-02-27/12:04:04.26           0.13218159
2019-02-27/12:04:04.29           0.13168722
2019-02-27/12:04:04.33           0.13135707
2019-02-27/12:04:04.36           0.13195999
2019-02-27/12:04:04.39           0.13180427
2019-02-27/12:04:04.42           0.13120936
2019-02-27/12:04:04.45           0.13025099
2019-02-27/12:04:04.48           0.13054849
2019-02-27/12:04:04.51           0.13101588
2019-02-27/12:04:04.54           0.13082989
2019-02-27/12:04:04.58           0.13054966
2019-02-27/12:04:04.61           0.13066326
2019-02-27/12:04:04.64           0.13042727
2019-02-27/12:04:04.67           0.12997669
2019-02-27/12:04:04.70           0.12965831
2019-02-27/12:04:04.73           0.12994270
2019-02-27/12:04:04.76           0.13052571
2019-02-27/12:04:04.79           0.13019408
2019-02-27/12:04:04.83           0.12949924
2019-02-27/12:04:04.86           0.12959152
2019-02-27/12:04:04.89           0.12975999
2019-02-27/12:04:04.92           0.12994917
2019-02-27/12:04:04.95           0.12981826
2019-02-27/12:04:04.98           0.12962288
2019-02-27/12:04:05.01           0.12944960
2019-02-27/12:04:05.04           0.12961680
2019-02-27/12:04:05.08           0.12909006
2019-02-27/12:04:05.11           0.12890489
2019-02-27/12:04:05.14           0.12922362
2019-02-27/12:04:05.17           0.12956737
2019-02-27/12:04:05.20           0.12881269
2019-02-27/12:04:05.23           0.12831985
2019-02-27/12:04:05.26           0.12918407
2019-02-27/12:04:05.29           0.12941541
2019-02-27/12:04:05.33           0.12867783
2019-02-27/12:04:05.36           0.12862104
2019-02-27/12:04:05.39           0.12789759
2019-02-27/12:04:05.42           0.12724537
2019-02-27/12:04:05.45           0.12699170
2019-02-27/12:04:05.48           0.12683578
2019-02-27/12:04:05.51           0.12625760
2019-02-27/12:04:05.54           0.12631160
2019-02-27/12:04:05.58           0.12688504
2019-02-27/12:04:05.61           0.12677458
2019-02-27/12:04:05.64           0.12631842
2019-02-27/12:04:05.67           0.12603506
2019-02-27/12:04:05.70           0.12575175
2019-02-27/12:04:05.73           0.12620382
2019-02-27/12:04:05.76           0.12621054
2019-02-27/12:04:05.79           0.12584138
2019-02-27/12:04:05.83           0.12443971
2019-02-27/12:04:05.86           0.12453002
2019-02-27/12:04:05.89           0.12552216
2019-02-27/12:04:05.92           0.12579789
2019-02-27/12:04:05.95           0.12547337
2019-02-27/12:04:05.98           0.12493938
2019-02-27/12:04:06.01           0.12489950
2019-02-27/12:04:06.04           0.12552362
2019-02-27/12:04:06.08           0.12595810
2019-02-27/12:04:06.11           0.12633645
2019-02-27/12:04:06.14           0.12709560
2019-02-27/12:04:06.17           0.12637350
2019-02-27/12:04:06.20           0.12506357
2019-02-27/12:04:06.23           0.12549117
2019-02-27/12:04:06.26           0.12593192
2019-02-27/12:04:06.29           0.12599838
2019-02-27/12:04:06.33           0.12533682
2019-02-27/12:04:06.36           0.12456420
2019-02-27/12:04:06.39           0.12362681
2019-02-27/12:04:06.42           0.12389602
2019-02-27/12:04:06.45           0.12369068
2019-02-27/12:04:06.48           0.12340100
2019-02-27/12:04:06.51           0.12399179
2019-02-27/12:04:06.54           0.12384401
2019-02-27/12:04:06.58           0.12330955
2019-02-27/12:04:06.61           0.12314198
2019-02-27/12:04:06.64           0.12329965
2019-02-27/12:04:06.67           0.12309980
2019-02-27/12:04:06.70           0.12261588
2019-02-27/12:04:06.73           0.12304652
2019-02-27/12:04:06.76           0.12272611
2019-02-27/12:04:06.79           0.12220304
2019-02-27/12:04:06.83           0.12141552
2019-02-27/12:04:06.86           0.12151481
2019-02-27/12:04:06.89           0.12195218
2019-02-27/12:04:06.92           0.12189446
2019-02-27/12:04:06.95           0.12220848
2019-02-27/12:04:06.98           0.12210840
2019-02-27/12:04:07.01           0.12112866
2019-02-27/12:04:07.04           0.12163142
2019-02-27/12:04:07.08           0.12216490
2019-02-27/12:04:07.11           0.12199866
2019-02-27/12:04:07.14           0.12208817
2019-02-27/12:04:07.17           0.12159418
2019-02-27/12:04:07.20           0.12065796
2019-02-27/12:04:07.23           0.12105274
2019-02-27/12:04:07.26           0.12072533
2019-02-27/12:04:07.29           0.12014674
2019-02-27/12:04:07.33           0.11985005
2019-02-27/12:04:07.36           0.11986375
2019-02-27/12:04:07.39           0.12085367
2019-02-27/12:04:07.42           0.12150666
2019-02-27/12:04:07.45           0.12123995
2019-02-27/12:04:07.48           0.12117807
2019-02-27/12:04:07.51           0.12075276
2019-02-27/12:04:07.54           0.12028853
2019-02-27/12:04:07.58           0.11989234
2019-02-27/12:04:07.61           0.11934964
2019-02-27/12:04:07.64           0.11914885
2019-02-27/12:04:07.67           0.11955214
2019-02-27/12:04:07.70           0.11928714
2019-02-27/12:04:07.73           0.11858783
2019-02-27/12:04:07.76           0.11821140
2019-02-27/12:04:07.79           0.11900738
2019-02-27/12:04:07.83           0.11861135
2019-02-27/12:04:07.86           0.11817380
2019-02-27/12:04:07.89           0.11762506
2019-02-27/12:04:07.92           0.11669497
2019-02-27/12:04:07.95           0.11724501
2019-02-27/12:04:07.98           0.11803577
2019-02-27/12:04:08.01           0.11791550
2019-02-27/12:04:08.04           0.11808495
2019-02-27/12:04:08.08           0.11766779
2019-02-27/12:04:08.11           0.11719277
2019-02-27/12:04:08.14           0.11680074
2019-02-27/12:04:08.17           0.11628144
2019-02-27/12:04:08.20           0.11648000
2019-02-27/12:04:08.23           0.11748163
2019-02-27/12:04:08.26           0.11753866
2019-02-27/12:04:08.29           0.11710639
2019-02-27/12:04:08.33           0.11677877
2019-02-27/12:04:08.36           0.11680329
2019-02-27/12:04:08.39           0.11674158
2019-02-27/12:04:08.42           0.11641514
2019-02-27/12:04:08.45           0.11643272
2019-02-27/12:04:08.48           0.11693332
2019-02-27/12:04:08.51           0.11679528
2019-02-27/12:04:08.54           0.11631315
2019-02-27/12:04:08.58           0.11577152
2019-02-27/12:04:08.61           0.11540485
2019-02-27/12:04:08.64           0.11507803
2019-02-27/12:04:08.67           0.11521517
2019-02-27/12:04:08.70           0.11540202
2019-02-27/12:04:08.73           0.11635105
2019-02-27/12:04:08.76           0.11692461
2019-02-27/12:04:08.79           0.11716229
2019-02-27/12:04:08.83           0.11576134
2019-02-27/12:04:08.86           0.11478918
2019-02-27/12:04:08.89           0.11527181
2019-02-27/12:04:08.92           0.11459885
2019-02-27/12:04:08.95           0.11346398
2019-02-27/12:04:08.98           0.11307129
2019-02-27/12:04:09.01           0.11344007
2019-02-27/12:04:09.04           0.11386859
2019-02-27/12:04:09.08           0.11366694
2019-02-27/12:04:09.11           0.11390476
2019-02-27/12:04:09.14           0.11412275
2019-02-27/12:04:09.17           0.11420167
2019-02-27/12:04:09.20           0.11393649
2019-02-27/12:04:09.23           0.11376098
2019-02-27/12:04:09.26           0.11318890
2019-02-27/12:04:09.29           0.11301302
2019-02-27/12:04:09.33           0.11312374
2019-02-27/12:04:09.36           0.11299495
2019-02-27/12:04:09.39           0.11268370
2019-02-27/12:04:09.42           0.11241556
2019-02-27/12:04:09.45           0.11143100
2019-02-27/12:04:09.48           0.11143868
2019-02-27/12:04:09.51           0.11208235
2019-02-27/12:04:09.54           0.11202396
2019-02-27/12:04:09.58           0.11201534
2019-02-27/12:04:09.61           0.11213618
2019-02-27/12:04:09.64           0.11183273
2019-02-27/12:04:09.67           0.11111524
2019-02-27/12:04:09.70           0.11143348
2019-02-27/12:04:09.73           0.11278687
2019-02-27/12:04:09.76           0.11239487
2019-02-27/12:04:09.79           0.11168957
2019-02-27/12:04:09.83           0.11129244
2019-02-27/12:04:09.86           0.11075081
2019-02-27/12:04:09.89           0.11042755
2019-02-27/12:04:09.92           0.11032400
2019-02-27/12:04:09.95           0.10985378
2019-02-27/12:04:09.98           0.10987210
2019-02-27/12:04:10.01           0.10982823
2019-02-27/12:04:10.04           0.10961498
2019-02-27/12:04:10.08           0.11004136
2019-02-27/12:04:10.11           0.11064712
2019-02-27/12:04:10.14           0.11066881
2019-02-27/12:04:10.17           0.11081872
2019-02-27/12:04:10.20           0.11051662
2019-02-27/12:04:10.23           0.11038398
2019-02-27/12:04:10.26           0.10962284
2019-02-27/12:04:10.29           0.10888862
2019-02-27/12:04:10.33           0.10864540
2019-02-27/12:04:10.36           0.10829437
2019-02-27/12:04:10.39           0.10846195
2019-02-27/12:04:10.42           0.10913978
2019-02-27/12:04:10.45           0.10860775
2019-02-27/12:04:10.48           0.10834466
2019-02-27/12:04:10.51           0.10770614
2019-02-27/12:04:10.54           0.10730205
2019-02-27/12:04:10.58           0.10763022
2019-02-27/12:04:10.61           0.10774917
2019-02-27/12:04:10.64           0.10743920
2019-02-27/12:04:10.67           0.10665510
2019-02-27/12:04:10.70           0.10678243
2019-02-27/12:04:10.73           0.10691190
2019-02-27/12:04:10.76           0.10656709
2019-02-27/12:04:10.79           0.10658782
2019-02-27/12:04:10.83           0.10620865
2019-02-27/12:04:10.86           0.10672973
2019-02-27/12:04:10.89           0.10699131
2019-02-27/12:04:10.92           0.10635968
2019-02-27/12:04:10.95           0.10532917
2019-02-27/12:04:10.98           0.10526924
2019-02-27/12:04:11.01           0.10613784
2019-02-27/12:04:11.04           0.10691453
2019-02-27/12:04:11.08           0.10679587
2019-02-27/12:04:11.11           0.10685086
2019-02-27/12:04:11.14           0.10618310
2019-02-27/12:04:11.17           0.10580929
2019-02-27/12:04:11.20           0.10599857
2019-02-27/12:04:11.23           0.10604444
2019-02-27/12:04:11.26           0.10560286
2019-02-27/12:04:11.29           0.10528900
2019-02-27/12:04:11.33           0.10520633
2019-02-27/12:04:11.36           0.10457257
2019-02-27/12:04:11.39           0.10395113
2019-02-27/12:04:11.42           0.10376909
2019-02-27/12:04:11.45           0.10412620
2019-02-27/12:04:11.48           0.10463455
2019-02-27/12:04:11.51           0.10435455
2019-02-27/12:04:11.54           0.10377112
2019-02-27/12:04:11.58           0.10381942
2019-02-27/12:04:11.61           0.10363229
2019-02-27/12:04:11.64           0.10345013
2019-02-27/12:04:11.67           0.10330958
2019-02-27/12:04:11.70           0.10201283
2019-02-27/12:04:11.73           0.10178905
2019-02-27/12:04:11.76           0.10191937
2019-02-27/12:04:11.79           0.10173992
2019-02-27/12:04:11.83           0.10217101
2019-02-27/12:04:11.86           0.10271970
2019-02-27/12:04:11.89           0.10223878
2019-02-27/12:04:11.92           0.10226302
2019-02-27/12:04:11.95           0.10175123
2019-02-27/12:04:11.98           0.10159021
2019-02-27/12:04:12.01           0.10127588
2019-02-27/12:04:12.04           0.10115837
2019-02-27/12:04:12.08           0.10153229
2019-02-27/12:04:12.11           0.10172320
2019-02-27/12:04:12.14           0.10186254
2019-02-27/12:04:12.17           0.10172491
2019-02-27/12:04:12.20           0.10073860
2019-02-27/12:04:12.23           0.10065313
2019-02-27/12:04:12.26           0.10089758
2019-02-27/12:04:12.29           0.10047393
2019-02-27/12:04:12.33           0.10012508
2019-02-27/12:04:12.36           0.10025481
2019-02-27/12:04:12.39           0.10023777
2019-02-27/12:04:12.42          0.099645172
2019-02-27/12:04:12.45          0.099695047
2019-02-27/12:04:12.48           0.10045425
2019-02-27/12:04:12.51           0.10062134
2019-02-27/12:04:12.54           0.10026852
2019-02-27/12:04:12.58           0.10063386
2019-02-27/12:04:12.61           0.10167165
2019-02-27/12:04:12.64           0.10073394
2019-02-27/12:04:12.67          0.099904949
2019-02-27/12:04:12.70           0.10016091
2019-02-27/12:04:12.73          0.099603106
2019-02-27/12:04:12.76          0.098787933
2019-02-27/12:04:12.79          0.099079068
2019-02-27/12:04:12.83          0.099526145
2019-02-27/12:04:12.86          0.099550561
2019-02-27/12:04:12.89          0.099122625
2019-02-27/12:04:12.92          0.098547854
2019-02-27/12:04:12.95          0.098370766
2019-02-27/12:04:12.98          0.098921412
2019-02-27/12:04:13.01          0.098282087
2019-02-27/12:04:13.04          0.097464635
2019-02-27/12:04:13.08          0.097433910
2019-02-27/12:04:13.11          0.097117980
2019-02-27/12:04:13.14          0.096843340
2019-02-27/12:04:13.17          0.097956651
2019-02-27/12:04:13.20          0.097863809
2019-02-27/12:04:13.23          0.097358969
2019-02-27/12:04:13.26          0.097592786
2019-02-27/12:04:13.29          0.096900104
2019-02-27/12:04:13.33          0.095966104
2019-02-27/12:04:13.36          0.095715272
2019-02-27/12:04:13.39          0.095698355
2019-02-27/12:04:13.42          0.095696807
2019-02-27/12:04:13.45          0.095152098
2019-02-27/12:04:13.48          0.095289964
2019-02-27/12:04:13.51          0.096123907
2019-02-27/12:04:13.54          0.096008223
2019-02-27/12:04:13.58          0.095460717
2019-02-27/12:04:13.61          0.095885222
2019-02-27/12:04:13.64          0.095280586
2019-02-27/12:04:13.67          0.094370296
2019-02-27/12:04:13.70          0.094055673
2019-02-27/12:04:13.73          0.094550286
2019-02-27/12:04:13.76          0.095554542
2019-02-27/12:04:13.79          0.096076518
2019-02-27/12:04:13.83          0.094742998
2019-02-27/12:04:13.86          0.094260102
2019-02-27/12:04:13.89          0.095324341
2019-02-27/12:04:13.92          0.096243070
2019-02-27/12:04:13.95          0.096037997
2019-02-27/12:04:13.98          0.095593142
2019-02-27/12:04:14.01          0.095271448
2019-02-27/12:04:14.04          0.094072018
2019-02-27/12:04:14.08          0.093738621
2019-02-27/12:04:14.11          0.094058378
2019-02-27/12:04:14.14          0.093919502
2019-02-27/12:04:14.17          0.094064224
2019-02-27/12:04:14.20          0.093690851
2019-02-27/12:04:14.23          0.093182895
2019-02-27/12:04:14.26          0.092645734
2019-02-27/12:04:14.29          0.092355179
2019-02-27/12:04:14.33          0.091933459
2019-02-27/12:04:14.36          0.091942214
2019-02-27/12:04:14.39          0.091623915
2019-02-27/12:04:14.42          0.092174329
2019-02-27/12:04:14.45          0.092684122
2019-02-27/12:04:14.48          0.092281780
2019-02-27/12:04:14.51          0.092017457
2019-02-27/12:04:14.54          0.091584665
2019-02-27/12:04:14.58          0.091883403
2019-02-27/12:04:14.61          0.092194422
2019-02-27/12:04:14.64          0.091984979
2019-02-27/12:04:14.67          0.091541621
2019-02-27/12:04:14.70          0.090526011
2019-02-27/12:04:14.73          0.090431800
2019-02-27/12:04:14.76          0.090132888
2019-02-27/12:04:14.79          0.089761182
2019-02-27/12:04:14.83          0.089553598
2019-02-27/12:04:14.86          0.089965979
2019-02-27/12:04:14.89          0.089987555
2019-02-27/12:04:14.92          0.089681181
2019-02-27/12:04:14.95          0.090268004
2019-02-27/12:04:14.98          0.090556618
2019-02-27/12:04:15.01          0.090440654
2019-02-27/12:04:15.04          0.090313200
2019-02-27/12:04:15.08          0.088734959
2019-02-27/12:04:15.11          0.088428500
2019-02-27/12:04:15.14          0.089021149
2019-02-27/12:04:15.17          0.088570010
2019-02-27/12:04:15.20          0.088110519
2019-02-27/12:04:15.23          0.088602875
2019-02-27/12:04:15.26          0.088772720
2019-02-27/12:04:15.29          0.089308955
2019-02-27/12:04:15.33          0.089099614
2019-02-27/12:04:15.36          0.087885925
2019-02-27/12:04:15.39          0.087678023
2019-02-27/12:04:15.42          0.087775705
2019-02-27/12:04:15.45          0.087734577
2019-02-27/12:04:15.48          0.087852209
2019-02-27/12:04:15.51          0.087907027
2019-02-27/12:04:15.54          0.088307322
2019-02-27/12:04:15.58          0.088035028
2019-02-27/12:04:15.61          0.087941838
2019-02-27/12:04:15.64          0.088258776
2019-02-27/12:04:15.67          0.088476002
2019-02-27/12:04:15.70          0.087534671
2019-02-27/12:04:15.73          0.086851705
2019-02-27/12:04:15.76          0.086426172
2019-02-27/12:04:15.79          0.085644024
2019-02-27/12:04:15.83          0.085903803
2019-02-27/12:04:15.86          0.086485408
2019-02-27/12:04:15.89          0.086242011
2019-02-27/12:04:15.92          0.085676897
2019-02-27/12:04:15.95          0.085344917
2019-02-27/12:04:15.98          0.085331668
2019-02-27/12:04:16.01          0.085697061
2019-02-27/12:04:16.04          0.085771348
2019-02-27/12:04:16.08          0.085927618
2019-02-27/12:04:16.11          0.085882489
2019-02-27/12:04:16.14          0.085554927
2019-02-27/12:04:16.17          0.085930928
2019-02-27/12:04:16.20          0.085693487
2019-02-27/12:04:16.23          0.085441357
2019-02-27/12:04:16.26          0.084943464
2019-02-27/12:04:16.29          0.084305828
2019-02-27/12:04:16.33          0.083654213
2019-02-27/12:04:16.36          0.084098914
2019-02-27/12:04:16.39          0.083965126
2019-02-27/12:04:16.42          0.083554953
2019-02-27/12:04:16.45          0.083505927
2019-02-27/12:04:16.48          0.083997517
2019-02-27/12:04:16.51          0.084370324
2019-02-27/12:04:16.54          0.083879367
2019-02-27/12:04:16.58          0.084043981
2019-02-27/12:04:16.61          0.084836035
2019-02-27/12:04:16.64          0.083919067
2019-02-27/12:04:16.67          0.082623308
2019-02-27/12:04:16.70          0.082446223
2019-02-27/12:04:16.73          0.082614739
2019-02-27/12:04:16.76          0.082520994
2019-02-27/12:04:16.79          0.082038959
2019-02-27/12:04:16.83          0.081402719
2019-02-27/12:04:16.86          0.081397576
2019-02-27/12:04:16.89          0.081237136
2019-02-27/12:04:16.92          0.080729186
2019-02-27/12:04:16.95          0.080899629
2019-02-27/12:04:16.98          0.081558322
2019-02-27/12:04:17.01          0.080948278
2019-02-27/12:04:17.04          0.080813663
2019-02-27/12:04:17.08          0.081447501
2019-02-27/12:04:17.11          0.081451944
2019-02-27/12:04:17.14          0.081300866
2019-02-27/12:04:17.17          0.081628581
2019-02-27/12:04:17.20          0.081998787
2019-02-27/12:04:17.23          0.081949582
2019-02-27/12:04:17.26          0.081552904
2019-02-27/12:04:17.29          0.081377049
2019-02-27/12:04:17.33          0.081027288
2019-02-27/12:04:17.36          0.080744782
2019-02-27/12:04:17.39          0.080333862
2019-02-27/12:04:17.42          0.079973671
2019-02-27/12:04:17.45          0.079776870
2019-02-27/12:04:17.48          0.080340583
2019-02-27/12:04:17.51          0.080950509
2019-02-27/12:04:17.54          0.081412380
2019-02-27/12:04:17.58          0.081188041
2019-02-27/12:04:17.61          0.081143762
2019-02-27/12:04:17.64          0.081147736
2019-02-27/12:04:17.67          0.080865788
2019-02-27/12:04:17.70          0.080682346
2019-02-27/12:04:17.73          0.080241416
2019-02-27/12:04:17.76          0.079987137
2019-02-27/12:04:17.79          0.079680541
2019-02-27/12:04:17.83          0.079676464
2019-02-27/12:04:17.86          0.079511484
2019-02-27/12:04:17.89          0.078495829
2019-02-27/12:04:17.92          0.078478688
2019-02-27/12:04:17.95          0.078389215
2019-02-27/12:04:17.98          0.078245572
2019-02-27/12:04:18.01          0.078286429
2019-02-27/12:04:18.04          0.077957693
2019-02-27/12:04:18.08          0.077498022
2019-02-27/12:04:18.11          0.077632482
2019-02-27/12:04:18.14          0.078415625
2019-02-27/12:04:18.17          0.078683911
2019-02-27/12:04:18.20          0.078049623
2019-02-27/12:04:18.23          0.077747128
2019-02-27/12:04:18.26          0.077932119
2019-02-27/12:04:18.29          0.077942554
2019-02-27/12:04:18.33          0.077143545
2019-02-27/12:04:18.36          0.077651106
2019-02-27/12:04:18.39          0.078153053
2019-02-27/12:04:18.42          0.076892150
2019-02-27/12:04:18.45          0.076151829
2019-02-27/12:04:18.48          0.075976622
2019-02-27/12:04:18.51          0.075537392
2019-02-27/12:04:18.54          0.075701448
2019-02-27/12:04:18.58          0.075309167
2019-02-27/12:04:18.61          0.075363223
2019-02-27/12:04:18.64          0.075616529
2019-02-27/12:04:18.67          0.075716496
2019-02-27/12:04:18.70          0.075726677
2019-02-27/12:04:18.73          0.075406345
2019-02-27/12:04:18.76          0.075722817
2019-02-27/12:04:18.79          0.075474524
2019-02-27/12:04:18.83          0.074792519
2019-02-27/12:04:18.86          0.075167952
2019-02-27/12:04:18.89          0.075247252
2019-02-27/12:04:18.92          0.074893581
2019-02-27/12:04:18.95          0.074276738
2019-02-27/12:04:18.98          0.074469535
2019-02-27/12:04:19.01          0.075012599
2019-02-27/12:04:19.04          0.074749198
2019-02-27/12:04:19.08          0.074763774
2019-02-27/12:04:19.11          0.075037007
2019-02-27/12:04:19.14          0.074405669
2019-02-27/12:04:19.17          0.074227137
2019-02-27/12:04:19.20          0.074799191
2019-02-27/12:04:19.23          0.075465069
2019-02-27/12:04:19.26          0.074568510
2019-02-27/12:04:19.29          0.073399757
2019-02-27/12:04:19.33          0.073906711
2019-02-27/12:04:19.36          0.074474305
2019-02-27/12:04:19.39          0.073770422
2019-02-27/12:04:19.42          0.073858660
2019-02-27/12:04:19.45          0.074090451
2019-02-27/12:04:19.48          0.073960682
2019-02-27/12:04:19.51          0.073253537
2019-02-27/12:04:19.54          0.072865782
2019-02-27/12:04:19.58          0.073228143
2019-02-27/12:04:19.61          0.072836567
2019-02-27/12:04:19.64          0.072578399
2019-02-27/12:04:19.67          0.072640196
2019-02-27/12:04:19.70          0.071852102
2019-02-27/12:04:19.73          0.071799750
2019-02-27/12:04:19.76          0.071615254
2019-02-27/12:04:19.79          0.071442637
2019-02-27/12:04:19.83          0.071909862
2019-02-27/12:04:19.86          0.071881433
2019-02-27/12:04:19.89          0.071116908
2019-02-27/12:04:19.92          0.071359934
2019-02-27/12:04:19.95          0.071567972
2019-02-27/12:04:19.98          0.070803898
2019-02-27/12:04:20.01          0.070135312
2019-02-27/12:04:20.04          0.069869584
2019-02-27/12:04:20.08          0.068996213
2019-02-27/12:04:20.11          0.068736225
2019-02-27/12:04:20.14          0.068894487
2019-02-27/12:04:20.17          0.068967704
2019-02-27/12:04:20.20          0.068933694
2019-02-27/12:04:20.23          0.068477627
2019-02-27/12:04:20.26          0.068852203
2019-02-27/12:04:20.29          0.068977768
2019-02-27/12:04:20.33          0.068674582
2019-02-27/12:04:20.36          0.068565692
2019-02-27/12:04:20.39          0.068613739
2019-02-27/12:04:20.42          0.068718924
2019-02-27/12:04:20.45          0.068144120
2019-02-27/12:04:20.48          0.067934264
2019-02-27/12:04:20.51          0.067494355
2019-02-27/12:04:20.54          0.067769927
2019-02-27/12:04:20.58          0.067720433
2019-02-27/12:04:20.61          0.067456897
2019-02-27/12:04:20.64          0.067656312
2019-02-27/12:04:20.67          0.067493504
2019-02-27/12:04:20.70          0.067502769
2019-02-27/12:04:20.73          0.067142032
2019-02-27/12:04:20.76          0.066816361
2019-02-27/12:04:20.79          0.066595636
2019-02-27/12:04:20.83          0.066280220
2019-02-27/12:04:20.86          0.066866630
2019-02-27/12:04:20.89          0.066905929
2019-02-27/12:04:20.92          0.066637506
2019-02-27/12:04:20.95          0.066226210
2019-02-27/12:04:20.98          0.065933688
2019-02-27/12:04:21.01          0.065645296
2019-02-27/12:04:21.04          0.066039721
2019-02-27/12:04:21.08          0.066062368
2019-02-27/12:04:21.11          0.065495920
2019-02-27/12:04:21.14          0.065522421
2019-02-27/12:04:21.17          0.065290411
2019-02-27/12:04:21.20          0.064646221
2019-02-27/12:04:21.23          0.064332229
2019-02-27/12:04:21.26          0.064101307
2019-02-27/12:04:21.29          0.064238140
2019-02-27/12:04:21.33          0.065064556
2019-02-27/12:04:21.36          0.064689604
2019-02-27/12:04:21.39          0.064017345
2019-02-27/12:04:21.42          0.064574543
2019-02-27/12:04:21.45          0.064829583
2019-02-27/12:04:21.48          0.065126915
2019-02-27/12:04:21.51          0.065153205
2019-02-27/12:04:21.54          0.065201846
2019-02-27/12:04:21.58          0.065589295
2019-02-27/12:04:21.61          0.065299944
2019-02-27/12:04:21.64          0.064468516
2019-02-27/12:04:21.67          0.064333560
2019-02-27/12:04:21.70          0.063674901
2019-02-27/12:04:21.73          0.063050795
2019-02-27/12:04:21.76          0.063240539
2019-02-27/12:04:21.79          0.062570245
2019-02-27/12:04:21.83          0.062006677
2019-02-27/12:04:21.86          0.062914353
2019-02-27/12:04:21.89          0.062874679
2019-02-27/12:04:21.92          0.062416850
2019-02-27/12:04:21.95          0.062578898
2019-02-27/12:04:21.98          0.062514360
2019-02-27/12:04:22.01          0.062137206
2019-02-27/12:04:22.04          0.061531859
2019-02-27/12:04:22.08          0.061869137
2019-02-27/12:04:22.11          0.062431758
2019-02-27/12:04:22.14          0.062080872
2019-02-27/12:04:22.17          0.062367119
2019-02-27/12:04:22.20          0.062560039
2019-02-27/12:04:22.23          0.062802060
2019-02-27/12:04:22.26          0.063242612
2019-02-27/12:04:22.29          0.063165626
2019-02-27/12:04:22.33          0.062865957
2019-02-27/12:04:22.36          0.062925204
2019-02-27/12:04:22.39          0.062541264
2019-02-27/12:04:22.42          0.061500477
2019-02-27/12:04:22.45          0.061832287
2019-02-27/12:04:22.48          0.062043150
2019-02-27/12:04:22.51          0.061370740
2019-02-27/12:04:22.54          0.061230164
2019-02-27/12:04:22.58          0.060297478
2019-02-27/12:04:22.61          0.060436523
2019-02-27/12:04:22.64          0.061304825
2019-02-27/12:04:22.67          0.061397437
2019-02-27/12:04:22.70          0.061447267
2019-02-27/12:04:22.73          0.061107269
2019-02-27/12:04:22.76          0.061197710
2019-02-27/12:04:22.79          0.060445072
2019-02-27/12:04:22.83          0.059797405
2019-02-27/12:04:22.86          0.059915846
2019-02-27/12:04:22.89          0.059739296
2019-02-27/12:04:22.92          0.059031925
2019-02-27/12:04:22.95          0.058309198
2019-02-27/12:04:22.98          0.058533632
2019-02-27/12:04:23.01          0.058797951
2019-02-27/12:04:23.04          0.058461492
2019-02-27/12:04:23.08          0.058141674
2019-02-27/12:04:23.11          0.058119342
2019-02-27/12:04:23.14          0.058858640
2019-02-27/12:04:23.17          0.059291600
2019-02-27/12:04:23.20          0.058554903
2019-02-27/12:04:23.23          0.057593858
2019-02-27/12:04:23.26          0.057655052
2019-02-27/12:04:23.29          0.058456035
2019-02-27/12:04:23.33          0.058701831
2019-02-27/12:04:23.36          0.058296595
2019-02-27/12:04:23.39          0.058460289
2019-02-27/12:04:23.42          0.058089214
2019-02-27/12:04:23.45          0.057381049
2019-02-27/12:04:23.48          0.057649575
2019-02-27/12:04:23.51          0.057780239
2019-02-27/12:04:23.54          0.057001771
2019-02-27/12:04:23.58          0.057082996
2019-02-27/12:04:23.61          0.056131861
2019-02-27/12:04:23.64          0.055390416
2019-02-27/12:04:23.67          0.055684553
2019-02-27/12:04:23.70          0.055537930
2019-02-27/12:04:23.73          0.055649953
2019-02-27/12:04:23.76          0.056023488
2019-02-27/12:04:23.79          0.055536345
2019-02-27/12:04:23.83          0.055374789
2019-02-27/12:04:23.86          0.055981148
2019-02-27/12:04:23.89          0.056161246
2019-02-27/12:04:23.92          0.055691284
2019-02-27/12:04:23.95          0.055926104
2019-02-27/12:04:23.98          0.056303845
2019-02-27/12:04:24.01          0.056333970
2019-02-27/12:04:24.04          0.055973143
2019-02-27/12:04:24.08          0.055352005
2019-02-27/12:04:24.11          0.054897273
2019-02-27/12:04:24.14          0.054490862
2019-02-27/12:04:24.17          0.054589648
2019-02-27/12:04:24.20          0.055096605
2019-02-27/12:04:24.23          0.054620880
2019-02-27/12:04:24.26          0.054684456
2019-02-27/12:04:24.29          0.054998442
2019-02-27/12:04:24.33          0.054699184
2019-02-27/12:04:24.36          0.054628135
2019-02-27/12:04:24.39          0.054834018
2019-02-27/12:04:24.42          0.054942439
2019-02-27/12:04:24.45          0.054678957
2019-02-27/12:04:24.48          0.053988640
2019-02-27/12:04:24.51          0.053678335
2019-02-27/12:04:24.54          0.053807836
2019-02-27/12:04:24.58          0.053645833
2019-02-27/12:04:24.61          0.053381564
2019-02-27/12:04:24.64          0.053815693
2019-02-27/12:04:24.67          0.053998406
2019-02-27/12:04:24.70          0.053876918
2019-02-27/12:04:24.73          0.053296690
2019-02-27/12:04:24.76          0.052956926
2019-02-27/12:04:24.79          0.053332821
2019-02-27/12:04:24.83          0.053258989
2019-02-27/12:04:24.86          0.052969741
2019-02-27/12:04:24.89          0.052982328
2019-02-27/12:04:24.92          0.053070561
2019-02-27/12:04:24.95          0.053467373
2019-02-27/12:04:24.98          0.053757655
2019-02-27/12:04:25.01          0.053169875
2019-02-27/12:04:25.04          0.052578438
2019-02-27/12:04:25.08          0.052698967
2019-02-27/12:04:25.11          0.052598547
2019-02-27/12:04:25.14          0.052302959
2019-02-27/12:04:25.17          0.052243149
2019-02-27/12:04:25.20          0.052833520
2019-02-27/12:04:25.23          0.052764725
2019-02-27/12:04:25.26          0.053089666
2019-02-27/12:04:25.29          0.053002800
2019-02-27/12:04:25.33          0.051746808
2019-02-27/12:04:25.36          0.050511474
2019-02-27/12:04:25.39          0.050636294
2019-02-27/12:04:25.42          0.051220226
2019-02-27/12:04:25.45          0.050994593
2019-02-27/12:04:25.48          0.050990064
2019-02-27/12:04:25.51          0.050121691
2019-02-27/12:04:25.54          0.049715863
2019-02-27/12:04:25.58          0.050793045
2019-02-27/12:04:25.61          0.051016836
2019-02-27/12:04:25.64          0.050587479
2019-02-27/12:04:25.67          0.050045958
2019-02-27/12:04:25.70          0.049872586
2019-02-27/12:04:25.73          0.049588840
2019-02-27/12:04:25.76          0.049576642
2019-02-27/12:04:25.79          0.049646859
2019-02-27/12:04:25.83          0.050113702
2019-02-27/12:04:25.86          0.050123759
2019-02-27/12:04:25.89          0.050113662
2019-02-27/12:04:25.92          0.050177564
2019-02-27/12:04:25.95          0.049115886
2019-02-27/12:04:25.98          0.049053621
2019-02-27/12:04:26.01          0.049463368
2019-02-27/12:04:26.04          0.048700930
2019-02-27/12:04:26.08          0.048374707
2019-02-27/12:04:26.11          0.048328992
2019-02-27/12:04:26.14          0.048340941
2019-02-27/12:04:26.17          0.047909295
2019-02-27/12:04:26.20          0.047507325
2019-02-27/12:04:26.23          0.047323957
2019-02-27/12:04:26.26          0.047373583
2019-02-27/12:04:26.29          0.047724290
2019-02-27/12:04:26.33          0.047823262
2019-02-27/12:04:26.36          0.047945925
2019-02-27/12:04:26.39          0.048501295
2019-02-27/12:04:26.42          0.047491217
2019-02-27/12:04:26.45          0.046887825
2019-02-27/12:04:26.48          0.047294151
2019-02-27/12:04:26.51          0.047341189
2019-02-27/12:04:26.54          0.046887377
2019-02-27/12:04:26.58          0.046459035
2019-02-27/12:04:26.61          0.046418314
2019-02-27/12:04:26.64          0.045388298
2019-02-27/12:04:26.67          0.045033631
2019-02-27/12:04:26.70          0.045189439
2019-02-27/12:04:26.73          0.045170690
2019-02-27/12:04:26.76          0.045499903
2019-02-27/12:04:26.79          0.045788727
2019-02-27/12:04:26.83          0.045849528
2019-02-27/12:04:26.86          0.045416940
2019-02-27/12:04:26.89          0.045249887
2019-02-27/12:04:26.92          0.045013505
2019-02-27/12:04:26.95          0.045051053
2019-02-27/12:04:26.98          0.044905074
2019-02-27/12:04:27.01          0.044260610
2019-02-27/12:04:27.04          0.044540988
2019-02-27/12:04:27.08          0.044380524
2019-02-27/12:04:27.11          0.043934665
2019-02-27/12:04:27.14          0.044607418
2019-02-27/12:04:27.17          0.044681186
2019-02-27/12:04:27.20          0.044233283
2019-02-27/12:04:27.23          0.043599462
2019-02-27/12:04:27.26          0.043832609
2019-02-27/12:04:27.29          0.044242626
2019-02-27/12:04:27.33          0.044399336
2019-02-27/12:04:27.36          0.043936405
2019-02-27/12:04:27.39          0.043148029
2019-02-27/12:04:27.42          0.042583470
2019-02-27/12:04:27.45          0.042284085
2019-02-27/12:04:27.48          0.042562038
2019-02-27/12:04:27.51          0.042429628
2019-02-27/12:04:27.54          0.042489555
2019-02-27/12:04:27.58          0.042633743
2019-02-27/12:04:27.61          0.042233657
2019-02-27/12:04:27.64          0.042179046
2019-02-27/12:04:27.67          0.041895837
2019-02-27/12:04:27.70          0.042465269
2019-02-27/12:04:27.73          0.042902527
2019-02-27/12:04:27.76          0.042853979
2019-02-27/12:04:27.79          0.042300091
2019-02-27/12:04:27.83          0.042298350
2019-02-27/12:04:27.86          0.041907259
2019-02-27/12:04:27.89          0.041041553
2019-02-27/12:04:27.92          0.040802577
2019-02-27/12:04:27.95          0.040597816
2019-02-27/12:04:27.98          0.040899172
2019-02-27/12:04:28.01          0.040585726
2019-02-27/12:04:28.04          0.040009769
2019-02-27/12:04:28.08          0.040068091
2019-02-27/12:04:28.11          0.039754332
2019-02-27/12:04:28.14          0.039378299
2019-02-27/12:04:28.17          0.039499417
2019-02-27/12:04:28.20          0.039255245
2019-02-27/12:04:28.23          0.038557842
2019-02-27/12:04:28.26          0.038844689
2019-02-27/12:04:28.29          0.039620262
2019-02-27/12:04:28.33          0.039240899
2019-02-27/12:04:28.36          0.039178887
2019-02-27/12:04:28.39          0.039363217
2019-02-27/12:04:28.42          0.039691559
2019-02-27/12:04:28.45          0.039947261
2019-02-27/12:04:28.48          0.039489476
2019-02-27/12:04:28.51          0.039793681
2019-02-27/12:04:28.54          0.040059628
2019-02-27/12:04:28.58          0.040227208
2019-02-27/12:04:28.61          0.039616296
2019-02-27/12:04:28.64          0.039024817
2019-02-27/12:04:28.67          0.039076644
2019-02-27/12:04:28.70          0.038940763
2019-02-27/12:04:28.73          0.038617318
2019-02-27/12:04:28.76          0.038408309
2019-02-27/12:04:28.79          0.037822840
2019-02-27/12:04:28.83          0.037400509
2019-02-27/12:04:28.86          0.037315687
2019-02-27/12:04:28.89          0.037537543
2019-02-27/12:04:28.92          0.037749586
2019-02-27/12:04:28.95          0.037376188
2019-02-27/12:04:28.98          0.037288416
2019-02-27/12:04:29.01          0.037761953
2019-02-27/12:04:29.04          0.037968994
2019-02-27/12:04:29.08          0.037764154
2019-02-27/12:04:29.11          0.037677260
2019-02-27/12:04:29.14          0.037637696
2019-02-27/12:04:29.17          0.038073514
2019-02-27/12:04:29.20          0.038277807
2019-02-27/12:04:29.23          0.037263117
2019-02-27/12:04:29.26          0.037206548
2019-02-27/12:04:29.29          0.037248455
2019-02-27/12:04:29.33          0.036659289
2019-02-27/12:04:29.36          0.036096918
2019-02-27/12:04:29.39          0.035483136
2019-02-27/12:04:29.42          0.035683283
2019-02-27/12:04:29.45          0.036224598
2019-02-27/12:04:29.48          0.036049685
2019-02-27/12:04:29.51          0.036014731
2019-02-27/12:04:29.54          0.035925273
2019-02-27/12:04:29.58          0.034891620
2019-02-27/12:04:29.61          0.034927072
2019-02-27/12:04:29.64          0.035962144
2019-02-27/12:04:29.67          0.036195235
2019-02-27/12:04:29.70          0.035969104
2019-02-27/12:04:29.73          0.035608165
2019-02-27/12:04:29.76          0.035851297
2019-02-27/12:04:29.79          0.035386386
2019-02-27/12:04:29.83          0.035444510
2019-02-27/12:04:29.86          0.035751782
2019-02-27/12:04:29.89          0.035387301
2019-02-27/12:04:29.92          0.035642634
2019-02-27/12:04:29.95          0.035512032
2019-02-27/12:04:29.98          0.034974804
2019-02-27/12:04:30.01          0.034693042
2019-02-27/12:04:30.04          0.034833630
2019-02-27/12:04:30.08          0.035079032
2019-02-27/12:04:30.11          0.034812770
2019-02-27/12:04:30.14          0.033985904
2019-02-27/12:04:30.17          0.033485673
2019-02-27/12:04:30.20          0.033530747
2019-02-27/12:04:30.23          0.033458295
2019-02-27/12:04:30.26          0.032953952
2019-02-27/12:04:30.29          0.032511535
2019-02-27/12:04:30.33          0.033288526
2019-02-27/12:04:30.36          0.033991949
2019-02-27/12:04:30.39          0.034347724
2019-02-27/12:04:30.42          0.033965560
2019-02-27/12:04:30.45          0.033373864
2019-02-27/12:04:30.48          0.033553285
2019-02-27/12:04:30.51          0.033275598
2019-02-27/12:04:30.54          0.032926994
2019-02-27/12:04:30.58          0.032803114
2019-02-27/12:04:30.61          0.031773471
2019-02-27/12:04:30.64          0.032024258
2019-02-27/12:04:30.67          0.032865448
2019-02-27/12:04:30.70          0.032804149
2019-02-27/12:04:30.73          0.032025256
2019-02-27/12:04:30.76          0.031783128
2019-02-27/12:04:30.79          0.031756400
2019-02-27/12:04:30.83          0.031645898
2019-02-27/12:04:30.86          0.031781468
2019-02-27/12:04:30.89          0.031845095
2019-02-27/12:04:30.92          0.031863700
2019-02-27/12:04:30.95          0.031591897
2019-02-27/12:04:30.98          0.031558599
2019-02-27/12:04:31.01          0.031485357
2019-02-27/12:04:31.04          0.031196703
2019-02-27/12:04:31.08          0.030691350
2019-02-27/12:04:31.11          0.030415567
2019-02-27/12:04:31.14          0.030615259
2019-02-27/12:04:31.17          0.030074390
2019-02-27/12:04:31.20          0.030372589
2019-02-27/12:04:31.23          0.031107017
2019-02-27/12:04:31.26          0.030974842
2019-02-27/12:04:31.29          0.030860747
2019-02-27/12:04:31.33          0.030608730
2019-02-27/12:04:31.36          0.030284762
2019-02-27/12:04:31.39          0.030322724
2019-02-27/12:04:31.42          0.030647357
2019-02-27/12:04:31.45          0.030644332
2019-02-27/12:04:31.48          0.030183324
2019-02-27/12:04:31.51          0.029713121
2019-02-27/12:04:31.54          0.029372557
2019-02-27/12:04:31.58          0.029177884
2019-02-27/12:04:31.61          0.029053599
2019-02-27/12:04:31.64          0.029106024
2019-02-27/12:04:31.67          0.028988875
2019-02-27/12:04:31.70          0.029128179
2019-02-27/12:04:31.73          0.029022567
2019-02-27/12:04:31.76          0.028942796
2019-02-27/12:04:31.79          0.029598781
2019-02-27/12:04:31.83          0.029400695
2019-02-27/12:04:31.86          0.028711832
2019-02-27/12:04:31.89          0.028910321
2019-02-27/12:04:31.92          0.028381714
2019-02-27/12:04:31.95          0.028101895
2019-02-27/12:04:31.98          0.028462068
2019-02-27/12:04:32.01          0.028428760
2019-02-27/12:04:32.04          0.028109807
2019-02-27/12:04:32.08          0.028240174
2019-02-27/12:04:32.11          0.028270790
2019-02-27/12:04:32.14          0.027976238
2019-02-27/12:04:32.17          0.028103442
2019-02-27/12:04:32.20          0.028149042
2019-02-27/12:04:32.23          0.028445028
2019-02-27/12:04:32.26          0.028020601
2019-02-27/12:04:32.29          0.027084911
2019-02-27/12:04:32.33          0.026859920
2019-02-27/12:04:32.36          0.026534987
2019-02-27/12:04:32.39          0.026146326
2019-02-27/12:04:32.42          0.026303129
2019-02-27/12:04:32.45          0.026757351
2019-02-27/12:04:32.48          0.026698888
2019-02-27/12:04:32.51          0.026341592
2019-02-27/12:04:32.54          0.025289066
2019-02-27/12:04:32.58          0.025008583
2019-02-27/12:04:32.61          0.025581531
2019-02-27/12:04:32.64          0.025249345
2019-02-27/12:04:32.67          0.025207771
2019-02-27/12:04:32.70          0.025847947
2019-02-27/12:04:32.73          0.025999794
2019-02-27/12:04:32.76          0.025872601
2019-02-27/12:04:32.79          0.025832861
2019-02-27/12:04:32.83          0.026140358
2019-02-27/12:04:32.86          0.026531657
2019-02-27/12:04:32.89          0.026580453
2019-02-27/12:04:32.92          0.025814045
2019-02-27/12:04:32.95          0.025065726
2019-02-27/12:04:32.98          0.025198194
2019-02-27/12:04:33.01          0.025536071
2019-02-27/12:04:33.04          0.024496091
2019-02-27/12:04:33.08          0.024105181
2019-02-27/12:04:33.11          0.024219479
2019-02-27/12:04:33.14          0.024279787
2019-02-27/12:04:33.17          0.024347663
2019-02-27/12:04:33.20          0.024042404
2019-02-27/12:04:33.23          0.023986121
2019-02-27/12:04:33.26          0.023679719
2019-02-27/12:04:33.29          0.023244234
2019-02-27/12:04:33.33          0.023769105
2019-02-27/12:04:33.36          0.023983167
2019-02-27/12:04:33.39          0.023362033
2019-02-27/12:04:33.42          0.023042973
2019-02-27/12:04:33.45          0.022627958
2019-02-27/12:04:33.48          0.022768368
2019-02-27/12:04:33.51          0.022945458
2019-02-27/12:04:33.54          0.023134746
2019-02-27/12:04:33.58          0.023085508
2019-02-27/12:04:33.61          0.022928466
2019-02-27/12:04:33.64          0.023157347
2019-02-27/12:04:33.67          0.022986427
2019-02-27/12:04:33.70          0.022779554
2019-02-27/12:04:33.73          0.022888359
2019-02-27/12:04:33.76          0.022774994
2019-02-27/12:04:33.79          0.022184402
2019-02-27/12:04:33.83          0.021991298
2019-02-27/12:04:33.86          0.021860808
2019-02-27/12:04:33.89          0.022196911
2019-02-27/12:04:33.92          0.022329437
2019-02-27/12:04:33.95          0.021822520
2019-02-27/12:04:33.98          0.021401934
2019-02-27/12:04:34.01          0.021424356
2019-02-27/12:04:34.04          0.021503995
2019-02-27/12:04:34.08          0.021048774
2019-02-27/12:04:34.11          0.020706756
2019-02-27/12:04:34.14          0.020454039
2019-02-27/12:04:34.17          0.020523167
2019-02-27/12:04:34.20          0.021065771
2019-02-27/12:04:34.23          0.021577242
2019-02-27/12:04:34.26          0.021484341
2019-02-27/12:04:34.29          0.021037963
2019-02-27/12:04:34.33          0.020745780
2019-02-27/12:04:34.36          0.020278515
2019-02-27/12:04:34.39          0.020939307
2019-02-27/12:04:34.42          0.021274695
2019-02-27/12:04:34.45          0.020693388
2019-02-27/12:04:34.48          0.019977600
2019-02-27/12:04:34.51          0.019484509
2019-02-27/12:04:34.54          0.019744443
2019-02-27/12:04:34.58          0.019496115
2019-02-27/12:04:34.61          0.018907123
2019-02-27/12:04:34.64          0.018473493
2019-02-27/12:04:34.67          0.019316512
2019-02-27/12:04:34.70          0.020041200
2019-02-27/12:04:34.73          0.019346784
2019-02-27/12:04:34.76          0.018847662
2019-02-27/12:04:34.79          0.018373173
2019-02-27/12:04:34.83          0.018086387
2019-02-27/12:04:34.86          0.017914895
2019-02-27/12:04:34.89          0.018207462
2019-02-27/12:04:34.92          0.017923150
2019-02-27/12:04:34.95          0.017104187
2019-02-27/12:04:34.98          0.017094037
2019-02-27/12:04:35.01          0.017400579
2019-02-27/12:04:35.04          0.017687556
2019-02-27/12:04:35.08          0.017962285
2019-02-27/12:04:35.11          0.017975959
2019-02-27/12:04:35.14          0.017808588
2019-02-27/12:04:35.17          0.017716488
2019-02-27/12:04:35.20          0.018151923
2019-02-27/12:04:35.23          0.017938542
2019-02-27/12:04:35.26          0.017437544
2019-02-27/12:04:35.29          0.017464415
2019-02-27/12:04:35.33          0.017409744
2019-02-27/12:04:35.36          0.017242340
2019-02-27/12:04:35.39          0.017226168
2019-02-27/12:04:35.42          0.017252660
2019-02-27/12:04:35.45          0.016780596
2019-02-27/12:04:35.48          0.015939560
2019-02-27/12:04:35.51          0.015726195
2019-02-27/12:04:35.54          0.015990806
2019-02-27/12:04:35.58          0.015950782
2019-02-27/12:04:35.61          0.015872111
2019-02-27/12:04:35.64          0.015937671
2019-02-27/12:04:35.67          0.015992233
2019-02-27/12:04:35.70          0.015665652
2019-02-27/12:04:35.73          0.015571662
2019-02-27/12:04:35.76          0.015921257
2019-02-27/12:04:35.79          0.015928601
2019-02-27/12:04:35.83          0.015827862
2019-02-27/12:04:35.86          0.015040148
2019-02-27/12:04:35.89          0.014646371
2019-02-27/12:04:35.92          0.015014944
2019-02-27/12:04:35.95          0.015287229
2019-02-27/12:04:35.98          0.015537994
2019-02-27/12:04:36.01          0.015972744
2019-02-27/12:04:36.04          0.016452017
2019-02-27/12:04:36.08          0.015586110
2019-02-27/12:04:36.11          0.015113348
2019-02-27/12:04:36.14          0.015145574
2019-02-27/12:04:36.17          0.014960015
2019-02-27/12:04:36.20          0.015072751
2019-02-27/12:04:36.23          0.015312977
2019-02-27/12:04:36.26          0.015090445
2019-02-27/12:04:36.29          0.014863661
2019-02-27/12:04:36.33          0.014529106
2019-02-27/12:04:36.36          0.013745987
2019-02-27/12:04:36.39          0.013862706
2019-02-27/12:04:36.42          0.014242235
2019-02-27/12:04:36.45          0.014750944
2019-02-27/12:04:36.48          0.014643376
2019-02-27/12:04:36.51          0.013803487
2019-02-27/12:04:36.54          0.013374854
2019-02-27/12:04:36.58          0.013300210
2019-02-27/12:04:36.61          0.012793004
2019-02-27/12:04:36.64          0.012606589
2019-02-27/12:04:36.67          0.012743942
2019-02-27/12:04:36.70          0.012836119
2019-02-27/12:04:36.73          0.013092415
2019-02-27/12:04:36.76          0.013531416
2019-02-27/12:04:36.79          0.013626628
2019-02-27/12:04:36.83          0.013765846
2019-02-27/12:04:36.86          0.013705769
2019-02-27/12:04:36.89          0.013707685
2019-02-27/12:04:36.92          0.013691818
2019-02-27/12:04:36.95          0.013133365
2019-02-27/12:04:36.98          0.013131214
2019-02-27/12:04:37.01          0.013208592
2019-02-27/12:04:37.04          0.012158276
2019-02-27/12:04:37.08          0.011428107
2019-02-27/12:04:37.11          0.011631333
2019-02-27/12:04:37.14          0.011831359
2019-02-27/12:04:37.17          0.011678151
2019-02-27/12:04:37.20          0.011003649
2019-02-27/12:04:37.23          0.010789977
2019-02-27/12:04:37.26          0.010497925
2019-02-27/12:04:37.29          0.010463949
2019-02-27/12:04:37.33          0.010856844
2019-02-27/12:04:37.36          0.011181324
2019-02-27/12:04:37.39          0.011571426
2019-02-27/12:04:37.42          0.011342814
2019-02-27/12:04:37.45          0.010906714
2019-02-27/12:04:37.48          0.011070909
2019-02-27/12:04:37.51          0.010924059
2019-02-27/12:04:37.54          0.010286669
2019-02-27/12:04:37.58         0.0099092941
2019-02-27/12:04:37.61         0.0092677522
2019-02-27/12:04:37.64         0.0095208218
2019-02-27/12:04:37.67         0.0098712200
2019-02-27/12:04:37.70         0.0095416696
2019-02-27/12:04:37.73         0.0094155963
2019-02-27/12:04:37.76         0.0095419238
2019-02-27/12:04:37.79         0.0090078981
2019-02-27/12:04:37.83         0.0091421069
2019-02-27/12:04:37.86         0.0094609868
2019-02-27/12:04:37.89         0.0087786028
2019-02-27/12:04:37.92         0.0090293626
2019-02-27/12:04:37.95         0.0087333740
2019-02-27/12:04:37.98         0.0083513556
2019-02-27/12:04:38.01         0.0089877330
2019-02-27/12:04:38.04         0.0091555665
2019-02-27/12:04:38.08         0.0086921306
2019-02-27/12:04:38.11         0.0082127066
2019-02-27/12:04:38.14         0.0075880961
2019-02-27/12:04:38.17         0.0069264438
2019-02-27/12:04:38.20         0.0077652040
2019-02-27/12:04:38.23         0.0082106649
2019-02-27/12:04:38.26         0.0077406759
2019-02-27/12:04:38.29         0.0071933891
2019-02-27/12:04:38.33         0.0071689317
2019-02-27/12:04:38.36         0.0073548590
2019-02-27/12:04:38.39         0.0073217133
2019-02-27/12:04:38.42         0.0074142907
2019-02-27/12:04:38.45         0.0071761765
2019-02-27/12:04:38.48         0.0080994996
2019-02-27/12:04:38.51         0.0085319181
2019-02-27/12:04:38.54         0.0083052939
2019-02-27/12:04:38.58         0.0086878101
2019-02-27/12:04:38.61         0.0078772854
2019-02-27/12:04:38.64         0.0074679410
2019-02-27/12:04:38.67         0.0088189977
2019-02-27/12:04:38.70         0.0081514579
2019-02-27/12:04:38.73         0.0069014233
2019-02-27/12:04:38.76         0.0076593764
2019-02-27/12:04:38.79         0.0074598156
2019-02-27/12:04:38.83         0.0067897820
2019-02-27/12:04:38.86         0.0066440998
2019-02-27/12:04:38.89         0.0062830400
2019-02-27/12:04:38.92         0.0058606714
2019-02-27/12:04:38.95         0.0059956296
2019-02-27/12:04:38.98         0.0059550911
2019-02-27/12:04:39.01         0.0058100394
2019-02-27/12:04:39.04         0.0065504592
2019-02-27/12:04:39.08         0.0068952748
2019-02-27/12:04:39.11         0.0066318510
2019-02-27/12:04:39.14         0.0058342753
2019-02-27/12:04:39.17         0.0053499410
2019-02-27/12:04:39.20         0.0060920581
2019-02-27/12:04:39.23         0.0062982583
2019-02-27/12:04:39.26         0.0057523768
2019-02-27/12:04:39.29         0.0054997209
2019-02-27/12:04:39.33         0.0053469630
2019-02-27/12:04:39.36         0.0056289507
2019-02-27/12:04:39.39         0.0058647086
2019-02-27/12:04:39.42         0.0062125094
2019-02-27/12:04:39.45         0.0064804370
2019-02-27/12:04:39.48         0.0054931444
2019-02-27/12:04:39.51         0.0048335363
2019-02-27/12:04:39.54         0.0054246395
2019-02-27/12:04:39.58         0.0053050736
2019-02-27/12:04:39.61         0.0051460322
2019-02-27/12:04:39.64         0.0057245226
2019-02-27/12:04:39.67         0.0061548239
2019-02-27/12:04:39.70         0.0060432440
2019-02-27/12:04:39.73         0.0055307677
2019-02-27/12:04:39.76         0.0057488363
2019-02-27/12:04:39.79         0.0054885075
2019-02-27/12:04:39.83         0.0045764677
2019-02-27/12:04:39.86         0.0040745778
2019-02-27/12:04:39.89         0.0044931442
2019-02-27/12:04:39.92         0.0048190295
2019-02-27/12:04:39.95         0.0044985343
2019-02-27/12:04:39.98         0.0036376102
2019-02-27/12:04:40.01         0.0031260503
2019-02-27/12:04:40.04         0.0032047573
2019-02-27/12:04:40.08         0.0035122933
2019-02-27/12:04:40.11         0.0037125896
2019-02-27/12:04:40.14         0.0030417474
2019-02-27/12:04:40.17         0.0028605533
2019-02-27/12:04:40.20         0.0032430532
2019-02-27/12:04:40.23         0.0032575155
2019-02-27/12:04:40.26         0.0030478160
2019-02-27/12:04:40.29         0.0029932647
2019-02-27/12:04:40.33         0.0027230883
2019-02-27/12:04:40.36         0.0028927209
2019-02-27/12:04:40.39         0.0031757620
2019-02-27/12:04:40.42         0.0027714054
2019-02-27/12:04:40.45         0.0032148370
2019-02-27/12:04:40.48         0.0032031928
2019-02-27/12:04:40.51         0.0023428392
2019-02-27/12:04:40.54         0.0017159030
2019-02-27/12:04:40.58         0.0019785437
2019-02-27/12:04:40.61         0.0023798785
2019-02-27/12:04:40.64         0.0021802085
2019-02-27/12:04:40.67         0.0023276929
2019-02-27/12:04:40.70         0.0022843824
2019-02-27/12:04:40.73         0.0017144879
2019-02-27/12:04:40.76         0.0018566277
2019-02-27/12:04:40.79         0.0021038857
2019-02-27/12:04:40.83         0.0019787951
2019-02-27/12:04:40.86         0.0017238548
2019-02-27/12:04:40.89        0.00093469603
2019-02-27/12:04:40.92         0.0011121497
2019-02-27/12:04:40.95         0.0014226477
2019-02-27/12:04:40.98         0.0013796326
2019-02-27/12:04:41.01        0.00078579054
2019-02-27/12:04:41.04        0.00018734020
2019-02-27/12:04:41.08        0.00057709052
2019-02-27/12:04:41.11        0.00048882470
2019-02-27/12:04:41.14        0.00014745101
2019-02-27/12:04:41.17        0.00040581474
2019-02-27/12:04:41.20         0.0010566855
2019-02-27/12:04:41.23        0.00056530256
2019-02-27/12:04:41.26        8.1255473e-05
2019-02-27/12:04:41.29        0.00010567569
2019-02-27/12:04:41.33        0.00022420921
2019-02-27/12:04:41.36        0.00021992567
2019-02-27/12:04:41.39        0.00031791097
2019-02-27/12:04:41.42        0.00012095028
2019-02-27/12:04:41.45        0.00026530142
2019-02-27/12:04:41.48        0.00010784553
2019-02-27/12:04:41.51        1.4896053e-05
2019-02-27/12:04:41.54        6.5818275e-06
2019-02-27/12:04:41.58        0.00076327791
2019-02-27/12:04:41.61        0.00065946745
2019-02-27/12:04:41.64        0.00027381182
2019-02-27/12:04:41.67        0.00051708405
2019-02-27/12:04:41.70        0.00057976216
2019-02-27/12:04:41.73         0.0013847143
2019-02-27/12:04:41.76         0.0018538143
2019-02-27/12:04:41.79         0.0012909722
2019-02-27/12:04:41.83         0.0011146496
2019-02-27/12:04:41.86         0.0012171147
2019-02-27/12:04:41.89         0.0013848201
2019-02-27/12:04:41.92         0.0016855284
2019-02-27/12:04:41.95         0.0015131626
2019-02-27/12:04:41.98         0.0014580935
2019-02-27/12:04:42.01         0.0018020694
2019-02-27/12:04:42.04         0.0018259479
2019-02-27/12:04:42.08         0.0021589416
2019-02-27/12:04:42.11         0.0025237127
2019-02-27/12:04:42.14         0.0022511926
2019-02-27/12:04:42.17         0.0015936208
2019-02-27/12:04:42.20         0.0017149769
2019-02-27/12:04:42.23         0.0017388414
2019-02-27/12:04:42.26        0.00041045512
2019-02-27/12:04:42.29        0.00066977186
2019-02-27/12:04:42.33         0.0018559835
2019-02-27/12:04:42.36         0.0020592566
2019-02-27/12:04:42.39         0.0015292843
2019-02-27/12:04:42.42        0.00096746710
2019-02-27/12:04:42.45        0.00098383870
2019-02-27/12:04:42.48         0.0016583458
2019-02-27/12:04:42.51         0.0021563840
2019-02-27/12:04:42.54         0.0019973877
2019-02-27/12:04:42.58         0.0019783400
2019-02-27/12:04:42.61         0.0018278244
2019-02-27/12:04:42.64         0.0021630793
2019-02-27/12:04:42.67         0.0024094257
2019-02-27/12:04:42.70         0.0020740817
2019-02-27/12:04:42.73         0.0025887594
2019-02-27/12:04:42.76         0.0033771943
2019-02-27/12:04:42.79         0.0034170261
2019-02-27/12:04:42.83         0.0035986201
2019-02-27/12:04:42.86         0.0032690976
2019-02-27/12:04:42.89         0.0032737956
2019-02-27/12:04:42.92         0.0034402963
2019-02-27/12:04:42.95         0.0035393983
2019-02-27/12:04:42.98         0.0035551578
2019-02-27/12:04:43.01         0.0032145717
2019-02-27/12:04:43.04         0.0032971554
2019-02-27/12:04:43.08         0.0038220455
2019-02-27/12:04:43.11         0.0044832363
2019-02-27/12:04:43.14         0.0046604316
2019-02-27/12:04:43.17         0.0049934712
2019-02-27/12:04:43.20         0.0048095056
2019-02-27/12:04:43.23         0.0042648533
2019-02-27/12:04:43.26         0.0042481512
2019-02-27/12:04:43.29         0.0046592961
2019-02-27/12:04:43.33         0.0045828032
2019-02-27/12:04:43.36         0.0042925342
2019-02-27/12:04:43.39         0.0045785298
2019-02-27/12:04:43.42         0.0050259404
2019-02-27/12:04:43.45         0.0049086567
2019-02-27/12:04:43.48         0.0040679304
2019-02-27/12:04:43.51         0.0041203838
2019-02-27/12:04:43.54         0.0046553156
2019-02-27/12:04:43.58         0.0046025648
2019-02-27/12:04:43.61         0.0042788897
2019-02-27/12:04:43.64         0.0044141754
2019-02-27/12:04:43.67         0.0051294594
2019-02-27/12:04:43.70         0.0052634138
2019-02-27/12:04:43.73         0.0052092399
2019-02-27/12:04:43.76         0.0055510304
2019-02-27/12:04:43.79         0.0055626320
2019-02-27/12:04:43.83         0.0054947009
2019-02-27/12:04:43.86         0.0052233312
2019-02-27/12:04:43.89         0.0053450158
2019-02-27/12:04:43.92         0.0057556723
2019-02-27/12:04:43.95         0.0061391392
2019-02-27/12:04:43.98         0.0071250587
2019-02-27/12:04:44.01         0.0071461619
2019-02-27/12:04:44.04         0.0066686411
2019-02-27/12:04:44.08         0.0062959863
2019-02-27/12:04:44.11         0.0059993564
2019-02-27/12:04:44.14         0.0062998471
2019-02-27/12:04:44.17         0.0065973282
2019-02-27/12:04:44.20         0.0068398528
2019-02-27/12:04:44.23         0.0067003458
2019-02-27/12:04:44.26         0.0067236144
2019-02-27/12:04:44.29         0.0070341810
2019-02-27/12:04:44.33         0.0074305471
2019-02-27/12:04:44.36         0.0072707274
2019-02-27/12:04:44.39         0.0066585648
2019-02-27/12:04:44.42         0.0070448400
2019-02-27/12:04:44.45         0.0069452465
2019-02-27/12:04:44.48         0.0070457066
2019-02-27/12:04:44.51         0.0074144374
2019-02-27/12:04:44.54         0.0072692076
2019-02-27/12:04:44.58         0.0072927832
2019-02-27/12:04:44.61         0.0073018058
2019-02-27/12:04:44.64         0.0078109553
2019-02-27/12:04:44.67         0.0083224056
2019-02-27/12:04:44.70         0.0080565252
2019-02-27/12:04:44.73         0.0076371288
2019-02-27/12:04:44.76         0.0074969163
2019-02-27/12:04:44.79         0.0075804772
2019-02-27/12:04:44.83         0.0079704447
2019-02-27/12:04:44.86         0.0080785939
2019-02-27/12:04:44.89         0.0078078817
2019-02-27/12:04:44.92         0.0077667589
2019-02-27/12:04:44.95         0.0077964795
2019-02-27/12:04:44.98         0.0077485996
2019-02-27/12:04:45.01         0.0079012102
2019-02-27/12:04:45.04         0.0083227935
2019-02-27/12:04:45.08         0.0086429901
2019-02-27/12:04:45.11         0.0085391629
2019-02-27/12:04:45.14         0.0085880203
2019-02-27/12:04:45.17         0.0088158225
2019-02-27/12:04:45.20         0.0092663879
2019-02-27/12:04:45.23         0.0095139019
2019-02-27/12:04:45.26         0.0096919214
2019-02-27/12:04:45.29         0.0099039526
2019-02-27/12:04:45.33         0.0097945688
2019-02-27/12:04:45.36         0.0098463819
2019-02-27/12:04:45.39          0.010017203
2019-02-27/12:04:45.42         0.0098913327
2019-02-27/12:04:45.45         0.0095270029
2019-02-27/12:04:45.48         0.0094765734
2019-02-27/12:04:45.51         0.0097644488
2019-02-27/12:04:45.54          0.010363372
2019-02-27/12:04:45.58          0.010723201
2019-02-27/12:04:45.61         0.0098977348
2019-02-27/12:04:45.64         0.0099598577
2019-02-27/12:04:45.67          0.010154695
2019-02-27/12:04:45.70         0.0098351543
2019-02-27/12:04:45.73          0.010091539
2019-02-27/12:04:45.76          0.010192551
2019-02-27/12:04:45.79          0.010069722
2019-02-27/12:04:45.83          0.010153086
2019-02-27/12:04:45.86          0.010086637
2019-02-27/12:04:45.89          0.010371266
2019-02-27/12:04:45.92          0.010514854
2019-02-27/12:04:45.95          0.010576317
2019-02-27/12:04:45.98          0.010900354
2019-02-27/12:04:46.01          0.010671147
2019-02-27/12:04:46.04          0.010281976
2019-02-27/12:04:46.08          0.010316849
2019-02-27/12:04:46.11          0.010400935
2019-02-27/12:04:46.14          0.010209152
2019-02-27/12:04:46.17          0.010227850
2019-02-27/12:04:46.20          0.010571705
2019-02-27/12:04:46.23          0.010872150
2019-02-27/12:04:46.26          0.011090441
2019-02-27/12:04:46.29          0.011116144
2019-02-27/12:04:46.33          0.010875624
2019-02-27/12:04:46.36          0.011351273
2019-02-27/12:04:46.39          0.011918863
2019-02-27/12:04:46.42          0.011969544
2019-02-27/12:04:46.45          0.011829451
2019-02-27/12:04:46.48          0.012472844
2019-02-27/12:04:46.51          0.012943037
2019-02-27/12:04:46.54          0.012758389
2019-02-27/12:04:46.58          0.013049068
2019-02-27/12:04:46.61          0.012769771
2019-02-27/12:04:46.64          0.012851771
2019-02-27/12:04:46.67          0.012944370
2019-02-27/12:04:46.70          0.012982526
2019-02-27/12:04:46.73          0.013424362
2019-02-27/12:04:46.76          0.013232872
2019-02-27/12:04:46.79          0.013232834
2019-02-27/12:04:46.83          0.013134875
2019-02-27/12:04:46.86          0.013360694
2019-02-27/12:04:46.89          0.013577884
2019-02-27/12:04:46.92          0.013000765
2019-02-27/12:04:46.95          0.013203189
2019-02-27/12:04:46.98          0.013432516
2019-02-27/12:04:47.01          0.013422615
2019-02-27/12:04:47.04          0.013337510
2019-02-27/12:04:47.08          0.013397758
2019-02-27/12:04:47.11          0.013586301
2019-02-27/12:04:47.14          0.013202496
2019-02-27/12:04:47.17          0.013339339
2019-02-27/12:04:47.20          0.013632976
2019-02-27/12:04:47.23          0.013134929
2019-02-27/12:04:47.26          0.013040712
2019-02-27/12:04:47.29          0.013315199
2019-02-27/12:04:47.33          0.014309354
2019-02-27/12:04:47.36          0.014443242
2019-02-27/12:04:47.39          0.013425235
2019-02-27/12:04:47.42          0.013188773
2019-02-27/12:04:47.45          0.013343587
2019-02-27/12:04:47.48          0.013466557
2019-02-27/12:04:47.51          0.013540301
2019-02-27/12:04:47.54          0.013714102
2019-02-27/12:04:47.58          0.013238947
2019-02-27/12:04:47.61          0.013000134
2019-02-27/12:04:47.64          0.013313968
2019-02-27/12:04:47.67          0.013442570
2019-02-27/12:04:47.70          0.013563676
2019-02-27/12:04:47.73          0.014228019
2019-02-27/12:04:47.76          0.014337757
2019-02-27/12:04:47.79          0.014125259
2019-02-27/12:04:47.83          0.014866757
2019-02-27/12:04:47.86          0.014846875
2019-02-27/12:04:47.89          0.014896748
2019-02-27/12:04:47.92          0.014864922
2019-02-27/12:04:47.95          0.014898998
2019-02-27/12:04:47.98          0.015058110
2019-02-27/12:04:48.01          0.015261482
2019-02-27/12:04:48.04          0.015191727
2019-02-27/12:04:48.08          0.014810073
2019-02-27/12:04:48.11          0.014730315
2019-02-27/12:04:48.14          0.014055409
2019-02-27/12:04:48.17          0.013982145
2019-02-27/12:04:48.20          0.014454201
2019-02-27/12:04:48.23          0.014542620
2019-02-27/12:04:48.26          0.014344963
2019-02-27/12:04:48.29          0.014494949
2019-02-27/12:04:48.33          0.014700309
2019-02-27/12:04:48.36          0.014294205
2019-02-27/12:04:48.39          0.014320683
2019-02-27/12:04:48.42          0.014539410
2019-02-27/12:04:48.45          0.015142164
2019-02-27/12:04:48.48          0.015455738
2019-02-27/12:04:48.51          0.014996877
2019-02-27/12:04:48.54          0.015011308
2019-02-27/12:04:48.58          0.015226117
2019-02-27/12:04:48.61          0.015350200
2019-02-27/12:04:48.64          0.015911528
2019-02-27/12:04:48.67          0.016354071
2019-02-27/12:04:48.70          0.016328713
2019-02-27/12:04:48.73          0.015938671
2019-02-27/12:04:48.76          0.015712481
2019-02-27/12:04:48.79          0.016178748
2019-02-27/12:04:48.83          0.016768418
2019-02-27/12:04:48.86          0.016852361
2019-02-27/12:04:48.89          0.016783055
2019-02-27/12:04:48.92          0.017192800
2019-02-27/12:04:48.95          0.017868611
2019-02-27/12:04:48.98          0.018125891
2019-02-27/12:04:49.01          0.018317684
2019-02-27/12:04:49.04          0.019120078
2019-02-27/12:04:49.08          0.019914462
2019-02-27/12:04:49.11          0.020076867
2019-02-27/12:04:49.14          0.020485039
2019-02-27/12:04:49.17          0.021530055
2019-02-27/12:04:49.20          0.021930597
2019-02-27/12:04:49.23          0.021554560
2019-02-27/12:04:49.26          0.021791392
2019-02-27/12:04:49.29          0.021570826
2019-02-27/12:04:49.33          0.021012055
2019-02-27/12:04:49.36          0.020818191
2019-02-27/12:04:49.39          0.021002626
2019-02-27/12:04:49.42          0.021036504
2019-02-27/12:04:49.45          0.020786219
2019-02-27/12:04:49.48          0.020274492
2019-02-27/12:04:49.51          0.020172395
2019-02-27/12:04:49.54          0.020780149
2019-02-27/12:04:49.58          0.021574413
2019-02-27/12:04:49.61          0.022353237
2019-02-27/12:04:49.64          0.022361728
2019-02-27/12:04:49.67          0.022434764
2019-02-27/12:04:49.70          0.023265547
2019-02-27/12:04:49.73          0.024535789
2019-02-27/12:04:49.76          0.026832891
2019-02-27/12:04:49.79          0.028792044
2019-02-27/12:04:49.83          0.030432519
2019-02-27/12:04:49.86          0.033489869
2019-02-27/12:04:49.89          0.035943318
2019-02-27/12:04:49.92          0.037389837
2019-02-27/12:04:49.95          0.038574745
2019-02-27/12:04:49.98          0.038470947
2019-02-27/12:04:50.01          0.038471794
2019-02-27/12:04:50.04          0.038102147
2019-02-27/12:04:50.08          0.037380631
2019-02-27/12:04:50.11          0.037118866
2019-02-27/12:04:50.14          0.036744090
2019-02-27/12:04:50.17          0.036594705
2019-02-27/12:04:50.20          0.037030631
2019-02-27/12:04:50.23          0.036832716
2019-02-27/12:04:50.26          0.036289520
2019-02-27/12:04:50.29          0.036395612
2019-02-27/12:04:50.33          0.036945804
2019-02-27/12:04:50.36          0.036836409
2019-02-27/12:04:50.39          0.037128916
2019-02-27/12:04:50.42          0.037273824
2019-02-27/12:04:50.45          0.036979462
2019-02-27/12:04:50.48          0.036981909
2019-02-27/12:04:50.51          0.037711225
2019-02-27/12:04:50.54          0.038344469
2019-02-27/12:04:50.58          0.038146450
2019-02-27/12:04:50.61          0.038311221
2019-02-27/12:04:50.64          0.038903198
2019-02-27/12:04:50.67          0.039179250
2019-02-27/12:04:50.70          0.038771110
2019-02-27/12:04:50.73          0.038205899
2019-02-27/12:04:50.76          0.037943018
2019-02-27/12:04:50.79          0.038733264
2019-02-27/12:04:50.83          0.039619567
2019-02-27/12:04:50.86          0.039402345
2019-02-27/12:04:50.89          0.038959879
2019-02-27/12:04:50.92          0.039206966
2019-02-27/12:04:50.95          0.039351667
2019-02-27/12:04:50.98          0.038830073
2019-02-27/12:04:51.01          0.038885438
2019-02-27/12:04:51.04          0.038785246
2019-02-27/12:04:51.08          0.038632873
2019-02-27/12:04:51.11          0.038758558
2019-02-27/12:04:51.14          0.038800343
2019-02-27/12:04:51.17          0.038671470
2019-02-27/12:04:51.20          0.038200537
2019-02-27/12:04:51.23          0.038176177
2019-02-27/12:04:51.26          0.038887840
2019-02-27/12:04:51.29          0.038461835
2019-02-27/12:04:51.33          0.037782114
2019-02-27/12:04:51.36          0.037670056
2019-02-27/12:04:51.39          0.037663689
2019-02-27/12:04:51.42          0.037783619
2019-02-27/12:04:51.45          0.037952713
2019-02-27/12:04:51.48          0.037983266
2019-02-27/12:04:51.51          0.038305199
2019-02-27/12:04:51.54          0.038573036
2019-02-27/12:04:51.58          0.038933644
2019-02-27/12:04:51.61          0.038448723
2019-02-27/12:04:51.64          0.037696149
2019-02-27/12:04:51.67          0.037584879
2019-02-27/12:04:51.70          0.037477440
2019-02-27/12:04:51.73          0.037664190
2019-02-27/12:04:51.76          0.037947308
2019-02-27/12:04:51.79          0.037833279
2019-02-27/12:04:51.83          0.037746023
2019-02-27/12:04:51.86          0.037889332
2019-02-27/12:04:51.89          0.038392467
2019-02-27/12:04:51.92          0.038470273
2019-02-27/12:04:51.95          0.038258967
2019-02-27/12:04:51.98          0.038394015
2019-02-27/12:04:52.01          0.038837724
2019-02-27/12:04:52.04          0.038810880
2019-02-27/12:04:52.08          0.038854619
2019-02-27/12:04:52.11          0.039001215
2019-02-27/12:04:52.14          0.038812525
2019-02-27/12:04:52.17          0.039083750
2019-02-27/12:04:52.20          0.039729516
2019-02-27/12:04:52.23          0.040207269
2019-02-27/12:04:52.26          0.040238030
2019-02-27/12:04:52.29          0.039685424
2019-02-27/12:04:52.33          0.039706341
2019-02-27/12:04:52.36          0.040491259
2019-02-27/12:04:52.39          0.040612428
2019-02-27/12:04:52.42          0.040097741
2019-02-27/12:04:52.45          0.040057427
2019-02-27/12:04:52.48          0.040418083
2019-02-27/12:04:52.51          0.040793562
2019-02-27/12:04:52.54          0.041103169
2019-02-27/12:04:52.58          0.041133767
2019-02-27/12:04:52.61          0.041348555
2019-02-27/12:04:52.64          0.041356860
2019-02-27/12:04:52.67          0.041008177
2019-02-27/12:04:52.70          0.041432363
2019-02-27/12:04:52.73          0.041686282
2019-02-27/12:04:52.76          0.041643566
2019-02-27/12:04:52.79          0.042184641
2019-02-27/12:04:52.83          0.042507011
2019-02-27/12:04:52.86          0.041963458
2019-02-27/12:04:52.89          0.042131468
2019-02-27/12:04:52.92          0.042495567
2019-02-27/12:04:52.95          0.042864245
2019-02-27/12:04:52.98          0.042528798
2019-02-27/12:04:53.01          0.042273002
2019-02-27/12:04:53.04          0.042604054
2019-02-27/12:04:53.08          0.042546305
2019-02-27/12:04:53.11          0.042353581
2019-02-27/12:04:53.14          0.042005848
2019-02-27/12:04:53.17          0.042331619
2019-02-27/12:04:53.20          0.042834483
2019-02-27/12:04:53.23          0.042944728
2019-02-27/12:04:53.26          0.043175347
2019-02-27/12:04:53.29          0.042729857
2019-02-27/12:04:53.33          0.042401013
2019-02-27/12:04:53.36          0.042711897
2019-02-27/12:04:53.39          0.042926816
2019-02-27/12:04:53.42          0.042623142
2019-02-27/12:04:53.45          0.042729353
2019-02-27/12:04:53.48          0.043005876
2019-02-27/12:04:53.51          0.043488897
2019-02-27/12:04:53.54          0.043117309
2019-02-27/12:04:53.58          0.042180009
2019-02-27/12:04:53.61          0.042319559
2019-02-27/12:04:53.64          0.043017912
2019-02-27/12:04:53.67          0.043440931
2019-02-27/12:04:53.70          0.043563186
2019-02-27/12:04:53.73          0.043416541
2019-02-27/12:04:53.76          0.043496935
2019-02-27/12:04:53.79          0.043789936
2019-02-27/12:04:53.83          0.044108527
2019-02-27/12:04:53.86          0.044303924
2019-02-27/12:04:53.89          0.044335684
2019-02-27/12:04:53.92          0.044418421
2019-02-27/12:04:53.95          0.045213949
2019-02-27/12:04:53.98          0.045332510
2019-02-27/12:04:54.01          0.044912665
2019-02-27/12:04:54.04          0.045223417
2019-02-27/12:04:54.08          0.045999838
2019-02-27/12:04:54.11          0.046309569
2019-02-27/12:04:54.14          0.045788933
2019-02-27/12:04:54.17          0.045521900
2019-02-27/12:04:54.20          0.045719888
2019-02-27/12:04:54.23          0.046037785
2019-02-27/12:04:54.26          0.046470315
2019-02-27/12:04:54.29          0.046394364
2019-02-27/12:04:54.33          0.046215410
2019-02-27/12:04:54.36          0.046144940
2019-02-27/12:04:54.39          0.045935260
2019-02-27/12:04:54.42          0.046365084
2019-02-27/12:04:54.45          0.046873771
2019-02-27/12:04:54.48          0.047107044
2019-02-27/12:04:54.51          0.047493176
2019-02-27/12:04:54.54          0.047818058
2019-02-27/12:04:54.58          0.047324360
2019-02-27/12:04:54.61          0.047212725
2019-02-27/12:04:54.64          0.047265782
2019-02-27/12:04:54.67          0.047013756
2019-02-27/12:04:54.70          0.046989751
2019-02-27/12:04:54.73          0.047378771
2019-02-27/12:04:54.76          0.047630931
2019-02-27/12:04:54.79          0.047792175
2019-02-27/12:04:54.83          0.047928492
2019-02-27/12:04:54.86          0.047224581
2019-02-27/12:04:54.89          0.047596580
2019-02-27/12:04:54.92          0.047780809
2019-02-27/12:04:54.95          0.047661149
2019-02-27/12:04:54.98          0.048319408
2019-02-27/12:04:55.01          0.048058842
2019-02-27/12:04:55.04          0.048095709
2019-02-27/12:04:55.08          0.048239678
2019-02-27/12:04:55.11          0.047983137
2019-02-27/12:04:55.14          0.048284863
2019-02-27/12:04:55.17          0.048086311
2019-02-27/12:04:55.20          0.047880632
2019-02-27/12:04:55.23          0.048303928
2019-02-27/12:04:55.26          0.048307980
2019-02-27/12:04:55.29          0.048790433
2019-02-27/12:04:55.33          0.048801407
2019-02-27/12:04:55.36          0.048914741
2019-02-27/12:04:55.39          0.049216438
2019-02-27/12:04:55.42          0.049121494
2019-02-27/12:04:55.45          0.048936900
2019-02-27/12:04:55.48          0.049054739
2019-02-27/12:04:55.51          0.048999559
2019-02-27/12:04:55.54          0.049201847
2019-02-27/12:04:55.58          0.049175067
2019-02-27/12:04:55.61          0.049183102
2019-02-27/12:04:55.64          0.049210469
2019-02-27/12:04:55.67          0.049516060
2019-02-27/12:04:55.70          0.049706310
2019-02-27/12:04:55.73          0.048641275
2019-02-27/12:04:55.76          0.048453625
2019-02-27/12:04:55.79          0.048772745
2019-02-27/12:04:55.83          0.048619487
2019-02-27/12:04:55.86          0.049012465
2019-02-27/12:04:55.89          0.048936536
2019-02-27/12:04:55.92          0.048851222
2019-02-27/12:04:55.95          0.049174212
2019-02-27/12:04:55.98          0.049251745
2019-02-27/12:04:56.01          0.049012526
2019-02-27/12:04:56.04          0.049239125
2019-02-27/12:04:56.08          0.049474829
2019-02-27/12:04:56.11          0.049410906
2019-02-27/12:04:56.14          0.049445117
2019-02-27/12:04:56.17          0.049653565
2019-02-27/12:04:56.20          0.049916357
2019-02-27/12:04:56.23          0.049911111
2019-02-27/12:04:56.26          0.049624796
2019-02-27/12:04:56.29          0.049278072
2019-02-27/12:04:56.33          0.049548316
2019-02-27/12:04:56.36          0.049706964
2019-02-27/12:04:56.39          0.049795402
2019-02-27/12:04:56.42          0.050768486
2019-02-27/12:04:56.45          0.051180020
2019-02-27/12:04:56.48          0.050578996
2019-02-27/12:04:56.51          0.049973811
2019-02-27/12:04:56.54          0.050720155
2019-02-27/12:04:56.58          0.050704565
2019-02-27/12:04:56.61          0.049897504
2019-02-27/12:04:56.64          0.049921990
2019-02-27/12:04:56.67          0.050292258
2019-02-27/12:04:56.70          0.050612641
2019-02-27/12:04:56.73          0.051065503
2019-02-27/12:04:56.76          0.051236512
2019-02-27/12:04:56.79          0.050606877
2019-02-27/12:04:56.83          0.050544097
2019-02-27/12:04:56.86          0.050872268
2019-02-27/12:04:56.89          0.050947142
2019-02-27/12:04:56.92          0.051279808
2019-02-27/12:04:56.95          0.051191791
2019-02-27/12:04:56.98          0.051054173
2019-02-27/12:04:57.01          0.050812607
2019-02-27/12:04:57.04          0.051069158
2019-02-27/12:04:57.08          0.051342642
2019-02-27/12:04:57.11          0.051330241
2019-02-27/12:04:57.14          0.051453438
2019-02-27/12:04:57.17          0.051836247
2019-02-27/12:04:57.20          0.052181735
2019-02-27/12:04:57.23          0.052037786
2019-02-27/12:04:57.26          0.051842800
2019-02-27/12:04:57.29          0.051756265
2019-02-27/12:04:57.33          0.051539470
2019-02-27/12:04:57.36          0.051416798
2019-02-27/12:04:57.39          0.051436383
2019-02-27/12:04:57.42          0.051988678
2019-02-27/12:04:57.45          0.051992101
2019-02-27/12:04:57.48          0.051746831
2019-02-27/12:04:57.51          0.051719264
2019-02-27/12:04:57.54          0.051835034
2019-02-27/12:04:57.58          0.051689114
2019-02-27/12:04:57.61          0.051613956
2019-02-27/12:04:57.64          0.051448840
2019-02-27/12:04:57.67          0.051738625
2019-02-27/12:04:57.70          0.051999411
2019-02-27/12:04:57.73          0.052476150
2019-02-27/12:04:57.76          0.052417735
2019-02-27/12:04:57.79          0.051984316
2019-02-27/12:04:57.83          0.051790257
2019-02-27/12:04:57.86          0.051529751
2019-02-27/12:04:57.89          0.051712224
2019-02-27/12:04:57.92          0.051878930
2019-02-27/12:04:57.95          0.051723423
2019-02-27/12:04:57.98          0.051513208
2019-02-27/12:04:58.01          0.051355366
2019-02-27/12:04:58.04          0.052088333
2019-02-27/12:04:58.08          0.052591113
2019-02-27/12:04:58.11          0.052390093
2019-02-27/12:04:58.14          0.052347407
2019-02-27/12:04:58.17          0.052329257
2019-02-27/12:04:58.20          0.052446855
2019-02-27/12:04:58.23          0.052439738
2019-02-27/12:04:58.26          0.052276471
2019-02-27/12:04:58.29          0.052405259
2019-02-27/12:04:58.33          0.052070078
2019-02-27/12:04:58.36          0.051732646
2019-02-27/12:04:58.39          0.052043693
2019-02-27/12:04:58.42          0.052827452
2019-02-27/12:04:58.45          0.052955305
2019-02-27/12:04:58.48          0.052574104
2019-02-27/12:04:58.51          0.052353883
2019-02-27/12:04:58.54          0.052204335
2019-02-27/12:04:58.58          0.052145130
2019-02-27/12:04:58.61          0.052116171
2019-02-27/12:04:58.64          0.052263765
2019-02-27/12:04:58.67          0.052299414
2019-02-27/12:04:58.70          0.052183537
2019-02-27/12:04:58.73          0.052165898
2019-02-27/12:04:58.76          0.051916757
2019-02-27/12:04:58.79          0.052413415
2019-02-27/12:04:58.83          0.052512709
2019-02-27/12:04:58.86          0.052605997
2019-02-27/12:04:58.89          0.052652786
2019-02-27/12:04:58.92          0.052666111
2019-02-27/12:04:58.95          0.052752307
2019-02-27/12:04:58.98          0.052730321
2019-02-27/12:04:59.01          0.052596625
2019-02-27/12:04:59.04          0.052740213
2019-02-27/12:04:59.08          0.053052499
2019-02-27/12:04:59.11          0.053275663
2019-02-27/12:04:59.14          0.053523172
2019-02-27/12:04:59.17          0.053444073
2019-02-27/12:04:59.20          0.053171109
2019-02-27/12:04:59.23          0.053149200
2019-02-27/12:04:59.26          0.053373250
2019-02-27/12:04:59.29          0.053580666
2019-02-27/12:04:59.33          0.053035771
2019-02-27/12:04:59.36          0.052847749
2019-02-27/12:04:59.39          0.052875133
2019-02-27/12:04:59.42          0.053304053
2019-02-27/12:04:59.45          0.054035889
2019-02-27/12:04:59.48          0.053990282
2019-02-27/12:04:59.51          0.053456484
2019-02-27/12:04:59.54          0.053217911
2019-02-27/12:04:59.58          0.053361136
2019-02-27/12:04:59.61          0.053276629
2019-02-27/12:04:59.64          0.052764138
2019-02-27/12:04:59.67          0.053228620
2019-02-27/12:04:59.70          0.053598740
2019-02-27/12:04:59.73          0.053449271
2019-02-27/12:04:59.76          0.053553381
2019-02-27/12:04:59.79          0.053527875
2019-02-27/12:04:59.83          0.053521815
2019-02-27/12:04:59.86          0.053584639
2019-02-27/12:04:59.89          0.053232487
2019-02-27/12:04:59.92          0.053318463
2019-02-27/12:04:59.95          0.052883216
2019-02-27/12:04:59.98          0.052603598
2019-02-27/12:05:00.01          0.053157787
2019-02-27/12:05:00.04          0.053640864
2019-02-27/12:05:00.08          0.053551648
2019-02-27/12:05:00.11          0.053257628
2019-02-27/12:05:00.14          0.053544128
2019-02-27/12:05:00.17          0.053530802
2019-02-27/12:05:00.20          0.053084547
2019-02-27/12:05:00.23          0.053336739
2019-02-27/12:05:00.26          0.053107855
2019-02-27/12:05:00.29          0.053030480
2019-02-27/12:05:00.33          0.053056146
2019-02-27/12:05:00.36          0.053091894
2019-02-27/12:05:00.39          0.053121258
2019-02-27/12:05:00.42          0.052970201
2019-02-27/12:05:00.45          0.053209294
2019-02-27/12:05:00.48          0.053290688
2019-02-27/12:05:00.51          0.053087415
2019-02-27/12:05:00.54          0.053053254
2019-02-27/12:05:00.58          0.052810573
2019-02-27/12:05:00.61          0.053073774
2019-02-27/12:05:00.64          0.053452721
2019-02-27/12:05:00.67          0.053231003
2019-02-27/12:05:00.70          0.052984614
2019-02-27/12:05:00.73          0.052752113
2019-02-27/12:05:00.76          0.052762388
2019-02-27/12:05:00.79          0.053246558
2019-02-27/12:05:00.83          0.053607102
2019-02-27/12:05:00.86          0.053600252
2019-02-27/12:05:00.89          0.053474705
2019-02-27/12:05:00.92          0.053313445
2019-02-27/12:05:00.95          0.053242219
2019-02-27/12:05:00.98          0.053531125
2019-02-27/12:05:01.01          0.053589066
2019-02-27/12:05:01.04          0.053559954
2019-02-27/12:05:01.08          0.052993119
2019-02-27/12:05:01.11          0.052796908
2019-02-27/12:05:01.14          0.053016469
2019-02-27/12:05:01.17          0.052706306
2019-02-27/12:05:01.20          0.052993736
2019-02-27/12:05:01.23          0.053595931
2019-02-27/12:05:01.26          0.052952860
2019-02-27/12:05:01.29          0.052618809
2019-02-27/12:05:01.33          0.052971290
2019-02-27/12:05:01.36          0.053008591
2019-02-27/12:05:01.39          0.052461901
2019-02-27/12:05:01.42          0.052512073
2019-02-27/12:05:01.45          0.052899750
2019-02-27/12:05:01.48          0.052939377
2019-02-27/12:05:01.51          0.052735762
2019-02-27/12:05:01.54          0.052703899
2019-02-27/12:05:01.58          0.052840407
2019-02-27/12:05:01.61          0.053202402
2019-02-27/12:05:01.64          0.052938479
2019-02-27/12:05:01.67          0.052647915
2019-02-27/12:05:01.70          0.052890519
2019-02-27/12:05:01.73          0.052914783
2019-02-27/12:05:01.76          0.052996785
2019-02-27/12:05:01.79          0.052837310
2019-02-27/12:05:01.83          0.052365474
2019-02-27/12:05:01.86          0.052777717
2019-02-27/12:05:01.89          0.052953010
2019-02-27/12:05:01.92          0.053010526
2019-02-27/12:05:01.95          0.053073746
2019-02-27/12:05:01.98          0.052859905
2019-02-27/12:05:02.01          0.052753008
2019-02-27/12:05:02.04          0.052734117
2019-02-27/12:05:02.08          0.052807736
2019-02-27/12:05:02.11          0.052708339
2019-02-27/12:05:02.14          0.052521605
2019-02-27/12:05:02.17          0.052851457
2019-02-27/12:05:02.20          0.052864478
2019-02-27/12:05:02.23          0.052937094
2019-02-27/12:05:02.26          0.052796012
2019-02-27/12:05:02.29          0.052590995
2019-02-27/12:05:02.33          0.052374783
2019-02-27/12:05:02.36          0.052373174
2019-02-27/12:05:02.39          0.052424544
2019-02-27/12:05:02.42          0.052628696
2019-02-27/12:05:02.45          0.052902703
2019-02-27/12:05:02.48          0.052523677
2019-02-27/12:05:02.51          0.052540053
2019-02-27/12:05:02.54          0.052869353
2019-02-27/12:05:02.58          0.052774291
2019-02-27/12:05:02.61          0.052709203
2019-02-27/12:05:02.64          0.052804352
2019-02-27/12:05:02.67          0.053371113
2019-02-27/12:05:02.70          0.053079200
2019-02-27/12:05:02.73          0.052589588
2019-02-27/12:05:02.76          0.052467366
2019-02-27/12:05:02.79          0.052453308
2019-02-27/12:05:02.83          0.052344685
2019-02-27/12:05:02.86          0.052465703
2019-02-27/12:05:02.89          0.052721463
2019-02-27/12:05:02.92          0.052545388
2019-02-27/12:05:02.95          0.052615382
2019-02-27/12:05:02.98          0.052958169
2019-02-27/12:05:03.01          0.053211030
2019-02-27/12:05:03.04          0.052917127
2019-02-27/12:05:03.08          0.052352625
2019-02-27/12:05:03.11          0.052897942
2019-02-27/12:05:03.14          0.052528827
2019-02-27/12:05:03.17          0.052254483
2019-02-27/12:05:03.20          0.052718121
2019-02-27/12:05:03.23          0.052462643
2019-02-27/12:05:03.26          0.052305347
2019-02-27/12:05:03.29          0.052824841
2019-02-27/12:05:03.33          0.052870136
2019-02-27/12:05:03.36          0.052703686
2019-02-27/12:05:03.39          0.052734676
2019-02-27/12:05:03.42          0.052623647
2019-02-27/12:05:03.45          0.052703787
2019-02-27/12:05:03.48          0.052728253
2019-02-27/12:05:03.51          0.052221908
2019-02-27/12:05:03.54          0.052294423
2019-02-27/12:05:03.58          0.052649427
2019-02-27/12:05:03.61          0.052565087
2019-02-27/12:05:03.64          0.052506290
2019-02-27/12:05:03.67          0.052670977
2019-02-27/12:05:03.70          0.052930712
2019-02-27/12:05:03.73          0.052832968
2019-02-27/12:05:03.76          0.052260117
2019-02-27/12:05:03.79          0.052083689
2019-02-27/12:05:03.83          0.052104972
2019-02-27/12:05:03.86          0.052120684
2019-02-27/12:05:03.89          0.052228523
2019-02-27/12:05:03.92          0.052736837
2019-02-27/12:05:03.95          0.052542789
2019-02-27/12:05:03.98          0.052209239
2019-02-27/12:05:04.01          0.051881383
2019-02-27/12:05:04.04          0.051191151
2019-02-27/12:05:04.08          0.050931287
2019-02-27/12:05:04.11          0.051004744
2019-02-27/12:05:04.14          0.050927925
2019-02-27/12:05:04.17          0.051103362
2019-02-27/12:05:04.20          0.051268554
2019-02-27/12:05:04.23          0.051622937
2019-02-27/12:05:04.26          0.052051438
2019-02-27/12:05:04.29          0.052565776
2019-02-27/12:05:04.33          0.052871543
2019-02-27/12:05:04.36          0.052701105
2019-02-27/12:05:04.39          0.052353408
2019-02-27/12:05:04.42          0.051876678
2019-02-27/12:05:04.45          0.051582966
2019-02-27/12:05:04.48          0.051600463
2019-02-27/12:05:04.51          0.051730817
2019-02-27/12:05:04.54          0.051896102
2019-02-27/12:05:04.58          0.051856817
2019-02-27/12:05:04.61          0.051970393
2019-02-27/12:05:04.64          0.052273581
2019-02-27/12:05:04.67          0.052188302
2019-02-27/12:05:04.70          0.051690554
2019-02-27/12:05:04.73          0.051452150
2019-02-27/12:05:04.76          0.051261660
2019-02-27/12:05:04.79          0.051597854
2019-02-27/12:05:04.83          0.051718211
2019-02-27/12:05:04.86          0.051837164
2019-02-27/12:05:04.89          0.051922269
2019-02-27/12:05:04.92          0.052014335
2019-02-27/12:05:04.95          0.051801727
2019-02-27/12:05:04.98          0.051338818
2019-02-27/12:05:05.01          0.051027197
2019-02-27/12:05:05.04          0.051016692
2019-02-27/12:05:05.08          0.051211317
2019-02-27/12:05:05.11          0.051503148
2019-02-27/12:05:05.14          0.051858892
2019-02-27/12:05:05.17          0.052016410
2019-02-27/12:05:05.20          0.051805011
2019-02-27/12:05:05.23          0.051657912
2019-02-27/12:05:05.26          0.051500562
2019-02-27/12:05:05.29          0.051566947
2019-02-27/12:05:05.33          0.051351178
2019-02-27/12:05:05.36          0.051218029
2019-02-27/12:05:05.39          0.051473594
2019-02-27/12:05:05.42          0.051637002
2019-02-27/12:05:05.45          0.051289344
2019-02-27/12:05:05.48          0.051168926
2019-02-27/12:05:05.51          0.050816837
2019-02-27/12:05:05.54          0.050362061
2019-02-27/12:05:05.58          0.050212268
2019-02-27/12:05:05.61          0.050494145
2019-02-27/12:05:05.64          0.051160739
2019-02-27/12:05:05.67          0.051190714
2019-02-27/12:05:05.70          0.050606360
2019-02-27/12:05:05.73          0.050283659
2019-02-27/12:05:05.76          0.050014126
2019-02-27/12:05:05.79          0.049596338
2019-02-27/12:05:05.83          0.049768978
2019-02-27/12:05:05.86          0.050087362
2019-02-27/12:05:05.89          0.049972191
2019-02-27/12:05:05.92          0.050481358
2019-02-27/12:05:05.95          0.050911733
2019-02-27/12:05:05.98          0.050772779
2019-02-27/12:05:06.01          0.050460047
2019-02-27/12:05:06.04          0.049875516
2019-02-27/12:05:06.08          0.049355229
2019-02-27/12:05:06.11          0.049804759
2019-02-27/12:05:06.14          0.049976000
2019-02-27/12:05:06.17          0.049892663
2019-02-27/12:05:06.20          0.049962598
2019-02-27/12:05:06.23          0.049890391
2019-02-27/12:05:06.26          0.049789262
2019-02-27/12:05:06.29          0.049864942
2019-02-27/12:05:06.33          0.050077228
2019-02-27/12:05:06.36          0.050362327
2019-02-27/12:05:06.39          0.050219013
2019-02-27/12:05:06.42          0.050072525
2019-02-27/12:05:06.45          0.049737999
2019-02-27/12:05:06.48          0.049291443
2019-02-27/12:05:06.51          0.048648068
2019-02-27/12:05:06.54          0.048539618
2019-02-27/12:05:06.58          0.048852868
2019-02-27/12:05:06.61          0.049202259
2019-02-27/12:05:06.64          0.049331381
2019-02-27/12:05:06.67          0.049117954
2019-02-27/12:05:06.70          0.048578361
2019-02-27/12:05:06.73          0.048200646
2019-02-27/12:05:06.76          0.048193163
2019-02-27/12:05:06.79          0.048671286
2019-02-27/12:05:06.83          0.048924101
2019-02-27/12:05:06.86          0.049164843
2019-02-27/12:05:06.89          0.049080789
2019-02-27/12:05:06.92          0.048933425
2019-02-27/12:05:06.95          0.048990651
2019-02-27/12:05:06.98          0.048654438
2019-02-27/12:05:07.01          0.048268308
2019-02-27/12:05:07.04          0.048184349
2019-02-27/12:05:07.08          0.048289256
2019-02-27/12:05:07.11          0.048699592
2019-02-27/12:05:07.14          0.048636902
2019-02-27/12:05:07.17          0.048274799
2019-02-27/12:05:07.20          0.048234090
2019-02-27/12:05:07.23          0.048132074
2019-02-27/12:05:07.26          0.048003854
2019-02-27/12:05:07.29          0.048134696
2019-02-27/12:05:07.33          0.047937640
2019-02-27/12:05:07.36          0.047619060
2019-02-27/12:05:07.39          0.047383925
2019-02-27/12:05:07.42          0.047623283
2019-02-27/12:05:07.45          0.048056477
2019-02-27/12:05:07.48          0.048201902
2019-02-27/12:05:07.51          0.048036407
2019-02-27/12:05:07.54          0.047774443
2019-02-27/12:05:07.58          0.047536303
2019-02-27/12:05:07.61          0.047328107
2019-02-27/12:05:07.64          0.047349511
2019-02-27/12:05:07.67          0.047562769
2019-02-27/12:05:07.70          0.047742036
2019-02-27/12:05:07.73          0.047572162
2019-02-27/12:05:07.76          0.047522557
2019-02-27/12:05:07.79          0.047786255
2019-02-27/12:05:07.83          0.047654905
2019-02-27/12:05:07.86          0.047375657
2019-02-27/12:05:07.89          0.047485863
2019-02-27/12:05:07.92          0.048334975
2019-02-27/12:05:07.95          0.048251482
2019-02-27/12:05:07.98          0.047683015
2019-02-27/12:05:08.01          0.047721670
2019-02-27/12:05:08.04          0.047839337
2019-02-27/12:05:08.08          0.047731461
2019-02-27/12:05:08.11          0.047775710
2019-02-27/12:05:08.14          0.047557703
2019-02-27/12:05:08.17          0.047497894
2019-02-27/12:05:08.20          0.047592188
2019-02-27/12:05:08.23          0.047414180
2019-02-27/12:05:08.26          0.047194558
2019-02-27/12:05:08.29          0.047289008
2019-02-27/12:05:08.33          0.047246984
2019-02-27/12:05:08.36          0.046898677
2019-02-27/12:05:08.39          0.046487375
2019-02-27/12:05:08.42          0.046505507
2019-02-27/12:05:08.45          0.046675859
2019-02-27/12:05:08.48          0.046942992
2019-02-27/12:05:08.51          0.046701116
2019-02-27/12:05:08.54          0.046434523
2019-02-27/12:05:08.58          0.046650433
2019-02-27/12:05:08.61          0.047029785
2019-02-27/12:05:08.64          0.047785219
2019-02-27/12:05:08.67          0.048158194
2019-02-27/12:05:08.70          0.048023396
2019-02-27/12:05:08.73          0.047626416
2019-02-27/12:05:08.76          0.047194364
2019-02-27/12:05:08.79          0.047355904
2019-02-27/12:05:08.83          0.047247038
2019-02-27/12:05:08.86          0.047176878
2019-02-27/12:05:08.89          0.047264060
2019-02-27/12:05:08.92          0.047183149
2019-02-27/12:05:08.95          0.046790516
2019-02-27/12:05:08.98          0.046854016
2019-02-27/12:05:09.01          0.047111811
2019-02-27/12:05:09.04          0.047175621
2019-02-27/12:05:09.08          0.047474529
2019-02-27/12:05:09.11          0.047569190
2019-02-27/12:05:09.14          0.047226405
2019-02-27/12:05:09.17          0.047481548
2019-02-27/12:05:09.20          0.047507024
2019-02-27/12:05:09.23          0.047578534
2019-02-27/12:05:09.26          0.047445602
2019-02-27/12:05:09.29          0.046998195
2019-02-27/12:05:09.33          0.047045828
2019-02-27/12:05:09.36          0.046933384
2019-02-27/12:05:09.39          0.046733653
2019-02-27/12:05:09.42          0.046804306
2019-02-27/12:05:09.45          0.046548804
2019-02-27/12:05:09.48          0.046423859
2019-02-27/12:05:09.51          0.046407078
2019-02-27/12:05:09.54          0.046607378
2019-02-27/12:05:09.58          0.046535104
2019-02-27/12:05:09.61          0.046291365
2019-02-27/12:05:09.64          0.046360041
2019-02-27/12:05:09.67          0.046524317
2019-02-27/12:05:09.70          0.046751697
2019-02-27/12:05:09.73          0.046969606
2019-02-27/12:05:09.76          0.046575806
2019-02-27/12:05:09.79          0.046159570
2019-02-27/12:05:09.83          0.046039933
2019-02-27/12:05:09.86          0.046297882
2019-02-27/12:05:09.89          0.046246977
2019-02-27/12:05:09.92          0.045944474
2019-02-27/12:05:09.95          0.046177364
2019-02-27/12:05:09.98          0.046653047
2019-02-27/12:05:10.01          0.046338530
2019-02-27/12:05:10.04          0.046177396
2019-02-27/12:05:10.08          0.046220721
2019-02-27/12:05:10.11          0.046259291
2019-02-27/12:05:10.14          0.046227006
2019-02-27/12:05:10.17          0.046070513
2019-02-27/12:05:10.20          0.045787324
2019-02-27/12:05:10.23          0.046106691
2019-02-27/12:05:10.26          0.046327048
2019-02-27/12:05:10.29          0.046237126
2019-02-27/12:05:10.33          0.046227747
2019-02-27/12:05:10.36          0.046137559
2019-02-27/12:05:10.39          0.046155411
2019-02-27/12:05:10.42          0.046065816
2019-02-27/12:05:10.45          0.046029263
2019-02-27/12:05:10.48          0.046038551
2019-02-27/12:05:10.51          0.045685741
2019-02-27/12:05:10.54          0.045499579
2019-02-27/12:05:10.58          0.045456770
2019-02-27/12:05:10.61          0.045515026
2019-02-27/12:05:10.64          0.045307167
2019-02-27/12:05:10.67          0.045273425
2019-02-27/12:05:10.70          0.045732136
2019-02-27/12:05:10.73          0.045743231
2019-02-27/12:05:10.76          0.045294577
2019-02-27/12:05:10.79          0.045195470
2019-02-27/12:05:10.83          0.045097141
2019-02-27/12:05:10.86          0.045012437
2019-02-27/12:05:10.89          0.045005182
2019-02-27/12:05:10.92          0.044912263
2019-02-27/12:05:10.95          0.044951663
2019-02-27/12:05:10.98          0.045060008
2019-02-27/12:05:11.01          0.045003766
2019-02-27/12:05:11.04          0.044988963
2019-02-27/12:05:11.08          0.045067043
2019-02-27/12:05:11.11          0.045112166
2019-02-27/12:05:11.14          0.044686160
2019-02-27/12:05:11.17          0.045013001
2019-02-27/12:05:11.20          0.045313443
2019-02-27/12:05:11.23          0.044957856
2019-02-27/12:05:11.26          0.045140477
2019-02-27/12:05:11.29          0.045345943
2019-02-27/12:05:11.33          0.045403246
2019-02-27/12:05:11.36          0.045353312
2019-02-27/12:05:11.39          0.045160625
2019-02-27/12:05:11.42          0.045372006
2019-02-27/12:05:11.45          0.045344708
2019-02-27/12:05:11.48          0.045108896
2019-02-27/12:05:11.51          0.044902097
2019-02-27/12:05:11.54          0.044996632
2019-02-27/12:05:11.58          0.044523677
2019-02-27/12:05:11.61          0.044215423
2019-02-27/12:05:11.64          0.044171178
2019-02-27/12:05:11.67          0.044289904
2019-02-27/12:05:11.70          0.044756918
2019-02-27/12:05:11.73          0.044998535
2019-02-27/12:05:11.76          0.044656270
2019-02-27/12:05:11.79          0.044522230
2019-02-27/12:05:11.83          0.044720437
2019-02-27/12:05:11.86          0.044675926
2019-02-27/12:05:11.89          0.044384837
2019-02-27/12:05:11.92          0.044268112
2019-02-27/12:05:11.95          0.044253898
2019-02-27/12:05:11.98          0.043820004
2019-02-27/12:05:12.01          0.043628001
2019-02-27/12:05:12.04          0.043968866
2019-02-27/12:05:12.08          0.043915694
2019-02-27/12:05:12.11          0.043929082
2019-02-27/12:05:12.14          0.043740547
2019-02-27/12:05:12.17          0.043575851
2019-02-27/12:05:12.20          0.043724350
2019-02-27/12:05:12.23          0.043727916
2019-02-27/12:05:12.26          0.043728987
2019-02-27/12:05:12.29          0.043883157
2019-02-27/12:05:12.33          0.043938499
2019-02-27/12:05:12.36          0.044488027
2019-02-27/12:05:12.39          0.044599841
2019-02-27/12:05:12.42          0.044172414
2019-02-27/12:05:12.45          0.043830226
2019-02-27/12:05:12.48          0.043908290
2019-02-27/12:05:12.51          0.043937785
2019-02-27/12:05:12.54          0.043596293
2019-02-27/12:05:12.58          0.043388885
2019-02-27/12:05:12.61          0.043278959
2019-02-27/12:05:12.64          0.043304593
2019-02-27/12:05:12.67          0.043368380
2019-02-27/12:05:12.70          0.043063786
2019-02-27/12:05:12.73          0.043017160
2019-02-27/12:05:12.76          0.042638048
2019-02-27/12:05:12.79          0.042683438
2019-02-27/12:05:12.83          0.042978363
2019-02-27/12:05:12.86          0.042828212
2019-02-27/12:05:12.89          0.042931617
2019-02-27/12:05:12.92          0.042669627
2019-02-27/12:05:12.95          0.042407144
2019-02-27/12:05:12.98          0.042637838
2019-02-27/12:05:13.01          0.042596359
2019-02-27/12:05:13.04          0.042702582
2019-02-27/12:05:13.08          0.042863260
2019-02-27/12:05:13.11          0.042537680
2019-02-27/12:05:13.14          0.042266887
2019-02-27/12:05:13.17          0.042371517
2019-02-27/12:05:13.20          0.042310202
2019-02-27/12:05:13.23          0.042436173
2019-02-27/12:05:13.26          0.042231797
2019-02-27/12:05:13.29          0.041952969
2019-02-27/12:05:13.33          0.041991277
2019-02-27/12:05:13.36          0.042056883
2019-02-27/12:05:13.39          0.041950163
2019-02-27/12:05:13.42          0.042110828
2019-02-27/12:05:13.45          0.042175297
2019-02-27/12:05:13.48          0.042202750
2019-02-27/12:05:13.51          0.042218869
2019-02-27/12:05:13.54          0.042263011
2019-02-27/12:05:13.58          0.042399420
2019-02-27/12:05:13.61          0.042274555
2019-02-27/12:05:13.64          0.042066744
2019-02-27/12:05:13.67          0.041924215
2019-02-27/12:05:13.70          0.041322957
2019-02-27/12:05:13.73          0.041160612
2019-02-27/12:05:13.76          0.041103822
2019-02-27/12:05:13.79          0.041216433
2019-02-27/12:05:13.83          0.041382056
2019-02-27/12:05:13.86          0.041129108
2019-02-27/12:05:13.89          0.040924248
2019-02-27/12:05:13.92          0.041092960
2019-02-27/12:05:13.95          0.041051250
2019-02-27/12:05:13.98          0.040987051
2019-02-27/12:05:14.01          0.041120490
2019-02-27/12:05:14.04          0.041178223
2019-02-27/12:05:14.08          0.041114086
2019-02-27/12:05:14.11          0.041056507
2019-02-27/12:05:14.14          0.040788725
2019-02-27/12:05:14.17          0.041041797
2019-02-27/12:05:14.20          0.041308693
2019-02-27/12:05:14.23          0.041088444
2019-02-27/12:05:14.26          0.040842215
2019-02-27/12:05:14.29          0.040897494
2019-02-27/12:05:14.33          0.040927134
2019-02-27/12:05:14.36          0.040877833
2019-02-27/12:05:14.39          0.041020827
2019-02-27/12:05:14.42          0.040793241
2019-02-27/12:05:14.45          0.040297946
2019-02-27/12:05:14.48          0.040453486
2019-02-27/12:05:14.51          0.040523620
2019-02-27/12:05:14.54          0.040428665
2019-02-27/12:05:14.58          0.040390212
2019-02-27/12:05:14.61          0.040103141
2019-02-27/12:05:14.64          0.040182987
2019-02-27/12:05:14.67          0.040439965
2019-02-27/12:05:14.70          0.040637636
2019-02-27/12:05:14.73          0.040341749
2019-02-27/12:05:14.76          0.039731206
2019-02-27/12:05:14.79          0.039729928
2019-02-27/12:05:14.83          0.039789749
2019-02-27/12:05:14.86          0.039775801
2019-02-27/12:05:14.89          0.039596964
2019-02-27/12:05:14.92          0.039620639
2019-02-27/12:05:14.95          0.039684672
2019-02-27/12:05:14.98          0.039584384
2019-02-27/12:05:15.01          0.039290423
2019-02-27/12:05:15.04          0.039310429
2019-02-27/12:05:15.08          0.039095926
2019-02-27/12:05:15.11          0.038923099
2019-02-27/12:05:15.14          0.039038647
2019-02-27/12:05:15.17          0.039023634
2019-02-27/12:05:15.20          0.038840169
2019-02-27/12:05:15.23          0.038570981
2019-02-27/12:05:15.26          0.038573961
2019-02-27/12:05:15.29          0.038793584
2019-02-27/12:05:15.33          0.038902273
2019-02-27/12:05:15.36          0.039131621
2019-02-27/12:05:15.39          0.039252872
2019-02-27/12:05:15.42          0.039148231
2019-02-27/12:05:15.45          0.038873954
2019-02-27/12:05:15.48          0.038540190
2019-02-27/12:05:15.51          0.038689435
2019-02-27/12:05:15.54          0.039183422
2019-02-27/12:05:15.58          0.038888004
2019-02-27/12:05:15.61          0.038393705
2019-02-27/12:05:15.64          0.038123455
2019-02-27/12:05:15.67          0.038085079
2019-02-27/12:05:15.70          0.038135500
2019-02-27/12:05:15.73          0.038379232
2019-02-27/12:05:15.76          0.038851337
2019-02-27/12:05:15.79          0.038768476
2019-02-27/12:05:15.83          0.038388002
2019-02-27/12:05:15.86          0.038329961
2019-02-27/12:05:15.89          0.038115496
2019-02-27/12:05:15.92          0.037882062
2019-02-27/12:05:15.95          0.037701381
2019-02-27/12:05:15.98          0.037527199
2019-02-27/12:05:16.01          0.037328832
2019-02-27/12:05:16.04          0.037294983
2019-02-27/12:05:16.08          0.036996307
2019-02-27/12:05:16.11          0.037135363
2019-02-27/12:05:16.14          0.037076552
2019-02-27/12:05:16.17          0.036720379
2019-02-27/12:05:16.20          0.036501316
2019-02-27/12:05:16.23          0.036731223
2019-02-27/12:05:16.26          0.036844999
2019-02-27/12:05:16.29          0.036819748
2019-02-27/12:05:16.33          0.036699335
2019-02-27/12:05:16.36          0.036588610
2019-02-27/12:05:16.39          0.036823416
2019-02-27/12:05:16.42          0.036880348
2019-02-27/12:05:16.45          0.036833221
2019-02-27/12:05:16.48          0.036815349
2019-02-27/12:05:16.51          0.036655070
2019-02-27/12:05:16.54          0.036468407
2019-02-27/12:05:16.58          0.036427168
2019-02-27/12:05:16.61          0.036656049
2019-02-27/12:05:16.64          0.036557895
2019-02-27/12:05:16.67          0.036573159
2019-02-27/12:05:16.70          0.036454269
2019-02-27/12:05:16.73          0.036116773
2019-02-27/12:05:16.76          0.036191499
2019-02-27/12:05:16.79          0.036573065
2019-02-27/12:05:16.83          0.036550163
2019-02-27/12:05:16.86          0.036409731
2019-02-27/12:05:16.89          0.036257204
2019-02-27/12:05:16.92          0.036078051
2019-02-27/12:05:16.95          0.035834338
2019-02-27/12:05:16.98          0.035597279
2019-02-27/12:05:17.01          0.035772217
2019-02-27/12:05:17.04          0.035662182
2019-02-27/12:05:17.08          0.035453287
2019-02-27/12:05:17.11          0.035660996
2019-02-27/12:05:17.14          0.035667671
2019-02-27/12:05:17.17          0.035623468
2019-02-27/12:05:17.20          0.035502621
2019-02-27/12:05:17.23          0.035309375
2019-02-27/12:05:17.26          0.035079783
2019-02-27/12:05:17.29          0.034987671
2019-02-27/12:05:17.33          0.034578450
2019-02-27/12:05:17.36          0.034212506
2019-02-27/12:05:17.39          0.034253653
2019-02-27/12:05:17.42          0.034240553
2019-02-27/12:05:17.45          0.034098534
2019-02-27/12:05:17.48          0.034021247
2019-02-27/12:05:17.51          0.033878911
2019-02-27/12:05:17.54          0.034118985
2019-02-27/12:05:17.58          0.034166769
2019-02-27/12:05:17.61          0.034235355
2019-02-27/12:05:17.64          0.034355234
2019-02-27/12:05:17.67          0.034446563
2019-02-27/12:05:17.70          0.034443782
2019-02-27/12:05:17.73          0.034573431
2019-02-27/12:05:17.76          0.034480816
2019-02-27/12:05:17.79          0.033965711
2019-02-27/12:05:17.83          0.033938295
2019-02-27/12:05:17.86          0.034043943
2019-02-27/12:05:17.89          0.033829966
2019-02-27/12:05:17.92          0.033547526
2019-02-27/12:05:17.95          0.033365940
2019-02-27/12:05:17.98          0.033442657
2019-02-27/12:05:18.01          0.033240420
2019-02-27/12:05:18.04          0.032959427
2019-02-27/12:05:18.08          0.033197417
2019-02-27/12:05:18.11          0.033103907
2019-02-27/12:05:18.14          0.032860804
2019-02-27/12:05:18.17          0.032832027
2019-02-27/12:05:18.20          0.032789447
2019-02-27/12:05:18.23          0.033053981
2019-02-27/12:05:18.26          0.032904333
2019-02-27/12:05:18.29          0.032570810
2019-02-27/12:05:18.33          0.032549925
2019-02-27/12:05:18.36          0.032631770
2019-02-27/12:05:18.39          0.032475711
2019-02-27/12:05:18.42          0.032379179
2019-02-27/12:05:18.45          0.032435478
2019-02-27/12:05:18.48          0.032628844
2019-02-27/12:05:18.51          0.032216497
2019-02-27/12:05:18.54          0.031878368
2019-02-27/12:05:18.58          0.031764736
2019-02-27/12:05:18.61          0.031474767
2019-02-27/12:05:18.64          0.031152241
2019-02-27/12:05:18.67          0.031084514
2019-02-27/12:05:18.70          0.031306537
2019-02-27/12:05:18.73          0.031255449
2019-02-27/12:05:18.76          0.031150787
2019-02-27/12:05:18.79          0.031225164
2019-02-27/12:05:18.83          0.031150272
2019-02-27/12:05:18.86          0.031317415
2019-02-27/12:05:18.89          0.031108447
2019-02-27/12:05:18.92          0.030824642
2019-02-27/12:05:18.95          0.031010647
2019-02-27/12:05:18.98          0.031053589
2019-02-27/12:05:19.01          0.030853872
2019-02-27/12:05:19.04          0.030923915
2019-02-27/12:05:19.08          0.030953563
2019-02-27/12:05:19.11          0.030819210
2019-02-27/12:05:19.14          0.030391732
2019-02-27/12:05:19.17          0.030341560
2019-02-27/12:05:19.20          0.030089559
2019-02-27/12:05:19.23          0.029613077
2019-02-27/12:05:19.26          0.029595237
2019-02-27/12:05:19.29          0.029605102
2019-02-27/12:05:19.33          0.029853759
2019-02-27/12:05:19.36          0.029806084
2019-02-27/12:05:19.39          0.029323116
2019-02-27/12:05:19.42          0.029347857
2019-02-27/12:05:19.45          0.029389179
2019-02-27/12:05:19.48          0.029394746
2019-02-27/12:05:19.51          0.029745705
2019-02-27/12:05:19.54          0.030022567
2019-02-27/12:05:19.58          0.029473124
2019-02-27/12:05:19.61          0.029075141
2019-02-27/12:05:19.64          0.028983983
2019-02-27/12:05:19.67          0.028931942
2019-02-27/12:05:19.70          0.028808435
2019-02-27/12:05:19.73          0.028705865
2019-02-27/12:05:19.76          0.028838542
2019-02-27/12:05:19.79          0.028747629
2019-02-27/12:05:19.83          0.028576047
2019-02-27/12:05:19.86          0.028647506
2019-02-27/12:05:19.89          0.028550814
2019-02-27/12:05:19.92          0.028199114
2019-02-27/12:05:19.95          0.028078078
2019-02-27/12:05:19.98          0.028146773
2019-02-27/12:05:20.01          0.027950696
2019-02-27/12:05:20.04          0.027656557
2019-02-27/12:05:20.08          0.027727273
2019-02-27/12:05:20.11          0.027832072
2019-02-27/12:05:20.14          0.027541034
2019-02-27/12:05:20.17          0.027555366
2019-02-27/12:05:20.20          0.027740175
2019-02-27/12:05:20.23          0.027683712
2019-02-27/12:05:20.26          0.027531552
2019-02-27/12:05:20.29          0.027535767
2019-02-27/12:05:20.33          0.027245366
2019-02-27/12:05:20.36          0.027041076
2019-02-27/12:05:20.39          0.026961936
2019-02-27/12:05:20.42          0.026835310
2019-02-27/12:05:20.45          0.026718582
2019-02-27/12:05:20.48          0.026615138
2019-02-27/12:05:20.51          0.026518630
2019-02-27/12:05:20.54          0.026513607
2019-02-27/12:05:20.58          0.026543018
2019-02-27/12:05:20.61          0.026479291
2019-02-27/12:05:20.64          0.026094700
2019-02-27/12:05:20.67          0.026043297
2019-02-27/12:05:20.70          0.026080937
2019-02-27/12:05:20.73          0.025827635
2019-02-27/12:05:20.76          0.025756313
2019-02-27/12:05:20.79          0.026010128
2019-02-27/12:05:20.83          0.026134219
2019-02-27/12:05:20.86          0.026002908
2019-02-27/12:05:20.89          0.025907301
2019-02-27/12:05:20.92          0.025644522
2019-02-27/12:05:20.95          0.025173268
2019-02-27/12:05:20.98          0.025249198
2019-02-27/12:05:21.01          0.025403134
2019-02-27/12:05:21.04          0.025174036
2019-02-27/12:05:21.08          0.024734066
2019-02-27/12:05:21.11          0.024400545
2019-02-27/12:05:21.14          0.024625737
2019-02-27/12:05:21.17          0.024503117
2019-02-27/12:05:21.20          0.023948623
2019-02-27/12:05:21.23          0.023830774
2019-02-27/12:05:21.26          0.023858022
2019-02-27/12:05:21.29          0.023910500
2019-02-27/12:05:21.33          0.023980105
2019-02-27/12:05:21.36          0.023917937
2019-02-27/12:05:21.39          0.023670596
2019-02-27/12:05:21.42          0.023542450
2019-02-27/12:05:21.45          0.023402355
2019-02-27/12:05:21.48          0.023286077
2019-02-27/12:05:21.51          0.022875243
2019-02-27/12:05:21.54          0.022662192
2019-02-27/12:05:21.58          0.022913564
2019-02-27/12:05:21.61          0.023091290
2019-02-27/12:05:21.64          0.022587116
2019-02-27/12:05:21.67          0.022346476
2019-02-27/12:05:21.70          0.022403521
2019-02-27/12:05:21.73          0.022253268
2019-02-27/12:05:21.76          0.022343858
2019-02-27/12:05:21.79          0.022737774
2019-02-27/12:05:21.83          0.022987531
2019-02-27/12:05:21.86          0.023014546
2019-02-27/12:05:21.89          0.022679863
2019-02-27/12:05:21.92          0.022525071
2019-02-27/12:05:21.95          0.022770276
2019-02-27/12:05:21.98          0.022465504
2019-02-27/12:05:22.01          0.022064837
2019-02-27/12:05:22.04          0.022276905
2019-02-27/12:05:22.08          0.022466163
2019-02-27/12:05:22.11          0.022328201
2019-02-27/12:05:22.14          0.022373136
2019-02-27/12:05:22.17          0.022298264
2019-02-27/12:05:22.20          0.021603818
2019-02-27/12:05:22.23          0.021547401
2019-02-27/12:05:22.26          0.021338494
2019-02-27/12:05:22.29          0.020956609
2019-02-27/12:05:22.33          0.021159432
2019-02-27/12:05:22.36          0.021002799
2019-02-27/12:05:22.39          0.020951989
2019-02-27/12:05:22.42          0.021164828
2019-02-27/12:05:22.45          0.021024801
2019-02-27/12:05:22.48          0.020695624
2019-02-27/12:05:22.51          0.020657855
2019-02-27/12:05:22.54          0.020670301
2019-02-27/12:05:22.58          0.020438494
2019-02-27/12:05:22.61          0.020409540
2019-02-27/12:05:22.64          0.020278993
2019-02-27/12:05:22.67          0.020229332
2019-02-27/12:05:22.70          0.020088973
2019-02-27/12:05:22.73          0.019857818
2019-02-27/12:05:22.76          0.019535605
2019-02-27/12:05:22.79          0.019486355
2019-02-27/12:05:22.83          0.019538184
2019-02-27/12:05:22.86          0.019377066
2019-02-27/12:05:22.89          0.019101438
2019-02-27/12:05:22.92          0.018973573
2019-02-27/12:05:22.95          0.018630085
2019-02-27/12:05:22.98          0.018464955
2019-02-27/12:05:23.01          0.019104276
2019-02-27/12:05:23.04          0.019240907
2019-02-27/12:05:23.08          0.019031447
2019-02-27/12:05:23.11          0.018893197
2019-02-27/12:05:23.14          0.018807578
2019-02-27/12:05:23.17          0.018797682
2019-02-27/12:05:23.20          0.018753410
2019-02-27/12:05:23.23          0.018676265
2019-02-27/12:05:23.26          0.018205112
2019-02-27/12:05:23.29          0.018123652
2019-02-27/12:05:23.33          0.017986015
2019-02-27/12:05:23.36          0.017844978
2019-02-27/12:05:23.39          0.017976224
2019-02-27/12:05:23.42          0.017913632
2019-02-27/12:05:23.45          0.017939057
2019-02-27/12:05:23.48          0.017546258
2019-02-27/12:05:23.51          0.017028305
2019-02-27/12:05:23.54          0.017211896
2019-02-27/12:05:23.58          0.017247106
2019-02-27/12:05:23.61          0.016889152
2019-02-27/12:05:23.64          0.016792582
2019-02-27/12:05:23.67          0.016895387
2019-02-27/12:05:23.70          0.016690897
2019-02-27/12:05:23.73          0.016555879
2019-02-27/12:05:23.76          0.016553378
2019-02-27/12:05:23.79          0.016318099
2019-02-27/12:05:23.83          0.016154116
2019-02-27/12:05:23.86          0.016133975
2019-02-27/12:05:23.89          0.016002878
2019-02-27/12:05:23.92          0.016254709
2019-02-27/12:05:23.95          0.016169532
2019-02-27/12:05:23.98          0.015879917
2019-02-27/12:05:24.01          0.015671404
2019-02-27/12:05:24.04          0.015431274
2019-02-27/12:05:24.08          0.015586563
2019-02-27/12:05:24.11          0.015415498
2019-02-27/12:05:24.14          0.014849571
2019-02-27/12:05:24.17          0.014737792
2019-02-27/12:05:24.20          0.014745931
2019-02-27/12:05:24.23          0.014675927
2019-02-27/12:05:24.26          0.014609585
2019-02-27/12:05:24.29          0.014586378
2019-02-27/12:05:24.33          0.014724802
2019-02-27/12:05:24.36          0.014636101
2019-02-27/12:05:24.39          0.014403793
2019-02-27/12:05:24.42          0.014297014
2019-02-27/12:05:24.45          0.014179507
2019-02-27/12:05:24.48          0.014261670
2019-02-27/12:05:24.51          0.014391560
2019-02-27/12:05:24.54          0.014494897
2019-02-27/12:05:24.58          0.014349471
2019-02-27/12:05:24.61          0.014176503
2019-02-27/12:05:24.64          0.013860415
2019-02-27/12:05:24.67          0.013857053
2019-02-27/12:05:24.70          0.013825272
2019-02-27/12:05:24.73          0.013536130
2019-02-27/12:05:24.76          0.013365842
2019-02-27/12:05:24.79          0.013068443
2019-02-27/12:05:24.83          0.012724257
2019-02-27/12:05:24.86          0.012710917
2019-02-27/12:05:24.89          0.012800864
2019-02-27/12:05:24.92          0.012641602
2019-02-27/12:05:24.95          0.012438411
2019-02-27/12:05:24.98          0.012062194
2019-02-27/12:05:25.01          0.012139778
2019-02-27/12:05:25.04          0.012271187
2019-02-27/12:05:25.08          0.012201566
2019-02-27/12:05:25.11          0.012235730
2019-02-27/12:05:25.14          0.012244094
2019-02-27/12:05:25.17          0.012271753
2019-02-27/12:05:25.20          0.012124060
2019-02-27/12:05:25.23          0.012166337
2019-02-27/12:05:25.26          0.011960327
2019-02-27/12:05:25.29          0.011390137
2019-02-27/12:05:25.33          0.011027463
2019-02-27/12:05:25.36          0.010827735
2019-02-27/12:05:25.39          0.010706021
2019-02-27/12:05:25.42          0.010543244
2019-02-27/12:05:25.45          0.010414308
2019-02-27/12:05:25.48          0.010287854
2019-02-27/12:05:25.51         0.0099714810
2019-02-27/12:05:25.54         0.0095180141
2019-02-27/12:05:25.58         0.0095156339
2019-02-27/12:05:25.61         0.0096833817
2019-02-27/12:05:25.64         0.0093898243
2019-02-27/12:05:25.67         0.0094556018
2019-02-27/12:05:25.70         0.0096276844
2019-02-27/12:05:25.73         0.0095716681
2019-02-27/12:05:25.76         0.0094209377
2019-02-27/12:05:25.79         0.0092349035
2019-02-27/12:05:25.83         0.0091108471
2019-02-27/12:05:25.86         0.0092143264
2019-02-27/12:05:25.89         0.0094176629
2019-02-27/12:05:25.92         0.0094185257
2019-02-27/12:05:25.95         0.0090874744
2019-02-27/12:05:25.98         0.0089845528
2019-02-27/12:05:26.01         0.0087014541
2019-02-27/12:05:26.04         0.0085308625
2019-02-27/12:05:26.08         0.0084922423
2019-02-27/12:05:26.11         0.0083784724
2019-02-27/12:05:26.14         0.0084427653
2019-02-27/12:05:26.17         0.0081102885
2019-02-27/12:05:26.20         0.0080700416
2019-02-27/12:05:26.23         0.0080440091
2019-02-27/12:05:26.26         0.0077982486
2019-02-27/12:05:26.29         0.0077981999
2019-02-27/12:05:26.33         0.0078044456
2019-02-27/12:05:26.36         0.0076722524
2019-02-27/12:05:26.39         0.0073167914
2019-02-27/12:05:26.42         0.0068899759
2019-02-27/12:05:26.45         0.0066550456
2019-02-27/12:05:26.48         0.0069055891
2019-02-27/12:05:26.51         0.0069608751
2019-02-27/12:05:26.54         0.0068132290
2019-02-27/12:05:26.58         0.0069186017
2019-02-27/12:05:26.61         0.0069150584
2019-02-27/12:05:26.64         0.0066290282
2019-02-27/12:05:26.67         0.0065334591
2019-02-27/12:05:26.70         0.0064645115
2019-02-27/12:05:26.73         0.0061091150
2019-02-27/12:05:26.76         0.0060887739
2019-02-27/12:05:26.79         0.0058388218
2019-02-27/12:05:26.83         0.0053160451
2019-02-27/12:05:26.86         0.0052557126
2019-02-27/12:05:26.89         0.0054646656
2019-02-27/12:05:26.92         0.0054227054
2019-02-27/12:05:26.95         0.0052564350
2019-02-27/12:05:26.98         0.0051751426
2019-02-27/12:05:27.01         0.0049807724
2019-02-27/12:05:27.04         0.0050373606
2019-02-27/12:05:27.08         0.0049049899
2019-02-27/12:05:27.11         0.0049436403
2019-02-27/12:05:27.14         0.0049753343
2019-02-27/12:05:27.17         0.0044512465
2019-02-27/12:05:27.20         0.0042111952
2019-02-27/12:05:27.23         0.0043025556
2019-02-27/12:05:27.26         0.0041194928
2019-02-27/12:05:27.29         0.0036770519
2019-02-27/12:05:27.33         0.0035485991
2019-02-27/12:05:27.36         0.0037173888
2019-02-27/12:05:27.39         0.0036924630
2019-02-27/12:05:27.42         0.0035231080
2019-02-27/12:05:27.45         0.0031988750
2019-02-27/12:05:27.48         0.0028996736
2019-02-27/12:05:27.51         0.0029384710
2019-02-27/12:05:27.54         0.0030251432
2019-02-27/12:05:27.58         0.0030461465
2019-02-27/12:05:27.61         0.0029567216
2019-02-27/12:05:27.64         0.0025421223
2019-02-27/12:05:27.67         0.0025524779
2019-02-27/12:05:27.70         0.0025941723
2019-02-27/12:05:27.73         0.0023195842
2019-02-27/12:05:27.76         0.0018109932
2019-02-27/12:05:27.79         0.0015246824
2019-02-27/12:05:27.83         0.0019977048
2019-02-27/12:05:27.86         0.0018121599
2019-02-27/12:05:27.89         0.0013478596
2019-02-27/12:05:27.92         0.0012283763
2019-02-27/12:05:27.95        0.00097521237
2019-02-27/12:05:27.98         0.0010380218
2019-02-27/12:05:28.01         0.0010791441
2019-02-27/12:05:28.04        0.00079220466
2019-02-27/12:05:28.08        0.00070489623
2019-02-27/12:05:28.11        0.00047192354
2019-02-27/12:05:28.14        0.00035758454
2019-02-27/12:05:28.17        0.00052783161
2019-02-27/12:05:28.20        0.00023931329
2019-02-27/12:05:28.23        0.00025133753
2019-02-27/12:05:28.26        0.00044545819
2019-02-27/12:05:28.29        0.00025589130
2019-02-27/12:05:28.33        0.00015853785
2019-02-27/12:05:28.36        1.4823448e-05
2019-02-27/12:05:28.39        0.00032889848
2019-02-27/12:05:28.42        0.00042859733
2019-02-27/12:05:28.45        0.00043552061
2019-02-27/12:05:28.48        0.00072402027
2019-02-27/12:05:28.51        0.00088266810
2019-02-27/12:05:28.54        0.00091336897
2019-02-27/12:05:28.58        0.00084257624
2019-02-27/12:05:28.61        0.00086305725
2019-02-27/12:05:28.64         0.0010730977
2019-02-27/12:05:28.67        0.00091770843
2019-02-27/12:05:28.70        0.00085912685
2019-02-27/12:05:28.73         0.0013645702
2019-02-27/12:05:28.76         0.0017887446
2019-02-27/12:05:28.79         0.0021293467
2019-02-27/12:05:28.83         0.0018489270
2019-02-27/12:05:28.86         0.0017203643
2019-02-27/12:05:28.89         0.0022359499
2019-02-27/12:05:28.92         0.0025718215
2019-02-27/12:05:28.95         0.0028184387
2019-02-27/12:05:28.98         0.0028670405
2019-02-27/12:05:29.01         0.0030674111
2019-02-27/12:05:29.04         0.0031352109
2019-02-27/12:05:29.08         0.0031820321
2019-02-27/12:05:29.11         0.0033228272
2019-02-27/12:05:29.14         0.0033149323
2019-02-27/12:05:29.17         0.0034270722
2019-02-27/12:05:29.20         0.0035953284
2019-02-27/12:05:29.23         0.0035696775
2019-02-27/12:05:29.26         0.0037157921
2019-02-27/12:05:29.29         0.0038358941
2019-02-27/12:05:29.33         0.0038420925
2019-02-27/12:05:29.36         0.0041880964
2019-02-27/12:05:29.39         0.0043079100
2019-02-27/12:05:29.42         0.0040126058
2019-02-27/12:05:29.45         0.0042684343
2019-02-27/12:05:29.48         0.0045289216
2019-02-27/12:05:29.51         0.0047280279
2019-02-27/12:05:29.54         0.0049715623
2019-02-27/12:05:29.58         0.0050882925
2019-02-27/12:05:29.61         0.0052496875
2019-02-27/12:05:29.64         0.0051987614
2019-02-27/12:05:29.67         0.0053509393
2019-02-27/12:05:29.70         0.0054956584
2019-02-27/12:05:29.73         0.0053485729
2019-02-27/12:05:29.76         0.0054840390
2019-02-27/12:05:29.79         0.0056735204
2019-02-27/12:05:29.83         0.0058297134
2019-02-27/12:05:29.86         0.0056693694
2019-02-27/12:05:29.89         0.0056177002
2019-02-27/12:05:29.92         0.0059589068
2019-02-27/12:05:29.95         0.0060026180
2019-02-27/12:05:29.98         0.0061048490
2019-02-27/12:05:30.01         0.0063359525
2019-02-27/12:05:30.04         0.0065932740
2019-02-27/12:05:30.08         0.0067845205
2019-02-27/12:05:30.11         0.0070852330
2019-02-27/12:05:30.14         0.0075296962
2019-02-27/12:05:30.17         0.0078127753
2019-02-27/12:05:30.20         0.0079282168
2019-02-27/12:05:30.23         0.0078067337
2019-02-27/12:05:30.26         0.0076207281
2019-02-27/12:05:30.29         0.0077714051
2019-02-27/12:05:30.33         0.0080908118
2019-02-27/12:05:30.36         0.0082675245
2019-02-27/12:05:30.39         0.0082797126
2019-02-27/12:05:30.42         0.0082846502
2019-02-27/12:05:30.45         0.0084559249
2019-02-27/12:05:30.48         0.0084914599
2019-02-27/12:05:30.51         0.0084105554
2019-02-27/12:05:30.54         0.0081952827
2019-02-27/12:05:30.58         0.0084919739
2019-02-27/12:05:30.61         0.0089882604
2019-02-27/12:05:30.64         0.0092950544
2019-02-27/12:05:30.67         0.0093859624
2019-02-27/12:05:30.70         0.0095936053
2019-02-27/12:05:30.73         0.0098046328
2019-02-27/12:05:30.76         0.0097627920
2019-02-27/12:05:30.79          0.010174798
2019-02-27/12:05:30.83          0.010431934
2019-02-27/12:05:30.86          0.010518734
2019-02-27/12:05:30.89          0.010423565
2019-02-27/12:05:30.92          0.010138517
2019-02-27/12:05:30.95          0.010514563
2019-02-27/12:05:30.98          0.011176914
2019-02-27/12:05:31.01          0.010975648
2019-02-27/12:05:31.04          0.010609683
2019-02-27/12:05:31.08          0.010654530
2019-02-27/12:05:31.11          0.010861469
2019-02-27/12:05:31.14          0.011230897
2019-02-27/12:05:31.17          0.011333051
2019-02-27/12:05:31.20          0.011601005
2019-02-27/12:05:31.23          0.011632716
2019-02-27/12:05:31.26          0.011583796
2019-02-27/12:05:31.29          0.012082598
2019-02-27/12:05:31.33          0.012378216
2019-02-27/12:05:31.36          0.012560441
2019-02-27/12:05:31.39          0.012751656
2019-02-27/12:05:31.42          0.012914411
2019-02-27/12:05:31.45          0.013399989
2019-02-27/12:05:31.48          0.013536497
2019-02-27/12:05:31.51          0.013634111
2019-02-27/12:05:31.54          0.013758576
2019-02-27/12:05:31.58          0.013568960
2019-02-27/12:05:31.61          0.013617211
2019-02-27/12:05:31.64          0.013606860
2019-02-27/12:05:31.67          0.013622895
2019-02-27/12:05:31.70          0.014053472
2019-02-27/12:05:31.73          0.014218540
2019-02-27/12:05:31.76          0.014182794
2019-02-27/12:05:31.79          0.014033254
2019-02-27/12:05:31.83          0.014197772
2019-02-27/12:05:31.86          0.014491296
2019-02-27/12:05:31.89          0.014545335
2019-02-27/12:05:31.92          0.014595322
2019-02-27/12:05:31.95          0.014836133
2019-02-27/12:05:31.98          0.015246019
2019-02-27/12:05:32.01          0.015570774
2019-02-27/12:05:32.04          0.015705368
2019-02-27/12:05:32.08          0.016094503
2019-02-27/12:05:32.11          0.016395265
2019-02-27/12:05:32.14          0.016298185
2019-02-27/12:05:32.17          0.016277353
2019-02-27/12:05:32.20          0.016360757
2019-02-27/12:05:32.23          0.016249462
2019-02-27/12:05:32.26          0.016152155
2019-02-27/12:05:32.29          0.016373458
2019-02-27/12:05:32.33          0.016529477
2019-02-27/12:05:32.36          0.016387655
2019-02-27/12:05:32.39          0.016410105
2019-02-27/12:05:32.42          0.016752275
2019-02-27/12:05:32.45          0.017104854
2019-02-27/12:05:32.48          0.017078077
2019-02-27/12:05:32.51          0.017159825
2019-02-27/12:05:32.54          0.017394519
2019-02-27/12:05:32.58          0.017409834
2019-02-27/12:05:32.61          0.017495353
2019-02-27/12:05:32.64          0.017920012
2019-02-27/12:05:32.67          0.018442268
2019-02-27/12:05:32.70          0.018537720
2019-02-27/12:05:32.73          0.018397970
2019-02-27/12:05:32.76          0.018691320
2019-02-27/12:05:32.79          0.019128481
2019-02-27/12:05:32.83          0.019262561
2019-02-27/12:05:32.86          0.019284635
2019-02-27/12:05:32.89          0.019281780
2019-02-27/12:05:32.92          0.019315117
2019-02-27/12:05:32.95          0.019754083
2019-02-27/12:05:32.98          0.019891206
2019-02-27/12:05:33.01          0.019663183
2019-02-27/12:05:33.04          0.019598788
2019-02-27/12:05:33.08          0.019766137
2019-02-27/12:05:33.11          0.019943600
2019-02-27/12:05:33.14          0.019919134
2019-02-27/12:05:33.17          0.019922208
2019-02-27/12:05:33.20          0.020160627
2019-02-27/12:05:33.23          0.020331001
2019-02-27/12:05:33.26          0.020523637
2019-02-27/12:05:33.29          0.020585892
2019-02-27/12:05:33.33          0.020574907
2019-02-27/12:05:33.36          0.020849909
2019-02-27/12:05:33.39          0.021050537
2019-02-27/12:05:33.42          0.021064300
2019-02-27/12:05:33.45          0.021202421
2019-02-27/12:05:33.48          0.021222932
2019-02-27/12:05:33.51          0.021586097
2019-02-27/12:05:33.54          0.021947434
2019-02-27/12:05:33.58          0.022009821
2019-02-27/12:05:33.61          0.021924170
2019-02-27/12:05:33.64          0.022068612
2019-02-27/12:05:33.67          0.022228144
2019-02-27/12:05:33.70          0.022392953
2019-02-27/12:05:33.73          0.022593068
2019-02-27/12:05:33.76          0.022786452
2019-02-27/12:05:33.79          0.022821489
2019-02-27/12:05:33.83          0.022884878
2019-02-27/12:05:33.86          0.023020160
2019-02-27/12:05:33.89          0.023139189
2019-02-27/12:05:33.92          0.023476157
2019-02-27/12:05:33.95          0.023721654
2019-02-27/12:05:33.98          0.023732500
2019-02-27/12:05:34.01          0.023966926
2019-02-27/12:05:34.04          0.024481548
2019-02-27/12:05:34.08          0.024559132
2019-02-27/12:05:34.11          0.024467905
2019-02-27/12:05:34.14          0.024679721
2019-02-27/12:05:34.17          0.024879036
2019-02-27/12:05:34.20          0.025217909
2019-02-27/12:05:34.23          0.025281477
2019-02-27/12:05:34.26          0.025434017
2019-02-27/12:05:34.29          0.025704312
2019-02-27/12:05:34.33          0.025786633
2019-02-27/12:05:34.36          0.026054389
2019-02-27/12:05:34.39          0.026225100
2019-02-27/12:05:34.42          0.026347021
2019-02-27/12:05:34.45          0.026535372
2019-02-27/12:05:34.48          0.026582005
2019-02-27/12:05:34.51          0.026659961
2019-02-27/12:05:34.54          0.026883596
2019-02-27/12:05:34.58          0.027189457
2019-02-27/12:05:34.61          0.027125366
2019-02-27/12:05:34.64          0.027227187
2019-02-27/12:05:34.67          0.027294077
2019-02-27/12:05:34.70          0.027397580
2019-02-27/12:05:34.73          0.027546295
2019-02-27/12:05:34.76          0.027797982
2019-02-27/12:05:34.79          0.027840194
2019-02-27/12:05:34.83          0.027723212
2019-02-27/12:05:34.86          0.027726867
2019-02-27/12:05:34.89          0.027888185
2019-02-27/12:05:34.92          0.028069683
2019-02-27/12:05:34.95          0.028472704
2019-02-27/12:05:34.98          0.028659333
2019-02-27/12:05:35.01          0.028836948
2019-02-27/12:05:35.04          0.029184773
2019-02-27/12:05:35.08          0.029144890
2019-02-27/12:05:35.11          0.029091337
2019-02-27/12:05:35.14          0.029285176
2019-02-27/12:05:35.17          0.029549783
2019-02-27/12:05:35.20          0.029842981
2019-02-27/12:05:35.23          0.029953903
2019-02-27/12:05:35.26          0.029796569
2019-02-27/12:05:35.29          0.030122922
2019-02-27/12:05:35.33          0.030550724
2019-02-27/12:05:35.36          0.030495801
2019-02-27/12:05:35.39          0.030682370
2019-02-27/12:05:35.42          0.030822155
2019-02-27/12:05:35.45          0.031083193
2019-02-27/12:05:35.48          0.031101678
2019-02-27/12:05:35.51          0.030995988
2019-02-27/12:05:35.54          0.031199571
2019-02-27/12:05:35.58          0.031568794
2019-02-27/12:05:35.61          0.031729521
2019-02-27/12:05:35.64          0.032073252
2019-02-27/12:05:35.67          0.032171939
2019-02-27/12:05:35.70          0.032260819
2019-02-27/12:05:35.73          0.032430480
2019-02-27/12:05:35.76          0.032398962
2019-02-27/12:05:35.79          0.032623106
2019-02-27/12:05:35.83          0.032967520
2019-02-27/12:05:35.86          0.033108918
2019-02-27/12:05:35.89          0.033203191
2019-02-27/12:05:35.92          0.033135089
2019-02-27/12:05:35.95          0.033122123
2019-02-27/12:05:35.98          0.033346613
2019-02-27/12:05:36.01          0.033447432
2019-02-27/12:05:36.04          0.033370415
2019-02-27/12:05:36.08          0.033494871
2019-02-27/12:05:36.11          0.033631780
2019-02-27/12:05:36.14          0.033870159
2019-02-27/12:05:36.17          0.034133663
2019-02-27/12:05:36.20          0.034220756
2019-02-27/12:05:36.23          0.034287509
2019-02-27/12:05:36.26          0.034439735
2019-02-27/12:05:36.29          0.034656016
2019-02-27/12:05:36.33          0.034912414
2019-02-27/12:05:36.36          0.035057883
2019-02-27/12:05:36.39          0.035326756
2019-02-27/12:05:36.42          0.035670793
2019-02-27/12:05:36.45          0.035835478
2019-02-27/12:05:36.48          0.036147009
2019-02-27/12:05:36.51          0.036684913
2019-02-27/12:05:36.54          0.036441163
2019-02-27/12:05:36.58          0.036538110
2019-02-27/12:05:36.61          0.036829722
2019-02-27/12:05:36.64          0.036711793
2019-02-27/12:05:36.67          0.036874705
2019-02-27/12:05:36.70          0.037026837
2019-02-27/12:05:36.73          0.036928451
2019-02-27/12:05:36.76          0.037171176
2019-02-27/12:05:36.79          0.037545819
2019-02-27/12:05:36.83          0.037806408
2019-02-27/12:05:36.86          0.037891204
2019-02-27/12:05:36.89          0.038036411
2019-02-27/12:05:36.92          0.038270487
2019-02-27/12:05:36.95          0.038280267
2019-02-27/12:05:36.98          0.038189674
2019-02-27/12:05:37.01          0.038722326
2019-02-27/12:05:37.04          0.039134674
2019-02-27/12:05:37.08          0.039208793
2019-02-27/12:05:37.11          0.039220747
2019-02-27/12:05:37.14          0.039297101
2019-02-27/12:05:37.17          0.039464318
2019-02-27/12:05:37.20          0.039625939
2019-02-27/12:05:37.23          0.039574272
2019-02-27/12:05:37.26          0.039566615
2019-02-27/12:05:37.29          0.039704220
2019-02-27/12:05:37.33          0.040098042
2019-02-27/12:05:37.36          0.040199598
2019-02-27/12:05:37.39          0.040139576
2019-02-27/12:05:37.42          0.039922311
2019-02-27/12:05:37.45          0.040028660
2019-02-27/12:05:37.48          0.040322814
2019-02-27/12:05:37.51          0.040574859
2019-02-27/12:05:37.54          0.040850618
2019-02-27/12:05:37.58          0.041033026
2019-02-27/12:05:37.61          0.041296444
2019-02-27/12:05:37.64          0.041526542
2019-02-27/12:05:37.67          0.041702598
2019-02-27/12:05:37.70          0.041974675
2019-02-27/12:05:37.73          0.042101694
2019-02-27/12:05:37.76          0.042183390
2019-02-27/12:05:37.79          0.042270720
2019-02-27/12:05:37.83          0.042594130
2019-02-27/12:05:37.86          0.042746318
2019-02-27/12:05:37.89          0.042849705
2019-02-27/12:05:37.92          0.042989555
2019-02-27/12:05:37.95          0.043231509
2019-02-27/12:05:37.98          0.043290983
2019-02-27/12:05:38.01          0.043297076
2019-02-27/12:05:38.04          0.043258812
2019-02-27/12:05:38.08          0.043474635
2019-02-27/12:05:38.11          0.043858250
2019-02-27/12:05:38.14          0.044031357
2019-02-27/12:05:38.17          0.044109208
2019-02-27/12:05:38.20          0.044274730
2019-02-27/12:05:38.23          0.044607939
2019-02-27/12:05:38.26          0.044886235
2019-02-27/12:05:38.29          0.044881058
2019-02-27/12:05:38.33          0.045180347
2019-02-27/12:05:38.36          0.045352234
2019-02-27/12:05:38.39          0.045355087
2019-02-27/12:05:38.42          0.045341255
2019-02-27/12:05:38.45          0.045322754
2019-02-27/12:05:38.48          0.045547639
2019-02-27/12:05:38.51          0.045875348
2019-02-27/12:05:38.54          0.046123281
2019-02-27/12:05:38.58          0.046180490
2019-02-27/12:05:38.61          0.046108869
2019-02-27/12:05:38.64          0.046378621
2019-02-27/12:05:38.67          0.046484473
2019-02-27/12:05:38.70          0.046621490
2019-02-27/12:05:38.73          0.046752436
2019-02-27/12:05:38.76          0.046894817
2019-02-27/12:05:38.79          0.047094258
2019-02-27/12:05:38.83          0.047207503
2019-02-27/12:05:38.86          0.047135116
2019-02-27/12:05:38.89          0.047426954
2019-02-27/12:05:38.92          0.047842853
2019-02-27/12:05:38.95          0.048111751
2019-02-27/12:05:38.98          0.048208390
2019-02-27/12:05:39.01          0.048505751
2019-02-27/12:05:39.04          0.048676771
2019-02-27/12:05:39.08          0.048620013
2019-02-27/12:05:39.11          0.048754018
2019-02-27/12:05:39.14          0.048848805
2019-02-27/12:05:39.17          0.048907254
2019-02-27/12:05:39.20          0.049419412
2019-02-27/12:05:39.23          0.049585665
2019-02-27/12:05:39.26          0.049400267
2019-02-27/12:05:39.29          0.049545359
2019-02-27/12:05:39.33          0.050051475
2019-02-27/12:05:39.36          0.050228573
2019-02-27/12:05:39.39          0.050597293
2019-02-27/12:05:39.42          0.050729980
2019-02-27/12:05:39.45          0.050682923
2019-02-27/12:05:39.48          0.050772065
2019-02-27/12:05:39.51          0.050941366
2019-02-27/12:05:39.54          0.051146809
2019-02-27/12:05:39.58          0.051440997
2019-02-27/12:05:39.61          0.051485418
2019-02-27/12:05:39.64          0.051664878
2019-02-27/12:05:39.67          0.051884875
2019-02-27/12:05:39.70          0.052035509
2019-02-27/12:05:39.73          0.052363518
2019-02-27/12:05:39.76          0.052651919
2019-02-27/12:05:39.79          0.052367629
2019-02-27/12:05:39.83          0.052444194
2019-02-27/12:05:39.86          0.052598495
2019-02-27/12:05:39.89          0.052598679
2019-02-27/12:05:39.92          0.052701327
2019-02-27/12:05:39.95          0.052951030
2019-02-27/12:05:39.98          0.053287982
2019-02-27/12:05:40.01          0.053606760
2019-02-27/12:05:40.04          0.053640758
2019-02-27/12:05:40.08          0.053591344
2019-02-27/12:05:40.11          0.053751192
2019-02-27/12:05:40.14          0.054083395
2019-02-27/12:05:40.17          0.054194133
2019-02-27/12:05:40.20          0.053843697
2019-02-27/12:05:40.23          0.053811570
2019-02-27/12:05:40.26          0.054265348
2019-02-27/12:05:40.29          0.054536884
2019-02-27/12:05:40.33          0.054995822
2019-02-27/12:05:40.36          0.055164495
2019-02-27/12:05:40.39          0.055237671
2019-02-27/12:05:40.42          0.055279092
2019-02-27/12:05:40.45          0.055498095
2019-02-27/12:05:40.48          0.055478321
2019-02-27/12:05:40.51          0.055619417
2019-02-27/12:05:40.54          0.056076527
2019-02-27/12:05:40.58          0.056233218
2019-02-27/12:05:40.61          0.056228941
2019-02-27/12:05:40.64          0.056425809
2019-02-27/12:05:40.67          0.056572822
2019-02-27/12:05:40.70          0.056653326
2019-02-27/12:05:40.73          0.056944932
2019-02-27/12:05:40.76          0.057409315
2019-02-27/12:05:40.79          0.057476324
2019-02-27/12:05:40.83          0.057553354
2019-02-27/12:05:40.86          0.057586156
2019-02-27/12:05:40.89          0.057535523
2019-02-27/12:05:40.92          0.057524334
2019-02-27/12:05:40.95          0.057891503
2019-02-27/12:05:40.98          0.058357259
2019-02-27/12:05:41.01          0.058756158
2019-02-27/12:05:41.04          0.058675561
2019-02-27/12:05:41.08          0.058885347
2019-02-27/12:05:41.11          0.059064400
2019-02-27/12:05:41.14          0.058868694
2019-02-27/12:05:41.17          0.058860508
2019-02-27/12:05:41.20          0.059463839
2019-02-27/12:05:41.23          0.059910254
2019-02-27/12:05:41.26          0.059924648
2019-02-27/12:05:41.29          0.059729158
2019-02-27/12:05:41.33          0.059887686
2019-02-27/12:05:41.36          0.060325514
2019-02-27/12:05:41.39          0.060439346
2019-02-27/12:05:41.42          0.060220425
2019-02-27/12:05:41.45          0.060415471
2019-02-27/12:05:41.48          0.060747586
2019-02-27/12:05:41.51          0.060907882
2019-02-27/12:05:41.54          0.060997144
2019-02-27/12:05:41.58          0.061304698
2019-02-27/12:05:41.61          0.061232907
2019-02-27/12:05:41.64          0.061342028
2019-02-27/12:05:41.67          0.061511281
2019-02-27/12:05:41.70          0.061708869
2019-02-27/12:05:41.73          0.061976292
2019-02-27/12:05:41.76          0.062090375
2019-02-27/12:05:41.79          0.062355144
2019-02-27/12:05:41.83          0.063047746
2019-02-27/12:05:41.86          0.063232038
2019-02-27/12:05:41.89          0.063276140
2019-02-27/12:05:41.92          0.063469349
2019-02-27/12:05:41.95          0.063789566
2019-02-27/12:05:41.98          0.064010716
2019-02-27/12:05:42.01          0.064021649
2019-02-27/12:05:42.04          0.063972610
2019-02-27/12:05:42.08          0.064191337
2019-02-27/12:05:42.11          0.064446340
2019-02-27/12:05:42.14          0.064617310
2019-02-27/12:05:42.17          0.064726842
2019-02-27/12:05:42.20          0.064831868
2019-02-27/12:05:42.23          0.064900874
2019-02-27/12:05:42.26          0.064974058
2019-02-27/12:05:42.29          0.064977794
2019-02-27/12:05:42.33          0.065303690
2019-02-27/12:05:42.36          0.065287660
2019-02-27/12:05:42.39          0.065356442
2019-02-27/12:05:42.42          0.065770469
2019-02-27/12:05:42.45          0.065921750
2019-02-27/12:05:42.48          0.066071839
2019-02-27/12:05:42.51          0.066343859
2019-02-27/12:05:42.54          0.066426796
2019-02-27/12:05:42.58          0.066583854
2019-02-27/12:05:42.61          0.066671964
2019-02-27/12:05:42.64          0.067073356
2019-02-27/12:05:42.67          0.067037780
2019-02-27/12:05:42.70          0.066940942
2019-02-27/12:05:42.73          0.067152984
2019-02-27/12:05:42.76          0.067465392
2019-02-27/12:05:42.79          0.067494742
2019-02-27/12:05:42.83          0.067697438
2019-02-27/12:05:42.86          0.068003683
2019-02-27/12:05:42.89          0.068053125
2019-02-27/12:05:42.92          0.068166411
2019-02-27/12:05:42.95          0.068543413
2019-02-27/12:05:42.98          0.068699929
2019-02-27/12:05:43.01          0.068859721
2019-02-27/12:05:43.04          0.068955070
2019-02-27/12:05:43.08          0.069270508
2019-02-27/12:05:43.11          0.069360178
2019-02-27/12:05:43.14          0.069688993
2019-02-27/12:05:43.17          0.070125440
2019-02-27/12:05:43.20          0.070350856
2019-02-27/12:05:43.23          0.070350484
2019-02-27/12:05:43.26          0.070696968
2019-02-27/12:05:43.29          0.071098869
2019-02-27/12:05:43.33          0.071062173
2019-02-27/12:05:43.36          0.070967731
2019-02-27/12:05:43.39          0.071122656
2019-02-27/12:05:43.42          0.071209827
2019-02-27/12:05:43.45          0.071522380
2019-02-27/12:05:43.48          0.071601635
2019-02-27/12:05:43.51          0.071505138
2019-02-27/12:05:43.54          0.071727630
2019-02-27/12:05:43.58          0.072123750
2019-02-27/12:05:43.61          0.072079767
2019-02-27/12:05:43.64          0.072183795
2019-02-27/12:05:43.67          0.072278838
2019-02-27/12:05:43.70          0.072566332
2019-02-27/12:05:43.73          0.072826782
2019-02-27/12:05:43.76          0.073162351
2019-02-27/12:05:43.79          0.073143340
2019-02-27/12:05:43.83          0.073312543
2019-02-27/12:05:43.86          0.073887011
2019-02-27/12:05:43.89          0.074202978
2019-02-27/12:05:43.92          0.074152893
2019-02-27/12:05:43.95          0.074220441
2019-02-27/12:05:43.98          0.074455919
2019-02-27/12:05:44.01          0.074708841
2019-02-27/12:05:44.04          0.074705736
2019-02-27/12:05:44.08          0.074775567
2019-02-27/12:05:44.11          0.074914146
2019-02-27/12:05:44.14          0.075035485
2019-02-27/12:05:44.17          0.074942784
2019-02-27/12:05:44.20          0.075074563
2019-02-27/12:05:44.23          0.075112739
2019-02-27/12:05:44.26          0.075365095
2019-02-27/12:05:44.29          0.075648089
2019-02-27/12:05:44.33          0.075967348
2019-02-27/12:05:44.36          0.076270083
2019-02-27/12:05:44.39          0.076523536
2019-02-27/12:05:44.42          0.076575759
2019-02-27/12:05:44.45          0.076689292
2019-02-27/12:05:44.48          0.076906697
2019-02-27/12:05:44.51          0.077268965
2019-02-27/12:05:44.54          0.077434554
2019-02-27/12:05:44.58          0.077875866
2019-02-27/12:05:44.61          0.077997612
2019-02-27/12:05:44.64          0.078048388
2019-02-27/12:05:44.67          0.078002543
2019-02-27/12:05:44.70          0.078144564
2019-02-27/12:05:44.73          0.078641299
2019-02-27/12:05:44.76          0.078832002
2019-02-27/12:05:44.79          0.078556365
2019-02-27/12:05:44.83          0.078767401
2019-02-27/12:05:44.86          0.078997195
2019-02-27/12:05:44.89          0.079188590
2019-02-27/12:05:44.92          0.079204324
2019-02-27/12:05:44.95          0.079371656
2019-02-27/12:05:44.98          0.079628577
2019-02-27/12:05:45.01          0.079679826
2019-02-27/12:05:45.04          0.079673751
2019-02-27/12:05:45.08          0.080138235
2019-02-27/12:05:45.11          0.080675757
2019-02-27/12:05:45.14          0.080929110
2019-02-27/12:05:45.17          0.081169288
2019-02-27/12:05:45.20          0.081543785
2019-02-27/12:05:45.23          0.081600726
2019-02-27/12:05:45.26          0.081377289
2019-02-27/12:05:45.29          0.081392967
2019-02-27/12:05:45.33          0.081694952
2019-02-27/12:05:45.36          0.081687977
2019-02-27/12:05:45.39          0.082043851
2019-02-27/12:05:45.42          0.082186915
2019-02-27/12:05:45.45          0.082272872
2019-02-27/12:05:45.48          0.082259008
2019-02-27/12:05:45.51          0.082391894
2019-02-27/12:05:45.54          0.082622523
2019-02-27/12:05:45.58          0.082869589
2019-02-27/12:05:45.61          0.082989394
2019-02-27/12:05:45.64          0.083310595
2019-02-27/12:05:45.67          0.083388523
2019-02-27/12:05:45.70          0.083763625
2019-02-27/12:05:45.73          0.084108553
2019-02-27/12:05:45.76          0.084256201
2019-02-27/12:05:45.79          0.084266899
2019-02-27/12:05:45.83          0.084565261
2019-02-27/12:05:45.86          0.084884327
2019-02-27/12:05:45.89          0.084896920
2019-02-27/12:05:45.92          0.084743778
2019-02-27/12:05:45.95          0.085058078
2019-02-27/12:05:45.98          0.085508615
2019-02-27/12:05:46.01          0.085565690
2019-02-27/12:05:46.04          0.085451698
2019-02-27/12:05:46.08          0.085601765
2019-02-27/12:05:46.11          0.085927786
2019-02-27/12:05:46.14          0.086337036
2019-02-27/12:05:46.17          0.086273900
2019-02-27/12:05:46.20          0.086548386
2019-02-27/12:05:46.23          0.086723834
2019-02-27/12:05:46.26          0.086903121
2019-02-27/12:05:46.29          0.086816298
2019-02-27/12:05:46.33          0.086970679
2019-02-27/12:05:46.36          0.087415969
2019-02-27/12:05:46.39          0.087600547
2019-02-27/12:05:46.42          0.087605460
2019-02-27/12:05:46.45          0.087741131
2019-02-27/12:05:46.48          0.087874081
2019-02-27/12:05:46.51          0.088236933
2019-02-27/12:05:46.54          0.088391038
2019-02-27/12:05:46.58          0.088484002
2019-02-27/12:05:46.61          0.088435775
2019-02-27/12:05:46.64          0.088503209
2019-02-27/12:05:46.67          0.088701048
2019-02-27/12:05:46.70          0.089077841
2019-02-27/12:05:46.73          0.089356313
2019-02-27/12:05:46.76          0.089533752
2019-02-27/12:05:46.79          0.089510117
2019-02-27/12:05:46.83          0.089749633
2019-02-27/12:05:46.86          0.090035580
2019-02-27/12:05:46.89          0.090240651
2019-02-27/12:05:46.92          0.090238277
2019-02-27/12:05:46.95          0.090297096
2019-02-27/12:05:46.98          0.090642741
2019-02-27/12:05:47.01          0.090998673
2019-02-27/12:05:47.04          0.091140741
2019-02-27/12:05:47.08          0.091386920
2019-02-27/12:05:47.11          0.091577850
2019-02-27/12:05:47.14          0.091802211
2019-02-27/12:05:47.17          0.091889446
2019-02-27/12:05:47.20          0.092292840
2019-02-27/12:05:47.23          0.092442203
2019-02-27/12:05:47.26          0.092366108
2019-02-27/12:05:47.29          0.092263896
2019-02-27/12:05:47.33          0.092504005
2019-02-27/12:05:47.36          0.092815250
2019-02-27/12:05:47.39          0.093179031
2019-02-27/12:05:47.42          0.093021073
2019-02-27/12:05:47.45          0.093200761
2019-02-27/12:05:47.48          0.093388482
2019-02-27/12:05:47.51          0.093529366
2019-02-27/12:05:47.54          0.093867155
2019-02-27/12:05:47.58          0.094181706
2019-02-27/12:05:47.61          0.094152520
2019-02-27/12:05:47.64          0.094340240
2019-02-27/12:05:47.67          0.094521631
2019-02-27/12:05:47.70          0.094809956
2019-02-27/12:05:47.73          0.095016176
2019-02-27/12:05:47.76          0.095187407
2019-02-27/12:05:47.79          0.095249180
2019-02-27/12:05:47.83          0.095415164
2019-02-27/12:05:47.86          0.095474171
2019-02-27/12:05:47.89          0.095612019
2019-02-27/12:05:47.92          0.095888251
2019-02-27/12:05:47.95          0.096295683
2019-02-27/12:05:47.98          0.096426885
2019-02-27/12:05:48.01          0.096544870
2019-02-27/12:05:48.04          0.096441489
2019-02-27/12:05:48.08          0.096696356
2019-02-27/12:05:48.11          0.097084456
2019-02-27/12:05:48.14          0.097311275
2019-02-27/12:05:48.17          0.097256527
2019-02-27/12:05:48.20          0.097581010
2019-02-27/12:05:48.23          0.097658907
2019-02-27/12:05:48.26          0.097689248
2019-02-27/12:05:48.29          0.097925474
2019-02-27/12:05:48.33          0.098260807
2019-02-27/12:05:48.36          0.098484326
2019-02-27/12:05:48.39          0.098656566
2019-02-27/12:05:48.42          0.098777771
2019-02-27/12:05:48.45          0.099082459
2019-02-27/12:05:48.48          0.099123003
2019-02-27/12:05:48.51          0.099434303
2019-02-27/12:05:48.54          0.099598086
2019-02-27/12:05:48.58          0.099860024
2019-02-27/12:05:48.61          0.099941243
2019-02-27/12:05:48.64          0.099958481
2019-02-27/12:05:48.67           0.10017354
2019-02-27/12:05:48.70           0.10051213
2019-02-27/12:05:48.73           0.10064298
2019-02-27/12:05:48.76           0.10100892
2019-02-27/12:05:48.79           0.10120502
2019-02-27/12:05:48.83           0.10128384
2019-02-27/12:05:48.86           0.10120699
2019-02-27/12:05:48.89           0.10147264
2019-02-27/12:05:48.92           0.10182057
2019-02-27/12:05:48.95           0.10191220
2019-02-27/12:05:48.98           0.10167052
2019-02-27/12:05:49.01           0.10176770
2019-02-27/12:05:49.04           0.10208512
2019-02-27/12:05:49.08           0.10239858
2019-02-27/12:05:49.11           0.10255847
2019-02-27/12:05:49.14           0.10287388
2019-02-27/12:05:49.17           0.10276155
2019-02-27/12:05:49.20           0.10328499
2019-02-27/12:05:49.23           0.10361652
2019-02-27/12:05:49.26           0.10371550
2019-02-27/12:05:49.29           0.10367355
2019-02-27/12:05:49.33           0.10372102
2019-02-27/12:05:49.36           0.10393455
2019-02-27/12:05:49.39           0.10410707
2019-02-27/12:05:49.42           0.10425606
2019-02-27/12:05:49.45           0.10442039
2019-02-27/12:05:49.48           0.10471137
2019-02-27/12:05:49.51           0.10506028
2019-02-27/12:05:49.54           0.10492436
2019-02-27/12:05:49.58           0.10516755
2019-02-27/12:05:49.61           0.10561644
2019-02-27/12:05:49.64           0.10565705
2019-02-27/12:05:49.67           0.10559966
2019-02-27/12:05:49.70           0.10590637
2019-02-27/12:05:49.73           0.10602464
2019-02-27/12:05:49.76           0.10624729
2019-02-27/12:05:49.79           0.10622322
2019-02-27/12:05:49.83           0.10633330
2019-02-27/12:05:49.86           0.10632597
2019-02-27/12:05:49.89           0.10654890
2019-02-27/12:05:49.92           0.10686402
2019-02-27/12:05:49.95           0.10707884
2019-02-27/12:05:49.98           0.10723252
2019-02-27/12:05:50.01           0.10742168
2019-02-27/12:05:50.04           0.10751520
2019-02-27/12:05:50.08           0.10809866
2019-02-27/12:05:50.11           0.10826590
2019-02-27/12:05:50.14           0.10830212
2019-02-27/12:05:50.17           0.10831514
2019-02-27/12:05:50.20           0.10840400
2019-02-27/12:05:50.23           0.10855301
2019-02-27/12:05:50.26           0.10883667
2019-02-27/12:05:50.29           0.10879890
2019-02-27/12:05:50.33           0.10898662
2019-02-27/12:05:50.36           0.10918372
2019-02-27/12:05:50.39           0.10917140
2019-02-27/12:05:50.42           0.10908244
2019-02-27/12:05:50.45           0.10924727
2019-02-27/12:05:50.48           0.10931407
2019-02-27/12:05:50.51           0.10940951
2019-02-27/12:05:50.54           0.10942975
2019-02-27/12:05:50.58           0.10974078
2019-02-27/12:05:50.61           0.11003389
2019-02-27/12:05:50.64           0.11038012
2019-02-27/12:05:50.67           0.11045919
2019-02-27/12:05:50.70           0.11091544
2019-02-27/12:05:50.73           0.11122368
2019-02-27/12:05:50.76           0.11139747
2019-02-27/12:05:50.79           0.11151629
2019-02-27/12:05:50.83           0.11152994
2019-02-27/12:05:50.86           0.11150620
2019-02-27/12:05:50.89           0.11169072
2019-02-27/12:05:50.92           0.11176140
2019-02-27/12:05:50.95           0.11215276
2019-02-27/12:05:50.98           0.11230568
2019-02-27/12:05:51.01           0.11241167
2019-02-27/12:05:51.04           0.11245443
2019-02-27/12:05:51.08           0.11294525
2019-02-27/12:05:51.11           0.11324433
2019-02-27/12:05:51.14           0.11323250
2019-02-27/12:05:51.17           0.11333510
2019-02-27/12:05:51.20           0.11367461
2019-02-27/12:05:51.23           0.11381446
2019-02-27/12:05:51.26           0.11411914
2019-02-27/12:05:51.29           0.11416271
2019-02-27/12:05:51.33           0.11439679
2019-02-27/12:05:51.36           0.11464658
2019-02-27/12:05:51.39           0.11479548
2019-02-27/12:05:51.42           0.11479330
2019-02-27/12:05:51.45           0.11504575
2019-02-27/12:05:51.48           0.11543155
2019-02-27/12:05:51.51           0.11571733
2019-02-27/12:05:51.54           0.11570743
2019-02-27/12:05:51.58           0.11580711
2019-02-27/12:05:51.61           0.11574485
2019-02-27/12:05:51.64           0.11570919
2019-02-27/12:05:51.67           0.11559040
2019-02-27/12:05:51.70           0.11594730
2019-02-27/12:05:51.73           0.11628405
2019-02-27/12:05:51.76           0.11665635
2019-02-27/12:05:51.79           0.11671613
2019-02-27/12:05:51.83           0.11689526
2019-02-27/12:05:51.86           0.11715004
2019-02-27/12:05:51.89           0.11749801
2019-02-27/12:05:51.92           0.11758868
2019-02-27/12:05:51.95           0.11788302
2019-02-27/12:05:51.98           0.11821190
2019-02-27/12:05:52.01           0.11838323
2019-02-27/12:05:52.04           0.11843873
2019-02-27/12:05:52.08           0.11879140
2019-02-27/12:05:52.11           0.11888143
2019-02-27/12:05:52.14           0.11882769
2019-02-27/12:05:52.17           0.11877588
2019-02-27/12:05:52.20           0.11916992
2019-02-27/12:05:52.23           0.11931531
2019-02-27/12:05:52.26           0.11928181
2019-02-27/12:05:52.29           0.11943520
2019-02-27/12:05:52.33           0.11998905
2019-02-27/12:05:52.36           0.12005667
2019-02-27/12:05:52.39           0.12018701
2019-02-27/12:05:52.42           0.12018135
2019-02-27/12:05:52.45           0.12041796
2019-02-27/12:05:52.48           0.12094602
2019-02-27/12:05:52.51           0.12112083
2019-02-27/12:05:52.54           0.12089550
2019-02-27/12:05:52.58           0.12132882
2019-02-27/12:05:52.61           0.12165278
2019-02-27/12:05:52.64           0.12173403
2019-02-27/12:05:52.67           0.12166457
2019-02-27/12:05:52.70           0.12202074
2019-02-27/12:05:52.73           0.12247029
2019-02-27/12:05:52.76           0.12272368
2019-02-27/12:05:52.79           0.12279881
2019-02-27/12:05:52.83           0.12290297
2019-02-27/12:05:52.86           0.12274836
2019-02-27/12:05:52.89           0.12294582
2019-02-27/12:05:52.92           0.12313761
2019-02-27/12:05:52.95           0.12327946
2019-02-27/12:05:52.98           0.12347678
2019-02-27/12:05:53.01           0.12386127
2019-02-27/12:05:53.04           0.12365023
2019-02-27/12:05:53.08           0.12392586
2019-02-27/12:05:53.11           0.12432713
2019-02-27/12:05:53.14           0.12468140
2019-02-27/12:05:53.17           0.12475751
2019-02-27/12:05:53.20           0.12490251
2019-02-27/12:05:53.23           0.12508569
2019-02-27/12:05:53.26           0.12511887
2019-02-27/12:05:53.29           0.12515150
2019-02-27/12:05:53.33           0.12558522
2019-02-27/12:05:53.36           0.12578933
2019-02-27/12:05:53.39           0.12582454
2019-02-27/12:05:53.42           0.12565333
2019-02-27/12:05:53.45           0.12593325
2019-02-27/12:05:53.48           0.12620959
2019-02-27/12:05:53.51           0.12648550
2019-02-27/12:05:53.54           0.12641830
2019-02-27/12:05:53.58           0.12662526
2019-02-27/12:05:53.61           0.12688257
2019-02-27/12:05:53.64           0.12713674
2019-02-27/12:05:53.67           0.12730671
2019-02-27/12:05:53.70           0.12751633
2019-02-27/12:05:53.73           0.12755257
2019-02-27/12:05:53.76           0.12787808
2019-02-27/12:05:53.79           0.12813235
2019-02-27/12:05:53.83           0.12845797
2019-02-27/12:05:53.86           0.12861818
2019-02-27/12:05:53.89           0.12880285
2019-02-27/12:05:53.92           0.12893019
2019-02-27/12:05:53.95           0.12938041
2019-02-27/12:05:53.98           0.12956203
2019-02-27/12:05:54.01           0.12966172
2019-02-27/12:05:54.04           0.12957384
2019-02-27/12:05:54.08           0.12982289
2019-02-27/12:05:54.11           0.12996811
2019-02-27/12:05:54.14           0.13009733
2019-02-27/12:05:54.17           0.13042226
2019-02-27/12:05:54.20           0.13090036
2019-02-27/12:05:54.23           0.13092336
2019-02-27/12:05:54.26           0.13085482
2019-02-27/12:05:54.29           0.13080807
2019-02-27/12:05:54.33           0.13103469
2019-02-27/12:05:54.36           0.13121909
2019-02-27/12:05:54.39           0.13141042
2019-02-27/12:05:54.42           0.13130682
2019-02-27/12:05:54.45           0.13171336
2019-02-27/12:05:54.48           0.13200811
2019-02-27/12:05:54.51           0.13228270
2019-02-27/12:05:54.54           0.13236493
2019-02-27/12:05:54.58           0.13265822
2019-02-27/12:05:54.61           0.13288074
2019-02-27/12:05:54.64           0.13294382
2019-02-27/12:05:54.67           0.13293999
2019-02-27/12:05:54.70           0.13319810
2019-02-27/12:05:54.73           0.13316582
2019-02-27/12:05:54.76           0.13336856
2019-02-27/12:05:54.79           0.13343457
2019-02-27/12:05:54.83           0.13362805
2019-02-27/12:05:54.86           0.13386336
2019-02-27/12:05:54.89           0.13411381
2019-02-27/12:05:54.92           0.13410481
2019-02-27/12:05:54.95           0.13440448
2019-02-27/12:05:54.98           0.13480419
2019-02-27/12:05:55.01           0.13505794
2019-02-27/12:05:55.04           0.13517220
2019-02-27/12:05:55.08           0.13561649
2019-02-27/12:05:55.11           0.13566448
2019-02-27/12:05:55.14           0.13567806
2019-02-27/12:05:55.17           0.13583734
2019-02-27/12:05:55.20           0.13621989
2019-02-27/12:05:55.23           0.13618490
2019-02-27/12:05:55.26           0.13631150
2019-02-27/12:05:55.29           0.13651285
2019-02-27/12:05:55.33           0.13693202
2019-02-27/12:05:55.36           0.13718010
2019-02-27/12:05:55.39           0.13737419
2019-02-27/12:05:55.42           0.13726024
2019-02-27/12:05:55.45           0.13757739
2019-02-27/12:05:55.48           0.13781269
2019-02-27/12:05:55.51           0.13784352
2019-02-27/12:05:55.54           0.13785235
2019-02-27/12:05:55.58           0.13826595
2019-02-27/12:05:55.61           0.13839780
2019-02-27/12:05:55.64           0.13849104
2019-02-27/12:05:55.67           0.13851446
2019-02-27/12:05:55.70           0.13890626
2019-02-27/12:05:55.73           0.13929725
2019-02-27/12:05:55.76           0.13928581
2019-02-27/12:05:55.79           0.13904739
2019-02-27/12:05:55.83           0.13933811
2019-02-27/12:05:55.86           0.13959248
2019-02-27/12:05:55.89           0.13973796
2019-02-27/12:05:55.92           0.13966369
2019-02-27/12:05:55.95           0.14012235
2019-02-27/12:05:55.98           0.14051200
2019-02-27/12:05:56.01           0.14073206
2019-02-27/12:05:56.04           0.14062117
2019-02-27/12:05:56.08           0.14071501
2019-02-27/12:05:56.11           0.14098889
2019-02-27/12:05:56.14           0.14126358
2019-02-27/12:05:56.17           0.14142247
2019-02-27/12:05:56.20           0.14193466
2019-02-27/12:05:56.23           0.14202392
2019-02-27/12:05:56.26           0.14199026
2019-02-27/12:05:56.29           0.14220236
2019-02-27/12:05:56.33           0.14265839
2019-02-27/12:05:56.36           0.14266656
2019-02-27/12:05:56.39           0.14281699
2019-02-27/12:05:56.42           0.14277183
2019-02-27/12:05:56.45           0.14307233
2019-02-27/12:05:56.48           0.14315817
2019-02-27/12:05:56.51           0.14339124
2019-02-27/12:05:56.54           0.14352507
2019-02-27/12:05:56.58           0.14370802
2019-02-27/12:05:56.61           0.14384549
2019-02-27/12:05:56.64           0.14411105
2019-02-27/12:05:56.67           0.14431936
2019-02-27/12:05:56.70           0.14461841
2019-02-27/12:05:56.73           0.14490168
2019-02-27/12:05:56.76           0.14514525
2019-02-27/12:05:56.79           0.14505274
2019-02-27/12:05:56.83           0.14526059
2019-02-27/12:05:56.86           0.14547917
2019-02-27/12:05:56.89           0.14582851
2019-02-27/12:05:56.92           0.14583607
2019-02-27/12:05:56.95           0.14602942
2019-02-27/12:05:56.98           0.14631035
2019-02-27/12:05:57.01           0.14655769
2019-02-27/12:05:57.04           0.14641250
2019-02-27/12:05:57.08           0.14664042
2019-02-27/12:05:57.11           0.14676318
2019-02-27/12:05:57.14           0.14685470
2019-02-27/12:05:57.17           0.14682936
2019-02-27/12:05:57.20           0.14714707
2019-02-27/12:05:57.23           0.14736762
2019-02-27/12:05:57.26           0.14749814
2019-02-27/12:05:57.29           0.14743329
2019-02-27/12:05:57.33           0.14799926
2019-02-27/12:05:57.36           0.14838213
2019-02-27/12:05:57.39           0.14839865
2019-02-27/12:05:57.42           0.14857058
2019-02-27/12:05:57.45           0.14897006
2019-02-27/12:05:57.48           0.14924813
2019-02-27/12:05:57.51           0.14965080
2019-02-27/12:05:57.54           0.14956093
2019-02-27/12:05:57.58           0.14985521
2019-02-27/12:05:57.61           0.15007981
2019-02-27/12:05:57.64           0.15001592
2019-02-27/12:05:57.67           0.14987579
2019-02-27/12:05:57.70           0.15018055
2019-02-27/12:05:57.73           0.15031640
2019-02-27/12:05:57.76           0.15052691
2019-02-27/12:05:57.79           0.15049711
2019-02-27/12:05:57.83           0.15082812
2019-02-27/12:05:57.86           0.15100714
2019-02-27/12:05:57.89           0.15115061
2019-02-27/12:05:57.92           0.15134427
2019-02-27/12:05:57.95           0.15189800
2019-02-27/12:05:57.98           0.15208217
2019-02-27/12:05:58.01           0.15223233
2019-02-27/12:05:58.04           0.15239074
2019-02-27/12:05:58.08           0.15268936
2019-02-27/12:05:58.11           0.15277254
2019-02-27/12:05:58.14           0.15291801
2019-02-27/12:05:58.17           0.15300104
2019-02-27/12:05:58.20           0.15347056
2019-02-27/12:05:58.23           0.15363425
2019-02-27/12:05:58.26           0.15376321
2019-02-27/12:05:58.29           0.15365119
2019-02-27/12:05:58.33           0.15380162
2019-02-27/12:05:58.36           0.15388417
2019-02-27/12:05:58.39           0.15399445
2019-02-27/12:05:58.42           0.15408635
2019-02-27/12:05:58.45           0.15440820
2019-02-27/12:05:58.48           0.15462891
2019-02-27/12:05:58.51           0.15480374
2019-02-27/12:05:58.54           0.15479465
2019-02-27/12:05:58.58           0.15511686
2019-02-27/12:05:58.61           0.15539846
2019-02-27/12:05:58.64           0.15577732
2019-02-27/12:05:58.67           0.15573725
2019-02-27/12:05:58.70           0.15605711
2019-02-27/12:05:58.73           0.15644851
2019-02-27/12:05:58.76           0.15657456
2019-02-27/12:05:58.79           0.15656335
2019-02-27/12:05:58.83           0.15701567
2019-02-27/12:05:58.86           0.15697484
2019-02-27/12:05:58.89           0.15718742
2019-02-27/12:05:58.92           0.15732669
2019-02-27/12:05:58.95           0.15752235
2019-02-27/12:05:58.98           0.15770939
2019-02-27/12:05:59.01           0.15789567
2019-02-27/12:05:59.04           0.15783798
2019-02-27/12:05:59.08           0.15806949
2019-02-27/12:05:59.11           0.15827651
2019-02-27/12:05:59.14           0.15843530
2019-02-27/12:05:59.17           0.15828232
2019-02-27/12:05:59.20           0.15869354
2019-02-27/12:05:59.23           0.15904917
2019-02-27/12:05:59.26           0.15912642
2019-02-27/12:05:59.29           0.15916740
2019-02-27/12:05:59.33           0.15950428
2019-02-27/12:05:59.36           0.15959397
2019-02-27/12:05:59.39           0.15990904
2019-02-27/12:05:59.42           0.16019523
2019-02-27/12:05:59.45           0.16050936
2019-02-27/12:05:59.48           0.16043492
2019-02-27/12:05:59.51           0.16053873
2019-02-27/12:05:59.54           0.16065130
2019-02-27/12:05:59.58           0.16094960
2019-02-27/12:05:59.61           0.16093858
2019-02-27/12:05:59.64           0.16094171
2019-02-27/12:05:59.67           0.16084049
2019-02-27/12:05:59.70           0.16105469
2019-02-27/12:05:59.73           0.16108567
2019-02-27/12:05:59.76           0.16125412
2019-02-27/12:05:59.79           0.16133989
2019-02-27/12:05:59.83           0.16158970
2019-02-27/12:05:59.86           0.16166170
2019-02-27/12:05:59.89           0.16196051
2019-02-27/12:05:59.92           0.16210792
2019-02-27/12:05:59.95           0.16248073
2019-02-27/12:05:59.98           0.16272718
2019-02-27/12:06:00.01           0.16292592
2019-02-27/12:06:00.04           0.16297881
2019-02-27/12:06:00.08           0.16317750
2019-02-27/12:06:00.11           0.16315111
2019-02-27/12:06:00.14           0.16325576
2019-02-27/12:06:00.17           0.16314129
2019-02-27/12:06:00.20           0.16349298
2019-02-27/12:06:00.23           0.16373581
2019-02-27/12:06:00.26           0.16382897
2019-02-27/12:06:00.29           0.16387617
2019-02-27/12:06:00.33           0.16422361
2019-02-27/12:06:00.36           0.16434650
2019-02-27/12:06:00.39           0.16429767
2019-02-27/12:06:00.42           0.16416243
2019-02-27/12:06:00.45           0.16448703
2019-02-27/12:06:00.48           0.16470441
2019-02-27/12:06:00.51           0.16496339
2019-02-27/12:06:00.54           0.16504856
2019-02-27/12:06:00.58           0.16547639
2019-02-27/12:06:00.61           0.16563942
2019-02-27/12:06:00.64           0.16582240
2019-02-27/12:06:00.67           0.16593206
2019-02-27/12:06:00.70           0.16641925
2019-02-27/12:06:00.73           0.16659614
2019-02-27/12:06:00.76           0.16670266
2019-02-27/12:06:00.79           0.16665456
2019-02-27/12:06:00.83           0.16688803
2019-02-27/12:06:00.86           0.16705047
2019-02-27/12:06:00.89           0.16707709
2019-02-27/12:06:00.92           0.16699617
2019-02-27/12:06:00.95           0.16733535
2019-02-27/12:06:00.98           0.16744845
2019-02-27/12:06:01.01           0.16763244
2019-02-27/12:06:01.04           0.16762371
2019-02-27/12:06:01.08           0.16808480
2019-02-27/12:06:01.11           0.16826286
2019-02-27/12:06:01.14           0.16813231
2019-02-27/12:06:01.17           0.16813033
2019-02-27/12:06:01.20           0.16860610
2019-02-27/12:06:01.23           0.16872761
2019-02-27/12:06:01.26           0.16900963
2019-02-27/12:06:01.29           0.16934076
2019-02-27/12:06:01.33           0.16963412
2019-02-27/12:06:01.36           0.16962122
2019-02-27/12:06:01.39           0.16979644
2019-02-27/12:06:01.42           0.16988869
2019-02-27/12:06:01.45           0.17028808
2019-02-27/12:06:01.48           0.17040821
2019-02-27/12:06:01.51           0.17049448
2019-02-27/12:06:01.54           0.17045253
2019-02-27/12:06:01.58           0.17091392
2019-02-27/12:06:01.61           0.17111073
2019-02-27/12:06:01.64           0.17123444
2019-02-27/12:06:01.67           0.17114776
2019-02-27/12:06:01.70           0.17152209
2019-02-27/12:06:01.73           0.17180303
2019-02-27/12:06:01.76           0.17188978
2019-02-27/12:06:01.79           0.17194916
2019-02-27/12:06:01.83           0.17205248
2019-02-27/12:06:01.86           0.17231301
2019-02-27/12:06:01.89           0.17255042
2019-02-27/12:06:01.92           0.17284556
2019-02-27/12:06:01.95           0.17309573
2019-02-27/12:06:01.98           0.17330158
2019-02-27/12:06:02.01           0.17361461
2019-02-27/12:06:02.04           0.17372805
2019-02-27/12:06:02.08           0.17379903
2019-02-27/12:06:02.11           0.17381991
2019-02-27/12:06:02.14           0.17400073
2019-02-27/12:06:02.17           0.17426667
2019-02-27/12:06:02.20           0.17447884
2019-02-27/12:06:02.23           0.17470555
2019-02-27/12:06:02.26           0.17473185
2019-02-27/12:06:02.29           0.17471371
2019-02-27/12:06:02.32           0.17482657
2019-02-27/12:06:02.36           0.17515508
2019-02-27/12:06:02.39           0.17540563
2019-02-27/12:06:02.42           0.17556061
2019-02-27/12:06:02.45           0.17562387
2019-02-27/12:06:02.48           0.17573283
2019-02-27/12:06:02.51           0.17604192
2019-02-27/12:06:02.54           0.17637339
2019-02-27/12:06:02.57           0.17659650
2019-02-27/12:06:02.61           0.17665849
2019-02-27/12:06:02.64           0.17670777
2019-02-27/12:06:02.67           0.17694388
2019-02-27/12:06:02.70           0.17718997
2019-02-27/12:06:02.73           0.17726812
2019-02-27/12:06:02.76           0.17747897
2019-02-27/12:06:02.79           0.17773379
2019-02-27/12:06:02.82           0.17746107
2019-02-27/12:06:02.86           0.17759388
2019-02-27/12:06:02.89           0.17783615
2019-02-27/12:06:02.92           0.17801712
2019-02-27/12:06:02.95           0.17817013
2019-02-27/12:06:02.98           0.17859982
2019-02-27/12:06:03.01           0.17872710
2019-02-27/12:06:03.04           0.17909544
2019-02-27/12:06:03.07           0.17909114
2019-02-27/12:06:03.11           0.17919329
2019-02-27/12:06:03.14           0.17931484
2019-02-27/12:06:03.17           0.17955981
2019-02-27/12:06:03.20           0.17957771
2019-02-27/12:06:03.23           0.17990404
2019-02-27/12:06:03.26           0.18002000
2019-02-27/12:06:03.29           0.18021892
2019-02-27/12:06:03.32           0.18018522
2019-02-27/12:06:03.36           0.18041645
2019-02-27/12:06:03.39           0.18047305
2019-02-27/12:06:03.42           0.18063297
2019-02-27/12:06:03.45           0.18052186
2019-02-27/12:06:03.48           0.18087517
2019-02-27/12:06:03.51           0.18122973
2019-02-27/12:06:03.54           0.18144734
2019-02-27/12:06:03.57           0.18141564
2019-02-27/12:06:03.61           0.18182229
2019-02-27/12:06:03.64           0.18211039
2019-02-27/12:06:03.67           0.18234104
2019-02-27/12:06:03.70           0.18237908
2019-02-27/12:06:03.73           0.18278583
2019-02-27/12:06:03.76           0.18300201
2019-02-27/12:06:03.79           0.18300105
2019-02-27/12:06:03.82           0.18294540
2019-02-27/12:06:03.86           0.18319006
2019-02-27/12:06:03.89           0.18325493
2019-02-27/12:06:03.92           0.18351795
2019-02-27/12:06:03.95           0.18361803
2019-02-27/12:06:03.98           0.18383905
2019-02-27/12:06:04.01           0.18387834
2019-02-27/12:06:04.04           0.18419939
2019-02-27/12:06:04.07           0.18433021
2019-02-27/12:06:04.11           0.18471168
2019-02-27/12:06:04.14           0.18491655
2019-02-27/12:06:04.17           0.18512709
2019-02-27/12:06:04.20           0.18505388
2019-02-27/12:06:04.23           0.18526896
2019-02-27/12:06:04.26           0.18548438
2019-02-27/12:06:04.29           0.18572081
2019-02-27/12:06:04.32           0.18566919
2019-02-27/12:06:04.36           0.18603720
2019-02-27/12:06:04.39           0.18620751
2019-02-27/12:06:04.42           0.18630265
2019-02-27/12:06:04.45           0.18614117
2019-02-27/12:06:04.48           0.18632187
2019-02-27/12:06:04.51           0.18640986
2019-02-27/12:06:04.54           0.18672742
2019-02-27/12:06:04.57           0.18671070
2019-02-27/12:06:04.61           0.18679819
2019-02-27/12:06:04.64           0.18697858
2019-02-27/12:06:04.67           0.18719449
2019-02-27/12:06:04.70           0.18705261
2019-02-27/12:06:04.73           0.18754042
2019-02-27/12:06:04.76           0.18795721
2019-02-27/12:06:04.79           0.18820377
2019-02-27/12:06:04.82           0.18816043
2019-02-27/12:06:04.86           0.18853375
2019-02-27/12:06:04.89           0.18873103
2019-02-27/12:06:04.92           0.18892460
2019-02-27/12:06:04.95           0.18894816
2019-02-27/12:06:04.98           0.18922414
2019-02-27/12:06:05.01           0.18941799
2019-02-27/12:06:05.04           0.18953895
2019-02-27/12:06:05.07           0.18949244
2019-02-27/12:06:05.11           0.18977924
2019-02-27/12:06:05.14           0.18975476
2019-02-27/12:06:05.17           0.18995446
2019-02-27/12:06:05.20           0.19001914
2019-02-27/12:06:05.23           0.19029209
2019-02-27/12:06:05.26           0.19052229
2019-02-27/12:06:05.29           0.19075930
2019-02-27/12:06:05.32           0.19065497
2019-02-27/12:06:05.36           0.19094121
2019-02-27/12:06:05.39           0.19103335
2019-02-27/12:06:05.42           0.19127824
2019-02-27/12:06:05.45           0.19142290
2019-02-27/12:06:05.48           0.19192626
2019-02-27/12:06:05.51           0.19221807
2019-02-27/12:06:05.54           0.19241854
2019-02-27/12:06:05.57           0.19233819
2019-02-27/12:06:05.61           0.19274977
2019-02-27/12:06:05.64           0.19291312
2019-02-27/12:06:05.67           0.19296711
2019-02-27/12:06:05.70           0.19282296
2019-02-27/12:06:05.73           0.19316448
2019-02-27/12:06:05.76           0.19329156
2019-02-27/12:06:05.79           0.19335204
2019-02-27/12:06:05.82           0.19339403
2019-02-27/12:06:05.86           0.19374578
2019-02-27/12:06:05.89           0.19372909
2019-02-27/12:06:05.92           0.19379794
2019-02-27/12:06:05.95           0.19389108
2019-02-27/12:06:05.98           0.19430689
2019-02-27/12:06:06.01           0.19450579
2019-02-27/12:06:06.04           0.19487990
2019-02-27/12:06:06.07           0.19500617
2019-02-27/12:06:06.11           0.19529254
2019-02-27/12:06:06.14           0.19539260
2019-02-27/12:06:06.17           0.19563899
2019-02-27/12:06:06.20           0.19566571
2019-02-27/12:06:06.23           0.19599297
2019-02-27/12:06:06.26           0.19631028
2019-02-27/12:06:06.29           0.19655660
2019-02-27/12:06:06.32           0.19637749
2019-02-27/12:06:06.36           0.19660063
2019-02-27/12:06:06.39           0.19680776
2019-02-27/12:06:06.42           0.19697491
2019-02-27/12:06:06.45           0.19670602
2019-02-27/12:06:06.48           0.19695313
2019-02-27/12:06:06.51           0.19728571
2019-02-27/12:06:06.54           0.19753897
2019-02-27/12:06:06.57           0.19746464
2019-02-27/12:06:06.61           0.19783133
2019-02-27/12:06:06.64           0.19807176
2019-02-27/12:06:06.67           0.19827125
2019-02-27/12:06:06.70           0.19826108
2019-02-27/12:06:06.73           0.19864248
2019-02-27/12:06:06.76           0.19892602
2019-02-27/12:06:06.79           0.19920332
2019-02-27/12:06:06.82           0.19901359
2019-02-27/12:06:06.86           0.19925592
2019-02-27/12:06:06.89           0.19951498
2019-02-27/12:06:06.92           0.19953164
2019-02-27/12:06:06.95           0.19942042
2019-02-27/12:06:06.98           0.19986791
2019-02-27/12:06:07.01           0.19985764
2019-02-27/12:06:07.04           0.20007075
2019-02-27/12:06:07.07           0.20007616
2019-02-27/12:06:07.11           0.20025915
2019-02-27/12:06:07.14           0.20035417
2019-02-27/12:06:07.17           0.20052313
2019-02-27/12:06:07.20           0.20066372
2019-02-27/12:06:07.23           0.20101286
2019-02-27/12:06:07.26           0.20111468
2019-02-27/12:06:07.29           0.20133024
2019-02-27/12:06:07.32           0.20135554
2019-02-27/12:06:07.36           0.20175337
2019-02-27/12:06:07.39           0.20194997
2019-02-27/12:06:07.42           0.20217228
2019-02-27/12:06:07.45           0.20216303
2019-02-27/12:06:07.48           0.20247486
2019-02-27/12:06:07.51           0.20268168
2019-02-27/12:06:07.54           0.20289974
2019-02-27/12:06:07.57           0.20266990
2019-02-27/12:06:07.61           0.20307168
2019-02-27/12:06:07.64           0.20346458
2019-02-27/12:06:07.67           0.20345729
2019-02-27/12:06:07.70           0.20323644
2019-02-27/12:06:07.73           0.20367603
2019-02-27/12:06:07.76           0.20382999
2019-02-27/12:06:07.79           0.20399398
2019-02-27/12:06:07.82           0.20410617
2019-02-27/12:06:07.86           0.20441936
2019-02-27/12:06:07.89           0.20462743
2019-02-27/12:06:07.92           0.20478390
2019-02-27/12:06:07.95           0.20458665
2019-02-27/12:06:07.98           0.20503592
2019-02-27/12:06:08.01           0.20535737
2019-02-27/12:06:08.04           0.20564619
2019-02-27/12:06:08.07           0.20571164
2019-02-27/12:06:08.11           0.20614689
2019-02-27/12:06:08.14           0.20623998
2019-02-27/12:06:08.17           0.20633256
2019-02-27/12:06:08.20           0.20621716
2019-02-27/12:06:08.23           0.20639605
2019-02-27/12:06:08.26           0.20654749
2019-02-27/12:06:08.29           0.20679774
2019-02-27/12:06:08.32           0.20669971
2019-02-27/12:06:08.36           0.20696120
2019-02-27/12:06:08.39           0.20717121
2019-02-27/12:06:08.42           0.20736693
2019-02-27/12:06:08.45           0.20730956
2019-02-27/12:06:08.48           0.20773377
2019-02-27/12:06:08.51           0.20787206
2019-02-27/12:06:08.54           0.20802078
2019-02-27/12:06:08.57           0.20801151
2019-02-27/12:06:08.61           0.20840983
2019-02-27/12:06:08.64           0.20858077
2019-02-27/12:06:08.67           0.20869271
2019-02-27/12:06:08.70           0.20861574
2019-02-27/12:06:08.73           0.20894232
2019-02-27/12:06:08.76           0.20914400
2019-02-27/12:06:08.79           0.20933207
2019-02-27/12:06:08.82           0.20931932
2019-02-27/12:06:08.86           0.20967358
2019-02-27/12:06:08.89           0.20991807
2019-02-27/12:06:08.92           0.21015148
2019-02-27/12:06:08.95           0.20997736
2019-02-27/12:06:08.98           0.21034825
2019-02-27/12:06:09.01           0.21075714
2019-02-27/12:06:09.04           0.21095191
2019-02-27/12:06:09.07           0.21071795
2019-02-27/12:06:09.11           0.21099362
2019-02-27/12:06:09.14           0.21115913
2019-02-27/12:06:09.17           0.21157080
2019-02-27/12:06:09.20           0.21165505
2019-02-27/12:06:09.23           0.21191978
2019-02-27/12:06:09.26           0.21192656
2019-02-27/12:06:09.29           0.21201833
2019-02-27/12:06:09.32           0.21204116
2019-02-27/12:06:09.36           0.21241657
2019-02-27/12:06:09.39           0.21259364
2019-02-27/12:06:09.42           0.21284443
2019-02-27/12:06:09.45           0.21274747
2019-02-27/12:06:09.48           0.21303564
2019-02-27/12:06:09.51           0.21321842
2019-02-27/12:06:09.54           0.21328605
2019-02-27/12:06:09.57           0.21325742
2019-02-27/12:06:09.61           0.21366124
2019-02-27/12:06:09.64           0.21356193
2019-02-27/12:06:09.67           0.21356583
2019-02-27/12:06:09.70           0.21339190
2019-02-27/12:06:09.73           0.21367589
2019-02-27/12:06:09.76           0.21404406
2019-02-27/12:06:09.79           0.21424713
2019-02-27/12:06:09.82           0.21413985
2019-02-27/12:06:09.86           0.21429983
2019-02-27/12:06:09.89           0.21434328
2019-02-27/12:06:09.92           0.21475446
2019-02-27/12:06:09.95           0.21466787
2019-02-27/12:06:09.98           0.21476404
2019-02-27/12:06:10.01           0.21480651
2019-02-27/12:06:10.04           0.21489819
2019-02-27/12:06:10.07           0.21477406
2019-02-27/12:06:10.11           0.21523722
2019-02-27/12:06:10.14           0.21539904
2019-02-27/12:06:10.17           0.21553439
2019-02-27/12:06:10.20           0.21537682
2019-02-27/12:06:10.23           0.21553697
2019-02-27/12:06:10.26           0.21583128
2019-02-27/12:06:10.29           0.21603274
2019-02-27/12:06:10.32           0.21594039
2019-02-27/12:06:10.36           0.21632109
2019-02-27/12:06:10.39           0.21635982
2019-02-27/12:06:10.42           0.21655675
2019-02-27/12:06:10.45           0.21713545
2019-02-27/12:06:10.48           0.21783892
2019-02-27/12:06:10.51           0.21814552
2019-02-27/12:06:10.54           0.21844169
2019-02-27/12:06:10.57           0.21874281
2019-02-27/12:06:10.61           0.21932734
2019-02-27/12:06:10.64           0.21949547
2019-02-27/12:06:10.67           0.21955520
2019-02-27/12:06:10.70           0.21953431
2019-02-27/12:06:10.73           0.22009482
2019-02-27/12:06:10.76           0.22037441
2019-02-27/12:06:10.79           0.22074478
2019-02-27/12:06:10.82           0.22074644
2019-02-27/12:06:10.86           0.22104566
2019-02-27/12:06:10.89           0.22137516
2019-02-27/12:06:10.92           0.22179680
2019-02-27/12:06:10.95           0.22197528
2019-02-27/12:06:10.98           0.22251027
2019-02-27/12:06:11.01           0.22288543
2019-02-27/12:06:11.04           0.22337960
2019-02-27/12:06:11.07           0.22357068
2019-02-27/12:06:11.11           0.22435289
2019-02-27/12:06:11.14           0.22478086
2019-02-27/12:06:11.17           0.22517760
2019-02-27/12:06:11.20           0.22521599
2019-02-27/12:06:11.23           0.22566927
2019-02-27/12:06:11.26           0.22613969
2019-02-27/12:06:11.29           0.22636845
2019-02-27/12:06:11.32           0.22647358
2019-02-27/12:06:11.36           0.22709850
2019-02-27/12:06:11.39           0.22735366
2019-02-27/12:06:11.42           0.22754916
2019-02-27/12:06:11.45           0.22758169
2019-02-27/12:06:11.48           0.22817551
2019-02-27/12:06:11.51           0.22859083
2019-02-27/12:06:11.54           0.22901604
2019-02-27/12:06:11.57           0.22919321
2019-02-27/12:06:11.61           0.22974971
2019-02-27/12:06:11.64           0.23035781
2019-02-27/12:06:11.67           0.23091627
2019-02-27/12:06:11.70           0.23112597
2019-02-27/12:06:11.73           0.23195895
2019-02-27/12:06:11.76           0.23245874
2019-02-27/12:06:11.79           0.23293685
2019-02-27/12:06:11.82           0.23308491
2019-02-27/12:06:11.86           0.23351290
2019-02-27/12:06:11.89           0.23383159
2019-02-27/12:06:11.92           0.23410246
2019-02-27/12:06:11.95           0.23413785
2019-02-27/12:06:11.98           0.23463252
2019-02-27/12:06:12.01           0.23481674
2019-02-27/12:06:12.04           0.23505817
2019-02-27/12:06:12.07           0.23511850
2019-02-27/12:06:12.11           0.23573685
2019-02-27/12:06:12.14           0.23597403
2019-02-27/12:06:12.17           0.23614385
2019-02-27/12:06:12.20           0.23627142
2019-02-27/12:06:12.23           0.23680135
2019-02-27/12:06:12.26           0.23706935
2019-02-27/12:06:12.29           0.23740326
2019-02-27/12:06:12.32           0.23754627
2019-02-27/12:06:12.36           0.23827372
2019-02-27/12:06:12.39           0.23865590
2019-02-27/12:06:12.42           0.23880811
2019-02-27/12:06:12.45           0.23890771
2019-02-27/12:06:12.48           0.23945259
2019-02-27/12:06:12.51           0.23971183
2019-02-27/12:06:12.54           0.24016980
2019-02-27/12:06:12.57           0.24018880
2019-02-27/12:06:12.61           0.24063829
2019-02-27/12:06:12.64           0.24093980
2019-02-27/12:06:12.67           0.24117810
2019-02-27/12:06:12.70           0.24119690
2019-02-27/12:06:12.73           0.24171112
2019-02-27/12:06:12.76           0.24200931
2019-02-27/12:06:12.79           0.24238077
2019-02-27/12:06:12.82           0.24254913
2019-02-27/12:06:12.86           0.24335483
2019-02-27/12:06:12.89           0.24390846
2019-02-27/12:06:12.92           0.24417323
2019-02-27/12:06:12.95           0.24425459
2019-02-27/12:06:12.98           0.24512218
2019-02-27/12:06:13.01           0.24580222
2019-02-27/12:06:13.04           0.24623554
2019-02-27/12:06:13.07           0.24617002
2019-02-27/12:06:13.11           0.24678520
2019-02-27/12:06:13.14           0.24735954
2019-02-27/12:06:13.17           0.24771181
2019-02-27/12:06:13.20           0.24767450
2019-02-27/12:06:13.23           0.24799201
2019-02-27/12:06:13.26           0.24835676
2019-02-27/12:06:13.29           0.24876206
2019-02-27/12:06:13.32           0.24876926
2019-02-27/12:06:13.36           0.24923354
2019-02-27/12:06:13.39           0.24963062
2019-02-27/12:06:13.42           0.25016374
2019-02-27/12:06:13.45           0.25020437
2019-02-27/12:06:13.48           0.25078202
2019-02-27/12:06:13.51           0.25117344
2019-02-27/12:06:13.54           0.25164599
2019-02-27/12:06:13.57           0.25193879
2019-02-27/12:06:13.61           0.25264265
2019-02-27/12:06:13.64           0.25306740
2019-02-27/12:06:13.67           0.25353882
2019-02-27/12:06:13.70           0.25364552
2019-02-27/12:06:13.73           0.25406575
2019-02-27/12:06:13.76           0.25443173
2019-02-27/12:06:13.79           0.25490005
2019-02-27/12:06:13.82           0.25500375
2019-02-27/12:06:13.86           0.25561559
2019-02-27/12:06:13.89           0.25593459
2019-02-27/12:06:13.92           0.25602431
2019-02-27/12:06:13.95           0.25600026
2019-02-27/12:06:13.98           0.25678325
2019-02-27/12:06:14.01           0.25723376
2019-02-27/12:06:14.04           0.25744106
2019-02-27/12:06:14.07           0.25744510
2019-02-27/12:06:14.11           0.25805634
2019-02-27/12:06:14.14           0.25841158
2019-02-27/12:06:14.17           0.25888549
2019-02-27/12:06:14.20           0.25919366
2019-02-27/12:06:14.23           0.26008358
2019-02-27/12:06:14.26           0.26053968
2019-02-27/12:06:14.29           0.26077474
2019-02-27/12:06:14.32           0.26081155
2019-02-27/12:06:14.36           0.26155842
2019-02-27/12:06:14.39           0.26215394
2019-02-27/12:06:14.42           0.26269993
2019-02-27/12:06:14.45           0.26283810
2019-02-27/12:06:14.48           0.26336277
2019-02-27/12:06:14.51           0.26362480
2019-02-27/12:06:14.54           0.26396341
2019-02-27/12:06:14.57           0.26410539
2019-02-27/12:06:14.61           0.26456753
2019-02-27/12:06:14.64           0.26465957
2019-02-27/12:06:14.67           0.26468529
2019-02-27/12:06:14.70           0.26472979
2019-02-27/12:06:14.73           0.26542074
2019-02-27/12:06:14.76           0.26561841
2019-02-27/12:06:14.79           0.26602949
2019-02-27/12:06:14.82           0.26628887
2019-02-27/12:06:14.86           0.26674984
2019-02-27/12:06:14.89           0.26693776
2019-02-27/12:06:14.92           0.26740339
2019-02-27/12:06:14.95           0.26758121
2019-02-27/12:06:14.98           0.26825100
2019-02-27/12:06:15.01           0.26876016
2019-02-27/12:06:15.04           0.26908878
2019-02-27/12:06:15.07           0.26901191
2019-02-27/12:06:15.11           0.26960252
2019-02-27/12:06:15.14           0.27006586
2019-02-27/12:06:15.17           0.27049520
2019-02-27/12:06:15.20           0.27061601
2019-02-27/12:06:15.23           0.27099962
2019-02-27/12:06:15.26           0.27123298
2019-02-27/12:06:15.29           0.27165087
2019-02-27/12:06:15.32           0.27173147
2019-02-27/12:06:15.36           0.27233000
2019-02-27/12:06:15.39           0.27264309
2019-02-27/12:06:15.42           0.27300485
2019-02-27/12:06:15.45           0.27303040
2019-02-27/12:06:15.48           0.27372221
2019-02-27/12:06:15.51           0.27403405
2019-02-27/12:06:15.54           0.27419939
2019-02-27/12:06:15.57           0.27436553
2019-02-27/12:06:15.61           0.27509738
2019-02-27/12:06:15.64           0.27556638
2019-02-27/12:06:15.67           0.27590170
2019-02-27/12:06:15.70           0.27593325
2019-02-27/12:06:15.73           0.27670524
2019-02-27/12:06:15.76           0.27714070
2019-02-27/12:06:15.79           0.27742225
2019-02-27/12:06:15.82           0.27736168
2019-02-27/12:06:15.86           0.27794856
2019-02-27/12:06:15.89           0.27817927
2019-02-27/12:06:15.92           0.27827372
2019-02-27/12:06:15.95           0.27838787
2019-02-27/12:06:15.98           0.27904337
2019-02-27/12:06:16.01           0.27918923
2019-02-27/12:06:16.04           0.27943069
2019-02-27/12:06:16.07           0.27942874
2019-02-27/12:06:16.11           0.28008974
2019-02-27/12:06:16.14           0.28039880
2019-02-27/12:06:16.17           0.28068150
2019-02-27/12:06:16.20           0.28107326
2019-02-27/12:06:16.23           0.28181322
2019-02-27/12:06:16.26           0.28204273
2019-02-27/12:06:16.29           0.28239559
2019-02-27/12:06:16.32           0.28221109
2019-02-27/12:06:16.36           0.28279989
2019-02-27/12:06:16.39           0.28344983
2019-02-27/12:06:16.42           0.28390997
2019-02-27/12:06:16.45           0.28409793
2019-02-27/12:06:16.48           0.28469690
2019-02-27/12:06:16.51           0.28481258
2019-02-27/12:06:16.54           0.28492378
2019-02-27/12:06:16.57           0.28493394
2019-02-27/12:06:16.61           0.28570257
2019-02-27/12:06:16.64           0.28612720
2019-02-27/12:06:16.67           0.28645072
2019-02-27/12:06:16.70           0.28644365
2019-02-27/12:06:16.73           0.28711071
2019-02-27/12:06:16.76           0.28749881
2019-02-27/12:06:16.79           0.28769993
2019-02-27/12:06:16.82           0.28787035
2019-02-27/12:06:16.86           0.28863433
2019-02-27/12:06:16.89           0.28899379
2019-02-27/12:06:16.92           0.28950333
2019-02-27/12:06:16.95           0.28956621
2019-02-27/12:06:16.98           0.28999432
2019-02-27/12:06:17.01           0.29056780
2019-02-27/12:06:17.04           0.29125271
2019-02-27/12:06:17.07           0.29158070
2019-02-27/12:06:17.11           0.29240929
2019-02-27/12:06:17.14           0.29269860
2019-02-27/12:06:17.17           0.29302205
2019-02-27/12:06:17.20           0.29316899
2019-02-27/12:06:17.23           0.29392366
2019-02-27/12:06:17.26           0.29425727
2019-02-27/12:06:17.29           0.29446722
2019-02-27/12:06:17.32           0.29441737
2019-02-27/12:06:17.36           0.29489764
2019-02-27/12:06:17.39           0.29517065
2019-02-27/12:06:17.42           0.29554804
2019-02-27/12:06:17.45           0.29556173
2019-02-27/12:06:17.48           0.29608248
2019-02-27/12:06:17.51           0.29623118
2019-02-27/12:06:17.54           0.29648412
2019-02-27/12:06:17.57           0.29672804
2019-02-27/12:06:17.61           0.29738981
2019-02-27/12:06:17.64           0.29774188
2019-02-27/12:06:17.67           0.29821122
2019-02-27/12:06:17.70           0.29835590
2019-02-27/12:06:17.73           0.29919301
2019-02-27/12:06:17.76           0.29960763
2019-02-27/12:06:17.79           0.29994136
2019-02-27/12:06:17.82           0.30013032
2019-02-27/12:06:17.86           0.30096249
2019-02-27/12:06:17.89           0.30125991
2019-02-27/12:06:17.92           0.30146295
2019-02-27/12:06:17.95           0.30149701
2019-02-27/12:06:17.98           0.30209091
2019-02-27/12:06:18.01           0.30226753
2019-02-27/12:06:18.04           0.30242517
2019-02-27/12:06:18.07           0.30248954
2019-02-27/12:06:18.11           0.30301473
2019-02-27/12:06:18.14           0.30316611
2019-02-27/12:06:18.17           0.30332206
2019-02-27/12:06:18.20           0.30314131
2019-02-27/12:06:18.23           0.30376349
2019-02-27/12:06:18.26           0.30416758
2019-02-27/12:06:18.29           0.30453469
2019-02-27/12:06:18.32           0.30476781
2019-02-27/12:06:18.36           0.30541157
2019-02-27/12:06:18.39           0.30564385
2019-02-27/12:06:18.42           0.30604461
2019-02-27/12:06:18.45           0.30620262
2019-02-27/12:06:18.48           0.30699630
2019-02-27/12:06:18.51           0.30743770
2019-02-27/12:06:18.54           0.30782938
2019-02-27/12:06:18.57           0.30778282
2019-02-27/12:06:18.61           0.30838563
2019-02-27/12:06:18.64           0.30877582
2019-02-27/12:06:18.67           0.30913523
2019-02-27/12:06:18.70           0.30904790
2019-02-27/12:06:18.73           0.30969851
2019-02-27/12:06:18.76           0.31000672
2019-02-27/12:06:18.79           0.31036182
2019-02-27/12:06:18.82           0.31051598
2019-02-27/12:06:18.86           0.31104105
2019-02-27/12:06:18.89           0.31127122
2019-02-27/12:06:18.92           0.31148265
2019-02-27/12:06:18.95           0.31155015
2019-02-27/12:06:18.98           0.31227098
2019-02-27/12:06:19.01           0.31286178
2019-02-27/12:06:19.04           0.31347613
2019-02-27/12:06:19.07           0.31368164
2019-02-27/12:06:19.11           0.31441666
2019-02-27/12:06:19.14           0.31473042
2019-02-27/12:06:19.17           0.31521643
2019-02-27/12:06:19.20           0.31539281
2019-02-27/12:06:19.23           0.31614050
2019-02-27/12:06:19.26           0.31648443
2019-02-27/12:06:19.29           0.31684404
2019-02-27/12:06:19.32           0.31686916
2019-02-27/12:06:19.36           0.31741698
2019-02-27/12:06:19.39           0.31767824
2019-02-27/12:06:19.42           0.31781789
2019-02-27/12:06:19.45           0.31756559
2019-02-27/12:06:19.48           0.31795307
2019-02-27/12:06:19.51           0.31830977
2019-02-27/12:06:19.54           0.31869449
2019-02-27/12:06:19.57           0.31863780
2019-02-27/12:06:19.61           0.31941905
2019-02-27/12:06:19.64           0.31982068
2019-02-27/12:06:19.67           0.32022411
2019-02-27/12:06:19.70           0.32040417
2019-02-27/12:06:19.73           0.32115082
2019-02-27/12:06:19.76           0.32161173
2019-02-27/12:06:19.79           0.32203869
2019-02-27/12:06:19.82           0.32214033
2019-02-27/12:06:19.86           0.32273751
2019-02-27/12:06:19.89           0.32291717
2019-02-27/12:06:19.92           0.32303049
2019-02-27/12:06:19.95           0.32273966
2019-02-27/12:06:19.98           0.32300442
2019-02-27/12:06:20.01           0.32296686
2019-02-27/12:06:20.04           0.32317208
2019-02-27/12:06:20.07           0.32308151
2019-02-27/12:06:20.11           0.32350588
2019-02-27/12:06:20.14           0.32388100
2019-02-27/12:06:20.17           0.32424121
2019-02-27/12:06:20.20           0.32423302
2019-02-27/12:06:20.23           0.32497116
2019-02-27/12:06:20.26           0.32515883
2019-02-27/12:06:20.29           0.32565360
2019-02-27/12:06:20.32           0.32599852
2019-02-27/12:06:20.36           0.32671905
2019-02-27/12:06:20.39           0.32716874
2019-02-27/12:06:20.42           0.32758457
2019-02-27/12:06:20.45           0.32767614
2019-02-27/12:06:20.48           0.32820231
2019-02-27/12:06:20.51           0.32840619
2019-02-27/12:06:20.54           0.32871619
2019-02-27/12:06:20.57           0.32853884
2019-02-27/12:06:20.61           0.32903676
2019-02-27/12:06:20.64           0.32911498
2019-02-27/12:06:20.67           0.32936530
2019-02-27/12:06:20.70           0.32941149
2019-02-27/12:06:20.73           0.32995996
2019-02-27/12:06:20.76           0.33019308
2019-02-27/12:06:20.79           0.33048898
2019-02-27/12:06:20.82           0.33041653
2019-02-27/12:06:20.86           0.33102447
2019-02-27/12:06:20.89           0.33147481
2019-02-27/12:06:20.92           0.33184807
2019-02-27/12:06:20.95           0.33165706
2019-02-27/12:06:20.98           0.33221054
2019-02-27/12:06:21.01           0.33241800
2019-02-27/12:06:21.04           0.33261235
2019-02-27/12:06:21.07           0.33261453
2019-02-27/12:06:21.11           0.33310384
2019-02-27/12:06:21.14           0.33347301
2019-02-27/12:06:21.17           0.33351834
2019-02-27/12:06:21.20           0.33318233
2019-02-27/12:06:21.23           0.33386945
2019-02-27/12:06:21.26           0.33408472
2019-02-27/12:06:21.29           0.33434458
2019-02-27/12:06:21.32           0.33417276
2019-02-27/12:06:21.36           0.33471065
2019-02-27/12:06:21.39           0.33500102
2019-02-27/12:06:21.42           0.33505276
2019-02-27/12:06:21.45           0.33511740
2019-02-27/12:06:21.48           0.33611781
2019-02-27/12:06:21.51           0.33667313
2019-02-27/12:06:21.54           0.33719242
2019-02-27/12:06:21.57           0.33717038
2019-02-27/12:06:21.61           0.33776014
2019-02-27/12:06:21.64           0.33820651
2019-02-27/12:06:21.67           0.33875985
2019-02-27/12:06:21.70           0.33895477
2019-02-27/12:06:21.73           0.33966666
2019-02-27/12:06:21.76           0.34019083
2019-02-27/12:06:21.79           0.34064672
2019-02-27/12:06:21.82           0.34052169
2019-02-27/12:06:21.86           0.34108966
2019-02-27/12:06:21.89           0.34130349
2019-02-27/12:06:21.92           0.34155786
2019-02-27/12:06:21.95           0.34156980
2019-02-27/12:06:21.98           0.34219879
2019-02-27/12:06:22.01           0.34242199
2019-02-27/12:06:22.04           0.34285844
2019-02-27/12:06:22.07           0.34295639
2019-02-27/12:06:22.11           0.34365503
2019-02-27/12:06:22.14           0.34415243
2019-02-27/12:06:22.17           0.34450335
2019-02-27/12:06:22.20           0.34449604
2019-02-27/12:06:22.23           0.34517238
2019-02-27/12:06:22.26           0.34554375
2019-02-27/12:06:22.29           0.34588584
2019-02-27/12:06:22.32           0.34576663
2019-02-27/12:06:22.36           0.34628167
2019-02-27/12:06:22.39           0.34659030
2019-02-27/12:06:22.42           0.34688759
2019-02-27/12:06:22.45           0.34669122
2019-02-27/12:06:22.48           0.34709098
2019-02-27/12:06:22.51           0.34736887
2019-02-27/12:06:22.54           0.34778347
2019-02-27/12:06:22.57           0.34775550
2019-02-27/12:06:22.61           0.34834614
2019-02-27/12:06:22.64           0.34864174
2019-02-27/12:06:22.67           0.34883943
2019-02-27/12:06:22.70           0.34877727
2019-02-27/12:06:22.73           0.34970631
2019-02-27/12:06:22.76           0.35019668
2019-02-27/12:06:22.79           0.35064832
2019-02-27/12:06:22.82           0.35069821
2019-02-27/12:06:22.86           0.35147985
2019-02-27/12:06:22.89           0.35191963
2019-02-27/12:06:22.92           0.35226752
2019-02-27/12:06:22.95           0.35250524
2019-02-27/12:06:22.98           0.35333773
2019-02-27/12:06:23.01           0.35374972
2019-02-27/12:06:23.04           0.35425639
2019-02-27/12:06:23.07           0.35419580
2019-02-27/12:06:23.11           0.35484183
2019-02-27/12:06:23.14           0.35527571
2019-02-27/12:06:23.17           0.35546942
2019-02-27/12:06:23.20           0.35524937
2019-02-27/12:06:23.23           0.35577369
2019-02-27/12:06:23.26           0.35590388
2019-02-27/12:06:23.29           0.35608790
2019-02-27/12:06:23.32           0.35586946
2019-02-27/12:06:23.36           0.35629663
2019-02-27/12:06:23.39           0.35641345
2019-02-27/12:06:23.42           0.35670814
2019-02-27/12:06:23.45           0.35651688
2019-02-27/12:06:23.48           0.35700658
2019-02-27/12:06:23.51           0.35709410
2019-02-27/12:06:23.54           0.35706173
2019-02-27/12:06:23.57           0.35707511
2019-02-27/12:06:23.61           0.35763311
2019-02-27/12:06:23.64           0.35789227
2019-02-27/12:06:23.67           0.35825813
2019-02-27/12:06:23.70           0.35807438
2019-02-27/12:06:23.73           0.35863112
2019-02-27/12:06:23.76           0.35887376
2019-02-27/12:06:23.79           0.35923305
2019-02-27/12:06:23.82           0.35929732
2019-02-27/12:06:23.86           0.35985545
2019-02-27/12:06:23.89           0.36009414
2019-02-27/12:06:23.92           0.36055041
2019-02-27/12:06:23.95           0.36064327
2019-02-27/12:06:23.98           0.36131418
2019-02-27/12:06:24.01           0.36152798
2019-02-27/12:06:24.04           0.36196211
2019-02-27/12:06:24.07           0.36221893
2019-02-27/12:06:24.11           0.36292879
2019-02-27/12:06:24.14           0.36322584
2019-02-27/12:06:24.17           0.36359851
2019-02-27/12:06:24.20           0.36359370
2019-02-27/12:06:24.23           0.36443277
2019-02-27/12:06:24.26           0.36481186
2019-02-27/12:06:24.29           0.36503812
2019-02-27/12:06:24.32           0.36495277
2019-02-27/12:06:24.36           0.36554910
2019-02-27/12:06:24.39           0.36593648
2019-02-27/12:06:24.42           0.36619076
2019-02-27/12:06:24.45           0.36598334
2019-02-27/12:06:24.48           0.36671537
2019-02-27/12:06:24.51           0.36709019
2019-02-27/12:06:24.54           0.36746742
2019-02-27/12:06:24.57           0.36740938
2019-02-27/12:06:24.61           0.36807068
2019-02-27/12:06:24.64           0.36838520
2019-02-27/12:06:24.67           0.36854404
2019-02-27/12:06:24.70           0.36840677
2019-02-27/12:06:24.73           0.36917688
2019-02-27/12:06:24.76           0.36949258
2019-02-27/12:06:24.79           0.36962655
2019-02-27/12:06:24.82           0.36946247
2019-02-27/12:06:24.86           0.37007940
2019-02-27/12:06:24.89           0.37027961
2019-02-27/12:06:24.92           0.37049212
2019-02-27/12:06:24.95           0.37043817
2019-02-27/12:06:24.98           0.37109463
2019-02-27/12:06:25.01           0.37146644
2019-02-27/12:06:25.04           0.37194964
2019-02-27/12:06:25.07           0.37233270
2019-02-27/12:06:25.11           0.37333888
2019-02-27/12:06:25.14           0.37361416
2019-02-27/12:06:25.17           0.37401596
2019-02-27/12:06:25.20           0.37386390
2019-02-27/12:06:25.23           0.37438819
2019-02-27/12:06:25.26           0.37496028
2019-02-27/12:06:25.29           0.37532498
2019-02-27/12:06:25.32           0.37525000
2019-02-27/12:06:25.36           0.37582416
2019-02-27/12:06:25.39           0.37583914
2019-02-27/12:06:25.42           0.37613607
2019-02-27/12:06:25.45           0.37619664
2019-02-27/12:06:25.48           0.37694122
2019-02-27/12:06:25.51           0.37731964
2019-02-27/12:06:25.54           0.37763900
2019-02-27/12:06:25.57           0.37757785
2019-02-27/12:06:25.61           0.37823062
2019-02-27/12:06:25.64           0.37843557
2019-02-27/12:06:25.67           0.37889420
2019-02-27/12:06:25.70           0.37900081
2019-02-27/12:06:25.73           0.37965440
2019-02-27/12:06:25.76           0.38005493
2019-02-27/12:06:25.79           0.38035792
2019-02-27/12:06:25.82           0.38029074
2019-02-27/12:06:25.86           0.38104379
2019-02-27/12:06:25.89           0.38132702
2019-02-27/12:06:25.92           0.38156535
2019-02-27/12:06:25.95           0.38145793
2019-02-27/12:06:25.98           0.38200602
2019-02-27/12:06:26.01           0.38213464
2019-02-27/12:06:26.04           0.38206567
2019-02-27/12:06:26.07           0.38164599
2019-02-27/12:06:26.11           0.38220360
2019-02-27/12:06:26.14           0.38226293
2019-02-27/12:06:26.17           0.38251233
2019-02-27/12:06:26.20           0.38238076
2019-02-27/12:06:26.23           0.38287129
2019-02-27/12:06:26.26           0.38324160
2019-02-27/12:06:26.29           0.38358865
2019-02-27/12:06:26.32           0.38362064
2019-02-27/12:06:26.36           0.38447424
2019-02-27/12:06:26.39           0.38493965
2019-02-27/12:06:26.42           0.38538639
2019-02-27/12:06:26.45           0.38543375
2019-02-27/12:06:26.48           0.38621292
2019-02-27/12:06:26.51           0.38654015
2019-02-27/12:06:26.54           0.38681935
2019-02-27/12:06:26.57           0.38683573
2019-02-27/12:06:26.61           0.38767011
2019-02-27/12:06:26.64           0.38798757
2019-02-27/12:06:26.67           0.38814076
2019-02-27/12:06:26.70           0.38777784
2019-02-27/12:06:26.73           0.38836403
2019-02-27/12:06:26.76           0.38882759
2019-02-27/12:06:26.79           0.38914500
2019-02-27/12:06:26.82           0.38904983
2019-02-27/12:06:26.86           0.38979877
2019-02-27/12:06:26.89           0.39017068
2019-02-27/12:06:26.92           0.39048798
2019-02-27/12:06:26.95           0.39027417
2019-02-27/12:06:26.98           0.39104777
2019-02-27/12:06:27.01           0.39154199
2019-02-27/12:06:27.04           0.39200275
2019-02-27/12:06:27.07           0.39222063
2019-02-27/12:06:27.11           0.39293932
2019-02-27/12:06:27.14           0.39320855
2019-02-27/12:06:27.17           0.39343791
2019-02-27/12:06:27.20           0.39327537
2019-02-27/12:06:27.23           0.39418716
2019-02-27/12:06:27.26           0.39442851
2019-02-27/12:06:27.29           0.39437424
2019-02-27/12:06:27.32           0.39386972
2019-02-27/12:06:27.36           0.39426845
2019-02-27/12:06:27.39           0.39448329
2019-02-27/12:06:27.42           0.39463515
2019-02-27/12:06:27.45           0.39446001
2019-02-27/12:06:27.48           0.39496869
2019-02-27/12:06:27.51           0.39500091
2019-02-27/12:06:27.54           0.39527475
2019-02-27/12:06:27.57           0.39542401
2019-02-27/12:06:27.61           0.39634926
2019-02-27/12:06:27.64           0.39661610
2019-02-27/12:06:27.67           0.39682854
2019-02-27/12:06:27.70           0.39705856
2019-02-27/12:06:27.73           0.39795611
2019-02-27/12:06:27.76           0.39822749
2019-02-27/12:06:27.79           0.39856258
2019-02-27/12:06:27.82           0.39844723
2019-02-27/12:06:27.86           0.39914206
2019-02-27/12:06:27.89           0.39942884
2019-02-27/12:06:27.92           0.39961962
2019-02-27/12:06:27.95           0.39951906
2019-02-27/12:06:27.98           0.40012544
2019-02-27/12:06:28.01           0.40029608
2019-02-27/12:06:28.04           0.40055844
2019-02-27/12:06:28.07           0.40044514
2019-02-27/12:06:28.11           0.40112561
2019-02-27/12:06:28.14           0.40144816
2019-02-27/12:06:28.17           0.40189965
2019-02-27/12:06:28.20           0.40195388
2019-02-27/12:06:28.23           0.40278216
2019-02-27/12:06:28.26           0.40326238
2019-02-27/12:06:28.29           0.40369598
2019-02-27/12:06:28.32           0.40384449
2019-02-27/12:06:28.36           0.40460644
2019-02-27/12:06:28.39           0.40485120
2019-02-27/12:06:28.42           0.40523362
2019-02-27/12:06:28.45           0.40508751
2019-02-27/12:06:28.48           0.40571569
2019-02-27/12:06:28.51           0.40595624
2019-02-27/12:06:28.54           0.40603903
2019-02-27/12:06:28.57           0.40569518
2019-02-27/12:06:28.61           0.40616853
2019-02-27/12:06:28.64           0.40635132
2019-02-27/12:06:28.67           0.40650314
2019-02-27/12:06:28.70           0.40617230
2019-02-27/12:06:28.73           0.40674116
2019-02-27/12:06:28.76           0.40695034
2019-02-27/12:06:28.79           0.40710924
2019-02-27/12:06:28.82           0.40707569
2019-02-27/12:06:28.86           0.40785128
2019-02-27/12:06:28.89           0.40817188
2019-02-27/12:06:28.92           0.40843686
2019-02-27/12:06:28.95           0.40827828
2019-02-27/12:06:28.98           0.40916362
2019-02-27/12:06:29.01           0.40950562
2019-02-27/12:06:29.04           0.40989029
2019-02-27/12:06:29.07           0.40987111
2019-02-27/12:06:29.11           0.41043972
2019-02-27/12:06:29.14           0.41077270
2019-02-27/12:06:29.17           0.41100932
2019-02-27/12:06:29.20           0.41082816
2019-02-27/12:06:29.23           0.41154420
2019-02-27/12:06:29.26           0.41166369
2019-02-27/12:06:29.29           0.41174595
2019-02-27/12:06:29.32           0.41160308
2019-02-27/12:06:29.36           0.41236740
2019-02-27/12:06:29.39           0.41284552
2019-02-27/12:06:29.42           0.41314316
2019-02-27/12:06:29.45           0.41286794
2019-02-27/12:06:29.48           0.41348452
2019-02-27/12:06:29.51           0.41380005
2019-02-27/12:06:29.54           0.41412603
2019-02-27/12:06:29.57           0.41381549
2019-02-27/12:06:29.61           0.41441817
2019-02-27/12:06:29.64           0.41476480
2019-02-27/12:06:29.67           0.41493145
2019-02-27/12:06:29.70           0.41453520
2019-02-27/12:06:29.73           0.41494935
2019-02-27/12:06:29.76           0.41500052
2019-02-27/12:06:29.79           0.41514673
2019-02-27/12:06:29.82           0.41492557
2019-02-27/12:06:29.86           0.41526722
2019-02-27/12:06:29.89           0.41515666
2019-02-27/12:06:29.92           0.41506123
2019-02-27/12:06:29.95           0.41451795
2019-02-27/12:06:29.98           0.41492998
2019-02-27/12:06:30.01           0.41503965
2019-02-27/12:06:30.04           0.41513396
2019-02-27/12:06:30.07           0.41497935
2019-02-27/12:06:30.11           0.41562335
2019-02-27/12:06:30.14           0.41571824
2019-02-27/12:06:30.17           0.41598463
2019-02-27/12:06:30.20           0.41578236
2019-02-27/12:06:30.23           0.41619560
2019-02-27/12:06:30.26           0.41650502
2019-02-27/12:06:30.29           0.41694199
2019-02-27/12:06:30.32           0.41682506
2019-02-27/12:06:30.36           0.41751240
2019-02-27/12:06:30.39           0.41772334
2019-02-27/12:06:30.42           0.41792833
2019-02-27/12:06:30.45           0.41767308
2019-02-27/12:06:30.48           0.41830543
2019-02-27/12:06:30.51           0.41874067
2019-02-27/12:06:30.54           0.41911669
2019-02-27/12:06:30.57           0.41891490
2019-02-27/12:06:30.61           0.41955926
2019-02-27/12:06:30.64           0.41980700
2019-02-27/12:06:30.67           0.42009329
2019-02-27/12:06:30.70           0.42004993
2019-02-27/12:06:30.73           0.42070828
2019-02-27/12:06:30.76           0.42092373
2019-02-27/12:06:30.79           0.42101783
2019-02-27/12:06:30.82           0.42077879
2019-02-27/12:06:30.86           0.42162867
2019-02-27/12:06:30.89           0.42196924
2019-02-27/12:06:30.92           0.42223723
2019-02-27/12:06:30.95           0.42207926
2019-02-27/12:06:30.98           0.42275782
2019-02-27/12:06:31.01           0.42304111
2019-02-27/12:06:31.04           0.42330797
2019-02-27/12:06:31.07           0.42315948
2019-02-27/12:06:31.11           0.42379881
2019-02-27/12:06:31.14           0.42402218
2019-02-27/12:06:31.17           0.42425547
2019-02-27/12:06:31.20           0.42399476
2019-02-27/12:06:31.23           0.42453193
2019-02-27/12:06:31.26           0.42471193
2019-02-27/12:06:31.29           0.42478030
2019-02-27/12:06:31.32           0.42460087
2019-02-27/12:06:31.36           0.42542275
2019-02-27/12:06:31.39           0.42582662
2019-02-27/12:06:31.42           0.42611947
2019-02-27/12:06:31.45           0.42593869
2019-02-27/12:06:31.48           0.42663353
2019-02-27/12:06:31.51           0.42700294
2019-02-27/12:06:31.54           0.42732136
2019-02-27/12:06:31.57           0.42716561
2019-02-27/12:06:31.61           0.42792365
2019-02-27/12:06:31.64           0.42830303
2019-02-27/12:06:31.67           0.42873394
2019-02-27/12:06:31.70           0.42853058
2019-02-27/12:06:31.73           0.42913350
2019-02-27/12:06:31.76           0.42939458
2019-02-27/12:06:31.79           0.42962914
2019-02-27/12:06:31.82           0.42951731
2019-02-27/12:06:31.86           0.43023225
2019-02-27/12:06:31.89           0.43045862
2019-02-27/12:06:31.92           0.43069514
2019-02-27/12:06:31.95           0.43058047
2019-02-27/12:06:31.98           0.43120119
2019-02-27/12:06:32.01           0.43118186
2019-02-27/12:06:32.04           0.43119241
2019-02-27/12:06:32.07           0.43092604
2019-02-27/12:06:32.11           0.43154621
2019-02-27/12:06:32.14           0.43190165
2019-02-27/12:06:32.17           0.43202323
2019-02-27/12:06:32.20           0.43136654
2019-02-27/12:06:32.23           0.43169434
2019-02-27/12:06:32.26           0.43175242
2019-02-27/12:06:32.29           0.43193888
2019-02-27/12:06:32.32           0.43201796
2019-02-27/12:06:32.36           0.43280545
2019-02-27/12:06:32.39           0.43287195
2019-02-27/12:06:32.42           0.43297824
2019-02-27/12:06:32.45           0.43272755
2019-02-27/12:06:32.48           0.43359504
2019-02-27/12:06:32.51           0.43403618
2019-02-27/12:06:32.54           0.43433171
2019-02-27/12:06:32.57           0.43418709
2019-02-27/12:06:32.61           0.43476111
2019-02-27/12:06:32.64           0.43499750
2019-02-27/12:06:32.67           0.43548073
2019-02-27/12:06:32.70           0.43555314
2019-02-27/12:06:32.73           0.43630548
2019-02-27/12:06:32.76           0.43654070
2019-02-27/12:06:32.79           0.43667130
2019-02-27/12:06:32.82           0.43643757
2019-02-27/12:06:32.86           0.43729244
2019-02-27/12:06:32.89           0.43767398
2019-02-27/12:06:32.92           0.43778119
2019-02-27/12:06:32.95           0.43760055
2019-02-27/12:06:32.98           0.43829803
2019-02-27/12:06:33.01           0.43843189
2019-02-27/12:06:33.04           0.43872553
2019-02-27/12:06:33.07           0.43865636
2019-02-27/12:06:33.11           0.43938101
2019-02-27/12:06:33.14           0.43972442
2019-02-27/12:06:33.17           0.44000348
2019-02-27/12:06:33.20           0.43981311
2019-02-27/12:06:33.23           0.44040122
2019-02-27/12:06:33.26           0.44047333
2019-02-27/12:06:33.29           0.44062552
2019-02-27/12:06:33.32           0.44031269
2019-02-27/12:06:33.36           0.44090874
2019-02-27/12:06:33.39           0.44111174
2019-02-27/12:06:33.42           0.44118012
2019-02-27/12:06:33.45           0.44076958
2019-02-27/12:06:33.48           0.44125885
2019-02-27/12:06:33.51           0.44151268
2019-02-27/12:06:33.54           0.44176004
2019-02-27/12:06:33.57           0.44157300
2019-02-27/12:06:33.61           0.44240204
2019-02-27/12:06:33.64           0.44278253
2019-02-27/12:06:33.67           0.44326232
2019-02-27/12:06:33.70           0.44331393
2019-02-27/12:06:33.73           0.44413824
2019-02-27/12:06:33.76           0.44443000
2019-02-27/12:06:33.79           0.44468317
2019-02-27/12:06:33.82           0.44494577
2019-02-27/12:06:33.86           0.44513182
2019-02-27/12:06:33.89           0.44554312
2019-02-27/12:06:33.92           0.44590942
2019-02-27/12:06:33.95           0.44597115
2019-02-27/12:06:33.98           0.44605714
2019-02-27/12:06:34.01           0.44628063
2019-02-27/12:06:34.04           0.44636366
2019-02-27/12:06:34.07           0.44653219
2019-02-27/12:06:34.11           0.44673247
2019-02-27/12:06:34.14           0.44698737
2019-02-27/12:06:34.17           0.44745664
2019-02-27/12:06:34.20           0.44782417
2019-02-27/12:06:34.23           0.44807304
2019-02-27/12:06:34.26           0.44819339
2019-02-27/12:06:34.29           0.44835893
2019-02-27/12:06:34.32           0.44844471
2019-02-27/12:06:34.36           0.44870543
2019-02-27/12:06:34.39           0.44908516
2019-02-27/12:06:34.42           0.44931167
2019-02-27/12:06:34.45           0.44940471
2019-02-27/12:06:34.48           0.44920760
2019-02-27/12:06:34.51           0.44914220
2019-02-27/12:06:34.54           0.44930048
2019-02-27/12:06:34.57           0.44949062
2019-02-27/12:06:34.61           0.44966427
2019-02-27/12:06:34.64           0.44956064
2019-02-27/12:06:34.67           0.44935363
2019-02-27/12:06:34.70           0.44939902
2019-02-27/12:06:34.73           0.44945095
2019-02-27/12:06:34.76           0.44950090
2019-02-27/12:06:34.79           0.44967100
2019-02-27/12:06:34.82           0.44976764
2019-02-27/12:06:34.86           0.44932836
2019-02-27/12:06:34.89           0.44977862
2019-02-27/12:06:34.92           0.44999136
2019-02-27/12:06:34.95           0.45033548
2019-02-27/12:06:34.98           0.45021127
2019-02-27/12:06:35.01           0.45103708
2019-02-27/12:06:35.04           0.45134875
2019-02-27/12:06:35.07           0.45156397
2019-02-27/12:06:35.11           0.45145531
2019-02-27/12:06:35.14           0.45216595
2019-02-27/12:06:35.17           0.45236881
2019-02-27/12:06:35.20           0.45258489
2019-02-27/12:06:35.23           0.45234375
2019-02-27/12:06:35.26           0.45295784
2019-02-27/12:06:35.29           0.45312223
2019-02-27/12:06:35.32           0.45314833
2019-02-27/12:06:35.36           0.45275453
2019-02-27/12:06:35.39           0.45340133
2019-02-27/12:06:35.42           0.45353871
2019-02-27/12:06:35.45           0.45365874
2019-02-27/12:06:35.48           0.45331113
2019-02-27/12:06:35.51           0.45383945
2019-02-27/12:06:35.54           0.45411868
2019-02-27/12:06:35.57           0.45440996
2019-02-27/12:06:35.61           0.45408825
2019-02-27/12:06:35.64           0.45467172
2019-02-27/12:06:35.67           0.45490117
2019-02-27/12:06:35.70           0.45510845
2019-02-27/12:06:35.73           0.45499434
2019-02-27/12:06:35.76           0.45575587
2019-02-27/12:06:35.79           0.45589088
2019-02-27/12:06:35.82           0.45597217
2019-02-27/12:06:35.86           0.45554985
2019-02-27/12:06:35.89           0.45604246
2019-02-27/12:06:35.92           0.45609455
2019-02-27/12:06:35.95           0.45621984
2019-02-27/12:06:35.98           0.45593849
2019-02-27/12:06:36.01           0.45630948
2019-02-27/12:06:36.04           0.45629204
2019-02-27/12:06:36.07           0.45640782
2019-02-27/12:06:36.11           0.45607642
2019-02-27/12:06:36.14           0.45678106
2019-02-27/12:06:36.17           0.45701835
2019-02-27/12:06:36.20           0.45728166
2019-02-27/12:06:36.23           0.45720852
2019-02-27/12:06:36.26           0.45795908
2019-02-27/12:06:36.29           0.45815754
2019-02-27/12:06:36.32           0.45826317
2019-02-27/12:06:36.36           0.45821593
2019-02-27/12:06:36.39           0.45909406
2019-02-27/12:06:36.42           0.45921467
2019-02-27/12:06:36.45           0.45933225
2019-02-27/12:06:36.48           0.45891688
2019-02-27/12:06:36.51           0.45944155
2019-02-27/12:06:36.54           0.45966702
2019-02-27/12:06:36.57           0.45995863
2019-02-27/12:06:36.61           0.45967156
2019-02-27/12:06:36.64           0.46015034
2019-02-27/12:06:36.67           0.46023358
2019-02-27/12:06:36.70           0.46033669
2019-02-27/12:06:36.73           0.46010180
2019-02-27/12:06:36.76           0.46078904
2019-02-27/12:06:36.79           0.46096847
2019-02-27/12:06:36.82           0.46106162
2019-02-27/12:06:36.86           0.46073160
2019-02-27/12:06:36.89           0.46141717
2019-02-27/12:06:36.92           0.46181537
2019-02-27/12:06:36.95           0.46212753
2019-02-27/12:06:36.98           0.46163932
2019-02-27/12:06:37.01           0.46195839
2019-02-27/12:06:37.04           0.46194912
2019-02-27/12:06:37.07           0.46211001
2019-02-27/12:06:37.11           0.46187552
2019-02-27/12:06:37.14           0.46237357
2019-02-27/12:06:37.17           0.46226712
2019-02-27/12:06:37.20           0.46208883
2019-02-27/12:06:37.23           0.46145746
2019-02-27/12:06:37.26           0.46180679
2019-02-27/12:06:37.29           0.46181804
2019-02-27/12:06:37.32           0.46178969
2019-02-27/12:06:37.36           0.46152326
2019-02-27/12:06:37.39           0.46216476
2019-02-27/12:06:37.42           0.46217085
2019-02-27/12:06:37.45           0.46215387
2019-02-27/12:06:37.48           0.46177636
2019-02-27/12:06:37.51           0.46246208
2019-02-27/12:06:37.54           0.46275348
2019-02-27/12:06:37.57           0.46311330
2019-02-27/12:06:37.61           0.46288781
2019-02-27/12:06:37.64           0.46345161
2019-02-27/12:06:37.67           0.46354253
2019-02-27/12:06:37.70           0.46374373
2019-02-27/12:06:37.73           0.46359920
2019-02-27/12:06:37.76           0.46418039
2019-02-27/12:06:37.79           0.46434597
2019-02-27/12:06:37.82           0.46436863
2019-02-27/12:06:37.86           0.46410358
2019-02-27/12:06:37.89           0.46487880
2019-02-27/12:06:37.92           0.46480875
2019-02-27/12:06:37.95           0.46463243
2019-02-27/12:06:37.98           0.46408559
2019-02-27/12:06:38.01           0.46472892
2019-02-27/12:06:38.04           0.46513995
2019-02-27/12:06:38.07           0.46531988
2019-02-27/12:06:38.11           0.46488098
2019-02-27/12:06:38.14           0.46531028
2019-02-27/12:06:38.17           0.46540754
2019-02-27/12:06:38.20           0.46576102
2019-02-27/12:06:38.23           0.46563465
2019-02-27/12:06:38.26           0.46634729
2019-02-27/12:06:38.29           0.46655450
2019-02-27/12:06:38.32           0.46678460
2019-02-27/12:06:38.36           0.46656859
2019-02-27/12:06:38.39           0.46710169
2019-02-27/12:06:38.42           0.46715890
2019-02-27/12:06:38.45           0.46733189
2019-02-27/12:06:38.48           0.46702086
2019-02-27/12:06:38.51           0.46752844
2019-02-27/12:06:38.54           0.46756961
2019-02-27/12:06:38.57           0.46770980
2019-02-27/12:06:38.61           0.46764794
2019-02-27/12:06:38.64           0.46852165
2019-02-27/12:06:38.67           0.46886568
2019-02-27/12:06:38.70           0.46910293
2019-02-27/12:06:38.73           0.46893387
2019-02-27/12:06:38.76           0.46981775
2019-02-27/12:06:38.79           0.47035844
2019-02-27/12:06:38.82           0.47098966
2019-02-27/12:06:38.86           0.47093228
2019-02-27/12:06:38.89           0.47169582
2019-02-27/12:06:38.92           0.47191189
2019-02-27/12:06:38.95           0.47210066
2019-02-27/12:06:38.98           0.47194163
2019-02-27/12:06:39.01           0.47264505
2019-02-27/12:06:39.04           0.47289836
2019-02-27/12:06:39.07           0.47303543
2019-02-27/12:06:39.11           0.47256121
2019-02-27/12:06:39.14           0.47313275
2019-02-27/12:06:39.17           0.47327303
2019-02-27/12:06:39.20           0.47332491
2019-02-27/12:06:39.23           0.47285122
2019-02-27/12:06:39.26           0.47334290
2019-02-27/12:06:39.29           0.47344728
2019-02-27/12:06:39.32           0.47363107
2019-02-27/12:06:39.36           0.47343846
2019-02-27/12:06:39.39           0.47410766
2019-02-27/12:06:39.42           0.47439728
2019-02-27/12:06:39.45           0.47458431
2019-02-27/12:06:39.48           0.47426264
2019-02-27/12:06:39.51           0.47493744
2019-02-27/12:06:39.54           0.47508070
2019-02-27/12:06:39.57           0.47504885
2019-02-27/12:06:39.61           0.47452533
2019-02-27/12:06:39.64           0.47495633
2019-02-27/12:06:39.67           0.47495936
2019-02-27/12:06:39.70           0.47503763
2019-02-27/12:06:39.73           0.47452367
2019-02-27/12:06:39.76           0.47495832
2019-02-27/12:06:39.79           0.47501498
2019-02-27/12:06:39.82           0.47485616
2019-02-27/12:06:39.86           0.47440097
2019-02-27/12:06:39.89           0.47490418
2019-02-27/12:06:39.92           0.47499128
2019-02-27/12:06:39.95           0.47513165
2019-02-27/12:06:39.98           0.47466574
2019-02-27/12:06:40.01           0.47519499
2019-02-27/12:06:40.04           0.47513514
2019-02-27/12:06:40.07           0.47524309
2019-02-27/12:06:40.11           0.47494651
2019-02-27/12:06:40.14           0.47542377
2019-02-27/12:06:40.17           0.47544792
2019-02-27/12:06:40.20           0.47542513
2019-02-27/12:06:40.23           0.47499419
2019-02-27/12:06:40.26           0.47557267
2019-02-27/12:06:40.29           0.47577954
2019-02-27/12:06:40.32           0.47597928
2019-02-27/12:06:40.36           0.47566607
2019-02-27/12:06:40.39           0.47613167
2019-02-27/12:06:40.42           0.47613958
2019-02-27/12:06:40.45           0.47641433
2019-02-27/12:06:40.48           0.47630983
2019-02-27/12:06:40.51           0.47689449
2019-02-27/12:06:40.54           0.47698093
2019-02-27/12:06:40.57           0.47705200
2019-02-27/12:06:40.61           0.47661030
2019-02-27/12:06:40.64           0.47712607
2019-02-27/12:06:40.67           0.47720146
2019-02-27/12:06:40.70           0.47702116
2019-02-27/12:06:40.73           0.47630218
2019-02-27/12:06:40.76           0.47675799
2019-02-27/12:06:40.79           0.47695953
2019-02-27/12:06:40.82           0.47732703
2019-02-27/12:06:40.86           0.47713705
2019-02-27/12:06:40.89           0.47759863
2019-02-27/12:06:40.92           0.47758987
2019-02-27/12:06:40.95           0.47784812
2019-02-27/12:06:40.98           0.47794967
2019-02-27/12:06:41.01           0.47898020
2019-02-27/12:06:41.04           0.47941303
2019-02-27/12:06:41.07           0.47964699
2019-02-27/12:06:41.11           0.47921671
2019-02-27/12:06:41.14           0.47998460
2019-02-27/12:06:41.17           0.48039360
2019-02-27/12:06:41.20           0.48076628
2019-02-27/12:06:41.23           0.48088561
2019-02-27/12:06:41.26           0.48176261
2019-02-27/12:06:41.29           0.48206556
2019-02-27/12:06:41.32           0.48252558
2019-02-27/12:06:41.36           0.48239621
2019-02-27/12:06:41.39           0.48317549
2019-02-27/12:06:41.42           0.48353955
2019-02-27/12:06:41.45           0.48381045
2019-02-27/12:06:41.48           0.48365900
2019-02-27/12:06:41.51           0.48452969
2019-02-27/12:06:41.54           0.48479596
2019-02-27/12:06:41.57           0.48510064
2019-02-27/12:06:41.61           0.48496733
2019-02-27/12:06:41.64           0.48560617
2019-02-27/12:06:41.67           0.48592025
2019-02-27/12:06:41.70           0.48641076
2019-02-27/12:06:41.73           0.48642117
2019-02-27/12:06:41.76           0.48731947
2019-02-27/12:06:41.79           0.48763375
2019-02-27/12:06:41.82           0.48788226
2019-02-27/12:06:41.86           0.48755061
2019-02-27/12:06:41.89           0.48818909
2019-02-27/12:06:41.92           0.48858680
2019-02-27/12:06:41.95           0.48890008
2019-02-27/12:06:41.98           0.48857541
2019-02-27/12:06:42.01           0.48925068
2019-02-27/12:06:42.04           0.48932849
2019-02-27/12:06:42.07           0.48958392
2019-02-27/12:06:42.11           0.48939204
2019-02-27/12:06:42.14           0.49000163
2019-02-27/12:06:42.17           0.49025595
2019-02-27/12:06:42.20           0.49036236
2019-02-27/12:06:42.23           0.48996832
2019-02-27/12:06:42.26           0.49064603
2019-02-27/12:06:42.29           0.49092718
2019-02-27/12:06:42.32           0.49132098
2019-02-27/12:06:42.36           0.49111052
2019-02-27/12:06:42.39           0.49173397
2019-02-27/12:06:42.42           0.49192091
2019-02-27/12:06:42.45           0.49217977
2019-02-27/12:06:42.48           0.49208808
2019-02-27/12:06:42.51           0.49291103
2019-02-27/12:06:42.54           0.49313864
2019-02-27/12:06:42.57           0.49334627
2019-02-27/12:06:42.61           0.49300486
2019-02-27/12:06:42.64           0.49350157
2019-02-27/12:06:42.67           0.49358500
2019-02-27/12:06:42.70           0.49367010
2019-02-27/12:06:42.73           0.49332123
2019-02-27/12:06:42.76           0.49405656
2019-02-27/12:06:42.79           0.49420030
2019-02-27/12:06:42.82           0.49427494
2019-02-27/12:06:42.86           0.49376067
2019-02-27/12:06:42.89           0.49423696
2019-02-27/12:06:42.92           0.49451757
2019-02-27/12:06:42.95           0.49486166
2019-02-27/12:06:42.98           0.49467735
2019-02-27/12:06:43.01           0.49528915
2019-02-27/12:06:43.04           0.49529429
2019-02-27/12:06:43.07           0.49537932
2019-02-27/12:06:43.11           0.49501794
2019-02-27/12:06:43.14           0.49566256
2019-02-27/12:06:43.17           0.49573581
2019-02-27/12:06:43.20           0.49567614
2019-02-27/12:06:43.23           0.49518314
2019-02-27/12:06:43.26           0.49567166
2019-02-27/12:06:43.29           0.49566554
2019-02-27/12:06:43.32           0.49556362
2019-02-27/12:06:43.36           0.49498055
2019-02-27/12:06:43.39           0.49547247
2019-02-27/12:06:43.42           0.49540978
2019-02-27/12:06:43.45           0.49546138
2019-02-27/12:06:43.48           0.49516102
2019-02-27/12:06:43.51           0.49577190
2019-02-27/12:06:43.54           0.49595967
2019-02-27/12:06:43.57           0.49611735
2019-02-27/12:06:43.61           0.49591283
2019-02-27/12:06:43.64           0.49676043
2019-02-27/12:06:43.67           0.49707053
2019-02-27/12:06:43.70           0.49728941
2019-02-27/12:06:43.73           0.49684745
2019-02-27/12:06:43.76           0.49746440
2019-02-27/12:06:43.79           0.49770494
2019-02-27/12:06:43.82           0.49789096
2019-02-27/12:06:43.86           0.49752313
2019-02-27/12:06:43.89           0.49802682
2019-02-27/12:06:43.92           0.49811628
2019-02-27/12:06:43.95           0.49815625
2019-02-27/12:06:43.98           0.49773051
2019-02-27/12:06:44.01           0.49838819
2019-02-27/12:06:44.04           0.49849144
2019-02-27/12:06:44.07           0.49856169
2019-02-27/12:06:44.11           0.49822268
2019-02-27/12:06:44.14           0.49883796
2019-02-27/12:06:44.17           0.49893710
2019-02-27/12:06:44.20           0.49913782
2019-02-27/12:06:44.23           0.49875225
2019-02-27/12:06:44.26           0.49929516
2019-02-27/12:06:44.29           0.49946069
2019-02-27/12:06:44.32           0.49945991
2019-02-27/12:06:44.36           0.49899317
2019-02-27/12:06:44.39           0.49948429
2019-02-27/12:06:44.42           0.49931231
2019-02-27/12:06:44.45           0.49918205
2019-02-27/12:06:44.48           0.49845798
2019-02-27/12:06:44.51           0.49869101
2019-02-27/12:06:44.54           0.49850400
2019-02-27/12:06:44.57           0.49829310
2019-02-27/12:06:44.61           0.49756393
2019-02-27/12:06:44.64           0.49777793
2019-02-27/12:06:44.67           0.49764666
2019-02-27/12:06:44.70           0.49752552
2019-02-27/12:06:44.73           0.49697293
2019-02-27/12:06:44.76           0.49736550
2019-02-27/12:06:44.79           0.49724678
2019-02-27/12:06:44.82           0.49733221
2019-02-27/12:06:44.86           0.49702878
2019-02-27/12:06:44.89           0.49777200
2019-02-27/12:06:44.92           0.49782850
2019-02-27/12:06:44.95           0.49768828
2019-02-27/12:06:44.98           0.49709059
2019-02-27/12:06:45.01           0.49738131
2019-02-27/12:06:45.04           0.49741715
2019-02-27/12:06:45.07           0.49732996
2019-02-27/12:06:45.11           0.49651057
2019-02-27/12:06:45.14           0.49669498
2019-02-27/12:06:45.17           0.49623388
2019-02-27/12:06:45.20           0.49583404
2019-02-27/12:06:45.23           0.49508988
2019-02-27/12:06:45.26           0.49545772
2019-02-27/12:06:45.29           0.49526598
2019-02-27/12:06:45.32           0.49494209
2019-02-27/12:06:45.36           0.49427557
2019-02-27/12:06:45.39           0.49451968
2019-02-27/12:06:45.42           0.49445063
2019-02-27/12:06:45.45           0.49442352
2019-02-27/12:06:45.48           0.49371403
2019-02-27/12:06:45.51           0.49397228
2019-02-27/12:06:45.54           0.49369658
2019-02-27/12:06:45.57           0.49348418
2019-02-27/12:06:45.61           0.49293888
2019-02-27/12:06:45.64           0.49320996
2019-02-27/12:06:45.67           0.49289009
2019-02-27/12:06:45.70           0.49244825
2019-02-27/12:06:45.73           0.49139423
2019-02-27/12:06:45.76           0.49149182
2019-02-27/12:06:45.79           0.49125620
2019-02-27/12:06:45.82           0.49099739
2019-02-27/12:06:45.86           0.49015641
2019-02-27/12:06:45.89           0.49012485
2019-02-27/12:06:45.92           0.48964307
2019-02-27/12:06:45.95           0.48935274
2019-02-27/12:06:45.98           0.48877920
2019-02-27/12:06:46.01           0.48918340
2019-02-27/12:06:46.04           0.48904348
2019-02-27/12:06:46.07           0.48882565
2019-02-27/12:06:46.11           0.48821536
2019-02-27/12:06:46.14           0.48865778
2019-02-27/12:06:46.17           0.48867763
2019-02-27/12:06:46.20           0.48869546
2019-02-27/12:06:46.23           0.48814445
2019-02-27/12:06:46.26           0.48857243
2019-02-27/12:06:46.29           0.48853815
2019-02-27/12:06:46.32           0.48851330
2019-02-27/12:06:46.36           0.48807637
2019-02-27/12:06:46.39           0.48847500
2019-02-27/12:06:46.42           0.48839666
2019-02-27/12:06:46.45           0.48830996
2019-02-27/12:06:46.48           0.48768008
2019-02-27/12:06:46.51           0.48815054
2019-02-27/12:06:46.54           0.48811821
2019-02-27/12:06:46.57           0.48814237
2019-02-27/12:06:46.61           0.48768232
2019-02-27/12:06:46.64           0.48811360
2019-02-27/12:06:46.67           0.48815514
2019-02-27/12:06:46.70           0.48812802
2019-02-27/12:06:46.73           0.48756365
2019-02-27/12:06:46.76           0.48788871
2019-02-27/12:06:46.79           0.48780916
2019-02-27/12:06:46.82           0.48772328
2019-02-27/12:06:46.86           0.48715278
2019-02-27/12:06:46.89           0.48751781
2019-02-27/12:06:46.92           0.48732382
2019-02-27/12:06:46.95           0.48713019
2019-02-27/12:06:46.98           0.48660131
2019-02-27/12:06:47.01           0.48712310
2019-02-27/12:06:47.04           0.48724156
2019-02-27/12:06:47.07           0.48727666
2019-02-27/12:06:47.11           0.48668623
2019-02-27/12:06:47.14           0.48713495
2019-02-27/12:06:47.17           0.48710613
2019-02-27/12:06:47.20           0.48715818
2019-02-27/12:06:47.23           0.48686142
2019-02-27/12:06:47.26           0.48735528
2019-02-27/12:06:47.29           0.48731512
2019-02-27/12:06:47.32           0.48719548
2019-02-27/12:06:47.36           0.48669805
2019-02-27/12:06:47.39           0.48756623
2019-02-27/12:06:47.42           0.48803577
2019-02-27/12:06:47.45           0.48837140
2019-02-27/12:06:47.48           0.48829386
2019-02-27/12:06:47.51           0.48900592
2019-02-27/12:06:47.54           0.48919409
2019-02-27/12:06:47.57           0.48953876
2019-02-27/12:06:47.61           0.48944891
2019-02-27/12:06:47.64           0.49034218
2019-02-27/12:06:47.67           0.49050346
2019-02-27/12:06:47.70           0.49041369
2019-02-27/12:06:47.73           0.48979859
2019-02-27/12:06:47.76           0.49018520
2019-02-27/12:06:47.79           0.49022006
2019-02-27/12:06:47.82           0.49034156
2019-02-27/12:06:47.86           0.48993041
2019-02-27/12:06:47.89           0.49030428
2019-02-27/12:06:47.92           0.49027350
2019-02-27/12:06:47.95           0.49026705
2019-02-27/12:06:47.98           0.48979049
2019-02-27/12:06:48.01           0.49035610
2019-02-27/12:06:48.04           0.49052168
2019-02-27/12:06:48.07           0.49064934
2019-02-27/12:06:48.11           0.49020673
2019-02-27/12:06:48.14           0.49069418
2019-02-27/12:06:48.17           0.49074648
2019-02-27/12:06:48.20           0.49082509
2019-02-27/12:06:48.23           0.49047227
2019-02-27/12:06:48.26           0.49121229
2019-02-27/12:06:48.29           0.49140973
2019-02-27/12:06:48.32           0.49152614
2019-02-27/12:06:48.36           0.49113670
2019-02-27/12:06:48.39           0.49176101
2019-02-27/12:06:48.42           0.49192793
2019-02-27/12:06:48.45           0.49210658
2019-02-27/12:06:48.48           0.49193190
2019-02-27/12:06:48.51           0.49261670
2019-02-27/12:06:48.54           0.49285883
2019-02-27/12:06:48.57           0.49311148
2019-02-27/12:06:48.61           0.49285581
2019-02-27/12:06:48.64           0.49373623
2019-02-27/12:06:48.67           0.49408780
2019-02-27/12:06:48.70           0.49444484
2019-02-27/12:06:48.73           0.49432312
2019-02-27/12:06:48.76           0.49501546
2019-02-27/12:06:48.79           0.49541132
2019-02-27/12:06:48.82           0.49580393
2019-02-27/12:06:48.86           0.49557439
2019-02-27/12:06:48.89           0.49626661
2019-02-27/12:06:48.92           0.49638716
2019-02-27/12:06:48.95           0.49657153
2019-02-27/12:06:48.98           0.49623965
2019-02-27/12:06:49.01           0.49681388
2019-02-27/12:06:49.04           0.49673711
2019-02-27/12:06:49.07           0.49653624
2019-02-27/12:06:49.11           0.49597975
2019-02-27/12:06:49.14           0.49648732
2019-02-27/12:06:49.17           0.49661251
2019-02-27/12:06:49.20           0.49657471
2019-02-27/12:06:49.23           0.49590288
2019-02-27/12:06:49.26           0.49613999
2019-02-27/12:06:49.29           0.49588731
2019-02-27/12:06:49.32           0.49591814
2019-02-27/12:06:49.36           0.49554982
2019-02-27/12:06:49.39           0.49594152
2019-02-27/12:06:49.42           0.49571707
2019-02-27/12:06:49.45           0.49532544
2019-02-27/12:06:49.48           0.49445684
2019-02-27/12:06:49.51           0.49462848
2019-02-27/12:06:49.54           0.49440147
2019-02-27/12:06:49.57           0.49422328
2019-02-27/12:06:49.61           0.49341454
2019-02-27/12:06:49.64           0.49343746
2019-02-27/12:06:49.67           0.49300673
2019-02-27/12:06:49.70           0.49259897
2019-02-27/12:06:49.73           0.49173358
2019-02-27/12:06:49.76           0.49172423
2019-02-27/12:06:49.79           0.49102732
2019-02-27/12:06:49.82           0.49015414
2019-02-27/12:06:49.86           0.48878279
2019-02-27/12:06:49.89           0.48839483
2019-02-27/12:06:49.92           0.48749106
2019-02-27/12:06:49.95           0.48640150
2019-02-27/12:06:49.98           0.48475552
2019-02-27/12:06:50.01           0.48412629
2019-02-27/12:06:50.04           0.48309104
2019-02-27/12:06:50.07           0.48227896
2019-02-27/12:06:50.11           0.48106711
2019-02-27/12:06:50.14           0.48084219
2019-02-27/12:06:50.17           0.48040719
2019-02-27/12:06:50.20           0.47997269
2019-02-27/12:06:50.23           0.47927116
2019-02-27/12:06:50.26           0.47966306
2019-02-27/12:06:50.29           0.47941928
2019-02-27/12:06:50.32           0.47929664
2019-02-27/12:06:50.36           0.47881006
2019-02-27/12:06:50.39           0.47917474
2019-02-27/12:06:50.42           0.47907310
2019-02-27/12:06:50.45           0.47902516
2019-02-27/12:06:50.48           0.47854421
2019-02-27/12:06:50.51           0.47899431
2019-02-27/12:06:50.54           0.47903277
2019-02-27/12:06:50.57           0.47922975
2019-02-27/12:06:50.61           0.47927273
2019-02-27/12:06:50.64           0.48027931
2019-02-27/12:06:50.67           0.48082177
2019-02-27/12:06:50.70           0.48125387
2019-02-27/12:06:50.73           0.48116163
2019-02-27/12:06:50.76           0.48210797
2019-02-27/12:06:50.79           0.48260497
2019-02-27/12:06:50.82           0.48314251
2019-02-27/12:06:50.86           0.48300293
2019-02-27/12:06:50.89           0.48355476
2019-02-27/12:06:50.92           0.48355576
2019-02-27/12:06:50.95           0.48346141
2019-02-27/12:06:50.98           0.48293753
2019-02-27/12:06:51.01           0.48328042
2019-02-27/12:06:51.04           0.48300103
2019-02-27/12:06:51.07           0.48260124
2019-02-27/12:06:51.11           0.48163085
2019-02-27/12:06:51.14           0.48156756
2019-02-27/12:06:51.17           0.48104772
2019-02-27/12:06:51.20           0.48065032
2019-02-27/12:06:51.23           0.47976351
2019-02-27/12:06:51.26           0.47965262
2019-02-27/12:06:51.29           0.47915111
2019-02-27/12:06:51.32           0.47876665
2019-02-27/12:06:51.36           0.47792166
2019-02-27/12:06:51.39           0.47804749
2019-02-27/12:06:51.42           0.47775669
2019-02-27/12:06:51.45           0.47757159
2019-02-27/12:06:51.48           0.47696260
2019-02-27/12:06:51.51           0.47729741
2019-02-27/12:06:51.54           0.47715887
2019-02-27/12:06:51.57           0.47692150
2019-02-27/12:06:51.61           0.47619178
2019-02-27/12:06:51.64           0.47648174
2019-02-27/12:06:51.67           0.47637057
2019-02-27/12:06:51.70           0.47611075
2019-02-27/12:06:51.73           0.47526605
2019-02-27/12:06:51.76           0.47522461
2019-02-27/12:06:51.79           0.47470340
2019-02-27/12:06:51.82           0.47432627
2019-02-27/12:06:51.86           0.47356048
2019-02-27/12:06:51.89           0.47360559
2019-02-27/12:06:51.92           0.47302827
2019-02-27/12:06:51.95           0.47256952
2019-02-27/12:06:51.98           0.47190075
2019-02-27/12:06:52.01           0.47229803
2019-02-27/12:06:52.04           0.47227606
2019-02-27/12:06:52.07           0.47211788
2019-02-27/12:06:52.11           0.47158239
2019-02-27/12:06:52.14           0.47200272
2019-02-27/12:06:52.17           0.47201557
2019-02-27/12:06:52.20           0.47226981
2019-02-27/12:06:52.23           0.47196949
2019-02-27/12:06:52.26           0.47245046
2019-02-27/12:06:52.29           0.47242959
2019-02-27/12:06:52.32           0.47245061
2019-02-27/12:06:52.36           0.47210001
2019-02-27/12:06:52.39           0.47262234
2019-02-27/12:06:52.42           0.47263928
2019-02-27/12:06:52.45           0.47256868
2019-02-27/12:06:52.48           0.47198196
2019-02-27/12:06:52.51           0.47229607
2019-02-27/12:06:52.54           0.47217199
2019-02-27/12:06:52.57           0.47207061
2019-02-27/12:06:52.61           0.47139453
2019-02-27/12:06:52.64           0.47162654
2019-02-27/12:06:52.67           0.47150583
2019-02-27/12:06:52.70           0.47147885
2019-02-27/12:06:52.73           0.47119703
2019-02-27/12:06:52.76           0.47188327
2019-02-27/12:06:52.79           0.47213699
2019-02-27/12:06:52.82           0.47244328
2019-02-27/12:06:52.86           0.47217256
2019-02-27/12:06:52.89           0.47280723
2019-02-27/12:06:52.92           0.47291687
2019-02-27/12:06:52.95           0.47283230
2019-02-27/12:06:52.98           0.47226639
2019-02-27/12:06:53.01           0.47259914
2019-02-27/12:06:53.04           0.47246957
2019-02-27/12:06:53.07           0.47225440
2019-02-27/12:06:53.11           0.47144556
2019-02-27/12:06:53.14           0.47152988
2019-02-27/12:06:53.17           0.47119659
2019-02-27/12:06:53.20           0.47098170
2019-02-27/12:06:53.23           0.47042052
2019-02-27/12:06:53.26           0.47077602
2019-02-27/12:06:53.29           0.47053982
2019-02-27/12:06:53.32           0.47030782
2019-02-27/12:06:53.36           0.46963549
2019-02-27/12:06:53.39           0.46976060
2019-02-27/12:06:53.42           0.46963560
2019-02-27/12:06:53.45           0.46960086
2019-02-27/12:06:53.48           0.46906571
2019-02-27/12:06:53.51           0.46943705
2019-02-27/12:06:53.54           0.46916834
2019-02-27/12:06:53.57           0.46882259
2019-02-27/12:06:53.61           0.46805687
2019-02-27/12:06:53.64           0.46824303
2019-02-27/12:06:53.67           0.46793921
2019-02-27/12:06:53.70           0.46750716
2019-02-27/12:06:53.73           0.46645555
2019-02-27/12:06:53.76           0.46629268
2019-02-27/12:06:53.79           0.46582087
2019-02-27/12:06:53.82           0.46523914
2019-02-27/12:06:53.86           0.46421262
2019-02-27/12:06:53.89           0.46418951
2019-02-27/12:06:53.92           0.46366271
2019-02-27/12:06:53.95           0.46332494
2019-02-27/12:06:53.98           0.46258431
2019-02-27/12:06:54.01           0.46257084
2019-02-27/12:06:54.04           0.46218906
2019-02-27/12:06:54.07           0.46182094
2019-02-27/12:06:54.11           0.46099298
2019-02-27/12:06:54.14           0.46114020
2019-02-27/12:06:54.17           0.46074859
2019-02-27/12:06:54.20           0.46036859
2019-02-27/12:06:54.23           0.45954947
2019-02-27/12:06:54.26           0.45945980
2019-02-27/12:06:54.29           0.45883671
2019-02-27/12:06:54.32           0.45822852
2019-02-27/12:06:54.36           0.45726941
2019-02-27/12:06:54.39           0.45717910
2019-02-27/12:06:54.42           0.45662849
2019-02-27/12:06:54.45           0.45614085
2019-02-27/12:06:54.48           0.45508998
2019-02-27/12:06:54.51           0.45487769
2019-02-27/12:06:54.54           0.45442679
2019-02-27/12:06:54.57           0.45411746
2019-02-27/12:06:54.61           0.45342018
2019-02-27/12:06:54.64           0.45349313
2019-02-27/12:06:54.67           0.45299396
2019-02-27/12:06:54.70           0.45251093
2019-02-27/12:06:54.73           0.45157547
2019-02-27/12:06:54.76           0.45152801
2019-02-27/12:06:54.79           0.45101325
2019-02-27/12:06:54.82           0.45026152
2019-02-27/12:06:54.86           0.44883501
2019-02-27/12:06:54.89           0.44817506
2019-02-27/12:06:54.92           0.44705345
2019-02-27/12:06:54.95           0.44597150
2019-02-27/12:06:54.98           0.44443889
2019-02-27/12:06:55.01           0.44370840
2019-02-27/12:06:55.04           0.44250137
2019-02-27/12:06:55.07           0.44124010
2019-02-27/12:06:55.11           0.43957814
2019-02-27/12:06:55.14           0.43889457
2019-02-27/12:06:55.17           0.43783844
2019-02-27/12:06:55.20           0.43681019
2019-02-27/12:06:55.23           0.43541538
2019-02-27/12:06:55.26           0.43491223
2019-02-27/12:06:55.29           0.43404356
2019-02-27/12:06:55.32           0.43329194
2019-02-27/12:06:55.36           0.43214289
2019-02-27/12:06:55.39           0.43183674
2019-02-27/12:06:55.42           0.43120494
2019-02-27/12:06:55.45           0.43072906
2019-02-27/12:06:55.48           0.43000647
2019-02-27/12:06:55.51           0.42990597
2019-02-27/12:06:55.54           0.42928300
2019-02-27/12:06:55.57           0.42883068
2019-02-27/12:06:55.61           0.42796103
2019-02-27/12:06:55.64           0.42800821
2019-02-27/12:06:55.67           0.42760396
2019-02-27/12:06:55.70           0.42699148
2019-02-27/12:06:55.73           0.42593426
2019-02-27/12:06:55.76           0.42572994
2019-02-27/12:06:55.79           0.42526444
2019-02-27/12:06:55.82           0.42484263
2019-02-27/12:06:55.86           0.42380345
2019-02-27/12:06:55.89           0.42351611
2019-02-27/12:06:55.92           0.42298531
2019-02-27/12:06:55.95           0.42269546
2019-02-27/12:06:55.98           0.42210899
2019-02-27/12:06:56.01           0.42233931
2019-02-27/12:06:56.04           0.42209805
2019-02-27/12:06:56.07           0.42185339
2019-02-27/12:06:56.11           0.42136200
2019-02-27/12:06:56.14           0.42184149
2019-02-27/12:06:56.17           0.42193005
2019-02-27/12:06:56.20           0.42185252
2019-02-27/12:06:56.23           0.42127477
2019-02-27/12:06:56.26           0.42153318
2019-02-27/12:06:56.29           0.42142384
2019-02-27/12:06:56.32           0.42142511
2019-02-27/12:06:56.36           0.42093355
2019-02-27/12:06:56.39           0.42110395
2019-02-27/12:06:56.42           0.42073500
2019-02-27/12:06:56.45           0.42031677
2019-02-27/12:06:56.48           0.41959901
2019-02-27/12:06:56.51           0.41972265
2019-02-27/12:06:56.54           0.41950515
2019-02-27/12:06:56.57           0.41929850
2019-02-27/12:06:56.61           0.41864599
2019-02-27/12:06:56.64           0.41891576
2019-02-27/12:06:56.67           0.41886207
2019-02-27/12:06:56.70           0.41888758
2019-02-27/12:06:56.73           0.41857800
2019-02-27/12:06:56.76           0.41908765
2019-02-27/12:06:56.79           0.41908662
2019-02-27/12:06:56.82           0.41887331
2019-02-27/12:06:56.86           0.41817573
2019-02-27/12:06:56.89           0.41821978
2019-02-27/12:06:56.92           0.41767446
2019-02-27/12:06:56.95           0.41705859
2019-02-27/12:06:56.98           0.41591692
2019-02-27/12:06:57.01           0.41542411
2019-02-27/12:06:57.04           0.41447073
2019-02-27/12:06:57.07           0.41349514
2019-02-27/12:06:57.11           0.41219709
2019-02-27/12:06:57.14           0.41166079
2019-02-27/12:06:57.17           0.41057584
2019-02-27/12:06:57.20           0.40951353
2019-02-27/12:06:57.23           0.40808074
2019-02-27/12:06:57.26           0.40737535
2019-02-27/12:06:57.29           0.40623571
2019-02-27/12:06:57.32           0.40500523
2019-02-27/12:06:57.36           0.40336739
2019-02-27/12:06:57.39           0.40246126
2019-02-27/12:06:57.42           0.40098844
2019-02-27/12:06:57.45           0.39944027
2019-02-27/12:06:57.48           0.39741473
2019-02-27/12:06:57.51           0.39608254
2019-02-27/12:06:57.54           0.39440935
2019-02-27/12:06:57.57           0.39259576
2019-02-27/12:06:57.61           0.39029779
2019-02-27/12:06:57.64           0.38876393
2019-02-27/12:06:57.67           0.38681883
2019-02-27/12:06:57.70           0.38498037
2019-02-27/12:06:57.73           0.38272423
2019-02-27/12:06:57.76           0.38118619
2019-02-27/12:06:57.79           0.37951460
2019-02-27/12:06:57.82           0.37802695
2019-02-27/12:06:57.86           0.37632726
2019-02-27/12:06:57.89           0.37551157
2019-02-27/12:06:57.92           0.37437891
2019-02-27/12:06:57.95           0.37332747
2019-02-27/12:06:57.98           0.37205973
2019-02-27/12:06:58.01           0.37172505
2019-02-27/12:06:58.04           0.37109745
2019-02-27/12:06:58.07           0.37031781
2019-02-27/12:06:58.11           0.36916527
2019-02-27/12:06:58.14           0.36874268
2019-02-27/12:06:58.17           0.36784348
2019-02-27/12:06:58.20           0.36686452
2019-02-27/12:06:58.23           0.36537469
2019-02-27/12:06:58.26           0.36448064
2019-02-27/12:06:58.29           0.36318749
2019-02-27/12:06:58.32           0.36181423
2019-02-27/12:06:58.36           0.36006962
2019-02-27/12:06:58.39           0.35888693
2019-02-27/12:06:58.42           0.35733363
2019-02-27/12:06:58.45           0.35590293
2019-02-27/12:06:58.48           0.35405914
2019-02-27/12:06:58.51           0.35448973
2019-02-27/12:06:58.54           0.35451578
2019-02-27/12:06:58.57           0.35454752
2019-02-27/12:06:58.61           0.35426692
2019-02-27/12:06:58.64           0.35468001
2019-02-27/12:06:58.67           0.35474741
2019-02-27/12:06:58.70           0.35479129
2019-02-27/12:06:58.73           0.35448491
2019-02-27/12:06:58.76           0.35490061
2019-02-27/12:06:58.79           0.35496171
2019-02-27/12:06:58.82           0.35503985
2019-02-27/12:06:58.86           0.35475019
2019-02-27/12:06:58.89           0.35514817
2019-02-27/12:06:58.92           0.35523345
2019-02-27/12:06:58.95           0.35529081
2019-02-27/12:06:58.98           0.35501063
2019-02-27/12:06:59.01           0.35540441
2019-02-27/12:06:59.04           0.35545162
2019-02-27/12:06:59.07           0.35551949
2019-02-27/12:06:59.11           0.35524682
2019-02-27/12:06:59.14           0.35567087
2019-02-27/12:06:59.17           0.35573517
2019-02-27/12:06:59.20           0.35579130
2019-02-27/12:06:59.23           0.35553418
2019-02-27/12:06:59.26           0.35596969
2019-02-27/12:06:59.29           0.35604191
2019-02-27/12:06:59.32           0.35610818
2019-02-27/12:06:59.36           0.35583096
2019-02-27/12:06:59.39           0.35625091
2019-02-27/12:06:59.42           0.35631644
2019-02-27/12:06:59.45           0.35638665
2019-02-27/12:06:59.48           0.35612085
2019-02-27/12:06:59.51           0.35647911
2019-02-27/12:06:59.54           0.35649713
2019-02-27/12:06:59.57           0.35649182
2019-02-27/12:06:59.61           0.35610407
2019-02-27/12:06:59.64           0.35639837
2019-02-27/12:06:59.67           0.35634017
2019-02-27/12:06:59.70           0.35629030
2019-02-27/12:06:59.73           0.35588853
2019-02-27/12:06:59.76           0.35617785
2019-02-27/12:06:59.79           0.35613255
2019-02-27/12:06:59.82           0.35607859
2019-02-27/12:06:59.86           0.35568695
2019-02-27/12:06:59.89           0.35598870
2019-02-27/12:06:59.92           0.35593293
2019-02-27/12:06:59.95           0.35588468
2019-02-27/12:06:59.98           0.35548480
2019-02-27/12:07:00.01           0.35576564
2019-02-27/12:07:00.04           0.35570418
2019-02-27/12:07:00.07           0.35564012
2019-02-27/12:07:00.11           0.35524180
2019-02-27/12:07:00.14           0.35552984
2019-02-27/12:07:00.17           0.35545699
2019-02-27/12:07:00.20           0.35539527
2019-02-27/12:07:00.23           0.35499539
2019-02-27/12:07:00.26           0.35528288
2019-02-27/12:07:00.29           0.35523498
2019-02-27/12:07:00.32           0.35516605
2019-02-27/12:07:00.36           0.35475220
2019-02-27/12:07:00.39           0.35504717
2019-02-27/12:07:00.42           0.35500437
2019-02-27/12:07:00.45           0.35494580
2019-02-27/12:07:00.48           0.35452897
2019-02-27/12:07:00.51           0.35481234
2019-02-27/12:07:00.54           0.35482757
2019-02-27/12:07:00.57           0.35484207
2019-02-27/12:07:00.61           0.35450267
2019-02-27/12:07:00.64           0.35484756
2019-02-27/12:07:00.67           0.35484260
2019-02-27/12:07:00.70           0.35483994
2019-02-27/12:07:00.73           0.35450236
2019-02-27/12:07:00.76           0.35484691
2019-02-27/12:07:00.79           0.35485385
2019-02-27/12:07:00.82           0.35486068
2019-02-27/12:07:00.86           0.35451612
2019-02-27/12:07:00.89           0.35485747
2019-02-27/12:07:00.92           0.35487090
2019-02-27/12:07:00.95           0.35488058
2019-02-27/12:07:00.98           0.35453303
2019-02-27/12:07:01.01           0.35487969
2019-02-27/12:07:01.04           0.35488899
2019-02-27/12:07:01.07           0.35488378
2019-02-27/12:07:01.11           0.35452535
2019-02-27/12:07:01.14           0.35487754
2019-02-27/12:07:01.17           0.35488179
2019-02-27/12:07:01.20           0.35487524
2019-02-27/12:07:01.23           0.35452169
2019-02-27/12:07:01.26           0.35486190
2019-02-27/12:07:01.29           0.35486609
2019-02-27/12:07:01.32           0.35486133
2019-02-27/12:07:01.36           0.35450855
2019-02-27/12:07:01.39           0.35484677
2019-02-27/12:07:01.42           0.35483776
2019-02-27/12:07:01.45           0.35482963
2019-02-27/12:07:01.48           0.35448131
2019-02-27/12:07:01.51           0.35481372
2019-02-27/12:07:01.54           0.35481658
2019-02-27/12:07:01.57           0.35480838
2019-02-27/12:07:01.61           0.35445261
2019-02-27/12:07:01.64           0.35480204
2019-02-27/12:07:01.67           0.35478980
2019-02-27/12:07:01.70           0.35478120
2019-02-27/12:07:01.73           0.35444125
2019-02-27/12:07:01.76           0.35477594
2019-02-27/12:07:01.79           0.35476905
2019-02-27/12:07:01.82           0.35475918
2019-02-27/12:07:01.86           0.35440019
2019-02-27/12:07:01.89           0.35472855
2019-02-27/12:07:01.92           0.35470626
2019-02-27/12:07:01.95           0.35469807
2019-02-27/12:07:01.98           0.35434099
2019-02-27/12:07:02.01           0.35466179
2019-02-27/12:07:02.04           0.35464995
2019-02-27/12:07:02.07           0.35463700
2019-02-27/12:07:02.11           0.35427070
2019-02-27/12:07:02.14           0.35460417
2019-02-27/12:07:02.17           0.35460832
2019-02-27/12:07:02.20           0.35460624
2019-02-27/12:07:02.23           0.35426763
2019-02-27/12:07:02.26           0.35460503
2019-02-27/12:07:02.29           0.35459758
2019-02-27/12:07:02.32           0.35458312
2019-02-27/12:07:02.36           0.35422304
2019-02-27/12:07:02.39           0.35456345
2019-02-27/12:07:02.42           0.35455416
2019-02-27/12:07:02.45           0.35454567
2019-02-27/12:07:02.48           0.35420286
2019-02-27/12:07:02.51           0.35453963
2019-02-27/12:07:02.54           0.35451457
2019-02-27/12:07:02.57           0.35449801
2019-02-27/12:07:02.61           0.35413967
2019-02-27/12:07:02.64           0.35446368
2019-02-27/12:07:02.67           0.35444007
2019-02-27/12:07:02.70           0.35441935
2019-02-27/12:07:02.73           0.35407428
2019-02-27/12:07:02.76           0.35441902
2019-02-27/12:07:02.79           0.35439353
2019-02-27/12:07:02.82           0.35436933
2019-02-27/12:07:02.86           0.35402981
2019-02-27/12:07:02.89           0.35436795
2019-02-27/12:07:02.92           0.35434253
2019-02-27/12:07:02.95           0.35433001
2019-02-27/12:07:02.98           0.35398845
2019-02-27/12:07:03.01           0.35432183
2019-02-27/12:07:03.04           0.35429302
2019-02-27/12:07:03.07           0.35426911
2019-02-27/12:07:03.11           0.35390418
2019-02-27/12:07:03.14           0.35421852
2019-02-27/12:07:03.17           0.35419884
2019-02-27/12:07:03.20           0.35417887
2019-02-27/12:07:03.23           0.35381279
2019-02-27/12:07:03.26           0.35414199
2019-02-27/12:07:03.29           0.35412806
2019-02-27/12:07:03.32           0.35410915
2019-02-27/12:07:03.36           0.35375225
2019-02-27/12:07:03.39           0.35407867
2019-02-27/12:07:03.42           0.35405244
2019-02-27/12:07:03.45           0.35403890
2019-02-27/12:07:03.48           0.35370060
2019-02-27/12:07:03.51           0.35404457
2019-02-27/12:07:03.54           0.35403634
2019-02-27/12:07:03.57           0.35400888
2019-02-27/12:07:03.61           0.35365609
2019-02-27/12:07:03.64           0.35399636
2019-02-27/12:07:03.67           0.35396827
2019-02-27/12:07:03.70           0.35395225
2019-02-27/12:07:03.73           0.35359923
2019-02-27/12:07:03.76           0.35392047
2019-02-27/12:07:03.79           0.35390938
2019-02-27/12:07:03.82           0.35390307
2019-02-27/12:07:03.86           0.35353759
2019-02-27/12:07:03.89           0.35386469
2019-02-27/12:07:03.92           0.35384959
2019-02-27/12:07:03.95           0.35383171
2019-02-27/12:07:03.98           0.35346501
2019-02-27/12:07:04.01           0.35379130
2019-02-27/12:07:04.04           0.35377490
2019-02-27/12:07:04.07           0.35374104
2019-02-27/12:07:04.11           0.35338030
2019-02-27/12:07:04.14           0.35371131
2019-02-27/12:07:04.17           0.35369698
2019-02-27/12:07:04.20           0.35367941
2019-02-27/12:07:04.23           0.35331764
2019-02-27/12:07:04.26           0.35364064
2019-02-27/12:07:04.29           0.35361394
2019-02-27/12:07:04.32           0.35358212
2019-02-27/12:07:04.36           0.35320872
2019-02-27/12:07:04.39           0.35353207
2019-02-27/12:07:04.42           0.35351947
2019-02-27/12:07:04.45           0.35350152
2019-02-27/12:07:04.48           0.35313636
2019-02-27/12:07:04.51           0.35344673
2019-02-27/12:07:04.54           0.35341722
2019-02-27/12:07:04.57           0.35340670
2019-02-27/12:07:04.61           0.35303063
2019-02-27/12:07:04.64           0.35334542
2019-02-27/12:07:04.67           0.35332912
2019-02-27/12:07:04.70           0.35330605
2019-02-27/12:07:04.73           0.35296018
2019-02-27/12:07:04.76           0.35330043
2019-02-27/12:07:04.79           0.35328742
2019-02-27/12:07:04.82           0.35324921
2019-02-27/12:07:04.86           0.35287258
2019-02-27/12:07:04.89           0.35320784
2019-02-27/12:07:04.92           0.35319606
2019-02-27/12:07:04.95           0.35316340
2019-02-27/12:07:04.98           0.35280238
2019-02-27/12:07:05.01           0.35314305
2019-02-27/12:07:05.04           0.35312022
2019-02-27/12:07:05.07           0.35308070
2019-02-27/12:07:05.11           0.35271676
2019-02-27/12:07:05.14           0.35304415
2019-02-27/12:07:05.17           0.35301862
2019-02-27/12:07:05.20           0.35299780
2019-02-27/12:07:05.23           0.35263361
2019-02-27/12:07:05.26           0.35294958
2019-02-27/12:07:05.29           0.35292454
2019-02-27/12:07:05.32           0.35289473
2019-02-27/12:07:05.36           0.35253186
2019-02-27/12:07:05.39           0.35284954
2019-02-27/12:07:05.42           0.35278583
2019-02-27/12:07:05.45           0.35274859
2019-02-27/12:07:05.48           0.35239401
2019-02-27/12:07:05.51           0.35271258
2019-02-27/12:07:05.54           0.35270846
2019-02-27/12:07:05.57           0.35268311
2019-02-27/12:07:05.61           0.35232241
2019-02-27/12:07:05.64           0.35262866
2019-02-27/12:07:05.67           0.35257300
2019-02-27/12:07:05.70           0.35254380
2019-02-27/12:07:05.73           0.35217193
2019-02-27/12:07:05.76           0.35249942
2019-02-27/12:07:05.79           0.35247079
2019-02-27/12:07:05.82           0.35242674
2019-02-27/12:07:05.86           0.35206517
2019-02-27/12:07:05.89           0.35238467
2019-02-27/12:07:05.92           0.35236672
2019-02-27/12:07:05.95           0.35234273
2019-02-27/12:07:05.98           0.35197210
2019-02-27/12:07:06.01           0.35231181
2019-02-27/12:07:06.04           0.35229631
2019-02-27/12:07:06.07           0.35225618
2019-02-27/12:07:06.11           0.35189034
2019-02-27/12:07:06.14           0.35220134
2019-02-27/12:07:06.17           0.35218577
2019-02-27/12:07:06.20           0.35217453
2019-02-27/12:07:06.23           0.35181981
2019-02-27/12:07:06.26           0.35213352
2019-02-27/12:07:06.29           0.35208489
2019-02-27/12:07:06.32           0.35205677
2019-02-27/12:07:06.36           0.35169531
2019-02-27/12:07:06.39           0.35203031
2019-02-27/12:07:06.42           0.35200545
2019-02-27/12:07:06.45           0.35196212
2019-02-27/12:07:06.48           0.35159322
2019-02-27/12:07:06.51           0.35193254
2019-02-27/12:07:06.54           0.35192217
2019-02-27/12:07:06.57           0.35188482
2019-02-27/12:07:06.61           0.35148495
2019-02-27/12:07:06.64           0.35179622
2019-02-27/12:07:06.67           0.35177965
2019-02-27/12:07:06.70           0.35174224
2019-02-27/12:07:06.73           0.35138272
2019-02-27/12:07:06.76           0.35168303
2019-02-27/12:07:06.79           0.35165628
2019-02-27/12:07:06.82           0.35162612
2019-02-27/12:07:06.86           0.35123162
2019-02-27/12:07:06.89           0.35155358
2019-02-27/12:07:06.92           0.35153831
2019-02-27/12:07:06.95           0.35150936
2019-02-27/12:07:06.98           0.35112335
2019-02-27/12:07:07.01           0.35142031
2019-02-27/12:07:07.04           0.35139041
2019-02-27/12:07:07.07           0.35137144
2019-02-27/12:07:07.11           0.35103078
2019-02-27/12:07:07.14           0.35136028
2019-02-27/12:07:07.17           0.35134347
2019-02-27/12:07:07.20           0.35129485
2019-02-27/12:07:07.23           0.35090677
2019-02-27/12:07:07.26           0.35124443
2019-02-27/12:07:07.29           0.35122073
2019-02-27/12:07:07.32           0.35116118
2019-02-27/12:07:07.36           0.35078282
2019-02-27/12:07:07.39           0.35110054
2019-02-27/12:07:07.42           0.35108158
2019-02-27/12:07:07.45           0.35105041
2019-02-27/12:07:07.48           0.35066114
2019-02-27/12:07:07.51           0.35093281
2019-02-27/12:07:07.54           0.35088224
2019-02-27/12:07:07.57           0.35087038
2019-02-27/12:07:07.61           0.35049965
2019-02-27/12:07:07.64           0.35081405
2019-02-27/12:07:07.67           0.35079818
2019-02-27/12:07:07.70           0.35074012
2019-02-27/12:07:07.73           0.35034464
2019-02-27/12:07:07.76           0.35067124
2019-02-27/12:07:07.79           0.35064228
2019-02-27/12:07:07.82           0.35058743
2019-02-27/12:07:07.86           0.35054158
2019-02-27/12:07:07.89           0.35051510
2019-02-27/12:07:07.92           0.35047063
2019-02-27/12:07:07.95           0.35041939
2019-02-27/12:07:07.98           0.35037541
2019-02-27/12:07:08.01           0.35030686
2019-02-27/12:07:08.04           0.35025032
2019-02-27/12:07:08.07           0.35022318
2019-02-27/12:07:08.11           0.35018140
2019-02-27/12:07:08.14           0.35013787
2019-02-27/12:07:08.17           0.35009604
2019-02-27/12:07:08.20           0.35005284
2019-02-27/12:07:08.23           0.35002419
2019-02-27/12:07:08.26           0.35002713
2019-02-27/12:07:08.29           0.35002691
2019-02-27/12:07:08.32           0.34999918
2019-02-27/12:07:08.36           0.34996790
2019-02-27/12:07:08.39           0.34994993
2019-02-27/12:07:08.42           0.34989998
2019-02-27/12:07:08.45           0.34983106
2019-02-27/12:07:08.48           0.34979249
2019-02-27/12:07:08.51           0.34975518
2019-02-27/12:07:08.54           0.34971133
2019-02-27/12:07:08.57           0.34966632
2019-02-27/12:07:08.61           0.34962206
2019-02-27/12:07:08.64           0.34957855
2019-02-27/12:07:08.67           0.34954158
2019-02-27/12:07:08.70           0.34948708
2019-02-27/12:07:08.73           0.34942568
2019-02-27/12:07:08.76           0.34938962
2019-02-27/12:07:08.79           0.34934805
2019-02-27/12:07:08.82           0.34929484
2019-02-27/12:07:08.86           0.34925156
2019-02-27/12:07:08.89           0.34887698
2019-02-27/12:07:08.92           0.34916764
2019-02-27/12:07:08.95           0.34909467
2019-02-27/12:07:08.98           0.34905707
2019-02-27/12:07:09.01           0.34871971
2019-02-27/12:07:09.04           0.34903182
2019-02-27/12:07:09.07           0.34898220
2019-02-27/12:07:09.11           0.34894356
2019-02-27/12:07:09.14           0.34856564
2019-02-27/12:07:09.17           0.34883862
2019-02-27/12:07:09.20           0.34876145
2019-02-27/12:07:09.23           0.34869810
2019-02-27/12:07:09.26           0.34831253
2019-02-27/12:07:09.29           0.34860498
2019-02-27/12:07:09.32           0.34855175
2019-02-27/12:07:09.36           0.34851519
2019-02-27/12:07:09.39           0.34813131
2019-02-27/12:07:09.42           0.34844114
2019-02-27/12:07:09.45           0.34845744
2019-02-27/12:07:09.48           0.34843494
2019-02-27/12:07:09.51           0.34799773
2019-02-27/12:07:09.54           0.34823114
2019-02-27/12:07:09.57           0.34810386
2019-02-27/12:07:09.61           0.34797336
2019-02-27/12:07:09.64           0.34750371
2019-02-27/12:07:09.67           0.34772383
2019-02-27/12:07:09.70           0.34761361
2019-02-27/12:07:09.73           0.34749188
2019-02-27/12:07:09.76           0.34701618
2019-02-27/12:07:09.79           0.34722958
2019-02-27/12:07:09.82           0.34709850
2019-02-27/12:07:09.86           0.34697281
2019-02-27/12:07:09.89           0.34655778
2019-02-27/12:07:09.92           0.34678296
2019-02-27/12:07:09.95           0.34664829
2019-02-27/12:07:09.98           0.34655971
2019-02-27/12:07:10.01           0.34612321
2019-02-27/12:07:10.04           0.34632726
2019-02-27/12:07:10.07           0.34620469
2019-02-27/12:07:10.11           0.34609811
2019-02-27/12:07:10.14           0.34567596
2019-02-27/12:07:10.17           0.34592697
2019-02-27/12:07:10.20           0.34581894
2019-02-27/12:07:10.23           0.34571274
2019-02-27/12:07:10.26           0.34528509
2019-02-27/12:07:10.29           0.34550544
2019-02-27/12:07:10.32           0.34536429
2019-02-27/12:07:10.36           0.34522815
2019-02-27/12:07:10.39           0.34477020
2019-02-27/12:07:10.42           0.34497708
2019-02-27/12:07:10.45           0.34484123
2019-02-27/12:07:10.48           0.34469578
2019-02-27/12:07:10.51           0.34425017
2019-02-27/12:07:10.54           0.34453955
2019-02-27/12:07:10.57           0.34447282
2019-02-27/12:07:10.61           0.34444279
2019-02-27/12:07:10.64           0.34408933
2019-02-27/12:07:10.67           0.34437300
2019-02-27/12:07:10.70           0.34428960
2019-02-27/12:07:10.73           0.34420496
2019-02-27/12:07:10.76           0.34383677
2019-02-27/12:07:10.79           0.34417974
2019-02-27/12:07:10.82           0.34415381
2019-02-27/12:07:10.86           0.34410881
2019-02-27/12:07:10.89           0.34376556
2019-02-27/12:07:10.92           0.34406030
2019-02-27/12:07:10.95           0.34401435
2019-02-27/12:07:10.98           0.34397684
2019-02-27/12:07:11.01           0.34360822
2019-02-27/12:07:11.04           0.34386279
2019-02-27/12:07:11.07           0.34377162
2019-02-27/12:07:11.11           0.34370626
2019-02-27/12:07:11.14           0.34328843
2019-02-27/12:07:11.17           0.34355635
2019-02-27/12:07:11.20           0.34350726
2019-02-27/12:07:11.23           0.34346162
2019-02-27/12:07:11.26           0.34307090
2019-02-27/12:07:11.29           0.34335328
2019-02-27/12:07:11.32           0.34335002
2019-02-27/12:07:11.36           0.34333952
2019-02-27/12:07:11.39           0.34293522
2019-02-27/12:07:11.42           0.34320355
2019-02-27/12:07:11.45           0.34312477
2019-02-27/12:07:11.48           0.34307985
2019-02-27/12:07:11.51           0.34275280
2019-02-27/12:07:11.54           0.34300045
2019-02-27/12:07:11.57           0.34289316
2019-02-27/12:07:11.61           0.34281778
2019-02-27/12:07:11.64           0.34242183
2019-02-27/12:07:11.67           0.34273803
2019-02-27/12:07:11.70           0.34270387
2019-02-27/12:07:11.73           0.34264584
2019-02-27/12:07:11.76           0.34224001
2019-02-27/12:07:11.79           0.34248121
2019-02-27/12:07:11.82           0.34243958
2019-02-27/12:07:11.86           0.34236061
2019-02-27/12:07:11.89           0.34195846
2019-02-27/12:07:11.92           0.34226861
2019-02-27/12:07:11.95           0.34222148
2019-02-27/12:07:11.98           0.34219680
2019-02-27/12:07:12.01           0.34184671
2019-02-27/12:07:12.04           0.34216684
2019-02-27/12:07:12.07           0.34216274
2019-02-27/12:07:12.11           0.34212594
2019-02-27/12:07:12.14           0.34173151
2019-02-27/12:07:12.17           0.34200474
2019-02-27/12:07:12.20           0.34196736
2019-02-27/12:07:12.23           0.34189345
2019-02-27/12:07:12.26           0.34148800
2019-02-27/12:07:12.29           0.34179592
2019-02-27/12:07:12.32           0.34176710
2019-02-27/12:07:12.36           0.34168388
2019-02-27/12:07:12.39           0.34128953
2019-02-27/12:07:12.42           0.34157740
2019-02-27/12:07:12.45           0.34150369
2019-02-27/12:07:12.48           0.34146324
2019-02-27/12:07:12.51           0.34111465
2019-02-27/12:07:12.54           0.34138829
2019-02-27/12:07:12.57           0.34130281
2019-02-27/12:07:12.61           0.34122539
2019-02-27/12:07:12.64           0.34084543
2019-02-27/12:07:12.67           0.34116986
2019-02-27/12:07:12.70           0.34112464
2019-02-27/12:07:12.73           0.34105733
2019-02-27/12:07:12.76           0.34068345
2019-02-27/12:07:12.79           0.34094877
2019-02-27/12:07:12.82           0.34090141
2019-02-27/12:07:12.86           0.34088540
2019-02-27/12:07:12.89           0.34050663
2019-02-27/12:07:12.92           0.34076932
2019-02-27/12:07:12.95           0.34069820
2019-02-27/12:07:12.98           0.34062449
2019-02-27/12:07:13.01           0.34023340
2019-02-27/12:07:13.04           0.34048650
2019-02-27/12:07:13.07           0.34042473
2019-02-27/12:07:13.11           0.34041343
2019-02-27/12:07:13.14           0.34011064
2019-02-27/12:07:13.17           0.34039586
2019-02-27/12:07:13.20           0.34032659
2019-02-27/12:07:13.23           0.34029472
2019-02-27/12:07:13.26           0.33993386
2019-02-27/12:07:13.29           0.34024411
2019-02-27/12:07:13.32           0.34021019
2019-02-27/12:07:13.36           0.34017390
2019-02-27/12:07:13.39           0.33978267
2019-02-27/12:07:13.42           0.34003950
2019-02-27/12:07:13.45           0.34001159
2019-02-27/12:07:13.48           0.34000030
2019-02-27/12:07:13.51           0.33962030
2019-02-27/12:07:13.54           0.33987251
2019-02-27/12:07:13.57           0.33980708
2019-02-27/12:07:13.61           0.33975265
2019-02-27/12:07:13.64           0.33935975
2019-02-27/12:07:13.67           0.33962050
2019-02-27/12:07:13.70           0.33951834
2019-02-27/12:07:13.73           0.33942904
2019-02-27/12:07:13.76           0.33905829
2019-02-27/12:07:13.79           0.33935284
2019-02-27/12:07:13.82           0.33934621
2019-02-27/12:07:13.86           0.33929877
2019-02-27/12:07:13.89           0.33888625
2019-02-27/12:07:13.92           0.33915754
2019-02-27/12:07:13.95           0.33911784
2019-02-27/12:07:13.98           0.33910863
2019-02-27/12:07:14.01           0.33872444
2019-02-27/12:07:14.04           0.33895024
2019-02-27/12:07:14.07           0.33887548
2019-02-27/12:07:14.11           0.33883110
2019-02-27/12:07:14.14           0.33845847
2019-02-27/12:07:14.17           0.33872669
2019-02-27/12:07:14.20           0.33868539
2019-02-27/12:07:14.23           0.33866606
2019-02-27/12:07:14.26           0.33830102
2019-02-27/12:07:14.29           0.33859645
2019-02-27/12:07:14.32           0.33855517
2019-02-27/12:07:14.36           0.33849020
2019-02-27/12:07:14.39           0.33806426
2019-02-27/12:07:14.42           0.33833015
2019-02-27/12:07:14.45           0.33829310
2019-02-27/12:07:14.48           0.33826639
2019-02-27/12:07:14.51           0.33794834
2019-02-27/12:07:14.54           0.33824637
2019-02-27/12:07:14.57           0.33818955
2019-02-27/12:07:14.61           0.33813340
2019-02-27/12:07:14.64           0.33772369
2019-02-27/12:07:14.67           0.33796708
2019-02-27/12:07:14.70           0.33793735
2019-02-27/12:07:14.73           0.33787327
2019-02-27/12:07:14.76           0.33745770
2019-02-27/12:07:14.79           0.33773162
2019-02-27/12:07:14.82           0.33770501
2019-02-27/12:07:14.86           0.33766395
2019-02-27/12:07:14.89           0.33723075
2019-02-27/12:07:14.92           0.33749451
2019-02-27/12:07:14.95           0.33744651
2019-02-27/12:07:14.98           0.33735594
2019-02-27/12:07:15.01           0.33694419
2019-02-27/12:07:15.04           0.33717097
2019-02-27/12:07:15.07           0.33705523
2019-02-27/12:07:15.11           0.33696793
2019-02-27/12:07:15.14           0.33662825
2019-02-27/12:07:15.17           0.33694898
2019-02-27/12:07:15.20           0.33685600
2019-02-27/12:07:15.23           0.33674102
2019-02-27/12:07:15.26           0.33632484
2019-02-27/12:07:15.29           0.33657179
2019-02-27/12:07:15.32           0.33650413
2019-02-27/12:07:15.36           0.33647717
2019-02-27/12:07:15.39           0.33610892
2019-02-27/12:07:15.42           0.33636627
2019-02-27/12:07:15.45           0.33630224
2019-02-27/12:07:15.48           0.33620464
2019-02-27/12:07:15.51           0.33584077
2019-02-27/12:07:15.54           0.33612271
2019-02-27/12:07:15.57           0.33600695
2019-02-27/12:07:15.61           0.33595507
2019-02-27/12:07:15.64           0.33559872
2019-02-27/12:07:15.67           0.33582966
2019-02-27/12:07:15.70           0.33576286
2019-02-27/12:07:15.73           0.33568525
2019-02-27/12:07:15.76           0.33524860
2019-02-27/12:07:15.79           0.33546515
2019-02-27/12:07:15.82           0.33538651
2019-02-27/12:07:15.86           0.33532894
2019-02-27/12:07:15.89           0.33487993
2019-02-27/12:07:15.92           0.33511849
2019-02-27/12:07:15.95           0.33506250
2019-02-27/12:07:15.98           0.33496240
2019-02-27/12:07:16.01           0.33458178
2019-02-27/12:07:16.04           0.33486745
2019-02-27/12:07:16.07           0.33477573
2019-02-27/12:07:16.11           0.33467056
2019-02-27/12:07:16.14           0.33427208
2019-02-27/12:07:16.17           0.33456789
2019-02-27/12:07:16.20           0.33451732
2019-02-27/12:07:16.23           0.33441864
2019-02-27/12:07:16.26           0.33397210
2019-02-27/12:07:16.29           0.33420051
2019-02-27/12:07:16.32           0.33418472
2019-02-27/12:07:16.36           0.33413369
2019-02-27/12:07:16.39           0.33375583
2019-02-27/12:07:16.42           0.33406769
2019-02-27/12:07:16.45           0.33400006
2019-02-27/12:07:16.48           0.33391294
2019-02-27/12:07:16.51           0.33351035
2019-02-27/12:07:16.54           0.33376293
2019-02-27/12:07:16.57           0.33369837
2019-02-27/12:07:16.61           0.33364807
2019-02-27/12:07:16.64           0.33327212
2019-02-27/12:07:16.67           0.33353313
2019-02-27/12:07:16.70           0.33345567
2019-02-27/12:07:16.73           0.33335418
2019-02-27/12:07:16.76           0.33296143
2019-02-27/12:07:16.79           0.33324103
2019-02-27/12:07:16.82           0.33321474
2019-02-27/12:07:16.86           0.33316764
2019-02-27/12:07:16.89           0.33280766
2019-02-27/12:07:16.92           0.33313231
2019-02-27/12:07:16.95           0.33309542
2019-02-27/12:07:16.98           0.33303162
2019-02-27/12:07:17.01           0.33263419
2019-02-27/12:07:17.04           0.33283685
2019-02-27/12:07:17.07           0.33274288
2019-02-27/12:07:17.11           0.33268710
2019-02-27/12:07:17.14           0.33227676
2019-02-27/12:07:17.17           0.33252837
2019-02-27/12:07:17.20           0.33249064
2019-02-27/12:07:17.23           0.33243194
2019-02-27/12:07:17.26           0.33207752
2019-02-27/12:07:17.29           0.33240880
2019-02-27/12:07:17.32           0.33242645
2019-02-27/12:07:17.36           0.33238386
2019-02-27/12:07:17.39           0.33197203
2019-02-27/12:07:17.42           0.33224339
2019-02-27/12:07:17.45           0.33223584
2019-02-27/12:07:17.48           0.33220653
2019-02-27/12:07:17.51           0.33182951
2019-02-27/12:07:17.54           0.33212195
2019-02-27/12:07:17.57           0.33208357
2019-02-27/12:07:17.61           0.33200459
2019-02-27/12:07:17.64           0.33158083
2019-02-27/12:07:17.67           0.33183148
2019-02-27/12:07:17.70           0.33170499
2019-02-27/12:07:17.73           0.33160480
2019-02-27/12:07:17.76           0.33126782
2019-02-27/12:07:17.79           0.33153659
2019-02-27/12:07:17.82           0.33147548
2019-02-27/12:07:17.86           0.33135714
2019-02-27/12:07:17.89           0.33093887
2019-02-27/12:07:17.92           0.33124666
2019-02-27/12:07:17.95           0.33120777
2019-02-27/12:07:17.98           0.33116214
2019-02-27/12:07:18.01           0.33079202
2019-02-27/12:07:18.04           0.33107686
2019-02-27/12:07:18.07           0.33104065
2019-02-27/12:07:18.11           0.33103964
2019-02-27/12:07:18.14           0.33070966
2019-02-27/12:07:18.17           0.33094694
2019-02-27/12:07:18.20           0.33087455
2019-02-27/12:07:18.23           0.33079008
2019-02-27/12:07:18.26           0.33040246
2019-02-27/12:07:18.29           0.33069336
2019-02-27/12:07:18.32           0.33062762
2019-02-27/12:07:18.36           0.33053495
2019-02-27/12:07:18.39           0.33012374
2019-02-27/12:07:18.42           0.33037190
2019-02-27/12:07:18.45           0.33032086
2019-02-27/12:07:18.48           0.33027805
2019-02-27/12:07:18.51           0.32986386
2019-02-27/12:07:18.54           0.33007908
2019-02-27/12:07:18.57           0.32999569
2019-02-27/12:07:18.61           0.32996813
2019-02-27/12:07:18.64           0.32964718
2019-02-27/12:07:18.67           0.32988462
2019-02-27/12:07:18.70           0.32980512
2019-02-27/12:07:18.73           0.32971506
2019-02-27/12:07:18.76           0.32929743
2019-02-27/12:07:18.79           0.32956333
2019-02-27/12:07:18.82           0.32951660
2019-02-27/12:07:18.86           0.32947958
2019-02-27/12:07:18.89           0.32914198
2019-02-27/12:07:18.92           0.32945089
2019-02-27/12:07:18.95           0.32939785
2019-02-27/12:07:18.98           0.32936301
2019-02-27/12:07:19.01           0.32899144
2019-02-27/12:07:19.04           0.32918438
2019-02-27/12:07:19.07           0.32915198
2019-02-27/12:07:19.11           0.32910858
2019-02-27/12:07:19.14           0.32866562
2019-02-27/12:07:19.17           0.32892441
2019-02-27/12:07:19.20           0.32885129
2019-02-27/12:07:19.23           0.32883064
2019-02-27/12:07:19.26           0.32854806
2019-02-27/12:07:19.29           0.32885146
2019-02-27/12:07:19.32           0.32884414
2019-02-27/12:07:19.36           0.32876953
2019-02-27/12:07:19.39           0.32834033
2019-02-27/12:07:19.42           0.32856417
2019-02-27/12:07:19.45           0.32847057
2019-02-27/12:07:19.48           0.32844104
2019-02-27/12:07:19.51           0.32798086
2019-02-27/12:07:19.54           0.32814195
2019-02-27/12:07:19.57           0.32796389
2019-02-27/12:07:19.61           0.32774804
2019-02-27/12:07:19.64           0.32724855
2019-02-27/12:07:19.67           0.32744874
2019-02-27/12:07:19.70           0.32735164
2019-02-27/12:07:19.73           0.32719297
2019-02-27/12:07:19.76           0.32673889
2019-02-27/12:07:19.79           0.32695660
2019-02-27/12:07:19.82           0.32689531
2019-02-27/12:07:19.86           0.32686385
2019-02-27/12:07:19.89           0.32651115
2019-02-27/12:07:19.92           0.32674224
2019-02-27/12:07:19.95           0.32661619
2019-02-27/12:07:19.98           0.32654132
2019-02-27/12:07:20.01           0.32612101
2019-02-27/12:07:20.04           0.32626271
2019-02-27/12:07:20.07           0.32609538
2019-02-27/12:07:20.11           0.32596228
2019-02-27/12:07:20.14           0.32552466
2019-02-27/12:07:20.17           0.32571168
2019-02-27/12:07:20.20           0.32556805
2019-02-27/12:07:20.23           0.32539174
2019-02-27/12:07:20.26           0.32486625
2019-02-27/12:07:20.29           0.32502446
2019-02-27/12:07:20.32           0.32493367
2019-02-27/12:07:20.36           0.32479490
2019-02-27/12:07:20.39           0.32431004
2019-02-27/12:07:20.42           0.32448382
2019-02-27/12:07:20.45           0.32439213
2019-02-27/12:07:20.48           0.32428446
2019-02-27/12:07:20.51           0.32392999
2019-02-27/12:07:20.54           0.32430157
2019-02-27/12:07:20.57           0.32430136
2019-02-27/12:07:20.61           0.32424118
2019-02-27/12:07:20.64           0.32385424
2019-02-27/12:07:20.67           0.32415266
2019-02-27/12:07:20.70           0.32410201
2019-02-27/12:07:20.73           0.32395772
2019-02-27/12:07:20.76           0.32349796
2019-02-27/12:07:20.79           0.32369077
2019-02-27/12:07:20.82           0.32360528
2019-02-27/12:07:20.86           0.32359028
2019-02-27/12:07:20.89           0.32331255
2019-02-27/12:07:20.92           0.32360430
2019-02-27/12:07:20.95           0.32351840
2019-02-27/12:07:20.98           0.32348665
2019-02-27/12:07:21.01           0.32308713
2019-02-27/12:07:21.04           0.32330439
2019-02-27/12:07:21.07           0.32326876
2019-02-27/12:07:21.11           0.32322404
2019-02-27/12:07:21.14           0.32282130
2019-02-27/12:07:21.17           0.32305880
2019-02-27/12:07:21.20           0.32302668
2019-02-27/12:07:21.23           0.32296222
2019-02-27/12:07:21.26           0.32259621
2019-02-27/12:07:21.29           0.32282235
2019-02-27/12:07:21.32           0.32277799
2019-02-27/12:07:21.36           0.32277645
2019-02-27/12:07:21.39           0.32238045
2019-02-27/12:07:21.42           0.32263601
2019-02-27/12:07:21.45           0.32260732
2019-02-27/12:07:21.48           0.32258968
2019-02-27/12:07:21.51           0.32222171
2019-02-27/12:07:21.54           0.32243636
2019-02-27/12:07:21.57           0.32236236
2019-02-27/12:07:21.61           0.32231637
2019-02-27/12:07:21.64           0.32197797
2019-02-27/12:07:21.67           0.32227185
2019-02-27/12:07:21.70           0.32222692
2019-02-27/12:07:21.73           0.32214228
2019-02-27/12:07:21.76           0.32174246
2019-02-27/12:07:21.79           0.32195458
2019-02-27/12:07:21.82           0.32186547
2019-02-27/12:07:21.86           0.32182928
2019-02-27/12:07:21.89           0.32145335
2019-02-27/12:07:21.92           0.32168812
2019-02-27/12:07:21.95           0.32161915
2019-02-27/12:07:21.98           0.32159233
2019-02-27/12:07:22.01           0.32123274
2019-02-27/12:07:22.04           0.32140686
2019-02-27/12:07:22.07           0.32129497
2019-02-27/12:07:22.11           0.32116753
2019-02-27/12:07:22.14           0.32076134
2019-02-27/12:07:22.17           0.32099607
2019-02-27/12:07:22.20           0.32096831
2019-02-27/12:07:22.23           0.32099033
2019-02-27/12:07:22.26           0.32061341
2019-02-27/12:07:22.29           0.32080154
2019-02-27/12:07:22.32           0.32065888
2019-02-27/12:07:22.36           0.32057085
2019-02-27/12:07:22.39           0.32019414
2019-02-27/12:07:22.42           0.32051121
2019-02-27/12:07:22.45           0.32046449
2019-02-27/12:07:22.48           0.32035066
2019-02-27/12:07:22.51           0.31995541
2019-02-27/12:07:22.54           0.32021829
2019-02-27/12:07:22.57           0.32021545
2019-02-27/12:07:22.61           0.32020076
2019-02-27/12:07:22.64           0.31983080
2019-02-27/12:07:22.67           0.32005345
2019-02-27/12:07:22.70           0.31992761
2019-02-27/12:07:22.73           0.31982634
2019-02-27/12:07:22.76           0.31949434
2019-02-27/12:07:22.79           0.31972079
2019-02-27/12:07:22.82           0.31967034
2019-02-27/12:07:22.86           0.31962002
2019-02-27/12:07:22.89           0.31922414
2019-02-27/12:07:22.92           0.31945896
2019-02-27/12:07:22.95           0.31939343
2019-02-27/12:07:22.98           0.31931368
2019-02-27/12:07:23.01           0.31894053
2019-02-27/12:07:23.04           0.31920422
2019-02-27/12:07:23.07           0.31916400
2019-02-27/12:07:23.11           0.31904214
2019-02-27/12:07:23.14           0.31868000
2019-02-27/12:07:23.17           0.31895956
2019-02-27/12:07:23.20           0.31883715
2019-02-27/12:07:23.23           0.31882277
2019-02-27/12:07:23.26           0.31845732
2019-02-27/12:07:23.29           0.31864821
2019-02-27/12:07:23.32           0.31851067
2019-02-27/12:07:23.36           0.31840238
2019-02-27/12:07:23.39           0.31807125
2019-02-27/12:07:23.42           0.31833299
2019-02-27/12:07:23.45           0.31825102
2019-02-27/12:07:23.48           0.31816332
2019-02-27/12:07:23.51           0.31775225
2019-02-27/12:07:23.54           0.31797034
2019-02-27/12:07:23.57           0.31790996
2019-02-27/12:07:23.61           0.31785407
2019-02-27/12:07:23.64           0.31753492
2019-02-27/12:07:23.67           0.31782810
2019-02-27/12:07:23.70           0.31774428
2019-02-27/12:07:23.73           0.31765857
2019-02-27/12:07:23.76           0.31729337
2019-02-27/12:07:23.79           0.31754047
2019-02-27/12:07:23.82           0.31745591
2019-02-27/12:07:23.86           0.31739379
2019-02-27/12:07:23.89           0.31705076
2019-02-27/12:07:23.92           0.31733764
2019-02-27/12:07:23.95           0.31730213
2019-02-27/12:07:23.98           0.31717717
2019-02-27/12:07:24.01           0.31677800
2019-02-27/12:07:24.04           0.31706598
2019-02-27/12:07:24.07           0.31700339
2019-02-27/12:07:24.11           0.31690888
2019-02-27/12:07:24.14           0.31649850
2019-02-27/12:07:24.17           0.31659471
2019-02-27/12:07:24.20           0.31648785
2019-02-27/12:07:24.23           0.31648910
2019-02-27/12:07:24.26           0.31611264
2019-02-27/12:07:24.29           0.31638100
2019-02-27/12:07:24.32           0.31632937
2019-02-27/12:07:24.36           0.31623089
2019-02-27/12:07:24.39           0.31575400
2019-02-27/12:07:24.42           0.31594486
2019-02-27/12:07:24.45           0.31590651
2019-02-27/12:07:24.48           0.31582234
2019-02-27/12:07:24.51           0.31539544
2019-02-27/12:07:24.54           0.31555752
2019-02-27/12:07:24.57           0.31549343
2019-02-27/12:07:24.61           0.31551689
2019-02-27/12:07:24.64           0.31513858
2019-02-27/12:07:24.67           0.31536499
2019-02-27/12:07:24.70           0.31530104
2019-02-27/12:07:24.73           0.31521313
2019-02-27/12:07:24.76           0.31487097
2019-02-27/12:07:24.79           0.31511462
2019-02-27/12:07:24.82           0.31506564
2019-02-27/12:07:24.86           0.31503673
2019-02-27/12:07:24.89           0.31465626
2019-02-27/12:07:24.92           0.31490849
2019-02-27/12:07:24.95           0.31484514
2019-02-27/12:07:24.98           0.31470138
2019-02-27/12:07:25.01           0.31430515
2019-02-27/12:07:25.04           0.31462440
2019-02-27/12:07:25.07           0.31455776
2019-02-27/12:07:25.11           0.31444781
2019-02-27/12:07:25.14           0.31404725
2019-02-27/12:07:25.17           0.31420876
2019-02-27/12:07:25.20           0.31413367
2019-02-27/12:07:25.23           0.31413799
2019-02-27/12:07:25.26           0.31383884
2019-02-27/12:07:25.29           0.31403669
2019-02-27/12:07:25.32           0.31390130
2019-02-27/12:07:25.36           0.31386912
2019-02-27/12:07:25.39           0.31354577
2019-02-27/12:07:25.42           0.31380643
2019-02-27/12:07:25.45           0.31369773
2019-02-27/12:07:25.48           0.31355695
2019-02-27/12:07:25.51           0.31315130
2019-02-27/12:07:25.54           0.31334659
2019-02-27/12:07:25.57           0.31324320
2019-02-27/12:07:25.61           0.31313638
2019-02-27/12:07:25.64           0.31272023
2019-02-27/12:07:25.67           0.31296043
2019-02-27/12:07:25.70           0.31289438
2019-02-27/12:07:25.73           0.31280129
2019-02-27/12:07:25.76           0.31239633
2019-02-27/12:07:25.79           0.31261091
2019-02-27/12:07:25.82           0.31255904
2019-02-27/12:07:25.86           0.31252144
2019-02-27/12:07:25.89           0.31218377
2019-02-27/12:07:25.92           0.31240373
2019-02-27/12:07:25.95           0.31226741
2019-02-27/12:07:25.98           0.31220655
2019-02-27/12:07:26.01           0.31181996
2019-02-27/12:07:26.04           0.31204798
2019-02-27/12:07:26.07           0.31198950
2019-02-27/12:07:26.11           0.31192156
2019-02-27/12:07:26.14           0.31157179
2019-02-27/12:07:26.17           0.31175637
2019-02-27/12:07:26.20           0.31168355
2019-02-27/12:07:26.23           0.31155413
2019-02-27/12:07:26.26           0.31110456
2019-02-27/12:07:26.29           0.31138995
2019-02-27/12:07:26.32           0.31138275
2019-02-27/12:07:26.36           0.31131880
2019-02-27/12:07:26.39           0.31090192
2019-02-27/12:07:26.42           0.31107079
2019-02-27/12:07:26.45           0.31100378
2019-02-27/12:07:26.48           0.31091655
2019-02-27/12:07:26.51           0.31046949
2019-02-27/12:07:26.54           0.31070667
2019-02-27/12:07:26.57           0.31068843
2019-02-27/12:07:26.61           0.31058336
2019-02-27/12:07:26.64           0.31012217
2019-02-27/12:07:26.67           0.31037359
2019-02-27/12:07:26.70           0.31034510
2019-02-27/12:07:26.73           0.31018668
2019-02-27/12:07:26.76           0.30975970
2019-02-27/12:07:26.79           0.30999206
2019-02-27/12:07:26.82           0.30991207
2019-02-27/12:07:26.86           0.30982120
2019-02-27/12:07:26.89           0.30941331
2019-02-27/12:07:26.92           0.30963472
2019-02-27/12:07:26.95           0.30955162
2019-02-27/12:07:26.98           0.30946551
2019-02-27/12:07:27.01           0.30911001
2019-02-27/12:07:27.04           0.30929637
2019-02-27/12:07:27.07           0.30923497
2019-02-27/12:07:27.11           0.30921307
2019-02-27/12:07:27.14           0.30879094
2019-02-27/12:07:27.17           0.30902590
2019-02-27/12:07:27.20           0.30899071
2019-02-27/12:07:27.23           0.30887725
2019-02-27/12:07:27.26           0.30844517
2019-02-27/12:07:27.29           0.30867463
2019-02-27/12:07:27.32           0.30864519
2019-02-27/12:07:27.36           0.30857555
2019-02-27/12:07:27.39           0.30817109
2019-02-27/12:07:27.42           0.30835733
2019-02-27/12:07:27.45           0.30822452
2019-02-27/12:07:27.48           0.30815735
2019-02-27/12:07:27.51           0.30777364
2019-02-27/12:07:27.54           0.30800024
2019-02-27/12:07:27.57           0.30791091
2019-02-27/12:07:27.61           0.30776810
2019-02-27/12:07:27.64           0.30739260
2019-02-27/12:07:27.67           0.30767995
2019-02-27/12:07:27.70           0.30766218
2019-02-27/12:07:27.73           0.30754703
2019-02-27/12:07:27.76           0.30712356
2019-02-27/12:07:27.79           0.30733607
2019-02-27/12:07:27.82           0.30731198
2019-02-27/12:07:27.86           0.30719127
2019-02-27/12:07:27.89           0.30677480
2019-02-27/12:07:27.92           0.30706446
2019-02-27/12:07:27.95           0.30693326
2019-02-27/12:07:27.98           0.30680041
2019-02-27/12:07:28.01           0.30639761
2019-02-27/12:07:28.04           0.30650870
2019-02-27/12:07:28.07           0.30642481
2019-02-27/12:07:28.11           0.30634142
2019-02-27/12:07:28.14           0.30599039
2019-02-27/12:07:28.17           0.30619280
2019-02-27/12:07:28.20           0.30603078
2019-02-27/12:07:28.23           0.30596403
2019-02-27/12:07:28.26           0.30561260
2019-02-27/12:07:28.29           0.30586420
2019-02-27/12:07:28.32           0.30578108
2019-02-27/12:07:28.36           0.30570943
2019-02-27/12:07:28.39           0.30536677
2019-02-27/12:07:28.42           0.30562742
2019-02-27/12:07:28.45           0.30549172
2019-02-27/12:07:28.48           0.30531616
2019-02-27/12:07:28.51           0.30496179
2019-02-27/12:07:28.54           0.30523830
2019-02-27/12:07:28.57           0.30515978
2019-02-27/12:07:28.61           0.30502762
2019-02-27/12:07:28.64           0.30462921
2019-02-27/12:07:28.67           0.30480454
2019-02-27/12:07:28.70           0.30467342
2019-02-27/12:07:28.73           0.30455421
2019-02-27/12:07:28.76           0.30412628
2019-02-27/12:07:28.79           0.30430051
2019-02-27/12:07:28.82           0.30419655
2019-02-27/12:07:28.86           0.30406603
2019-02-27/12:07:28.89           0.30367352
2019-02-27/12:07:28.92           0.30392346
2019-02-27/12:07:28.95           0.30390974
2019-02-27/12:07:28.98           0.30383440
2019-02-27/12:07:29.01           0.30340864
2019-02-27/12:07:29.04           0.30362057
2019-02-27/12:07:29.07           0.30354782
2019-02-27/12:07:29.11           0.30351376
2019-02-27/12:07:29.14           0.30314040
2019-02-27/12:07:29.17           0.30329566
2019-02-27/12:07:29.20           0.30312254
2019-02-27/12:07:29.23           0.30298967
2019-02-27/12:07:29.26           0.30264374
2019-02-27/12:07:29.29           0.30283644
2019-02-27/12:07:29.32           0.30274766
2019-02-27/12:07:29.36           0.30265215
2019-02-27/12:07:29.39           0.30226913
2019-02-27/12:07:29.42           0.30249747
2019-02-27/12:07:29.45           0.30238633
2019-02-27/12:07:29.48           0.30227183
2019-02-27/12:07:29.51           0.30190046
2019-02-27/12:07:29.54           0.30208121
2019-02-27/12:07:29.57           0.30193880
2019-02-27/12:07:29.61           0.30185418
2019-02-27/12:07:29.64           0.30137191
2019-02-27/12:07:29.67           0.30154430
2019-02-27/12:07:29.70           0.30143908
2019-02-27/12:07:29.73           0.30118969
2019-02-27/12:07:29.76           0.30074774
2019-02-27/12:07:29.79           0.30092322
2019-02-27/12:07:29.82           0.30069079
2019-02-27/12:07:29.86           0.30052253
2019-02-27/12:07:29.89           0.30007337
2019-02-27/12:07:29.92           0.30015713
2019-02-27/12:07:29.95           0.29998687
2019-02-27/12:07:29.98           0.29978875
2019-02-27/12:07:30.01           0.29937980
2019-02-27/12:07:30.04           0.29957081
2019-02-27/12:07:30.07           0.29940226
2019-02-27/12:07:30.11           0.29923334
2019-02-27/12:07:30.14           0.29879811
2019-02-27/12:07:30.17           0.29897071
2019-02-27/12:07:30.20           0.29885895
2019-02-27/12:07:30.23           0.29870363
2019-02-27/12:07:30.26           0.29828857
2019-02-27/12:07:30.29           0.29851262
2019-02-27/12:07:30.32           0.29843450
2019-02-27/12:07:30.36           0.29828002
2019-02-27/12:07:30.39           0.29782340
2019-02-27/12:07:30.42           0.29795819
2019-02-27/12:07:30.45           0.29778719
2019-02-27/12:07:30.48           0.29763025
2019-02-27/12:07:30.51           0.29714524
2019-02-27/12:07:30.54           0.29728792
2019-02-27/12:07:30.57           0.29718443
2019-02-27/12:07:30.61           0.29704877
2019-02-27/12:07:30.64           0.29664956
2019-02-27/12:07:30.67           0.29690244
2019-02-27/12:07:30.70           0.29684423
2019-02-27/12:07:30.73           0.29673204
2019-02-27/12:07:30.76           0.29639413
2019-02-27/12:07:30.79           0.29666652
2019-02-27/12:07:30.82           0.29653277
2019-02-27/12:07:30.86           0.29643082
2019-02-27/12:07:30.89           0.29609836
2019-02-27/12:07:30.92           0.29629140
2019-02-27/12:07:30.95           0.29618514
2019-02-27/12:07:30.98           0.29603458
2019-02-27/12:07:31.01           0.29566122
2019-02-27/12:07:31.04           0.29587376
2019-02-27/12:07:31.07           0.29567310
2019-02-27/12:07:31.11           0.29555720
2019-02-27/12:07:31.14           0.29522829
2019-02-27/12:07:31.17           0.29539095
2019-02-27/12:07:31.20           0.29532863
2019-02-27/12:07:31.23           0.29521310
2019-02-27/12:07:31.26           0.29478177
2019-02-27/12:07:31.29           0.29501483
2019-02-27/12:07:31.32           0.29489684
2019-02-27/12:07:31.36           0.29485188
2019-02-27/12:07:31.39           0.29448965
2019-02-27/12:07:31.42           0.29462451
2019-02-27/12:07:31.45           0.29452343
2019-02-27/12:07:31.48           0.29448488
2019-02-27/12:07:31.51           0.29413967
2019-02-27/12:07:31.54           0.29431190
2019-02-27/12:07:31.57           0.29425700
2019-02-27/12:07:31.61           0.29412185
2019-02-27/12:07:31.64           0.29370792
2019-02-27/12:07:31.67           0.29384129
2019-02-27/12:07:31.70           0.29366321
2019-02-27/12:07:31.73           0.29363640
2019-02-27/12:07:31.76           0.29323116
2019-02-27/12:07:31.79           0.29340531
2019-02-27/12:07:31.82           0.29332706
2019-02-27/12:07:31.86           0.29320157
2019-02-27/12:07:31.89           0.29286284
2019-02-27/12:07:31.92           0.29303528
2019-02-27/12:07:31.95           0.29297883
2019-02-27/12:07:31.98           0.29292406
2019-02-27/12:07:32.01           0.29247357
2019-02-27/12:07:32.04           0.29262687
2019-02-27/12:07:32.07           0.29258320
2019-02-27/12:07:32.11           0.29259682
2019-02-27/12:07:32.14           0.29226337
2019-02-27/12:07:32.17           0.29245492
2019-02-27/12:07:32.20           0.29236101
2019-02-27/12:07:32.23           0.29220887
2019-02-27/12:07:32.26           0.29178930
2019-02-27/12:07:32.29           0.29195026
2019-02-27/12:07:32.32           0.29185292
2019-02-27/12:07:32.36           0.29174596
2019-02-27/12:07:32.39           0.29125380
2019-02-27/12:07:32.42           0.29140431
2019-02-27/12:07:32.45           0.29138631
2019-02-27/12:07:32.48           0.29127794
2019-02-27/12:07:32.51           0.29091404
2019-02-27/12:07:32.54           0.29111296
2019-02-27/12:07:32.57           0.29097947
2019-02-27/12:07:32.61           0.29088222
2019-02-27/12:07:32.64           0.29056695
2019-02-27/12:07:32.67           0.29079322
2019-02-27/12:07:32.70           0.29062079
2019-02-27/12:07:32.73           0.29043755
2019-02-27/12:07:32.76           0.29004183
2019-02-27/12:07:32.79           0.29031493
2019-02-27/12:07:32.82           0.29019954
2019-02-27/12:07:32.86           0.28999460
2019-02-27/12:07:32.89           0.28959561
2019-02-27/12:07:32.92           0.28978874
2019-02-27/12:07:32.95           0.28968834
2019-02-27/12:07:32.98           0.28959368
2019-02-27/12:07:33.01           0.28915392
2019-02-27/12:07:33.04           0.28922744
2019-02-27/12:07:33.07           0.28912671
2019-02-27/12:07:33.11           0.28905329
2019-02-27/12:07:33.14           0.28869059
2019-02-27/12:07:33.17           0.28887019
2019-02-27/12:07:33.20           0.28882109
2019-02-27/12:07:33.23           0.28878745
2019-02-27/12:07:33.26           0.28835218
2019-02-27/12:07:33.29           0.28853194
2019-02-27/12:07:33.32           0.28845137
2019-02-27/12:07:33.36           0.28830224
2019-02-27/12:07:33.39           0.28794370
2019-02-27/12:07:33.42           0.28811012
2019-02-27/12:07:33.45           0.28798281
2019-02-27/12:07:33.48           0.28783773
2019-02-27/12:07:33.51           0.28738081
2019-02-27/12:07:33.54           0.28757716
2019-02-27/12:07:33.57           0.28747235
2019-02-27/12:07:33.61           0.28739515
2019-02-27/12:07:33.64           0.28702811
2019-02-27/12:07:33.67           0.28717151
2019-02-27/12:07:33.70           0.28710517
2019-02-27/12:07:33.73           0.28700905
2019-02-27/12:07:33.76           0.28656344
2019-02-27/12:07:33.79           0.28672121
2019-02-27/12:07:33.82           0.28664467
2019-02-27/12:07:33.86           0.28653575
2019-02-27/12:07:33.89           0.28613168
2019-02-27/12:07:33.92           0.28628367
2019-02-27/12:07:33.95           0.28620309
2019-02-27/12:07:33.98           0.28612174
2019-02-27/12:07:34.01           0.28571681
2019-02-27/12:07:34.04           0.28588588
2019-02-27/12:07:34.07           0.28581488
2019-02-27/12:07:34.11           0.28571018
2019-02-27/12:07:34.14           0.28531863
2019-02-27/12:07:34.17           0.28558382
2019-02-27/12:07:34.20           0.28544467
2019-02-27/12:07:34.23           0.28525025
2019-02-27/12:07:34.26           0.28485564
2019-02-27/12:07:34.29           0.28504948
2019-02-27/12:07:34.32           0.28493770
2019-02-27/12:07:34.36           0.28486915
2019-02-27/12:07:34.39           0.28453290
2019-02-27/12:07:34.42           0.28472222
2019-02-27/12:07:34.45           0.28464798
2019-02-27/12:07:34.48           0.28452336
2019-02-27/12:07:34.51           0.28419522
2019-02-27/12:07:34.54           0.28443539
2019-02-27/12:07:34.57           0.28430058
2019-02-27/12:07:34.61           0.28421758
2019-02-27/12:07:34.64           0.28380695
2019-02-27/12:07:34.67           0.28387042
2019-02-27/12:07:34.70           0.28375651
2019-02-27/12:07:34.73           0.28363638
2019-02-27/12:07:34.76           0.28326337
2019-02-27/12:07:34.79           0.28349037
2019-02-27/12:07:34.82           0.28335196
2019-02-27/12:07:34.86           0.28320078
2019-02-27/12:07:34.89           0.28285442
2019-02-27/12:07:34.92           0.28298107
2019-02-27/12:07:34.95           0.28284209
2019-02-27/12:07:34.98           0.28270212
2019-02-27/12:07:35.01           0.28232851
2019-02-27/12:07:35.04           0.28253256
2019-02-27/12:07:35.07           0.28251879
2019-02-27/12:07:35.11           0.28241096
2019-02-27/12:07:35.14           0.28202148
2019-02-27/12:07:35.17           0.28220661
2019-02-27/12:07:35.20           0.28208809
2019-02-27/12:07:35.23           0.28204981
2019-02-27/12:07:35.26           0.28169109
2019-02-27/12:07:35.29           0.28188192
2019-02-27/12:07:35.32           0.28181609
2019-02-27/12:07:35.36           0.28171630
2019-02-27/12:07:35.39           0.28132433
2019-02-27/12:07:35.42           0.28148242
2019-02-27/12:07:35.45           0.28138138
2019-02-27/12:07:35.48           0.28135457
2019-02-27/12:07:35.51           0.28109044
2019-02-27/12:07:35.54           0.28123735
2019-02-27/12:07:35.57           0.28106562
2019-02-27/12:07:35.61           0.28094871
2019-02-27/12:07:35.64           0.28058991
2019-02-27/12:07:35.67           0.28084183
2019-02-27/12:07:35.70           0.28076277
2019-02-27/12:07:35.73           0.28068145
2019-02-27/12:07:35.76           0.28033419
2019-02-27/12:07:35.79           0.28044860
2019-02-27/12:07:35.82           0.28026678
2019-02-27/12:07:35.86           0.28018950
2019-02-27/12:07:35.89           0.27984141
2019-02-27/12:07:35.92           0.27993541
2019-02-27/12:07:35.95           0.27984603
2019-02-27/12:07:35.98           0.27978648
2019-02-27/12:07:36.01           0.27937933
2019-02-27/12:07:36.04           0.27944085
2019-02-27/12:07:36.07           0.27936043
2019-02-27/12:07:36.11           0.27936506
2019-02-27/12:07:36.14           0.27899890
2019-02-27/12:07:36.17           0.27915561
2019-02-27/12:07:36.20           0.27910659
2019-02-27/12:07:36.23           0.27905001
2019-02-27/12:07:36.26           0.27867112
2019-02-27/12:07:36.29           0.27891770
2019-02-27/12:07:36.32           0.27878574
2019-02-27/12:07:36.36           0.27857330
2019-02-27/12:07:36.39           0.27819762
2019-02-27/12:07:36.42           0.27841199
2019-02-27/12:07:36.45           0.27836764
2019-02-27/12:07:36.48           0.27833598
2019-02-27/12:07:36.51           0.27792398
2019-02-27/12:07:36.54           0.27808654
2019-02-27/12:07:36.57           0.27803808
2019-02-27/12:07:36.61           0.27791632
2019-02-27/12:07:36.64           0.27753524
2019-02-27/12:07:36.67           0.27772310
2019-02-27/12:07:36.70           0.27764715
2019-02-27/12:07:36.73           0.27761853
2019-02-27/12:07:36.76           0.27731078
2019-02-27/12:07:36.79           0.27737303
2019-02-27/12:07:36.82           0.27722545
2019-02-27/12:07:36.86           0.27721483
2019-02-27/12:07:36.89           0.27683616
2019-02-27/12:07:36.92           0.27692881
2019-02-27/12:07:36.95           0.27685100
2019-02-27/12:07:36.98           0.27676357
2019-02-27/12:07:37.01           0.27638183
2019-02-27/12:07:37.04           0.27654337
2019-02-27/12:07:37.07           0.27640885
2019-02-27/12:07:37.11           0.27626978
2019-02-27/12:07:37.14           0.27587360
2019-02-27/12:07:37.17           0.27600571
2019-02-27/12:07:37.20           0.27587676
2019-02-27/12:07:37.23           0.27580001
2019-02-27/12:07:37.26           0.27544331
2019-02-27/12:07:37.29           0.27553867
2019-02-27/12:07:37.32           0.27542523
2019-02-27/12:07:37.36           0.27540323
2019-02-27/12:07:37.39           0.27508277
2019-02-27/12:07:37.42           0.27524325
2019-02-27/12:07:37.45           0.27519685
2019-02-27/12:07:37.48           0.27516456
2019-02-27/12:07:37.51           0.27477646
2019-02-27/12:07:37.54           0.27487985
2019-02-27/12:07:37.57           0.27469898
2019-02-27/12:07:37.61           0.27461793
2019-02-27/12:07:37.64           0.27430011
2019-02-27/12:07:37.67           0.27446792
2019-02-27/12:07:37.70           0.27434050
2019-02-27/12:07:37.73           0.27414382
2019-02-27/12:07:37.76           0.27373516
2019-02-27/12:07:37.79           0.27397492
2019-02-27/12:07:37.82           0.27391561
2019-02-27/12:07:37.86           0.27376963
2019-02-27/12:07:37.89           0.27339764
2019-02-27/12:07:37.92           0.27352908
2019-02-27/12:07:37.95           0.27342040
2019-02-27/12:07:37.98           0.27337233
2019-02-27/12:07:38.01           0.27304857
2019-02-27/12:07:38.04           0.27324355
2019-02-27/12:07:38.07           0.27312565
2019-02-27/12:07:38.11           0.27302624
2019-02-27/12:07:38.14           0.27271292
2019-02-27/12:07:38.17           0.27290957
2019-02-27/12:07:38.20           0.27268984
2019-02-27/12:07:38.23           0.27254721
2019-02-27/12:07:38.26           0.27222366
2019-02-27/12:07:38.29           0.27231144
2019-02-27/12:07:38.32           0.27213765
2019-02-27/12:07:38.36           0.27198620
2019-02-27/12:07:38.39           0.27159413
2019-02-27/12:07:38.42           0.27175171
2019-02-27/12:07:38.45           0.27161195
2019-02-27/12:07:38.48           0.27150005
2019-02-27/12:07:38.51           0.27111901
2019-02-27/12:07:38.54           0.27128087
2019-02-27/12:07:38.57           0.27122197
2019-02-27/12:07:38.61           0.27117829
2019-02-27/12:07:38.64           0.27082468
2019-02-27/12:07:38.67           0.27092832
2019-02-27/12:07:38.70           0.27094959
2019-02-27/12:07:38.73           0.27098323
2019-02-27/12:07:38.76           0.27057607
2019-02-27/12:07:38.79           0.27067302
2019-02-27/12:07:38.82           0.27051287
2019-02-27/12:07:38.86           0.27045066
2019-02-27/12:07:38.89           0.27008549
2019-02-27/12:07:38.92           0.27010352
2019-02-27/12:07:38.95           0.26996303
2019-02-27/12:07:38.98           0.26987644
2019-02-27/12:07:39.01           0.26942543
2019-02-27/12:07:39.04           0.26956755
2019-02-27/12:07:39.07           0.26946394
2019-02-27/12:07:39.11           0.26938039
2019-02-27/12:07:39.14           0.26905679
2019-02-27/12:07:39.17           0.26928610
2019-02-27/12:07:39.20           0.26919540
2019-02-27/12:07:39.23           0.26897269
2019-02-27/12:07:39.26           0.26858420
2019-02-27/12:07:39.29           0.26877419
2019-02-27/12:07:39.32           0.26872080
2019-02-27/12:07:39.36           0.26859048
2019-02-27/12:07:39.39           0.26824177
2019-02-27/12:07:39.42           0.26841810
2019-02-27/12:07:39.45           0.26819568
2019-02-27/12:07:39.48           0.26801279
2019-02-27/12:07:39.51           0.26760829
2019-02-27/12:07:39.54           0.26774602
2019-02-27/12:07:39.57           0.26754213
2019-02-27/12:07:39.61           0.26734635
2019-02-27/12:07:39.64           0.26687273
2019-02-27/12:07:39.67           0.26695803
2019-02-27/12:07:39.70           0.26685745
2019-02-27/12:07:39.73           0.26665779
2019-02-27/12:07:39.76           0.26630164
2019-02-27/12:07:39.79           0.26643573
2019-02-27/12:07:39.82           0.26622524
2019-02-27/12:07:39.86           0.26607648
2019-02-27/12:07:39.89           0.26568012
2019-02-27/12:07:39.92           0.26586682
2019-02-27/12:07:39.95           0.26578646
2019-02-27/12:07:39.98           0.26561975
2019-02-27/12:07:40.01           0.26523736
2019-02-27/12:07:40.04           0.26538534
2019-02-27/12:07:40.07           0.26521350
2019-02-27/12:07:40.11           0.26506753
2019-02-27/12:07:40.14           0.26460533
2019-02-27/12:07:40.17           0.26464894
2019-02-27/12:07:40.20           0.26459239
2019-02-27/12:07:40.23           0.26443630
2019-02-27/12:07:40.26           0.26398228
2019-02-27/12:07:40.29           0.26410728
2019-02-27/12:07:40.32           0.26398423
2019-02-27/12:07:40.36           0.26379275
2019-02-27/12:07:40.39           0.26333955
2019-02-27/12:07:40.42           0.26346993
2019-02-27/12:07:40.45           0.26331859
2019-02-27/12:07:40.48           0.26315797
2019-02-27/12:07:40.51           0.26279294
2019-02-27/12:07:40.54           0.26300222
2019-02-27/12:07:40.57           0.26287414
2019-02-27/12:07:40.61           0.26278166
2019-02-27/12:07:40.64           0.26247351
2019-02-27/12:07:40.67           0.26256412
2019-02-27/12:07:40.70           0.26239786
2019-02-27/12:07:40.73           0.26227610
2019-02-27/12:07:40.76           0.26185024
2019-02-27/12:07:40.79           0.26196644
2019-02-27/12:07:40.82           0.26188892
2019-02-27/12:07:40.86           0.26175657
2019-02-27/12:07:40.89           0.26139230
2019-02-27/12:07:40.92           0.26158878
2019-02-27/12:07:40.95           0.26153174
2019-02-27/12:07:40.98           0.26142741
2019-02-27/12:07:41.01           0.26112660
2019-02-27/12:07:41.04           0.26132720
2019-02-27/12:07:41.07           0.26120614
2019-02-27/12:07:41.11           0.26109378
2019-02-27/12:07:41.14           0.26071701
2019-02-27/12:07:41.17           0.26087471
2019-02-27/12:07:41.20           0.26084752
2019-02-27/12:07:41.23           0.26081083
2019-02-27/12:07:41.26           0.26041223
2019-02-27/12:07:41.29           0.26053384
2019-02-27/12:07:41.32           0.26043325
2019-02-27/12:07:41.36           0.26031726
2019-02-27/12:07:41.39           0.25990696
2019-02-27/12:07:41.42           0.26002288
2019-02-27/12:07:41.45           0.25989020
2019-02-27/12:07:41.48           0.25973268
2019-02-27/12:07:41.51           0.25934069
2019-02-27/12:07:41.54           0.25948696
2019-02-27/12:07:41.57           0.25938142
2019-02-27/12:07:41.61           0.25918176
2019-02-27/12:07:41.64           0.25884481
2019-02-27/12:07:41.67           0.25910830
2019-02-27/12:07:41.70           0.25901351
2019-02-27/12:07:41.73           0.25889650
2019-02-27/12:07:41.76           0.25852165
2019-02-27/12:07:41.79           0.25861296
2019-02-27/12:07:41.82           0.25848762
2019-02-27/12:07:41.86           0.25844647
2019-02-27/12:07:41.89           0.25805187
2019-02-27/12:07:41.92           0.25815381
2019-02-27/12:07:41.95           0.25810961
2019-02-27/12:07:41.98           0.25803170
2019-02-27/12:07:42.01           0.25759707
2019-02-27/12:07:42.04           0.25766676
2019-02-27/12:07:42.07           0.25757575
2019-02-27/12:07:42.11           0.25742694
2019-02-27/12:07:42.14           0.25704865
2019-02-27/12:07:42.17           0.25715812
2019-02-27/12:07:42.20           0.25701898
2019-02-27/12:07:42.23           0.25691875
2019-02-27/12:07:42.26           0.25653108
2019-02-27/12:07:42.29           0.25674567
2019-02-27/12:07:42.32           0.25668262
2019-02-27/12:07:42.36           0.25663800
2019-02-27/12:07:42.39           0.25633726
2019-02-27/12:07:42.42           0.25649628
2019-02-27/12:07:42.45           0.25644213
2019-02-27/12:07:42.48           0.25631558
2019-02-27/12:07:42.51           0.25595510
2019-02-27/12:07:42.54           0.25613433
2019-02-27/12:07:42.57           0.25596564
2019-02-27/12:07:42.61           0.25576199
2019-02-27/12:07:42.64           0.25541209
2019-02-27/12:07:42.67           0.25545780
2019-02-27/12:07:42.70           0.25538854
2019-02-27/12:07:42.73           0.25530520
2019-02-27/12:07:42.76           0.25486075
2019-02-27/12:07:42.79           0.25492296
2019-02-27/12:07:42.82           0.25478950
2019-02-27/12:07:42.86           0.25473757
2019-02-27/12:07:42.89           0.25436625
2019-02-27/12:07:42.92           0.25448572
2019-02-27/12:07:42.95           0.25444038
2019-02-27/12:07:42.98           0.25439028
2019-02-27/12:07:43.01           0.25412140
2019-02-27/12:07:43.04           0.25436735
2019-02-27/12:07:43.07           0.25411443
2019-02-27/12:07:43.11           0.25397629
2019-02-27/12:07:43.14           0.25367427
2019-02-27/12:07:43.17           0.25378521
2019-02-27/12:07:43.20           0.25371380
2019-02-27/12:07:43.23           0.25354526
2019-02-27/12:07:43.26           0.25304851
2019-02-27/12:07:43.29           0.25318552
2019-02-27/12:07:43.32           0.25314240
2019-02-27/12:07:43.36           0.25300428
2019-02-27/12:07:43.39           0.25262023
2019-02-27/12:07:43.42           0.25276265
2019-02-27/12:07:43.45           0.25270206
2019-02-27/12:07:43.48           0.25261601
2019-02-27/12:07:43.51           0.25230164
2019-02-27/12:07:43.54           0.25246896
2019-02-27/12:07:43.57           0.25240707
2019-02-27/12:07:43.61           0.25228432
2019-02-27/12:07:43.64           0.25188097
2019-02-27/12:07:43.67           0.25204797
2019-02-27/12:07:43.70           0.25198263
2019-02-27/12:07:43.73           0.25186691
2019-02-27/12:07:43.76           0.25174875
2019-02-27/12:07:43.79           0.25168368
2019-02-27/12:07:43.82           0.25152632
2019-02-27/12:07:43.86           0.25141202
2019-02-27/12:07:43.89           0.25135459
2019-02-27/12:07:43.92           0.25116329
2019-02-27/12:07:43.95           0.25096178
2019-02-27/12:07:43.98           0.25088879
2019-02-27/12:07:44.01           0.25069745
2019-02-27/12:07:44.04           0.25049622
2019-02-27/12:07:44.07           0.25042823
2019-02-27/12:07:44.11           0.25032051
2019-02-27/12:07:44.14           0.25020854
2019-02-27/12:07:44.17           0.25006162
2019-02-27/12:07:44.20           0.24993669
2019-02-27/12:07:44.23           0.24988270
2019-02-27/12:07:44.26           0.24980014
2019-02-27/12:07:44.29           0.24967808
2019-02-27/12:07:44.32           0.24958205
2019-02-27/12:07:44.36           0.24960938
2019-02-27/12:07:44.39           0.24948041
2019-02-27/12:07:44.42           0.24938318
2019-02-27/12:07:44.45           0.24935043
2019-02-27/12:07:44.48           0.24915854
2019-02-27/12:07:44.51           0.24899806
2019-02-27/12:07:44.54           0.24890786
2019-02-27/12:07:44.57           0.24884508
2019-02-27/12:07:44.61           0.24867364
2019-02-27/12:07:44.64           0.24855608
2019-02-27/12:07:44.67           0.24848074
2019-02-27/12:07:44.70           0.24832673
2019-02-27/12:07:44.73           0.24825554
2019-02-27/12:07:44.76           0.24820832
2019-02-27/12:07:44.79           0.24790305
2019-02-27/12:07:44.82           0.24806825
2019-02-27/12:07:44.86           0.24789568
2019-02-27/12:07:44.89           0.24768940
2019-02-27/12:07:44.92           0.24731892
2019-02-27/12:07:44.95           0.24749578
2019-02-27/12:07:44.98           0.24743095
2019-02-27/12:07:45.01           0.24727383
2019-02-27/12:07:45.04           0.24679504
2019-02-27/12:07:45.07           0.24685605
2019-02-27/12:07:45.11           0.24676750
2019-02-27/12:07:45.14           0.24675230
2019-02-27/12:07:45.17           0.24638654
2019-02-27/12:07:45.20           0.24650295
2019-02-27/12:07:45.23           0.24640597
2019-02-27/12:07:45.26           0.24625421
2019-02-27/12:07:45.29           0.24586565
2019-02-27/12:07:45.32           0.24596333
2019-02-27/12:07:45.36           0.24588611
2019-02-27/12:07:45.39           0.24584942
2019-02-27/12:07:45.42           0.24554330
2019-02-27/12:07:45.45           0.24559426
2019-02-27/12:07:45.48           0.24549798
2019-02-27/12:07:45.51           0.24542785
2019-02-27/12:07:45.54           0.24504483
2019-02-27/12:07:45.57           0.24527140
2019-02-27/12:07:45.61           0.24521471
2019-02-27/12:07:45.64           0.24508161
2019-02-27/12:07:45.67           0.24471012
2019-02-27/12:07:45.70           0.24483351
2019-02-27/12:07:45.73           0.24474052
2019-02-27/12:07:45.76           0.24452729
2019-02-27/12:07:45.79           0.24410727
2019-02-27/12:07:45.82           0.24425979
2019-02-27/12:07:45.86           0.24425309
2019-02-27/12:07:45.89           0.24414723
2019-02-27/12:07:45.92           0.24377817
2019-02-27/12:07:45.95           0.24389891
2019-02-27/12:07:45.98           0.24376686
2019-02-27/12:07:46.01           0.24373338
2019-02-27/12:07:46.04           0.24333802
2019-02-27/12:07:46.07           0.24343323
2019-02-27/12:07:46.11           0.24343398
2019-02-27/12:07:46.14           0.24333640
2019-02-27/12:07:46.17           0.24284636
2019-02-27/12:07:46.20           0.24291165
2019-02-27/12:07:46.23           0.24283366
2019-02-27/12:07:46.26           0.24261261
2019-02-27/12:07:46.29           0.24229859
2019-02-27/12:07:46.32           0.24247060
2019-02-27/12:07:46.36           0.24235592
2019-02-27/12:07:46.39           0.24231791
2019-02-27/12:07:46.42           0.24196290
2019-02-27/12:07:46.45           0.24201720
2019-02-27/12:07:46.48           0.24190040
2019-02-27/12:07:46.51           0.24183409
2019-02-27/12:07:46.54           0.24141737
2019-02-27/12:07:46.57           0.24161300
2019-02-27/12:07:46.61           0.24166317
2019-02-27/12:07:46.64           0.24151251
2019-02-27/12:07:46.67           0.24112725
2019-02-27/12:07:46.70           0.24132841
2019-02-27/12:07:46.73           0.24125463
2019-02-27/12:07:46.76           0.24119914
2019-02-27/12:07:46.79           0.24096289
2019-02-27/12:07:46.82           0.24113516
2019-02-27/12:07:46.86           0.24095747
2019-02-27/12:07:46.89           0.24075211
2019-02-27/12:07:46.92           0.24039205
2019-02-27/12:07:46.95           0.24052887
2019-02-27/12:07:46.98           0.24042910
2019-02-27/12:07:47.01           0.24029495
2019-02-27/12:07:47.04           0.23991494
2019-02-27/12:07:47.07           0.23992538
2019-02-27/12:07:47.11           0.23985013
2019-02-27/12:07:47.14           0.23975444
2019-02-27/12:07:47.17           0.23937720
2019-02-27/12:07:47.20           0.23948174
2019-02-27/12:07:47.23           0.23936663
2019-02-27/12:07:47.26           0.23938052
2019-02-27/12:07:47.29           0.23898104
2019-02-27/12:07:47.32           0.23905109
2019-02-27/12:07:47.36           0.23911478
2019-02-27/12:07:47.39           0.23909581
2019-02-27/12:07:47.42           0.23856265
2019-02-27/12:07:47.45           0.23858483
2019-02-27/12:07:47.48           0.23850012
2019-02-27/12:07:47.51           0.23834416
2019-02-27/12:07:47.54           0.23804188
2019-02-27/12:07:47.57           0.23816746
2019-02-27/12:07:47.61           0.23805051
2019-02-27/12:07:47.64           0.23800622
2019-02-27/12:07:47.67           0.23767650
2019-02-27/12:07:47.70           0.23781645
2019-02-27/12:07:47.73           0.23772241
2019-02-27/12:07:47.76           0.23765033
2019-02-27/12:07:47.79           0.23732596
2019-02-27/12:07:47.82           0.23753620
2019-02-27/12:07:47.86           0.23753997
2019-02-27/12:07:47.89           0.23733883
2019-02-27/12:07:47.92           0.23697658
2019-02-27/12:07:47.95           0.23720007
2019-02-27/12:07:47.98           0.23706315
2019-02-27/12:07:48.01           0.23685107
2019-02-27/12:07:48.04           0.23646861
2019-02-27/12:07:48.07           0.23651617
2019-02-27/12:07:48.11           0.23646955
2019-02-27/12:07:48.14           0.23639108
2019-02-27/12:07:48.17           0.23594943
2019-02-27/12:07:48.20           0.23605607
2019-02-27/12:07:48.23           0.23590115
2019-02-27/12:07:48.26           0.23576973
2019-02-27/12:07:48.29           0.23539730
2019-02-27/12:07:48.32           0.23544261
2019-02-27/12:07:48.36           0.23543848
2019-02-27/12:07:48.39           0.23549025
2019-02-27/12:07:48.42           0.23514242
2019-02-27/12:07:48.45           0.23519351
2019-02-27/12:07:48.48           0.23502262
2019-02-27/12:07:48.51           0.23491891
2019-02-27/12:07:48.54           0.23464924
2019-02-27/12:07:48.57           0.23473727
2019-02-27/12:07:48.61           0.23460235
2019-02-27/12:07:48.64           0.23445900
2019-02-27/12:07:48.67           0.23408283
2019-02-27/12:07:48.70           0.23421622
2019-02-27/12:07:48.73           0.23401485
2019-02-27/12:07:48.76           0.23394678
2019-02-27/12:07:48.79           0.23378144
2019-02-27/12:07:48.82           0.23389810
2019-02-27/12:07:48.86           0.23369679
2019-02-27/12:07:48.89           0.23366657
2019-02-27/12:07:48.92           0.23343658
2019-02-27/12:07:48.95           0.23351688
2019-02-27/12:07:48.98           0.23342292
2019-02-27/12:07:49.01           0.23336877
2019-02-27/12:07:49.04           0.23309918
2019-02-27/12:07:49.07           0.23318055
2019-02-27/12:07:49.11           0.23307823
2019-02-27/12:07:49.14           0.23304895
2019-02-27/12:07:49.17           0.23264597
2019-02-27/12:07:49.20           0.23263388
2019-02-27/12:07:49.23           0.23247503
2019-02-27/12:07:49.26           0.23237535
2019-02-27/12:07:49.29           0.23199761
2019-02-27/12:07:49.32           0.23200753
2019-02-27/12:07:49.36           0.23191416
2019-02-27/12:07:49.39           0.23190409
2019-02-27/12:07:49.42           0.23154204
2019-02-27/12:07:49.45           0.23161708
2019-02-27/12:07:49.48           0.23140310
2019-02-27/12:07:49.51           0.23128605
2019-02-27/12:07:49.54           0.23100247
2019-02-27/12:07:49.57           0.23110022
2019-02-27/12:07:49.61           0.23096698
2019-02-27/12:07:49.64           0.23083004
2019-02-27/12:07:49.67           0.23050981
2019-02-27/12:07:49.70           0.23047618
2019-02-27/12:07:49.73           0.23028934
2019-02-27/12:07:49.76           0.23023644
2019-02-27/12:07:49.79           0.22989481
2019-02-27/12:07:49.82           0.23000615
2019-02-27/12:07:49.86           0.22977788
2019-02-27/12:07:49.89           0.22950494
2019-02-27/12:07:49.92           0.22914141
2019-02-27/12:07:49.95           0.22929455
2019-02-27/12:07:49.98           0.22919695
2019-02-27/12:07:50.01           0.22901901
2019-02-27/12:07:50.04           0.22858733
2019-02-27/12:07:50.07           0.22861492
2019-02-27/12:07:50.11           0.22855686
2019-02-27/12:07:50.14           0.22847272
2019-02-27/12:07:50.17           0.22818548
2019-02-27/12:07:50.20           0.22832563
2019-02-27/12:07:50.23           0.22820463
2019-02-27/12:07:50.26           0.22806450
2019-02-27/12:07:50.29           0.22762097
2019-02-27/12:07:50.32           0.22771990
2019-02-27/12:07:50.36           0.22759484
2019-02-27/12:07:50.39           0.22740228
2019-02-27/12:07:50.42           0.22703718
2019-02-27/12:07:50.45           0.22698504
2019-02-27/12:07:50.48           0.22676269
2019-02-27/12:07:50.51           0.22664965
2019-02-27/12:07:50.54           0.22620333
2019-02-27/12:07:50.57           0.22622309
2019-02-27/12:07:50.61           0.22615599
2019-02-27/12:07:50.64           0.22612628
2019-02-27/12:07:50.67           0.22580365
2019-02-27/12:07:50.70           0.22593333
2019-02-27/12:07:50.73           0.22590984
2019-02-27/12:07:50.76           0.22571518
2019-02-27/12:07:50.79           0.22535627
2019-02-27/12:07:50.82           0.22556609
2019-02-27/12:07:50.86           0.22545757
2019-02-27/12:07:50.89           0.22542210
2019-02-27/12:07:50.92           0.22521002
2019-02-27/12:07:50.95           0.22530736
2019-02-27/12:07:50.98           0.22521425
2019-02-27/12:07:51.01           0.22509724
2019-02-27/12:07:51.04           0.22467521
2019-02-27/12:07:51.07           0.22470256
2019-02-27/12:07:51.11           0.22455473
2019-02-27/12:07:51.14           0.22444523
2019-02-27/12:07:51.17           0.22412377
2019-02-27/12:07:51.20           0.22425943
2019-02-27/12:07:51.23           0.22406353
2019-02-27/12:07:51.26           0.22387704
2019-02-27/12:07:51.29           0.22366074
2019-02-27/12:07:51.32           0.22384901
2019-02-27/12:07:51.36           0.22373598
2019-02-27/12:07:51.39           0.22369587
2019-02-27/12:07:51.42           0.22335553
2019-02-27/12:07:51.45           0.22344854
2019-02-27/12:07:51.48           0.22337888
2019-02-27/12:07:51.51           0.22322656
2019-02-27/12:07:51.54           0.22284850
2019-02-27/12:07:51.57           0.22298155
2019-02-27/12:07:51.61           0.22289306
2019-02-27/12:07:51.64           0.22269254
2019-02-27/12:07:51.67           0.22227153
2019-02-27/12:07:51.70           0.22236625
2019-02-27/12:07:51.73           0.22229695
2019-02-27/12:07:51.76           0.22214956
2019-02-27/12:07:51.79           0.22183519
2019-02-27/12:07:51.82           0.22197010
2019-02-27/12:07:51.86           0.22185912
2019-02-27/12:07:51.89           0.22181151
2019-02-27/12:07:51.92           0.22148641
2019-02-27/12:07:51.95           0.22160521
2019-02-27/12:07:51.98           0.22151712
2019-02-27/12:07:52.01           0.22141192
2019-02-27/12:07:52.04           0.22106625
2019-02-27/12:07:52.07           0.22122029
2019-02-27/12:07:52.11           0.22131604
2019-02-27/12:07:52.14           0.22118929
2019-02-27/12:07:52.17           0.22080920
2019-02-27/12:07:52.20           0.22099571
2019-02-27/12:07:52.23           0.22089656
2019-02-27/12:07:52.26           0.22070526
2019-02-27/12:07:52.29           0.22034668
2019-02-27/12:07:52.32           0.22038233
2019-02-27/12:07:52.36           0.22022470
2019-02-27/12:07:52.39           0.22025904
2019-02-27/12:07:52.42           0.21998479
2019-02-27/12:07:52.45           0.22002573
2019-02-27/12:07:52.48           0.21994351
2019-02-27/12:07:52.51           0.21984514
2019-02-27/12:07:52.54           0.21952502
2019-02-27/12:07:52.57           0.21966265
2019-02-27/12:07:52.61           0.21948428
2019-02-27/12:07:52.64           0.21930230
2019-02-27/12:07:52.67           0.21900458
2019-02-27/12:07:52.70           0.21922948
2019-02-27/12:07:52.73           0.21918409
2019-02-27/12:07:52.76           0.21903427
2019-02-27/12:07:52.79           0.21877052
2019-02-27/12:07:52.82           0.21892091
2019-02-27/12:07:52.86           0.21866468
2019-02-27/12:07:52.89           0.21849527
2019-02-27/12:07:52.92           0.21820444
2019-02-27/12:07:52.95           0.21829761
2019-02-27/12:07:52.98           0.21822428
2019-02-27/12:07:53.01           0.21802124
2019-02-27/12:07:53.04           0.21768496
2019-02-27/12:07:53.07           0.21786888
2019-02-27/12:07:53.11           0.21774289
2019-02-27/12:07:53.14           0.21760573
2019-02-27/12:07:53.17           0.21728308
2019-02-27/12:07:53.20           0.21751027
2019-02-27/12:07:53.23           0.21741672
2019-02-27/12:07:53.26           0.21722912
2019-02-27/12:07:53.29           0.21697318
2019-02-27/12:07:53.32           0.21708991
2019-02-27/12:07:53.36           0.21697667
2019-02-27/12:07:53.39           0.21689624
2019-02-27/12:07:53.42           0.21661715
2019-02-27/12:07:53.45           0.21679107
2019-02-27/12:07:53.48           0.21667628
2019-02-27/12:07:53.51           0.21662784
2019-02-27/12:07:53.54           0.21634100
2019-02-27/12:07:53.57           0.21629343
2019-02-27/12:07:53.61           0.21613737
2019-02-27/12:07:53.64           0.21608247
2019-02-27/12:07:53.67           0.21571856
2019-02-27/12:07:53.70           0.21572716
2019-02-27/12:07:53.73           0.21560141
2019-02-27/12:07:53.76           0.21556299
2019-02-27/12:07:53.79           0.21521092
2019-02-27/12:07:53.82           0.21525442
2019-02-27/12:07:53.86           0.21520870
2019-02-27/12:07:53.89           0.21511933
2019-02-27/12:07:53.92           0.21481224
2019-02-27/12:07:53.95           0.21491850
2019-02-27/12:07:53.98           0.21478779
2019-02-27/12:07:54.01           0.21472176
2019-02-27/12:07:54.04           0.21442950
2019-02-27/12:07:54.07           0.21448802
2019-02-27/12:07:54.11           0.21422031
2019-02-27/12:07:54.14           0.21408913
2019-02-27/12:07:54.17           0.21391668
2019-02-27/12:07:54.20           0.21396257
2019-02-27/12:07:54.23           0.21375362
2019-02-27/12:07:54.26           0.21373035
2019-02-27/12:07:54.29           0.21338105
2019-02-27/12:07:54.32           0.21341850
2019-02-27/12:07:54.36           0.21337995
2019-02-27/12:07:54.39           0.21324416
2019-02-27/12:07:54.42           0.21298433
2019-02-27/12:07:54.45           0.21317487
2019-02-27/12:07:54.48           0.21302849
2019-02-27/12:07:54.51           0.21286584
2019-02-27/12:07:54.54           0.21256803
2019-02-27/12:07:54.57           0.21265885
2019-02-27/12:07:54.61           0.21251509
2019-02-27/12:07:54.64           0.21249944
2019-02-27/12:07:54.67           0.21229230
2019-02-27/12:07:54.70           0.21225237
2019-02-27/12:07:54.73           0.21211391
2019-02-27/12:07:54.76           0.21211830
2019-02-27/12:07:54.79           0.21182745
2019-02-27/12:07:54.82           0.21194669
2019-02-27/12:07:54.86           0.21179676
2019-02-27/12:07:54.89           0.21161422
2019-02-27/12:07:54.92           0.21134574
2019-02-27/12:07:54.95           0.21149995
2019-02-27/12:07:54.98           0.21137687
2019-02-27/12:07:55.01           0.21129476
2019-02-27/12:07:55.04           0.21101369
2019-02-27/12:07:55.07           0.21105101
2019-02-27/12:07:55.11           0.21095434
2019-02-27/12:07:55.14           0.21089861
2019-02-27/12:07:55.17           0.21061667
2019-02-27/12:07:55.20           0.21060768
2019-02-27/12:07:55.23           0.21046435
2019-02-27/12:07:55.26           0.21044454
2019-02-27/12:07:55.29           0.21014766
2019-02-27/12:07:55.32           0.21031217
2019-02-27/12:07:55.36           0.21018221
2019-02-27/12:07:55.39           0.20992106
2019-02-27/12:07:55.42           0.20958824
2019-02-27/12:07:55.45           0.20972991
2019-02-27/12:07:55.48           0.20959199
2019-02-27/12:07:55.51           0.20950902
2019-02-27/12:07:55.54           0.20921824
2019-02-27/12:07:55.57           0.20936156
2019-02-27/12:07:55.61           0.20932258
2019-02-27/12:07:55.64           0.20926260
2019-02-27/12:07:55.67           0.20896524
2019-02-27/12:07:55.70           0.20899645
2019-02-27/12:07:55.73           0.20878681
2019-02-27/12:07:55.76           0.20873108
2019-02-27/12:07:55.79           0.20845057
2019-02-27/12:07:55.82           0.20857031
2019-02-27/12:07:55.86           0.20841351
2019-02-27/12:07:55.89           0.20833407
2019-02-27/12:07:55.92           0.20802560
2019-02-27/12:07:55.95           0.20802570
2019-02-27/12:07:55.98           0.20799397
2019-02-27/12:07:56.01           0.20787889
2019-02-27/12:07:56.04           0.20760399
2019-02-27/12:07:56.07           0.20767699
2019-02-27/12:07:56.11           0.20743307
2019-02-27/12:07:56.14           0.20739553
2019-02-27/12:07:56.17           0.20716735
2019-02-27/12:07:56.20           0.20720335
2019-02-27/12:07:56.23           0.20700135
2019-02-27/12:07:56.26           0.20681088
2019-02-27/12:07:56.29           0.20650364
2019-02-27/12:07:56.32           0.20660560
2019-02-27/12:07:56.36           0.20652426
2019-02-27/12:07:56.39           0.20648800
2019-02-27/12:07:56.42           0.20619840
2019-02-27/12:07:56.45           0.20622100
2019-02-27/12:07:56.48           0.20618110
2019-02-27/12:07:56.51           0.20605611
2019-02-27/12:07:56.54           0.20566640
2019-02-27/12:07:56.57           0.20577528
2019-02-27/12:07:56.61           0.20561629
2019-02-27/12:07:56.64           0.20539762
2019-02-27/12:07:56.67           0.20506830
2019-02-27/12:07:56.70           0.20526977
2019-02-27/12:07:56.73           0.20526012
2019-02-27/12:07:56.76           0.20523711
2019-02-27/12:07:56.79           0.20490278
2019-02-27/12:07:56.82           0.20492531
2019-02-27/12:07:56.86           0.20488792
2019-02-27/12:07:56.89           0.20475334
2019-02-27/12:07:56.92           0.20446012
2019-02-27/12:07:56.95           0.20467918
2019-02-27/12:07:56.98           0.20457147
2019-02-27/12:07:57.01           0.20442229
2019-02-27/12:07:57.04           0.20411333
2019-02-27/12:07:57.07           0.20425978
2019-02-27/12:07:57.11           0.20419934
2019-02-27/12:07:57.14           0.20409749
2019-02-27/12:07:57.17           0.20371081
2019-02-27/12:07:57.20           0.20380102
2019-02-27/12:07:57.23           0.20373270
2019-02-27/12:07:57.26           0.20349524
2019-02-27/12:07:57.29           0.20313844
2019-02-27/12:07:57.32           0.20319880
2019-02-27/12:07:57.36           0.20302754
2019-02-27/12:07:57.39           0.20288513
2019-02-27/12:07:57.42           0.20255138
2019-02-27/12:07:57.45           0.20266301
2019-02-27/12:07:57.48           0.20262969
2019-02-27/12:07:57.51           0.20253968
2019-02-27/12:07:57.54           0.20215340
2019-02-27/12:07:57.57           0.20226185
2019-02-27/12:07:57.61           0.20214376
2019-02-27/12:07:57.64           0.20197006
2019-02-27/12:07:57.67           0.20171822
2019-02-27/12:07:57.70           0.20178338
2019-02-27/12:07:57.73           0.20168775
2019-02-27/12:07:57.76           0.20166730
2019-02-27/12:07:57.79           0.20142392
2019-02-27/12:07:57.82           0.20143519
2019-02-27/12:07:57.86           0.20124527
2019-02-27/12:07:57.89           0.20123463
2019-02-27/12:07:57.92           0.20091754
2019-02-27/12:07:57.95           0.20111948
2019-02-27/12:07:57.98           0.20112573
2019-02-27/12:07:58.01           0.20103643
2019-02-27/12:07:58.04           0.20087085
2019-02-27/12:07:58.07           0.20097340
2019-02-27/12:07:58.11           0.20086703
2019-02-27/12:07:58.14           0.20086703
2019-02-27/12:07:58.17           0.20055992
2019-02-27/12:07:58.20           0.20060191
2019-02-27/12:07:58.23           0.20049291
2019-02-27/12:07:58.26           0.20034942
2019-02-27/12:07:58.29           0.20011764
2019-02-27/12:07:58.32           0.20018966
2019-02-27/12:07:58.36           0.20001210
2019-02-27/12:07:58.39           0.19993291
2019-02-27/12:07:58.42           0.19966453
2019-02-27/12:07:58.45           0.19977693
2019-02-27/12:07:58.48           0.19962214
2019-02-27/12:07:58.51           0.19951053
2019-02-27/12:07:58.54           0.19920955
2019-02-27/12:07:58.57           0.19919906
2019-02-27/12:07:58.61           0.19899151
2019-02-27/12:07:58.64           0.19894155
2019-02-27/12:07:58.67           0.19868401
2019-02-27/12:07:58.70           0.19883784
2019-02-27/12:07:58.73           0.19864148
2019-02-27/12:07:58.76           0.19848002
2019-02-27/12:07:58.79           0.19841037
2019-02-27/12:07:58.82           0.19857286
2019-02-27/12:07:58.86           0.19840407
2019-02-27/12:07:58.89           0.19823934
2019-02-27/12:07:58.92           0.19800559
2019-02-27/12:07:58.95           0.19799055
2019-02-27/12:07:58.98           0.19786395
2019-02-27/12:07:59.01           0.19786680
2019-02-27/12:07:59.04           0.19756233
2019-02-27/12:07:59.07           0.19758424
2019-02-27/12:07:59.11           0.19754904
2019-02-27/12:07:59.14           0.19748231
2019-02-27/12:07:59.17           0.19724717
2019-02-27/12:07:59.20           0.19739933
2019-02-27/12:07:59.23           0.19718121
2019-02-27/12:07:59.26           0.19711847
2019-02-27/12:07:59.29           0.19690540
2019-02-27/12:07:59.32           0.19698394
2019-02-27/12:07:59.36           0.19690763
2019-02-27/12:07:59.39           0.19678962
2019-02-27/12:07:59.42           0.19632504
2019-02-27/12:07:59.45           0.19642616
2019-02-27/12:07:59.48           0.19632880
2019-02-27/12:07:59.51           0.19608891
2019-02-27/12:07:59.54           0.19571783
2019-02-27/12:07:59.57           0.19574316
2019-02-27/12:07:59.61           0.19570214
2019-02-27/12:07:59.64           0.19559250
2019-02-27/12:07:59.67           0.19513743
2019-02-27/12:07:59.70           0.19517349
2019-02-27/12:07:59.73           0.19496691
2019-02-27/12:07:59.76           0.19478533
2019-02-27/12:07:59.79           0.19449853
2019-02-27/12:07:59.82           0.19454882
2019-02-27/12:07:59.86           0.19451170
2019-02-27/12:07:59.89           0.19446464
2019-02-27/12:07:59.92           0.19413238
2019-02-27/12:07:59.95           0.19413259
2019-02-27/12:07:59.98           0.19394073
2019-02-27/12:08:00.01           0.19390797
2019-02-27/12:08:00.04           0.19363480
2019-02-27/12:08:00.07           0.19359946
2019-02-27/12:08:00.11           0.19344345
2019-02-27/12:08:00.14           0.19323876
2019-02-27/12:08:00.17           0.19281807
2019-02-27/12:08:00.20           0.19284018
2019-02-27/12:08:00.23           0.19283060
2019-02-27/12:08:00.26           0.19265811
2019-02-27/12:08:00.29           0.19223054
2019-02-27/12:08:00.32           0.19232168
2019-02-27/12:08:00.36           0.19220296
2019-02-27/12:08:00.39           0.19213207
2019-02-27/12:08:00.42           0.19196043
2019-02-27/12:08:00.45           0.19203333
2019-02-27/12:08:00.48           0.19188612
2019-02-27/12:08:00.51           0.19179313
2019-02-27/12:08:00.54           0.19159026
2019-02-27/12:08:00.57           0.19164992
2019-02-27/12:08:00.61           0.19134210
2019-02-27/12:08:00.64           0.19112835
2019-02-27/12:08:00.67           0.19087144
2019-02-27/12:08:00.70           0.19103816
2019-02-27/12:08:00.73           0.19100860
2019-02-27/12:08:00.76           0.19090120
2019-02-27/12:08:00.79           0.19058084
2019-02-27/12:08:00.82           0.19063477
2019-02-27/12:08:00.86           0.19057188
2019-02-27/12:08:00.89           0.19036313
2019-02-27/12:08:00.92           0.18997387
2019-02-27/12:08:00.95           0.19018765
2019-02-27/12:08:00.98           0.19015230
2019-02-27/12:08:01.01           0.19011620
2019-02-27/12:08:01.04           0.18988111
2019-02-27/12:08:01.07           0.18996110
2019-02-27/12:08:01.11           0.18992154
2019-02-27/12:08:01.14           0.19001287
2019-02-27/12:08:01.17           0.18971280
2019-02-27/12:08:01.20           0.18965029
2019-02-27/12:08:01.23           0.18963203
2019-02-27/12:08:01.26           0.18957677
2019-02-27/12:08:01.29           0.18921760
2019-02-27/12:08:01.32           0.18925071
2019-02-27/12:08:01.36           0.18905827
2019-02-27/12:08:01.39           0.18897908
2019-02-27/12:08:01.42           0.18875665
2019-02-27/12:08:01.45           0.18881322
2019-02-27/12:08:01.48           0.18871960
2019-02-27/12:08:01.51           0.18854655
2019-02-27/12:08:01.54           0.18835992
2019-02-27/12:08:01.57           0.18856553
2019-02-27/12:08:01.61           0.18828637
2019-02-27/12:08:01.64           0.18820413
2019-02-27/12:08:01.67           0.18806832
2019-02-27/12:08:01.70           0.18820855
2019-02-27/12:08:01.73           0.18805990
2019-02-27/12:08:01.76           0.18786422
2019-02-27/12:08:01.79           0.18755193
2019-02-27/12:08:01.82           0.18759414
2019-02-27/12:08:01.86           0.18748165
2019-02-27/12:08:01.89           0.18743046
2019-02-27/12:08:01.92           0.18717777
2019-02-27/12:08:01.95           0.18711482
2019-02-27/12:08:01.98           0.18685939
2019-02-27/12:08:02.01           0.18671892
2019-02-27/12:08:02.04           0.18638668
2019-02-27/12:08:02.07           0.18648052
2019-02-27/12:08:02.11           0.18630160
2019-02-27/12:08:02.14           0.18625998
2019-02-27/12:08:02.17           0.18619322
2019-02-27/12:08:02.20           0.18637284
2019-02-27/12:08:02.23           0.18637314
2019-02-27/12:08:02.26           0.18625056
2019-02-27/12:08:02.29           0.18604400
2019-02-27/12:08:02.32           0.18614284
2019-02-27/12:08:02.36           0.18609599
2019-02-27/12:08:02.39           0.18599710
2019-02-27/12:08:02.42           0.18561659
2019-02-27/12:08:02.45           0.18573204
2019-02-27/12:08:02.48           0.18569731
2019-02-27/12:08:02.51           0.18559534
2019-02-27/12:08:02.54           0.18523558
2019-02-27/12:08:02.57           0.18525081
2019-02-27/12:08:02.61           0.18494019
2019-02-27/12:08:02.64           0.18480522
2019-02-27/12:08:02.67           0.18465096
2019-02-27/12:08:02.70           0.18464240
2019-02-27/12:08:02.73           0.18456435
2019-02-27/12:08:02.76           0.18455408
2019-02-27/12:08:02.79           0.18425767
2019-02-27/12:08:02.82           0.18439999
2019-02-27/12:08:02.86           0.18444079
2019-02-27/12:08:02.89           0.18433459
2019-02-27/12:08:02.92           0.18398132
2019-02-27/12:08:02.95           0.18401886
2019-02-27/12:08:02.98           0.18395058
2019-02-27/12:08:03.01           0.18381072
2019-02-27/12:08:03.04           0.18349870
2019-02-27/12:08:03.07           0.18365712
2019-02-27/12:08:03.11           0.18348751
2019-02-27/12:08:03.14           0.18333429
2019-02-27/12:08:03.17           0.18297537
2019-02-27/12:08:03.20           0.18302689
2019-02-27/12:08:03.23           0.18294588
2019-02-27/12:08:03.26           0.18277779
2019-02-27/12:08:03.29           0.18249360
2019-02-27/12:08:03.32           0.18256378
2019-02-27/12:08:03.36           0.18256410
2019-02-27/12:08:03.39           0.18264472
2019-02-27/12:08:03.42           0.18253853
2019-02-27/12:08:03.45           0.18262832
2019-02-27/12:08:03.48           0.18248932
2019-02-27/12:08:03.51           0.18248149
2019-02-27/12:08:03.54           0.18226423
2019-02-27/12:08:03.57           0.18246383
2019-02-27/12:08:03.61           0.18235390
2019-02-27/12:08:03.64           0.18216530
2019-02-27/12:08:03.67           0.18186620
2019-02-27/12:08:03.70           0.18183037
2019-02-27/12:08:03.73           0.18175883
2019-02-27/12:08:03.76           0.18160030
2019-02-27/12:08:03.79           0.18127270
2019-02-27/12:08:03.82           0.18130118
2019-02-27/12:08:03.86           0.18108111
2019-02-27/12:08:03.89           0.18103684
2019-02-27/12:08:03.92           0.18079669
2019-02-27/12:08:03.95           0.18079578
2019-02-27/12:08:03.98           0.18063223
2019-02-27/12:08:04.01           0.18070235
2019-02-27/12:08:04.04           0.18051938
2019-02-27/12:08:04.07           0.18048234
2019-02-27/12:08:04.11           0.18046447
2019-02-27/12:08:04.14           0.18052740
2019-02-27/12:08:04.17           0.18031975
2019-02-27/12:08:04.20           0.18040810
2019-02-27/12:08:04.23           0.18015466
2019-02-27/12:08:04.26           0.17994990
2019-02-27/12:08:04.29           0.17965227
2019-02-27/12:08:04.32           0.17970563
2019-02-27/12:08:04.36           0.17966615
2019-02-27/12:08:04.39           0.17949352
2019-02-27/12:08:04.42           0.17916238
2019-02-27/12:08:04.45           0.17927205
2019-02-27/12:08:04.48           0.17913910
2019-02-27/12:08:04.51           0.17898336
2019-02-27/12:08:04.54           0.17877123
2019-02-27/12:08:04.57           0.17885040
2019-02-27/12:08:04.61           0.17869008
2019-02-27/12:08:04.64           0.17861212
2019-02-27/12:08:04.67           0.17833514
2019-02-27/12:08:04.70           0.17850620
2019-02-27/12:08:04.73           0.17847626
2019-02-27/12:08:04.76           0.17841162
2019-02-27/12:08:04.79           0.17812441
2019-02-27/12:08:04.82           0.17807911
2019-02-27/12:08:04.86           0.17798778
2019-02-27/12:08:04.89           0.17789148
2019-02-27/12:08:04.92           0.17756683
2019-02-27/12:08:04.95           0.17765419
2019-02-27/12:08:04.98           0.17749501
2019-02-27/12:08:05.01           0.17731575
2019-02-27/12:08:05.04           0.17707934
2019-02-27/12:08:05.07           0.17711199
2019-02-27/12:08:05.11           0.17701284
2019-02-27/12:08:05.14           0.17683390
2019-02-27/12:08:05.17           0.17652539
2019-02-27/12:08:05.20           0.17679375
2019-02-27/12:08:05.23           0.17673170
2019-02-27/12:08:05.26           0.17663288
2019-02-27/12:08:05.29           0.17646398
2019-02-27/12:08:05.32           0.17658978
2019-02-27/12:08:05.36           0.17655910
2019-02-27/12:08:05.39           0.17643248
2019-02-27/12:08:05.42           0.17610302
2019-02-27/12:08:05.45           0.17622374
2019-02-27/12:08:05.48           0.17611413
2019-02-27/12:08:05.51           0.17602758
2019-02-27/12:08:05.54           0.17570391
2019-02-27/12:08:05.57           0.17570054
2019-02-27/12:08:05.61           0.17555737
2019-02-27/12:08:05.64           0.17547318
2019-02-27/12:08:05.67           0.17533282
2019-02-27/12:08:05.70           0.17536192
2019-02-27/12:08:05.73           0.17521724
2019-02-27/12:08:05.76           0.17517887
2019-02-27/12:08:05.79           0.17492947
2019-02-27/12:08:05.82           0.17497076
2019-02-27/12:08:05.86           0.17502182
2019-02-27/12:08:05.89           0.17499502
2019-02-27/12:08:05.92           0.17462091
2019-02-27/12:08:05.95           0.17476070
2019-02-27/12:08:05.98           0.17466748
2019-02-27/12:08:06.01           0.17458304
2019-02-27/12:08:06.04           0.17436759
2019-02-27/12:08:06.07           0.17450426
2019-02-27/12:08:06.11           0.17438407
2019-02-27/12:08:06.14           0.17407587
2019-02-27/12:08:06.17           0.17377713
2019-02-27/12:08:06.20           0.17397532
2019-02-27/12:08:06.23           0.17392911
2019-02-27/12:08:06.26           0.17373036
2019-02-27/12:08:06.29           0.17344257
2019-02-27/12:08:06.32           0.17356225
2019-02-27/12:08:06.36           0.17331918
2019-02-27/12:08:06.39           0.17317621
2019-02-27/12:08:06.42           0.17297392
2019-02-27/12:08:06.45           0.17306280
2019-02-27/12:08:06.48           0.17293303
2019-02-27/12:08:06.51           0.17281002
2019-02-27/12:08:06.54           0.17249174
2019-02-27/12:08:06.57           0.17257974
2019-02-27/12:08:06.61           0.17257235
2019-02-27/12:08:06.64           0.17249835
2019-02-27/12:08:06.67           0.17225656
2019-02-27/12:08:06.70           0.17223968
2019-02-27/12:08:06.73           0.17215702
2019-02-27/12:08:06.76           0.17206779
2019-02-27/12:08:06.79           0.17175866
2019-02-27/12:08:06.82           0.17189606
2019-02-27/12:08:06.86           0.17185445
2019-02-27/12:08:06.89           0.17167585
2019-02-27/12:08:06.92           0.17139720
2019-02-27/12:08:06.95           0.17144991
2019-02-27/12:08:06.98           0.17146628
2019-02-27/12:08:07.01           0.17138531
2019-02-27/12:08:07.04           0.17103911
2019-02-27/12:08:07.07           0.17117332
2019-02-27/12:08:07.11           0.17110701
2019-02-27/12:08:07.14           0.17113502
2019-02-27/12:08:07.17           0.17083978
2019-02-27/12:08:07.20           0.17084800
2019-02-27/12:08:07.23           0.17079423
2019-02-27/12:08:07.26           0.17069772
2019-02-27/12:08:07.29           0.17047331
2019-02-27/12:08:07.32           0.17057474
2019-02-27/12:08:07.36           0.17042941
2019-02-27/12:08:07.39           0.17025570
2019-02-27/12:08:07.42           0.16980853
2019-02-27/12:08:07.45           0.16973193
2019-02-27/12:08:07.48           0.16961506
2019-02-27/12:08:07.51           0.16955281
2019-02-27/12:08:07.54           0.16921471
2019-02-27/12:08:07.57           0.16924577
2019-02-27/12:08:07.61           0.16920405
2019-02-27/12:08:07.64           0.16919111
2019-02-27/12:08:07.67           0.16895886
2019-02-27/12:08:07.70           0.16894616
2019-02-27/12:08:07.73           0.16883369
2019-02-27/12:08:07.76           0.16887362
2019-02-27/12:08:07.79           0.16872095
2019-02-27/12:08:07.82           0.16888206
2019-02-27/12:08:07.86           0.16895552
2019-02-27/12:08:07.89           0.16880607
2019-02-27/12:08:07.92           0.16836260
2019-02-27/12:08:07.95           0.16839799
2019-02-27/12:08:07.98           0.16839134
2019-02-27/12:08:08.01           0.16818889
2019-02-27/12:08:08.04           0.16788148
2019-02-27/12:08:08.07           0.16813015
2019-02-27/12:08:08.11           0.16806724
2019-02-27/12:08:08.14           0.16790764
2019-02-27/12:08:08.17           0.16763796
2019-02-27/12:08:08.20           0.16764916
2019-02-27/12:08:08.23           0.16747944
2019-02-27/12:08:08.26           0.16739379
2019-02-27/12:08:08.29           0.16742590
2019-02-27/12:08:08.32           0.16753829
2019-02-27/12:08:08.36           0.16721414
2019-02-27/12:08:08.39           0.16716515
2019-02-27/12:08:08.42           0.16688922
2019-02-27/12:08:08.45           0.16692969
2019-02-27/12:08:08.48           0.16678251
2019-02-27/12:08:08.51           0.16669381
2019-02-27/12:08:08.54           0.16647172
2019-02-27/12:08:08.57           0.16652694
2019-02-27/12:08:08.61           0.16642757
2019-02-27/12:08:08.64           0.16627934
2019-02-27/12:08:08.67           0.16607542
2019-02-27/12:08:08.70           0.16607258
2019-02-27/12:08:08.73           0.16600252
2019-02-27/12:08:08.76           0.16593269
2019-02-27/12:08:08.79           0.16568440
2019-02-27/12:08:08.82           0.16589459
2019-02-27/12:08:08.86           0.16580386
2019-02-27/12:08:08.89           0.16563165
2019-02-27/12:08:08.92           0.16537832
2019-02-27/12:08:08.95           0.16553383
2019-02-27/12:08:08.98           0.16543888
2019-02-27/12:08:09.01           0.16529494
2019-02-27/12:08:09.04           0.16506957
2019-02-27/12:08:09.07           0.16513815
2019-02-27/12:08:09.11           0.16510703
2019-02-27/12:08:09.14           0.16507756
2019-02-27/12:08:09.17           0.16475039
2019-02-27/12:08:09.20           0.16472705
2019-02-27/12:08:09.23           0.16468908
2019-02-27/12:08:09.26           0.16457320
2019-02-27/12:08:09.29           0.16424962
2019-02-27/12:08:09.32           0.16439077
2019-02-27/12:08:09.36           0.16432385
2019-02-27/12:08:09.39           0.16430709
2019-02-27/12:08:09.42           0.16393273
2019-02-27/12:08:09.45           0.16389261
2019-02-27/12:08:09.48           0.16382523
2019-02-27/12:08:09.51           0.16365658
2019-02-27/12:08:09.54           0.16342415
2019-02-27/12:08:09.57           0.16350161
2019-02-27/12:08:09.61           0.16335644
2019-02-27/12:08:09.64           0.16315129
2019-02-27/12:08:09.67           0.16294984
2019-02-27/12:08:09.70           0.16303586
2019-02-27/12:08:09.73           0.16277882
2019-02-27/12:08:09.76           0.16257940
2019-02-27/12:08:09.79           0.16226666
2019-02-27/12:08:09.82           0.16238255
2019-02-27/12:08:09.86           0.16235020
2019-02-27/12:08:09.89           0.16215059
2019-02-27/12:08:09.92           0.16182360
2019-02-27/12:08:09.95           0.16182954
2019-02-27/12:08:09.98           0.16164271
2019-02-27/12:08:10.01           0.16145776
2019-02-27/12:08:10.04           0.16119748
2019-02-27/12:08:10.07           0.16135058
2019-02-27/12:08:10.11           0.16128620
2019-02-27/12:08:10.14           0.16119332
2019-02-27/12:08:10.17           0.16095914
2019-02-27/12:08:10.20           0.16097821
2019-02-27/12:08:10.23           0.16075523
2019-02-27/12:08:10.26           0.16078332
2019-02-27/12:08:10.29           0.16055508
2019-02-27/12:08:10.32           0.16049401
2019-02-27/12:08:10.36           0.16055738
2019-02-27/12:08:10.39           0.16032408
2019-02-27/12:08:10.42           0.15993213
2019-02-27/12:08:10.45           0.16001963
2019-02-27/12:08:10.48           0.15980655
2019-02-27/12:08:10.51           0.15960932
2019-02-27/12:08:10.54           0.15938338
2019-02-27/12:08:10.57           0.15958025
2019-02-27/12:08:10.61           0.15947914
2019-02-27/12:08:10.64           0.15928050
2019-02-27/12:08:10.67           0.15904101
2019-02-27/12:08:10.70           0.15902025
2019-02-27/12:08:10.73           0.15889352
2019-02-27/12:08:10.76           0.15887995
2019-02-27/12:08:10.79           0.15867912
2019-02-27/12:08:10.82           0.15870186
2019-02-27/12:08:10.86           0.15849109
2019-02-27/12:08:10.89           0.15835514
2019-02-27/12:08:10.92           0.15809601
2019-02-27/12:08:10.95           0.15814386
2019-02-27/12:08:10.98           0.15818660
2019-02-27/12:08:11.01           0.15811377
2019-02-27/12:08:11.04           0.15762233
2019-02-27/12:08:11.07           0.15773255
2019-02-27/12:08:11.11           0.15777962
2019-02-27/12:08:11.14           0.15767900
2019-02-27/12:08:11.17           0.15759709
2019-02-27/12:08:11.20           0.15756878
2019-02-27/12:08:11.23           0.15732042
2019-02-27/12:08:11.26           0.15740557
2019-02-27/12:08:11.29           0.15736901
2019-02-27/12:08:11.32           0.15752965
2019-02-27/12:08:11.36           0.15740613
2019-02-27/12:08:11.39           0.15727841
2019-02-27/12:08:11.42           0.15706020
2019-02-27/12:08:11.45           0.15710061
2019-02-27/12:08:11.48           0.15689505
2019-02-27/12:08:11.51           0.15689854
2019-02-27/12:08:11.54           0.15666565
2019-02-27/12:08:11.57           0.15667173
2019-02-27/12:08:11.61           0.15659156
2019-02-27/12:08:11.64           0.15641000
2019-02-27/12:08:11.67           0.15621324
2019-02-27/12:08:11.70           0.15630358
2019-02-27/12:08:11.73           0.15608694
2019-02-27/12:08:11.76           0.15589605
2019-02-27/12:08:11.79           0.15569477
2019-02-27/12:08:11.82           0.15577525
2019-02-27/12:08:11.86           0.15568384
2019-02-27/12:08:11.89           0.15563519
2019-02-27/12:08:11.92           0.15540147
2019-02-27/12:08:11.95           0.15550638
2019-02-27/12:08:11.98           0.15539788
2019-02-27/12:08:12.01           0.15515060
2019-02-27/12:08:12.04           0.15490184
2019-02-27/12:08:12.07           0.15494332
2019-02-27/12:08:12.11           0.15473819
2019-02-27/12:08:12.14           0.15465609
2019-02-27/12:08:12.17           0.15451000
2019-02-27/12:08:12.20           0.15462749
2019-02-27/12:08:12.23           0.15460355
2019-02-27/12:08:12.26           0.15451561
2019-02-27/12:08:12.29           0.15417074
2019-02-27/12:08:12.32           0.15419269
2019-02-27/12:08:12.36           0.15416820
2019-02-27/12:08:12.39           0.15415567
2019-02-27/12:08:12.42           0.15390398
2019-02-27/12:08:12.45           0.15398844
2019-02-27/12:08:12.48           0.15395274
2019-02-27/12:08:12.51           0.15393495
2019-02-27/12:08:12.54           0.15375652
2019-02-27/12:08:12.57           0.15389462
2019-02-27/12:08:12.61           0.15377954
2019-02-27/12:08:12.64           0.15360772
2019-02-27/12:08:12.67           0.15336965
2019-02-27/12:08:12.70           0.15343781
2019-02-27/12:08:12.73           0.15343567
2019-02-27/12:08:12.76           0.15315958
2019-02-27/12:08:12.79           0.15276993
2019-02-27/12:08:12.82           0.15288552
2019-02-27/12:08:12.86           0.15267810
2019-02-27/12:08:12.89           0.15242263
2019-02-27/12:08:12.92           0.15211452
2019-02-27/12:08:12.95           0.15229724
2019-02-27/12:08:12.98           0.15227804
2019-02-27/12:08:13.01           0.15210615
2019-02-27/12:08:13.04           0.15186718
2019-02-27/12:08:13.07           0.15204052
2019-02-27/12:08:13.11           0.15194154
2019-02-27/12:08:13.14           0.15190398
2019-02-27/12:08:13.17           0.15181129
2019-02-27/12:08:13.20           0.15170145
2019-02-27/12:08:13.23           0.15156760
2019-02-27/12:08:13.26           0.15160268
2019-02-27/12:08:13.29           0.15134381
2019-02-27/12:08:13.32           0.15140267
2019-02-27/12:08:13.36           0.15129548
2019-02-27/12:08:13.39           0.15122487
2019-02-27/12:08:13.42           0.15108714
2019-02-27/12:08:13.45           0.15101618
2019-02-27/12:08:13.48           0.15080332
2019-02-27/12:08:13.51           0.15081906
2019-02-27/12:08:13.54           0.15063093
2019-02-27/12:08:13.57           0.15070812
2019-02-27/12:08:13.61           0.15072959
2019-02-27/12:08:13.64           0.15065668
2019-02-27/12:08:13.67           0.15034526
2019-02-27/12:08:13.70           0.15045478
2019-02-27/12:08:13.73           0.15051969
2019-02-27/12:08:13.76           0.15044242
2019-02-27/12:08:13.79           0.15005843
2019-02-27/12:08:13.82           0.15010103
2019-02-27/12:08:13.86           0.15003324
2019-02-27/12:08:13.89           0.14980943
2019-02-27/12:08:13.92           0.14937715
2019-02-27/12:08:13.95           0.14935589
2019-02-27/12:08:13.98           0.14934922
2019-02-27/12:08:14.01           0.14927050
[truncated: 106,997 more chars]
