# Supplementary material for: Miniature Dungey-like cycle at Mars
Source: Nat Commun. 2026 Jul 23;17:6129. doi: 10.1038/s41467-026-75019-3 (PMC13396348; doi:10.1038/s41467-026-75019-3)
Supplement: Supplementary file 3 — Source data [file 41467_2026_75019_MOESM3_ESM.zip › data_files/Fig_maven_20160821_212200_mvn_swe_spec.txt]

Panel        1:  swe_a4
ytitle=Energy!C[eV]
ztitle=Energy Flux
Time               Y=       4627.50      4118.51      3665.50      3262.32      2903.48      2584.12      2299.88      2046.91      1821.77      1621.38      1443.04      1284.32      1143.05      1017.32      905.424      805.833      717.197      638.310              568.100      505.613      449.999      400.502      356.449      317.242       282.35       251.29       223.65       199.05       177.16       157.67       140.33       124.89       111.16        98.93        88.05        78.36        69.74        62.07        55.24        49.17        43.76        38.95        34.66        30.85        27.46        24.44        21.75        19.36        17.23        15.33        13.65        12.15        10.81         9.62         8.56         7.62         6.78         6.04         5.37         4.78         4.26         3.79         3.37         3.00
2016-08-21/21:21:01.02          0.00000      0.00000      0.00000      0.00000      0.00000      0.00000      26194.3      0.00000      0.00000      0.00000      0.00000      0.00000      71134.4      0.00000      0.00000      0.00000      22527.2      22282.0                 0.00         0.00     43315.60         0.00     21330.10     42383.60     21069.60     41925.90    146097.00    103960.00    352344.00    227372.00    123744.00    370580.00    328933.00    349109.00    389868.00    369148.00    789378.00   1835200.00   3518000.00   4669310.00   5412200.00   6075590.00   8721370.00  11545400.00  14885100.00  16920900.00  17646100.00  15709900.00  16469200.00  18618800.00  23921100.00  26957100.00  32961600.00  36404600.00  40140800.00  41260100.00  42717300.00  46262400.00  45443400.00  48728600.00  51198500.00  57221800.00  63252600.00  75519200.00
2016-08-21/21:21:03.02          0.00000      0.00000      28407.9      0.00000      0.00000      53405.0      0.00000      51429.6      0.00000      0.00000      0.00000      0.00000      0.00000      0.00000      0.00000      22791.9      0.00000      22282.0                 0.00         0.00         0.00         0.00         0.00         0.00         0.00         0.00     83483.20    145545.00    145079.00    289385.00    206243.00    185285.00    349492.00    369646.00    369348.00    471696.00    707357.00   2327480.00   4010590.00   4505000.00   5412200.00   6404860.00   8391480.00  11545400.00  14221700.00  16920900.00  16978300.00  16380400.00  15795000.00  19977400.00  23921100.00  26957100.00  34371200.00  37839800.00  38673500.00  42769000.00  42717300.00  44630300.00  45443400.00  46880500.00  49180800.00  57221800.00  65847500.00  75519200.00
2016-08-21/21:21:05.02          0.00000      0.00000      0.00000      0.00000      0.00000      0.00000      26194.3      0.00000      0.00000      49674.6      0.00000      0.00000      0.00000      0.00000      23076.9      0.00000      0.00000      0.00000                 0.00     43695.60         0.00     42970.70     21330.10     63575.70     63209.20     41925.90     41741.40     20791.80    165805.00    144689.00    371246.00    308814.00    370051.00    492869.00    512994.00    512716.00    830390.00   1835200.00   3518000.00   5162250.00   5001110.00   6404860.00   8061620.00  12206900.00  14221700.00  16920900.00  16978300.00  15039600.00  15795000.00  18618800.00  22549400.00  28345400.00  32961600.00  37839800.00  41608800.00  42769000.00  44279500.00  44630300.00  43719900.00  48728600.00  53216900.00  57221800.00  65847500.00  75519200.00
2016-08-21/21:21:07.02          0.00000      58080.5      0.00000      0.00000      0.00000      0.00000      0.00000      0.00000      0.00000      0.00000      0.00000      0.00000      0.00000      0.00000      0.00000      0.00000      0.00000      0.00000                 0.00         0.00     64973.60     21485.30     42660.40         0.00         0.00     41925.90     41741.40    103960.00    103627.00    165360.00    185618.00    288225.00    349492.00    431257.00    389869.00    553737.00    953428.00   2081330.00   3518000.00   4505000.00   5165540.00   6404860.00   8061620.00  10884100.00  13558500.00  18252300.00  17646100.00  16380400.00  16469200.00  19298100.00  22549400.00  28345400.00  32961600.00  36404600.00  40140900.00  42769000.00  42717300.00  44630300.00  45443400.00  46880500.00  49180800.00  57221800.00  68443500.00  78617400.00
2016-08-21/21:21:09.02          0.00000      0.00000      0.00000      0.00000      0.00000      26702.4      0.00000      0.00000      0.00000      0.00000      24437.5      0.00000      0.00000      0.00000      0.00000      0.00000      0.00000      0.00000             22055.70     43695.60     43315.60         0.00     21330.10         0.00         0.00     83852.20     41741.40    103960.00    145079.00    206701.00    309369.00    247049.00    287814.00    451794.00    430910.00    430677.00    994441.00   2081330.00   4010590.00   4176430.00   5412200.00   6404860.00   7731800.00  10884100.00  14221700.00  16920900.00  16978300.00  15709900.00  16469200.00  19298100.00  22549400.00  29734300.00  34371200.00  36404600.00  38673500.00  39751800.00  42717400.00  44630300.00  47167700.00  48728700.00  51198500.00  59477700.00  68443500.00  75519200.00
2016-08-21/21:21:11.02          0.00000      0.00000      0.00000      0.00000      0.00000      0.00000      0.00000      0.00000      25262.7      24837.2      0.00000      0.00000      0.00000      23383.1      0.00000      0.00000      0.00000      0.00000                 0.00     21847.70         0.00     21485.30         0.00     63575.70     21069.60     41925.90    125226.00     62375.70    103627.00    227372.00    226868.00    205873.00    226138.00    369646.00    492473.00    410167.00    830390.00   1671120.00   3682190.00   4669310.00   5412200.00   6404860.00   8721380.00  11545400.00  14885100.00  16920900.00  17646200.00  16380400.00  15795000.00  19298100.00  23921100.00  28345400.00  35781300.00  36404600.00  40140900.00  41260100.00  41155800.00  44630300.00  45443400.00  48728700.00  51198500.00  57221800.00  63252600.00  75519200.00
2016-08-21/21:21:13.02          0.00000      29040.1      0.00000      0.00000      0.00000      0.00000      0.00000      25714.7      0.00000      0.00000      0.00000      0.00000      0.00000      0.00000      46154.0      0.00000      0.00000      0.00000                 0.00     43695.60         0.00     85942.00     21330.10     42383.70         0.00     41925.90     62612.30     83167.80    124353.00    165360.00    268119.00    391169.00    308374.00    205354.00    389869.00    328130.00    789379.00   1917240.00   3682190.00   4669310.00   5412200.00   6404860.00   8391480.00  11545400.00  14221700.00  16920900.00  16978300.00  16380400.00  15795000.00  19298100.00  22549400.00  29734300.00  32961600.00  39275500.00  38673500.00  39751800.00  42717400.00  44630300.00  47167700.00  48728700.00  49180800.00  57221800.00  65847600.00  75519200.00
2016-08-21/21:21:15.02          29706.1      0.00000      0.00000      0.00000      54480.3      0.00000      0.00000      0.00000      50525.5      0.00000      0.00000      0.00000      0.00000      0.00000      23076.9      0.00000      0.00000      0.00000             22055.70     65543.60     86631.70         0.00         0.00         0.00         0.00         0.00    104354.00    124752.00    103627.00    144689.00    164994.00    370580.00    370052.00    328572.00    389869.00    512717.00    830390.00   2081330.00   4010590.00   5408760.00   5412200.00   6404860.00   7731800.00  11545400.00  14221700.00  16921000.00  16310500.00  15710000.00  17143400.00  18618800.00  22549400.00  28345400.00  32961600.00  36404600.00  40140900.00  42769000.00  44279500.00  46262400.00  45443400.00  46880500.00  51198500.00  54966800.00  65847600.00  78617400.00
2016-08-21/21:21:17.02          0.00000      0.00000      28407.9      0.00000      0.00000      0.00000      0.00000      0.00000      0.00000      0.00000      48875.1      0.00000      0.00000      0.00000      0.00000      0.00000      22527.2      0.00000             44111.60         0.00         0.00         0.00     21330.10     63575.70         0.00     83852.20     83483.30     20791.80    145079.00     62009.00    185618.00    185285.00    452291.00    451794.00    369348.00    369148.00    707357.00   2081330.00   3682190.00   5162260.00   6070040.00   6075590.00   7731800.00  11545400.00  14221700.00  16921000.00  16978300.00  15039600.00  17143400.00  20656900.00  22549400.00  28345400.00  32961600.00  37839800.00  40140900.00  42769000.00  42717400.00  46262400.00  45443500.00  46880500.00  51198500.00  59477700.00  63252600.00  75519300.00
2016-08-21/21:21:19.02          0.00000      0.00000      0.00000      0.00000      0.00000      0.00000      0.00000      0.00000      0.00000      24837.2      0.00000      0.00000      0.00000      0.00000      0.00000      0.00000      0.00000      0.00000                 0.00         0.00         0.00     21485.30         0.00     21191.80     84279.20     41925.90     41741.40     83167.80    103627.00    144689.00    206243.00    349991.00    390611.00    266962.00    369348.00    574248.00    748368.00   1999280.00   4010600.00   4833620.00   5001110.00   6404860.00   8391490.00  10884100.00  13558500.00  16255500.00  16978300.00  15039600.00  16469200.00  17939700.00  22549400.00  26957200.00  32961600.00  36404600.00  41608800.00  41260100.00  44279500.00  42998800.00  45443500.00  46880500.00  49180800.00  59477700.00  65847600.00  75519300.00
2016-08-21/21:21:21.02          0.00000      0.00000      28407.9      0.00000      0.00000      26702.5      0.00000      0.00000      0.00000      49674.6      0.00000      0.00000      0.00000      0.00000      0.00000      0.00000      0.00000      0.00000                 0.00     43695.60     21657.70     64456.30         0.00     63575.70     42139.30     62889.00    125226.00    124752.00     82901.30    186030.00    185618.00    308814.00    226138.00    349109.00    533515.00    410167.00    871402.00   2409530.00   3682190.00   5408760.00   5165540.00   5746360.00   8721380.00  10884100.00  15548600.00  16255500.00  16310500.00  15039600.00  15795100.00  19298100.00  22549400.00  26957200.00  35781300.00  37839800.00  38673500.00  41260100.00  41155800.00  44630300.00  45443500.00  48728700.00  51198500.00  54966800.00  65847600.00  78617500.00
2016-08-21/21:21:23.02          29706.2      0.00000      0.00000      0.00000      0.00000      0.00000      0.00000      0.00000      0.00000      0.00000      0.00000      0.00000      0.00000      0.00000      0.00000      0.00000      0.00000      0.00000                 0.00     43695.60     86631.70     42970.70         0.00         0.00     42139.30     41925.90    104354.00    145545.00    165805.00    144689.00    206243.00    226461.00    411171.00    390183.00    533516.00    553737.00    707357.00   2245430.00   3846390.00   5408760.00   4836690.00   6075590.00   8061630.00  11545400.00  14885100.00  15590100.00  16310500.00  14369300.00  15795100.00  19298100.00  22549400.00  28345500.00  31552600.00  40711800.00  40140900.00  42769000.00  42717400.00  44630300.00  45443500.00  48728700.00  49180800.00  54966800.00  65847600.00  75519300.00
2016-08-21/21:21:25.02          0.00000      0.00000      28407.9      0.00000      0.00000      0.00000      0.00000      0.00000      0.00000      0.00000      0.00000      0.00000      0.00000      0.00000      0.00000      0.00000      0.00000      0.00000                 0.00         0.00         0.00         0.00     85321.30     63575.70     84279.20     41925.90     83483.30    124753.00    248710.00    310056.00    329995.00    205873.00    431731.00    472332.00    307788.00    533227.00    789379.00   2163380.00   3846390.00   4505010.00   5165540.00   6734160.00   7731800.00  10884100.00  13558500.00  17586600.00  16978300.00  15039600.00  16469200.00  19298100.00  22549400.00  29734300.00  32961600.00  37839800.00  40140900.00  42769000.00  42717400.00  47895100.00  47167700.00  46880500.00  51198500.00  57221800.00  63252600.00  78617500.00
2016-08-21/21:21:27.02          59412.5      0.00000      0.00000      0.00000      0.00000      0.00000      0.00000      0.00000      0.00000      0.00000      0.00000      0.00000      0.00000      0.00000      0.00000      0.00000      0.00000      0.00000                 0.00     21847.80     86631.70         0.00     21330.10     42383.70     63209.20     20962.90     41741.40    103960.00    165805.00    206701.00    268119.00    247049.00    452291.00    472332.00    430910.00    451187.00    912415.00   1999280.00   4339030.00   5162260.00   5165540.00   6734160.00   8061630.00  10884100.00  12895400.00  17586600.00  16978300.00  15710000.00  15121100.00  19298100.00  21520900.00  26957200.00  31552600.00  36404600.00  38673500.00  41260100.00  42717400.00  46262400.00  45443500.00  46880500.00  51198500.00  54966800.00  65847600.00  78617500.00
2016-08-21/21:21:29.02          0.00000      58080.5      0.00000      0.00000      27240.1      0.00000      0.00000      0.00000      0.00000      0.00000      73312.9      0.00000      0.00000      0.00000      46154.1      22791.9      0.00000      0.00000                 0.00         0.00         0.00     21485.30     63990.80     42383.70     63209.20     62889.00     62612.30     62375.70    207257.00    248043.00    206243.00    247049.00    287815.00    287499.00    389869.00    389658.00    789379.00   1753160.00   4010600.00   5162260.00   5001110.00   6075600.00   8391490.00  10884100.00  14221700.00  16921000.00  15642900.00  15710000.00  15795100.00  17939700.00  22549400.00  26957200.00  32961600.00  36404600.00  41608800.00  41260100.00  42717400.00  44630300.00  47167700.00  48728700.00  49180800.00  59477700.00  65847600.00  75519300.00
2016-08-21/21:21:31.02          0.00000      0.00000      0.00000      0.00000      27240.1      0.00000      0.00000      0.00000      25262.7      0.00000      0.00000      0.00000      0.00000      0.00000      0.00000      0.00000      0.00000      0.00000                 0.00         0.00     64973.60         0.00     42660.40     63575.70     42139.40     83852.30     20870.60    187130.00    145079.00    206701.00    288744.00    247049.00    431731.00    287499.00    348828.00    553737.00    635590.00   1999280.00   4503260.00   4505010.00   5412200.00   6075600.00   8391490.00  10884100.00  13558500.00  16255500.00  15642900.00  15039600.00  15795100.00  18618800.00  22549400.00  28345500.00  34371200.00  37839800.00  38673500.00  41260100.00  42717400.00  46262400.00  45443500.00  48728700.00  51198500.00  54966800.00  65847600.00  75519300.00
2016-08-21/21:21:33.02          29706.2      0.00000      0.00000      0.00000      0.00000      0.00000      0.00000      0.00000      0.00000      0.00000      0.00000      0.00000      0.00000      0.00000      0.00000      0.00000      22527.2      0.00000             22055.70     21847.80         0.00     21485.30     21330.10     63575.70     63209.20     62889.00     41741.40     62375.70    165805.00    186030.00    309370.00    329402.00    370052.00    308035.00    451431.00    748592.00    789379.00   1917240.00   3682190.00   4340720.00   5165540.00   6075600.00   7731800.00  10884100.00  14221700.00  16921000.00  16978300.00  13699200.00  15121100.00  17260700.00  21520900.00  26957200.00  32961600.00  37839800.00  40140900.00  39751900.00  42717400.00  44630300.00  45443500.00  46880500.00  51198500.00  57221800.00  65847600.00  75519300.00
2016-08-21/21:21:35.02          0.00000      0.00000      0.00000      0.00000      0.00000      0.00000      0.00000      25714.7      0.00000      0.00000      0.00000      0.00000      23711.3      0.00000      0.00000      0.00000      0.00000      22282.0                 0.00     21847.80     43315.60         0.00         0.00         0.00     84279.20     41925.90     62612.30    166338.00    165805.00    124019.00    164994.00    247049.00    431731.00    410720.00    225708.00    430677.00    789379.00   2245430.00   3518000.00   4505010.00   5412200.00   6075600.00   8061630.00  11545400.00  13558500.00  16255500.00  15642900.00  15039600.00  15795100.00  17260700.00  22549400.00  26957200.00  32961600.00  36404600.00  40140900.00  41260100.00  42717400.00  44630300.00  45443500.00  46880500.00  49180900.00  54966800.00  63252600.00  75519300.00
2016-08-21/21:21:37.02          29706.2      0.00000      0.00000      0.00000      0.00000      0.00000      0.00000      0.00000      0.00000      0.00000      24437.5      0.00000      47422.8      0.00000      0.00000      0.00000      0.00000      0.00000             44111.60     21847.80         0.00         0.00     21330.10         0.00         0.00    209634.00    125226.00    166338.00    145079.00    227372.00    144369.00    205873.00    431731.00    431257.00    369348.00    533227.00    615085.00   1671120.00   3682190.00   4997940.00   5165540.00   5170270.00   8061630.00  10884100.00  12895400.00  14924800.00  15642900.00  14369400.00  15121100.00  18618800.00  21520900.00  26957200.00  34371200.00  34970000.00  40140900.00  39751900.00  42717400.00  42998900.00  45443500.00  45033000.00  51198500.00  54966800.00  65847600.00  72422300.00
2016-08-21/21:21:39.02          0.00000      0.00000      0.00000      0.00000      27240.1      0.00000      0.00000      0.00000      25262.7      0.00000      0.00000      0.00000      0.00000      0.00000      0.00000      0.00000      0.00000      0.00000                 0.00         0.00         0.00         0.00     63990.80     42383.70     42139.40         0.00         0.00    166338.00    103627.00    186030.00    206243.00    247049.00    370052.00    390183.00    328308.00    666547.00   1035460.00   1753160.00   3846390.00   4669310.00   5001120.00   6075600.00   7402000.00  10884100.00  12895400.00  15590100.00  16310500.00  15039600.00  15795100.00  17939700.00  22549400.00  25569400.00  32961600.00  36404600.00  38673500.00  38244200.00  42717400.00  44630300.00  47167700.00  45033000.00  47164000.00  57221800.00  65847600.00  78617500.00
2016-08-21/21:21:41.02          0.00000      0.00000      56815.9      0.00000      0.00000      0.00000      0.00000      0.00000      0.00000      0.00000      0.00000      0.00000      0.00000      0.00000      0.00000      0.00000      0.00000      0.00000             66167.60     43695.70         0.00         0.00         0.00         0.00     42139.40     83852.30    104354.00     83167.90    207257.00    186030.00    329995.00    247049.00    287815.00    349109.00    492473.00    451187.00    789379.00   1917240.00   4174810.00   4997940.00   4672280.00   5417160.00   7731800.00  10057600.00  12895400.00  15590100.00  15642900.00  15039600.00  16469200.00  17260700.00  22549400.00  29734300.00  34371200.00  36404600.00  38673500.00  41260200.00  42717400.00  42998900.00  45443500.00  48728700.00  49180900.00  57221800.00  65847600.00  75519300.00
2016-08-21/21:21:43.02          0.00000      0.00000      0.00000      0.00000      0.00000      0.00000      0.00000      0.00000      0.00000      0.00000      0.00000      0.00000      0.00000      0.00000      0.00000      0.00000      0.00000      44564.2                 0.00         0.00         0.00         0.00         0.00     21191.80     21069.60     83852.30     41741.40     83167.90    186531.00    310056.00    206243.00    391169.00    349492.00    369646.00    410390.00    369149.00    953429.00   1753160.00   3518000.00   5162260.00   5412200.00   6404860.00   8061630.00  10388100.00  12232400.00  15590100.00  16978300.00  13699200.00  15121100.00  17939700.00  22549400.00  26957200.00  31552600.00  36404600.00  38673500.00  41260200.00  42717400.00  42998900.00  43719900.00  46880500.00  51198500.00  54966800.00  65847600.00  75519300.00
2016-08-21/21:21:45.02          29706.2      0.00000      0.00000      0.00000      27240.1      0.00000      0.00000      25714.7      25262.7      24837.2      0.00000      0.00000      0.00000      46766.4      0.00000      0.00000      0.00000      44564.2                 0.00     21847.80     86631.70     42970.80     21330.20         0.00     42139.40     83852.30     62612.30    166338.00     41450.50    165360.00    226868.00    288226.00    390611.00    184818.00    410390.00    328130.00    748368.00   1917240.00   3518000.00   4669310.00   5165550.00   6075600.00   7731800.00  10388100.00  13558500.00  16255500.00  15642900.00  15039600.00  15121100.00  17939700.00  21520900.00  25569400.00  32961600.00  37839800.00  38673500.00  39751900.00  41155800.00  42998900.00  45443500.00  46880500.00  51198500.00  57221800.00  63252700.00  75519300.00
2016-08-21/21:21:47.02          0.00000      0.00000      0.00000      0.00000      0.00000      53405.1      0.00000      0.00000      0.00000      0.00000      0.00000      0.00000      0.00000      0.00000      0.00000      0.00000      0.00000      0.00000             66167.60         0.00     64973.60     42970.80         0.00     21191.80     84279.20     41925.90    166969.00    103960.00    124353.00    248043.00    288744.00    391169.00    411171.00    349109.00    430910.00    307621.00    871403.00   1999280.00   3518000.00   4997940.00   5001120.00   6404860.00   8061630.00  10388100.00  13558500.00  15590100.00  16310500.00  13699200.00  14447200.00  18618800.00  21520900.00  26957200.00  32961600.00  36404600.00  38673500.00  41260200.00  42717400.00  44630400.00  45443500.00  48728700.00  49180900.00  54966800.00  63252700.00  75519300.00
2016-08-21/21:21:49.02          0.00000      0.00000      0.00000      0.00000      0.00000      0.00000      0.00000      0.00000      25262.7      0.00000      24437.5      24062.5      23711.4      0.00000      0.00000      0.00000      0.00000      0.00000                 0.00         0.00    108290.00     42970.80     63990.80     42383.70     84279.20    146743.00    146097.00     41583.70    103627.00    206701.00    288744.00    226461.00    328933.00    513408.00    205189.00    451187.00    666348.00   1753160.00   3682190.00   4669310.00   5001120.00   5417160.00   7402010.00  10388100.00  13558500.00  14259700.00  14975400.00  13029300.00  14447200.00  17939700.00  21520900.00  26957200.00  32961600.00  36404600.00  38673500.00  41260200.00  42717400.00  44630400.00  43719900.00  46880500.00  49180900.00  54966800.00  65847600.00  75519300.00
2016-08-21/21:21:51.02          0.00000      0.00000      0.00000      0.00000      0.00000      0.00000      0.00000      0.00000      0.00000      0.00000      0.00000      24062.5      0.00000      0.00000      0.00000      0.00000      0.00000      0.00000                 0.00     65543.70     64973.60     64456.30     21330.20         0.00     63209.30     83852.30     83483.40    145545.00    227984.00    144690.00    371247.00    329403.00    349492.00    328572.00    574559.00    635780.00    830391.00   2409540.00   4010600.00   4505010.00   5165550.00   6075600.00   8061630.00  10884100.00  12895400.00  14924800.00  14975400.00  13029300.00  15121100.00  18618800.00  21520900.00  26957200.00  32961600.00  36404600.00  40140900.00  39751900.00  42717400.00  44630400.00  45443500.00  48728700.00  51198500.00  54966800.00  65847600.00  75519300.00
2016-08-21/21:21:53.02          0.00000      0.00000      0.00000      0.00000      0.00000      0.00000      0.00000      25714.7      0.00000      0.00000      0.00000      0.00000      0.00000      0.00000      0.00000      0.00000      0.00000      0.00000                 0.00     21847.80         0.00         0.00     21330.20         0.00     42139.40     62889.10         0.00    145545.00    207257.00    124019.00    268119.00    288226.00    390612.00    431258.00    471952.00    512717.00    953429.00   2081330.00   3846390.00   4833620.00   5741110.00   6404870.00   7731800.00  10884100.00  12895400.00  14259700.00  14308000.00  13699200.00  13773500.00  16581900.00  21520900.00  26957200.00  31552600.00  34970000.00  37206700.00  41260200.00  41155900.00  42998900.00  45443500.00  45033000.00  51198500.00  57221800.00  68443600.00  78617500.00
2016-08-21/21:21:55.02          0.00000      0.00000      28407.9      0.00000      0.00000      26702.5      0.00000      0.00000      0.00000      0.00000      0.00000      24062.5      0.00000      23383.1      0.00000      0.00000      0.00000      22282.1                 0.00     43695.70     64973.60     21485.30     21330.20     21191.80     21069.60    104816.00     62612.30    270303.00    145079.00    289385.00    309370.00    349991.00    472851.00    369646.00    533516.00    369149.00    871403.00   2163380.00   3846390.00   4669310.00   5412200.00   5746360.00   7072240.00  10388100.00  12895400.00  14259700.00  14975400.00  13699200.00  14447200.00  17260700.00  21520900.00  25569400.00  32961600.00  34970000.00  37206700.00  39751900.00  42717400.00  44630400.00  47167700.00  46880500.00  49180900.00  57221800.00  63252700.00  75519300.00
2016-08-21/21:21:57.02          29706.2      0.00000      0.00000      0.00000      0.00000      0.00000      26194.4      0.00000      0.00000      0.00000      0.00000      0.00000      0.00000      23383.1      0.00000      0.00000      0.00000      0.00000                 0.00     43695.70         0.00     21485.30         0.00         0.00         0.00     62889.10     83483.40     62375.80    145079.00    310056.00    226869.00    267637.00    411171.00    451795.00    287268.00    389658.00    912416.00   1999280.00   3846390.00   4340720.00   5165550.00   5417160.00   6742500.00  10884100.00  12895400.00  14924800.00  14308000.00  13029300.00  13773500.00  17939700.00  21520900.00  26957200.00  31552600.00  34970000.00  40140900.00  39751900.00  41155900.00  44630400.00  45443500.00  45033000.00  47164000.00  57221800.00  65847600.00  72422300.00
2016-08-21/21:21:59.02          0.00000      0.00000      0.00000      27808.2      0.00000      0.00000      0.00000      25714.7      0.00000      0.00000      0.00000      0.00000      23711.4      0.00000      0.00000      0.00000      0.00000      0.00000                 0.00     21847.80         0.00     21485.30     42660.40         0.00     21069.60     20962.90     83483.40     83167.90     62175.90    144690.00    268119.00    267637.00    534532.00    369646.00    348828.00    471697.00    830391.00   1999280.00   3846390.00   4176430.00   5741110.00   5746360.00   7402010.00  11545400.00  13558500.00  14924800.00  14308000.00  13699300.00  14447200.00  17260700.00  21520900.00  25569400.00  32961700.00  36404700.00  40140900.00  41260200.00  42717400.00  44630400.00  45443500.00  46880500.00  49180900.00  57221900.00  65847600.00  78617600.00
2016-08-21/21:22:01.02          0.00000      0.00000      0.00000      0.00000      0.00000      0.00000      0.00000      25714.7      0.00000      0.00000      0.00000      0.00000      0.00000      0.00000      0.00000      0.00000      0.00000      0.00000                 0.00         0.00     43315.60     42970.80     42660.40     42383.70     42139.40     20962.90     83483.40    291096.00    290164.00    372071.00    247494.00    226461.00    328933.00    287499.00    410390.00    430677.00    666348.00   2491590.00   3846390.00   4340720.00   5001120.00   5417160.00   7731810.00  11545400.00  13558500.00  14924800.00  14308000.00  13699300.00  14447200.00  19298100.00  21520900.00  25569400.00  31552600.00  36404700.00  40140900.00  39751900.00  45842300.00  44630400.00  47167800.00  46880500.00  49180900.00  57221900.00  63252700.00  75519400.00
2016-08-21/21:22:03.02          0.00000      0.00000      0.00000      0.00000      0.00000      0.00000      0.00000      0.00000      0.00000      0.00000      0.00000      0.00000      0.00000      0.00000      0.00000      0.00000      0.00000      0.00000             22055.70     43695.70         0.00         0.00     42660.40     42383.70     63209.30     83852.40     20870.70     83167.90    269437.00    144690.00    247494.00    473526.00    411171.00    410720.00    451431.00    666547.00   1343080.00   1999280.00   4174810.00   4997940.00   5001120.00   6734160.00   7072240.00  11545400.00  14221800.00  16921000.00  16310500.00  14369400.00  14447200.00  19298100.00  21520900.00  26957200.00  31552600.00  36404700.00  40140900.00  42769000.00  42717400.00  47895200.00  47167800.00  50577600.00  51198500.00  59477700.00  65847700.00  75519400.00
2016-08-21/21:22:05.02          0.00000      29040.2      0.00000      0.00000      0.00000      0.00000      0.00000      0.00000      0.00000      0.00000      0.00000      0.00000      0.00000      0.00000      0.00000      0.00000      0.00000      0.00000                 0.00     21847.80     43315.60     42970.80         0.00     63575.80     63209.30    125779.00     62612.30    187131.00    186531.00    289385.00    226869.00    370580.00    370052.00    410720.00    512995.00    574248.00    830391.00   2327480.00   4010600.00   4833620.00   5412210.00   7063490.00   8061640.00  10884100.00  14885100.00  17586600.00  16310500.00  13699300.00  15795100.00  17939700.00  21520900.00  26957200.00  32961700.00  36404700.00  40140900.00  42769000.00  44279600.00  46262500.00  47167800.00  46880500.00  51198500.00  57221900.00  63252700.00  78617600.00
2016-08-21/21:22:07.02          0.00000      29040.2      0.00000      0.00000      0.00000      0.00000      0.00000      0.00000      0.00000      0.00000      0.00000      0.00000      0.00000      0.00000      0.00000      0.00000      0.00000      22282.1                 0.00     65543.70     21657.80     42970.80         0.00         0.00     42139.40    104816.00    104355.00    103960.00    124353.00    186031.00    247494.00    329403.00    411171.00    533946.00    389869.00    574248.00    830392.00   2327480.00   4174820.00   4833620.00   5165550.00   5746360.00   8391500.00  12206900.00  14221800.00  18252400.00  16978300.00  14369400.00  15795100.00  19977500.00  23921200.00  31123700.00  37191900.00  42148700.00  48221300.00  49565900.00  54447800.00  56886100.00  56662700.00  60758900.00  61298300.00  68509800.00  81438000.00  87919200.00
2016-08-21/21:22:09.02          0.00000      29040.2      0.00000      27808.2      0.00000      0.00000      0.00000      0.00000      0.00000      0.00000      0.00000      0.00000      0.00000      46766.4      0.00000      0.00000      22527.2      0.00000                 0.00         0.00         0.00         0.00         0.00     21191.80         0.00     62889.10     62612.30     20791.80    145079.00    165360.00    268119.00    226461.00    411171.00    287499.00    328308.00    512717.00    666348.00   1753160.00   3353820.00   4012160.00   4179090.00   5746360.00   7072240.00  10057600.00  12895400.00  14259700.00  14975400.00  14369400.00  17143500.00  25076800.00  33538000.00  43651400.00  57705800.00  81874400.00  97057800.00  99764100.00 103288000.00  99642300.00  98326500.00  86770600.00  86631000.00  87748100.00  95760100.00 108109000.00
2016-08-21/21:22:11.02          0.00000      0.00000      56816.0      0.00000      0.00000      26702.5      26194.4      0.00000      0.00000      0.00000      0.00000      0.00000      0.00000      0.00000      0.00000      0.00000      0.00000      0.00000                 0.00         0.00     86631.80     64456.40     85321.40     21191.80     63209.30     83852.40    229584.00    103960.00    290164.00    289385.00    433126.00    638246.00    750424.00    790680.00    790043.00    912689.00   1589190.00   3845790.00   7049820.00   9026100.00  11501900.00  12172000.00  18136300.00  24466600.00  36512200.00  43979200.00  44128200.00  42290500.00  47276300.00  55824700.00  64621700.00  82195100.00  99072200.00 112490000.00 126954000.00 130494000.00 141495000.00 141153000.00 128068000.00 116667000.00 102907000.00 105911000.00 111418000.00 120558000.00
2016-08-21/21:22:13.02          0.00000      58080.6      0.00000      0.00000      0.00000      0.00000      0.00000      0.00000      0.00000      0.00000      0.00000      0.00000      0.00000      0.00000      0.00000      0.00000      0.00000      22282.1                 0.00     43695.70     43315.60     42970.80     85321.40         0.00     42139.40    146743.00    166969.00    187131.00    290164.00    578794.00    412499.00    597065.00    472851.00    996080.00    554038.00    912689.00   1425110.00   2696740.00   6392460.00   8697100.00   9361090.00  11512500.00  15491000.00  20817400.00  29843600.00  36609600.00  32706700.00  35542600.00  44557400.00  58570500.00  78521700.00  97725300.00 122091000.00 135981000.00 145002000.00 149045000.00 147897000.00 141153000.00 128068000.00 112920000.00 102907000.00 105911000.00 106195000.00 114331000.00
2016-08-21/21:22:15.02          0.00000      0.00000      0.00000      0.00000      0.00000      0.00000      26194.4      0.00000      0.00000      0.00000      0.00000      0.00000      23711.4      23383.2      0.00000      22792.0      0.00000      22282.1             44111.60     87391.90     21657.80     85942.10     63990.90    105960.00    168561.00    104816.00    166969.00    311890.00    290164.00    475431.00    670336.00    833861.00    914922.00    831759.00    595081.00    666547.00   1671240.00   3189150.00   4996000.00  17426100.00  46266400.00  70368900.00  81215400.00  70570500.00  68023300.00  68204900.00  65726900.00  66008700.00  66366300.00  72330600.00  67397500.00  79378400.00  99072200.00 106640000.00 114968000.00 124330000.00 128721000.00 121179000.00 121053000.00 112920000.00 106983000.00 119570000.00 116645000.00 120558000.00
2016-08-21/21:22:17.02          29706.2      0.00000      0.00000      27808.2      0.00000      0.00000      0.00000      25714.8      0.00000      0.00000      0.00000      0.00000      0.00000      0.00000      0.00000      0.00000      0.00000      0.00000                 0.00         0.00         0.00     21485.30         0.00     42383.70         0.00     20962.90         0.00    103960.00    227984.00    310056.00    412499.00    473526.00    493412.00    492870.00    471953.00    666547.00   1117490.00   2491590.00   5406670.00   8697100.00  12160900.00  16132200.00  23101700.00  32441700.00  43862100.00  54725900.00  60315000.00  71452100.00  80064000.00  83376300.00  81308100.00  92070500.00 104814000.00 106640000.00 120957000.00 118174000.00 115985000.00 107913000.00  98326500.00  94227800.00  82569700.00  83215900.00  95760100.00 101891000.00
2016-08-21/21:22:19.02          0.00000      0.00000      0.00000      0.00000      0.00000      0.00000      0.00000      0.00000      25262.7      0.00000      0.00000      0.00000      0.00000      0.00000      0.00000      0.00000      0.00000      22282.1             22055.80     65543.80    259902.00    257832.00    469293.00    688797.00   1190630.00   1624990.00   2369600.00   3401080.00   4220080.00   5450620.00   5769060.00   7078650.00   8716850.00   9036680.00  10840100.00  12151000.00  14122900.00  17416700.00  20717700.00  25681000.00  30994000.00  56982000.00 104188000.00 148075000.00 170492000.00 170947000.00 165953000.00 155496000.00 145144000.00 146137000.00 147400000.00 143275000.00 133653000.00 130095000.00 126954000.00 124330000.00 122348000.00 121179000.00 108802000.00 105435000.00 102907000.00  96822800.00 106195000.00 114331000.00
2016-08-21/21:22:21.02          0.00000      0.00000      0.00000      0.00000      0.00000      0.00000      0.00000      51429.7      0.00000      24837.3      0.00000      0.00000      0.00000      0.00000      46154.1      68376.3      67582.1      133694.            220563.00    349580.00    541482.00    741317.00   1077330.00   1812350.00   2054870.00   2631800.00   2745540.00   4067110.00   5465290.00   6113130.00   7091390.00   9389770.00  10036000.00  12167400.00  14794100.00  17423100.00  21705900.00  25667000.00  34936000.00  56893700.00 109379000.00 142174000.00 147835000.00 137096000.00 126413000.00 104854000.00  99737900.00  94678600.00  89683300.00  90296800.00  96670700.00 103389000.00 104814000.00 112490000.00 108989000.00 112028000.00 109631000.00 102949000.00  98326500.00  94227800.00  86631000.00  83215900.00  95760100.00 108109000.00
2016-08-21/21:22:23.02          0.00000      0.00000      85224.3      0.00000      0.00000      0.00000      0.00000      0.00000      0.00000      0.00000      0.00000      0.00000      0.00000      23383.2      0.00000      45584.1      67582.2      133694.            242620.00    349580.00    649788.00    698338.00    778632.00   1727540.00   2392190.00   2925510.00   3413980.00   3900590.00   5050170.00   6775760.00   7752740.00   9720050.00  10860800.00  12167400.00  13475600.00  17423100.00  20715900.00  24345700.00  30962300.00  54226500.00  87767500.00 131242000.00 142350000.00 137096000.00 131894000.00 115786000.00 105210000.00  94678600.00  82809800.00  80611700.00  84096500.00  92070500.00  93339500.00 100798000.00 103019000.00  99764200.00 103288000.00  96338500.00  94840100.00  90497800.00  86631000.00  87748100.00  95760100.00  97231300.00
2016-08-21/21:22:25.02          29706.2      0.00000      0.00000      0.00000      0.00000      0.00000      0.00000      0.00000      0.00000      0.00000      0.00000      0.00000      23711.4      23383.2      0.00000      159547.      45054.6      133694.            220563.00    524382.00    519821.00   1042180.00   1333380.00   2321240.00   2054870.00   3093360.00   3413980.00   4067120.00   5465290.00   6444430.00   7752740.00   8399110.00  10365900.00  11508100.00  13475600.00  16104300.00  19396300.00  24345700.00  30962300.00  41584800.00  51594200.00  65008100.00  75831700.00  78650100.00  73414900.00  65505100.00  57612100.00  52436300.00  55445400.00  58570500.00  64621800.00  76563800.00  83328000.00  94965600.00  97057900.00 112028000.00 115985000.00 121179000.00 121053000.00 116667000.00 111063000.00 101365000.00 100976000.00 101891000.00
2016-08-21/21:22:27.02          0.00000      0.00000      0.00000      27808.3      0.00000      0.00000      0.00000      0.00000      0.00000      0.00000      24437.5      0.00000      0.00000      0.00000      0.00000      68376.3      135166.      133694.            286735.00    458830.00    498161.00    956220.00   1397390.00   1897160.00   2307860.00   2757680.00   3748240.00   5066400.00   5465290.00   6775760.00   7752740.00   9389770.00  12180800.00  15465900.00  18752500.00  26998800.00  37584300.00  48871600.00  64882200.00  87711700.00 120234000.00 125789000.00 125945000.00 104357000.00  84222500.00  76316900.00  76575400.00  79632600.00  89683300.00 106960000.00 124768000.00 143275000.00 156882000.00 165547000.00 196588000.00 239918000.00 261534000.00 259515000.00 231002000.00 213185000.00 191240000.00 167619000.00 148092000.00 145512000.00
2016-08-21/21:22:29.02          0.00000      0.00000      28407.9      27808.3      0.00000      0.00000      0.00000      0.00000      0.00000      0.00000      0.00000      0.00000      23711.4      0.00000      69231.4      22792.0      90109.8      155977.            397023.00    611787.00    790591.00   1085170.00   1653460.00   2236420.00   2940410.00   3429070.00   5503650.00   7815900.00   8455580.00  12247200.00  16858900.00  24449100.00  37687500.00 104019000.00 312751000.00 364506000.00 323960000.00 233162000.00 199730000.00 177658000.00 158489000.00 153139000.00 153329000.00 142581000.00 137382000.00 132246000.00 132694000.00 133263000.00 145144000.00 151769000.00 175886000.00 177804000.00 189057000.00 204323000.00 258147000.00 342582000.00 381670000.00 384641000.00 376802000.00 340924000.00 304243000.00 269548000.00 245958000.00 217678000.00
2016-08-21/21:22:31.02          0.00000      0.00000      0.00000      0.00000      27240.1      0.00000      52388.9      0.00000      0.00000      0.00000      0.00000      0.00000      0.00000      0.00000      46154.1      91168.7      112638.      311961.            419082.00    797527.00   1310520.00   2267400.00   2592530.00   3636210.00   5556120.00   7880220.00   9854100.00  13655200.00  18941500.00  28545900.00  40478500.00  65147600.00 114990000.00 233563000.00 364703000.00 411284000.00 335468000.00 255645000.00 210852000.00 199808000.00 188836000.00 177934000.00 164341000.00 148075000.00 142880000.00 132246000.00 132694000.00 144362000.00 156339000.00 182894000.00 195956000.00 209737000.00 236344000.00 240462000.00 270574000.00 278118000.00 274717000.00 273246000.00 274269000.00 263119000.00 257922000.00 250888000.00 235312000.00 230293000.00
2016-08-21/21:22:33.02          29706.2      0.00000      0.00000      0.00000      0.00000      0.00000      0.00000      25714.8      0.00000      0.00000      0.00000      96250.9      0.00000      0.00000      0.00000      45584.1      112638.      222827.            220563.00    480681.00    703943.00   1085170.00   1568100.00   2066790.00   3783980.00   5108100.00   8180220.00  14991200.00  28622700.00  51960400.00 131761000.00 256731000.00 290447000.00 336021000.00 255877000.00 244476000.00 210834000.00 188613000.00 163820000.00 141954000.00 120234000.00  98647100.00  81215500.00  70570500.00  65330700.00  60111400.00  57612100.00  57859100.00  58172600.00  61318400.00  67397600.00  70941100.00  74767900.00  78971300.00  89619100.00  99764200.00 115985000.00 134485000.00 149178000.00 144861000.00 127413000.00 119570000.00 106195000.00 108109000.00
2016-08-21/21:22:35.02          0.00000      0.00000      0.00000      0.00000      0.00000      0.00000      0.00000      51429.7      0.00000      0.00000      0.00000      0.00000      0.00000      0.00000      23077.0      45584.1      0.00000      44564.3            110280.00     43695.70    151607.00    257833.00    383962.00    275503.00    358201.00    335422.00    542677.00    478243.00    601080.00    713171.00    794105.00    998598.00   2334040.00   5003800.00   8371200.00   9353500.00  12147400.00  14121900.00  14124100.00  12153200.00  10843100.00   9040120.00   9381270.00   9396500.00   9416160.00   8445200.00   8140710.00   8844690.00  11079800.00  14546100.00  19464800.00  25569400.00  32961700.00  37839900.00  46016000.00  58646400.00  73285700.00  83147900.00  94840100.00 116667000.00 119232000.00 101365000.00  90548600.00  84817500.00
2016-08-21/21:22:37.02          0.00000      0.00000      0.00000      0.00000      0.00000      0.00000      0.00000      0.00000      0.00000      0.00000      0.00000      0.00000      0.00000      0.00000      0.00000      0.00000      0.00000      44564.3             66167.70    131089.00    108290.00    150400.00    170645.00    190731.00    337129.00    461213.00    375691.00    353478.00    373072.00    268714.00    329996.00    308814.00    328934.00    266963.00    184670.00    389659.00    389542.00    635547.00    748434.00   1076980.00   1282980.00   1428000.00   1429770.00   1761870.00   1765550.00   2350200.00   2191890.00   3078010.00   3262610.00   4806940.00   7323130.00  10856400.00  16439000.00  22439800.00  28417500.00  36737100.00  45842300.00  56886100.00  77447400.00 101696000.00 119232000.00 128693000.00 132351000.00 133026000.00
2016-08-21/21:22:39.02          0.00000      0.00000      28407.9      0.00000      0.00000      0.00000      0.00000      0.00000      0.00000      49674.7      0.00000      0.00000      0.00000      0.00000      0.00000      0.00000      0.00000      22282.1             66167.70         0.00         0.00         0.00     85321.50     84768.00     84279.40     62889.10     62612.40     62375.80     62176.00    124019.00    103120.00    205873.00     61672.70    287499.00    266748.00    225587.00    266524.00    512529.00    748434.00    666665.00    708145.00    636880.00    915399.00   1081740.00   1435090.00   1604590.00   1693140.00   1700400.00   1541760.00   2059330.00   2332850.00   3177060.00   3745180.00   4877590.00   8167930.00   9892180.00  15862800.00  20628200.00  25232300.00  28897100.00  28543600.00  34148000.00  38003000.00  39202700.00
2016-08-21/21:22:41.02          0.00000      0.00000      0.00000      0.00000      0.00000      0.00000      0.00000      51429.7      0.00000      0.00000      24437.5      0.00000      0.00000      0.00000      0.00000      0.00000      0.00000      0.00000                 0.00     43695.70     43315.70         0.00     21330.20     21191.80     63209.30     62889.10     41741.50     62375.80     41450.50    103349.00    123745.00    144110.00    226138.00    225890.00     82074.20    266604.00    123009.00    348512.00    492103.00    666665.00    749201.00    595787.00    668526.00    999314.00   1517700.00   1853110.00   2025640.00   1867360.00   1793540.00   2059330.00   1906650.00   2444480.00   2871330.00   2254690.00   2667740.00   3442540.00   3177360.00   3067110.00   3508380.00   3475820.00   5108790.00   8785250.00  13167500.00  23412600.00
2016-08-21/21:22:43.02          0.00000      0.00000      0.00000      0.00000      0.00000      0.00000      0.00000      0.00000      0.00000      0.00000      0.00000      0.00000      0.00000      0.00000      46154.2      0.00000      0.00000      0.00000                 0.00     21847.80         0.00         0.00         0.00         0.00         0.00         0.00     62612.40    103960.00         0.00     62009.10     41247.80     61760.70    123346.00    102676.00    205189.00    123045.00    205017.00    205003.00    594634.00    471780.00    708145.00    667700.00    750816.00   1040530.00   1600320.00   2018800.00   1610030.00   1220450.00   1457840.00   1467810.00   1565720.00   1841280.00   1954010.00   2432450.00   2122690.00   2648740.00   2548940.00   3067110.00   2814490.00   3017960.00   3545950.00   7107540.00  13811400.00  21873700.00
2016-08-21/21:22:45.02          0.00000      0.00000      0.00000      0.00000      0.00000      0.00000      0.00000      0.00000      0.00000      0.00000      0.00000      0.00000      0.00000      0.00000      0.00000      0.00000      0.00000      0.00000                 0.00     21847.80         0.00     21485.40     21330.20     21191.80     42139.40         0.00     62612.40         0.00     82901.50     20669.60    144369.00    102935.00    102788.00    205354.00     41036.90    184570.00    102507.00    225504.00    287052.00    553836.00    749201.00    513604.00    791961.00    669612.00   1682940.00   1935950.00   1360680.00   1220450.00   1269020.00   1552310.00   1246130.00   1496650.00   1604620.00   1899180.00   2213530.00   2461990.00   2258940.00   2764090.00   2601010.00   2331250.00   3670960.00   7666730.00  12523600.00  20335100.00
2016-08-21/21:22:47.02          0.00000      0.00000      0.00000      0.00000      0.00000      0.00000      26194.4      0.00000      0.00000      0.00000      0.00000      0.00000      0.00000      0.00000      23077.0      45584.1      0.00000      0.00000             22055.80         0.00         0.00         0.00         0.00         0.00         0.00     20962.90     62612.40         0.00     41450.50     62009.10     82496.10     41173.70     20557.40     82140.30         0.00    205078.00    102507.00    102500.00    266547.00    492294.00    615770.00    595787.00    575954.00    875672.00   1682940.00   2018800.00   1173690.00   1220450.00   1227060.00   1235460.00   1288740.00   1410490.00   2041370.00   1721440.00   1941020.00   1995150.00   2258940.00   2057120.00   2280810.00   2445690.00   3795970.00   7107550.00  11879800.00  19565900.00
2016-08-21/21:22:49.02          0.00000      58080.6      0.00000      0.00000      27240.1      0.00000      26194.4      25714.8      0.00000      0.00000      0.00000      0.00000      0.00000      0.00000      0.00000      0.00000      0.00000      44564.3             22055.80     21847.80         0.00         0.00     21330.20     21191.80         0.00     20962.90     41741.50     62375.80         0.00     41339.30     41247.80     82347.90         0.00     82140.30     61555.50     41014.70     20501.10     81999.60    266547.00    328188.00    410501.00    493058.00    617097.00   1040530.00   1435090.00   2018800.00   1360680.00    970069.00   1269020.00   1193210.00   1075690.00   1302800.00   1058750.00   1721440.00   1577720.00   1715070.00   1775640.00   2259100.00   2067350.00   2445690.00   3045940.00   6548410.00  11879800.00  18027800.00
2016-08-21/21:22:51.02          0.00000      0.00000      0.00000      0.00000      0.00000      0.00000      0.00000      0.00000      25262.7      0.00000      0.00000      48125.2      0.00000      0.00000      0.00000      0.00000      0.00000      0.00000                 0.00         0.00     21657.80     21485.40         0.00     21191.80         0.00         0.00         0.00         0.00     62176.00     20669.60     41247.80     20586.80     82230.50     20534.90     41036.90     41014.70     61503.80    143501.00    266547.00    348701.00    328397.00    308153.00    750816.00    494471.00   1290520.00   1086900.00   1443800.00    928340.00    933369.00   1024240.00   1033090.00   1173580.00   1189750.00   1454840.00   1668540.00   1808420.00   1872290.00   2158110.00   1667150.00   1673240.00   2670960.00   6548420.00   9787760.00  15721100.00
2016-08-21/21:22:53.02          0.00000      0.00000      0.00000      0.00000      0.00000      0.00000      0.00000      0.00000      0.00000      0.00000      0.00000      0.00000      0.00000      23383.2      0.00000      22792.0      0.00000      0.00000                 0.00         0.00         0.00         0.00         0.00     21191.80         0.00         0.00         0.00         0.00     20725.20    103349.00     82496.10     41173.70     20557.50     61605.10     41036.90     82029.80     61503.80    102500.00    143523.00    451267.00    389975.00    451967.00    575954.00    473866.00    960104.00   1293970.00   1256800.00   1011800.00    765555.00    897513.00   1033090.00   1044360.00    971420.00   1454840.00   1146340.00   1808420.00   1872290.00   1956140.00   1667150.00   1558810.00   2171030.00   4871340.00   7857240.00  12646500.00
2016-08-21/21:22:55.02          0.00000      0.00000      0.00000      0.00000      0.00000      0.00000      0.00000      0.00000      0.00000      24837.3      0.00000      0.00000      23711.4      0.00000      0.00000      0.00000      0.00000      0.00000                 0.00     65543.80     21657.80         0.00         0.00         0.00         0.00     41926.00         0.00         0.00         0.00     20669.60     20623.80         0.00     41115.00     20534.90     41036.90         0.00     20501.10     40999.60    184531.00    287163.00    369449.00    451968.00    791961.00    432658.00   1084010.00   1521760.00   1007480.00    928340.00    891415.00    855272.00    692242.00    742863.00    927756.00    943918.00   1373370.00   1458340.00   1461520.00   1173580.00   1186940.00   1501600.00   2046050.00   3264580.00   5284060.00   7844760.00
2016-08-21/21:22:57.02          0.00000      0.00000      0.00000      55616.7      0.00000      0.00000      0.00000      0.00000      0.00000      0.00000      0.00000      0.00000      0.00000      0.00000      0.00000      22792.0      0.00000      0.00000                 0.00     21847.80         0.00         0.00         0.00         0.00         0.00         0.00     20870.70         0.00     20725.20         0.00         0.00     20586.80     20557.50     41069.90     41036.90         0.00     20501.20     61499.50    266547.00    328188.00    369449.00    493058.00    329105.00    432658.00    836205.00   1252550.00    965928.00    563234.00    765555.00    633516.00    692242.00    958214.00   1015090.00    666271.00    964715.00   1131630.00   1171590.00   1526970.00   1186940.00   1101130.00   1514940.00   1274190.00   2952950.00   5444960.00
2016-08-21/21:22:59.02          59412.6      0.00000      0.00000      0.00000      0.00000      0.00000      0.00000      0.00000      0.00000      0.00000      0.00000      0.00000      0.00000      0.00000      0.00000      22792.0      0.00000      0.00000                 0.00         0.00         0.00     21485.40         0.00         0.00         0.00         0.00         0.00     20791.80         0.00         0.00     61871.90     61760.80         0.00     41069.90         0.00     41014.70     61503.80     61499.50    143523.00    184602.00    266820.00    287609.00    370245.00    412054.00    877504.00   1086900.00    758180.00    542372.00    629211.00    686314.00    692242.00    742863.00    709440.00    621849.00    919311.00    851607.00   1268240.00   1325030.00    866840.00    829396.00    749608.00   1082180.00   1787690.00   1942500.00
2016-08-21/21:23:01.02          0.00000      0.00000      0.00000      0.00000      0.00000      0.00000      0.00000      25714.8      25262.7      0.00000      24437.5      0.00000      0.00000      0.00000      0.00000      0.00000      0.00000      22282.1                 0.00         0.00         0.00         0.00         0.00         0.00     21069.70         0.00     20870.70         0.00         0.00         0.00     41247.80     41173.70     61672.70         0.00     20518.40     82029.80     41002.40     81999.60    143523.00    266651.00    266820.00    225976.00    308535.00    618099.00    578096.00    838437.00    623149.00    458925.00    545310.00    612397.00    362080.00    473693.00    523881.00    621849.00    658250.00    676604.00    748816.00    630916.00    826828.00    457581.00    468492.00    628336.00    682882.00    623468.00
2016-08-21/21:23:03.02          0.00000      0.00000      0.00000      0.00000      0.00000      0.00000      0.00000      0.00000      25262.7      49674.7      0.00000      0.00000      0.00000      0.00000      0.00000      22792.0      0.00000      0.00000                 0.00     21847.80         0.00         0.00         0.00         0.00         0.00         0.00         0.00         0.00         0.00         0.00         0.00         0.00     20557.50         0.00     20518.40     41014.70     82005.30    102500.00    184531.00    143579.00    205245.00    328698.00    349675.00    288433.00    495505.00    558936.00    498511.00    438063.00    293618.00    401214.00    298181.00    409095.00    436562.00    355330.00    385857.00    373285.00    603873.00    731871.00    480075.00    486181.00    468493.00    209438.00    602539.00    287748.00
2016-08-21/21:23:05.02          0.00000      0.00000      0.00000      0.00000      0.00000      0.00000      0.00000      0.00000      0.00000      0.00000      0.00000      0.00000      0.00000      0.00000      0.00000      0.00000      0.00000      0.00000                 0.00         0.00         0.00         0.00         0.00         0.00         0.00         0.00         0.00         0.00         0.00     41339.30         0.00     41173.70     61672.70     20534.90     20518.40         0.00     41002.40     61499.60    102516.00     41021.90    123145.00    246521.00    226256.00    267830.00    330329.00    351912.00    270018.00    312897.00    293618.00    168927.00    319480.00    258370.00    283760.00    355330.00    340460.00    256630.00    386469.00    706632.00    213361.00    486181.00    343557.00    349067.00    361517.00    719390.00
2016-08-21/21:23:07.02          29706.2      0.00000      56816.1      0.00000      0.00000      26702.5      0.00000      0.00000      50525.6      0.00000      0.00000      0.00000      0.00000      0.00000      0.00000      0.00000      0.00000      0.00000                 0.00     21847.80         0.00         0.00         0.00         0.00         0.00         0.00     20870.70         0.00         0.00     20669.60         0.00         0.00     20557.50     41069.90         0.00     20507.30     20501.20     61499.60    164027.00    123067.00    164195.00    102715.00    205687.00    123611.00    268390.00    103500.00    186933.00    125155.00     83888.40    147810.00    127789.00    236839.00    152791.00    199869.00    453954.00    303291.00    386469.00    328065.00    400059.00    200186.00    218625.00    418883.00    241009.00    431627.00
2016-08-21/21:23:09.02          0.00000      0.00000      56816.1      0.00000      0.00000      0.00000      0.00000      0.00000      0.00000      0.00000      0.00000      0.00000      0.00000      0.00000      0.00000      0.00000      0.00000      0.00000                 0.00         0.00         0.00         0.00     21330.20         0.00     21069.70         0.00     20870.70         0.00     20725.20         0.00     20623.90         0.00         0.00     41069.90     20518.40     41014.70         0.00     40999.60         0.00     61533.00    123145.00    184889.00     61704.80    103009.00    103224.00    103500.00     20769.90     83436.50    104861.00     84462.40    127789.00    172245.00    130963.00    177661.00    158878.00    186638.00    362313.00    529963.00    506748.00    486181.00    406024.00    139625.00    441857.00    575507.00
2016-08-21/21:23:11.02          0.00000      0.00000      0.00000      0.00000      0.00000      0.00000      0.00000      0.00000      0.00000      0.00000      0.00000      0.00000      0.00000      0.00000      0.00000      0.00000      0.00000      0.00000                 0.00         0.00     21657.80         0.00         0.00         0.00     21069.70     41926.00         0.00         0.00     20725.20         0.00         0.00     41173.70         0.00         0.00         0.00     41014.70         0.00         0.00     20502.90     82044.30     61572.20     82171.60     61704.90     20601.60    103225.00    103500.00     41539.90     41718.00    104861.00     84462.40    106490.00    172245.00     87308.40    177661.00    363159.00    279960.00    362313.00    328065.00    453403.00    400381.00    249858.00    453792.00    562368.00    383667.00
2016-08-21/21:23:13.02          0.00000      0.00000      0.00000      0.00000      0.00000      0.00000      0.00000      0.00000      0.00000      0.00000      0.00000      0.00000      0.00000      0.00000      46154.2      0.00000      0.00000      0.00000                 0.00         0.00     21657.80     21485.40         0.00         0.00         0.00     20962.90         0.00         0.00     20725.20         0.00         0.00         0.00         0.00     20534.90     20518.40     20507.30     20501.20     40999.60     61509.20     20510.90     20523.90     41085.60    102842.00     20601.60     41289.40     20699.80     20769.90     41718.00     41944.00     84462.40     42595.70    129183.00     21826.90    199869.00    204273.00    256630.00    458936.00    504725.00    666785.00    514781.00    406025.00    314160.00    682882.00    479587.00
2016-08-21/21:23:15.02          0.00000      87121.2      0.00000      0.00000      0.00000      0.00000      0.00000      0.00000      25262.7      0.00000      0.00000      0.00000      0.00000      0.00000      23077.0      0.00000      0.00000      0.00000                 0.00         0.00         0.00     21485.40         0.00         0.00         0.00     20962.90         0.00         0.00         0.00     20669.60     41247.80         0.00         0.00     20534.90         0.00     20507.30         0.00         0.00     41006.00         0.00     41048.00     41085.60         0.00     41203.30         0.00     20699.80     20769.90     20858.90         0.00     21115.40         0.00     64590.90    196447.00     88829.40    136181.00    279960.00    579717.00    555201.00    480076.00    371781.00    437259.00    488700.00    401687.00    575507.00
2016-08-21/21:23:17.02          0.00000      0.00000      0.00000      0.00000      0.00000      26702.5      0.00000      0.00000      0.00000      0.00000      0.00000      0.00000      0.00000      0.00000      0.00000      0.00000      0.00000      44564.3                 0.00         0.00         0.00         0.00         0.00         0.00         0.00         0.00         0.00         0.00     20725.20         0.00         0.00         0.00         0.00         0.00     20518.40     20507.30         0.00     20499.70     82012.50     20510.90         0.00     20542.70     20568.20     41203.30         0.00         0.00     20769.90     20858.90         0.00     21115.40     63893.80         0.00    152791.00     22207.20    136181.00    396616.00    362313.00    378538.00    213361.00    400381.00    406025.00    837796.00    441857.00    527547.00
2016-08-21/21:23:19.02          0.00000      0.00000      0.00000      0.00000      0.00000      0.00000      52389.0      0.00000      25262.7      0.00000      0.00000      0.00000      0.00000      0.00000      0.00000      0.00000      0.00000      0.00000                 0.00         0.00         0.00         0.00         0.00         0.00         0.00         0.00         0.00         0.00     20725.20     20669.60         0.00         0.00     20557.50     20534.90         0.00     20507.30     20501.20         0.00         0.00         0.00         0.00     20542.70     82273.40         0.00     20644.70         0.00     41539.90         0.00         0.00    105578.00         0.00     43060.50     65481.10    177661.00    340460.00    256630.00    579717.00    429013.00    720132.00    486181.00    593431.00    488700.00    642711.00    287749.00
2016-08-21/21:23:21.02          0.00000      29040.3      0.00000      0.00000      0.00000      0.00000      0.00000      0.00000      0.00000      0.00000      24437.6      0.00000      0.00000      0.00000      0.00000      0.00000      0.00000      0.00000                 0.00         0.00         0.00         0.00     21330.20         0.00         0.00         0.00         0.00         0.00     20725.20     20669.60     20623.90     20586.80     20557.50     20534.90     20518.40     41014.70         0.00         0.00         0.00         0.00         0.00     41085.60     20568.20         0.00         0.00     41399.70         0.00     41718.00     62916.20     63346.60     21297.80     21530.20     65481.10    133245.00    295064.00    326622.00    338158.00    605678.00    320045.00    428981.00    406025.00    488700.00    602539.00    383667.00
2016-08-21/21:23:23.02          0.00000      0.00000      0.00000      0.00000      0.00000      0.00000      0.00000      0.00000      0.00000      0.00000      0.00000      0.00000      0.00000      0.00000      0.00000      0.00000      0.00000      0.00000                 0.00         0.00         0.00     21485.40         0.00         0.00         0.00         0.00         0.00         0.00         0.00         0.00     20623.90         0.00     20557.50         0.00         0.00         0.00         0.00         0.00     41006.00         0.00         0.00         0.00         0.00         0.00         0.00         0.00         0.00         0.00         0.00     21115.40         0.00         0.00     43654.00     88829.40     45393.00     69988.30     72460.10    151411.00    160020.00    257384.00    312324.00    383976.00    241009.00    575507.00
2016-08-21/21:23:25.02          0.00000      0.00000      0.00000      0.00000      0.00000      0.00000      0.00000      0.00000      25262.8      0.00000      0.00000      24062.6      0.00000      23383.2      0.00000      0.00000      0.00000      0.00000                 0.00         0.00         0.00         0.00         0.00         0.00         0.00     20963.00         0.00         0.00         0.00         0.00         0.00         0.00     20557.50         0.00         0.00         0.00         0.00         0.00         0.00         0.00         0.00         0.00         0.00     20601.60         0.00         0.00         0.00         0.00     20971.90         0.00         0.00         0.00         0.00         0.00     22696.40    116648.00    144922.00    201883.00    426732.00    400381.00    624666.00    209438.00    522198.00    383667.00
2016-08-21/21:23:27.02          0.00000      0.00000      56816.1      0.00000      0.00000      0.00000      0.00000      0.00000      0.00000      0.00000      0.00000      0.00000      0.00000      0.00000      0.00000      0.00000      0.00000      22282.1                 0.00         0.00         0.00         0.00         0.00         0.00         0.00         0.00         0.00         0.00         0.00         0.00         0.00         0.00         0.00         0.00         0.00     20507.30         0.00         0.00         0.00     61533.00         0.00         0.00         0.00         0.00         0.00         0.00         0.00         0.00         0.00         0.00         0.00         0.00         0.00     22207.20         0.00     23329.30    144922.00    252355.00    266702.00    400381.00    406025.00    383976.00    843570.00   1294950.00
2016-08-21/21:23:29.02          0.00000      29040.3      28408.0      0.00000      0.00000      0.00000      26194.4      0.00000      0.00000      49674.8      0.00000      0.00000      0.00000      0.00000      0.00000      0.00000      0.00000      0.00000                 0.00         0.00         0.00         0.00         0.00         0.00         0.00         0.00         0.00         0.00         0.00         0.00         0.00         0.00         0.00     20534.90         0.00         0.00         0.00         0.00         0.00         0.00     20523.90         0.00     20568.20         0.00         0.00     20699.80         0.00         0.00         0.00         0.00     21297.80         0.00     87308.40     88829.50    703651.00    653272.00   1364880.00   1526980.00   2280810.00   2331250.00   2420990.00   2286760.00   2028760.00   2710030.00
2016-08-21/21:23:31.02          29706.3      29040.3      0.00000      0.00000      0.00000      0.00000      0.00000      0.00000      0.00000      0.00000      0.00000      0.00000      0.00000      23383.2      0.00000      22792.0      0.00000      0.00000                 0.00     21847.80         0.00         0.00     21330.20     21191.80         0.00         0.00         0.00         0.00         0.00         0.00         0.00         0.00         0.00         0.00         0.00         0.00         0.00         0.00         0.00         0.00     20524.00         0.00         0.00         0.00         0.00         0.00     62310.10         0.00     20971.90     21115.40     42595.80     21530.20         0.00     22207.20     90786.60    163308.00    169076.00    151411.00    106679.00         0.00    156160.00     69811.90    120504.00    239790.00
2016-08-21/21:23:33.02          0.00000      0.00000      0.00000      0.00000      0.00000      0.00000      26194.4      0.00000      0.00000      0.00000      0.00000      0.00000      0.00000      0.00000      0.00000      0.00000      0.00000      0.00000                 0.00         0.00         0.00         0.00     21330.20     42383.80         0.00         0.00         0.00         0.00         0.00         0.00         0.00         0.00         0.00         0.00         0.00         0.00     41002.50         0.00         0.00         0.00         0.00         0.00     20568.20         0.00         0.00         0.00         0.00         0.00         0.00         0.00     21297.80     21530.20     43654.00     44414.50     22696.40     69988.30     96613.80    100940.00     53339.30     85793.20    124927.00     69811.90    281179.00    239790.00
2016-08-21/21:23:35.02          0.00000      58080.7      0.00000      0.00000      0.00000      0.00000      0.00000      0.00000      50525.7      0.00000      24437.6      0.00000      0.00000      0.00000      0.00000      0.00000      0.00000      0.00000                 0.00         0.00         0.00         0.00         0.00         0.00         0.00     20963.00         0.00         0.00         0.00         0.00         0.00     20586.80         0.00         0.00     61555.60         0.00         0.00         0.00         0.00         0.00         0.00         0.00         0.00         0.00         0.00     20699.80     20769.90         0.00         0.00         0.00         0.00         0.00     43654.00     88829.50         0.00     93318.00    169076.00    126176.00    133349.00     57195.30     93695.30    104718.00    160672.00    191831.00
2016-08-21/21:23:37.02          29706.3      0.00000      0.00000      0.00000      0.00000      0.00000      0.00000      0.00000      0.00000      0.00000      0.00000      0.00000      0.00000      0.00000      0.00000      0.00000      0.00000      0.00000                 0.00         0.00         0.00         0.00         0.00         0.00         0.00         0.00         0.00         0.00         0.00         0.00         0.00         0.00         0.00         0.00         0.00         0.00         0.00         0.00     20503.00         0.00         0.00         0.00         0.00         0.00         0.00         0.00         0.00         0.00         0.00     42231.00     21297.80         0.00     21826.90     44414.50     68089.70     93318.00    169076.00     75705.10    160020.00    114391.00    124927.00     69811.90    281179.00    239790.00
2016-08-21/21:23:39.02          0.00000      0.00000      0.00000      0.00000      0.00000      0.00000      0.00000      0.00000      0.00000      0.00000      0.00000      0.00000      0.00000      23383.2      23077.0      0.00000      0.00000      0.00000                 0.00         0.00         0.00         0.00         0.00     21191.90         0.00         0.00         0.00         0.00         0.00         0.00         0.00         0.00         0.00         0.00         0.00         0.00         0.00         0.00         0.00         0.00         0.00         0.00         0.00         0.00     20644.70         0.00     20769.90         0.00         0.00         0.00         0.00         0.00     43654.00     88829.50     22696.40    116648.00    144922.00     25234.90     80009.10         0.00     93695.30    209438.00    120504.00    239790.00
2016-08-21/21:23:41.02          0.00000      0.00000      0.00000      0.00000      0.00000      0.00000      0.00000      0.00000      0.00000      0.00000      0.00000      0.00000      0.00000      0.00000      23077.0      0.00000      0.00000      0.00000                 0.00         0.00     21657.80         0.00         0.00         0.00     21069.70         0.00         0.00         0.00     41450.60         0.00         0.00     20586.80         0.00         0.00         0.00         0.00         0.00         0.00         0.00         0.00         0.00         0.00         0.00         0.00     20644.70         0.00         0.00         0.00         0.00         0.00         0.00         0.00     21826.90     66621.90         0.00    139978.00     96613.90     75705.10     53339.30    200186.00    124927.00    209438.00    200841.00    143873.00
2016-08-21/21:23:43.02          0.00000      0.00000      0.00000      0.00000      0.00000      0.00000      0.00000      0.00000      0.00000      0.00000      0.00000      0.00000      0.00000      0.00000      0.00000      0.00000      0.00000      0.00000                 0.00         0.00     21657.80         0.00     21330.20         0.00         0.00         0.00         0.00         0.00     41450.60     41339.40         0.00         0.00         0.00         0.00         0.00         0.00         0.00         0.00         0.00         0.00         0.00     41085.60         0.00         0.00     20644.70         0.00         0.00         0.00         0.00         0.00         0.00     43060.50     65481.20     66621.90     45393.00    139978.00     96613.90    126176.00    106679.00    142989.00     31231.60    104718.00     80335.60    287749.00
2016-08-21/21:23:45.02          0.00000      0.00000      0.00000      0.00000      0.00000      0.00000      0.00000      0.00000      0.00000      0.00000      0.00000      0.00000      0.00000      0.00000      0.00000      0.00000      0.00000      44564.4                 0.00         0.00         0.00         0.00         0.00         0.00         0.00         0.00         0.00         0.00         0.00         0.00         0.00         0.00         0.00         0.00         0.00         0.00         0.00         0.00     61509.20         0.00         0.00         0.00         0.00         0.00         0.00         0.00         0.00         0.00         0.00         0.00         0.00         0.00         0.00         0.00     22696.40     23329.30    144922.00    201883.00    106679.00     57195.30     31231.60    104718.00    200841.00    335708.00
2016-08-21/21:23:47.02          0.00000      0.00000      0.00000      0.00000      0.00000      0.00000      0.00000      0.00000      0.00000      24837.3      0.00000      0.00000      0.00000      0.00000      0.00000      0.00000      0.00000      0.00000                 0.00         0.00     21657.80         0.00     21330.20         0.00         0.00         0.00         0.00         0.00         0.00         0.00         0.00         0.00         0.00         0.00         0.00         0.00         0.00         0.00         0.00         0.00         0.00         0.00         0.00         0.00         0.00         0.00         0.00         0.00     20972.00         0.00         0.00         0.00         0.00         0.00         0.00     93318.00    169076.00     50469.90    106679.00    200186.00     93695.30    104718.00    160672.00    143873.00
2016-08-21/21:23:49.02          0.00000      0.00000      0.00000      0.00000      0.00000      0.00000      0.00000      0.00000      0.00000      0.00000      0.00000      0.00000      0.00000      0.00000      0.00000      0.00000      0.00000      22282.1                 0.00     21847.80         0.00         0.00     21330.20         0.00         0.00         0.00         0.00         0.00         0.00         0.00         0.00         0.00         0.00         0.00         0.00         0.00         0.00         0.00         0.00         0.00         0.00         0.00         0.00         0.00     20644.70         0.00         0.00     62577.20         0.00         0.00         0.00     43060.50     21826.90     22207.20         0.00    139978.00    144922.00    126176.00    106679.00     57195.30    124927.00     34905.90    160672.00     95915.20
2016-08-21/21:23:51.02          0.00000      0.00000      0.00000      0.00000      0.00000      0.00000      0.00000      0.00000      0.00000      0.00000      48875.3      0.00000      23711.4      0.00000      23077.1      0.00000      0.00000      0.00000                 0.00         0.00         0.00         0.00         0.00         0.00         0.00     62889.30     20870.70         0.00     20725.20     41339.40         0.00         0.00         0.00         0.00         0.00         0.00         0.00         0.00         0.00         0.00         0.00         0.00         0.00         0.00         0.00     20699.80         0.00         0.00         0.00         0.00     42595.80         0.00         0.00         0.00         0.00    186638.00     96613.90     50469.90     80009.20     28597.60     31231.60     69811.90    160672.00    143873.00
2016-08-21/21:23:53.02          0.00000      0.00000      0.00000      0.00000      0.00000      0.00000      0.00000      0.00000      25262.8      0.00000      0.00000      0.00000      0.00000      0.00000      0.00000      0.00000      0.00000      0.00000                 0.00         0.00         0.00         0.00         0.00         0.00         0.00         0.00         0.00         0.00         0.00         0.00         0.00         0.00         0.00         0.00         0.00     20507.30         0.00     81999.80     20503.00         0.00         0.00         0.00     20568.20         0.00         0.00         0.00     20769.90     41718.00         0.00         0.00         0.00         0.00         0.00         0.00     22696.50     46658.80     96613.90     75705.10    160020.00     85793.20    187392.00     69811.90    241010.00     95915.20
2016-08-21/21:23:55.02          0.00000      0.00000      0.00000      27808.3      0.00000      0.00000      0.00000      0.00000      0.00000      24837.3      0.00000      0.00000      0.00000      23383.2      0.00000      0.00000      0.00000      0.00000                 0.00         0.00         0.00         0.00     21330.20         0.00     21069.70         0.00         0.00         0.00         0.00         0.00     41247.90         0.00         0.00     41070.00     20518.40         0.00         0.00         0.00         0.00         0.00         0.00         0.00         0.00         0.00         0.00     62099.80         0.00         0.00         0.00         0.00         0.00         0.00         0.00     44414.50     68089.80    116648.00    144922.00    151412.00    213361.00     85793.20    187392.00     69812.00         0.00    143873.00
2016-08-21/21:23:57.02          29706.3      0.00000      28408.0      0.00000      81721.1      0.00000      0.00000      0.00000      0.00000      0.00000      24437.6      0.00000      0.00000      0.00000      23077.1      0.00000      0.00000      0.00000                 0.00         0.00         0.00         0.00         0.00         0.00         0.00         0.00         0.00         0.00         0.00         0.00         0.00         0.00         0.00         0.00         0.00         0.00         0.00         0.00     41006.00     41021.90         0.00         0.00         0.00         0.00         0.00         0.00         0.00         0.00     20972.00         0.00         0.00     21530.20     21826.90         0.00     22696.50     93318.10     72460.20    151412.00    106679.00    200187.00     31231.60    209438.00    200841.00    191832.00
2016-08-21/21:23:59.02          0.00000      0.00000      0.00000      0.00000      0.00000      0.00000      0.00000      0.00000      0.00000      0.00000      48875.3      0.00000      0.00000      23383.2      0.00000      0.00000      0.00000      0.00000                 0.00         0.00         0.00         0.00         0.00         0.00         0.00         0.00         0.00         0.00         0.00         0.00         0.00         0.00         0.00         0.00     20518.40     20507.30         0.00         0.00         0.00         0.00         0.00         0.00         0.00         0.00         0.00         0.00     20769.90         0.00         0.00     42231.00         0.00         0.00     21826.90         0.00         0.00     69988.40     96613.90    176647.00     80009.20         0.00    156160.00    139625.00    241010.00    287749.00
2016-08-21/21:24:01.02          0.00000      0.00000      0.00000      0.00000      0.00000      0.00000      0.00000      0.00000      0.00000      0.00000      0.00000      24062.6      0.00000      0.00000      0.00000      0.00000      0.00000      0.00000                 0.00         0.00         0.00         0.00         0.00         0.00         0.00         0.00         0.00         0.00         0.00         0.00         0.00         0.00         0.00         0.00         0.00         0.00         0.00         0.00     20503.00         0.00         0.00         0.00         0.00     20601.60         0.00         0.00         0.00         0.00         0.00         0.00         0.00         0.00     21826.90         0.00     68089.80         0.00    217384.00    126176.00     80009.20     28597.60     62463.40         0.00    200841.00    191832.00
2016-08-21/21:24:03.02          0.00000      0.00000      28408.0      0.00000      0.00000      0.00000      0.00000      0.00000      0.00000      0.00000      0.00000      0.00000      0.00000      0.00000      0.00000      0.00000      0.00000      0.00000                 0.00         0.00         0.00         0.00     63991.10         0.00     21069.70         0.00         0.00         0.00         0.00         0.00         0.00         0.00     41115.10         0.00         0.00         0.00         0.00     20499.80         0.00         0.00         0.00         0.00         0.00         0.00         0.00         0.00     20769.90         0.00         0.00         0.00     21297.80         0.00     21826.90     22207.20     68089.80     46658.80    193230.00    151412.00    186690.00    114391.00         0.00     34905.90     80335.60     47957.50
2016-08-21/21:24:05.02          0.00000      0.00000      0.00000      0.00000      27240.2      0.00000      0.00000      0.00000      0.00000      0.00000      24437.6      0.00000      0.00000      0.00000      0.00000      22792.0      0.00000      0.00000                 0.00         0.00         0.00         0.00         0.00         0.00         0.00         0.00         0.00         0.00         0.00     20669.60     20623.90         0.00         0.00         0.00         0.00         0.00     20501.20         0.00     20503.00         0.00         0.00         0.00         0.00         0.00         0.00         0.00         0.00         0.00     20972.00         0.00         0.00         0.00         0.00     44414.50         0.00     46658.80    169076.00    100940.00    186690.00     28597.60    124928.00    139625.00     80335.60    191832.00
2016-08-21/21:24:07.02          0.00000      29040.3      0.00000      83425.5      0.00000      0.00000      0.00000      0.00000      0.00000      0.00000      0.00000      0.00000      0.00000      0.00000      0.00000      0.00000      0.00000      0.00000                 0.00         0.00         0.00         0.00         0.00         0.00         0.00         0.00         0.00         0.00     41450.60         0.00     20623.90         0.00         0.00         0.00         0.00         0.00         0.00         0.00         0.00         0.00         0.00         0.00         0.00         0.00         0.00         0.00         0.00     20859.00         0.00         0.00         0.00     21530.20         0.00     66622.00     45393.10    163308.00    217385.00     50469.90    160020.00    142990.00     93695.40     69812.00    200841.00    143873.00
2016-08-21/21:24:09.02          0.00000      0.00000      0.00000      0.00000      0.00000      0.00000      0.00000      0.00000      75788.8      0.00000      0.00000      0.00000      0.00000      0.00000      0.00000      0.00000      0.00000      0.00000                 0.00         0.00         0.00         0.00         0.00         0.00         0.00         0.00         0.00         0.00     20725.20         0.00         0.00         0.00         0.00         0.00         0.00         0.00         0.00         0.00         0.00         0.00         0.00         0.00         0.00         0.00         0.00         0.00         0.00         0.00         0.00         0.00         0.00         0.00     21826.90         0.00     22696.50     93318.10    169076.00    227119.00    186690.00     28597.60     93695.40    139625.00     80335.60    239790.00
2016-08-21/21:24:11.02          0.00000      0.00000      0.00000      0.00000      0.00000      0.00000      26194.5      0.00000      0.00000      0.00000      0.00000      0.00000      0.00000      0.00000      0.00000      22792.0      0.00000      0.00000                 0.00     21847.90         0.00         0.00         0.00     63576.00     42139.50         0.00         0.00         0.00     20725.30         0.00         0.00         0.00         0.00         0.00         0.00         0.00         0.00         0.00         0.00         0.00         0.00         0.00     20568.20     20601.60         0.00         0.00         0.00         0.00         0.00         0.00         0.00         0.00         0.00         0.00         0.00     93318.10    120768.00    126176.00    160020.00    200187.00         0.00         0.00    120504.00     47957.50
2016-08-21/21:24:13.02          0.00000      0.00000      28408.0      0.00000      0.00000      26702.6      0.00000      0.00000      0.00000      0.00000      0.00000      0.00000      0.00000      0.00000      0.00000      22792.0      0.00000      0.00000                 0.00         0.00         0.00         0.00         0.00         0.00         0.00         0.00         0.00         0.00         0.00         0.00         0.00     20586.80         0.00     41070.00         0.00     41014.80         0.00     40999.70         0.00         0.00         0.00         0.00         0.00         0.00         0.00     20699.80     41540.00     20859.00         0.00         0.00         0.00         0.00     43654.00         0.00     45393.10    139978.00    144922.00    176647.00    133349.00     28597.60    124928.00    104718.00    241010.00    287749.00
2016-08-21/21:24:15.02          0.00000      0.00000      0.00000      0.00000      0.00000      0.00000      26194.5      0.00000      0.00000      0.00000      0.00000      0.00000      23711.4      0.00000      0.00000      22792.0      0.00000      0.00000                 0.00     21847.90         0.00     21485.40         0.00         0.00         0.00         0.00         0.00         0.00     20725.30         0.00         0.00         0.00         0.00         0.00         0.00         0.00         0.00         0.00         0.00         0.00         0.00         0.00         0.00         0.00         0.00         0.00         0.00         0.00         0.00     21115.40     21297.80         0.00     21826.90         0.00         0.00     93318.10     72460.20    201883.00    106679.00    171588.00     62463.40         0.00    160672.00    191832.00
2016-08-21/21:24:17.02          0.00000      0.00000      0.00000      0.00000      0.00000      0.00000      26194.5      0.00000      0.00000      0.00000      0.00000      0.00000      0.00000      23383.2      0.00000      0.00000      0.00000      0.00000                 0.00         0.00         0.00         0.00         0.00         0.00         0.00         0.00         0.00         0.00         0.00         0.00         0.00         0.00         0.00         0.00         0.00     20507.30         0.00         0.00         0.00         0.00         0.00         0.00         0.00         0.00         0.00     41399.70         0.00         0.00         0.00         0.00         0.00         0.00         0.00     44414.50     68089.80     93318.10     24153.30    176647.00    133349.00    142990.00    218625.00    209438.00    200841.00    143873.00
2016-08-21/21:24:19.02          118826.      0.00000      0.00000      0.00000      0.00000      0.00000      0.00000      0.00000      0.00000      0.00000      0.00000      24062.6      0.00000      0.00000      0.00000      0.00000      0.00000      0.00000                 0.00         0.00     21657.80     42970.90         0.00         0.00         0.00         0.00         0.00         0.00         0.00     20669.60         0.00         0.00         0.00         0.00         0.00         0.00         0.00     20499.80         0.00         0.00         0.00     41085.60         0.00         0.00         0.00         0.00         0.00     20859.00         0.00         0.00         0.00     21530.20         0.00         0.00         0.00         0.00    144922.00    100941.00    160020.00    314583.00    281091.00         0.00    200841.00    143873.00
2016-08-21/21:24:21.02          0.00000      0.00000      0.00000      0.00000      0.00000      0.00000      26194.5      0.00000      0.00000      0.00000      0.00000      0.00000      0.00000      23383.2      23077.1      0.00000      0.00000      0.00000                 0.00         0.00         0.00         0.00         0.00         0.00         0.00         0.00         0.00         0.00     62176.10         0.00         0.00         0.00         0.00     20535.00         0.00         0.00         0.00         0.00     20503.00         0.00         0.00         0.00         0.00         0.00         0.00         0.00     41540.00     41718.10         0.00         0.00         0.00     21530.20         0.00         0.00     22696.50    139978.00    120768.00    126176.00    213361.00    171588.00    124928.00    104718.00    200841.00    287749.00
2016-08-21/21:24:23.02          0.00000      0.00000      0.00000      0.00000      0.00000      26702.6      0.00000      0.00000      25262.8      0.00000      0.00000      0.00000      0.00000      0.00000      0.00000      0.00000      0.00000      0.00000                 0.00         0.00         0.00         0.00         0.00         0.00         0.00         0.00         0.00         0.00         0.00         0.00         0.00         0.00         0.00         0.00     20518.40         0.00         0.00         0.00         0.00         0.00         0.00         0.00         0.00         0.00         0.00         0.00         0.00         0.00     20972.00         0.00         0.00         0.00         0.00         0.00         0.00     23329.30     72460.30    151412.00    160020.00    314583.00    249858.00    209438.00    401688.00    239790.00
2016-08-21/21:24:25.02          0.00000      0.00000      0.00000      0.00000      0.00000      0.00000      52389.1      0.00000      0.00000      0.00000      0.00000      0.00000      0.00000      0.00000      0.00000      0.00000      0.00000      0.00000                 0.00         0.00         0.00         0.00         0.00         0.00         0.00         0.00     20870.70         0.00         0.00     20669.70         0.00         0.00         0.00         0.00         0.00         0.00         0.00         0.00         0.00     20510.90         0.00         0.00         0.00         0.00         0.00         0.00         0.00         0.00         0.00     21115.40         0.00         0.00     21827.00     22207.20         0.00    116648.00     48306.70     50470.00     53339.30     85793.30    187392.00    139625.00    200841.00     95915.30
2016-08-21/21:24:27.02          0.00000      0.00000      0.00000      0.00000      0.00000      0.00000      0.00000      0.00000      0.00000      0.00000      0.00000      24062.6      23711.5      23383.2      0.00000      0.00000      0.00000      0.00000                 0.00         0.00         0.00         0.00     21330.20         0.00         0.00         0.00         0.00         0.00     20725.30         0.00     20623.90         0.00         0.00         0.00         0.00     20507.30         0.00         0.00         0.00         0.00         0.00         0.00         0.00         0.00         0.00         0.00         0.00         0.00         0.00     42231.00         0.00     43060.50     43654.00         0.00     22696.50     93318.10     96614.00    100941.00     26669.60    114391.00    124928.00    104718.00    281179.00     95915.30
2016-08-21/21:24:29.02          0.00000      0.00000      0.00000      0.00000      0.00000      0.00000      0.00000      0.00000      25262.8      0.00000      0.00000      0.00000      0.00000      0.00000      0.00000      0.00000      0.00000      0.00000             22055.80         0.00         0.00         0.00         0.00         0.00         0.00         0.00     20870.70     20791.90         0.00         0.00         0.00         0.00         0.00         0.00         0.00         0.00         0.00         0.00         0.00         0.00         0.00         0.00     41136.50         0.00         0.00         0.00     20769.90         0.00     20972.00         0.00         0.00         0.00         0.00     88829.60     68089.80    116648.00    120768.00    151412.00     80009.20    142990.00     93695.40    104718.00    241010.00    239790.00
2016-08-21/21:24:31.02          0.00000      87121.4      0.00000      0.00000      0.00000      0.00000      0.00000      0.00000      0.00000      0.00000      0.00000      0.00000      0.00000      0.00000      0.00000      0.00000      0.00000      0.00000                 0.00         0.00         0.00         0.00         0.00         0.00         0.00         0.00         0.00         0.00         0.00     20669.70         0.00         0.00         0.00         0.00         0.00         0.00         0.00         0.00     41006.10         0.00         0.00     41085.70         0.00         0.00         0.00         0.00         0.00         0.00         0.00         0.00     42595.80     64591.00     65481.30    177661.00     90786.70    209969.00    217385.00    227120.00    133350.00    142990.00    156160.00    174532.00    200841.00     47957.50
2016-08-21/21:24:33.02          0.00000      0.00000      0.00000      0.00000      0.00000      0.00000      0.00000      0.00000      0.00000      0.00000      24437.6      0.00000      0.00000      0.00000      23077.1      0.00000      0.00000      22282.2             44111.80         0.00         0.00     21485.40         0.00         0.00         0.00     20963.00         0.00         0.00     41450.60         0.00         0.00         0.00         0.00         0.00         0.00         0.00         0.00         0.00         0.00         0.00         0.00         0.00         0.00         0.00         0.00         0.00         0.00         0.00         0.00         0.00         0.00     86121.60     87308.60    333122.00    522053.00    279961.00    265694.00    328065.00    240032.00    114391.00    187393.00    174532.00    120504.00    239790.00
2016-08-21/21:24:35.02          0.00000      0.00000      0.00000      0.00000      27240.2      0.00000      0.00000      0.00000      0.00000      0.00000      0.00000      0.00000      0.00000      0.00000      0.00000      0.00000      0.00000      44564.4                 0.00         0.00         0.00         0.00         0.00         0.00     21069.70         0.00         0.00         0.00         0.00         0.00         0.00     20586.90         0.00         0.00     41037.00         0.00         0.00     20499.80         0.00         0.00         0.00         0.00         0.00         0.00         0.00         0.00         0.00         0.00         0.00         0.00         0.00         0.00     43654.00     44414.50    113484.00     23329.30     24153.30     75705.20     53339.40    142990.00    187393.00    139625.00    200841.00    143873.00
2016-08-21/21:24:37.02          0.00000      0.00000      0.00000      0.00000      0.00000      26702.6      78583.9      0.00000      0.00000      0.00000      0.00000      24062.6      0.00000      0.00000      0.00000      0.00000      22527.3      0.00000                 0.00         0.00         0.00     21485.40         0.00         0.00         0.00     20963.00     20870.80         0.00         0.00     20669.70         0.00         0.00         0.00         0.00         0.00         0.00         0.00         0.00         0.00         0.00         0.00         0.00         0.00         0.00         0.00         0.00         0.00     20859.00         0.00         0.00     21297.90         0.00         0.00     44414.50         0.00     69988.40    169076.00     50470.00    160020.00    171588.00    124928.00    174532.00    160672.00    239790.00
2016-08-21/21:24:39.02          0.00000      0.00000      0.00000      0.00000      0.00000      0.00000      0.00000      0.00000      0.00000      0.00000      0.00000      0.00000      0.00000      46766.6      46154.3      22792.1      0.00000      0.00000                 0.00         0.00         0.00         0.00     21330.30         0.00         0.00         0.00         0.00     20791.90         0.00         0.00         0.00         0.00         0.00         0.00         0.00         0.00         0.00         0.00         0.00         0.00         0.00         0.00         0.00     41203.40         0.00         0.00         0.00         0.00         0.00         0.00         0.00         0.00         0.00     66622.00     45393.10     69988.40    144922.00    126176.00     80009.30         0.00     93695.50    104718.00    200841.00    335708.00
2016-08-21/21:24:41.02          0.00000      0.00000      0.00000      0.00000      0.00000      53405.3      0.00000      0.00000      0.00000      0.00000      0.00000      0.00000      0.00000      23383.3      0.00000      22792.1      0.00000      0.00000                 0.00         0.00         0.00         0.00         0.00         0.00         0.00         0.00         0.00         0.00         0.00     41339.40         0.00         0.00     20557.50         0.00         0.00         0.00         0.00     20499.80         0.00         0.00         0.00         0.00         0.00         0.00         0.00         0.00         0.00         0.00     20972.00         0.00         0.00     21530.20     43654.00         0.00         0.00     46658.80    193230.00    176648.00     53339.40     57195.40     62463.50     34905.90     40167.70    191832.00
2016-08-21/21:24:43.02          0.00000      0.00000      0.00000      0.00000      0.00000      0.00000      0.00000      0.00000      25262.8      0.00000      0.00000      0.00000      0.00000      23383.3      23077.1      0.00000      0.00000      22282.2                 0.00         0.00         0.00         0.00         0.00     42383.90         0.00         0.00         0.00         0.00         0.00     20669.70         0.00     41173.80         0.00         0.00         0.00         0.00         0.00         0.00         0.00         0.00         0.00         0.00         0.00         0.00         0.00         0.00         0.00         0.00     41944.10     21115.50     42595.80         0.00     43654.10     22207.20         0.00     46658.80     96614.00    100941.00     80009.30     57195.40    124928.00     69812.00    120504.00     95915.30
2016-08-21/21:24:45.02          0.00000      0.00000      0.00000      0.00000      0.00000      0.00000      0.00000      51429.9      0.00000      0.00000      0.00000      48125.4      23711.5      0.00000      0.00000      45584.3      0.00000      0.00000                 0.00         0.00         0.00         0.00         0.00     42383.90         0.00         0.00         0.00         0.00         0.00     62009.40         0.00         0.00         0.00         0.00         0.00         0.00     20501.20         0.00         0.00         0.00         0.00         0.00     41136.60         0.00     20644.70         0.00         0.00     41718.10         0.00         0.00         0.00         0.00     21827.00         0.00         0.00         0.00    120768.00     50470.00    133350.00    114391.00         0.00    104718.00    200841.00     95915.30
2016-08-21/21:24:47.02          0.00000      0.00000      0.00000      0.00000      0.00000      0.00000      0.00000      0.00000      25262.8      0.00000      0.00000      0.00000      0.00000      23383.3      0.00000      22792.1      0.00000      22282.2                 0.00         0.00     43315.80         0.00         0.00         0.00         0.00         0.00         0.00     62376.10         0.00         0.00         0.00         0.00         0.00         0.00         0.00         0.00         0.00     20499.80         0.00         0.00         0.00     20542.80         0.00         0.00         0.00     20699.80         0.00         0.00     20972.00         0.00     63894.00    129183.00    196447.00    377540.00    567452.00    723273.00    434781.00    403777.00    213361.00    228786.00    187393.00    349068.00    200841.00    335709.00
2016-08-21/21:24:49.02          0.00000      0.00000      0.00000      0.00000      0.00000      0.00000      0.00000      0.00000      0.00000      0.00000      0.00000      24062.6      0.00000      0.00000      0.00000      0.00000      22527.3      0.00000                 0.00         0.00         0.00         0.00         0.00         0.00         0.00         0.00     20870.80         0.00     20725.30         0.00         0.00         0.00         0.00         0.00         0.00         0.00     20501.20         0.00         0.00         0.00         0.00         0.00         0.00         0.00         0.00         0.00         0.00         0.00         0.00         0.00     42595.90    129183.00    174619.00    333122.00    363160.00    583275.00    833370.00    403777.00    266703.00    314583.00    312325.00    279253.00    241010.00    287749.00
2016-08-21/21:24:51.02          0.00000      0.00000      0.00000      0.00000      0.00000      0.00000      0.00000      0.00000      0.00000      0.00000      0.00000      0.00000      0.00000      0.00000      0.00000      0.00000      0.00000      0.00000                 0.00         0.00         0.00         0.00         0.00         0.00         0.00         0.00     41741.60         0.00         0.00         0.00         0.00         0.00         0.00         0.00         0.00         0.00         0.00         0.00         0.00         0.00         0.00         0.00         0.00         0.00         0.00         0.00         0.00         0.00         0.00         0.00         0.00     86121.60    152791.00    199870.00    226971.00    303292.00    338159.00    378539.00    533422.00    486182.00    374792.00    209439.00    241010.00    191832.00
2016-08-21/21:24:53.02          0.00000      0.00000      0.00000      0.00000      0.00000      0.00000      0.00000      0.00000      50525.8      0.00000      0.00000      0.00000      0.00000      0.00000      0.00000      0.00000      0.00000      0.00000                 0.00         0.00     21657.90         0.00         0.00         0.00         0.00         0.00     20870.80         0.00         0.00         0.00         0.00         0.00         0.00         0.00         0.00         0.00         0.00         0.00         0.00         0.00         0.00     20542.80         0.00     20601.60         0.00         0.00         0.00         0.00         0.00         0.00         0.00     21530.20     43654.10     88829.70    226971.00    279961.00    338159.00    252356.00    346717.00    257385.00    281091.00    349068.00    160672.00    239790.00
2016-08-21/21:24:55.02          0.00000      0.00000      0.00000      0.00000      0.00000      0.00000      0.00000      0.00000      0.00000      0.00000      0.00000      0.00000      0.00000      0.00000      0.00000      0.00000      0.00000      0.00000                 0.00         0.00         0.00         0.00         0.00         0.00         0.00         0.00         0.00         0.00         0.00         0.00         0.00         0.00         0.00         0.00         0.00         0.00         0.00     20499.80         0.00         0.00         0.00         0.00         0.00         0.00         0.00         0.00         0.00         0.00         0.00         0.00         0.00     21530.20         0.00     44414.60     45393.10    116648.00    217385.00    201884.00    240032.00    142990.00    281091.00    139625.00    281179.00    143873.00
2016-08-21/21:24:57.02          0.00000      0.00000      0.00000      27808.4      0.00000      0.00000      0.00000      0.00000      0.00000      0.00000      0.00000      0.00000      0.00000      0.00000      0.00000      0.00000      0.00000      0.00000                 0.00         0.00     43315.80         0.00     63991.20         0.00         0.00         0.00         0.00         0.00         0.00         0.00         0.00         0.00         0.00         0.00     20518.40         0.00     20501.20     20499.80         0.00         0.00         0.00         0.00         0.00         0.00         0.00         0.00         0.00         0.00         0.00         0.00         0.00     43060.60         0.00         0.00         0.00     93318.20    120768.00    201884.00     80009.30    200187.00    281091.00    139625.00    160672.00    239790.00
2016-08-21/21:24:59.02          0.00000      0.00000      0.00000      0.00000      0.00000      0.00000      0.00000      0.00000      0.00000      0.00000      0.00000      0.00000      0.00000      0.00000      0.00000      0.00000      0.00000      0.00000                 0.00         0.00         0.00         0.00     21330.30         0.00         0.00         0.00         0.00         0.00         0.00         0.00         0.00         0.00         0.00         0.00         0.00         0.00         0.00         0.00         0.00         0.00         0.00         0.00     41136.60         0.00         0.00         0.00         0.00     20859.00         0.00         0.00     21297.90         0.00     21827.00     44414.60     22696.50     93318.20    241539.00    227120.00    186691.00    114392.00    187393.00    104718.00     80335.80     95915.30
2016-08-21/21:25:01.02          0.00000      58080.8      0.00000      0.00000      0.00000      0.00000      0.00000      0.00000      0.00000      0.00000      0.00000      0.00000      0.00000      0.00000      0.00000      0.00000      0.00000      0.00000                 0.00         0.00         0.00         0.00         0.00         0.00         0.00         0.00     20870.80         0.00     20725.30         0.00     20623.90         0.00         0.00         0.00         0.00         0.00         0.00         0.00         0.00         0.00         0.00         0.00         0.00         0.00         0.00     20699.80         0.00     20859.00         0.00         0.00         0.00         0.00         0.00     66622.10     45393.10     46658.80    217385.00     75705.20    133350.00     57195.40    124928.00    139625.00    120504.00    383668.00
2016-08-21/21:25:03.02          0.00000      0.00000      0.00000      0.00000      0.00000      0.00000      0.00000      0.00000      0.00000      0.00000      0.00000      24062.6      0.00000      0.00000      0.00000      0.00000      0.00000      0.00000                 0.00         0.00         0.00         0.00         0.00         0.00         0.00         0.00         0.00         0.00         0.00         0.00         0.00         0.00         0.00         0.00         0.00     20507.40     20501.20         0.00         0.00         0.00         0.00         0.00         0.00         0.00         0.00         0.00         0.00         0.00     20972.00         0.00         0.00     43060.60         0.00     22207.20     22696.50     46658.80    120768.00    227120.00     80009.30    114392.00    249858.00     69812.10    160672.00    383668.00
2016-08-21/21:25:05.02          0.00000      0.00000      0.00000      0.00000      0.00000      0.00000      0.00000      0.00000      0.00000      24837.4      0.00000      0.00000      0.00000      0.00000      0.00000      0.00000      0.00000      0.00000                 0.00         0.00         0.00     21485.40         0.00         0.00         0.00         0.00         0.00         0.00         0.00         0.00         0.00         0.00         0.00         0.00         0.00         0.00     20501.20         0.00         0.00         0.00     20524.00         0.00         0.00         0.00         0.00         0.00         0.00         0.00         0.00         0.00     21297.90         0.00     21827.00         0.00     22696.50     69988.50    265694.00    100941.00    133350.00     57195.40     93695.50    104718.00    361518.00    239791.00
2016-08-21/21:25:07.02          0.00000      0.00000      0.00000      27808.4      0.00000      0.00000      0.00000      0.00000      0.00000      0.00000      0.00000      0.00000      0.00000      0.00000      0.00000      0.00000      0.00000      0.00000                 0.00     21847.90         0.00         0.00     21330.30         0.00         0.00         0.00         0.00         0.00         0.00         0.00         0.00         0.00         0.00         0.00         0.00         0.00         0.00         0.00         0.00         0.00     61572.40         0.00         0.00         0.00     41289.60         0.00     20770.00         0.00         0.00         0.00         0.00         0.00         0.00     22207.20     90786.80    116648.00    144922.00    151412.00    186691.00    200187.00         0.00    209439.00    361518.00    335709.00
2016-08-21/21:25:09.02          0.00000      0.00000      0.00000      0.00000      0.00000      53405.4      0.00000      0.00000      0.00000      0.00000      0.00000      0.00000      0.00000      0.00000      0.00000      0.00000      0.00000      0.00000                 0.00         0.00         0.00         0.00         0.00         0.00         0.00         0.00         0.00         0.00         0.00         0.00         0.00     20586.90         0.00         0.00         0.00         0.00         0.00     20499.80     41006.10         0.00         0.00         0.00         0.00         0.00         0.00     20699.80         0.00     20859.00         0.00         0.00         0.00         0.00         0.00     22207.20     22696.50     23329.40    120768.00     75705.30     80009.30     85793.40     62463.50     34905.90     80335.80     47957.60
2016-08-21/21:25:11.02          0.00000      0.00000      0.00000      0.00000      0.00000      0.00000      0.00000      0.00000      0.00000      0.00000      0.00000      0.00000      47423.1      0.00000      0.00000      0.00000      0.00000      0.00000                 0.00         0.00         0.00     21485.40         0.00         0.00         0.00         0.00     20870.80         0.00         0.00         0.00         0.00         0.00         0.00         0.00         0.00         0.00     20501.20         0.00         0.00         0.00         0.00         0.00         0.00         0.00         0.00         0.00         0.00         0.00         0.00         0.00         0.00         0.00     21827.00         0.00         0.00     46658.90    120768.00    227120.00     26669.60    142990.00     62463.50     69812.10     80335.80    143874.00
2016-08-21/21:25:13.02          0.00000      0.00000      56816.3      0.00000      81721.2      0.00000      26194.5      0.00000      0.00000      0.00000      24437.6      0.00000      23711.5      0.00000      0.00000      0.00000      0.00000      0.00000                 0.00         0.00         0.00         0.00         0.00     21191.90         0.00     20963.00     20870.80         0.00         0.00         0.00         0.00         0.00         0.00         0.00         0.00         0.00     20501.20         0.00         0.00         0.00         0.00         0.00         0.00         0.00         0.00     20699.80         0.00         0.00         0.00         0.00         0.00         0.00     43654.10     44414.60         0.00     69988.50     72460.40    277592.00    106679.00     85793.40     31231.70     34905.90    200841.00    239791.00
2016-08-21/21:25:15.02          59412.9      0.00000      0.00000      0.00000      0.00000      0.00000      0.00000      0.00000      0.00000      0.00000      0.00000      0.00000      23711.5      0.00000      0.00000      0.00000      0.00000      0.00000                 0.00         0.00         0.00     21485.40         0.00         0.00         0.00         0.00         0.00         0.00         0.00         0.00         0.00         0.00     20557.50     41070.10         0.00         0.00         0.00         0.00         0.00         0.00         0.00         0.00         0.00         0.00         0.00         0.00         0.00         0.00         0.00         0.00         0.00         0.00     21827.00         0.00         0.00     93318.30     72460.40    252356.00     53339.40     85793.40     31231.70    104718.00    241010.00    191832.00
2016-08-21/21:25:17.02          0.00000      0.00000      0.00000      0.00000      0.00000      0.00000      52389.2      0.00000      0.00000      0.00000      24437.6      24062.6      0.00000      0.00000      0.00000      0.00000      0.00000      0.00000                 0.00         0.00         0.00         0.00         0.00         0.00         0.00         0.00         0.00         0.00         0.00         0.00         0.00         0.00         0.00         0.00         0.00         0.00         0.00         0.00     20503.00     20511.00     20524.00         0.00         0.00         0.00         0.00         0.00         0.00         0.00         0.00         0.00         0.00         0.00         0.00     22207.20         0.00     23329.40    169076.00    100941.00     80009.40     57195.40     31231.70    104718.00         0.00    239791.00
2016-08-21/21:25:19.02          0.00000      0.00000      0.00000      0.00000      0.00000      0.00000      0.00000      25714.9      0.00000      0.00000      0.00000      0.00000      0.00000      0.00000      0.00000      0.00000      22527.4      0.00000                 0.00         0.00     21657.90         0.00         0.00         0.00         0.00         0.00         0.00     20791.90         0.00         0.00     20623.90         0.00         0.00         0.00         0.00         0.00         0.00         0.00         0.00         0.00         0.00         0.00         0.00         0.00         0.00         0.00         0.00         0.00     20972.00         0.00     21297.90         0.00         0.00         0.00     22696.50     46658.90    120768.00    176648.00     53339.40     85793.40     31231.70    104718.00     80335.80    191832.00
2016-08-21/21:25:21.02          0.00000      0.00000      0.00000      0.00000      0.00000      26702.6      0.00000      0.00000      0.00000      0.00000      0.00000      24062.6      0.00000      0.00000      0.00000      0.00000      0.00000      0.00000                 0.00         0.00         0.00         0.00         0.00         0.00         0.00         0.00         0.00         0.00     20725.30         0.00         0.00         0.00         0.00     20535.00         0.00     20507.40         0.00     20499.80         0.00         0.00         0.00     20542.80         0.00     41203.40         0.00     20699.80         0.00         0.00         0.00     21115.50         0.00         0.00         0.00         0.00         0.00     46658.90     72460.40    100941.00     26669.60     57195.40    124928.00     69812.10    120504.00    143874.00
2016-08-21/21:25:23.02          0.00000      0.00000      0.00000      0.00000      0.00000      0.00000      0.00000      0.00000      0.00000      0.00000      0.00000      0.00000      0.00000      0.00000      0.00000      0.00000      0.00000      0.00000             22055.90         0.00         0.00         0.00         0.00         0.00         0.00     20963.00         0.00         0.00         0.00     20669.70         0.00         0.00         0.00         0.00         0.00         0.00         0.00         0.00         0.00         0.00         0.00         0.00         0.00         0.00         0.00         0.00         0.00         0.00     62916.40         0.00         0.00         0.00     21827.00         0.00     22696.50     69988.50    144922.00    176648.00    133350.00     85793.40     31231.70    174532.00     40167.80    191832.00
2016-08-21/21:25:25.02          0.00000      0.00000      0.00000      0.00000      0.00000      0.00000      0.00000      0.00000      0.00000      0.00000      0.00000      0.00000      23711.5      0.00000      23077.1      0.00000      0.00000      0.00000                 0.00         0.00         0.00         0.00     21330.30         0.00         0.00         0.00         0.00     20791.90     20725.30         0.00         0.00     20586.90         0.00         0.00         0.00         0.00         0.00     20499.80         0.00         0.00     20524.00         0.00         0.00         0.00     20644.70     20699.80         0.00         0.00         0.00         0.00         0.00         0.00         0.00     22207.20         0.00         0.00     24153.30    151412.00    106679.00     57195.50     62463.50         0.00     40167.80     95915.40
2016-08-21/21:25:27.02          0.00000      0.00000      28408.1      83425.7      0.00000      0.00000      0.00000      0.00000      0.00000      0.00000      0.00000      0.00000      0.00000      0.00000      23077.1      22792.1      22527.4      0.00000                 0.00         0.00         0.00         0.00         0.00         0.00         0.00         0.00         0.00         0.00         0.00         0.00         0.00         0.00         0.00         0.00         0.00     20507.40         0.00         0.00         0.00         0.00     41048.20     20542.80         0.00         0.00         0.00         0.00     41540.10         0.00         0.00         0.00         0.00     21530.20         0.00     22207.20     45393.20         0.00    265694.00    126176.00     80009.40         0.00    124928.00     69812.10    321349.00    239791.00
2016-08-21/21:25:29.02          0.00000      0.00000      0.00000      0.00000      0.00000      0.00000      0.00000      25714.9      0.00000      0.00000      0.00000      24062.6      0.00000      0.00000      0.00000      0.00000      45054.9      0.00000                 0.00         0.00         0.00     21485.50         0.00         0.00         0.00         0.00         0.00         0.00     20725.30         0.00         0.00         0.00         0.00     20535.00         0.00     20507.40         0.00         0.00         0.00         0.00         0.00         0.00         0.00         0.00         0.00         0.00         0.00     20859.00         0.00         0.00         0.00         0.00         0.00         0.00         0.00    116648.00     96614.10    126176.00     80009.40     57195.50     62463.50         0.00    160673.00     47957.60
2016-08-21/21:25:31.02          0.00000      29040.4      0.00000      0.00000      0.00000      53405.4      0.00000      0.00000      0.00000      0.00000      0.00000      0.00000      0.00000      0.00000      0.00000      0.00000      0.00000      0.00000                 0.00         0.00         0.00         0.00         0.00         0.00         0.00         0.00         0.00         0.00     20725.30         0.00         0.00         0.00     20557.50         0.00         0.00         0.00         0.00         0.00         0.00         0.00         0.00         0.00         0.00         0.00         0.00     20699.80     20770.00         0.00         0.00         0.00     21297.90         0.00     43654.10         0.00         0.00     23329.40    144922.00         0.00     26669.60    142990.00     93695.60     69812.10    241010.00    191832.00
2016-08-21/21:25:33.02          0.00000      0.00000      0.00000      0.00000      0.00000      0.00000      0.00000      0.00000      0.00000      0.00000      0.00000      0.00000      0.00000      0.00000      0.00000      0.00000      0.00000      22282.2                 0.00     21847.90         0.00         0.00         0.00         0.00         0.00         0.00         0.00         0.00         0.00         0.00         0.00         0.00         0.00     41070.10         0.00         0.00         0.00     40999.80         0.00         0.00         0.00         0.00         0.00         0.00         0.00         0.00         0.00         0.00         0.00     21115.50         0.00         0.00     21827.00         0.00         0.00    116648.00     48306.80    126176.00    160020.00     57195.50     93695.60     69812.10     80335.80    191832.00
2016-08-21/21:25:35.02          29706.4      0.00000      0.00000      27808.4      0.00000      0.00000      0.00000      0.00000      0.00000      0.00000      0.00000      0.00000      0.00000      0.00000      0.00000      0.00000      0.00000      0.00000                 0.00     21847.90         0.00         0.00         0.00     42384.00         0.00         0.00         0.00         0.00         0.00         0.00         0.00         0.00         0.00         0.00         0.00         0.00         0.00         0.00         0.00         0.00         0.00         0.00         0.00         0.00         0.00         0.00         0.00         0.00         0.00         0.00         0.00         0.00         0.00         0.00     45393.20     69988.50    193231.00    151412.00    106680.00         0.00     62463.60    104719.00     80335.80     95915.50
2016-08-21/21:25:37.02          0.00000      0.00000      0.00000      0.00000      0.00000      0.00000      0.00000      51430.0      0.00000      0.00000      0.00000      0.00000      0.00000      0.00000      0.00000      0.00000      0.00000      0.00000                 0.00         0.00         0.00         0.00         0.00         0.00         0.00         0.00     41741.70         0.00         0.00     20669.70         0.00     41173.90     20557.50         0.00         0.00         0.00         0.00         0.00         0.00         0.00     20524.00         0.00     61705.10         0.00         0.00     20699.90         0.00         0.00         0.00         0.00         0.00     43060.60         0.00         0.00     22696.50     69988.50     96614.20     75705.30     80009.40     85793.50         0.00     34906.00     80335.80    287750.00
2016-08-21/21:25:39.02          0.00000      0.00000      28408.1      0.00000      0.00000      0.00000      0.00000      0.00000      0.00000      0.00000      0.00000      0.00000      0.00000      0.00000      0.00000      0.00000      0.00000      0.00000                 0.00         0.00         0.00         0.00         0.00         0.00     21069.80     20963.00         0.00         0.00         0.00     20669.70         0.00         0.00         0.00         0.00         0.00     41014.90         0.00         0.00         0.00         0.00         0.00     20542.80         0.00         0.00         0.00         0.00         0.00         0.00         0.00         0.00     42595.90         0.00     65481.40     22207.20         0.00     46658.90     96614.20    126176.00     26669.60     57195.50    124928.00    104719.00    241010.00     47957.60
2016-08-21/21:25:41.02          0.00000      0.00000      0.00000      0.00000      0.00000      0.00000      26194.5      0.00000      0.00000      0.00000      0.00000      0.00000      0.00000      0.00000      0.00000      0.00000      0.00000      0.00000                 0.00         0.00         0.00         0.00         0.00         0.00         0.00         0.00         0.00         0.00         0.00         0.00         0.00         0.00         0.00         0.00         0.00     20507.40         0.00         0.00         0.00     20511.00         0.00         0.00         0.00         0.00         0.00         0.00         0.00         0.00         0.00         0.00         0.00         0.00         0.00         0.00         0.00    116648.00    144922.00     50470.10    133350.00     28597.70         0.00         0.00    120504.00    143874.00
2016-08-21/21:25:43.02          29706.4      0.00000      0.00000      0.00000      0.00000      0.00000      0.00000      0.00000      0.00000      0.00000      0.00000      0.00000      0.00000      0.00000      0.00000      0.00000      0.00000      0.00000                 0.00         0.00         0.00     42971.00         0.00         0.00         0.00         0.00         0.00         0.00         0.00         0.00         0.00         0.00     41115.20         0.00         0.00         0.00         0.00         0.00         0.00         0.00         0.00         0.00         0.00         0.00         0.00         0.00     20770.00         0.00         0.00         0.00     21297.90         0.00     21827.00     22207.20         0.00     23329.40         0.00     25235.00     53339.40     85793.50     62463.60    174532.00     80335.80    239791.00
2016-08-21/21:25:45.02          0.00000      0.00000      0.00000      0.00000      27240.3      0.00000      0.00000      0.00000      0.00000      0.00000      0.00000      24062.7      0.00000      0.00000      0.00000      0.00000      0.00000      0.00000                 0.00         0.00         0.00         0.00     21330.30         0.00         0.00         0.00         0.00     20791.90         0.00         0.00         0.00     20586.90         0.00     20535.00         0.00         0.00     20501.20         0.00         0.00         0.00         0.00         0.00         0.00         0.00     20644.80         0.00         0.00         0.00         0.00         0.00         0.00         0.00         0.00         0.00         0.00     46658.90    120768.00     75705.30     80009.40     85793.50     62463.60    104719.00    200841.00    335709.00
2016-08-21/21:25:47.02          0.00000      0.00000      0.00000      0.00000      0.00000      0.00000      26194.5      0.00000      0.00000      0.00000      0.00000      0.00000      0.00000      0.00000      0.00000      0.00000      0.00000      0.00000                 0.00     43696.00         0.00         0.00         0.00         0.00         0.00         0.00         0.00         0.00         0.00         0.00         0.00         0.00         0.00         0.00         0.00         0.00         0.00         0.00         0.00         0.00         0.00         0.00         0.00         0.00         0.00         0.00         0.00         0.00         0.00         0.00         0.00     21530.30         0.00     66622.10         0.00     69988.60     48306.80    252356.00    160020.00     57195.50     93695.60    174532.00    200841.00     95915.50
2016-08-21/21:25:49.02          0.00000      0.00000      0.00000      0.00000      0.00000      0.00000      0.00000      0.00000      0.00000      0.00000      0.00000      48125.4      0.00000      0.00000      0.00000      0.00000      22527.4      0.00000                 0.00         0.00         0.00         0.00         0.00         0.00         0.00         0.00         0.00         0.00         0.00         0.00         0.00         0.00         0.00         0.00         0.00         0.00         0.00    102500.00         0.00     20511.00     20524.00         0.00         0.00         0.00     41289.60     20699.90         0.00         0.00     20972.00         0.00         0.00         0.00     65481.40         0.00         0.00    116648.00    217385.00     75705.30     80009.40     28597.70     62463.60         0.00    120504.00    287750.00
2016-08-21/21:25:51.02          0.00000      29040.4      0.00000      0.00000      27240.3      0.00000      0.00000      0.00000      0.00000      0.00000      0.00000      0.00000      0.00000      0.00000      0.00000      0.00000      0.00000      0.00000                 0.00         0.00         0.00         0.00         0.00         0.00         0.00         0.00         0.00         0.00         0.00         0.00         0.00         0.00         0.00         0.00         0.00         0.00     20501.20         0.00         0.00         0.00         0.00         0.00         0.00         0.00         0.00         0.00         0.00         0.00     20972.00         0.00     21297.90         0.00         0.00     44414.60         0.00    116648.00     72460.40    176648.00    106680.00     57195.50         0.00     34906.00     80335.90     95915.50
2016-08-21/21:25:53.02          0.00000      0.00000      0.00000      0.00000      0.00000      0.00000      0.00000      0.00000      0.00000      0.00000      0.00000      0.00000      0.00000      23383.3      0.00000      0.00000      0.00000      0.00000                 0.00         0.00     21657.90         0.00         0.00         0.00         0.00         0.00         0.00         0.00         0.00     62009.50         0.00         0.00         0.00         0.00         0.00         0.00         0.00         0.00         0.00         0.00     20524.00         0.00         0.00         0.00         0.00         0.00         0.00         0.00         0.00         0.00         0.00         0.00         0.00         0.00     45393.20     46658.90    144922.00    176648.00     26669.70     57195.50     31231.70     34906.00    160673.00    191832.00
2016-08-21/21:25:55.02          0.00000      0.00000      0.00000      55617.0      27240.3      0.00000      0.00000      0.00000      25262.9      0.00000      0.00000      0.00000      0.00000      0.00000      0.00000      0.00000      0.00000      0.00000                 0.00         0.00         0.00         0.00         0.00         0.00         0.00         0.00         0.00         0.00     20725.30     20669.70         0.00         0.00         0.00         0.00         0.00         0.00         0.00         0.00         0.00         0.00         0.00         0.00         0.00         0.00         0.00         0.00         0.00         0.00         0.00         0.00     21297.90         0.00     21827.00         0.00     45393.20     23329.40    120768.00     75705.40     80009.40     85793.50     62463.60     69812.20     40167.80    239791.00
2016-08-21/21:25:57.02          0.00000      0.00000      0.00000      0.00000      0.00000      0.00000      0.00000      0.00000      0.00000      0.00000      0.00000      0.00000      0.00000      0.00000      0.00000      0.00000      0.00000      0.00000                 0.00         0.00         0.00         0.00         0.00         0.00         0.00         0.00     20870.80         0.00         0.00         0.00         0.00         0.00         0.00         0.00         0.00     20507.40         0.00         0.00     20503.00     20511.00         0.00         0.00         0.00         0.00         0.00         0.00     20770.00         0.00     20972.00         0.00         0.00         0.00         0.00         0.00     90786.90         0.00    169076.00     50470.10     80009.40     85793.50     93695.70    174532.00     80335.90    335709.00
2016-08-21/21:25:59.02          0.00000      0.00000      0.00000      0.00000      27240.3      0.00000      0.00000      0.00000      0.00000      0.00000      0.00000      0.00000      0.00000      0.00000      0.00000      0.00000      0.00000      0.00000                 0.00         0.00         0.00         0.00         0.00         0.00         0.00         0.00         0.00         0.00     41450.80         0.00         0.00         0.00         0.00         0.00         0.00     41014.90         0.00         0.00         0.00         0.00         0.00         0.00         0.00         0.00         0.00         0.00         0.00         0.00         0.00         0.00         0.00     21530.30     21827.00         0.00     68090.00     69988.60    144922.00    151412.00     80009.40    114392.00     62463.60    174532.00    120504.00     95915.50
2016-08-21/21:26:01.02          29706.4      0.00000      0.00000      27808.4      0.00000      0.00000      0.00000      0.00000      25262.9      0.00000      0.00000      0.00000      23711.5      0.00000      0.00000      0.00000      0.00000      0.00000                 0.00         0.00         0.00     21485.50         0.00         0.00     21069.80         0.00         0.00         0.00         0.00         0.00         0.00         0.00         0.00         0.00         0.00         0.00         0.00         0.00         0.00     41022.10         0.00         0.00         0.00     41203.40         0.00         0.00         0.00         0.00         0.00         0.00         0.00         0.00         0.00     66622.20     22696.50    139978.00    120768.00     75705.40     53339.50    257385.00     93695.70         0.00    200842.00     47957.60
2016-08-21/21:26:03.02          0.00000      0.00000      0.00000      0.00000      0.00000      0.00000      0.00000      0.00000      0.00000      0.00000      0.00000      0.00000      0.00000      0.00000      69231.8      0.00000      0.00000      0.00000                 0.00         0.00         0.00         0.00         0.00         0.00         0.00         0.00         0.00         0.00     62176.30         0.00         0.00         0.00         0.00         0.00     20518.50         0.00         0.00         0.00    102516.00         0.00         0.00         0.00         0.00         0.00         0.00         0.00         0.00     20859.00         0.00         0.00     21297.90         0.00     21827.00     22207.30         0.00    116648.00    217385.00    100941.00    106680.00     85793.50     93695.70     69812.20    160673.00    239791.00
2016-08-21/21:26:05.02          0.00000      0.00000      0.00000      0.00000      0.00000      0.00000      0.00000      0.00000      0.00000      0.00000      0.00000      0.00000      0.00000      0.00000      0.00000      0.00000      0.00000      0.00000                 0.00         0.00         0.00         0.00         0.00         0.00         0.00     20963.00         0.00         0.00         0.00         0.00         0.00         0.00         0.00         0.00         0.00     20507.40         0.00     20499.80         0.00         0.00         0.00         0.00         0.00     20601.70     41289.60         0.00         0.00     62577.50     41944.20     42231.10    127789.00     64591.20     87308.80    199870.00    272367.00    303293.00    410626.00    353303.00    426733.00    228786.00     31231.70    209439.00    281180.00    143874.00
2016-08-21/21:26:07.02          0.00000      0.00000      0.00000      0.00000      0.00000      0.00000      0.00000      0.00000      0.00000      0.00000      0.00000      0.00000      23711.5      0.00000      0.00000      0.00000      0.00000      0.00000                 0.00         0.00     21657.90         0.00         0.00         0.00         0.00         0.00         0.00         0.00         0.00         0.00         0.00         0.00         0.00         0.00         0.00         0.00         0.00         0.00         0.00         0.00         0.00         0.00         0.00    103010.00     41289.60     82800.20     62310.30     62577.50     83888.90     63346.90    191686.00    172246.00    283761.00    333123.00    408558.00    443282.00    652190.00    555204.00    693462.00    371783.00    499729.00    418886.00    241011.00    287750.00
2016-08-21/21:26:09.02          0.00000      29040.4      0.00000      0.00000      0.00000      0.00000      0.00000      0.00000      0.00000      0.00000      0.00000      0.00000      0.00000      0.00000      0.00000      0.00000      0.00000      0.00000                 0.00         0.00         0.00         0.00         0.00         0.00         0.00         0.00         0.00         0.00         0.00         0.00         0.00     41173.90         0.00         0.00     20518.50         0.00         0.00         0.00     20503.00     20511.00         0.00     41085.80     20568.30         0.00    165161.00     41399.90    145393.00         0.00    125834.00    147811.00    298182.00    236840.00    283761.00    421960.00    567453.00    898280.00    930006.00    656158.00    920194.00    285984.00    343559.00    488703.00    482030.00    671432.00
2016-08-21/21:26:11.02          0.00000      29040.4      0.00000      0.00000      0.00000      0.00000      0.00000      0.00000      0.00000      0.00000      0.00000      0.00000      0.00000      0.00000      0.00000      22792.1      45054.9      44564.6                 0.00         0.00         0.00         0.00         0.00         0.00         0.00         0.00         0.00         0.00         0.00         0.00     41248.00         0.00     20557.60         0.00         0.00         0.00         0.00         0.00         0.00         0.00     82096.90         0.00     82273.80     41203.50     82579.80    207004.00    103851.00     83436.90    167780.00    211161.00    362081.00    430629.00    458394.00    533010.00    703655.00    513278.00   1219920.00    870692.00   1080250.00    886606.00    624669.00    349069.00    522200.00    527549.00
2016-08-21/21:26:13.02          0.00000      0.00000      0.00000      0.00000      0.00000      0.00000      0.00000      0.00000      0.00000      0.00000      0.00000      0.00000      0.00000      0.00000      0.00000      0.00000      0.00000      22282.2                 0.00         0.00         0.00         0.00         0.00         0.00         0.00         0.00         0.00         0.00         0.00         0.00         0.00         0.00         0.00         0.00         0.00         0.00         0.00         0.00     20503.00         0.00     41048.20         0.00    102843.00     20601.70     61934.70     82800.20     83080.70    104296.00    230699.00    147811.00    106491.00    172246.00    480224.00    333123.00    385859.00    758275.00    652190.00    706635.00    666789.00    343183.00    437261.00    279254.00    361519.00    287750.00
2016-08-21/21:26:15.02          0.00000      0.00000      0.00000      0.00000      0.00000      0.00000      0.00000      0.00000      0.00000      24837.4      0.00000      0.00000      0.00000      0.00000      23077.1      0.00000      0.00000      22282.2                 0.00         0.00         0.00     21485.50         0.00         0.00         0.00         0.00     20870.80         0.00         0.00         0.00         0.00         0.00         0.00         0.00         0.00         0.00         0.00         0.00         0.00         0.00     41048.20     20542.80         0.00     41203.50     82579.80     82800.20     83080.70     83436.90    230699.00    126695.00    149088.00    129184.00    261933.00    244287.00    385859.00    349955.00    483094.00    403778.00    373390.00    400383.00    374793.00    139625.00    241011.00    287750.00
2016-08-21/21:26:17.02          0.00000      0.00000      28408.1      0.00000      0.00000      26702.7      0.00000      0.00000      0.00000      0.00000      24437.7      0.00000      0.00000      0.00000      0.00000      0.00000      0.00000      0.00000                 0.00         0.00     21657.90         0.00         0.00     63576.20         0.00         0.00         0.00         0.00         0.00         0.00         0.00         0.00         0.00         0.00         0.00         0.00         0.00     20499.80         0.00         0.00         0.00         0.00     41136.70     61805.40         0.00     41399.90    103851.00     62577.50     20972.00     63346.90    191686.00     86121.90    152792.00    199870.00    249669.00    373287.00    483094.00    630919.00    480078.00    371783.00    218626.00    488703.00    361519.00    431629.00
2016-08-21/21:26:19.02          0.00000      0.00000      0.00000      27808.4      0.00000      0.00000      26194.5      0.00000      0.00000      0.00000      0.00000      0.00000      0.00000      0.00000      0.00000      0.00000      0.00000      44564.6                 0.00         0.00         0.00         0.00         0.00         0.00         0.00         0.00         0.00         0.00         0.00         0.00         0.00     20586.90         0.00         0.00         0.00         0.00     61504.20         0.00         0.00         0.00     20524.00     20542.80         0.00     20601.70     20644.80     62100.00     20770.00         0.00     62916.50    147811.00     63894.10    150715.00    196448.00    244287.00    272367.00    326624.00    555563.00    529966.00    453406.00    200187.00    499730.00     69812.20    160673.00    239791.00
2016-08-21/21:26:21.02          0.00000      0.00000      28408.1      0.00000      0.00000      0.00000      0.00000      0.00000      50525.9      0.00000      0.00000      0.00000      0.00000      23383.3      0.00000      22792.1      0.00000      0.00000                 0.00         0.00         0.00         0.00         0.00         0.00     84279.90     83853.00         0.00         0.00         0.00         0.00     41248.00         0.00         0.00         0.00         0.00         0.00         0.00     20499.80         0.00         0.00         0.00         0.00     20568.30         0.00     41289.70     62100.00     41540.10    125156.00    440439.00    770796.00   1906660.00   3349470.00   5755840.00  11732400.00  17094000.00  26203100.00  31799100.00  38108400.00  40275000.00  37650300.00  39104300.00  36957400.00  27671000.00  20335200.00
2016-08-21/21:26:23.02          0.00000      0.00000      0.00000      27808.4      0.00000      0.00000      0.00000      0.00000      0.00000      0.00000      0.00000      0.00000      0.00000      0.00000      23077.1      22792.1      22527.4      44564.6            154394.00    305883.00    389862.00    784302.00    693299.00   1324740.00   1801910.00   2547910.00   3079770.00   4400210.00   5216240.00   8764470.00  12882500.00  31089200.00 104134000.00 301550000.00 531158000.00 704917000.00 730221000.00 679312000.00 629218000.00 579893000.00 507058000.00 435650000.00 388975000.00 325549000.00 291681000.00 258141000.00 247608000.00 237249000.00 227088000.00 217152000.00 207475000.00 209738000.00 212629000.00 204324000.00 208826000.00 202071000.00 186516000.00 181379000.00 163306000.00 144861000.00 133558000.00 115014000.00 100976000.00  91022700.00
2016-08-21/21:26:25.02          29706.4      0.00000      0.00000      0.00000      0.00000      0.00000      26194.6      25714.9      0.00000      0.00000      0.00000      0.00000      0.00000      46766.8      0.00000      22792.1      22527.4      44564.6            286737.00    305883.00    411522.00    472710.00    661298.00    815980.00   1106330.00   1792780.00   2119010.00   1944570.00   2892360.00   3877690.00   4860280.00   5428820.00   8057500.00  11508200.00  25690600.00  62223600.00 152830000.00 210820000.00 199731000.00 177659000.00 177772000.00 158635000.00 142351000.00 126150000.00 115478000.00  99401800.00  94275100.00  89200700.00  89683900.00  83376800.00  81308600.00  76564400.00  71919300.00  67381400.00  62956400.00  61678200.00  60718100.00  56886500.00  54071600.00  52427600.00  45148200.00  43704700.00  40588700.00  36119500.00
2016-08-21/21:26:27.02          0.00000      29040.4      0.00000      0.00000      0.00000      0.00000      0.00000      0.00000      0.00000      0.00000      0.00000      24062.7      0.00000      23383.3      0.00000      0.00000      0.00000      66847.1             66168.10    152938.00    303222.00    429734.00    469296.00    593422.00    853425.00   1016850.00   1262900.00   1694940.00   1606570.00   2015870.00   1928860.00   2873040.00   2704350.00   2701390.00   3027780.00   3518780.00   4174480.00   4995260.00   6392510.00  10013400.00  15457800.00  23073200.00  31061000.00  35104300.00  36512400.00  43979500.00  44128500.00  42290800.00  39804500.00  40076800.00  39045100.00  38078500.00  41427300.00  40712200.00  43077600.00  42769300.00  44279900.00  46262800.00  48893000.00  52427600.00  49181200.00  48207200.00  42528400.00  39202900.00
2016-08-21/21:26:29.02          29706.4      0.00000      28408.1      0.00000      0.00000      0.00000      0.00000      0.00000      0.00000      0.00000      0.00000      0.00000      23711.5      0.00000      0.00000      45584.4      67582.6      66847.1             88224.40     65544.20    216585.00    343783.00    554629.00    635812.00    769127.00    807166.00   1095880.00   1445330.00   1357770.00   1933140.00   1846320.00   2172580.00   2251770.00   2002730.00   2411750.00   3026140.00   3025230.00   3681650.00   4174850.00   5737500.00   8373510.00  11512500.00  16813500.00  25794700.00  32509800.00  35271600.00  36733900.00  38240500.00  34380000.00  33251000.00  34914200.00  35295100.00  34371500.00  37840100.00  35740700.00  36737300.00  34915800.00  33223100.00  31673200.00  30278300.00  27539100.00  26289600.00  25090400.00  22643200.00
2016-08-21/21:26:31.02          0.00000      0.00000      0.00000      27808.4      0.00000      0.00000      0.00000      0.00000      0.00000      0.00000      0.00000      0.00000      0.00000      0.00000      0.00000      113962.      0.00000      89129.7            110281.00     87392.50    346542.00    257834.00    341300.00    572226.00    769127.00    807166.00   1054130.00   1050150.00   1357770.00   1684980.00   1681250.00   1843010.00   2169490.00   2578090.00   2247490.00   2574620.00   2327660.00   3025020.00   3189670.00   3683650.00   4836730.00   5746410.00   6742560.00   9066070.00  12232500.00  14925000.00  17646300.00  18392800.00  20516800.00  22356400.00  25293600.00  25569600.00  21353200.00  19581700.00  18553300.00  17570700.00  17415000.00  18194800.00  14946100.00  12584800.00  12241200.00  11442700.00   8500740.00   7460790.00
2016-08-21/21:26:33.02          0.00000      0.00000      0.00000      55617.1      0.00000      0.00000      0.00000      0.00000      0.00000      24837.4      48875.5      0.00000      0.00000      0.00000      46154.4      45584.4      22527.4      133695.            110281.00    218485.00    303222.00    214861.00    319968.00    614617.00    684831.00    849102.00    970622.00   1362130.00   1254100.00   1519550.00   1846320.00   2090190.00   1593570.00   2167110.00   1919000.00   1753820.00   2081490.00   1999300.00   2409930.00   2492970.00   2864270.00   3031370.00   4023390.00   5185120.00   5774920.00   7117550.00   8140760.00   9848610.00  11079800.00  10308500.00   9030840.00  11374800.00  12232200.00  13871500.00  14177100.00  12325300.00  11791600.00  11509900.00   9597820.00   8457910.00   6859750.00   5709850.00   5605690.00   4485260.00
2016-08-21/21:26:35.02          0.00000      116163.      0.00000      0.00000      0.00000      53405.5      0.00000      0.00000      0.00000      0.00000      24437.7      0.00000      0.00000      0.00000      23077.2      22792.1      45055.0      89129.7             88224.40     87392.50    259903.00    365270.00    618630.00    423863.00    653221.00    503147.00    845366.00   1216530.00   1046780.00   1292090.00   1124180.00   1595840.00   1593570.00   1427470.00   1919000.00   1343490.00   1671250.00   1753170.00   1835500.00   2000390.00   2001660.00   1921280.00   2252940.00   2586450.00   2881110.00   3386040.00   4229200.00   4414410.00   4606310.00   5314450.00   5360360.00   5246350.00   5143800.00   5055510.00   5530540.00   6152030.00   5305060.00   5542630.00   4576140.00   4219970.00   4608660.00   3264600.00   3435200.00   3141820.00
2016-08-21/21:26:37.02          0.00000      0.00000      0.00000      0.00000      0.00000      0.00000      0.00000      25714.9      25262.9      0.00000      0.00000      0.00000      0.00000      0.00000      23077.2      0.00000      45055.0      66847.1             66168.10    109241.00    194926.00    279321.00    298636.00    445057.00    611074.00    681362.00    803615.00   1050150.00   1129710.00   1250740.00   1041660.00   1595840.00   1429040.00   1838360.00   1836880.00   1917960.00   1753290.00   1999300.00   1835500.00   1836210.00   1508840.00   1839060.00   2005970.00   1844330.00   1682950.00   2018810.00   2358170.00   2744010.00   3430560.00   4299560.00   4507290.00   3866710.00   4444440.00   4344000.00   4621490.00   4189820.00   4724670.00   3925820.00   4576140.00   4219970.00   5358920.00   6828020.00   7213900.00   7076790.00
2016-08-21/21:26:39.02          0.00000      0.00000      0.00000      0.00000      0.00000      26702.7      0.00000      0.00000      0.00000      0.00000      48875.5      24062.7      0.00000      0.00000      92309.4      45584.4      112638.      0.00000                 0.00    109241.00    194926.00    300808.00    362632.00    339086.00    590001.00    628945.00    887118.00   1008550.00    839473.00   1168030.00   1000400.00    957419.00   1346780.00   1160420.00   1344220.00   1507610.00   1507160.00   1342990.00   1343200.00   1425800.00    954496.00   1078660.00    874258.00   1287840.00   1290530.00   1356100.00   1132140.00   1303930.00   1541770.00   1890330.00   2503360.00   3349470.00   3220870.00   3632620.00   3349180.00   3629370.00   3950960.00   4532050.00   4149010.00   3132440.00   2920960.00   2845510.00   3274450.00   2326270.00
2016-08-21/21:26:41.02          0.00000      0.00000      0.00000      0.00000      0.00000      0.00000      0.00000      0.00000      0.00000      0.00000      0.00000      0.00000      0.00000      0.00000      0.00000      0.00000      0.00000      0.00000                 0.00         0.00         0.00         0.00         0.00     63576.20     84279.90     20963.10     41741.80         0.00         0.00         0.00     20624.00     20586.90     61673.10     61605.50    123113.00    123046.00     82005.80    102500.00    102516.00     82044.70     82096.90    143802.00    102843.00     61805.40    165162.00    351915.00    436196.00    333760.00    566288.00    728557.00    692247.00   1259730.00   1320770.00   1032780.00   1418790.00   1715080.00   1872310.00   2360110.00   2280820.00   2216820.00   2046070.00   2182020.00   2430580.00   2134390.00
2016-08-21/21:26:43.02          0.00000      0.00000      0.00000      0.00000      0.00000      0.00000      0.00000      0.00000      0.00000      0.00000      0.00000      0.00000      0.00000      0.00000      0.00000      0.00000      0.00000      22282.2             22055.90         0.00     21657.90         0.00     21330.30         0.00         0.00         0.00     20870.80         0.00         0.00     20669.70         0.00     41174.00         0.00     41070.20    102594.00     41014.90         0.00     61499.90         0.00     41022.10    123146.00     82172.10     20568.30    226625.00    309684.00    165603.00    228477.00    417204.00    482388.00    897519.00    777455.00   1044360.00   1364440.00   1988070.00   2486060.00   2928910.00   3370760.00   3925820.00   4362570.00   3991000.00   4108540.00   3124900.00   2631490.00   2710050.00
2016-08-21/21:26:45.02          0.00000      0.00000      0.00000      0.00000      0.00000      0.00000      0.00000      0.00000      0.00000      0.00000      0.00000      0.00000      0.00000      0.00000      0.00000      0.00000      0.00000      0.00000                 0.00         0.00         0.00         0.00     21330.30         0.00         0.00         0.00         0.00         0.00         0.00         0.00     20624.00         0.00         0.00         0.00         0.00     41014.90     41002.70     40999.80         0.00     20511.00     61572.50     20542.80     20568.30    103010.00    123870.00     82800.30    186935.00    250317.00    251673.00    274512.00    212985.00    667498.00    676698.00   1032780.00   1327970.00   1808440.00   1775650.00   2259120.00   2707770.00   3132440.00   2670970.00   2845510.00   2430580.00   2614100.00
2016-08-21/21:26:47.02          59413.0      0.00000      28408.1      0.00000      0.00000      0.00000      0.00000      0.00000      0.00000      0.00000      24437.7      0.00000      0.00000      0.00000      0.00000      0.00000      0.00000      0.00000                 0.00         0.00         0.00     21485.50         0.00         0.00         0.00         0.00         0.00     20792.00         0.00         0.00         0.00         0.00         0.00         0.00         0.00         0.00     41002.70         0.00     41006.20         0.00     20524.10     20542.80         0.00     20601.70         0.00     41399.90         0.00    104297.00     83888.90    253395.00    362082.00    366032.00    305590.00    621853.00    873914.00   1528370.00   2162290.00   3067140.00   4362570.00   4448960.00   4858730.00   3124900.00   3595960.00   2806000.00
2016-08-21/21:26:49.02          0.00000      0.00000      0.00000      0.00000      0.00000      0.00000      0.00000      0.00000      0.00000      0.00000      0.00000      24062.7      0.00000      0.00000      0.00000      0.00000      0.00000      0.00000                 0.00         0.00         0.00         0.00         0.00         0.00         0.00         0.00         0.00         0.00         0.00         0.00         0.00         0.00     41115.30         0.00         0.00         0.00         0.00         0.00         0.00         0.00     20524.10     20542.80     20568.30     20601.70         0.00     41399.90     83080.80     41718.20     83888.90    147811.00     42596.00    452163.00    753107.00   1254920.00   2031870.00   2742140.00   3370760.00   4127890.00   5216900.00   4219970.00   4108540.00   3963140.00   4239010.00   3717550.00
2016-08-21/21:26:51.02          89119.8      0.00000      0.00000      0.00000      0.00000      0.00000      0.00000      0.00000      0.00000      0.00000      0.00000      0.00000      0.00000      0.00000      0.00000      45584.4      67582.7      22282.2                 0.00         0.00         0.00     21485.50         0.00         0.00         0.00         0.00         0.00     20792.00         0.00         0.00         0.00         0.00         0.00         0.00         0.00         0.00         0.00         0.00         0.00         0.00         0.00         0.00     41136.70     41203.50         0.00     41399.90         0.00    104297.00    125834.00    105579.00    212985.00    452163.00   1189760.00   1632580.00   2849460.00   4002990.00   4531230.00   6654540.00   6071380.00   6052140.00   5108820.00   4242580.00   3595960.00   2806000.00
2016-08-21/21:26:53.02          0.00000      0.00000      0.00000      0.00000      0.00000      0.00000      26194.6      51430.1      0.00000      0.00000      0.00000      24062.7      0.00000      0.00000      0.00000      22792.1      0.00000      22282.2                 0.00         0.00         0.00     21485.50         0.00         0.00         0.00         0.00         0.00         0.00         0.00     20669.70         0.00         0.00         0.00         0.00         0.00         0.00         0.00         0.00         0.00         0.00         0.00         0.00     20568.30     20601.70         0.00         0.00         0.00         0.00     83889.00    168928.00    276883.00    958220.00   1429940.00   2254700.00   3894410.00   5124090.00   5111590.00   5340500.00   5857740.00   5594040.00   5108820.00   3823430.00   3435200.00   2614100.00
2016-08-21/21:26:55.02          0.00000      29040.4      0.00000      0.00000      0.00000      0.00000      0.00000      0.00000      0.00000      0.00000      0.00000      0.00000      0.00000      0.00000      0.00000      0.00000      0.00000      0.00000             44112.00         0.00         0.00         0.00         0.00         0.00         0.00         0.00         0.00         0.00         0.00     20669.70     41248.10         0.00         0.00         0.00         0.00         0.00         0.00     20499.90         0.00         0.00         0.00         0.00         0.00         0.00         0.00         0.00         0.00     20859.10    188753.00    380099.00    777456.00   1345890.00   3046110.00   3810450.00   4621490.00   5497850.00   5885530.00   6351260.00   5644120.00   5135970.00   3796000.00   2845510.00   2109130.00   2038450.00
2016-08-21/21:26:57.02          0.00000      0.00000      28408.1      0.00000      0.00000      0.00000      0.00000      0.00000      0.00000      0.00000      0.00000      0.00000      0.00000      0.00000      0.00000      0.00000      0.00000      0.00000                 0.00         0.00     21657.90         0.00     21330.30         0.00     42139.70     20963.10         0.00         0.00         0.00         0.00         0.00         0.00         0.00         0.00         0.00     20507.40         0.00         0.00         0.00         0.00         0.00         0.00         0.00         0.00         0.00         0.00         0.00     41718.20    104862.00    380099.00    905272.00   1410500.00   2390820.00   3099170.00   4985080.00   5497850.00   6079030.00   5744770.00   5216900.00   4677950.00   4108550.00   2705820.00   2430580.00   1942510.00
2016-08-21/21:26:59.02          29706.4      0.00000      0.00000      0.00000      27240.3      0.00000      0.00000      0.00000      0.00000      0.00000      0.00000      0.00000      0.00000      0.00000      46154.5      0.00000      0.00000      0.00000                 0.00         0.00     21657.90     21485.50         0.00         0.00         0.00         0.00         0.00         0.00     41450.80         0.00         0.00         0.00         0.00         0.00     20518.50         0.00         0.00         0.00         0.00         0.00         0.00         0.00         0.00         0.00         0.00         0.00         0.00     41718.30    104862.00    464570.00    692247.00   1410500.00   1691970.00   3099170.00   3530910.00   3816180.00   5305060.00   5138370.00   5430500.00   3762040.00   3670980.00   2042350.00   1948410.00   2038450.00
2016-08-21/21:27:01.02          0.00000      0.00000      0.00000      0.00000      0.00000      0.00000      0.00000      0.00000      0.00000      0.00000      0.00000      0.00000      0.00000      0.00000      0.00000      0.00000      0.00000      0.00000                 0.00         0.00         0.00         0.00         0.00         0.00         0.00         0.00         0.00         0.00         0.00         0.00         0.00         0.00         0.00         0.00     20518.50         0.00         0.00         0.00         0.00         0.00         0.00     20542.90         0.00         0.00         0.00         0.00         0.00     20859.10    146807.00    211161.00    425983.00   1001290.00   1517280.00   2699140.00   3712660.00   4003000.00   4144370.00   4329970.00   3721930.00   2903520.00   2670980.00   1413860.00   1245310.00   1654700.00
2016-08-21/21:27:03.02          0.00000      0.00000      0.00000      0.00000      0.00000      0.00000      0.00000      0.00000      0.00000      0.00000      48875.5      0.00000      0.00000      0.00000      0.00000      22792.1      0.00000      0.00000                 0.00         0.00         0.00         0.00         0.00         0.00         0.00         0.00         0.00     41584.10         0.00         0.00         0.00     20586.90         0.00     41070.20     20518.50         0.00         0.00         0.00         0.00         0.00         0.00         0.00     20568.30         0.00         0.00         0.00         0.00     20859.10     83889.00    126695.00    404682.00    742868.00   1604630.00   2343590.00   3530910.00   3816180.00   3757550.00   3521710.00   3241510.00   2560160.00   2296020.00   1413860.00   1084620.00   1151060.00
2016-08-21/21:27:05.02          0.00000      0.00000      0.00000      27808.5      0.00000      0.00000      0.00000      0.00000      0.00000      0.00000      0.00000      0.00000      0.00000      0.00000      0.00000      0.00000      0.00000      0.00000                 0.00         0.00         0.00         0.00         0.00         0.00         0.00         0.00         0.00         0.00         0.00         0.00         0.00         0.00         0.00         0.00     20518.50         0.00         0.00         0.00         0.00         0.00         0.00         0.00     20568.30         0.00         0.00         0.00         0.00         0.00     20972.10    126695.00    340782.00    829008.00   1429940.00   2699140.00   2758610.00   3442570.00   3757550.00   4127890.00   3134760.00   3246910.00   2421000.00   1483690.00   1004270.00    863282.00
2016-08-21/21:27:07.02          0.00000      58081.0      0.00000      0.00000      27240.3      0.00000      0.00000      0.00000      25262.9      0.00000      0.00000      0.00000      0.00000      23383.3      0.00000      0.00000      0.00000      0.00000                 0.00         0.00         0.00         0.00         0.00         0.00         0.00         0.00         0.00         0.00         0.00         0.00         0.00         0.00         0.00         0.00         0.00         0.00         0.00         0.00         0.00         0.00         0.00         0.00         0.00         0.00         0.00         0.00         0.00         0.00     41944.30    211161.00    489884.00    667498.00   1233430.00   1899190.00   2395220.00   2462010.00   3564150.00   3067140.00   3134760.00   2216820.00   1702400.00   1047270.00    923921.00   1007170.00
2016-08-21/21:27:09.02          0.00000      29040.4      0.00000      27808.5      0.00000      0.00000      0.00000      0.00000      25262.9      24837.5      0.00000      96251.7      0.00000      46766.8      0.00000      0.00000      45055.0      0.00000                 0.00         0.00         0.00         0.00         0.00         0.00         0.00         0.00         0.00         0.00         0.00         0.00         0.00         0.00         0.00         0.00         0.00     20507.40         0.00         0.00         0.00         0.00         0.00         0.00         0.00         0.00         0.00         0.00         0.00         0.00     62916.60    126695.00    276883.00    785938.00   1277100.00   1543720.00   2576910.00   2742140.00   3032360.00   2764110.00   3134760.00   2102380.00   2046070.00   1204380.00   1164960.00    911244.00
2016-08-21/21:27:11.02          29706.4      0.00000      0.00000      0.00000      0.00000      0.00000      26194.6      0.00000      0.00000      0.00000      0.00000      0.00000      0.00000      0.00000      0.00000      22792.2      0.00000      0.00000                 0.00         0.00         0.00         0.00         0.00         0.00         0.00         0.00         0.00         0.00         0.00         0.00         0.00         0.00         0.00     20535.00         0.00         0.00         0.00         0.00         0.00         0.00         0.00         0.00         0.00         0.00         0.00     20699.90         0.00         0.00     20972.10    211161.00    276883.00    559829.00   1146090.00   1543720.00   1850210.00   2275260.00   2548960.00   2764110.00   2494290.00   1873500.00   1327510.00    907624.00    923921.00    767357.00
2016-08-21/21:27:13.02          0.00000      0.00000      0.00000      55617.1      108962.      0.00000      0.00000      0.00000      0.00000      0.00000      0.00000      0.00000      0.00000      0.00000      23077.2      45584.4      0.00000      0.00000             44112.00         0.00         0.00     21485.50         0.00         0.00         0.00         0.00         0.00         0.00         0.00         0.00         0.00         0.00         0.00         0.00         0.00         0.00         0.00         0.00         0.00         0.00         0.00         0.00         0.00         0.00         0.00         0.00     20770.00     20859.10     20972.10    147811.00    191686.00    495229.00    971428.00   1254920.00   1941040.00   2648760.00   2452290.00   2764110.00   2494290.00   1730460.00   1452470.00    837802.00    883748.00    623472.00
2016-08-21/21:27:15.02          0.00000      0.00000      0.00000      0.00000      0.00000      0.00000      0.00000      25715.0      0.00000      0.00000      0.00000      0.00000      0.00000      0.00000      0.00000      0.00000      0.00000      0.00000                 0.00         0.00         0.00         0.00         0.00         0.00     21069.80         0.00         0.00         0.00         0.00         0.00         0.00         0.00         0.00         0.00         0.00     20507.40         0.00         0.00         0.00         0.00         0.00     20542.90     82273.90         0.00         0.00         0.00         0.00     20859.10     20972.10    105579.00    383382.00    699800.00    709445.00   1454850.00   1759380.00   2275260.00   2065630.00   2663110.00   2067370.00   1873510.00   1202560.00    942536.00    964095.00    863282.00
2016-08-21/21:27:17.02          0.00000      0.00000      28408.2      0.00000      27240.3      0.00000      0.00000      0.00000      0.00000      24837.5      0.00000      0.00000      0.00000      0.00000      0.00000      0.00000      0.00000      0.00000                 0.00     21848.00         0.00         0.00         0.00     21192.00         0.00         0.00         0.00         0.00         0.00         0.00         0.00         0.00         0.00     20535.10         0.00         0.00         0.00     20499.90         0.00         0.00         0.00         0.00         0.00         0.00         0.00         0.00         0.00         0.00         0.00    126695.00    383382.00    667498.00    971428.00   1299350.00   1668550.00   1808440.00   2258950.00   2360110.00   2601030.00   1730460.00   1265030.00   1483690.00    843576.00    575511.00
2016-08-21/21:27:19.02          0.00000      0.00000      0.00000      27808.5      0.00000      0.00000      0.00000      25715.0      0.00000      0.00000      0.00000      0.00000      0.00000      0.00000      0.00000      0.00000      0.00000      0.00000                 0.00         0.00         0.00     21485.50         0.00         0.00         0.00         0.00         0.00         0.00     20725.40         0.00         0.00         0.00         0.00         0.00         0.00         0.00         0.00         0.00         0.00         0.00         0.00         0.00         0.00         0.00     41289.70         0.00         0.00         0.00     20972.10    126695.00    362082.00    473696.00   1058760.00   1454850.00   1759380.00   2088530.00   2355620.00   2360110.00   1747200.00   1673250.00   1452470.00    872713.00    923922.00    815320.00
2016-08-21/21:27:21.02          0.00000      0.00000      0.00000      0.00000      0.00000      0.00000      0.00000      0.00000      0.00000      0.00000      0.00000      0.00000      0.00000      0.00000      0.00000      0.00000      0.00000      0.00000                 0.00         0.00         0.00     21485.50         0.00         0.00         0.00     20963.10         0.00         0.00         0.00         0.00         0.00         0.00         0.00         0.00         0.00         0.00     20501.30         0.00     20503.10         0.00         0.00         0.00         0.00         0.00         0.00         0.00         0.00     20859.10    125834.00    211161.00    234284.00    409097.00    840434.00   1543720.00   1577730.00   1995160.00   2452290.00   2057140.00   2174090.00   1873510.00   1327510.00   1204380.00   1004270.00    719395.00
2016-08-21/21:27:23.02          0.00000      0.00000      0.00000      0.00000      54480.9      0.00000      26194.6      0.00000      0.00000      0.00000      0.00000      24062.7      0.00000      0.00000      0.00000      0.00000      0.00000      0.00000                 0.00         0.00         0.00     21485.50         0.00         0.00         0.00         0.00         0.00         0.00         0.00     41339.60         0.00         0.00     20557.60         0.00         0.00         0.00         0.00         0.00         0.00         0.00         0.00         0.00         0.00         0.00         0.00         0.00         0.00         0.00     20972.10    126695.00    127790.00    495229.00   1102430.00   1632580.00   2486070.00   2088530.00   2548960.00   2360110.00   2601030.00   1987940.00   1577430.00    942536.00    642715.00    527550.00
2016-08-21/21:27:25.02          0.00000      0.00000      56816.5      55617.1      0.00000      0.00000      0.00000      0.00000      50526.0      0.00000      0.00000      0.00000      0.00000      0.00000      0.00000      0.00000      0.00000      0.00000                 0.00         0.00         0.00         0.00         0.00         0.00         0.00     20963.10         0.00         0.00         0.00         0.00         0.00         0.00         0.00         0.00         0.00         0.00         0.00         0.00     20503.10         0.00         0.00         0.00         0.00         0.00         0.00     20699.90         0.00     20859.10         0.00    126695.00    212985.00    667498.00   1058760.00   1299350.00   1850210.00   2555390.00   2645640.00   2966130.00   2387560.00   2560160.00   1827370.00   1134550.00   1124790.00   1055140.00
2016-08-21/21:27:27.02          0.00000      29040.5      28408.2      0.00000      0.00000      0.00000      26194.6      0.00000      0.00000      0.00000      0.00000      0.00000      0.00000      0.00000      0.00000      0.00000      0.00000      0.00000                 0.00         0.00         0.00         0.00         0.00         0.00     42139.80         0.00         0.00         0.00         0.00         0.00         0.00         0.00         0.00         0.00         0.00         0.00         0.00         0.00         0.00         0.00         0.00         0.00         0.00         0.00         0.00         0.00         0.00         0.00     41944.30    168928.00    447283.00    742869.00   1146090.00   1810320.00   2031870.00   2181890.00   3177390.00   2764110.00   2921260.00   2674610.00   1952340.00   1483690.00    923922.00    911245.00
2016-08-21/21:27:29.02          0.00000      0.00000      0.00000      0.00000      27240.4      0.00000      0.00000      0.00000      0.00000      0.00000      0.00000      24062.7      0.00000      0.00000      0.00000      0.00000      0.00000      0.00000                 0.00     21848.00         0.00         0.00         0.00         0.00         0.00         0.00         0.00         0.00         0.00         0.00         0.00         0.00     20557.60         0.00         0.00         0.00         0.00         0.00         0.00         0.00         0.00         0.00         0.00         0.00         0.00         0.00         0.00     62577.60    104862.00    295629.00    383382.00   1001290.00   1779320.00   2165820.00   2486070.00   2462010.00   2742310.00   3319680.00   2921260.00   2560160.00   2171040.00   1553520.00   1245320.00   1151060.00
2016-08-21/21:27:31.02          0.00000      0.00000      0.00000      0.00000      0.00000      53405.6      0.00000      0.00000      0.00000      0.00000      0.00000      24062.7      0.00000      0.00000      0.00000      0.00000      0.00000      0.00000                 0.00         0.00         0.00         0.00         0.00         0.00         0.00         0.00         0.00         0.00     20725.40         0.00         0.00         0.00         0.00         0.00         0.00         0.00         0.00         0.00         0.00         0.00         0.00         0.00         0.00         0.00         0.00         0.00         0.00     20859.10    146807.00    295629.00    638993.00   1173590.00   1604630.00   2699140.00   2849460.00   3442570.00   3370770.00   3319680.00   3241520.00   3017980.00   2421010.00   1413860.00   1626990.00   1199030.00
2016-08-21/21:27:33.02          29706.5      0.00000      0.00000      0.00000      0.00000      0.00000      0.00000      0.00000      0.00000      0.00000      24437.7      0.00000      0.00000      0.00000      0.00000      0.00000      0.00000      0.00000                 0.00         0.00         0.00         0.00     21330.40         0.00         0.00         0.00         0.00         0.00         0.00         0.00         0.00         0.00         0.00         0.00         0.00         0.00         0.00         0.00         0.00     20511.00         0.00         0.00         0.00         0.00         0.00         0.00         0.00     20859.10    104862.00    380099.00    734852.00   1259740.00   1954030.00   2699140.00   3530920.00   3069000.00   3950960.00   3723770.00   3348270.00   3017980.00   2296020.00   1344030.00   1305580.00   1486820.00
2016-08-21/21:27:35.02          0.00000      0.00000      0.00000      0.00000      0.00000      53405.6      0.00000      0.00000      0.00000      0.00000      0.00000      0.00000      0.00000      0.00000      0.00000      0.00000      0.00000      0.00000                 0.00         0.00         0.00         0.00     21330.40     21192.00         0.00         0.00         0.00         0.00         0.00         0.00         0.00         0.00         0.00     41070.20         0.00         0.00         0.00         0.00         0.00     20511.00         0.00         0.00     41136.80         0.00         0.00         0.00     20770.00     20859.10     20972.10    274512.00    617692.00   1087440.00   2041380.00   2788030.00   3349180.00   4189830.00   3950960.00   3723770.00   3935470.00   3132450.00   2545990.00   1902680.00   1626990.00   1438850.00
2016-08-21/21:27:37.02          0.00000      0.00000      0.00000      0.00000      0.00000      0.00000      0.00000      0.00000      0.00000      49675.1      24437.7      0.00000      23711.6      46766.9      0.00000      0.00000      0.00000      22282.3                 0.00         0.00         0.00         0.00         0.00         0.00         0.00         0.00         0.00         0.00         0.00         0.00     20624.00         0.00         0.00         0.00         0.00         0.00         0.00         0.00         0.00         0.00         0.00     20542.90         0.00         0.00         0.00         0.00         0.00     62577.60     20972.10    168928.00    596390.00   1496660.00   2128740.00   3276990.00   3712660.00   4376660.00   4918130.00   4329970.00   4576140.00   3762040.00   2920960.00   1972510.00   1385930.00   1438850.00
2016-08-21/21:27:39.02          0.00000      0.00000      0.00000      0.00000      0.00000      0.00000      0.00000      0.00000      0.00000      0.00000      0.00000      0.00000      0.00000      0.00000      23077.2      0.00000      0.00000      0.00000                 0.00         0.00         0.00         0.00         0.00         0.00     42139.80         0.00         0.00         0.00         0.00     20669.80         0.00         0.00         0.00         0.00         0.00         0.00         0.00         0.00     20503.10         0.00         0.00         0.00         0.00         0.00     20644.80         0.00         0.00         0.00     20972.10    105579.00    511186.00   1087440.00   1691980.00   2788040.00   4076170.00   4189830.00   4531240.00   5542640.00   4789720.00   4219980.00   3670990.00   2845520.00   2350220.00   1654700.00
2016-08-21/21:27:41.02          0.00000      0.00000      28408.2      27808.5      0.00000      26702.7      0.00000      0.00000      0.00000      0.00000      24437.7      0.00000      23711.6      0.00000      0.00000      0.00000      0.00000      0.00000                 0.00         0.00         0.00         0.00         0.00         0.00     21069.80         0.00         0.00         0.00         0.00         0.00         0.00     20587.00         0.00         0.00         0.00         0.00         0.00         0.00         0.00     20511.00         0.00         0.00         0.00         0.00     41289.80         0.00         0.00         0.00         0.00    105579.00    276883.00    958221.00   1779330.00   2921380.00   4076170.00   4376660.00   6369320.00   5542640.00   5430510.00   4448960.00   4858740.00   3683720.00   2631500.00   2038450.00
2016-08-21/21:27:43.02          0.00000      0.00000      0.00000      0.00000      54480.9      0.00000      0.00000      0.00000      0.00000      0.00000      0.00000      0.00000      0.00000      0.00000      0.00000      0.00000      0.00000      44564.7             66168.20         0.00     43316.00         0.00         0.00         0.00         0.00         0.00         0.00         0.00     20725.40         0.00         0.00         0.00         0.00         0.00         0.00         0.00         0.00         0.00         0.00         0.00         0.00         0.00         0.00         0.00         0.00         0.00         0.00         0.00     62916.60     42231.20    298183.00    538296.00   1429940.00   2165830.00   3530920.00   4937220.00   4918140.00   5946940.00   6498690.00   5594050.00   5108830.00   4382310.00   2631500.00   2614110.00
2016-08-21/21:27:45.02          29706.5      0.00000      0.00000      27808.5      0.00000      0.00000      0.00000      25715.0      0.00000      24837.5      0.00000      0.00000      0.00000      0.00000      0.00000      0.00000      0.00000      0.00000             22056.00         0.00         0.00         0.00         0.00         0.00         0.00         0.00         0.00     20792.00     20725.40         0.00         0.00         0.00         0.00         0.00         0.00         0.00         0.00         0.00         0.00     41022.20         0.00         0.00         0.00     41203.60         0.00         0.00     41540.20     20859.10         0.00     42231.20    170387.00    624431.00   1429940.00   2254710.00   4076170.00   5497860.00   6756390.00   7058950.00   7887710.00   6739400.00   6359440.00   6268920.00   4399790.00   3333730.00
2016-08-21/21:27:47.02          29706.5      0.00000      0.00000      0.00000      0.00000      26702.7      0.00000      0.00000      0.00000      0.00000      0.00000      0.00000      0.00000      0.00000      0.00000      0.00000      0.00000      0.00000                 0.00         0.00         0.00         0.00         0.00         0.00         0.00         0.00         0.00         0.00         0.00     20669.80         0.00         0.00         0.00         0.00         0.00         0.00         0.00         0.00         0.00         0.00         0.00         0.00         0.00         0.00         0.00         0.00         0.00     62577.60     41944.30    105579.00    362082.00    785938.00   1277100.00   2521360.00   4803290.00   6899800.00   9079560.00  10700300.00  11736400.00  11208800.00  10238200.00   7387190.00   5284100.00   4677200.00
2016-08-21/21:27:49.02          29706.5      0.00000      0.00000      0.00000      0.00000      26702.7      0.00000      0.00000      0.00000      0.00000      0.00000      0.00000      0.00000      0.00000      0.00000      0.00000      0.00000      0.00000                 0.00         0.00         0.00         0.00         0.00         0.00         0.00         0.00         0.00         0.00         0.00         0.00         0.00     20587.00         0.00         0.00         0.00         0.00         0.00         0.00     20503.10         0.00         0.00         0.00         0.00         0.00         0.00         0.00     20770.10     41718.30     83889.10    274512.00    340782.00    667499.00    927763.00   1343780.00   2031870.00   2648770.00   3564160.00   4734160.00   5644130.00   5365010.00   4858740.00   4242590.00   4399790.00   2806000.00
2016-08-21/21:27:51.02          0.00000      0.00000      0.00000      0.00000      0.00000      26702.7      26194.6      0.00000      0.00000      0.00000      0.00000      0.00000      0.00000      0.00000      0.00000      22792.2      22527.5      0.00000                 0.00         0.00         0.00     21485.50         0.00         0.00     42139.80         0.00         0.00         0.00         0.00         0.00         0.00         0.00         0.00     20535.10         0.00         0.00     20501.30         0.00     20503.10         0.00         0.00     20542.90         0.00     20601.70         0.00     62100.20     41540.20     20859.10     20972.10     63347.10     85192.60    258372.00    283762.00    766228.00   1373380.00   1715080.00   2742320.00   3521720.00   3721940.00   4219980.00   4358600.00   3823430.00   3917480.00   2806000.00
2016-08-21/21:27:53.02          0.00000      0.00000      0.00000      0.00000      0.00000      0.00000      0.00000      0.00000      0.00000      0.00000      0.00000      0.00000      0.00000      0.00000      0.00000      0.00000      0.00000      0.00000                 0.00         0.00         0.00         0.00         0.00         0.00         0.00         0.00         0.00     20792.00     41450.90         0.00     20624.00    123524.00     41115.40     20535.10         0.00     61522.70     20501.30     61500.00     82013.10     82044.90    102622.00     41085.90     82274.00    144215.00    268392.00    227706.00    394652.00    479790.00    681656.00    527926.00   1033100.00   1755140.00   2216100.00   2521360.00   2985740.00   2275270.00   2548970.00   2562110.00   2814520.00   2903530.00   2545990.00   2705830.00   2952970.00   2518160.00
2016-08-21/21:27:55.02          0.00000      0.00000      0.00000      0.00000      0.00000      0.00000      0.00000      0.00000      0.00000      0.00000      0.00000      0.00000      0.00000      0.00000      0.00000      0.00000      0.00000      0.00000             44112.00     21848.00     86632.60    128915.00    213309.00    190732.00    252846.00    356390.00    333948.00    925362.00   1046780.00   1354130.00    959144.00   1286920.00   1429040.00   1160420.00   1919000.00   1343490.00   1999440.00   3845830.00   2409940.00   2328770.00   2083810.00   1284160.00   1347480.00   1287840.00   1352490.00   1521770.00   1942530.00   2284800.00   2926790.00   3623130.00   3995550.00   4556470.00   4444440.00   3810460.00   3712660.00   3629370.00   3564160.00   2562110.00   3028010.00   2331270.00   2545990.00   2286780.00   1707350.00   1654710.00
2016-08-21/21:27:57.02          0.00000      0.00000      0.00000      0.00000      0.00000      0.00000      0.00000      0.00000      0.00000      0.00000      0.00000      0.00000      0.00000      0.00000      0.00000      0.00000      90110.6      44564.7             66168.30    109241.00     86632.60    193374.00    298637.00    296699.00    526783.00    356390.00    584430.00    800580.00    798015.00    837223.00    876627.00    916237.00   1038310.00   1201500.00   1282640.00   1035780.00   1425130.00   1117420.00   1199630.00   1282170.00   1344580.00   1160860.00   1429790.00   1596990.00   1600330.00   1438930.00   1859400.00   1783890.00   1793560.00   2397410.00   3142800.00   3694300.00   2871360.00   3099180.00   3167460.00   3629370.00   3757560.00   3319680.00   3134760.00   2903530.00   2670980.00   2426460.00   2430580.00   2614110.00
2016-08-21/21:27:59.02          0.00000      0.00000      0.00000      0.00000      0.00000      0.00000      0.00000      0.00000      25262.9      0.00000      0.00000      24062.7      23711.6      23383.4      0.00000      0.00000      0.00000      89129.9             66168.30     43696.10     21658.00    193374.00    170646.00    317893.00    463565.00    566047.00    438314.00    925362.00   1129710.00   1126680.00    917886.00   1039790.00    997184.00   1160420.00   1118440.00    912698.00   1507170.00    994383.00    994539.00    953891.00   1077680.00    749893.00    997703.00   1040540.00   1001410.00   1128320.00   1298360.00   1450000.00   1793560.00   1467830.00   2247620.00   1927460.00   2740300.00   3276990.00   3894410.00   3816180.00   3950960.00   3319680.00   4149020.00   3991010.00   3921020.00   3683720.00   2510950.00   2614110.00
                               
