# Supplementary material for: Miniature Dungey-like cycle at Mars
Source: Nat Commun. 2026 Jul 23;17:6129. doi: 10.1038/s41467-026-75019-3 (PMC13396348; doi:10.1038/s41467-026-75019-3)
Supplement: Supplementary file 3 — Source data [file 41467_2026_75019_MOESM3_ESM.zip › data_files/Fig_maven_20160821_212200_Bmaven_local.txt]

Panel        1:  B_local
ytitle=B_local [nT]
B!Dr!N B!DNS!N B!DEW!N
2016-08-21/21:20:30.01          -11.668776      -48.918311       11.303787
2016-08-21/21:20:30.04          -11.616213      -48.940175       11.327578
2016-08-21/21:20:30.07          -11.640704      -48.909240       11.219965
2016-08-21/21:20:30.11          -11.607516      -48.925167       11.224034
2016-08-21/21:20:30.14          -11.553699      -49.024556       11.257047
2016-08-21/21:20:30.17          -11.537339      -49.061483       11.244289
2016-08-21/21:20:30.20          -11.525219      -49.092791       11.219372
2016-08-21/21:20:30.23          -11.515503      -49.136049       11.205602
2016-08-21/21:20:30.26          -11.500463      -49.171700       11.192273
2016-08-21/21:20:30.29          -11.496110      -49.202734       11.175060
2016-08-21/21:20:30.32          -11.490117      -49.230622       11.148182
2016-08-21/21:20:30.36          -11.468006      -49.261557       11.124833
2016-08-21/21:20:30.39          -11.460104      -49.298664       11.096685
2016-08-21/21:20:30.42          -11.440823      -49.335887       11.078729
2016-08-21/21:20:30.45          -11.416669      -49.351946       11.062356
2016-08-21/21:20:30.48          -11.389214      -49.386686       11.048386
2016-08-21/21:20:30.51          -11.359766      -49.415763       11.027407
2016-08-21/21:20:30.54          -11.337625      -49.448071       11.016007
2016-08-21/21:20:30.57          -11.316720      -49.473728       10.994314
2016-08-21/21:20:30.61          -11.302756      -49.508525       10.978937
2016-08-21/21:20:30.64          -11.298528      -49.530565       10.947676
2016-08-21/21:20:30.67          -11.287728      -49.547067       10.909377
2016-08-21/21:20:30.70          -11.282929      -49.578117       10.878232
2016-08-21/21:20:30.73          -11.268622      -49.616394       10.845713
2016-08-21/21:20:30.76          -11.265154      -49.637737       10.819917
2016-08-21/21:20:30.79          -11.252151      -49.655192       10.793812
2016-08-21/21:20:30.82          -11.233419      -49.668261       10.760026
2016-08-21/21:20:30.86          -11.216930      -49.686583       10.734743
2016-08-21/21:20:30.89          -11.200238      -49.699033       10.717782
2016-08-21/21:20:30.92          -11.184412      -49.717761       10.718924
2016-08-21/21:20:30.95          -11.183097      -49.745468       10.722610
2016-08-21/21:20:30.98          -11.175616      -49.760904       10.711543
2016-08-21/21:20:31.01          -11.171926      -49.787789       10.703013
2016-08-21/21:20:31.04          -11.163207      -49.818842       10.697302
2016-08-21/21:20:31.07          -11.162041      -49.848665       10.685866
2016-08-21/21:20:31.11          -11.163640      -49.889985       10.668061
2016-08-21/21:20:31.14          -11.155809      -49.921381       10.650736
2016-08-21/21:20:31.17          -11.138844      -49.941617       10.624420
2016-08-21/21:20:31.20          -11.123956      -49.978343       10.594071
2016-08-21/21:20:31.23          -11.108600      -49.999571       10.573542
2016-08-21/21:20:31.26          -11.094339      -50.021545       10.553864
2016-08-21/21:20:31.29          -11.080931      -50.036244       10.539461
2016-08-21/21:20:31.32          -11.074094      -50.052440       10.515301
2016-08-21/21:20:31.36          -11.062052      -50.078052       10.501218
2016-08-21/21:20:31.39          -11.045015      -50.109979       10.493849
2016-08-21/21:20:31.42          -11.037154      -50.151710       10.483536
2016-08-21/21:20:31.45          -11.025643      -50.196584       10.466451
2016-08-21/21:20:31.48          -11.005686      -50.225308       10.438039
2016-08-21/21:20:31.51          -10.987015      -50.272586       10.412078
2016-08-21/21:20:31.54          -10.965550      -50.306761       10.389559
2016-08-21/21:20:31.57          -10.949131      -50.346811       10.361228
2016-08-21/21:20:31.61          -10.929871      -50.383547       10.342360
2016-08-21/21:20:31.64          -10.910582      -50.409167       10.324545
2016-08-21/21:20:31.67          -10.898242      -50.431449       10.302172
2016-08-21/21:20:31.70          -10.887288      -50.456741       10.287018
2016-08-21/21:20:31.73          -10.872471      -50.478768       10.272428
2016-08-21/21:20:31.76          -10.868367      -50.510792       10.268736
2016-08-21/21:20:31.79          -10.852645      -50.540378       10.258877
2016-08-21/21:20:31.82          -10.850676      -50.566642       10.234247
2016-08-21/21:20:31.86          -10.842715      -50.591904       10.215292
2016-08-21/21:20:31.89          -10.827007      -50.627507       10.185638
2016-08-21/21:20:31.92          -10.814483      -50.662938       10.163662
2016-08-21/21:20:31.95          -10.808936      -50.696639       10.140051
2016-08-21/21:20:31.98          -10.796364      -50.728856       10.112241
2016-08-21/21:20:32.01          -10.789062      -50.755958       10.082129
2016-08-21/21:20:32.04          -10.778532      -50.784047       10.055310
2016-08-21/21:20:32.07          -10.765380      -50.806256       10.035564
2016-08-21/21:20:32.11          -10.743046      -50.840108       10.024703
2016-08-21/21:20:32.14          -10.726485      -50.864521       9.9986974
2016-08-21/21:20:32.17          -10.714227      -50.891111       9.9841440
2016-08-21/21:20:32.20          -10.701052      -50.920695       9.9565408
2016-08-21/21:20:32.23          -10.692334      -50.946147       9.9311716
2016-08-21/21:20:32.26          -10.688936      -50.960722       9.9142822
2016-08-21/21:20:32.29          -10.690780      -50.990011       9.8981303
2016-08-21/21:20:32.32          -10.692190      -51.011417       9.8749119
2016-08-21/21:20:32.36          -10.695581      -51.033919       9.8409255
2016-08-21/21:20:32.39          -10.703228      -51.068378       9.8244221
2016-08-21/21:20:32.42          -10.694556      -51.096519       9.8039266
2016-08-21/21:20:32.45          -10.691251      -51.112971       9.7809454
2016-08-21/21:20:32.48          -10.685177      -51.139898       9.7712465
2016-08-21/21:20:32.51          -10.671118      -51.160171       9.7602022
2016-08-21/21:20:32.54          -10.651851      -51.185827       9.7424374
2016-08-21/21:20:32.57          -10.645561      -51.202316       9.7232711
2016-08-21/21:20:32.61          -10.628569      -51.222356       9.7060436
2016-08-21/21:20:32.64          -10.617822      -51.247004       9.7014475
2016-08-21/21:20:32.67          -10.606074      -51.260322       9.6789989
2016-08-21/21:20:32.70          -10.612976      -51.287065       9.6629606
2016-08-21/21:20:32.73          -10.601150      -51.317006       9.6377134
2016-08-21/21:20:32.76          -10.600609      -51.335462       9.6123434
2016-08-21/21:20:32.79          -10.579373      -51.366068       9.5855441
2016-08-21/21:20:32.82          -10.554402      -51.397956       9.5580759
2016-08-21/21:20:32.86          -10.517910      -51.433842       9.5361137
2016-08-21/21:20:32.89          -10.502953      -51.471197       9.5258402
2016-08-21/21:20:32.92          -10.487378      -51.492915       9.5038817
2016-08-21/21:20:32.95          -10.465995      -51.530366       9.4872813
2016-08-21/21:20:32.98          -10.444691      -51.560179       9.4685370
2016-08-21/21:20:33.01          -10.436087      -51.583651       9.4607775
2016-08-21/21:20:33.04          -10.421017      -51.634955       9.4428545
2016-08-21/21:20:33.07          -10.421831      -51.675721       9.4267900
2016-08-21/21:20:33.11          -10.423352      -51.721544       9.4054041
2016-08-21/21:20:33.14          -10.420000      -51.756255       9.3825584
2016-08-21/21:20:33.17          -10.403706      -51.776831       9.3422349
2016-08-21/21:20:33.20          -10.387180      -51.811347       9.3132762
2016-08-21/21:20:33.23          -10.372071      -51.829574       9.2894494
2016-08-21/21:20:33.26          -10.357745      -51.857670       9.2690711
2016-08-21/21:20:33.29          -10.348729      -51.883322       9.2512573
2016-08-21/21:20:33.32          -10.334460      -51.884750       9.2366598
2016-08-21/21:20:33.36          -10.327224      -51.897173       9.2222988
2016-08-21/21:20:33.39          -10.329789      -51.905156       9.2166337
2016-08-21/21:20:33.42          -10.328077      -51.925035       9.2133468
2016-08-21/21:20:33.45          -10.321593      -51.957643       9.2094538
2016-08-21/21:20:33.48          -10.320588      -51.991024       9.1949488
2016-08-21/21:20:33.51          -10.318276      -52.013769       9.1710835
2016-08-21/21:20:33.54          -10.310216      -52.043537       9.1484852
2016-08-21/21:20:33.57          -10.302846      -52.068309       9.1235570
2016-08-21/21:20:33.61          -10.298636      -52.100275       9.0984557
2016-08-21/21:20:33.64          -10.285762      -52.122673       9.0812149
2016-08-21/21:20:33.67          -10.266986      -52.145940       9.0635498
2016-08-21/21:20:33.70          -10.254430      -52.168194       9.0387913
2016-08-21/21:20:33.73          -10.240609      -52.186492       9.0263529
2016-08-21/21:20:33.76          -10.226681      -52.210292       9.0121673
2016-08-21/21:20:33.79          -10.215510      -52.247998       9.0055388
2016-08-21/21:20:33.82          -10.201687      -52.265765       8.9921373
2016-08-21/21:20:33.86          -10.171712      -52.292891       8.9724669
2016-08-21/21:20:33.89          -10.144952      -52.321967       8.9643752
2016-08-21/21:20:33.92          -10.135065      -52.352258       8.9364640
2016-08-21/21:20:33.95          -10.124145      -52.385549       8.9145247
2016-08-21/21:20:33.98          -10.113763      -52.408233       8.8895234
2016-08-21/21:20:34.01          -10.111776      -52.443300       8.8690635
2016-08-21/21:20:34.04          -10.094399      -52.457669       8.8486818
2016-08-21/21:20:34.07          -10.081437      -52.477671       8.8365832
2016-08-21/21:20:34.11          -10.064148      -52.506368       8.8210166
2016-08-21/21:20:34.14          -10.066280      -52.523399       8.7964741
2016-08-21/21:20:34.17          -10.054417      -52.540688       8.7693754
2016-08-21/21:20:34.20          -10.030135      -52.561068       8.7584333
2016-08-21/21:20:34.23          -10.014026      -52.583406       8.7425456
2016-08-21/21:20:34.26          -10.005335      -52.620869       8.7271755
2016-08-21/21:20:34.29          -9.9794128      -52.659036       8.7115689
2016-08-21/21:20:34.32          -9.9768517      -52.693609       8.6952047
2016-08-21/21:20:34.36          -9.9645852      -52.726064       8.6699446
2016-08-21/21:20:34.39          -9.9590202      -52.768052       8.6495454
2016-08-21/21:20:34.42          -9.9413141      -52.810855       8.6338716
2016-08-21/21:20:34.45          -9.9322875      -52.851321       8.6004075
2016-08-21/21:20:34.48          -9.9229792      -52.881621       8.5674428
2016-08-21/21:20:34.51          -9.9020383      -52.912431       8.5431699
2016-08-21/21:20:34.54          -9.8721154      -52.942261       8.5283824
2016-08-21/21:20:34.57          -9.8677818      -52.960201       8.5084948
2016-08-21/21:20:34.61          -9.8480693      -52.987855       8.4897497
2016-08-21/21:20:34.64          -9.8451361      -53.009854       8.4790301
2016-08-21/21:20:34.67          -9.8333870      -53.025118       8.4695474
2016-08-21/21:20:34.70          -9.8212017      -53.065846       8.4689351
2016-08-21/21:20:34.73          -9.8096876      -53.092066       8.4699291
2016-08-21/21:20:34.76          -9.8032759      -53.123389       8.4541540
2016-08-21/21:20:34.79          -9.8006921      -53.155307       8.4329565
2016-08-21/21:20:34.82          -9.7888508      -53.172623       8.4059085
2016-08-21/21:20:34.86          -9.7741294      -53.192915       8.3785203
2016-08-21/21:20:34.89          -9.7556664      -53.217947       8.3663067
2016-08-21/21:20:34.92          -9.7256510      -53.240849       8.3388902
2016-08-21/21:20:34.95          -9.7043486      -53.259088       8.3202931
2016-08-21/21:20:34.98          -9.6794431      -53.262275       8.2947629
2016-08-21/21:20:35.01          -9.6618750      -53.270780       8.2827245
2016-08-21/21:20:35.04          -9.6332282      -53.291144       8.2832932
2016-08-21/21:20:35.07          -9.6073008      -53.318753       8.2697520
2016-08-21/21:20:35.11          -9.5916170      -53.350301       8.2729613
2016-08-21/21:20:35.14          -9.5675443      -53.378461       8.2666967
2016-08-21/21:20:35.17          -9.5471083      -53.407391       8.2435168
2016-08-21/21:20:35.20          -9.5334409      -53.437676       8.2220786
2016-08-21/21:20:35.23          -9.5087564      -53.459213       8.1991821
2016-08-21/21:20:35.26          -9.4986892      -53.483667       8.1796326
2016-08-21/21:20:35.29          -9.4794408      -53.515227       8.1512107
2016-08-21/21:20:35.32          -9.4739051      -53.536356       8.1258521
2016-08-21/21:20:35.36          -9.4618999      -53.550459       8.1119896
2016-08-21/21:20:35.39          -9.4511726      -53.565095       8.0699623
2016-08-21/21:20:35.42          -9.4423836      -53.585609       8.0449697
2016-08-21/21:20:35.45          -9.4258468      -53.610960       8.0300698
2016-08-21/21:20:35.48          -9.4127196      -53.630653       8.0055668
2016-08-21/21:20:35.51          -9.4010285      -53.664985       7.9882450
2016-08-21/21:20:35.54          -9.3755186      -53.706798       7.9720198
2016-08-21/21:20:35.57          -9.3595808      -53.733736       7.9549872
2016-08-21/21:20:35.61          -9.3369774      -53.761742       7.9310909
2016-08-21/21:20:35.64          -9.3114882      -53.804624       7.9168197
2016-08-21/21:20:35.67          -9.2923866      -53.836809       7.9108745
2016-08-21/21:20:35.70          -9.2774541      -53.871060       7.8949069
2016-08-21/21:20:35.73          -9.2613867      -53.901910       7.8732064
2016-08-21/21:20:35.76          -9.2320184      -53.932547       7.8643993
2016-08-21/21:20:35.79          -9.2083241      -53.959825       7.8396545
2016-08-21/21:20:35.82          -9.1889105      -53.975744       7.8134881
2016-08-21/21:20:35.86          -9.1678262      -54.011299       7.7955977
2016-08-21/21:20:35.89          -9.1456580      -54.046648       7.7778285
2016-08-21/21:20:35.92          -9.1298344      -54.056202       7.7525765
2016-08-21/21:20:35.95          -9.1084650      -54.089516       7.7283259
2016-08-21/21:20:35.98          -9.0859398      -54.109907       7.7022777
2016-08-21/21:20:36.01          -9.0738051      -54.127411       7.6827847
2016-08-21/21:20:36.04          -9.0688573      -54.160987       7.6633180
2016-08-21/21:20:36.07          -9.0676793      -54.195407       7.6484292
2016-08-21/21:20:36.11          -9.0618492      -54.237590       7.6356690
2016-08-21/21:20:36.14          -9.0510634      -54.263877       7.6126417
2016-08-21/21:20:36.17          -9.0320446      -54.284479       7.5877272
2016-08-21/21:20:36.20          -9.0111941      -54.318029       7.5684242
2016-08-21/21:20:36.23          -8.9913613      -54.331143       7.5539367
2016-08-21/21:20:36.26          -8.9704582      -54.365469       7.5456033
2016-08-21/21:20:36.29          -8.9480560      -54.393328       7.5332189
2016-08-21/21:20:36.32          -8.9275809      -54.414093       7.5259628
2016-08-21/21:20:36.36          -8.9081681      -54.425543       7.5225115
2016-08-21/21:20:36.39          -8.8981015      -54.440520       7.5069324
2016-08-21/21:20:36.42          -8.8863320      -54.464539       7.5016246
2016-08-21/21:20:36.45          -8.8733576      -54.492794       7.4927557
2016-08-21/21:20:36.48          -8.8625575      -54.509571       7.4736724
2016-08-21/21:20:36.51          -8.8420711      -54.537743       7.4585800
2016-08-21/21:20:36.54          -8.8219037      -54.545437       7.4318767
2016-08-21/21:20:36.57          -8.8062931      -54.571759       7.4063712
2016-08-21/21:20:36.61          -8.7800217      -54.591873       7.3767442
2016-08-21/21:20:36.64          -8.7553456      -54.612416       7.3519328
2016-08-21/21:20:36.67          -8.7292708      -54.624951       7.3416274
2016-08-21/21:20:36.70          -8.7068103      -54.648569       7.3214578
2016-08-21/21:20:36.73          -8.6850369      -54.679624       7.3098794
2016-08-21/21:20:36.76          -8.6670334      -54.707563       7.2860482
2016-08-21/21:20:36.79          -8.6419382      -54.741678       7.2601766
2016-08-21/21:20:36.82          -8.6226115      -54.778299       7.2290987
2016-08-21/21:20:36.86          -8.5999971      -54.804244       7.2013366
2016-08-21/21:20:36.89          -8.5847383      -54.832589       7.1722051
2016-08-21/21:20:36.92          -8.5652178      -54.860939       7.1355127
2016-08-21/21:20:36.95          -8.5393240      -54.892604       7.0983404
2016-08-21/21:20:36.98          -8.5104611      -54.905540       7.0638083
2016-08-21/21:20:37.01          -8.4878535      -54.919608       7.0260773
2016-08-21/21:20:37.04          -8.4728953      -54.942797       7.0111511
2016-08-21/21:20:37.07          -8.4626059      -54.967221       6.9891941
2016-08-21/21:20:37.11          -8.4534301      -55.005867       6.9809891
2016-08-21/21:20:37.14          -8.4369435      -55.032890       6.9690566
2016-08-21/21:20:37.17          -8.4181521      -55.062880       6.9517319
2016-08-21/21:20:37.20          -8.4077502      -55.104170       6.9370444
2016-08-21/21:20:37.23          -8.3965142      -55.132949       6.9139917
2016-08-21/21:20:37.26          -8.3795940      -55.180407       6.8922032
2016-08-21/21:20:37.29          -8.3619564      -55.214861       6.8825665
2016-08-21/21:20:37.32          -8.3444095      -55.250676       6.8658691
2016-08-21/21:20:37.36          -8.3285280      -55.271354       6.8586639
2016-08-21/21:20:37.39          -8.3071741      -55.275930       6.8362351
2016-08-21/21:20:37.42          -8.2842379      -55.293029       6.8209184
2016-08-21/21:20:37.45          -8.2652159      -55.316050       6.8099436
2016-08-21/21:20:37.48          -8.2398131      -55.329975       6.7875250
2016-08-21/21:20:37.51          -8.2103836      -55.366721       6.7780225
2016-08-21/21:20:37.54          -8.1890551      -55.384782       6.7685068
2016-08-21/21:20:37.57          -8.1780365      -55.410496       6.7420938
2016-08-21/21:20:37.61          -8.1483316      -55.433660       6.7172248
2016-08-21/21:20:37.64          -8.1400043      -55.468471       6.6896314
2016-08-21/21:20:37.67          -8.1266961      -55.502167       6.6766039
2016-08-21/21:20:37.70          -8.1144889      -55.532656       6.6476089
2016-08-21/21:20:37.73          -8.1036926      -55.555830       6.6187849
2016-08-21/21:20:37.76          -8.0934766      -55.583470       6.6027068
2016-08-21/21:20:37.79          -8.0845568      -55.596361       6.5731399
2016-08-21/21:20:37.82          -8.0725556      -55.615311       6.5466306
2016-08-21/21:20:37.86          -8.0484716      -55.638792       6.5316670
2016-08-21/21:20:37.89          -8.0342504      -55.666027       6.5095194
2016-08-21/21:20:37.92          -8.0113219      -55.682084       6.4922616
2016-08-21/21:20:37.95          -7.9925397      -55.710512       6.4720349
2016-08-21/21:20:37.98          -7.9791215      -55.740197       6.4611990
2016-08-21/21:20:38.01          -7.9622608      -55.761528       6.4460836
2016-08-21/21:20:38.04          -7.9378334      -55.790946       6.4279006
2016-08-21/21:20:38.07          -7.9240672      -55.826567       6.4138460
2016-08-21/21:20:38.11          -7.9148813      -55.862059       6.3998247
2016-08-21/21:20:38.14          -7.9051429      -55.894684       6.3759868
2016-08-21/21:20:38.17          -7.8810450      -55.924525       6.3512585
2016-08-21/21:20:38.20          -7.8574199      -55.959866       6.3197420
2016-08-21/21:20:38.23          -7.8234988      -55.996014       6.2992639
2016-08-21/21:20:38.26          -7.7974210      -56.021308       6.2694417
2016-08-21/21:20:38.29          -7.7706753      -56.064525       6.2539138
2016-08-21/21:20:38.32          -7.7469101      -56.099255       6.2404465
2016-08-21/21:20:38.36          -7.7166732      -56.122997       6.2216322
2016-08-21/21:20:38.39          -7.6964608      -56.156641       6.1973482
2016-08-21/21:20:38.42          -7.6861314      -56.187696       6.1756549
2016-08-21/21:20:38.45          -7.6829384      -56.223164       6.1540359
2016-08-21/21:20:38.48          -7.6656239      -56.254894       6.1320441
2016-08-21/21:20:38.51          -7.6526835      -56.277698       6.1034817
2016-08-21/21:20:38.54          -7.6337805      -56.309544       6.0776449
2016-08-21/21:20:38.57          -7.6072254      -56.336235       6.0458249
2016-08-21/21:20:38.61          -7.5892491      -56.350270       6.0081678
2016-08-21/21:20:38.64          -7.5725862      -56.367491       5.9877314
2016-08-21/21:20:38.67          -7.5480262      -56.384444       5.9776276
2016-08-21/21:20:38.70          -7.5192313      -56.403009       5.9628931
2016-08-21/21:20:38.73          -7.4989485      -56.409136       5.9523186
2016-08-21/21:20:38.76          -7.4864960      -56.435035       5.9435822
2016-08-21/21:20:38.79          -7.4770662      -56.463037       5.9349432
2016-08-21/21:20:38.82          -7.4699204      -56.494417       5.9219252
2016-08-21/21:20:38.86          -7.4643939      -56.523348       5.8988509
2016-08-21/21:20:38.89          -7.4514566      -56.558575       5.8812677
2016-08-21/21:20:38.92          -7.4389211      -56.606404       5.8581061
2016-08-21/21:20:38.95          -7.4253029      -56.634744       5.8328899
2016-08-21/21:20:38.98          -7.4067302      -56.659619       5.8083413
2016-08-21/21:20:39.01          -7.3875970      -56.692973       5.7829837
2016-08-21/21:20:39.04          -7.3696512      -56.713611       5.7670493
2016-08-21/21:20:39.07          -7.3475877      -56.731412       5.7501621
2016-08-21/21:20:39.11          -7.3213190      -56.745002       5.7393949
2016-08-21/21:20:39.14          -7.3100281      -56.764021       5.7293457
2016-08-21/21:20:39.17          -7.2914514      -56.800245       5.7138184
2016-08-21/21:20:39.20          -7.2752116      -56.823742       5.6975919
2016-08-21/21:20:39.23          -7.2569983      -56.850639       5.6694305
2016-08-21/21:20:39.26          -7.2420814      -56.880806       5.6457841
2016-08-21/21:20:39.29          -7.2295340      -56.900366       5.6253460
2016-08-21/21:20:39.32          -7.2093725      -56.924842       5.5959862
2016-08-21/21:20:39.36          -7.1977861      -56.955945       5.5629666
2016-08-21/21:20:39.39          -7.1852311      -56.994259       5.5437370
2016-08-21/21:20:39.42          -7.1670378      -57.014809       5.5253437
2016-08-21/21:20:39.45          -7.1544953      -57.026960       5.5127246
2016-08-21/21:20:39.48          -7.1357707      -57.045715       5.4864722
2016-08-21/21:20:39.51          -7.1165523      -57.077189       5.4672295
2016-08-21/21:20:39.54          -7.0920249      -57.115049       5.4622654
2016-08-21/21:20:39.57          -7.0621699      -57.153788       5.4518133
2016-08-21/21:20:39.61          -7.0354902      -57.187851       5.4312399
2016-08-21/21:20:39.64          -7.0115981      -57.217554       5.4180559
2016-08-21/21:20:39.67          -6.9917254      -57.243740       5.3941085
2016-08-21/21:20:39.70          -6.9684258      -57.274501       5.3778196
2016-08-21/21:20:39.73          -6.9440835      -57.315123       5.3587299
2016-08-21/21:20:39.76          -6.9247166      -57.352857       5.3487446
2016-08-21/21:20:39.79          -6.9056376      -57.380951       5.3351350
2016-08-21/21:20:39.82          -6.8962183      -57.404015       5.3077421
2016-08-21/21:20:39.86          -6.8748148      -57.429062       5.2680095
2016-08-21/21:20:39.89          -6.8637355      -57.451927       5.2457953
2016-08-21/21:20:39.92          -6.8389189      -57.475189       5.2234847
2016-08-21/21:20:39.95          -6.8123293      -57.502700       5.2026816
2016-08-21/21:20:39.98          -6.7887999      -57.541848       5.1780827
2016-08-21/21:20:40.01          -6.7689935      -57.559897       5.1509789
2016-08-21/21:20:40.04          -6.7522514      -57.570834       5.1188549
2016-08-21/21:20:40.07          -6.7374121      -57.592883       5.0920726
2016-08-21/21:20:40.11          -6.7199667      -57.611657       5.0772010
2016-08-21/21:20:40.14          -6.7162113      -57.638722       5.0665658
2016-08-21/21:20:40.17          -6.7032978      -57.661616       5.0380522
2016-08-21/21:20:40.20          -6.6922846      -57.683760       5.0048734
2016-08-21/21:20:40.23          -6.6792485      -57.703157       4.9795242
2016-08-21/21:20:40.26          -6.6716185      -57.703247       4.9494156
2016-08-21/21:20:40.29          -6.6552543      -57.729129       4.9256374
2016-08-21/21:20:40.32          -6.6382076      -57.752572       4.9120300
2016-08-21/21:20:40.36          -6.6212517      -57.769975       4.8991714
2016-08-21/21:20:40.39          -6.6061452      -57.783456       4.8757808
2016-08-21/21:20:40.42          -6.5836064      -57.794221       4.8627705
2016-08-21/21:20:40.45          -6.5636346      -57.810058       4.8507841
2016-08-21/21:20:40.48          -6.5406425      -57.843075       4.8409060
2016-08-21/21:20:40.51          -6.5284920      -57.865762       4.8188329
2016-08-21/21:20:40.54          -6.4998958      -57.909833       4.8080712
2016-08-21/21:20:40.57          -6.4799699      -57.935742       4.7931695
2016-08-21/21:20:40.61          -6.4476737      -57.959512       4.7656380
2016-08-21/21:20:40.64          -6.4228236      -57.979638       4.7374843
2016-08-21/21:20:40.67          -6.3990869      -58.008982       4.7043360
2016-08-21/21:20:40.70          -6.3759011      -58.041174       4.6810163
2016-08-21/21:20:40.73          -6.3502561      -58.063317       4.6593689
2016-08-21/21:20:40.76          -6.3358487      -58.084220       4.6446130
2016-08-21/21:20:40.79          -6.3109532      -58.105612       4.6284190
2016-08-21/21:20:40.82          -6.2968706      -58.126418       4.6061378
2016-08-21/21:20:40.86          -6.2793363      -58.150207       4.5885958
2016-08-21/21:20:40.89          -6.2657358      -58.188386       4.5695514
2016-08-21/21:20:40.92          -6.2494308      -58.224368       4.5428779
2016-08-21/21:20:40.95          -6.2208694      -58.258189       4.5250579
2016-08-21/21:20:40.98          -6.2012964      -58.292499       4.4967993
2016-08-21/21:20:41.01          -6.1837093      -58.324450       4.4824254
2016-08-21/21:20:41.04          -6.1609321      -58.342565       4.4591556
2016-08-21/21:20:41.07          -6.1450122      -58.363404       4.4305692
2016-08-21/21:20:41.11          -6.1258635      -58.385212       4.4052831
2016-08-21/21:20:41.14          -6.1107946      -58.407215       4.3760643
2016-08-21/21:20:41.17          -6.0923193      -58.423521       4.3474317
2016-08-21/21:20:41.20          -6.0681521      -58.449495       4.3249924
2016-08-21/21:20:41.23          -6.0453168      -58.475248       4.3039301
2016-08-21/21:20:41.26          -6.0256491      -58.488909       4.2805308
2016-08-21/21:20:41.29          -6.0057104      -58.520164       4.2539432
2016-08-21/21:20:41.32          -5.9857136      -58.547724       4.2205135
2016-08-21/21:20:41.36          -5.9647427      -58.581946       4.1999169
2016-08-21/21:20:41.39          -5.9453591      -58.616046       4.1831603
2016-08-21/21:20:41.42          -5.9203721      -58.642452       4.1642944
2016-08-21/21:20:41.45          -5.9072151      -58.668677       4.1492158
2016-08-21/21:20:41.48          -5.8839130      -58.689452       4.1359111
2016-08-21/21:20:41.51          -5.8644615      -58.700588       4.1100964
2016-08-21/21:20:41.54          -5.8384800      -58.720756       4.0920872
2016-08-21/21:20:41.57          -5.8089876      -58.740209       4.0719708
2016-08-21/21:20:41.61          -5.7897822      -58.762239       4.0566944
2016-08-21/21:20:41.64          -5.7681833      -58.785870       4.0430976
2016-08-21/21:20:41.67          -5.7411946      -58.799268       4.0249702
2016-08-21/21:20:41.70          -5.7259555      -58.819049       4.0108730
2016-08-21/21:20:41.73          -5.7175385      -58.838915       3.9865758
2016-08-21/21:20:41.76          -5.7140192      -58.862969       3.9725981
2016-08-21/21:20:41.79          -5.7089441      -58.900577       3.9677329
2016-08-21/21:20:41.82          -5.7041335      -58.934400       3.9484951
2016-08-21/21:20:41.86          -5.6910362      -58.952489       3.9302470
2016-08-21/21:20:41.89          -5.6716711      -58.975825       3.9054309
2016-08-21/21:20:41.92          -5.6516368      -58.993351       3.8749180
2016-08-21/21:20:41.95          -5.6290155      -59.016073       3.8504630
2016-08-21/21:20:41.98          -5.5978627      -59.023488       3.8255061
2016-08-21/21:20:42.01          -5.5665405      -59.047927       3.8178782
2016-08-21/21:20:42.04          -5.5277349      -59.062060       3.7969356
2016-08-21/21:20:42.07          -5.5064427      -59.072722       3.7638326
2016-08-21/21:20:42.11          -5.4848133      -59.089329       3.7275349
2016-08-21/21:20:42.14          -5.4682992      -59.126330       3.7003882
2016-08-21/21:20:42.17          -5.4553400      -59.148464       3.6799692
2016-08-21/21:20:42.20          -5.4354986      -59.173201       3.6531569
2016-08-21/21:20:42.23          -5.4260822      -59.200134       3.6111948
2016-08-21/21:20:42.26          -5.4145132      -59.246462       3.5726726
2016-08-21/21:20:42.29          -5.3903504      -59.267031       3.5304769
2016-08-21/21:20:42.32          -5.3788558      -59.288045       3.4904593
2016-08-21/21:20:42.36          -5.3445594      -59.308630       3.4698079
2016-08-21/21:20:42.39          -5.3174357      -59.317511       3.4528779
2016-08-21/21:20:42.42          -5.2919866      -59.334041       3.4229785
2016-08-21/21:20:42.45          -5.2704701      -59.357523       3.3993958
2016-08-21/21:20:42.48          -5.2484799      -59.376010       3.3835656
2016-08-21/21:20:42.51          -5.2278612      -59.396912       3.3739926
2016-08-21/21:20:42.54          -5.2090523      -59.422587       3.3580494
2016-08-21/21:20:42.57          -5.1944412      -59.451437       3.3340491
2016-08-21/21:20:42.61          -5.1657804      -59.488221       3.3096870
2016-08-21/21:20:42.64          -5.1545209      -59.519084       3.2782681
2016-08-21/21:20:42.67          -5.1334746      -59.558360       3.2550246
2016-08-21/21:20:42.70          -5.1123524      -59.567764       3.2314706
2016-08-21/21:20:42.73          -5.0837286      -59.588438       3.2107526
2016-08-21/21:20:42.76          -5.0625383      -59.616247       3.1974841
2016-08-21/21:20:42.79          -5.0299340      -59.631740       3.1833795
2016-08-21/21:20:42.82          -5.0056998      -59.638179       3.1677736
2016-08-21/21:20:42.86          -4.9734529      -59.660094       3.1678886
2016-08-21/21:20:42.89          -4.9583518      -59.675993       3.1584739
2016-08-21/21:20:42.92          -4.9337655      -59.705551       3.1380016
2016-08-21/21:20:42.95          -4.9142102      -59.731480       3.1156546
2016-08-21/21:20:42.98          -4.9042622      -59.764953       3.1005290
2016-08-21/21:20:43.01          -4.8802544      -59.794525       3.0749997
2016-08-21/21:20:43.04          -4.8636345      -59.816761       3.0420014
2016-08-21/21:20:43.07          -4.8598092      -59.836030       3.0168010
2016-08-21/21:20:43.11          -4.8473733      -59.853479       2.9825659
2016-08-21/21:20:43.14          -4.8349781      -59.873561       2.9532194
2016-08-21/21:20:43.17          -4.8124318      -59.888200       2.9256283
2016-08-21/21:20:43.20          -4.7901205      -59.894972       2.9073199
2016-08-21/21:20:43.23          -4.7603502      -59.904342       2.8876839
2016-08-21/21:20:43.26          -4.7338995      -59.918538       2.8755102
2016-08-21/21:20:43.29          -4.7158643      -59.933228       2.8579557
2016-08-21/21:20:43.32          -4.6869075      -59.952963       2.8428272
2016-08-21/21:20:43.36          -4.6586852      -59.977796       2.8224326
2016-08-21/21:20:43.39          -4.6337727      -60.000015       2.8172902
2016-08-21/21:20:43.42          -4.6215253      -60.017756       2.7955268
2016-08-21/21:20:43.45          -4.5990759      -60.049505       2.7877649
2016-08-21/21:20:43.48          -4.5862907      -60.076259       2.7662130
2016-08-21/21:20:43.51          -4.5764020      -60.101607       2.7479134
2016-08-21/21:20:43.54          -4.5524237      -60.132259       2.7243571
2016-08-21/21:20:43.57          -4.5295747      -60.165750       2.7055765
2016-08-21/21:20:43.61          -4.4993073      -60.181864       2.6722376
2016-08-21/21:20:43.64          -4.4682646      -60.201553       2.6483339
2016-08-21/21:20:43.67          -4.4406055      -60.231757       2.6111809
2016-08-21/21:20:43.70          -4.4106336      -60.261903       2.5942658
2016-08-21/21:20:43.73          -4.3891044      -60.282819       2.5658497
2016-08-21/21:20:43.76          -4.3663600      -60.311329       2.5497575
2016-08-21/21:20:43.79          -4.3453302      -60.343216       2.5343591
2016-08-21/21:20:43.82          -4.3331017      -60.361502       2.5135836
2016-08-21/21:20:43.86          -4.3143118      -60.375405       2.4876598
2016-08-21/21:20:43.89          -4.3017660      -60.411998       2.4747132
2016-08-21/21:20:43.92          -4.2762321      -60.443855       2.4492848
2016-08-21/21:20:43.95          -4.2533296      -60.466764       2.4324309
2016-08-21/21:20:43.98          -4.2184864      -60.482513       2.3980885
2016-08-21/21:20:44.01          -4.1926114      -60.502101       2.3691704
2016-08-21/21:20:44.04          -4.1678729      -60.507355       2.3466833
2016-08-21/21:20:44.07          -4.1516417      -60.518885       2.3295835
2016-08-21/21:20:44.11          -4.1222943      -60.533475       2.3122167
2016-08-21/21:20:44.14          -4.1056068      -60.547976       2.2960503
2016-08-21/21:20:44.17          -4.0934488      -60.559186       2.2740479
2016-08-21/21:20:44.20          -4.0828116      -60.577359       2.2571234
2016-08-21/21:20:44.23          -4.0677765      -60.602333       2.2428964
2016-08-21/21:20:44.26          -4.0584209      -60.628427       2.2305376
2016-08-21/21:20:44.29          -4.0451578      -60.649160       2.2147857
2016-08-21/21:20:44.32          -4.0257632      -60.678665       2.1893309
2016-08-21/21:20:44.36          -3.9934893      -60.692577       2.1647982
2016-08-21/21:20:44.39          -3.9692559      -60.715204       2.1456015
2016-08-21/21:20:44.42          -3.9383464      -60.730995       2.1263505
2016-08-21/21:20:44.45          -3.9107677      -60.740834       2.1064853
2016-08-21/21:20:44.48          -3.8901273      -60.746836       2.0810623
2016-08-21/21:20:44.51          -3.8698787      -60.756967       2.0559384
2016-08-21/21:20:44.54          -3.8435179      -60.770524       2.0328121
2016-08-21/21:20:44.57          -3.8267230      -60.788985       2.0120185
2016-08-21/21:20:44.61          -3.8027819      -60.813820       1.9992216
2016-08-21/21:20:44.64          -3.7840231      -60.840110       1.9843304
2016-08-21/21:20:44.67          -3.7688931      -60.858797       1.9583564
2016-08-21/21:20:44.70          -3.7572753      -60.889489       1.9435646
2016-08-21/21:20:44.73          -3.7357506      -60.914305       1.9320145
2016-08-21/21:20:44.76          -3.7120779      -60.940290       1.9236332
2016-08-21/21:20:44.79          -3.6883366      -60.944378       1.9080846
2016-08-21/21:20:44.82          -3.6736170      -60.961851       1.8941082
2016-08-21/21:20:44.86          -3.6425094      -60.980723       1.8782659
2016-08-21/21:20:44.89          -3.6248595      -60.997511       1.8571184
2016-08-21/21:20:44.92          -3.5950731      -61.022034       1.8319265
2016-08-21/21:20:44.95          -3.5628320      -61.048847       1.8193966
2016-08-21/21:20:44.98          -3.5333910      -61.067947       1.7983781
2016-08-21/21:20:45.01          -3.5078119      -61.100550       1.7839504
2016-08-21/21:20:45.04          -3.4817580      -61.123779       1.7594255
2016-08-21/21:20:45.07          -3.4569067      -61.160967       1.7387535
2016-08-21/21:20:45.11          -3.4254698      -61.185800       1.7197281
2016-08-21/21:20:45.14          -3.4062604      -61.215077       1.7057775
2016-08-21/21:20:45.17          -3.3757778      -61.236608       1.6897725
2016-08-21/21:20:45.20          -3.3622106      -61.264379       1.6728040
2016-08-21/21:20:45.23          -3.3421212      -61.285512       1.6367614
2016-08-21/21:20:45.26          -3.3151011      -61.311009       1.6072611
2016-08-21/21:20:45.29          -3.2818138      -61.334847       1.5799660
2016-08-21/21:20:45.32          -3.2498643      -61.358985       1.5550212
2016-08-21/21:20:45.36          -3.2156816      -61.383400       1.5412991
2016-08-21/21:20:45.39          -3.1911039      -61.404048       1.5257273
2016-08-21/21:20:45.42          -3.1692360      -61.422504       1.4999642
2016-08-21/21:20:45.45          -3.1549229      -61.450536       1.4765721
2016-08-21/21:20:45.48          -3.1375378      -61.467442       1.4579138
2016-08-21/21:20:45.51          -3.1235453      -61.482595       1.4464636
2016-08-21/21:20:45.54          -3.1105278      -61.501898       1.4302628
2016-08-21/21:20:45.57          -3.1046122      -61.522976       1.4092723
2016-08-21/21:20:45.61          -3.0875154      -61.542079       1.3970030
2016-08-21/21:20:45.64          -3.0779340      -61.557369       1.3741022
2016-08-21/21:20:45.67          -3.0622033      -61.584749       1.3573884
2016-08-21/21:20:45.70          -3.0378910      -61.606026       1.3452795
2016-08-21/21:20:45.73          -3.0098431      -61.610910       1.3331643
2016-08-21/21:20:45.76          -2.9759882      -61.628866       1.3216573
2016-08-21/21:20:45.79          -2.9489587      -61.668984       1.3171365
2016-08-21/21:20:45.82          -2.9290951      -61.686612       1.3082132
2016-08-21/21:20:45.86          -2.9110201      -61.701048       1.2997320
2016-08-21/21:20:45.89          -2.8995913      -61.737397       1.2857627
2016-08-21/21:20:45.92          -2.8707656      -61.768903       1.2707541
2016-08-21/21:20:45.95          -2.8369049      -61.781468       1.2394618
2016-08-21/21:20:45.98          -2.8118335      -61.801960       1.2189821
2016-08-21/21:20:46.01          -2.7771497      -61.836985       1.2084444
2016-08-21/21:20:46.04          -2.7469927      -61.857441       1.1829834
2016-08-21/21:20:46.07          -2.7163050      -61.858972       1.1512710
2016-08-21/21:20:46.11          -2.6767260      -61.872685       1.1320234
2016-08-21/21:20:46.14          -2.6362038      -61.890233       1.1107301
2016-08-21/21:20:46.17          -2.6045727      -61.900475       1.0957938
2016-08-21/21:20:46.20          -2.5834647      -61.929476       1.0845953
2016-08-21/21:20:46.23          -2.5647089      -61.959132       1.0856343
2016-08-21/21:20:46.26          -2.5381127      -61.989337       1.0574621
2016-08-21/21:20:46.29          -2.5231284      -62.010571       1.0264290
2016-08-21/21:20:46.32          -2.4996322      -62.041175       1.0169209
2016-08-21/21:20:46.36          -2.4727282      -62.072497      0.99824346
2016-08-21/21:20:46.39          -2.4509908      -62.104228      0.97552001
2016-08-21/21:20:46.42          -2.4290388      -62.121316      0.95684693
2016-08-21/21:20:46.45          -2.4067869      -62.135174      0.92982657
2016-08-21/21:20:46.48          -2.3766104      -62.147666      0.91117274
2016-08-21/21:20:46.51          -2.3459405      -62.166920      0.87882302
2016-08-21/21:20:46.54          -2.3086571      -62.188400      0.87306219
2016-08-21/21:20:46.57          -2.2789405      -62.209215      0.86255260
2016-08-21/21:20:46.61          -2.2574579      -62.229764      0.83322481
2016-08-21/21:20:46.64          -2.2359002      -62.250468      0.81388822
2016-08-21/21:20:46.67          -2.2092005      -62.278228      0.79082650
2016-08-21/21:20:46.70          -2.1834488      -62.319328      0.76818847
2016-08-21/21:20:46.73          -2.1531137      -62.354153      0.75524725
2016-08-21/21:20:46.76          -2.1362420      -62.376139      0.72889335
2016-08-21/21:20:46.79          -2.1173843      -62.404377      0.70551759
2016-08-21/21:20:46.82          -2.1034724      -62.417857      0.68116858
2016-08-21/21:20:46.86          -2.0809353      -62.439263      0.65392367
2016-08-21/21:20:46.89          -2.0578600      -62.463261      0.63663507
2016-08-21/21:20:46.92          -2.0317099      -62.493304      0.62244305
2016-08-21/21:20:46.95          -2.0119343      -62.509781      0.60158803
2016-08-21/21:20:46.98          -1.9935606      -62.519459      0.58184015
2016-08-21/21:20:47.01          -1.9694172      -62.544304      0.56663354
2016-08-21/21:20:47.04          -1.9325128      -62.567834      0.55727435
2016-08-21/21:20:47.07          -1.9030183      -62.579722      0.55407319
2016-08-21/21:20:47.11          -1.8835256      -62.597862      0.53863675
2016-08-21/21:20:47.14          -1.8612117      -62.611382      0.52064790
2016-08-21/21:20:47.17          -1.8357257      -62.618769      0.50470241
2016-08-21/21:20:47.20          -1.8151311      -62.624911      0.47930511
2016-08-21/21:20:47.23          -1.7870463      -62.636427      0.46748143
2016-08-21/21:20:47.26          -1.7501215      -62.658398      0.45518523
2016-08-21/21:20:47.29          -1.7226359      -62.660238      0.43214497
2016-08-21/21:20:47.32          -1.7012012      -62.665744      0.40835638
2016-08-21/21:20:47.36          -1.6765956      -62.681769      0.38402553
2016-08-21/21:20:47.39          -1.6392102      -62.689535      0.37427964
2016-08-21/21:20:47.42          -1.6064028      -62.707911      0.37268974
2016-08-21/21:20:47.45          -1.5780998      -62.721439      0.36231402
2016-08-21/21:20:47.48          -1.5584598      -62.745784      0.35617789
2016-08-21/21:20:47.51          -1.5332547      -62.771494      0.34305880
2016-08-21/21:20:47.54          -1.5110193      -62.795638      0.32319704
2016-08-21/21:20:47.57          -1.4823780      -62.820508      0.29796525
2016-08-21/21:20:47.61          -1.4507434      -62.851279      0.26584256
2016-08-21/21:20:47.64          -1.4211512      -62.879466      0.23759637
2016-08-21/21:20:47.67          -1.3953296      -62.914863      0.20421379
2016-08-21/21:20:47.70          -1.3685458      -62.947149      0.17753676
2016-08-21/21:20:47.73          -1.3338177      -62.966271      0.14913938
2016-08-21/21:20:47.76          -1.2988951      -62.988966      0.12513330
2016-08-21/21:20:47.79          -1.2633328      -63.007975     0.099322594
2016-08-21/21:20:47.82          -1.2413493      -63.021470     0.073820466
2016-08-21/21:20:47.86          -1.2198710      -63.045890     0.061383612
2016-08-21/21:20:47.89          -1.1922812      -63.073737     0.050946089
2016-08-21/21:20:47.92          -1.1721656      -63.089270     0.035678319
2016-08-21/21:20:47.95          -1.1522803      -63.109227    0.0092381978
2016-08-21/21:20:47.98          -1.1250768      -63.124567    -0.029780857
2016-08-21/21:20:48.01          -1.1023061      -63.157220    -0.050371539
2016-08-21/21:20:48.04          -1.0754361      -63.177875    -0.077121517
2016-08-21/21:20:48.07          -1.0550281      -63.201463    -0.091637448
2016-08-21/21:20:48.11          -1.0217040      -63.213809     -0.11893321
2016-08-21/21:20:48.14         -0.99784705      -63.229611     -0.13682405
2016-08-21/21:20:48.17         -0.97090298      -63.239665     -0.16169565
2016-08-21/21:20:48.20         -0.94042448      -63.258203     -0.18350222
2016-08-21/21:20:48.23         -0.90816954      -63.274555     -0.19404932
2016-08-21/21:20:48.26         -0.88738036      -63.305294     -0.19977047
2016-08-21/21:20:48.29         -0.85642464      -63.335979     -0.21544752
2016-08-21/21:20:48.32         -0.82973499      -63.367617     -0.22159551
2016-08-21/21:20:48.36         -0.80005429      -63.394415     -0.24275894
2016-08-21/21:20:48.39         -0.78091009      -63.434573     -0.24847005
2016-08-21/21:20:48.42         -0.75064612      -63.472083     -0.25645223
2016-08-21/21:20:48.45         -0.74223254      -63.500541     -0.26734915
2016-08-21/21:20:48.48         -0.72442899      -63.530246     -0.27882302
2016-08-21/21:20:48.51         -0.70010855      -63.558729     -0.28959593
2016-08-21/21:20:48.54         -0.67440424      -63.567661     -0.30505174
2016-08-21/21:20:48.57         -0.65406454      -63.584180     -0.32081342
2016-08-21/21:20:48.61         -0.61909000      -63.586092     -0.35007097
2016-08-21/21:20:48.64         -0.59941604      -63.597126     -0.36921321
2016-08-21/21:20:48.67         -0.57515283      -63.607782     -0.38937369
2016-08-21/21:20:48.70         -0.55306202      -63.608103     -0.41789904
2016-08-21/21:20:48.73         -0.51291861      -63.620353     -0.43499257
2016-08-21/21:20:48.76         -0.48501863      -63.627320     -0.45316125
2016-08-21/21:20:48.79         -0.46683611      -63.643211     -0.47112559
2016-08-21/21:20:48.82         -0.44811721      -63.667590     -0.48982554
2016-08-21/21:20:48.86         -0.43704496      -63.669132     -0.50902142
2016-08-21/21:20:48.89         -0.42528188      -63.701473     -0.52320420
2016-08-21/21:20:48.92         -0.39817928      -63.727441     -0.53260866
2016-08-21/21:20:48.95         -0.36208124      -63.748044     -0.55040820
2016-08-21/21:20:48.98         -0.32931380      -63.768607     -0.57953483
2016-08-21/21:20:49.01         -0.30020897      -63.789038     -0.59604133
2016-08-21/21:20:49.04         -0.25978501      -63.809873     -0.61140806
2016-08-21/21:20:49.07         -0.22398164      -63.833172     -0.62182862
2016-08-21/21:20:49.11         -0.18654431      -63.847580     -0.63127474
2016-08-21/21:20:49.14         -0.15362716      -63.885065     -0.64296748
2016-08-21/21:20:49.17         -0.12457378      -63.897893     -0.66171489
2016-08-21/21:20:49.20        -0.099621381      -63.928108     -0.68596381
2016-08-21/21:20:49.23        -0.077444975      -63.954419     -0.70186121
2016-08-21/21:20:49.26        -0.045463425      -64.003686     -0.71604141
2016-08-21/21:20:49.29        -0.015067969      -64.037242     -0.75333935
2016-08-21/21:20:49.32        0.0083683267      -64.063142     -0.78159377
2016-08-21/21:20:49.36         0.034185547      -64.080421     -0.81530465
2016-08-21/21:20:49.39         0.067064483      -64.093706     -0.85816510
2016-08-21/21:20:49.42          0.11076926      -64.107043     -0.89592361
2016-08-21/21:20:49.45          0.14635032      -64.117620     -0.91592593
2016-08-21/21:20:49.48          0.17395342      -64.126789     -0.92768899
2016-08-21/21:20:49.51          0.20112159      -64.131954     -0.94236837
2016-08-21/21:20:49.54          0.22555554      -64.141343     -0.94546795
2016-08-21/21:20:49.57          0.24416131      -64.155880     -0.94883610
2016-08-21/21:20:49.61          0.27599791      -64.181814     -0.97072489
2016-08-21/21:20:49.64          0.30641987      -64.202510     -0.98859063
2016-08-21/21:20:49.67          0.33271276      -64.236763     -0.99733578
2016-08-21/21:20:49.70          0.35109863      -64.254701      -1.0138390
2016-08-21/21:20:49.73          0.37825179      -64.276533      -1.0310749
2016-08-21/21:20:49.76          0.41538817      -64.278105      -1.0601192
2016-08-21/21:20:49.79          0.45209694      -64.301504      -1.0894346
2016-08-21/21:20:49.82          0.47283827      -64.302172      -1.1156195
2016-08-21/21:20:49.86          0.50987316      -64.310004      -1.1328833
2016-08-21/21:20:49.89          0.52622596      -64.319432      -1.1348189
2016-08-21/21:20:49.92          0.54623407      -64.329524      -1.1483997
2016-08-21/21:20:49.95          0.57433788      -64.338551      -1.1651186
2016-08-21/21:20:49.98          0.60808750      -64.348564      -1.1797905
2016-08-21/21:20:50.01          0.63027763      -64.373347      -1.1986319
2016-08-21/21:20:50.04          0.64965830      -64.391493      -1.2240384
2016-08-21/21:20:50.07          0.66868315      -64.405759      -1.2423533
2016-08-21/21:20:50.11          0.70554434      -64.413879      -1.2786355
2016-08-21/21:20:50.14          0.72961526      -64.430213      -1.2980029
2016-08-21/21:20:50.17          0.76296804      -64.439028      -1.3321709
2016-08-21/21:20:50.20          0.78854712      -64.449473      -1.3546895
2016-08-21/21:20:50.23          0.81562925      -64.464762      -1.3722096
2016-08-21/21:20:50.26          0.84714146      -64.494976      -1.3837794
2016-08-21/21:20:50.29          0.88661594      -64.511511      -1.3980858
2016-08-21/21:20:50.32          0.93054180      -64.541410      -1.4093812
2016-08-21/21:20:50.36          0.97704508      -64.566256      -1.4217407
2016-08-21/21:20:50.39           1.0028732      -64.597575      -1.4314229
2016-08-21/21:20:50.42           1.0380011      -64.614930      -1.4461986
2016-08-21/21:20:50.45           1.0637863      -64.648852      -1.4509694
2016-08-21/21:20:50.48           1.0944127      -64.671589      -1.4673693
2016-08-21/21:20:50.51           1.1179261      -64.706842      -1.4804077
2016-08-21/21:20:50.54           1.1357125      -64.735585      -1.4938124
2016-08-21/21:20:50.57           1.1627517      -64.769108      -1.5109311
2016-08-21/21:20:50.61           1.1821481      -64.795931      -1.5320987
2016-08-21/21:20:50.64           1.1992286      -64.816477      -1.5637940
2016-08-21/21:20:50.67           1.2246211      -64.843282      -1.5773565
2016-08-21/21:20:50.70           1.2477598      -64.870378      -1.6011507
2016-08-21/21:20:50.73           1.2851171      -64.883178      -1.6235265
2016-08-21/21:20:50.76           1.3173938      -64.911611      -1.6454305
2016-08-21/21:20:50.79           1.3460109      -64.929163      -1.6628504
2016-08-21/21:20:50.82           1.3792474      -64.944261      -1.6852157
2016-08-21/21:20:50.86           1.4114265      -64.957486      -1.7116188
2016-08-21/21:20:50.89           1.4356728      -64.977418      -1.7265568
2016-08-21/21:20:50.92           1.4602749      -65.011447      -1.7414143
2016-08-21/21:20:50.95           1.4949688      -65.039404      -1.7655417
2016-08-21/21:20:50.98           1.5137595      -65.066809      -1.7907603
2016-08-21/21:20:51.01           1.5327774      -65.095695      -1.8155104
2016-08-21/21:20:51.04           1.5711665      -65.121637      -1.8247054
2016-08-21/21:20:51.07           1.6052097      -65.138185      -1.8415333
2016-08-21/21:20:51.11           1.6365061      -65.149254      -1.8529619
2016-08-21/21:20:51.14           1.6555499      -65.166281      -1.8563354
2016-08-21/21:20:51.17           1.6867886      -65.180992      -1.8608952
2016-08-21/21:20:51.20           1.7150832      -65.187184      -1.8634798
2016-08-21/21:20:51.23           1.7394988      -65.196112      -1.8675400
2016-08-21/21:20:51.26           1.7775729      -65.215576      -1.8745542
2016-08-21/21:20:51.29           1.8105340      -65.231821      -1.8924787
2016-08-21/21:20:51.32           1.8318726      -65.245544      -1.9229942
2016-08-21/21:20:51.36           1.8627764      -65.265125      -1.9477224
2016-08-21/21:20:51.39           1.8976590      -65.285939      -1.9755898
2016-08-21/21:20:51.42           1.9385229      -65.307771      -1.9938870
2016-08-21/21:20:51.45           1.9663962      -65.329444      -2.0184953
2016-08-21/21:20:51.48           2.0043572      -65.350363      -2.0325524
2016-08-21/21:20:51.51           2.0379429      -65.374175      -2.0431544
2016-08-21/21:20:51.54           2.0647891      -65.382107      -2.0504369
2016-08-21/21:20:51.57           2.0921718      -65.408214      -2.0522440
2016-08-21/21:20:51.61           2.1212411      -65.433034      -2.0508357
2016-08-21/21:20:51.64           2.1514320      -65.455572      -2.0532433
2016-08-21/21:20:51.67           2.1760607      -65.482135      -2.0603425
2016-08-21/21:20:51.70           2.2007205      -65.496417      -2.0785430
2016-08-21/21:20:51.73           2.2388900      -65.519867      -2.0901585
2016-08-21/21:20:51.76           2.2608530      -65.541171      -2.1133515
2016-08-21/21:20:51.79           2.2911690      -65.555920      -2.1304921
2016-08-21/21:20:51.82           2.3240531      -65.581761      -2.1522203
2016-08-21/21:20:51.86           2.3561070      -65.592108      -2.1720371
2016-08-21/21:20:51.89           2.3947130      -65.609361      -2.1879152
2016-08-21/21:20:51.92           2.4274772      -65.622074      -2.2102390
2016-08-21/21:20:51.95           2.4670845      -65.639021      -2.2359982
2016-08-21/21:20:51.98           2.5100311      -65.660370      -2.2640494
2016-08-21/21:20:52.01           2.5365437      -65.673192      -2.2915068
2016-08-21/21:20:52.04           2.5734174      -65.694340      -2.3056802
2016-08-21/21:20:52.07           2.6063828      -65.725202      -2.3300478
2016-08-21/21:20:52.11           2.6421926      -65.744999      -2.3472775
2016-08-21/21:20:52.14           2.6772686      -65.768894      -2.3717115
2016-08-21/21:20:52.17           2.7014408      -65.797416      -2.3923969
2016-08-21/21:20:52.20           2.7288291      -65.817727      -2.4149984
2016-08-21/21:20:52.23           2.7530807      -65.836160      -2.4328561
2016-08-21/21:20:52.26           2.7739672      -65.866857      -2.4509430
2016-08-21/21:20:52.29           2.8072453      -65.898799      -2.4658128
2016-08-21/21:20:52.32           2.8461945      -65.919970      -2.4887650
2016-08-21/21:20:52.36           2.8791746      -65.934187      -2.5105987
2016-08-21/21:20:52.39           2.9057561      -65.952559      -2.5397156
2016-08-21/21:20:52.42           2.9391302      -65.973374      -2.5537271
2016-08-21/21:20:52.45           2.9709421      -65.982789      -2.5730387
2016-08-21/21:20:52.48           2.9956260      -66.000323      -2.5753302
2016-08-21/21:20:52.51           3.0173364      -66.016315      -2.5843756
2016-08-21/21:20:52.54           3.0485538      -66.031597      -2.5879355
2016-08-21/21:20:52.57           3.0763932      -66.039264      -2.6050956
2016-08-21/21:20:52.61           3.0954571      -66.058653      -2.6259990
2016-08-21/21:20:52.64           3.1202038      -66.076951      -2.6487989
2016-08-21/21:20:52.67           3.1587806      -66.095283      -2.6627035
2016-08-21/21:20:52.70           3.1881496      -66.106231      -2.6778141
2016-08-21/21:20:52.73           3.2255719      -66.118719      -2.6911529
2016-08-21/21:20:52.76           3.2648413      -66.130256      -2.7127778
2016-08-21/21:20:52.79           3.3015120      -66.137687      -2.7385402
2016-08-21/21:20:52.82           3.3292866      -66.139315      -2.7550323
2016-08-21/21:20:52.86           3.3616052      -66.143171      -2.7676295
2016-08-21/21:20:52.89           3.3925794      -66.158021      -2.7697120
2016-08-21/21:20:52.92           3.4275793      -66.171000      -2.7808230
2016-08-21/21:20:52.95           3.4538110      -66.184987      -2.8038468
2016-08-21/21:20:52.98           3.4866985      -66.209334      -2.8285041
2016-08-21/21:20:53.01           3.5203374      -66.233456      -2.8605797
2016-08-21/21:20:53.04           3.5582031      -66.258743      -2.8982588
2016-08-21/21:20:53.07           3.5956026      -66.287392      -2.9150990
2016-08-21/21:20:53.11           3.6386810      -66.314951      -2.9338228
2016-08-21/21:20:53.14           3.6747598      -66.342843      -2.9502751
2016-08-21/21:20:53.17           3.7141339      -66.342751      -2.9720355
2016-08-21/21:20:53.20           3.7485352      -66.356313      -2.9872186
2016-08-21/21:20:53.23           3.7838639      -66.369328      -2.9907939
2016-08-21/21:20:53.26           3.8063783      -66.376582      -3.0014935
2016-08-21/21:20:53.29           3.8388924      -66.383493      -3.0106692
2016-08-21/21:20:53.32           3.8677778      -66.403259      -3.0166044
2016-08-21/21:20:53.36           3.8979031      -66.423170      -3.0339038
2016-08-21/21:20:53.39           3.9276275      -66.447205      -3.0508740
2016-08-21/21:20:53.42           3.9572503      -66.472183      -3.0758777
2016-08-21/21:20:53.45           3.9915406      -66.501807      -3.1045460
2016-08-21/21:20:53.48           4.0234500      -66.524406      -3.1232422
2016-08-21/21:20:53.51           4.0582108      -66.551039      -3.1402775
2016-08-21/21:20:53.54           4.0985689      -66.571574      -3.1565629
2016-08-21/21:20:53.57           4.1326196      -66.595844      -3.1711006
2016-08-21/21:20:53.61           4.1694671      -66.617065      -3.1852532
2016-08-21/21:20:53.64           4.2073599      -66.640674      -3.1943804
2016-08-21/21:20:53.67           4.2425196      -66.653000      -3.2189320
2016-08-21/21:20:53.70           4.2757041      -66.678959      -3.2330966
2016-08-21/21:20:53.73           4.3027544      -66.703049      -3.2463204
2016-08-21/21:20:53.76           4.3296238      -66.723068      -3.2649410
2016-08-21/21:20:53.79           4.3548898      -66.748878      -3.2903896
2016-08-21/21:20:53.82           4.3903421      -66.778414      -3.3089218
2016-08-21/21:20:53.86           4.4133907      -66.807222      -3.3296781
2016-08-21/21:20:53.89           4.4362973      -66.814780      -3.3543163
2016-08-21/21:20:53.92           4.4627528      -66.829260      -3.3788004
2016-08-21/21:20:53.95           4.4792865      -66.849100      -3.4074452
2016-08-21/21:20:53.98           4.5131906      -66.851621      -3.4268170
2016-08-21/21:20:54.01           4.5446878      -66.863776      -3.4387291
2016-08-21/21:20:54.04           4.5857671      -66.870559      -3.4540097
2016-08-21/21:20:54.07           4.6187501      -66.888579      -3.4589492
2016-08-21/21:20:54.11           4.6446426      -66.892243      -3.4651727
2016-08-21/21:20:54.14           4.6755339      -66.901087      -3.4665528
2016-08-21/21:20:54.17           4.7072847      -66.922847      -3.4747261
2016-08-21/21:20:54.20           4.7357736      -66.940809      -3.4696225
2016-08-21/21:20:54.23           4.7625921      -66.968703      -3.4634746
2016-08-21/21:20:54.26           4.7898722      -67.003447      -3.4709804
2016-08-21/21:20:54.29           4.8256584      -67.032503      -3.4829532
2016-08-21/21:20:54.32           4.8573509      -67.062300      -3.4978607
2016-08-21/21:20:54.36           4.9011229      -67.066994      -3.5207929
2016-08-21/21:20:54.39           4.9391173      -67.083391      -3.5436638
2016-08-21/21:20:54.42           4.9823673      -67.094192      -3.5723320
2016-08-21/21:20:54.45           5.0258116      -67.093950      -3.5901650
2016-08-21/21:20:54.48           5.0697745      -67.102196      -3.6086863
2016-08-21/21:20:54.51           5.1168839      -67.106892      -3.6202928
2016-08-21/21:20:54.54           5.1468861      -67.113209      -3.6391722
2016-08-21/21:20:54.57           5.1722519      -67.122994      -3.6511279
2016-08-21/21:20:54.61           5.2041618      -67.144098      -3.6727366
2016-08-21/21:20:54.64           5.2270778      -67.160330      -3.6931193
2016-08-21/21:20:54.67           5.2642123      -67.177909      -3.7165965
2016-08-21/21:20:54.70           5.2908679      -67.194427      -3.7396003
2016-08-21/21:20:54.73           5.3224603      -67.233827      -3.7582636
2016-08-21/21:20:54.76           5.3540950      -67.250788      -3.7952587
2016-08-21/21:20:54.79           5.3938000      -67.263845      -3.8188309
2016-08-21/21:20:54.82           5.4390602      -67.283574      -3.8295382
2016-08-21/21:20:54.86           5.4834830      -67.293252      -3.8500228
2016-08-21/21:20:54.89           5.5109578      -67.305752      -3.8558151
2016-08-21/21:20:54.92           5.5476330      -67.335824      -3.8531931
2016-08-21/21:20:54.95           5.5748380      -67.364031      -3.8609682
2016-08-21/21:20:54.98           5.6150046      -67.388695      -3.8793158
2016-08-21/21:20:55.01           5.6476820      -67.413307      -3.8914270
2016-08-21/21:20:55.04           5.6795083      -67.448753      -3.8979408
2016-08-21/21:20:55.07           5.7105059      -67.483812      -3.9080229
2016-08-21/21:20:55.11           5.7460581      -67.510393      -3.9223906
2016-08-21/21:20:55.14           5.7692843      -67.541777      -3.9406453
2016-08-21/21:20:55.17           5.8126548      -67.559273      -3.9589635
2016-08-21/21:20:55.20           5.8486328      -67.570518      -3.9828444
2016-08-21/21:20:55.23           5.8890681      -67.593571      -4.0066074
2016-08-21/21:20:55.26           5.9173933      -67.619006      -4.0191754
2016-08-21/21:20:55.29           5.9531016      -67.631362      -4.0386162
2016-08-21/21:20:55.32           5.9940602      -67.638645      -4.0628779
2016-08-21/21:20:55.36           6.0343403      -67.641492      -4.0885732
2016-08-21/21:20:55.39           6.0661904      -67.645373      -4.1186535
2016-08-21/21:20:55.42           6.1079543      -67.664258      -4.1301722
2016-08-21/21:20:55.45           6.1359908      -67.682170      -4.1425516
2016-08-21/21:20:55.48           6.1662677      -67.705211      -4.1563418
2016-08-21/21:20:55.51           6.1931101      -67.730042      -4.1560434
2016-08-21/21:20:55.54           6.2217738      -67.745315      -4.1682818
2016-08-21/21:20:55.57           6.2491804      -67.765878      -4.1807968
2016-08-21/21:20:55.61           6.2819904      -67.786980      -4.1897790
2016-08-21/21:20:55.64           6.3073179      -67.811934      -4.2071271
2016-08-21/21:20:55.67           6.3440545      -67.837384      -4.2133459
2016-08-21/21:20:55.70           6.3807686      -67.844540      -4.2300409
2016-08-21/21:20:55.73           6.4188096      -67.851942      -4.2481034
2016-08-21/21:20:55.76           6.4587569      -67.850380      -4.2677272
2016-08-21/21:20:55.79           6.4968839      -67.848196      -4.2820196
2016-08-21/21:20:55.82           6.5378968      -67.867309      -4.2861295
2016-08-21/21:20:55.86           6.5743010      -67.878155      -4.2934644
2016-08-21/21:20:55.89           6.6009977      -67.896357      -4.3034881
2016-08-21/21:20:55.92           6.6351005      -67.910116      -4.3161382
2016-08-21/21:20:55.95           6.6655892      -67.935173      -4.3284688
2016-08-21/21:20:55.98           6.7062731      -67.967343      -4.3494566
2016-08-21/21:20:56.01           6.7474327      -68.000926      -4.3724415
2016-08-21/21:20:56.04           6.7900840      -68.039846      -4.3894295
2016-08-21/21:20:56.07           6.8318614      -68.061640      -4.4175171
2016-08-21/21:20:56.11           6.8685140      -68.066679      -4.4481452
2016-08-21/21:20:56.14           6.9106127      -68.089513      -4.4667339
2016-08-21/21:20:56.17           6.9565640      -68.101501      -4.4871308
2016-08-21/21:20:56.20           6.9985512      -68.121386      -4.4991523
2016-08-21/21:20:56.23           7.0364370      -68.132352      -4.5203246
2016-08-21/21:20:56.26           7.0613026      -68.144716      -4.5448528
2016-08-21/21:20:56.29           7.0921810      -68.156522      -4.5627649
2016-08-21/21:20:56.32           7.1278636      -68.173877      -4.5948347
2016-08-21/21:20:56.36           7.1665141      -68.202935      -4.6129345
2016-08-21/21:20:56.39           7.2073400      -68.231590      -4.6308098
2016-08-21/21:20:56.42           7.2449288      -68.249644      -4.6582087
2016-08-21/21:20:56.45           7.2699618      -68.276764      -4.6691372
2016-08-21/21:20:56.48           7.3004463      -68.291669      -4.6886653
2016-08-21/21:20:56.51           7.3346234      -68.309958      -4.7049213
2016-08-21/21:20:56.54           7.3811391      -68.319016      -4.7036921
2016-08-21/21:20:56.57           7.4115498      -68.348226      -4.7081371
2016-08-21/21:20:56.61           7.4381225      -68.353847      -4.7178105
2016-08-21/21:20:56.64           7.4672022      -68.363496      -4.7333419
2016-08-21/21:20:56.67           7.5003479      -68.397704      -4.7441415
2016-08-21/21:20:56.70           7.5353401      -68.416901      -4.7558429
2016-08-21/21:20:56.73           7.5804404      -68.429055      -4.7788179
2016-08-21/21:20:56.76           7.6223174      -68.459071      -4.7936189
2016-08-21/21:20:56.79           7.6566876      -68.470742      -4.8126720
2016-08-21/21:20:56.82           7.6895891      -68.485191      -4.8344489
2016-08-21/21:20:56.86           7.7342467      -68.484223      -4.8656033
2016-08-21/21:20:56.89           7.7678674      -68.496102      -4.8772462
2016-08-21/21:20:56.92           7.8052535      -68.506724      -4.8944702
2016-08-21/21:20:56.95           7.8406883      -68.505652      -4.9030750
2016-08-21/21:20:56.98           7.8793662      -68.518585      -4.9177251
2016-08-21/21:20:57.01           7.9134413      -68.532910      -4.9293847
2016-08-21/21:20:57.04           7.9581572      -68.534080      -4.9466090
2016-08-21/21:20:57.07           7.9958214      -68.552238      -4.9640063
2016-08-21/21:20:57.11           8.0260020      -68.569817      -4.9761414
2016-08-21/21:20:57.14           8.0508020      -68.591049      -4.9739337
2016-08-21/21:20:57.17           8.0907806      -68.615438      -4.9807752
2016-08-21/21:20:57.20           8.1249525      -68.642901      -4.9917789
2016-08-21/21:20:57.23           8.1646601      -68.662660      -5.0149997
2016-08-21/21:20:57.26           8.1979840      -68.681121      -5.0338375
2016-08-21/21:20:57.29           8.2401831      -68.692366      -5.0525892
2016-08-21/21:20:57.32           8.2771565      -68.716786      -5.0632275
2016-08-21/21:20:57.36           8.3220324      -68.723057      -5.0730759
2016-08-21/21:20:57.39           8.3702279      -68.738699      -5.0978345
2016-08-21/21:20:57.42           8.4274881      -68.750663      -5.1180859
2016-08-21/21:20:57.45           8.4637961      -68.770137      -5.1311536
2016-08-21/21:20:57.48           8.5072433      -68.776619      -5.1486430
2016-08-21/21:20:57.51           8.5384461      -68.788478      -5.1590200
2016-08-21/21:20:57.54           8.5697658      -68.802785      -5.1769441
2016-08-21/21:20:57.57           8.6019825      -68.826938      -5.2075292
2016-08-21/21:20:57.61           8.6351776      -68.838276      -5.2376670
2016-08-21/21:20:57.64           8.6737969      -68.872358      -5.2683711
2016-08-21/21:20:57.67           8.7095641      -68.898993      -5.2851743
2016-08-21/21:20:57.70           8.7379214      -68.924345      -5.3201736
2016-08-21/21:20:57.73           8.7848908      -68.943237      -5.3491258
2016-08-21/21:20:57.76           8.8188638      -68.967701      -5.3635526
2016-08-21/21:20:57.79           8.8655003      -68.982156      -5.3864323
2016-08-21/21:20:57.82           8.9073958      -68.996582      -5.3967965
2016-08-21/21:20:57.86           8.9494340      -69.017122      -5.3978102
2016-08-21/21:20:57.89           8.9817928      -69.033304      -5.4116800
2016-08-21/21:20:57.92           9.0153622      -69.047288      -5.4193726
2016-08-21/21:20:57.95           9.0476095      -69.064444      -5.4412697
2016-08-21/21:20:57.98           9.0839363      -69.081890      -5.4582610
2016-08-21/21:20:58.01           9.1146890      -69.103375      -5.4799221
2016-08-21/21:20:58.04           9.1575092      -69.125089      -5.5078685
2016-08-21/21:20:58.07           9.1942330      -69.142865      -5.5388234
2016-08-21/21:20:58.11           9.2369936      -69.158533      -5.5661122
2016-08-21/21:20:58.14           9.2758602      -69.158665      -5.6053825
2016-08-21/21:20:58.17           9.3154709      -69.173971      -5.6249912
2016-08-21/21:20:58.20           9.3566609      -69.185523      -5.6338494
2016-08-21/21:20:58.23           9.3951477      -69.190016      -5.6402921
2016-08-21/21:20:58.26           9.4389397      -69.205155      -5.6459850
2016-08-21/21:20:58.29           9.4788398      -69.223543      -5.6521526
2016-08-21/21:20:58.32           9.5066237      -69.229425      -5.6731993
2016-08-21/21:20:58.36           9.5444297      -69.243082      -5.6894415
2016-08-21/21:20:58.39           9.5814322      -69.264467      -5.7059697
2016-08-21/21:20:58.42           9.6170778      -69.306449      -5.7056829
2016-08-21/21:20:58.45           9.6519054      -69.328241      -5.7224389
2016-08-21/21:20:58.48           9.6793822      -69.341218      -5.7496907
2016-08-21/21:20:58.51           9.7124498      -69.368427      -5.7617684
2016-08-21/21:20:58.54           9.7473889      -69.379600      -5.7767383
2016-08-21/21:20:58.57           9.7796593      -69.381656      -5.7932389
2016-08-21/21:20:58.61           9.8217028      -69.401196      -5.7962156
2016-08-21/21:20:58.64           9.8604322      -69.424941      -5.7926475
2016-08-21/21:20:58.67           9.9042883      -69.435984      -5.8062247
2016-08-21/21:20:58.70           9.9429206      -69.440894      -5.8241651
2016-08-21/21:20:58.73           9.9904837      -69.454292      -5.8364279
2016-08-21/21:20:58.76           10.040061      -69.480992      -5.8443430
2016-08-21/21:20:58.79           10.084504      -69.495906      -5.8674594
2016-08-21/21:20:58.82           10.117138      -69.519658      -5.8815002
2016-08-21/21:20:58.86           10.158336      -69.543801      -5.9006823
2016-08-21/21:20:58.89           10.194832      -69.556713      -5.9165598
2016-08-21/21:20:58.92           10.233685      -69.576703      -5.9423696
2016-08-21/21:20:58.95           10.277630      -69.601401      -5.9543002
2016-08-21/21:20:58.98           10.321783      -69.618959      -5.9700175
2016-08-21/21:20:59.01           10.363524      -69.636471      -5.9844828
2016-08-21/21:20:59.04           10.403442      -69.638515      -6.0197191
2016-08-21/21:20:59.07           10.447177      -69.641934      -6.0456157
2016-08-21/21:20:59.11           10.498521      -69.653076      -6.0654436
2016-08-21/21:20:59.14           10.541175      -69.665832      -6.0861903
2016-08-21/21:20:59.17           10.577159      -69.692476      -6.1054575
2016-08-21/21:20:59.20           10.613951      -69.711394      -6.1244481
2016-08-21/21:20:59.23           10.638656      -69.725406      -6.1560126
2016-08-21/21:20:59.26           10.671678      -69.739875      -6.1902561
2016-08-21/21:20:59.29           10.708217      -69.753166      -6.2276159
2016-08-21/21:20:59.32           10.750377      -69.778630      -6.2537279
2016-08-21/21:20:59.36           10.799052      -69.812529      -6.2728964
2016-08-21/21:20:59.39           10.833366      -69.829309      -6.3045694
2016-08-21/21:20:59.42           10.877011      -69.850966      -6.3299329
2016-08-21/21:20:59.45           10.927244      -69.854225      -6.3531753
2016-08-21/21:20:59.48           10.967570      -69.866999      -6.3626552
2016-08-21/21:20:59.51           11.012015      -69.878005      -6.3711859
2016-08-21/21:20:59.54           11.051960      -69.889926      -6.3677024
2016-08-21/21:20:59.57           11.076418      -69.909710      -6.3759592
2016-08-21/21:20:59.61           11.108772      -69.931150      -6.3699679
2016-08-21/21:20:59.64           11.135045      -69.941934      -6.3898027
2016-08-21/21:20:59.67           11.170508      -69.950986      -6.4136674
2016-08-21/21:20:59.70           11.209012      -69.967087      -6.4324041
2016-08-21/21:20:59.73           11.242110      -69.991787      -6.4493916
2016-08-21/21:20:59.76           11.278871      -69.996944      -6.4925066
2016-08-21/21:20:59.79           11.316080      -70.001618      -6.5190777
2016-08-21/21:20:59.82           11.350276      -70.006834      -6.5484600
2016-08-21/21:20:59.86           11.408254      -70.015318      -6.5605438
2016-08-21/21:20:59.89           11.447095      -70.013150      -6.5822820
2016-08-21/21:20:59.92           11.499546      -70.019156      -6.5893699
2016-08-21/21:20:59.95           11.545723      -70.045084      -6.5880864
2016-08-21/21:20:59.98           11.579718      -70.043852      -6.6053328
2016-08-21/21:21:00.01           11.635297      -70.054714      -6.6337053
2016-08-21/21:21:00.04           11.681684      -70.073507      -6.6362200
2016-08-21/21:21:00.07           11.725006      -70.099368      -6.6512051
2016-08-21/21:21:00.11           11.774435      -70.119016      -6.6704156
2016-08-21/21:21:00.14           11.797650      -70.132932      -6.6881204
2016-08-21/21:21:00.17           11.829634      -70.159391      -6.7022561
2016-08-21/21:21:00.20           11.858334      -70.169227      -6.7253067
2016-08-21/21:21:00.23           11.888426      -70.171766      -6.7420371
2016-08-21/21:21:00.26           11.926612      -70.192057      -6.7504037
2016-08-21/21:21:00.29           11.961878      -70.203807      -6.7568549
2016-08-21/21:21:00.32           12.005318      -70.209415      -6.7763257
2016-08-21/21:21:00.36           12.049367      -70.223046      -6.7874305
2016-08-21/21:21:00.39           12.089814      -70.237303      -6.8064132
2016-08-21/21:21:00.42           12.144672      -70.246835      -6.8303311
2016-08-21/21:21:00.45           12.191297      -70.269033      -6.8508808
2016-08-21/21:21:00.48           12.237632      -70.293856      -6.8640274
2016-08-21/21:21:00.51           12.286678      -70.315597      -6.8868227
2016-08-21/21:21:00.54           12.332771      -70.343424      -6.9140578
2016-08-21/21:21:00.57           12.369902      -70.364821      -6.9430333
2016-08-21/21:21:00.61           12.412509      -70.391781      -6.9710890
2016-08-21/21:21:00.64           12.449271      -70.414743      -7.0046338
2016-08-21/21:21:00.67           12.496407      -70.435814      -7.0320985
2016-08-21/21:21:00.70           12.534510      -70.464189      -7.0471559
2016-08-21/21:21:00.73           12.591865      -70.468156      -7.0831695
2016-08-21/21:21:00.76           12.640695      -70.478797      -7.1127132
2016-08-21/21:21:00.79           12.693338      -70.500438      -7.1266517
2016-08-21/21:21:00.82           12.730594      -70.507768      -7.1382899
2016-08-21/21:21:00.86           12.771342      -70.515462      -7.1500823
2016-08-21/21:21:00.89           12.806420      -70.532834      -7.1556861
2016-08-21/21:21:00.92           12.843908      -70.541135      -7.1678252
2016-08-21/21:21:00.95           12.876433      -70.560987      -7.1772414
2016-08-21/21:21:00.98           12.919553      -70.574244      -7.2019166
2016-08-21/21:21:01.01           12.962850      -70.592053      -7.2201960
2016-08-21/21:21:01.04           12.997038      -70.606470      -7.2443014
2016-08-21/21:21:01.07           13.037804      -70.606974      -7.2799066
2016-08-21/21:21:01.11           13.094361      -70.614725      -7.3016092
2016-08-21/21:21:01.14           13.142594      -70.631649      -7.3143769
2016-08-21/21:21:01.17           13.193195      -70.623816      -7.3393101
2016-08-21/21:21:01.20           13.241113      -70.626650      -7.3522759
2016-08-21/21:21:01.23           13.278424      -70.639540      -7.3655319
2016-08-21/21:21:01.26           13.318956      -70.654387      -7.3735239
2016-08-21/21:21:01.29           13.346855      -70.667529      -7.3832395
2016-08-21/21:21:01.32           13.387726      -70.694937      -7.3939900
2016-08-21/21:21:01.36           13.433461      -70.719895      -7.4121823
2016-08-21/21:21:01.39           13.475772      -70.740395      -7.4381118
2016-08-21/21:21:01.42           13.514245      -70.760561      -7.4714082
2016-08-21/21:21:01.45           13.555394      -70.785871      -7.4885759
2016-08-21/21:21:01.48           13.597832      -70.804359      -7.5084452
2016-08-21/21:21:01.51           13.642666      -70.805680      -7.5381686
2016-08-21/21:21:01.54           13.682948      -70.805306      -7.5708063
2016-08-21/21:21:01.57           13.731570      -70.800912      -7.5925265
2016-08-21/21:21:01.61           13.785450      -70.790971      -7.6200796
2016-08-21/21:21:01.64           13.818993      -70.805111      -7.6277537
2016-08-21/21:21:01.67           13.858775      -70.823106      -7.6448848
2016-08-21/21:21:01.70           13.905645      -70.832222      -7.6586033
2016-08-21/21:21:01.73           13.949047      -70.860642      -7.6811039
2016-08-21/21:21:01.76           13.988085      -70.881769      -7.7073756
2016-08-21/21:21:01.79           14.036567      -70.906771      -7.7193062
2016-08-21/21:21:01.82           14.090357      -70.932277      -7.7377113
2016-08-21/21:21:01.86           14.126308      -70.967167      -7.7536160
2016-08-21/21:21:01.89           14.163043      -70.996376      -7.7653211
2016-08-21/21:21:01.92           14.208817      -71.008663      -7.7957112
2016-08-21/21:21:01.95           14.250211      -71.023803      -7.8226083
2016-08-21/21:21:01.98           14.295547      -71.032631      -7.8549558
2016-08-21/21:21:02.01           14.336872      -71.051864      -7.8739590
2016-08-21/21:21:02.04           14.386466      -71.074633      -7.8897198
2016-08-21/21:21:02.07           14.431109      -71.098807      -7.9100029
2016-08-21/21:21:02.11           14.464518      -71.123087      -7.9204164
2016-08-21/21:21:02.14           14.517460      -71.148755      -7.9414009
2016-08-21/21:21:02.17           14.551867      -71.172299      -7.9626928
2016-08-21/21:21:02.20           14.580938      -71.187757      -7.9798363
2016-08-21/21:21:02.23           14.618684      -71.211750      -7.9888069
2016-08-21/21:21:02.26           14.648890      -71.242182      -8.0011813
2016-08-21/21:21:02.29           14.691447      -71.242914      -8.0431141
2016-08-21/21:21:02.32           14.739602      -71.247698      -8.0770893
2016-08-21/21:21:02.36           14.780023      -71.255400      -8.1188881
2016-08-21/21:21:02.39           14.832838      -71.273476      -8.1521974
2016-08-21/21:21:02.42           14.874523      -71.264322      -8.1815089
2016-08-21/21:21:02.45           14.922644      -71.271157      -8.2115356
2016-08-21/21:21:02.48           14.973507      -71.279035      -8.2333169
2016-08-21/21:21:02.51           15.009795      -71.286572      -8.2575483
2016-08-21/21:21:02.54           15.051017      -71.293729      -8.2752849
2016-08-21/21:21:02.57           15.082241      -71.315978      -8.2683858
2016-08-21/21:21:02.61           15.114283      -71.342071      -8.2734733
2016-08-21/21:21:02.64           15.153778      -71.361198      -8.2861577
2016-08-21/21:21:02.67           15.187643      -71.360087      -8.3134379
2016-08-21/21:21:02.70           15.227760      -71.389167      -8.3362764
2016-08-21/21:21:02.73           15.270833      -71.403045      -8.3599743
2016-08-21/21:21:02.76           15.315257      -71.424763      -8.3827189
2016-08-21/21:21:02.79           15.368032      -71.432823      -8.4008279
2016-08-21/21:21:02.82           15.412080      -71.435417      -8.4211884
2016-08-21/21:21:02.86           15.462924      -71.452944      -8.4367011
2016-08-21/21:21:02.89           15.503247      -71.463327      -8.4511115
2016-08-21/21:21:02.92           15.549590      -71.473130      -8.4589172
2016-08-21/21:21:02.95           15.592545      -71.494166      -8.4688081
2016-08-21/21:21:02.98           15.625732      -71.515990      -8.4816818
2016-08-21/21:21:03.01           15.657492      -71.546658      -8.4978959
2016-08-21/21:21:03.04           15.691377      -71.570872      -8.5132562
2016-08-21/21:21:03.07           15.727850      -71.590565      -8.5287586
2016-08-21/21:21:03.11           15.778404      -71.622292      -8.5491079
2016-08-21/21:21:03.14           15.821672      -71.630082      -8.5746555
2016-08-21/21:21:03.17           15.861003      -71.643671      -8.5957303
2016-08-21/21:21:03.20           15.889403      -71.662841      -8.6110231
2016-08-21/21:21:03.23           15.934542      -71.682469      -8.6226535
2016-08-21/21:21:03.26           15.985515      -71.697993      -8.6321171
2016-08-21/21:21:03.29           16.037232      -71.701267      -8.6377417
2016-08-21/21:21:03.32           16.085006      -71.722428      -8.6501435
2016-08-21/21:21:03.36           16.132246      -71.748718      -8.6701966
2016-08-21/21:21:03.39           16.173413      -71.776189      -8.6734046
2016-08-21/21:21:03.42           16.208711      -71.812782      -8.6913820
2016-08-21/21:21:03.45           16.251620      -71.838858      -8.7138664
2016-08-21/21:21:03.48           16.296709      -71.864026      -8.7371042
2016-08-21/21:21:03.51           16.327154      -71.884327      -8.7592060
2016-08-21/21:21:03.54           16.360707      -71.907074      -8.7850443
2016-08-21/21:21:03.57           16.403538      -71.931616      -8.8204870
2016-08-21/21:21:03.61           16.448921      -71.944567      -8.8574128
2016-08-21/21:21:03.64           16.485517      -71.956130      -8.8886987
2016-08-21/21:21:03.67           16.523712      -71.957254      -8.9320858
2016-08-21/21:21:03.70           16.568650      -71.947069      -8.9620685
2016-08-21/21:21:03.73           16.613071      -71.958711      -8.9920652
2016-08-21/21:21:03.76           16.661802      -71.972102      -9.0166803
2016-08-21/21:21:03.79           16.704357      -71.986656      -9.0344429
2016-08-21/21:21:03.82           16.736657      -71.992990      -9.0555487
2016-08-21/21:21:03.86           16.766942      -72.004777      -9.0694725
2016-08-21/21:21:03.89           16.797340      -72.016064      -9.0743887
2016-08-21/21:21:03.92           16.844080      -72.033384      -9.0947868
2016-08-21/21:21:03.95           16.885119      -72.061892      -9.1060009
2016-08-21/21:21:03.98           16.933243      -72.093619      -9.1250619
2016-08-21/21:21:04.01           16.979800      -72.104442      -9.1333487
2016-08-21/21:21:04.04           17.024454      -72.114087      -9.1472921
2016-08-21/21:21:04.07           17.070709      -72.113296      -9.1733422
2016-08-21/21:21:04.11           17.122937      -72.123578      -9.1825396
2016-08-21/21:21:04.14           17.162785      -72.140697      -9.1916227
2016-08-21/21:21:04.17           17.202835      -72.151710      -9.2025533
2016-08-21/21:21:04.20           17.230196      -72.164578      -9.2082929
2016-08-21/21:21:04.23           17.266579      -72.170699      -9.2254705
2016-08-21/21:21:04.26           17.294416      -72.193086      -9.2298645
2016-08-21/21:21:04.29           17.335155      -72.209488      -9.2598195
2016-08-21/21:21:04.32           17.379231      -72.226826      -9.2764759
2016-08-21/21:21:04.36           17.427558      -72.260560      -9.2940461
2016-08-21/21:21:04.39           17.479336      -72.279495      -9.3164601
2016-08-21/21:21:04.42           17.533663      -72.296457      -9.3340836
2016-08-21/21:21:04.45           17.581676      -72.308007      -9.3552200
2016-08-21/21:21:04.48           17.635005      -72.299380      -9.3758989
2016-08-21/21:21:04.51           17.680237      -72.300860      -9.3881118
2016-08-21/21:21:04.54           17.725891      -72.297710      -9.4016819
2016-08-21/21:21:04.57           17.771901      -72.311718      -9.3990935
2016-08-21/21:21:04.61           17.801081      -72.324249      -9.4121277
2016-08-21/21:21:04.64           17.833654      -72.343256      -9.4134774
2016-08-21/21:21:04.67           17.868181      -72.362871      -9.4326288
2016-08-21/21:21:04.70           17.906970      -72.378178      -9.4457715
2016-08-21/21:21:04.73           17.949366      -72.395326      -9.4685788
2016-08-21/21:21:04.76           17.992740      -72.430488      -9.4906709
2016-08-21/21:21:04.79           18.043668      -72.458704      -9.5103685
2016-08-21/21:21:04.82           18.086866      -72.478250      -9.5256605
2016-08-21/21:21:04.86           18.129712      -72.497847      -9.5484749
2016-08-21/21:21:04.89           18.174902      -72.512976      -9.5689722
2016-08-21/21:21:04.92           18.225736      -72.511891      -9.5960663
2016-08-21/21:21:04.95           18.288009      -72.527941      -9.6043931
2016-08-21/21:21:04.98           18.338876      -72.542024      -9.6267945
2016-08-21/21:21:05.01           18.393098      -72.565126      -9.6325709
2016-08-21/21:21:05.04           18.445473      -72.592090      -9.6466007
2016-08-21/21:21:05.07           18.488432      -72.619789      -9.6560864
2016-08-21/21:21:05.11           18.541321      -72.636530      -9.6823359
2016-08-21/21:21:05.14           18.586057      -72.649229      -9.7028277
2016-08-21/21:21:05.17           18.639924      -72.663790      -9.7204498
2016-08-21/21:21:05.20           18.678573      -72.689753      -9.7353237
2016-08-21/21:21:05.23           18.706834      -72.700426      -9.7648970
2016-08-21/21:21:05.26           18.751324      -72.713183      -9.7829154
2016-08-21/21:21:05.29           18.798570      -72.728444      -9.8121976
2016-08-21/21:21:05.32           18.834284      -72.738787      -9.8265440
2016-08-21/21:21:05.36           18.885729      -72.727510      -9.8558668
2016-08-21/21:21:05.39           18.931148      -72.734530      -9.8821688
2016-08-21/21:21:05.42           18.977649      -72.739364      -9.8898398
2016-08-21/21:21:05.45           19.018901      -72.740112      -9.8979504
2016-08-21/21:21:05.48           19.072056      -72.752806      -9.9121007
2016-08-21/21:21:05.51           19.115320      -72.765316      -9.9187474
2016-08-21/21:21:05.54           19.148374      -72.784256      -9.9250402
2016-08-21/21:21:05.57           19.184213      -72.784487      -9.9366749
2016-08-21/21:21:05.61           19.225732      -72.792266      -9.9458885
2016-08-21/21:21:05.64           19.259738      -72.813048      -9.9581145
2016-08-21/21:21:05.67           19.307553      -72.818664      -9.9661673
2016-08-21/21:21:05.70           19.352555      -72.829821      -9.9920875
2016-08-21/21:21:05.73           19.397700      -72.838437      -10.012943
2016-08-21/21:21:05.76           19.438991      -72.836659      -10.025985
2016-08-21/21:21:05.79           19.490844      -72.836995      -10.027530
2016-08-21/21:21:05.82           19.543825      -72.834591      -10.033899
2016-08-21/21:21:05.86           19.599251      -72.847409      -10.036825
2016-08-21/21:21:05.89           19.650912      -72.855340      -10.056014
2016-08-21/21:21:05.92           19.698608      -72.879178      -10.063424
2016-08-21/21:21:05.95           19.735864      -72.908478      -10.069981
2016-08-21/21:21:05.98           19.767755      -72.934209      -10.085985
2016-08-21/21:21:06.01           19.810474      -72.962984      -10.113465
2016-08-21/21:21:06.04           19.855662      -72.994859      -10.126277
2016-08-21/21:21:06.07           19.896352      -73.012893      -10.153249
2016-08-21/21:21:06.11           19.944812      -73.034561      -10.172019
2016-08-21/21:21:06.14           19.986489      -73.049901      -10.191348
2016-08-21/21:21:06.17           20.031848      -73.058017      -10.193188
2016-08-21/21:21:06.20           20.075091      -73.062979      -10.202166
2016-08-21/21:21:06.23           20.119410      -73.076845      -10.205711
2016-08-21/21:21:06.26           20.174734      -73.095774      -10.196780
2016-08-21/21:21:06.29           20.222429      -73.108527      -10.190984
2016-08-21/21:21:06.32           20.263349      -73.116442      -10.205244
2016-08-21/21:21:06.36           20.306679      -73.141607      -10.212102
2016-08-21/21:21:06.39           20.350331      -73.162155      -10.230331
2016-08-21/21:21:06.42           20.395175      -73.184499      -10.256968
2016-08-21/21:21:06.45           20.439351      -73.211517      -10.279765
2016-08-21/21:21:06.48           20.484691      -73.214072      -10.302469
2016-08-21/21:21:06.51           20.525334      -73.217483      -10.333153
2016-08-21/21:21:06.54           20.576300      -73.224549      -10.369374
2016-08-21/21:21:06.57           20.629301      -73.231256      -10.392902
2016-08-21/21:21:06.61           20.691455      -73.238304      -10.416522
2016-08-21/21:21:06.64           20.741847      -73.241955      -10.442250
2016-08-21/21:21:06.67           20.789180      -73.248699      -10.465844
2016-08-21/21:21:06.70           20.837411      -73.258327      -10.470926
2016-08-21/21:21:06.73           20.890389      -73.266061      -10.492477
2016-08-21/21:21:06.76           20.939281      -73.282125      -10.514602
2016-08-21/21:21:06.79           20.990681      -73.298745      -10.527000
2016-08-21/21:21:06.82           21.029648      -73.299463      -10.546324
2016-08-21/21:21:06.86           21.056480      -73.315045      -10.564632
2016-08-21/21:21:06.89           21.083648      -73.322991      -10.577773
2016-08-21/21:21:06.92           21.130027      -73.336499      -10.591110
2016-08-21/21:21:06.95           21.172647      -73.334026      -10.607517
2016-08-21/21:21:06.98           21.217624      -73.345263      -10.633431
2016-08-21/21:21:07.01           21.259596      -73.345944      -10.648963
2016-08-21/21:21:07.04           21.310674      -73.350009      -10.658662
2016-08-21/21:21:07.07           21.351120      -73.339350      -10.679628
2016-08-21/21:21:07.11           21.394051      -73.356036      -10.675880
2016-08-21/21:21:07.14           21.448122      -73.361071      -10.679806
2016-08-21/21:21:07.17           21.491981      -73.372532      -10.683367
2016-08-21/21:21:07.20           21.523454      -73.382226      -10.691119
2016-08-21/21:21:07.23           21.563856      -73.399379      -10.695123
2016-08-21/21:21:07.26           21.599410      -73.401255      -10.701326
2016-08-21/21:21:07.29           21.644493      -73.412494      -10.717248
2016-08-21/21:21:07.32           21.683572      -73.439993      -10.734066
2016-08-21/21:21:07.36           21.741123      -73.464607      -10.747996
2016-08-21/21:21:07.39           21.793971      -73.473407      -10.777585
2016-08-21/21:21:07.42           21.854720      -73.492887      -10.787610
2016-08-21/21:21:07.45           21.912866      -73.500719      -10.804171
2016-08-21/21:21:07.48           21.977476      -73.502315      -10.817473
2016-08-21/21:21:07.51           22.034906      -73.509273      -10.828593
2016-08-21/21:21:07.54           22.082315      -73.517569      -10.839228
2016-08-21/21:21:07.57           22.125516      -73.533210      -10.839923
2016-08-21/21:21:07.61           22.171858      -73.540698      -10.852634
2016-08-21/21:21:07.64           22.209818      -73.562355      -10.868940
2016-08-21/21:21:07.67           22.256880      -73.570723      -10.887100
2016-08-21/21:21:07.70           22.305479      -73.581334      -10.905150
2016-08-21/21:21:07.73           22.354799      -73.592320      -10.929623
2016-08-21/21:21:07.76           22.394365      -73.594994      -10.962412
2016-08-21/21:21:07.79           22.441322      -73.611468      -10.987233
2016-08-21/21:21:07.82           22.498221      -73.631169      -11.003640
2016-08-21/21:21:07.86           22.541133      -73.633738      -11.025118
2016-08-21/21:21:07.89           22.591576      -73.631389      -11.040275
2016-08-21/21:21:07.92           22.646746      -73.626658      -11.050426
2016-08-21/21:21:07.95           22.696036      -73.645234      -11.050095
2016-08-21/21:21:07.98           22.744979      -73.656810      -11.081126
2016-08-21/21:21:08.01           22.794386      -73.684968      -11.086948
2016-08-21/21:21:08.04           22.856346      -73.721436      -11.100666
2016-08-21/21:21:08.07           22.905866      -73.725837      -11.128024
2016-08-21/21:21:08.11           22.950029      -73.726176      -11.165822
2016-08-21/21:21:08.14           23.007639      -73.738190      -11.192016
2016-08-21/21:21:08.17           23.058271      -73.766134      -11.210197
2016-08-21/21:21:08.20           23.107575      -73.777149      -11.234700
2016-08-21/21:21:08.23           23.152580      -73.777340      -11.269915
2016-08-21/21:21:08.26           23.188134      -73.778751      -11.277130
2016-08-21/21:21:08.29           23.233517      -73.777357      -11.307789
2016-08-21/21:21:08.32           23.271555      -73.774277      -11.325164
2016-08-21/21:21:08.36           23.315872      -73.786716      -11.331701
2016-08-21/21:21:08.39           23.359057      -73.793805      -11.336764
2016-08-21/21:21:08.42           23.398777      -73.799005      -11.344634
2016-08-21/21:21:08.45           23.436759      -73.790889      -11.359431
2016-08-21/21:21:08.48           23.479322      -73.807694      -11.363222
2016-08-21/21:21:08.51           23.520771      -73.818135      -11.367517
2016-08-21/21:21:08.54           23.559707      -73.828033      -11.381538
2016-08-21/21:21:08.57           23.601219      -73.826348      -11.397101
2016-08-21/21:21:08.61           23.648133      -73.833775      -11.404790
2016-08-21/21:21:08.64           23.691240      -73.838876      -11.423809
2016-08-21/21:21:08.67           23.747196      -73.847180      -11.440612
2016-08-21/21:21:08.70           23.799964      -73.868194      -11.458950
2016-08-21/21:21:08.73           23.852546      -73.883677      -11.463218
2016-08-21/21:21:08.76           23.902735      -73.873338      -11.479266
2016-08-21/21:21:08.79           23.958580      -73.880144      -11.486560
2016-08-21/21:21:08.82           24.011989      -73.888403      -11.489626
2016-08-21/21:21:08.86           24.054327      -73.903750      -11.493902
2016-08-21/21:21:08.89           24.091290      -73.916551      -11.505662
2016-08-21/21:21:08.92           24.141155      -73.937600      -11.517786
2016-08-21/21:21:08.95           24.178367      -73.966522      -11.525304
2016-08-21/21:21:08.98           24.232537      -73.972644      -11.539735
2016-08-21/21:21:09.01           24.290886      -73.983577      -11.575318
2016-08-21/21:21:09.04           24.345369      -74.010353      -11.589081
2016-08-21/21:21:09.07           24.397402      -74.024467      -11.623845
2016-08-21/21:21:09.11           24.465886      -74.025461      -11.654254
2016-08-21/21:21:09.14           24.525116      -74.032179      -11.672697
2016-08-21/21:21:09.17           24.587371      -74.037839      -11.689325
2016-08-21/21:21:09.20           24.638083      -74.041577      -11.707560
2016-08-21/21:21:09.23           24.692206      -74.042160      -11.720404
2016-08-21/21:21:09.26           24.733580      -74.050139      -11.739638
2016-08-21/21:21:09.29           24.771771      -74.068786      -11.741886
2016-08-21/21:21:09.32           24.817102      -74.086650      -11.759896
2016-08-21/21:21:09.36           24.864433      -74.098074      -11.764609
2016-08-21/21:21:09.39           24.899993      -74.116725      -11.785598
2016-08-21/21:21:09.42           24.953599      -74.129041      -11.805692
2016-08-21/21:21:09.45           25.004220      -74.139892      -11.832550
2016-08-21/21:21:09.48           25.055140      -74.145629      -11.849297
2016-08-21/21:21:09.51           25.106803      -74.150734      -11.874457
2016-08-21/21:21:09.54           25.161007      -74.171019      -11.886134
2016-08-21/21:21:09.57           25.217576      -74.177741      -11.900846
2016-08-21/21:21:09.61           25.275988      -74.182628      -11.925825
2016-08-21/21:21:09.64           25.324556      -74.184769      -11.948241
2016-08-21/21:21:09.67           25.376375      -74.203480      -11.961619
2016-08-21/21:21:09.70           25.424502      -74.219334      -11.977311
2016-08-21/21:21:09.73           25.474887      -74.228197      -11.983165
2016-08-21/21:21:09.76           25.517175      -74.246611      -11.981491
2016-08-21/21:21:09.79           25.560685      -74.256748      -11.995537
2016-08-21/21:21:09.82           25.603249      -74.256950      -12.007012
2016-08-21/21:21:09.86           25.644107      -74.250406      -12.025028
2016-08-21/21:21:09.89           25.680544      -74.257283      -12.031223
2016-08-21/21:21:09.92           25.736552      -74.269157      -12.031074
2016-08-21/21:21:09.95           25.783912      -74.262937      -12.045463
2016-08-21/21:21:09.98           25.830057      -74.264495      -12.045111
2016-08-21/21:21:10.01           25.875050      -74.263763      -12.059827
2016-08-21/21:21:10.04           25.927511      -74.263693      -12.079806
2016-08-21/21:21:10.07           25.980023      -74.259050      -12.086225
2016-08-21/21:21:10.11           26.024921      -74.263877      -12.090048
2016-08-21/21:21:10.14           26.070497      -74.272118      -12.094367
2016-08-21/21:21:10.17           26.112153      -74.276533      -12.100507
2016-08-21/21:21:10.20           26.146036      -74.293486      -12.108117
2016-08-21/21:21:10.23           26.183728      -74.312756      -12.104396
2016-08-21/21:21:10.26           26.228010      -74.320269      -12.130804
2016-08-21/21:21:10.29           26.270692      -74.345731      -12.142676
2016-08-21/21:21:10.32           26.323541      -74.359731      -12.152360
2016-08-21/21:21:10.36           26.378825      -74.380363      -12.162907
2016-08-21/21:21:10.39           26.442404      -74.378284      -12.184260
2016-08-21/21:21:10.42           26.505267      -74.375315      -12.200178
2016-08-21/21:21:10.45           26.567666      -74.370914      -12.214121
2016-08-21/21:21:10.48           26.627641      -74.366953      -12.225806
2016-08-21/21:21:10.51           26.685991      -74.367854      -12.246225
2016-08-21/21:21:10.54           26.744404      -74.379820      -12.247338
2016-08-21/21:21:10.57           26.800916      -74.373979      -12.261840
2016-08-21/21:21:10.61           26.856226      -74.384531      -12.279710
2016-08-21/21:21:10.64           26.905711      -74.406255      -12.298339
2016-08-21/21:21:10.67           26.962565      -74.418551      -12.317093
2016-08-21/21:21:10.70           27.012368      -74.459922      -12.337001
2016-08-21/21:21:10.73           27.070388      -74.483130      -12.358804
2016-08-21/21:21:10.76           27.119133      -74.490389      -12.396257
2016-08-21/21:21:10.79           27.179220      -74.487460      -12.418448
2016-08-21/21:21:10.82           27.233892      -74.492090      -12.440793
2016-08-21/21:21:10.86           27.286937      -74.500026      -12.452358
2016-08-21/21:21:10.89           27.336434      -74.503044      -12.460206
2016-08-21/21:21:10.92           27.391109      -74.498043      -12.466419
2016-08-21/21:21:10.95           27.434649      -74.513290      -12.483038
2016-08-21/21:21:10.98           27.487226      -74.519798      -12.492627
2016-08-21/21:21:11.01           27.534881      -74.533785      -12.507320
2016-08-21/21:21:11.04           27.592469      -74.551996      -12.511612
2016-08-21/21:21:11.07           27.643214      -74.577039      -12.525675
2016-08-21/21:21:11.11           27.694836      -74.583760      -12.547850
2016-08-21/21:21:11.14           27.742279      -74.595774      -12.564034
2016-08-21/21:21:11.17           27.789081      -74.602359      -12.583693
2016-08-21/21:21:11.20           27.834988      -74.604059      -12.603365
2016-08-21/21:21:11.23           27.890674      -74.612550      -12.617677
2016-08-21/21:21:11.26           27.941217      -74.602828      -12.647703
2016-08-21/21:21:11.29           27.995015      -74.593017      -12.676409
2016-08-21/21:21:11.32           28.047255      -74.590545      -12.698890
2016-08-21/21:21:11.36           28.097310      -74.580907      -12.723968
2016-08-21/21:21:11.39           28.150188      -74.583871      -12.742975
2016-08-21/21:21:11.42           28.213618      -74.582918      -12.772367
2016-08-21/21:21:11.45           28.267861      -74.583631      -12.797696
2016-08-21/21:21:11.48           28.315511      -74.589572      -12.815761
2016-08-21/21:21:11.51           28.355177      -74.589928      -12.843521
2016-08-21/21:21:11.54           28.401432      -74.592067      -12.854682
2016-08-21/21:21:11.57           28.447458      -74.601309      -12.861978
2016-08-21/21:21:11.61           28.494755      -74.605772      -12.868072
2016-08-21/21:21:11.64           28.539244      -74.620842      -12.872116
2016-08-21/21:21:11.67           28.593525      -74.626053      -12.878545
2016-08-21/21:21:11.70           28.635160      -74.638612      -12.881339
2016-08-21/21:21:11.73           28.688497      -74.641958      -12.881840
2016-08-21/21:21:11.76           28.737754      -74.644549      -12.888234
2016-08-21/21:21:11.79           28.794281      -74.651832      -12.879503
2016-08-21/21:21:11.82           28.836361      -74.658765      -12.885674
2016-08-21/21:21:11.86           28.882408      -74.666506      -12.895958
2016-08-21/21:21:11.89           28.923285      -74.673692      -12.912244
2016-08-21/21:21:11.92           28.976783      -74.691187      -12.922443
2016-08-21/21:21:11.95           29.017252      -74.709558      -12.936937
2016-08-21/21:21:11.98           29.068142      -74.715934      -12.952718
2016-08-21/21:21:12.01           29.110041      -74.728031      -12.981460
2016-08-21/21:21:12.04           29.177838      -74.740953      -13.006665
2016-08-21/21:21:12.07           29.239266      -74.744428      -13.030860
2016-08-21/21:21:12.11           29.306959      -74.747758      -13.049936
2016-08-21/21:21:12.14           29.364136      -74.744915      -13.065971
2016-08-21/21:21:12.17           29.417218      -74.757964      -13.080142
2016-08-21/21:21:12.20           29.460558      -74.746076      -13.110389
2016-08-21/21:21:12.23           29.506429      -74.733705      -13.132884
2016-08-21/21:21:12.26           29.552204      -74.744091      -13.158222
2016-08-21/21:21:12.29           29.604836      -74.754705      -13.172402
2016-08-21/21:21:12.32           29.640986      -74.763808      -13.194676
2016-08-21/21:21:12.36           29.678738      -74.778703      -13.222364
2016-08-21/21:21:12.39           29.709697      -74.796333      -13.245273
2016-08-21/21:21:12.42           29.761767      -74.812636      -13.266084
2016-08-21/21:21:12.45           29.817089      -74.813211      -13.291342
2016-08-21/21:21:12.48           29.872784      -74.828329      -13.305282
2016-08-21/21:21:12.51           29.925774      -74.838862      -13.311940
2016-08-21/21:21:12.54           29.977652      -74.827399      -13.324883
2016-08-21/21:21:12.57           30.029827      -74.828520      -13.340473
2016-08-21/21:21:12.61           30.087846      -74.833110      -13.351534
2016-08-21/21:21:12.64           30.143292      -74.840707      -13.365392
2016-08-21/21:21:12.67           30.211673      -74.854048      -13.384547
2016-08-21/21:21:12.70           30.258453      -74.861224      -13.403245
2016-08-21/21:21:12.73           30.314569      -74.872242      -13.417573
2016-08-21/21:21:12.76           30.365900      -74.881107      -13.433342
2016-08-21/21:21:12.79           30.412976      -74.901459      -13.476157
2016-08-21/21:21:12.82           30.462855      -74.926759      -13.492797
2016-08-21/21:21:12.86           30.512097      -74.930499      -13.519674
2016-08-21/21:21:12.89           30.559051      -74.941674      -13.532903
2016-08-21/21:21:12.92           30.606105      -74.938161      -13.539924
2016-08-21/21:21:12.95           30.654078      -74.937530      -13.550890
2016-08-21/21:21:12.98           30.711860      -74.941676      -13.560453
2016-08-21/21:21:13.01           30.753131      -74.953884      -13.571758
2016-08-21/21:21:13.04           30.801505      -74.950647      -13.580154
2016-08-21/21:21:13.07           30.858374      -74.942756      -13.568675
2016-08-21/21:21:13.11           30.904347      -74.930883      -13.580179
2016-08-21/21:21:13.14           30.942891      -74.931948      -13.584610
2016-08-21/21:21:13.17           30.982361      -74.927825      -13.596367
2016-08-21/21:21:13.20           31.024231      -74.939911      -13.602621
2016-08-21/21:21:13.23           31.074390      -74.930328      -13.617743
2016-08-21/21:21:13.26           31.121997      -74.930311      -13.635253
2016-08-21/21:21:13.29           31.171974      -74.917244      -13.654845
2016-08-21/21:21:13.32           31.224762      -74.917274      -13.667353
2016-08-21/21:21:13.36           31.275853      -74.910073      -13.687414
2016-08-21/21:21:13.39           31.327311      -74.917903      -13.695166
2016-08-21/21:21:13.42           31.390673      -74.919503      -13.697170
2016-08-21/21:21:13.45           31.448028      -74.920219      -13.708741
2016-08-21/21:21:13.48           31.508447      -74.909798      -13.725846
2016-08-21/21:21:13.51           31.556617      -74.919738      -13.730956
2016-08-21/21:21:13.54           31.600808      -74.921804      -13.733354
2016-08-21/21:21:13.57           31.649553      -74.926157      -13.754311
2016-08-21/21:21:13.61           31.698392      -74.940119      -13.781372
2016-08-21/21:21:13.64           31.747754      -74.966534      -13.791079
2016-08-21/21:21:13.67           31.820509      -74.977140      -13.813754
2016-08-21/21:21:13.70           31.883052      -74.985581      -13.840398
2016-08-21/21:21:13.73           31.949781      -74.987643      -13.852558
2016-08-21/21:21:13.76           32.004982      -74.994833      -13.864926
2016-08-21/21:21:13.79           32.062760      -74.999019      -13.874503
2016-08-21/21:21:13.82           32.112351      -75.002719      -13.893866
2016-08-21/21:21:13.86           32.166976      -75.007440      -13.893766
2016-08-21/21:21:13.89           32.217277      -75.019012      -13.894684
2016-08-21/21:21:13.92           32.266368      -75.031352      -13.904719
2016-08-21/21:21:13.95           32.304956      -75.044572      -13.910305
2016-08-21/21:21:13.98           32.349251      -75.062830      -13.918388
2016-08-21/21:21:14.01           32.385331      -75.082608      -13.932298
2016-08-21/21:21:14.04           32.431176      -75.102108      -13.942248
2016-08-21/21:21:14.07           32.475998      -75.117794      -13.960239
2016-08-21/21:21:14.11           32.530860      -75.131167      -13.980704
2016-08-21/21:21:14.14           32.586768      -75.139286      -13.998506
2016-08-21/21:21:14.17           32.643410      -75.138635      -14.005637
2016-08-21/21:21:14.20           32.696431      -75.123054      -14.026411
2016-08-21/21:21:14.23           32.748840      -75.115677      -14.048845
2016-08-21/21:21:14.26           32.792527      -75.118953      -14.066785
2016-08-21/21:21:14.29           32.857744      -75.117295      -14.082051
2016-08-21/21:21:14.32           32.910625      -75.110861      -14.107455
2016-08-21/21:21:14.36           32.971455      -75.112008      -14.119187
2016-08-21/21:21:14.39           33.019586      -75.123496      -14.121321
2016-08-21/21:21:14.42           33.069977      -75.137135      -14.130750
2016-08-21/21:21:14.45           33.111731      -75.140785      -14.151384
2016-08-21/21:21:14.48           33.157960      -75.150636      -14.160170
2016-08-21/21:21:14.51           33.207414      -75.162400      -14.163677
2016-08-21/21:21:14.54           33.258856      -75.162727      -14.173832
2016-08-21/21:21:14.57           33.300374      -75.165915      -14.192989
2016-08-21/21:21:14.61           33.355055      -75.174720      -14.197438
2016-08-21/21:21:14.64           33.403276      -75.173139      -14.212884
2016-08-21/21:21:14.67           33.452569      -75.164799      -14.228639
2016-08-21/21:21:14.70           33.494372      -75.149708      -14.238558
2016-08-21/21:21:14.73           33.554963      -75.150904      -14.247830
2016-08-21/21:21:14.76           33.605272      -75.154443      -14.252156
2016-08-21/21:21:14.79           33.649867      -75.153445      -14.252993
2016-08-21/21:21:14.82           33.691425      -75.146451      -14.257050
2016-08-21/21:21:14.86           33.734553      -75.154328      -14.261134
2016-08-21/21:21:14.89           33.775157      -75.162203      -14.273961
2016-08-21/21:21:14.92           33.820347      -75.162197      -14.290236
2016-08-21/21:21:14.95           33.877963      -75.161457      -14.307283
2016-08-21/21:21:14.98           33.943710      -75.172394      -14.327666
2016-08-21/21:21:15.01           33.998681      -75.171113      -14.341970
2016-08-21/21:21:15.04           34.065226      -75.169764      -14.358634
2016-08-21/21:21:15.07           34.128766      -75.167978      -14.380082
2016-08-21/21:21:15.11           34.199232      -75.169958      -14.395899
2016-08-21/21:21:15.14           34.257668      -75.163000      -14.409796
2016-08-21/21:21:15.17           34.319703      -75.156845      -14.412864
2016-08-21/21:21:15.20           34.371270      -75.164682      -14.410639
2016-08-21/21:21:15.23           34.429470      -75.172386      -14.418244
2016-08-21/21:21:15.26           34.482047      -75.177604      -14.430869
2016-08-21/21:21:15.29           34.534069      -75.172394      -14.456904
2016-08-21/21:21:15.32           34.584753      -75.175477      -14.477180
2016-08-21/21:21:15.36           34.639593      -75.174796      -14.500493
2016-08-21/21:21:15.39           34.695214      -75.177952      -14.513296
2016-08-21/21:21:15.42           34.751908      -75.174352      -14.526414
2016-08-21/21:21:15.45           34.798847      -75.162968      -14.546887
2016-08-21/21:21:15.48           34.860373      -75.150961      -14.566917
2016-08-21/21:21:15.51           34.914873      -75.148763      -14.578271
2016-08-21/21:21:15.54           34.963675      -75.156149      -14.583305
2016-08-21/21:21:15.57           35.024369      -75.173426      -14.575809
2016-08-21/21:21:15.61           35.079010      -75.184773      -14.575323
2016-08-21/21:21:15.64           35.131750      -75.202045      -14.579097
2016-08-21/21:21:15.67           35.185283      -75.207666      -14.600637
2016-08-21/21:21:15.70           35.232933      -75.211832      -14.622742
2016-08-21/21:21:15.73           35.295832      -75.226851      -14.641480
2016-08-21/21:21:15.76           35.355688      -75.236377      -14.662460
2016-08-21/21:21:15.79           35.403245      -75.238492      -14.676073
2016-08-21/21:21:15.82           35.460643      -75.220705      -14.699480
2016-08-21/21:21:15.86           35.508269      -75.210762      -14.724432
2016-08-21/21:21:15.89           35.558133      -75.189359      -14.758529
2016-08-21/21:21:15.92           35.616818      -75.173853      -14.779347
2016-08-21/21:21:15.95           35.665033      -75.164773      -14.797271
2016-08-21/21:21:15.98           35.736535      -75.161549      -14.810482
2016-08-21/21:21:16.01           35.798649      -75.157491      -14.822113
2016-08-21/21:21:16.04           35.840450      -75.142458      -14.832113
2016-08-21/21:21:16.07           35.894064      -75.134896      -14.844538
2016-08-21/21:21:16.11           35.949122      -75.142148      -14.844502
2016-08-21/21:21:16.14           35.994001      -75.130613      -14.856242
2016-08-21/21:21:16.17           36.040429      -75.142507      -14.863601
2016-08-21/21:21:16.20           36.091038      -75.134518      -14.880814
2016-08-21/21:21:16.23           36.146165      -75.122655      -14.893540
2016-08-21/21:21:16.26           36.190575      -75.117742      -14.899912
2016-08-21/21:21:16.29           36.244897      -75.111110      -14.917776
2016-08-21/21:21:16.32           36.307687      -75.117544      -14.928471
2016-08-21/21:21:16.36           36.374384      -75.113187      -14.941154
2016-08-21/21:21:16.39           36.427582      -75.094138      -14.958993
2016-08-21/21:21:16.42           36.490929      -75.095873      -14.961094
2016-08-21/21:21:16.45           36.543790      -75.075294      -14.966967
2016-08-21/21:21:16.48           36.601048      -75.080668      -14.969698
2016-08-21/21:21:16.51           36.657742      -75.091244      -14.980040
2016-08-21/21:21:16.54           36.718871      -75.096032      -14.999869
2016-08-21/21:21:16.57           36.769725      -75.095097      -15.018144
2016-08-21/21:21:16.61           36.816950      -75.094874      -15.044264
2016-08-21/21:21:16.64           36.860119      -75.092416      -15.079250
2016-08-21/21:21:16.67           36.912926      -75.090271      -15.119289
2016-08-21/21:21:16.70           36.977219      -75.078449      -15.155598
2016-08-21/21:21:16.73           37.053210      -75.073543      -15.182845
2016-08-21/21:21:16.76           37.110092      -75.057868      -15.197366
2016-08-21/21:21:16.79           37.172011      -75.043824      -15.213906
2016-08-21/21:21:16.82           37.228418      -75.027708      -15.224471
2016-08-21/21:21:16.86           37.280354      -75.027095      -15.241623
2016-08-21/21:21:16.89           37.347241      -75.026241      -15.249828
2016-08-21/21:21:16.92           37.411728      -75.039429      -15.253925
2016-08-21/21:21:16.95           37.474462      -75.049400      -15.257663
2016-08-21/21:21:16.98           37.522682      -75.069618      -15.267915
2016-08-21/21:21:17.01           37.570753      -75.098984      -15.282779
2016-08-21/21:21:17.04           37.613441      -75.111224      -15.308971
2016-08-21/21:21:17.07           37.661229      -75.128498      -15.320240
2016-08-21/21:21:17.11           37.709263      -75.145250      -15.334967
2016-08-21/21:21:17.14           37.762306      -75.143294      -15.331538
2016-08-21/21:21:17.17           37.811413      -75.146233      -15.348018
2016-08-21/21:21:17.20           37.861306      -75.137881      -15.358810
2016-08-21/21:21:17.23           37.910951      -75.137119      -15.364708
2016-08-21/21:21:17.26           37.970236      -75.136669      -15.375665
2016-08-21/21:21:17.29           38.019850      -75.123287      -15.381440
2016-08-21/21:21:17.32           38.080617      -75.128081      -15.386317
2016-08-21/21:21:17.36           38.137706      -75.114414      -15.399345
2016-08-21/21:21:17.39           38.189000      -75.108913      -15.419023
2016-08-21/21:21:17.42           38.238149      -75.116426      -15.439045
2016-08-21/21:21:17.45           38.280516      -75.118594      -15.457678
2016-08-21/21:21:17.48           38.325474      -75.124313      -15.473093
2016-08-21/21:21:17.51           38.367495      -75.132994      -15.476351
2016-08-21/21:21:17.54           38.413511      -75.118837      -15.492969
2016-08-21/21:21:17.57           38.469720      -75.115397      -15.501214
2016-08-21/21:21:17.61           38.522038      -75.106641      -15.514276
2016-08-21/21:21:17.64           38.574150      -75.095913      -15.528845
2016-08-21/21:21:17.67           38.623618      -75.084634      -15.540670
2016-08-21/21:21:17.70           38.674830      -75.070016      -15.553291
2016-08-21/21:21:17.73           38.731798      -75.056791      -15.552875
2016-08-21/21:21:17.76           38.785679      -75.041063      -15.548750
2016-08-21/21:21:17.79           38.844505      -75.032128      -15.559188
2016-08-21/21:21:17.82           38.892769      -75.042158      -15.554370
2016-08-21/21:21:17.86           38.930511      -75.032044      -15.571841
2016-08-21/21:21:17.89           38.984833      -75.032564      -15.588304
2016-08-21/21:21:17.92           39.037534      -75.043557      -15.615017
2016-08-21/21:21:17.95           39.094673      -75.048601      -15.628757
2016-08-21/21:21:17.98           39.159101      -75.042840      -15.655653
2016-08-21/21:21:18.01           39.224476      -75.038301      -15.666998
2016-08-21/21:21:18.04           39.286058      -75.037072      -15.691228
2016-08-21/21:21:18.07           39.343468      -75.033043      -15.712843
2016-08-21/21:21:18.11           39.401523      -75.011764      -15.738213
2016-08-21/21:21:18.14           39.458035      -75.003847      -15.757883
2016-08-21/21:21:18.17           39.501942      -74.992692      -15.782245
2016-08-21/21:21:18.20           39.552843      -74.988683      -15.784027
2016-08-21/21:21:18.23           39.607165      -74.981670      -15.802914
2016-08-21/21:21:18.26           39.651882      -74.986956      -15.816875
2016-08-21/21:21:18.29           39.698279      -74.985515      -15.848582
2016-08-21/21:21:18.32           39.754833      -74.982176      -15.871791
2016-08-21/21:21:18.36           39.811807      -74.975225      -15.894420
2016-08-21/21:21:18.39           39.863537      -74.979285      -15.912681
2016-08-21/21:21:18.42           39.921245      -74.986197      -15.917406
2016-08-21/21:21:18.45           39.979093      -74.992012      -15.914116
2016-08-21/21:21:18.48           40.033822      -74.989452      -15.929020
2016-08-21/21:21:18.51           40.083596      -74.995201      -15.924522
2016-08-21/21:21:18.54           40.139494      -75.002386      -15.921936
2016-08-21/21:21:18.57           40.195050      -75.015266      -15.928425
2016-08-21/21:21:18.61           40.239566      -75.025160      -15.943446
2016-08-21/21:21:18.64           40.285480      -75.038214      -15.943886
2016-08-21/21:21:18.67           40.336240      -75.056993      -15.948398
2016-08-21/21:21:18.70           40.398082      -75.061844      -15.975666
2016-08-21/21:21:18.73           40.460703      -75.070510      -15.992402
2016-08-21/21:21:18.76           40.513855      -75.069198      -16.000490
2016-08-21/21:21:18.79           40.571576      -75.061204      -16.032534
2016-08-21/21:21:18.82           40.632636      -75.055502      -16.048295
2016-08-21/21:21:18.86           40.687862      -75.052723      -16.045672
2016-08-21/21:21:18.89           40.742354      -75.057757      -16.055680
2016-08-21/21:21:18.92           40.801772      -75.049421      -16.082563
2016-08-21/21:21:18.95           40.858321      -75.039558      -16.106216
2016-08-21/21:21:18.98           40.906331      -75.043099      -16.099364
2016-08-21/21:21:19.01           40.952970      -75.027870      -16.112952
2016-08-21/21:21:19.04           41.006822      -75.020941      -16.126913
2016-08-21/21:21:19.07           41.062063      -75.031784      -16.122428
2016-08-21/21:21:19.11           41.107639      -75.029380      -16.136233
2016-08-21/21:21:19.14           41.150203      -75.027043      -16.153832
2016-08-21/21:21:19.17           41.201444      -75.010515      -16.170462
2016-08-21/21:21:19.20           41.247952      -75.010319      -16.166729
2016-08-21/21:21:19.23           41.304542      -74.998288      -16.171890
2016-08-21/21:21:19.26           41.363650      -74.993978      -16.188363
2016-08-21/21:21:19.29           41.419652      -74.988161      -16.199138
2016-08-21/21:21:19.32           41.471942      -74.988045      -16.207829
2016-08-21/21:21:19.36           41.520572      -74.968980      -16.225690
2016-08-21/21:21:19.39           41.569330      -74.956859      -16.232123
2016-08-21/21:21:19.42           41.625340      -74.936437      -16.246766
2016-08-21/21:21:19.45           41.680970      -74.938612      -16.239177
2016-08-21/21:21:19.48           41.733089      -74.926993      -16.255769
2016-08-21/21:21:19.51           41.781416      -74.926048      -16.260349
2016-08-21/21:21:19.54           41.830772      -74.913983      -16.284204
2016-08-21/21:21:19.57           41.884473      -74.915742      -16.303763
2016-08-21/21:21:19.61           41.945557      -74.915651      -16.321085
2016-08-21/21:21:19.64           42.001367      -74.913944      -16.333919
2016-08-21/21:21:19.67           42.067479      -74.915986      -16.352275
2016-08-21/21:21:19.70           42.137695      -74.910706      -16.368174
2016-08-21/21:21:19.73           42.196792      -74.899865      -16.385100
2016-08-21/21:21:19.76           42.261427      -74.882861      -16.388962
2016-08-21/21:21:19.79           42.324548      -74.876726      -16.392064
2016-08-21/21:21:19.82           42.381265      -74.878717      -16.384375
2016-08-21/21:21:19.86           42.435365      -74.871604      -16.378358
2016-08-21/21:21:19.89           42.488758      -74.870325      -16.388941
2016-08-21/21:21:19.92           42.541327      -74.874788      -16.403648
2016-08-21/21:21:19.95           42.599345      -74.877771      -16.418810
2016-08-21/21:21:19.98           42.644934      -74.888528      -16.431747
2016-08-21/21:21:20.01           42.704067      -74.896879      -16.448345
2016-08-21/21:21:20.04           42.756718      -74.910484      -16.470113
2016-08-21/21:21:20.07           42.809387      -74.908986      -16.496746
2016-08-21/21:21:20.11           42.868533      -74.902240      -16.518207
2016-08-21/21:21:20.14           42.928794      -74.893805      -16.542548
2016-08-21/21:21:20.17           42.985458      -74.891453      -16.553809
2016-08-21/21:21:20.20           43.051447      -74.893927      -16.558711
2016-08-21/21:21:20.23           43.104861      -74.891176      -16.572276
2016-08-21/21:21:20.26           43.165461      -74.891161      -16.584671
2016-08-21/21:21:20.29           43.213774      -74.883413      -16.613180
2016-08-21/21:21:20.32           43.274865      -74.882864      -16.631518
2016-08-21/21:21:20.36           43.328744      -74.874019      -16.649488
2016-08-21/21:21:20.39           43.377425      -74.866137      -16.670474
2016-08-21/21:21:20.42           43.433925      -74.859345      -16.688215
2016-08-21/21:21:20.45           43.485670      -74.855467      -16.709935
2016-08-21/21:21:20.48           43.533054      -74.831713      -16.735413
2016-08-21/21:21:20.51           43.582536      -74.812533      -16.750743
2016-08-21/21:21:20.54           43.634627      -74.795903      -16.764844
2016-08-21/21:21:20.57           43.687258      -74.783092      -16.765941
2016-08-21/21:21:20.61           43.741939      -74.762956      -16.778263
2016-08-21/21:21:20.64           43.795942      -74.747445      -16.786703
2016-08-21/21:21:20.67           43.849706      -74.731954      -16.792671
2016-08-21/21:21:20.70           43.896764      -74.720745      -16.803325
2016-08-21/21:21:20.73           43.943483      -74.701409      -16.802459
2016-08-21/21:21:20.76           43.987361      -74.700207      -16.797027
2016-08-21/21:21:20.79           44.042003      -74.696665      -16.801517
2016-08-21/21:21:20.82           44.088592      -74.698613      -16.806333
2016-08-21/21:21:20.86           44.141336      -74.692967      -16.818479
2016-08-21/21:21:20.89           44.188858      -74.689773      -16.830662
2016-08-21/21:21:20.92           44.247531      -74.696719      -16.845332
2016-08-21/21:21:20.95           44.312499      -74.688397      -16.859778
2016-08-21/21:21:20.98           44.368675      -74.686616      -16.865137
2016-08-21/21:21:21.01           44.429469      -74.668926      -16.877424
2016-08-21/21:21:21.04           44.498146      -74.648353      -16.894415
2016-08-21/21:21:21.07           44.542751      -74.632995      -16.899306
2016-08-21/21:21:21.11           44.596316      -74.615058      -16.907794
2016-08-21/21:21:21.14           44.655016      -74.607180      -16.903883
2016-08-21/21:21:21.17           44.708163      -74.606473      -16.911051
2016-08-21/21:21:21.20           44.756294      -74.596080      -16.919634
2016-08-21/21:21:21.23           44.799690      -74.594171      -16.933728
2016-08-21/21:21:21.26           44.851147      -74.593329      -16.947053
2016-08-21/21:21:21.29           44.903587      -74.597983      -16.971808
2016-08-21/21:21:21.32           44.953166      -74.594046      -16.994783
2016-08-21/21:21:21.36           45.018428      -74.582257      -17.018668
2016-08-21/21:21:21.39           45.074619      -74.572940      -17.026484
2016-08-21/21:21:21.42           45.124775      -74.563776      -17.041876
2016-08-21/21:21:21.45           45.181758      -74.550703      -17.041600
2016-08-21/21:21:21.48           45.236095      -74.544124      -17.037129
2016-08-21/21:21:21.51           45.289161      -74.541338      -17.035811
2016-08-21/21:21:21.54           45.351212      -74.541538      -17.039634
2016-08-21/21:21:21.57           45.406525      -74.540954      -17.045604
2016-08-21/21:21:21.61           45.461479      -74.546581      -17.059637
2016-08-21/21:21:21.64           45.513266      -74.554651      -17.060023
2016-08-21/21:21:21.67           45.570842      -74.555274      -17.075273
2016-08-21/21:21:21.70           45.629743      -74.549126      -17.093344
2016-08-21/21:21:21.73           45.683561      -74.536512      -17.129335
2016-08-21/21:21:21.76           45.735537      -74.533178      -17.152594
2016-08-21/21:21:21.79           45.792159      -74.519017      -17.185315
2016-08-21/21:21:21.82           45.838653      -74.498487      -17.207493
2016-08-21/21:21:21.86           45.900089      -74.485259      -17.218284
2016-08-21/21:21:21.89           45.957771      -74.480201      -17.222013
2016-08-21/21:21:21.92           46.018396      -74.465166      -17.239370
2016-08-21/21:21:21.95           46.070131      -74.448251      -17.262070
2016-08-21/21:21:21.98           46.118901      -74.435748      -17.269607
2016-08-21/21:21:22.01           46.161699      -74.434289      -17.265324
2016-08-21/21:21:22.04           46.215099      -74.419001      -17.278890
2016-08-21/21:21:22.07           46.262445      -74.412662      -17.272138
2016-08-21/21:21:22.11           46.307324      -74.415520      -17.281157
2016-08-21/21:21:22.14           46.350930      -74.402005      -17.295690
2016-08-21/21:21:22.17           46.398863      -74.389194      -17.306812
2016-08-21/21:21:22.20           46.448615      -74.382202      -17.325787
2016-08-21/21:21:22.23           46.512188      -74.371077      -17.331408
2016-08-21/21:21:22.26           46.575804      -74.357472      -17.342007
2016-08-21/21:21:22.29           46.645390      -74.347676      -17.337075
2016-08-21/21:21:22.32           46.696959      -74.334132      -17.340359
2016-08-21/21:21:22.36           46.753584      -74.327308      -17.348183
2016-08-21/21:21:22.39           46.813848      -74.306137      -17.350076
2016-08-21/21:21:22.42           46.861261      -74.295846      -17.351292
2016-08-21/21:21:22.45           46.907164      -74.282316      -17.354629
2016-08-21/21:21:22.48           46.952860      -74.273383      -17.359009
2016-08-21/21:21:22.51           46.989936      -74.267623      -17.373739
2016-08-21/21:21:22.54           47.036581      -74.266174      -17.385573
2016-08-21/21:21:22.57           47.082090      -74.260102      -17.417457
2016-08-21/21:21:22.61           47.140833      -74.262187      -17.442113
2016-08-21/21:21:22.64           47.199520      -74.241012      -17.462642
2016-08-21/21:21:22.67           47.265627      -74.229612      -17.483013
2016-08-21/21:21:22.70           47.324629      -74.231922      -17.486682
2016-08-21/21:21:22.73           47.379733      -74.222864      -17.494648
2016-08-21/21:21:22.76           47.425909      -74.214401      -17.502989
2016-08-21/21:21:22.79           47.482247      -74.211074      -17.501389
2016-08-21/21:21:22.82           47.532318      -74.207425      -17.505886
2016-08-21/21:21:22.86           47.596070      -74.207322      -17.504578
2016-08-21/21:21:22.89           47.654462      -74.196693      -17.514218
2016-08-21/21:21:22.92           47.700435      -74.206437      -17.521690
2016-08-21/21:21:22.95           47.747271      -74.208455      -17.529034
2016-08-21/21:21:22.98           47.805694      -74.195850      -17.542651
2016-08-21/21:21:23.01           47.866495      -74.185312      -17.553561
2016-08-21/21:21:23.04           47.934446      -74.172936      -17.559774
2016-08-21/21:21:23.07           47.992838      -74.155755      -17.569882
2016-08-21/21:21:23.11           48.051782      -74.140654      -17.593422
2016-08-21/21:21:23.14           48.099538      -74.131485      -17.607603
2016-08-21/21:21:23.17           48.155252      -74.129331      -17.609073
2016-08-21/21:21:23.20           48.212333      -74.124493      -17.617884
2016-08-21/21:21:23.23           48.276210      -74.123542      -17.631047
2016-08-21/21:21:23.26           48.326844      -74.114936      -17.650449
2016-08-21/21:21:23.29           48.389636      -74.114181      -17.663728
2016-08-21/21:21:23.32           48.441120      -74.105396      -17.680553
2016-08-21/21:21:23.36           48.496553      -74.104523      -17.700031
2016-08-21/21:21:23.39           48.545572      -74.099115      -17.708629
2016-08-21/21:21:23.42           48.603198      -74.083746      -17.730816
2016-08-21/21:21:23.45           48.653163      -74.065666      -17.749237
2016-08-21/21:21:23.48           48.720303      -74.051026      -17.763015
2016-08-21/21:21:23.51           48.767174      -74.030926      -17.776735
2016-08-21/21:21:23.54           48.833428      -74.018942      -17.788127
2016-08-21/21:21:23.57           48.885075      -74.001492      -17.799407
2016-08-21/21:21:23.61           48.948274      -73.985015      -17.811069
2016-08-21/21:21:23.64           49.003163      -73.968465      -17.819047
2016-08-21/21:21:23.67           49.062187      -73.949665      -17.827113
2016-08-21/21:21:23.70           49.102863      -73.932572      -17.829974
2016-08-21/21:21:23.73           49.147965      -73.916807      -17.840899
2016-08-21/21:21:23.76           49.190200      -73.913102      -17.846679
2016-08-21/21:21:23.79           49.239444      -73.901641      -17.857234
2016-08-21/21:21:23.82           49.287574      -73.898418      -17.864447
2016-08-21/21:21:23.86           49.343635      -73.895922      -17.881875
2016-08-21/21:21:23.89           49.393348      -73.898049      -17.895456
2016-08-21/21:21:23.92           49.453706      -73.885118      -17.906432
2016-08-21/21:21:23.95           49.515344      -73.874944      -17.913806
2016-08-21/21:21:23.98           49.585036      -73.865847      -17.920400
2016-08-21/21:21:24.01           49.652776      -73.851561      -17.928163
2016-08-21/21:21:24.04           49.712177      -73.825570      -17.930181
2016-08-21/21:21:24.07           49.762847      -73.809188      -17.929601
2016-08-21/21:21:24.11           49.807411      -73.796923      -17.928628
2016-08-21/21:21:24.14           49.856199      -73.784023      -17.937236
2016-08-21/21:21:24.17           49.910118      -73.781159      -17.933417
2016-08-21/21:21:24.20           49.960896      -73.784586      -17.943913
2016-08-21/21:21:24.23           50.018210      -73.779793      -17.955231
2016-08-21/21:21:24.26           50.069893      -73.773026      -17.970584
2016-08-21/21:21:24.29           50.124546      -73.762586      -17.976648
2016-08-21/21:21:24.32           50.173881      -73.752272      -17.997705
2016-08-21/21:21:24.36           50.235549      -73.746700      -18.008602
2016-08-21/21:21:24.39           50.295916      -73.733296      -18.020591
2016-08-21/21:21:24.42           50.360944      -73.729458      -18.016200
2016-08-21/21:21:24.45           50.418655      -73.716473      -18.023457
2016-08-21/21:21:24.48           50.480445      -73.711254      -18.023362
2016-08-21/21:21:24.51           50.535336      -73.700813      -18.031905
2016-08-21/21:21:24.54           50.588597      -73.694540      -18.027646
2016-08-21/21:21:24.57           50.646135      -73.697293      -18.038993
2016-08-21/21:21:24.61           50.709691      -73.700873      -18.040771
2016-08-21/21:21:24.64           50.768526      -73.692282      -18.051443
2016-08-21/21:21:24.67           50.832194      -73.689443      -18.066168
2016-08-21/21:21:24.70           50.883747      -73.676289      -18.092002
2016-08-21/21:21:24.73           50.931812      -73.656194      -18.118136
2016-08-21/21:21:24.76           50.982669      -73.635532      -18.139014
2016-08-21/21:21:24.79           51.035255      -73.632200      -18.157308
2016-08-21/21:21:24.82           51.096583      -73.618770      -18.179207
2016-08-21/21:21:24.86           51.153473      -73.604510      -18.192042
2016-08-21/21:21:24.89           51.207364      -73.589341      -18.210660
2016-08-21/21:21:24.92           51.268240      -73.574461      -18.230603
2016-08-21/21:21:24.95           51.315609      -73.553421      -18.251327
2016-08-21/21:21:24.98           51.375464      -73.529426      -18.254353
2016-08-21/21:21:25.01           51.427212      -73.520426      -18.251245
2016-08-21/21:21:25.04           51.471915      -73.506855      -18.265771
2016-08-21/21:21:25.07           51.515712      -73.496924      -18.275909
2016-08-21/21:21:25.11           51.563249      -73.486391      -18.290670
2016-08-21/21:21:25.14           51.613610      -73.479871      -18.303686
2016-08-21/21:21:25.17           51.669431      -73.464833      -18.318634
2016-08-21/21:21:25.20           51.727990      -73.458747      -18.321878
2016-08-21/21:21:25.23           51.796082      -73.445839      -18.319175
2016-08-21/21:21:25.26           51.847453      -73.437505      -18.322607
2016-08-21/21:21:25.29           51.912335      -73.415663      -18.326676
2016-08-21/21:21:25.32           51.975353      -73.404060      -18.315991
2016-08-21/21:21:25.36           52.035796      -73.387939      -18.310523
2016-08-21/21:21:25.39           52.091417      -73.372125      -18.301534
2016-08-21/21:21:25.42           52.138140      -73.354929      -18.296895
2016-08-21/21:21:25.45           52.185272      -73.348215      -18.288766
2016-08-21/21:21:25.48           52.230801      -73.335961      -18.297738
2016-08-21/21:21:25.51           52.275659      -73.340444      -18.303853
2016-08-21/21:21:25.54           52.331246      -73.338053      -18.316396
2016-08-21/21:21:25.57           52.391700      -73.332889      -18.337446
2016-08-21/21:21:25.61           52.453910      -73.317351      -18.360776
2016-08-21/21:21:25.64           52.517561      -73.296373      -18.373966
2016-08-21/21:21:25.67           52.575606      -73.271948      -18.394176
2016-08-21/21:21:25.70           52.644914      -73.251466      -18.406324
2016-08-21/21:21:25.73           52.706537      -73.229743      -18.411714
2016-08-21/21:21:25.76           52.758281      -73.214709      -18.408105
2016-08-21/21:21:25.79           52.820976      -73.181158      -18.411357
2016-08-21/21:21:25.82           52.876961      -73.157963      -18.419788
2016-08-21/21:21:25.86           52.937449      -73.145466      -18.419832
2016-08-21/21:21:25.89           52.984680      -73.132859      -18.423658
2016-08-21/21:21:25.92           53.042143      -73.120941      -18.426500
2016-08-21/21:21:25.95           53.104615      -73.118220      -18.428893
2016-08-21/21:21:25.98           53.155964      -73.110910      -18.430342
2016-08-21/21:21:26.01           53.222279      -73.101675      -18.449316
2016-08-21/21:21:26.04           53.290122      -73.088137      -18.468628
2016-08-21/21:21:26.07           53.351211      -73.087415      -18.488140
2016-08-21/21:21:26.11           53.419684      -73.078786      -18.504911
2016-08-21/21:21:26.14           53.481660      -73.069358      -18.526305
2016-08-21/21:21:26.17           53.559448      -73.059480      -18.536191
2016-08-21/21:21:26.20           53.618538      -73.056531      -18.550899
2016-08-21/21:21:26.23           53.675623      -73.051354      -18.560796
2016-08-21/21:21:26.26           53.736644      -73.054584      -18.572343
2016-08-21/21:21:26.29           53.786964      -73.044033      -18.580885
2016-08-21/21:21:26.32           53.839701      -73.033083      -18.591690
2016-08-21/21:21:26.36           53.888038      -73.025382      -18.597932
2016-08-21/21:21:26.39           53.934594      -73.022980      -18.599378
2016-08-21/21:21:26.42           53.985691      -73.016680      -18.596381
2016-08-21/21:21:26.45           54.031052      -73.006605      -18.611398
2016-08-21/21:21:26.48           54.099678      -72.984229      -18.620136
2016-08-21/21:21:26.51           54.166022      -72.966992      -18.642596
2016-08-21/21:21:26.54           54.229266      -72.929524      -18.658802
2016-08-21/21:21:26.57           54.303771      -72.902554      -18.666472
2016-08-21/21:21:26.61           54.369882      -72.886489      -18.661003
2016-08-21/21:21:26.64           54.442536      -72.868757      -18.655903
2016-08-21/21:21:26.67           54.504424      -72.839531      -18.666287
2016-08-21/21:21:26.70           54.554114      -72.811479      -18.677352
2016-08-21/21:21:26.73           54.611193      -72.781582      -18.686201
2016-08-21/21:21:26.76           54.651485      -72.772324      -18.694240
2016-08-21/21:21:26.79           54.700912      -72.745761      -18.699853
2016-08-21/21:21:26.82           54.764783      -72.732385      -18.713104
2016-08-21/21:21:26.86           54.815574      -72.715785      -18.726104
2016-08-21/21:21:26.89           54.871534      -72.686411      -18.757546
2016-08-21/21:21:26.92           54.925625      -72.648572      -18.773669
2016-08-21/21:21:26.95           54.992179      -72.628407      -18.768677
2016-08-21/21:21:26.98           55.060060      -72.608042      -18.766048
2016-08-21/21:21:27.01           55.124472      -72.586302      -18.765256
2016-08-21/21:21:27.04           55.192002      -72.558573      -18.772633
2016-08-21/21:21:27.07           55.245412      -72.551737      -18.759464
2016-08-21/21:21:27.11           55.294466      -72.545686      -18.746711
2016-08-21/21:21:27.14           55.350387      -72.539108      -18.747281
2016-08-21/21:21:27.17           55.408936      -72.533607      -18.749601
2016-08-21/21:21:27.20           55.465607      -72.531109      -18.762095
2016-08-21/21:21:27.23           55.507254      -72.526257      -18.776022
2016-08-21/21:21:27.26           55.564388      -72.512113      -18.791439
2016-08-21/21:21:27.29           55.622972      -72.504647      -18.797749
2016-08-21/21:21:27.32           55.672807      -72.488583      -18.799887
2016-08-21/21:21:27.36           55.740661      -72.462012      -18.820227
2016-08-21/21:21:27.39           55.799681      -72.438310      -18.825956
2016-08-21/21:21:27.42           55.861781      -72.417147      -18.835392
2016-08-21/21:21:27.45           55.919854      -72.399540      -18.831747
2016-08-21/21:21:27.48           55.985170      -72.380748      -18.834887
2016-08-21/21:21:27.51           56.061844      -72.360483      -18.840926
2016-08-21/21:21:27.54           56.122827      -72.354102      -18.846509
2016-08-21/21:21:27.57           56.180955      -72.346164      -18.848866
2016-08-21/21:21:27.61           56.248393      -72.329285      -18.870269
2016-08-21/21:21:27.64           56.305904      -72.315958      -18.876169
2016-08-21/21:21:27.67           56.369868      -72.298192      -18.898411
2016-08-21/21:21:27.70           56.432466      -72.277022      -18.912790
2016-08-21/21:21:27.73           56.492492      -72.257409      -18.932908
2016-08-21/21:21:27.76           56.552531      -72.237301      -18.954028
2016-08-21/21:21:27.79           56.602941      -72.210744      -18.969575
2016-08-21/21:21:27.82           56.668394      -72.185076      -18.986678
2016-08-21/21:21:27.86           56.730602      -72.158523      -19.007086
2016-08-21/21:21:27.89           56.790861      -72.147089      -19.002763
2016-08-21/21:21:27.92           56.853455      -72.125931      -19.017167
2016-08-21/21:21:27.95           56.911169      -72.108512      -19.021066
2016-08-21/21:21:27.98           56.963462      -72.096664      -19.028989
2016-08-21/21:21:28.01           57.020856      -72.084166      -19.020451
2016-08-21/21:21:28.04           57.076582      -72.070083      -19.021059
2016-08-21/21:21:28.07           57.139687      -72.059089      -19.045425
2016-08-21/21:21:28.11           57.194471      -72.036368      -19.064076
2016-08-21/21:21:28.14           57.257171      -72.023076      -19.065017
2016-08-21/21:21:28.17           57.326326      -71.999288      -19.081793
2016-08-21/21:21:28.20           57.391460      -71.978557      -19.086483
2016-08-21/21:21:28.23           57.460349      -71.956254      -19.097795
2016-08-21/21:21:28.26           57.525934      -71.924859      -19.103424
2016-08-21/21:21:28.29           57.582932      -71.899789      -19.125866
2016-08-21/21:21:28.32           57.635474      -71.875329      -19.136259
2016-08-21/21:21:28.36           57.690059      -71.858341      -19.130490
2016-08-21/21:21:28.39           57.748349      -71.855342      -19.125395
2016-08-21/21:21:28.42           57.803136      -71.844764      -19.145084
2016-08-21/21:21:28.45           57.849547      -71.831953      -19.152598
2016-08-21/21:21:28.48           57.907419      -71.811302      -19.175968
2016-08-21/21:21:28.51           57.962027      -71.797298      -19.200167
2016-08-21/21:21:28.54           58.019657      -71.783205      -19.220584
2016-08-21/21:21:28.57           58.081133      -71.764241      -19.231140
2016-08-21/21:21:28.61           58.147431      -71.738921      -19.244714
2016-08-21/21:21:28.64           58.204076      -71.708618      -19.249729
2016-08-21/21:21:28.67           58.263161      -71.670387      -19.259490
2016-08-21/21:21:28.70           58.319796      -71.646644      -19.264019
2016-08-21/21:21:28.73           58.378878      -71.620551      -19.274796
2016-08-21/21:21:28.76           58.436389      -71.601216      -19.280252
2016-08-21/21:21:28.79           58.496263      -71.572306      -19.280973
2016-08-21/21:21:28.82           58.557217      -71.555823      -19.281612
2016-08-21/21:21:28.86           58.622844      -71.533657      -19.294269
2016-08-21/21:21:28.89           58.680120      -71.525971      -19.299269
2016-08-21/21:21:28.92           58.744244      -71.506635      -19.314581
2016-08-21/21:21:28.95           58.798321      -71.489548      -19.327367
2016-08-21/21:21:28.98           58.860265      -71.458481      -19.341871
2016-08-21/21:21:29.01           58.924772      -71.444540      -19.351165
2016-08-21/21:21:29.04           58.993347      -71.432770      -19.351588
2016-08-21/21:21:29.07           59.067655      -71.417081      -19.359945
2016-08-21/21:21:29.11           59.136368      -71.396981      -19.377314
2016-08-21/21:21:29.14           59.206525      -71.377969      -19.384072
2016-08-21/21:21:29.17           59.279427      -71.353171      -19.406534
2016-08-21/21:21:29.20           59.352408      -71.343750      -19.413033
2016-08-21/21:21:29.23           59.425356      -71.336294      -19.415540
2016-08-21/21:21:29.26           59.483281      -71.326476      -19.419493
2016-08-21/21:21:29.29           59.541691      -71.304035      -19.428378
2016-08-21/21:21:29.32           59.587346      -71.285581      -19.450474
2016-08-21/21:21:29.36           59.630596      -71.278674      -19.473307
2016-08-21/21:21:29.39           59.682876      -71.267875      -19.479304
2016-08-21/21:21:29.42           59.734131      -71.253355      -19.493384
2016-08-21/21:21:29.45           59.792539      -71.243053      -19.503288
2016-08-21/21:21:29.48           59.843202      -71.227257      -19.525407
2016-08-21/21:21:29.51           59.906910      -71.204530      -19.542781
2016-08-21/21:21:29.54           59.977590      -71.177018      -19.558986
2016-08-21/21:21:29.57           60.041966      -71.145098      -19.576794
2016-08-21/21:21:29.61           60.107912      -71.120640      -19.573487
2016-08-21/21:21:29.64           60.160125      -71.096066      -19.569007
2016-08-21/21:21:29.67           60.217654      -71.081858      -19.577005
2016-08-21/21:21:29.70           60.272687      -71.079004      -19.573273
2016-08-21/21:21:29.73           60.324117      -71.068415      -19.581858
2016-08-21/21:21:29.76           60.375591      -71.055374      -19.595436
2016-08-21/21:21:29.79           60.430866      -71.038316      -19.620631
2016-08-21/21:21:29.82           60.492618      -71.023523      -19.638220
2016-08-21/21:21:29.86           60.553660      -71.026442      -19.650894
2016-08-21/21:21:29.89           60.615048      -71.005284      -19.676507
2016-08-21/21:21:29.92           60.679871      -70.975820      -19.694299
2016-08-21/21:21:29.95           60.740969      -70.945966      -19.709453
2016-08-21/21:21:29.98           60.800554      -70.907307      -19.725244
2016-08-21/21:21:30.01           60.859569      -70.874527      -19.724126
2016-08-21/21:21:30.04           60.926018      -70.843515      -19.726293
2016-08-21/21:21:30.07           60.981711      -70.826392      -19.720514
2016-08-21/21:21:30.11           61.028790      -70.804953      -19.727537
2016-08-21/21:21:30.14           61.082617      -70.772169      -19.731418
2016-08-21/21:21:30.17           61.134445      -70.760909      -19.733505
2016-08-21/21:21:30.20           61.182341      -70.753362      -19.734972
2016-08-21/21:21:30.23           61.236342      -70.730078      -19.734848
2016-08-21/21:21:30.26           61.284095      -70.711085      -19.744316
2016-08-21/21:21:30.29           61.346923      -70.685457      -19.757830
2016-08-21/21:21:30.32           61.397521      -70.656884      -19.767525
2016-08-21/21:21:30.36           61.462109      -70.627449      -19.782864
2016-08-21/21:21:30.39           61.523098      -70.604469      -19.784081
2016-08-21/21:21:30.42           61.583884      -70.591173      -19.788814
2016-08-21/21:21:30.45           61.647985      -70.562721      -19.797223
2016-08-21/21:21:30.48           61.722111      -70.539075      -19.806665
2016-08-21/21:21:30.51           61.782475      -70.522846      -19.812442
2016-08-21/21:21:30.54           61.852224      -70.513087      -19.821314
2016-08-21/21:21:30.57           61.901442      -70.505849      -19.824169
2016-08-21/21:21:30.61           61.964314      -70.497559      -19.817724
2016-08-21/21:21:30.64           62.010287      -70.489441      -19.823886
2016-08-21/21:21:30.67           62.062149      -70.487887      -19.831979
2016-08-21/21:21:30.70           62.113934      -70.470976      -19.856055
2016-08-21/21:21:30.73           62.171491      -70.455839      -19.866098
2016-08-21/21:21:30.76           62.224110      -70.428075      -19.883608
2016-08-21/21:21:30.79           62.285711      -70.408445      -19.908745
2016-08-21/21:21:30.82           62.348717      -70.374634      -19.915779
2016-08-21/21:21:30.86           62.411536      -70.343469      -19.927819
2016-08-21/21:21:30.89           62.463869      -70.318645      -19.936875
2016-08-21/21:21:30.92           62.520074      -70.293537      -19.939571
2016-08-21/21:21:30.95           62.570811      -70.259224      -19.937802
2016-08-21/21:21:30.98           62.620230      -70.241843      -19.938148
2016-08-21/21:21:31.01           62.664465      -70.230028      -19.944986
2016-08-21/21:21:31.04           62.724869      -70.216967      -19.957269
2016-08-21/21:21:31.07           62.776308      -70.194795      -19.963925
2016-08-21/21:21:31.11           62.832256      -70.174207      -19.991112
2016-08-21/21:21:31.14           62.890679      -70.163981      -20.001091
2016-08-21/21:21:31.17           62.963633      -70.137347      -20.027659
2016-08-21/21:21:31.20           63.028242      -70.106983      -20.045045
2016-08-21/21:21:31.23           63.094576      -70.086408      -20.062258
2016-08-21/21:21:31.26           63.161439      -70.059372      -20.061459
2016-08-21/21:21:31.29           63.240722      -70.032159      -20.060473
2016-08-21/21:21:31.32           63.296077      -70.001687      -20.064277
2016-08-21/21:21:31.36           63.366672      -69.986210      -20.069107
2016-08-21/21:21:31.39           63.423932      -69.980591      -20.070221
2016-08-21/21:21:31.42           63.483074      -69.958256      -20.086640
2016-08-21/21:21:31.45           63.532548      -69.949601      -20.094994
2016-08-21/21:21:31.48           63.592704      -69.931476      -20.102328
2016-08-21/21:21:31.51           63.656225      -69.912967      -20.121826
2016-08-21/21:21:31.54           63.720887      -69.879692      -20.145222
2016-08-21/21:21:31.57           63.764940      -69.864966      -20.155600
2016-08-21/21:21:31.61           63.820903      -69.852020      -20.156849
2016-08-21/21:21:31.64           63.862509      -69.827997      -20.158986
2016-08-21/21:21:31.67           63.917321      -69.807511      -20.150373
2016-08-21/21:21:31.70           63.968901      -69.785652      -20.146068
2016-08-21/21:21:31.73           64.023153      -69.756372      -20.148000
2016-08-21/21:21:31.76           64.071483      -69.734120      -20.146007
2016-08-21/21:21:31.79           64.124313      -69.716470      -20.135095
2016-08-21/21:21:31.82           64.176521      -69.705086      -20.129731
2016-08-21/21:21:31.86           64.239763      -69.671820      -20.138304
2016-08-21/21:21:31.89           64.297253      -69.649491      -20.137440
2016-08-21/21:21:31.92           64.357816      -69.624138      -20.138783
2016-08-21/21:21:31.95           64.408155      -69.603173      -20.143594
2016-08-21/21:21:31.98           64.464775      -69.582025      -20.143311
2016-08-21/21:21:32.01           64.529730      -69.565105      -20.151220
2016-08-21/21:21:32.04           64.591713      -69.545352      -20.168901
2016-08-21/21:21:32.07           64.654775      -69.514738      -20.182499
2016-08-21/21:21:32.11           64.720615      -69.490097      -20.190333
2016-08-21/21:21:32.14           64.777110      -69.462604      -20.200568
2016-08-21/21:21:32.17           64.834296      -69.436096      -20.216226
2016-08-21/21:21:32.20           64.895800      -69.411255      -20.226481
2016-08-21/21:21:32.23           64.965631      -69.379492      -20.241934
2016-08-21/21:21:32.26           65.023517      -69.347909      -20.262529
2016-08-21/21:21:32.29           65.079126      -69.322575      -20.271355
2016-08-21/21:21:32.32           65.131867      -69.307800      -20.277947
2016-08-21/21:21:32.36           65.191988      -69.297733      -20.281829
2016-08-21/21:21:32.39           65.246697      -69.286683      -20.290228
2016-08-21/21:21:32.42           65.310072      -69.277010      -20.291811
2016-08-21/21:21:32.45           65.378064      -69.259525      -20.296958
2016-08-21/21:21:32.48           65.441291      -69.238908      -20.305557
2016-08-21/21:21:32.51           65.492529      -69.209755      -20.311326
2016-08-21/21:21:32.54           65.558351      -69.181017      -20.314706
2016-08-21/21:21:32.57           65.612378      -69.151764      -20.314223
2016-08-21/21:21:32.61           65.678147      -69.120381      -20.310121
2016-08-21/21:21:32.64           65.723712      -69.086132      -20.313449
2016-08-21/21:21:32.67           65.781454      -69.063352      -20.316097
2016-08-21/21:21:32.70           65.829240      -69.037437      -20.327189
2016-08-21/21:21:32.73           65.884786      -69.027184      -20.331021
2016-08-21/21:21:32.76           65.942180      -69.008246      -20.346679
2016-08-21/21:21:32.79           66.005848      -68.995185      -20.357736
2016-08-21/21:21:32.82           66.056665      -68.979851      -20.369026
2016-08-21/21:21:32.86           66.126241      -68.966325      -20.383510
2016-08-21/21:21:32.89           66.179278      -68.942589      -20.398098
2016-08-21/21:21:32.92           66.241223      -68.925326      -20.410827
2016-08-21/21:21:32.95           66.289000      -68.894336      -20.419442
2016-08-21/21:21:32.98           66.350445      -68.867378      -20.421254
2016-08-21/21:21:33.01           66.405271      -68.821642      -20.436218
2016-08-21/21:21:33.04           66.464072      -68.795060      -20.433298
2016-08-21/21:21:33.07           66.520686      -68.769354      -20.429589
2016-08-21/21:21:33.11           66.586930      -68.749163      -20.433433
2016-08-21/21:21:33.14           66.635691      -68.724326      -20.428978
2016-08-21/21:21:33.17           66.693395      -68.704008      -20.426658
2016-08-21/21:21:33.20           66.750793      -68.668356      -20.437877
2016-08-21/21:21:33.23           66.811919      -68.632627      -20.452731
2016-08-21/21:21:33.26           66.863418      -68.602539      -20.463008
2016-08-21/21:21:33.29           66.916174      -68.581744      -20.469156
2016-08-21/21:21:33.32           66.961997      -68.552138      -20.478480
2016-08-21/21:21:33.36           67.014452      -68.515528      -20.499163
2016-08-21/21:21:33.39           67.063772      -68.480258      -20.508170
2016-08-21/21:21:33.42           67.121158      -68.445589      -20.517405
2016-08-21/21:21:33.45           67.176853      -68.404767      -20.532310
2016-08-21/21:21:33.48           67.237851      -68.376846      -20.531205
2016-08-21/21:21:33.51           67.288741      -68.355039      -20.519575
2016-08-21/21:21:33.54           67.348342      -68.342844      -20.510089
2016-08-21/21:21:33.57           67.398300      -68.336780      -20.495019
2016-08-21/21:21:33.61           67.454657      -68.323709      -20.488837
2016-08-21/21:21:33.64           67.518010      -68.304882      -20.483505
2016-08-21/21:21:33.67           67.576165      -68.297216      -20.486130
2016-08-21/21:21:33.70           67.633484      -68.283198      -20.491844
2016-08-21/21:21:33.73           67.701854      -68.277217      -20.491491
2016-08-21/21:21:33.76           67.771243      -68.245043      -20.503090
2016-08-21/21:21:33.79           67.850875      -68.213087      -20.514712
2016-08-21/21:21:33.82           67.913006      -68.183029      -20.517513
2016-08-21/21:21:33.86           67.983284      -68.137555      -20.527557
2016-08-21/21:21:33.89           68.048222      -68.106420      -20.526101
2016-08-21/21:21:33.92           68.106506      -68.088845      -20.512771
2016-08-21/21:21:33.95           68.161327      -68.063833      -20.500788
2016-08-21/21:21:33.98           68.224294      -68.034561      -20.499027
2016-08-21/21:21:34.01           68.277650      -68.009473      -20.495678
2016-08-21/21:21:34.04           68.330902      -68.006967      -20.484798
2016-08-21/21:21:34.07           68.379469      -68.002045      -20.488848
2016-08-21/21:21:34.10           68.436907      -67.980750      -20.509569
2016-08-21/21:21:34.14           68.495352      -67.958551      -20.518721
2016-08-21/21:21:34.17           68.564234      -67.933432      -20.523894
2016-08-21/21:21:34.20           68.624488      -67.899416      -20.538400
2016-08-21/21:21:34.23           68.690611      -67.861788      -20.549864
2016-08-21/21:21:34.26           68.748133      -67.843694      -20.553604
2016-08-21/21:21:34.29           68.818513      -67.816715      -20.554154
2016-08-21/21:21:34.32           68.873262      -67.787080      -20.562192
2016-08-21/21:21:34.35           68.933904      -67.757956      -20.571666
2016-08-21/21:21:34.39           68.985994      -67.729187      -20.573964
2016-08-21/21:21:34.42           69.046380      -67.712189      -20.581933
2016-08-21/21:21:34.45           69.097525      -67.691598      -20.606769
2016-08-21/21:21:34.48           69.151653      -67.673338      -20.622829
2016-08-21/21:21:34.51           69.201847      -67.653210      -20.636771
2016-08-21/21:21:34.54           69.259457      -67.630260      -20.650519
2016-08-21/21:21:34.57           69.308899      -67.598917      -20.677552
2016-08-21/21:21:34.60           69.363265      -67.564417      -20.690652
2016-08-21/21:21:34.64           69.424109      -67.532166      -20.696138
2016-08-21/21:21:34.67           69.498483      -67.498578      -20.703342
2016-08-21/21:21:34.70           69.558854      -67.466792      -20.702890
2016-08-21/21:21:34.73           69.621193      -67.433155      -20.702758
2016-08-21/21:21:34.76           69.685487      -67.393061      -20.699464
2016-08-21/21:21:34.79           69.747326      -67.361352      -20.690393
2016-08-21/21:21:34.82           69.794361      -67.323147      -20.680756
2016-08-21/21:21:34.85           69.843265      -67.294503      -20.660931
2016-08-21/21:21:34.89           69.894761      -67.260370      -20.666832
2016-08-21/21:21:34.92           69.952504      -67.222891      -20.661175
2016-08-21/21:21:34.95           70.004588      -67.201169      -20.661996
2016-08-21/21:21:34.98           70.067211      -67.170694      -20.670830
2016-08-21/21:21:35.01           70.124348      -67.138041      -20.673701
2016-08-21/21:21:35.04           70.177165      -67.114887      -20.684945
2016-08-21/21:21:35.07           70.238820      -67.072224      -20.706398
2016-08-21/21:21:35.10           70.304178      -67.025848      -20.726017
2016-08-21/21:21:35.14           70.372096      -66.978872      -20.737906
2016-08-21/21:21:35.17           70.443950      -66.952966      -20.727892
2016-08-21/21:21:35.20           70.498660      -66.927244      -20.727994
2016-08-21/21:21:35.23           70.557560      -66.891276      -20.731727
2016-08-21/21:21:35.26           70.596640      -66.857324      -20.737834
2016-08-21/21:21:35.29           70.648098      -66.831215      -20.740248
2016-08-21/21:21:35.32           70.693097      -66.796314      -20.750797
2016-08-21/21:21:35.35           70.742382      -66.775691      -20.755898
2016-08-21/21:21:35.39           70.798352      -66.769456      -20.756814
2016-08-21/21:21:35.42           70.851821      -66.749748      -20.768507
2016-08-21/21:21:35.45           70.902143      -66.707563      -20.789070
2016-08-21/21:21:35.48           70.959108      -66.677095      -20.797977
2016-08-21/21:21:35.51           71.012313      -66.643070      -20.797769
2016-08-21/21:21:35.54           71.089913      -66.612820      -20.796732
2016-08-21/21:21:35.57           71.147731      -66.577058      -20.800593
2016-08-21/21:21:35.60           71.215871      -66.550757      -20.787965
2016-08-21/21:21:35.64           71.288917      -66.518854      -20.789864
2016-08-21/21:21:35.67           71.363699      -66.485086      -20.789612
2016-08-21/21:21:35.70           71.431637      -66.467513      -20.782463
2016-08-21/21:21:35.73           71.498120      -66.454485      -20.787417
2016-08-21/21:21:35.76           71.558556      -66.436086      -20.798451
2016-08-21/21:21:35.79           71.626432      -66.418991      -20.813771
2016-08-21/21:21:35.82           71.677401      -66.380739      -20.833777
2016-08-21/21:21:35.85           71.744799      -66.348340      -20.836727
2016-08-21/21:21:35.89           71.809617      -66.322622      -20.847877
2016-08-21/21:21:35.92           71.864980      -66.305940      -20.849913
2016-08-21/21:21:35.95           71.918735      -66.273163      -20.865145
2016-08-21/21:21:35.98           71.981491      -66.235941      -20.888030
2016-08-21/21:21:36.01           72.035139      -66.209479      -20.890269
2016-08-21/21:21:36.04           72.108479      -66.169592      -20.898188
2016-08-21/21:21:36.07           72.170196      -66.133061      -20.896717
2016-08-21/21:21:36.10           72.228335      -66.117243      -20.890510
2016-08-21/21:21:36.14           72.279421      -66.091395      -20.900487
2016-08-21/21:21:36.17           72.339585      -66.065231      -20.899125
2016-08-21/21:21:36.20           72.393704      -66.028599      -20.901380
2016-08-21/21:21:36.23           72.447631      -65.994631      -20.908635
2016-08-21/21:21:36.26           72.500176      -65.969343      -20.908994
2016-08-21/21:21:36.29           72.561278      -65.938133      -20.915061
2016-08-21/21:21:36.32           72.614601      -65.898316      -20.926900
2016-08-21/21:21:36.35           72.676376      -65.863982      -20.933921
2016-08-21/21:21:36.39           72.738824      -65.820946      -20.940415
2016-08-21/21:21:36.42           72.799786      -65.784394      -20.955015
2016-08-21/21:21:36.45           72.857064      -65.734809      -20.967029
2016-08-21/21:21:36.48           72.918166      -65.693411      -20.968165
2016-08-21/21:21:36.51           72.970784      -65.643376      -20.967648
2016-08-21/21:21:36.54           73.015149      -65.595390      -20.971903
2016-08-21/21:21:36.57           73.063642      -65.551717      -20.975750
2016-08-21/21:21:36.60           73.108697      -65.534102      -20.966331
2016-08-21/21:21:36.64           73.157433      -65.500160      -20.978597
2016-08-21/21:21:36.67           73.217486      -65.467219      -20.988795
2016-08-21/21:21:36.70           73.275562      -65.426418      -20.992730
2016-08-21/21:21:36.73           73.335827      -65.394944      -21.002407
2016-08-21/21:21:36.76           73.397759      -65.360389      -20.999461
2016-08-21/21:21:36.79           73.462527      -65.333491      -21.000210
2016-08-21/21:21:36.82           73.531824      -65.304610      -20.992554
2016-08-21/21:21:36.85           73.600054      -65.274470      -20.988003
2016-08-21/21:21:36.89           73.655217      -65.235965      -20.980734
2016-08-21/21:21:36.92           73.710065      -65.207392      -20.963472
2016-08-21/21:21:36.95           73.764556      -65.182692      -20.959205
2016-08-21/21:21:36.98           73.828761      -65.166688      -20.945492
2016-08-21/21:21:37.01           73.886066      -65.140422      -20.937971
2016-08-21/21:21:37.04           73.942425      -65.116307      -20.952498
2016-08-21/21:21:37.07           74.008474      -65.092144      -20.949637
2016-08-21/21:21:37.10           74.069175      -65.063130      -20.959289
2016-08-21/21:21:37.14           74.128759      -65.030670      -20.963570
2016-08-21/21:21:37.17           74.194255      -65.002849      -20.973762
2016-08-21/21:21:37.20           74.266436      -64.960058      -20.998873
2016-08-21/21:21:37.23           74.338015      -64.924996      -21.003039
2016-08-21/21:21:37.26           74.400072      -64.888778      -21.016597
2016-08-21/21:21:37.29           74.469113      -64.863079      -21.036434
2016-08-21/21:21:37.32           74.537998      -64.836384      -21.032334
2016-08-21/21:21:37.35           74.597346      -64.814598      -21.038099
2016-08-21/21:21:37.39           74.666320      -64.782584      -21.045000
2016-08-21/21:21:37.42           74.731091      -64.761290      -21.047258
2016-08-21/21:21:37.45           74.797243      -64.731331      -21.056419
2016-08-21/21:21:37.48           74.848439      -64.724463      -21.055898
2016-08-21/21:21:37.51           74.898005      -64.702971      -21.065587
2016-08-21/21:21:37.54           74.957558      -64.683144      -21.069831
2016-08-21/21:21:37.57           75.013675      -64.649813      -21.074971
2016-08-21/21:21:37.60           75.078351      -64.620767      -21.090759
2016-08-21/21:21:37.64           75.140704      -64.576576      -21.110340
2016-08-21/21:21:37.67           75.200354      -64.551427      -21.125589
2016-08-21/21:21:37.70           75.261321      -64.521483      -21.139742
2016-08-21/21:21:37.73           75.320574      -64.482234      -21.153113
2016-08-21/21:21:37.76           75.390204      -64.433742      -21.149576
2016-08-21/21:21:37.79           75.455454      -64.397667      -21.148390
2016-08-21/21:21:37.82           75.507135      -64.370426      -21.142954
2016-08-21/21:21:37.85           75.557356      -64.337549      -21.144681
2016-08-21/21:21:37.89           75.602539      -64.309052      -21.144862
2016-08-21/21:21:37.92           75.659448      -64.295173      -21.145856
2016-08-21/21:21:37.95           75.714924      -64.269104      -21.154542
2016-08-21/21:21:37.98           75.775263      -64.230155      -21.166835
2016-08-21/21:21:38.01           75.832869      -64.201509      -21.166850
2016-08-21/21:21:38.04           75.892343      -64.173456      -21.185658
2016-08-21/21:21:38.07           75.958783      -64.136496      -21.198868
2016-08-21/21:21:38.10           76.018715      -64.089037      -21.210758
2016-08-21/21:21:38.14           76.081403      -64.048499      -21.214861
2016-08-21/21:21:38.17           76.144330      -64.002870      -21.218976
2016-08-21/21:21:38.20           76.202370      -63.966473      -21.214017
2016-08-21/21:21:38.23           76.264581      -63.916673      -21.206251
2016-08-21/21:21:38.26           76.316109      -63.879985      -21.204908
2016-08-21/21:21:38.29           76.373990      -63.849424      -21.211419
2016-08-21/21:21:38.32           76.422764      -63.805822      -21.217873
2016-08-21/21:21:38.35           76.474337      -63.766716      -21.221543
2016-08-21/21:21:38.39           76.540002      -63.720531      -21.243886
2016-08-21/21:21:38.42           76.593578      -63.682743      -21.254352
2016-08-21/21:21:38.45           76.642023      -63.636000      -21.275341
2016-08-21/21:21:38.48           76.690500      -63.572502      -21.291938
2016-08-21/21:21:38.51           76.745649      -63.533596      -21.309254
2016-08-21/21:21:38.54           76.811237      -63.492249      -21.321609
2016-08-21/21:21:38.57           76.868965      -63.447134      -21.329741
2016-08-21/21:21:38.60           76.932947      -63.408854      -21.331254
2016-08-21/21:21:38.64           76.984612      -63.369548      -21.348412
2016-08-21/21:21:38.67           77.039604      -63.335209      -21.343270
2016-08-21/21:21:38.70           77.104659      -63.302807      -21.345153
2016-08-21/21:21:38.73           77.169262      -63.274511      -21.346557
2016-08-21/21:21:38.76           77.227532      -63.253939      -21.350507
2016-08-21/21:21:38.79           77.281921      -63.218861      -21.352425
2016-08-21/21:21:38.82           77.328193      -63.196270      -21.353037
2016-08-21/21:21:38.85           77.381702      -63.177674      -21.362923
2016-08-21/21:21:38.89           77.437063      -63.145353      -21.382205
2016-08-21/21:21:38.92           77.505408      -63.111418      -21.385801
2016-08-21/21:21:38.95           77.571055      -63.076915      -21.410123
2016-08-21/21:21:38.98           77.633301      -63.050720      -21.418742
2016-08-21/21:21:39.01           77.690789      -63.016299      -21.428361
2016-08-21/21:21:39.04           77.759234      -62.995215      -21.420891
2016-08-21/21:21:39.07           77.819700      -62.968684      -21.423199
2016-08-21/21:21:39.10           77.881729      -62.931789      -21.425426
2016-08-21/21:21:39.14           77.940981      -62.879236      -21.427516
2016-08-21/21:21:39.17           77.990294      -62.856065      -21.425371
2016-08-21/21:21:39.20           78.041592      -62.830080      -21.425554
2016-08-21/21:21:39.23           78.101488      -62.819525      -21.415842
2016-08-21/21:21:39.26           78.152418      -62.787718      -21.423085
2016-08-21/21:21:39.29           78.214857      -62.769072      -21.431655
2016-08-21/21:21:39.32           78.269342      -62.733803      -21.447078
2016-08-21/21:21:39.35           78.327871      -62.712304      -21.455541
2016-08-21/21:21:39.39           78.390370      -62.675458      -21.462733
2016-08-21/21:21:39.42           78.457614      -62.647803      -21.466926
2016-08-21/21:21:39.45           78.525991      -62.612444      -21.473561
2016-08-21/21:21:39.48           78.588446      -62.578495      -21.474758
2016-08-21/21:21:39.51           78.632692      -62.528182      -21.481777
2016-08-21/21:21:39.54           78.686409      -62.501841      -21.484250
2016-08-21/21:21:39.57           78.744310      -62.461614      -21.484928
2016-08-21/21:21:39.60           78.808182      -62.426810      -21.502976
2016-08-21/21:21:39.64           78.860430      -62.395329      -21.511615
2016-08-21/21:21:39.67           78.913937      -62.377256      -21.520548
2016-08-21/21:21:39.70           78.965522      -62.348416      -21.529242
2016-08-21/21:21:39.73           79.012560      -62.312814      -21.538414
2016-08-21/21:21:39.76           79.061885      -62.275184      -21.563855
2016-08-21/21:21:39.79           79.120278      -62.238184      -21.575964
2016-08-21/21:21:39.82           79.180590      -62.192508      -21.576473
2016-08-21/21:21:39.85           79.239842      -62.150202      -21.583551
2016-08-21/21:21:39.89           79.302265      -62.108012      -21.575853
2016-08-21/21:21:39.92           79.370645      -62.057859      -21.574144
2016-08-21/21:21:39.95           79.436174      -62.011212      -21.571683
2016-08-21/21:21:39.98           79.497565      -61.970940      -21.573563
2016-08-21/21:21:40.01           79.553898      -61.936009      -21.571888
2016-08-21/21:21:40.04           79.608564      -61.907983      -21.551361
2016-08-21/21:21:40.07           79.664810      -61.888081      -21.544604
2016-08-21/21:21:40.10           79.717114      -61.848628      -21.556830
2016-08-21/21:21:40.14           79.770971      -61.827651      -21.550805
2016-08-21/21:21:40.17           79.821663      -61.806082      -21.560561
2016-08-21/21:21:40.20           79.874943      -61.787543      -21.568056
2016-08-21/21:21:40.23           79.940732      -61.758933      -21.582933
2016-08-21/21:21:40.26           80.009295      -61.731164      -21.589554
2016-08-21/21:21:40.29           80.088794      -61.699544      -21.599171
2016-08-21/21:21:40.32           80.169395      -61.662147      -21.607232
2016-08-21/21:21:40.35           80.239063      -61.623976      -21.608844
2016-08-21/21:21:40.39           80.315841      -61.597049      -21.604710
2016-08-21/21:21:40.42           80.378050      -61.564097      -21.601500
2016-08-21/21:21:40.45           80.432407      -61.531989      -21.597529
2016-08-21/21:21:40.48           80.494902      -61.500792      -21.606263
2016-08-21/21:21:40.51           80.533156      -61.475729      -21.610745
2016-08-21/21:21:40.54           80.588394      -61.451697      -21.613126
2016-08-21/21:21:40.57           80.644871      -61.432314      -21.607871
2016-08-21/21:21:40.60           80.703544      -61.398071      -21.629976
2016-08-21/21:21:40.64           80.762148      -61.363064      -21.640611
2016-08-21/21:21:40.67           80.821789      -61.331232      -21.644141
2016-08-21/21:21:40.70           80.884366      -61.291078      -21.658439
2016-08-21/21:21:40.73           80.954875      -61.259254      -21.656953
2016-08-21/21:21:40.76           81.018208      -61.215429      -21.649745
2016-08-21/21:21:40.79           81.099193      -61.179243      -21.647307
2016-08-21/21:21:40.82           81.158391      -61.141785      -21.644438
2016-08-21/21:21:40.85           81.224373      -61.107338      -21.647895
2016-08-21/21:21:40.89           81.282823      -61.091696      -21.644429
2016-08-21/21:21:40.92           81.353546      -61.075693      -21.651792
2016-08-21/21:21:40.95           81.410874      -61.053284      -21.673447
2016-08-21/21:21:40.98           81.470799      -61.028798      -21.690384
2016-08-21/21:21:41.01           81.533630      -60.992817      -21.711627
2016-08-21/21:21:41.04           81.592064      -60.960009      -21.728277
2016-08-21/21:21:41.07           81.648742      -60.920784      -21.738156
2016-08-21/21:21:41.10           81.712359      -60.888926      -21.747824
2016-08-21/21:21:41.14           81.768953      -60.854524      -21.747690
2016-08-21/21:21:41.17           81.827200      -60.804944      -21.757512
2016-08-21/21:21:41.20           81.880791      -60.764587      -21.760711
2016-08-21/21:21:41.23           81.949991      -60.732954      -21.756882
2016-08-21/21:21:41.26           82.015863      -60.705269      -21.746345
2016-08-21/21:21:41.29           82.071995      -60.670830      -21.741279
2016-08-21/21:21:41.32           82.123438      -60.652165      -21.729042
2016-08-21/21:21:41.35           82.171901      -60.621475      -21.719681
2016-08-21/21:21:41.39           82.218490      -60.586862      -21.722006
2016-08-21/21:21:41.42           82.262303      -60.546790      -21.729136
2016-08-21/21:21:41.45           82.313692      -60.531496      -21.709897
2016-08-21/21:21:41.48           82.379604      -60.501889      -21.703385
2016-08-21/21:21:41.51           82.435778      -60.455804      -21.696428
2016-08-21/21:21:41.54           82.497145      -60.396688      -21.709062
2016-08-21/21:21:41.57           82.555986      -60.358546      -21.715772
2016-08-21/21:21:41.60           82.622670      -60.310796      -21.715336
2016-08-21/21:21:41.64           82.696134      -60.266070      -21.721224
2016-08-21/21:21:41.67           82.766287      -60.224324      -21.722413
2016-08-21/21:21:41.70           82.832241      -60.192323      -21.720922
2016-08-21/21:21:41.73           82.885987      -60.138705      -21.738731
2016-08-21/21:21:41.76           82.929373      -60.091590      -21.742485
2016-08-21/21:21:41.79           82.973138      -60.059057      -21.747085
2016-08-21/21:21:41.82           83.016211      -60.035238      -21.752177
2016-08-21/21:21:41.85           83.070631      -60.005884      -21.755749
2016-08-21/21:21:41.89           83.122127      -59.970398      -21.776118
2016-08-21/21:21:41.92           83.178360      -59.944105      -21.793474
2016-08-21/21:21:41.95           83.241050      -59.912218      -21.793302
2016-08-21/21:21:41.98           83.307759      -59.867685      -21.799352
2016-08-21/21:21:42.01           83.378459      -59.834693      -21.789953
2016-08-21/21:21:42.04           83.448673      -59.784982      -21.794726
2016-08-21/21:21:42.07           83.522698      -59.743898      -21.787588
2016-08-21/21:21:42.10           83.592083      -59.706444      -21.772372
2016-08-21/21:21:42.14           83.658943      -59.666752      -21.770887
2016-08-21/21:21:42.17           83.730539      -59.636249      -21.766386
2016-08-21/21:21:42.20           83.792761      -59.600184      -21.756830
2016-08-21/21:21:42.23           83.847688      -59.559712      -21.762476
2016-08-21/21:21:42.26           83.903402      -59.527504      -21.760986
2016-08-21/21:21:42.29           83.965059      -59.497565      -21.770402
2016-08-21/21:21:42.32           84.026385      -59.478001      -21.768781
2016-08-21/21:21:42.35           84.079656      -59.439223      -21.790051
2016-08-21/21:21:42.39           84.140687      -59.404903      -21.801066
2016-08-21/21:21:42.42           84.206157      -59.356235      -21.813795
2016-08-21/21:21:42.45           84.260236      -59.320134      -21.826486
2016-08-21/21:21:42.48           84.321728      -59.281712      -21.838003
2016-08-21/21:21:42.51           84.378013      -59.261896      -21.831374
2016-08-21/21:21:42.54           84.443192      -59.230457      -21.844983
2016-08-21/21:21:42.57           84.503533      -59.191446      -21.845142
2016-08-21/21:21:42.60           84.552340      -59.159693      -21.853809
2016-08-21/21:21:42.64           84.611755      -59.129373      -21.851984
2016-08-21/21:21:42.67           84.670774      -59.099787      -21.856685
2016-08-21/21:21:42.70           84.721392      -59.080424      -21.849108
2016-08-21/21:21:42.73           84.777997      -59.042419      -21.843639
2016-08-21/21:21:42.76           84.819993      -59.005418      -21.837538
2016-08-21/21:21:42.79           84.881389      -58.955142      -21.858192
2016-08-21/21:21:42.82           84.934329      -58.913822      -21.856105
2016-08-21/21:21:42.85           84.986161      -58.882910      -21.859021
2016-08-21/21:21:42.89           85.049309      -58.843760      -21.852963
2016-08-21/21:21:42.92           85.111488      -58.811544      -21.835459
2016-08-21/21:21:42.95           85.166983      -58.766392      -21.819206
2016-08-21/21:21:42.98           85.220845      -58.716870      -21.818123
2016-08-21/21:21:43.01           85.271828      -58.667669      -21.809820
2016-08-21/21:21:43.04           85.333609      -58.636196      -21.798843
2016-08-21/21:21:43.07           85.382328      -58.601432      -21.787630
2016-08-21/21:21:43.10           85.434340      -58.573911      -21.786022
2016-08-21/21:21:43.14           85.489653      -58.539276      -21.784670
2016-08-21/21:21:43.17           85.542264      -58.499496      -21.800597
2016-08-21/21:21:43.20           85.596226      -58.453478      -21.818456
2016-08-21/21:21:43.23           85.658426      -58.406845      -21.828564
2016-08-21/21:21:43.26           85.718380      -58.364440      -21.830855
2016-08-21/21:21:43.29           85.775691      -58.326995      -21.831855
2016-08-21/21:21:43.32           85.833378      -58.272157      -21.845467
2016-08-21/21:21:43.35           85.887726      -58.217584      -21.846916
2016-08-21/21:21:43.39           85.939429      -58.158722      -21.840168
2016-08-21/21:21:43.42           85.993278      -58.110652      -21.836114
2016-08-21/21:21:43.45           86.044044      -58.061431      -21.825377
2016-08-21/21:21:43.48           86.089721      -58.028231      -21.814964
2016-08-21/21:21:43.51           86.132976      -58.009286      -21.812624
2016-08-21/21:21:43.54           86.183718      -57.974918      -21.810238
2016-08-21/21:21:43.57           86.241909      -57.936309      -21.810690
2016-08-21/21:21:43.60           86.297821      -57.903842      -21.799320
2016-08-21/21:21:43.64           86.352216      -57.873751      -21.791561
2016-08-21/21:21:43.67           86.419302      -57.837000      -21.786677
2016-08-21/21:21:43.70           86.475109      -57.792686      -21.784424
2016-08-21/21:21:43.73           86.540710      -57.747614      -21.779268
2016-08-21/21:21:43.76           86.606105      -57.705235      -21.779092
2016-08-21/21:21:43.79           86.668538      -57.650352      -21.782819
2016-08-21/21:21:43.82           86.724073      -57.617202      -21.780989
2016-08-21/21:21:43.85           86.786534      -57.583119      -21.770037
2016-08-21/21:21:43.89           86.848093      -57.529421      -21.774341
2016-08-21/21:21:43.92           86.907803      -57.497238      -21.779105
2016-08-21/21:21:43.95           86.960155      -57.459868      -21.787609
2016-08-21/21:21:43.98           87.010708      -57.427726      -21.791240
2016-08-21/21:21:44.01           87.056624      -57.403356      -21.791233
2016-08-21/21:21:44.04           87.112453      -57.366882      -21.798909
2016-08-21/21:21:44.07           87.168922      -57.325057      -21.799097
2016-08-21/21:21:44.10           87.227344      -57.286976      -21.801060
2016-08-21/21:21:44.14           87.286302      -57.244639      -21.816992
2016-08-21/21:21:44.17           87.343615      -57.212344      -21.820506
2016-08-21/21:21:44.20           87.406268      -57.158942      -21.823737
2016-08-21/21:21:44.23           87.462522      -57.111983      -21.819019
2016-08-21/21:21:44.26           87.524892      -57.061438      -21.813764
2016-08-21/21:21:44.29           87.589042      -57.011256      -21.814834
2016-08-21/21:21:44.32           87.641858      -56.956863      -21.811521
2016-08-21/21:21:44.35           87.693478      -56.917675      -21.803176
2016-08-21/21:21:44.39           87.744319      -56.873919      -21.807425
2016-08-21/21:21:44.42           87.785972      -56.832113      -21.806533
2016-08-21/21:21:44.45           87.836092      -56.803132      -21.811703
2016-08-21/21:21:44.48           87.892296      -56.772476      -21.812331
2016-08-21/21:21:44.51           87.948177      -56.737785      -21.829502
2016-08-21/21:21:44.54           88.003381      -56.697897      -21.836814
2016-08-21/21:21:44.57           88.053539      -56.662374      -21.842558
2016-08-21/21:21:44.60           88.115203      -56.626133      -21.839250
2016-08-21/21:21:44.64           88.169951      -56.585723      -21.842621
2016-08-21/21:21:44.67           88.236639      -56.541933      -21.834434
2016-08-21/21:21:44.70           88.298269      -56.507614      -21.827120
2016-08-21/21:21:44.73           88.355146      -56.465544      -21.819838
2016-08-21/21:21:44.76           88.413307      -56.429863      -21.814362
2016-08-21/21:21:44.79           88.469147      -56.385114      -21.813201
2016-08-21/21:21:44.82           88.525996      -56.349118      -21.806363
2016-08-21/21:21:44.85           88.588463      -56.316024      -21.793479
2016-08-21/21:21:44.89           88.646892      -56.282616      -21.798944
2016-08-21/21:21:44.92           88.708258      -56.232607      -21.806318
2016-08-21/21:21:44.95           88.760463      -56.178480      -21.808108
2016-08-21/21:21:44.98           88.819688      -56.122309      -21.816253
2016-08-21/21:21:45.01           88.876617      -56.073226      -21.810560
2016-08-21/21:21:45.04           88.941202      -56.017212      -21.802734
2016-08-21/21:21:45.07           89.010202      -55.979309      -21.783820
2016-08-21/21:21:45.10           89.076893      -55.940169      -21.779112
2016-08-21/21:21:45.14           89.148650      -55.891086      -21.774536
2016-08-21/21:21:45.17           89.209705      -55.837534      -21.760538
2016-08-21/21:21:45.20           89.274385      -55.802635      -21.750491
2016-08-21/21:21:45.23           89.332265      -55.779080      -21.743452
2016-08-21/21:21:45.26           89.387522      -55.746106      -21.725781
2016-08-21/21:21:45.29           89.453614      -55.701625      -21.724699
2016-08-21/21:21:45.32           89.502771      -55.657859      -21.735179
2016-08-21/21:21:45.35           89.557775      -55.612866      -21.737641
2016-08-21/21:21:45.39           89.617582      -55.563973      -21.738198
2016-08-21/21:21:45.42           89.677583      -55.521654      -21.740666
2016-08-21/21:21:45.45           89.746770      -55.482024      -21.751732
2016-08-21/21:21:45.48           89.813298      -55.439521      -21.751602
2016-08-21/21:21:45.51           89.883171      -55.379198      -21.747864
2016-08-21/21:21:45.54           89.954331      -55.325255      -21.745938
2016-08-21/21:21:45.57           90.006745      -55.273570      -21.745244
2016-08-21/21:21:45.60           90.068766      -55.236284      -21.723026
2016-08-21/21:21:45.64           90.117214      -55.189252      -21.719657
2016-08-21/21:21:45.67           90.166732      -55.143459      -21.713185
2016-08-21/21:21:45.70           90.205216      -55.093807      -21.717274
2016-08-21/21:21:45.73           90.245338      -55.056816      -21.715078
2016-08-21/21:21:45.76           90.289908      -55.009653      -21.719071
2016-08-21/21:21:45.79           90.345807      -54.967185      -21.726450
2016-08-21/21:21:45.82           90.394329      -54.920487      -21.735567
2016-08-21/21:21:45.85           90.454945      -54.887690      -21.738904
2016-08-21/21:21:45.89           90.508966      -54.833019      -21.749099
2016-08-21/21:21:45.92           90.562223      -54.790880      -21.751739
2016-08-21/21:21:45.95           90.614605      -54.745758      -21.750505
2016-08-21/21:21:45.98           90.674767      -54.699955      -21.736575
2016-08-21/21:21:46.01           90.725966      -54.660289      -21.724408
2016-08-21/21:21:46.04           90.781316      -54.623032      -21.715825
2016-08-21/21:21:46.07           90.834666      -54.597371      -21.712786
2016-08-21/21:21:46.10           90.891504      -54.572123      -21.709918
2016-08-21/21:21:46.14           90.945391      -54.529749      -21.707525
2016-08-21/21:21:46.17           90.996747      -54.507366      -21.701147
2016-08-21/21:21:46.20           91.054570      -54.462257      -21.697430
2016-08-21/21:21:46.23           91.111410      -54.411127      -21.706856
2016-08-21/21:21:46.26           91.156713      -54.362631      -21.721321
2016-08-21/21:21:46.29           91.212274      -54.305117      -21.728949
2016-08-21/21:21:46.32           91.270092      -54.256329      -21.719797
2016-08-21/21:21:46.35           91.319685      -54.198896      -21.711518
2016-08-21/21:21:46.39           91.368212      -54.140225      -21.706348
2016-08-21/21:21:46.42           91.415322      -54.091602      -21.691215
2016-08-21/21:21:46.45           91.471962      -54.030697      -21.692311
2016-08-21/21:21:46.48           91.527966      -53.996407      -21.685164
2016-08-21/21:21:46.51           91.580082      -53.954143      -21.675483
2016-08-21/21:21:46.54           91.644348      -53.909952      -21.653717
2016-08-21/21:21:46.57           91.695550      -53.871248      -21.639593
2016-08-21/21:21:46.60           91.736875      -53.824677      -21.643958
2016-08-21/21:21:46.64           91.779712      -53.772046      -21.639269
2016-08-21/21:21:46.67           91.827061      -53.727616      -21.631072
2016-08-21/21:21:46.70           91.880367      -53.679904      -21.632340
2016-08-21/21:21:46.73           91.930990      -53.634902      -21.623846
2016-08-21/21:21:46.76           91.987561      -53.578781      -21.614931
2016-08-21/21:21:46.79           92.048180      -53.539123      -21.606440
2016-08-21/21:21:46.82           92.101682      -53.493829      -21.605173
2016-08-21/21:21:46.85           92.159526      -53.436723      -21.587176
2016-08-21/21:21:46.89           92.218582      -53.389829      -21.562951
2016-08-21/21:21:46.92           92.274566      -53.353763      -21.546372
2016-08-21/21:21:46.95           92.327405      -53.306948      -21.540702
2016-08-21/21:21:46.98           92.379782      -53.260073      -21.530088
2016-08-21/21:21:47.01           92.428997      -53.203409      -21.528377
2016-08-21/21:21:47.04           92.472885      -53.158088      -21.521037
2016-08-21/21:21:47.07           92.521366      -53.112038      -21.515776
2016-08-21/21:21:47.10           92.572450      -53.068054      -21.510249
2016-08-21/21:21:47.14           92.630188      -53.016256      -21.518176
2016-08-21/21:21:47.17           92.686996      -52.968968      -21.519648
2016-08-21/21:21:47.20           92.747156      -52.904328      -21.516537
2016-08-21/21:21:47.23           92.814821      -52.853842      -21.506562
2016-08-21/21:21:47.26           92.869052      -52.808603      -21.475814
2016-08-21/21:21:47.29           92.928327      -52.767334      -21.455532
2016-08-21/21:21:47.32           92.988973      -52.723045      -21.443645
2016-08-21/21:21:47.35           93.045209      -52.682380      -21.426137
2016-08-21/21:21:47.39           93.096875      -52.645181      -21.414003
2016-08-21/21:21:47.42           93.146157      -52.611057      -21.407050
2016-08-21/21:21:47.45           93.193305      -52.566603      -21.396436
2016-08-21/21:21:47.48           93.243770      -52.522882      -21.395990
2016-08-21/21:21:47.51           93.288505      -52.482946      -21.387539
2016-08-21/21:21:47.54           93.346260      -52.435313      -21.399931
2016-08-21/21:21:47.57           93.397587      -52.391842      -21.395897
2016-08-21/21:21:47.60           93.440248      -52.338703      -21.389800
2016-08-21/21:21:47.64           93.482244      -52.291893      -21.389172
2016-08-21/21:21:47.67           93.535862      -52.229831      -21.383672
2016-08-21/21:21:47.70           93.587850      -52.180516      -21.373172
2016-08-21/21:21:47.73           93.639412      -52.137080      -21.371623
2016-08-21/21:21:47.76           93.687852      -52.099019      -21.362810
2016-08-21/21:21:47.79           93.740391      -52.062067      -21.347122
2016-08-21/21:21:47.82           93.784936      -52.016498      -21.334795
2016-08-21/21:21:47.85           93.829945      -51.966833      -21.322989
2016-08-21/21:21:47.89           93.873938      -51.934303      -21.304567
2016-08-21/21:21:47.92           93.920435      -51.884161      -21.285147
2016-08-21/21:21:47.95           93.958792      -51.845998      -21.265337
2016-08-21/21:21:47.98           94.001351      -51.799067      -21.246250
2016-08-21/21:21:48.01           94.051541      -51.750809      -21.226469
2016-08-21/21:21:48.04           94.107737      -51.709797      -21.196556
2016-08-21/21:21:48.07           94.157583      -51.654799      -21.185888
2016-08-21/21:21:48.10           94.211605      -51.596626      -21.177373
2016-08-21/21:21:48.14           94.265214      -51.556759      -21.154180
2016-08-21/21:21:48.17           94.318925      -51.503315      -21.133158
2016-08-21/21:21:48.20           94.366749      -51.449327      -21.110698
2016-08-21/21:21:48.23           94.419052      -51.409135      -21.086143
2016-08-21/21:21:48.26           94.470316      -51.362115      -21.063274
2016-08-21/21:21:48.29           94.514309      -51.326369      -21.038440
2016-08-21/21:21:48.32           94.545792      -51.282608      -21.028357
2016-08-21/21:21:48.35           94.586849      -51.237585      -21.013908
2016-08-21/21:21:48.39           94.628555      -51.195050      -21.001863
2016-08-21/21:21:48.42           94.675600      -51.144857      -21.000907
2016-08-21/21:21:48.45           94.728128      -51.088120      -20.998035
2016-08-21/21:21:48.48           94.780780      -51.037607      -20.984588
2016-08-21/21:21:48.51           94.828860      -50.982704      -20.966635
2016-08-21/21:21:48.54           94.883675      -50.929074      -20.945549
2016-08-21/21:21:48.57           94.931994      -50.870035      -20.925641
2016-08-21/21:21:48.60           94.984172      -50.812552      -20.895373
2016-08-21/21:21:48.64           95.038489      -50.764934      -20.869762
2016-08-21/21:21:48.67           95.083169      -50.722387      -20.840492
2016-08-21/21:21:48.70           95.128512      -50.677681      -20.810191
2016-08-21/21:21:48.73           95.181276      -50.634355      -20.784174
2016-08-21/21:21:48.76           95.226191      -50.599235      -20.768255
2016-08-21/21:21:48.79           95.278244      -50.547567      -20.762882
2016-08-21/21:21:48.82           95.312154      -50.499311      -20.750669
2016-08-21/21:21:48.85           95.368480      -50.455818      -20.739297
2016-08-21/21:21:48.89           95.422602      -50.414134      -20.725111
2016-08-21/21:21:48.92           95.473700      -50.360548      -20.700395
2016-08-21/21:21:48.95           95.540248      -50.310890      -20.676188
2016-08-21/21:21:48.98           95.596150      -50.265427      -20.663895
2016-08-21/21:21:49.01           95.646593      -50.221393      -20.651093
2016-08-21/21:21:49.04           95.710364      -50.166776      -20.630714
2016-08-21/21:21:49.07           95.763984      -50.131573      -20.611013
2016-08-21/21:21:49.10           95.827142      -50.101174      -20.587365
2016-08-21/21:21:49.14           95.872511      -50.059223      -20.564534
2016-08-21/21:21:49.17           95.920555      -50.011361      -20.545035
2016-08-21/21:21:49.20           95.965713      -49.976278      -20.531620
2016-08-21/21:21:49.23           96.002017      -49.936973      -20.528572
2016-08-21/21:21:49.26           96.044612      -49.893760      -20.515012
2016-08-21/21:21:49.29           96.087767      -49.854561      -20.487373
2016-08-21/21:21:49.32           96.131484      -49.813420      -20.482171
2016-08-21/21:21:49.35           96.182854      -49.758442      -20.462981
2016-08-21/21:21:49.39           96.233100      -49.709255      -20.445310
2016-08-21/21:21:49.42           96.293623      -49.654732      -20.426267
2016-08-21/21:21:49.45           96.345400      -49.606847      -20.410440
2016-08-21/21:21:49.48           96.407496      -49.547088      -20.393826
2016-08-21/21:21:49.51           96.454524      -49.505272      -20.351406
2016-08-21/21:21:49.54           96.506671      -49.458996      -20.324050
2016-08-21/21:21:49.57           96.560085      -49.423280      -20.302915
2016-08-21/21:21:49.60           96.623044      -49.388202      -20.273403
2016-08-21/21:21:49.64           96.668677      -49.345333      -20.255100
2016-08-21/21:21:49.67           96.712766      -49.306267      -20.237391
2016-08-21/21:21:49.70           96.759028      -49.263602      -20.213051
2016-08-21/21:21:49.73           96.820220      -49.211080      -20.197455
2016-08-21/21:21:49.76           96.863860      -49.171469      -20.175820
2016-08-21/21:21:49.79           96.926890      -49.108143      -20.163714
2016-08-21/21:21:49.82           96.986012      -49.059463      -20.130303
2016-08-21/21:21:49.85           97.042466      -48.988084      -20.098472
2016-08-21/21:21:49.89           97.083310      -48.912640      -20.077139
2016-08-21/21:21:49.92           97.130711      -48.860006      -20.046884
2016-08-21/21:21:49.95           97.185661      -48.793762      -20.026111
2016-08-21/21:21:49.98           97.227777      -48.732571      -20.016443
2016-08-21/21:21:50.01           97.269155      -48.677825      -19.998765
2016-08-21/21:21:50.04           97.316603      -48.626511      -19.978979
2016-08-21/21:21:50.07           97.356576      -48.584530      -19.958757
2016-08-21/21:21:50.10           97.407371      -48.532068      -19.953156
2016-08-21/21:21:50.14           97.449508      -48.473627      -19.950947
2016-08-21/21:21:50.17           97.501267      -48.428576      -19.929185
2016-08-21/21:21:50.20           97.549040      -48.368375      -19.917502
2016-08-21/21:21:50.23           97.600126      -48.322264      -19.890333
2016-08-21/21:21:50.26           97.658452      -48.267264      -19.860129
2016-08-21/21:21:50.29           97.720151      -48.226720      -19.826908
2016-08-21/21:21:50.32           97.776102      -48.170156      -19.798453
2016-08-21/21:21:50.35           97.842369      -48.109587      -19.779085
2016-08-21/21:21:50.39           97.889861      -48.045286      -19.747043
2016-08-21/21:21:50.42           97.945728      -48.005037      -19.723852
2016-08-21/21:21:50.45           98.003980      -47.962176      -19.694492
2016-08-21/21:21:50.48           98.062242      -47.918839      -19.666140
2016-08-21/21:21:50.51           98.114575      -47.860299      -19.651541
2016-08-21/21:21:50.54           98.165632      -47.823957      -19.630246
2016-08-21/21:21:50.57           98.208597      -47.771841      -19.624913
2016-08-21/21:21:50.60           98.259084      -47.725043      -19.604830
2016-08-21/21:21:50.64           98.300994      -47.684547      -19.577960
2016-08-21/21:21:50.67           98.358682      -47.646021      -19.571558
2016-08-21/21:21:50.70           98.418546      -47.596496      -19.547651
2016-08-21/21:21:50.73           98.464325      -47.540509      -19.530639
2016-08-21/21:21:50.76           98.518591      -47.487150      -19.514795
2016-08-21/21:21:50.79           98.567037      -47.450160      -19.490759
2016-08-21/21:21:50.82           98.608445      -47.395878      -19.472130
2016-08-21/21:21:50.85           98.660299      -47.356652      -19.427349
2016-08-21/21:21:50.89           98.710912      -47.323934      -19.406537
2016-08-21/21:21:50.92           98.759414      -47.284096      -19.388531
2016-08-21/21:21:50.95           98.795856      -47.246435      -19.358137
2016-08-21/21:21:50.98           98.847023      -47.204872      -19.347902
2016-08-21/21:21:51.01           98.896124      -47.174070      -19.331703
2016-08-21/21:21:51.04           98.943941      -47.137817      -19.311720
2016-08-21/21:21:51.07           98.997583      -47.085192      -19.299936
2016-08-21/21:21:51.10           99.057866      -47.039058      -19.273963
2016-08-21/21:21:51.14           99.106276      -46.987895      -19.264140
2016-08-21/21:21:51.17           99.159963      -46.925501      -19.246522
2016-08-21/21:21:51.20           99.206525      -46.874976      -19.214909
2016-08-21/21:21:51.23           99.267542      -46.822887      -19.195957
2016-08-21/21:21:51.26           99.308440      -46.772329      -19.164375
2016-08-21/21:21:51.29           99.361833      -46.721094      -19.147120
2016-08-21/21:21:51.32           99.412110      -46.678431      -19.129026
2016-08-21/21:21:51.35           99.450452      -46.630827      -19.113615
2016-08-21/21:21:51.39           99.497405      -46.575038      -19.109016
2016-08-21/21:21:51.42           99.545654      -46.520517      -19.103782
2016-08-21/21:21:51.45           99.586446      -46.466974      -19.089245
2016-08-21/21:21:51.48           99.644383      -46.405022      -19.092719
2016-08-21/21:21:51.51           99.691095      -46.346444      -19.078214
2016-08-21/21:21:51.54           99.742350      -46.293688      -19.065199
2016-08-21/21:21:51.57           99.789895      -46.236774      -19.044111
2016-08-21/21:21:51.60           99.843609      -46.170205      -19.022109
2016-08-21/21:21:51.64           99.903781      -46.110953      -18.994903
2016-08-21/21:21:51.67           99.958204      -46.063797      -18.968543
2016-08-21/21:21:51.70           100.00847      -46.011453      -18.931173
2016-08-21/21:21:51.73           100.05924      -45.960524      -18.909211
2016-08-21/21:21:51.76           100.09948      -45.916308      -18.883127
2016-08-21/21:21:51.79           100.14390      -45.872151      -18.865642
2016-08-21/21:21:51.82           100.18771      -45.823141      -18.850791
2016-08-21/21:21:51.85           100.23945      -45.769533      -18.844764
2016-08-21/21:21:51.89           100.28392      -45.722543      -18.833318
2016-08-21/21:21:51.92           100.33914      -45.673058      -18.832900
2016-08-21/21:21:51.95           100.39718      -45.622458      -18.828249
2016-08-21/21:21:51.98           100.45077      -45.564519      -18.838605
2016-08-21/21:21:52.01           100.50336      -45.511161      -18.829016
2016-08-21/21:21:52.04           100.56367      -45.448040      -18.823367
2016-08-21/21:21:52.07           100.61943      -45.380035      -18.814228
2016-08-21/21:21:52.10           100.67158      -45.322418      -18.795277
2016-08-21/21:21:52.14           100.71001      -45.263638      -18.777117
2016-08-21/21:21:52.17           100.76388      -45.212972      -18.763889
2016-08-21/21:21:52.20           100.80951      -45.175781      -18.733741
2016-08-21/21:21:52.23           100.84960      -45.131440      -18.718696
2016-08-21/21:21:52.26           100.90338      -45.092454      -18.707289
2016-08-21/21:21:52.29           100.95806      -45.052282      -18.695323
2016-08-21/21:21:52.32           101.00619      -45.012773      -18.684954
2016-08-21/21:21:52.35           101.06159      -44.963422      -18.673578
2016-08-21/21:21:52.39           101.11123      -44.906419      -18.675838
2016-08-21/21:21:52.42           101.17251      -44.854394      -18.659475
2016-08-21/21:21:52.45           101.22422      -44.799931      -18.642043
2016-08-21/21:21:52.48           101.27411      -44.735081      -18.636931
2016-08-21/21:21:52.51           101.32629      -44.679759      -18.626462
2016-08-21/21:21:52.54           101.37392      -44.619551      -18.612506
2016-08-21/21:21:52.57           101.42109      -44.569906      -18.610898
2016-08-21/21:21:52.60           101.47015      -44.523627      -18.598582
2016-08-21/21:21:52.64           101.51637      -44.483128      -18.593922
2016-08-21/21:21:52.67           101.57661      -44.432638      -18.588133
2016-08-21/21:21:52.70           101.63331      -44.388275      -18.581574
2016-08-21/21:21:52.73           101.68785      -44.342870      -18.578228
2016-08-21/21:21:52.76           101.74355      -44.290261      -18.576393
2016-08-21/21:21:52.79           101.79372      -44.243326      -18.564997
2016-08-21/21:21:52.82           101.84536      -44.196836      -18.543976
2016-08-21/21:21:52.85           101.90528      -44.128527      -18.531041
2016-08-21/21:21:52.89           101.96136      -44.073325      -18.513250
2016-08-21/21:21:52.92           102.02677      -44.021937      -18.491045
2016-08-21/21:21:52.95           102.08165      -43.976777      -18.465722
2016-08-21/21:21:52.98           102.12903      -43.922605      -18.449730
2016-08-21/21:21:53.01           102.17964      -43.869764      -18.429424
2016-08-21/21:21:53.04           102.22151      -43.819850      -18.406889
2016-08-21/21:21:53.07           102.26535      -43.768093      -18.384702
2016-08-21/21:21:53.10           102.31478      -43.728056      -18.364300
2016-08-21/21:21:53.14           102.35237      -43.690688      -18.332971
2016-08-21/21:21:53.17           102.41109      -43.639369      -18.324384
2016-08-21/21:21:53.20           102.44956      -43.584303      -18.311746
2016-08-21/21:21:53.23           102.50104      -43.534937      -18.294320
2016-08-21/21:21:53.26           102.55643      -43.487501      -18.278995
2016-08-21/21:21:53.29           102.60712      -43.430875      -18.266760
2016-08-21/21:21:53.32           102.66391      -43.372561      -18.250003
2016-08-21/21:21:53.35           102.72156      -43.317253      -18.237108
2016-08-21/21:21:53.39           102.77492      -43.251976      -18.220789
2016-08-21/21:21:53.42           102.82756      -43.198639      -18.211323
2016-08-21/21:21:53.45           102.87005      -43.153104      -18.187193
2016-08-21/21:21:53.48           102.91834      -43.119802      -18.166312
2016-08-21/21:21:53.51           102.96643      -43.065297      -18.158794
2016-08-21/21:21:53.54           103.00469      -43.009247      -18.145724
2016-08-21/21:21:53.57           103.04810      -42.963884      -18.131501
2016-08-21/21:21:53.60           103.09458      -42.916965      -18.116527
2016-08-21/21:21:53.64           103.14913      -42.866054      -18.098379
2016-08-21/21:21:53.67           103.19638      -42.807118      -18.090034
2016-08-21/21:21:53.70           103.25139      -42.746572      -18.057547
2016-08-21/21:21:53.73           103.29125      -42.678339      -18.035080
2016-08-21/21:21:53.76           103.33569      -42.606632      -18.007258
2016-08-21/21:21:53.79           103.37772      -42.561951      -17.976202
2016-08-21/21:21:53.82           103.43056      -42.504544      -17.951362
2016-08-21/21:21:53.85           103.47507      -42.452509      -17.924203
2016-08-21/21:21:53.89           103.53193      -42.411112      -17.900712
2016-08-21/21:21:53.92           103.58080      -42.362034      -17.878596
2016-08-21/21:21:53.95           103.62901      -42.314649      -17.858511
2016-08-21/21:21:53.98           103.68390      -42.261813      -17.860369
2016-08-21/21:21:54.01           103.74021      -42.215967      -17.851990
2016-08-21/21:21:54.04           103.80220      -42.166451      -17.838166
2016-08-21/21:21:54.07           103.85464      -42.112600      -17.827297
2016-08-21/21:21:54.10           103.90570      -42.066384      -17.811435
2016-08-21/21:21:54.14           103.96943      -41.998962      -17.813745
2016-08-21/21:21:54.17           104.02523      -41.933348      -17.799789
2016-08-21/21:21:54.20           104.07642      -41.873570      -17.786159
2016-08-21/21:21:54.23           104.12896      -41.827792      -17.760681
2016-08-21/21:21:54.26           104.17836      -41.771320      -17.746165
2016-08-21/21:21:54.29           104.22721      -41.727372      -17.726490
2016-08-21/21:21:54.32           104.26705      -41.671689      -17.717340
2016-08-21/21:21:54.35           104.30511      -41.616536      -17.699864
2016-08-21/21:21:54.39           104.34601      -41.562559      -17.686598
2016-08-21/21:21:54.42           104.38013      -41.529406      -17.658617
2016-08-21/21:21:54.45           104.41302      -41.495389      -17.643744
2016-08-21/21:21:54.48           104.45701      -41.444923      -17.645613
2016-08-21/21:21:54.51           104.50909      -41.386748      -17.638888
2016-08-21/21:21:54.54           104.55552      -41.344078      -17.614944
2016-08-21/21:21:54.57           104.60608      -41.281341      -17.599965
2016-08-21/21:21:54.60           104.65461      -41.223272      -17.578605
2016-08-21/21:21:54.64           104.71503      -41.176226      -17.554954
2016-08-21/21:21:54.67           104.76503      -41.122774      -17.528393
2016-08-21/21:21:54.70           104.81014      -41.058207      -17.506480
2016-08-21/21:21:54.73           104.85832      -40.991143      -17.485830
2016-08-21/21:21:54.76           104.89516      -40.940487      -17.445968
2016-08-21/21:21:54.79           104.93306      -40.902193      -17.419266
2016-08-21/21:21:54.82           104.97298      -40.859231      -17.398954
2016-08-21/21:21:54.85           105.01104      -40.824284      -17.367690
2016-08-21/21:21:54.89           105.05826      -40.773317      -17.355842
2016-08-21/21:21:54.92           105.09910      -40.704312      -17.345414
2016-08-21/21:21:54.95           105.14990      -40.641617      -17.332957
2016-08-21/21:21:54.98           105.20693      -40.582936      -17.306381
2016-08-21/21:21:55.01           105.25159      -40.518281      -17.279560
2016-08-21/21:21:55.04           105.29929      -40.453482      -17.248970
2016-08-21/21:21:55.07           105.34554      -40.383123      -17.225605
2016-08-21/21:21:55.10           105.38590      -40.308953      -17.194372
2016-08-21/21:21:55.14           105.43608      -40.240053      -17.174117
2016-08-21/21:21:55.17           105.48697      -40.182648      -17.139617
2016-08-21/21:21:55.20           105.52651      -40.129806      -17.108579
2016-08-21/21:21:55.23           105.56470      -40.082237      -17.077571
2016-08-21/21:21:55.26           105.59997      -40.024493      -17.058998
2016-08-21/21:21:55.29           105.65104      -39.976921      -17.032799
2016-08-21/21:21:55.32           105.70441      -39.918655      -17.015072
2016-08-21/21:21:55.35           105.75314      -39.864397      -16.988219
2016-08-21/21:21:55.39           105.80304      -39.805242      -16.971333
2016-08-21/21:21:55.42           105.85092      -39.727768      -16.954478
2016-08-21/21:21:55.45           105.89657      -39.676005      -16.926375
2016-08-21/21:21:55.48           105.95671      -39.614357      -16.902116
2016-08-21/21:21:55.51           106.01378      -39.554736      -16.877603
2016-08-21/21:21:55.54           106.07571      -39.504864      -16.837992
2016-08-21/21:21:55.57           106.12570      -39.450985      -16.799060
2016-08-21/21:21:55.60           106.17924      -39.394233      -16.767345
2016-08-21/21:21:55.64           106.22293      -39.337345      -16.727055
2016-08-21/21:21:55.67           106.26896      -39.287138      -16.687428
2016-08-21/21:21:55.70           106.31461      -39.252330      -16.639066
2016-08-21/21:21:55.73           106.36396      -39.199204      -16.604183
2016-08-21/21:21:55.76           106.41190      -39.155124      -16.561278
2016-08-21/21:21:55.79           106.46601      -39.101863      -16.516484
2016-08-21/21:21:55.82           106.50981      -39.042093      -16.495722
2016-08-21/21:21:55.85           106.56229      -38.983648      -16.468149
2016-08-21/21:21:55.89           106.61056      -38.930715      -16.433377
2016-08-21/21:21:55.92           106.66543      -38.870103      -16.398646
2016-08-21/21:21:55.95           106.70738      -38.812313      -16.353075
2016-08-21/21:21:55.98           106.75371      -38.755606      -16.316564
2016-08-21/21:21:56.01           106.79515      -38.687791      -16.284710
2016-08-21/21:21:56.04           106.83633      -38.625057      -16.252788
2016-08-21/21:21:56.07           106.87878      -38.571502      -16.230061
2016-08-21/21:21:56.10           106.93159      -38.523934      -16.197784
2016-08-21/21:21:56.14           106.97377      -38.475937      -16.173981
2016-08-21/21:21:56.17           107.02325      -38.418998      -16.160663
2016-08-21/21:21:56.20           107.05903      -38.360873      -16.148132
2016-08-21/21:21:56.23           107.11444      -38.305864      -16.146715
2016-08-21/21:21:56.26           107.16387      -38.236217      -16.144633
2016-08-21/21:21:56.29           107.20711      -38.193161      -16.123150
2016-08-21/21:21:56.32           107.24192      -38.140919      -16.101123
2016-08-21/21:21:56.35           107.28202      -38.081620      -16.075755
2016-08-21/21:21:56.39           107.31761      -38.015541      -16.050934
2016-08-21/21:21:56.42           107.35673      -37.946593      -16.033335
2016-08-21/21:21:56.45           107.38982      -37.895294      -16.015453
2016-08-21/21:21:56.48           107.44038      -37.840048      -15.998041
2016-08-21/21:21:56.51           107.47216      -37.791674      -15.985218
2016-08-21/21:21:56.54           107.49826      -37.743714      -15.971416
2016-08-21/21:21:56.57           107.52323      -37.682292      -15.970957
2016-08-21/21:21:56.60           107.55782      -37.620971      -15.976603
2016-08-21/21:21:56.64           107.58435      -37.558992      -15.982008
2016-08-21/21:21:56.67           107.60734      -37.505438      -15.995065
2016-08-21/21:21:56.70           107.62972      -37.448447      -16.007750
2016-08-21/21:21:56.73           107.64962      -37.395080      -16.011111
2016-08-21/21:21:56.76           107.68331      -37.342391      -16.028169
2016-08-21/21:21:56.79           107.72469      -37.278590      -16.038750
2016-08-21/21:21:56.82           107.77391      -37.212625      -16.039677
2016-08-21/21:21:56.85           107.82024      -37.154332      -16.044214
2016-08-21/21:21:56.89           107.85746      -37.089965      -16.047215
2016-08-21/21:21:56.92           107.88607      -37.039763      -16.053228
2016-08-21/21:21:56.95           107.91539      -36.985516      -16.062252
2016-08-21/21:21:56.98           107.95036      -36.935043      -16.076674
2016-08-21/21:21:57.01           107.98439      -36.869796      -16.096467
2016-08-21/21:21:57.04           108.00941      -36.812543      -16.113939
2016-08-21/21:21:57.07           108.02999      -36.763523      -16.129163
2016-08-21/21:21:57.10           108.05199      -36.727501      -16.147996
2016-08-21/21:21:57.14           108.07918      -36.673603      -16.170700
2016-08-21/21:21:57.17           108.12190      -36.631239      -16.180275
2016-08-21/21:21:57.20           108.16480      -36.572969      -16.197138
2016-08-21/21:21:57.23           108.20246      -36.513841      -16.207515
2016-08-21/21:21:57.26           108.23273      -36.448166      -16.211217
2016-08-21/21:21:57.29           108.26767      -36.394487      -16.205772
2016-08-21/21:21:57.32           108.29498      -36.340714      -16.204024
2016-08-21/21:21:57.35           108.32681      -36.293724      -16.201729
2016-08-21/21:21:57.39           108.35203      -36.235632      -16.210244
2016-08-21/21:21:57.42           108.37889      -36.188270      -16.216403
2016-08-21/21:21:57.45           108.39858      -36.144632      -16.236623
2016-08-21/21:21:57.48           108.42981      -36.098836      -16.250840
2016-08-21/21:21:57.51           108.46147      -36.051768      -16.259552
2016-08-21/21:21:57.54           108.50150      -36.001179      -16.280043
2016-08-21/21:21:57.57           108.53177      -35.948983      -16.308444
2016-08-21/21:21:57.60           108.56711      -35.888735      -16.333047
2016-08-21/21:21:57.64           108.60612      -35.812076      -16.367130
2016-08-21/21:21:57.67           108.64105      -35.749380      -16.391827
2016-08-21/21:21:57.70           108.67962      -35.694646      -16.416533
2016-08-21/21:21:57.73           108.70967      -35.641934      -16.443478
2016-08-21/21:21:57.76           108.73732      -35.592338      -16.475576
2016-08-21/21:21:57.79           108.77864      -35.549534      -16.508287
2016-08-21/21:21:57.82           108.80330      -35.510000      -16.525502
2016-08-21/21:21:57.85           108.83356      -35.458298      -16.552942
2016-08-21/21:21:57.89           108.85850      -35.412756      -16.572265
2016-08-21/21:21:57.92           108.87805      -35.380376      -16.581835
2016-08-21/21:21:57.95           108.89995      -35.335443      -16.603926
2016-08-21/21:21:57.98           108.92693      -35.284782      -16.630659
2016-08-21/21:21:58.01           108.95876      -35.226026      -16.651126
2016-08-21/21:21:58.04           108.98485      -35.170970      -16.663563
2016-08-21/21:21:58.07           109.00667      -35.109181      -16.679028
2016-08-21/21:21:58.10           109.03303      -35.051830      -16.698980
2016-08-21/21:21:58.14           109.06283      -34.995410      -16.704627
2016-08-21/21:21:58.17           109.09397      -34.939760      -16.724112
2016-08-21/21:21:58.20           109.11866      -34.877283      -16.747824
2016-08-21/21:21:58.23           109.14206      -34.810748      -16.764756
2016-08-21/21:21:58.26           109.15492      -34.750420      -16.778533
2016-08-21/21:21:58.29           109.16985      -34.683561      -16.802741
2016-08-21/21:21:58.32           109.18227      -34.625445      -16.820012
2016-08-21/21:21:58.35           109.19605      -34.568109      -16.851123
2016-08-21/21:21:58.39           109.21493      -34.522408      -16.879030
2016-08-21/21:21:58.42           109.23700      -34.465327      -16.913872
2016-08-21/21:21:58.45           109.25079      -34.404735      -16.938571
2016-08-21/21:21:58.48           109.27814      -34.338273      -16.961652
2016-08-21/21:21:58.51           109.30713      -34.284872      -16.990801
2016-08-21/21:21:58.54           109.32905      -34.215150      -17.009962
2016-08-21/21:21:58.57           109.35109      -34.154370      -17.025934
2016-08-21/21:21:58.60           109.37782      -34.084475      -17.048657
2016-08-21/21:21:58.64           109.39749      -34.021681      -17.067386
2016-08-21/21:21:58.67           109.41536      -33.945284      -17.092056
2016-08-21/21:21:58.70           109.41864      -33.889492      -17.116637
2016-08-21/21:21:58.73           109.43373      -33.830650      -17.139705
2016-08-21/21:21:58.76           109.44682      -33.776907      -17.168836
2016-08-21/21:21:58.79           109.46786      -33.708837      -17.187564
2016-08-21/21:21:58.82           109.49341      -33.647552      -17.205737
2016-08-21/21:21:58.85           109.51039      -33.573274      -17.228964
2016-08-21/21:21:58.89           109.52954      -33.499095      -17.250993
2016-08-21/21:21:58.92           109.55452      -33.426447      -17.258984
2016-08-21/21:21:58.95           109.57530      -33.360206      -17.271220
2016-08-21/21:21:58.98           109.60906      -33.283252      -17.284496
2016-08-21/21:21:59.01           109.64162      -33.214909      -17.293207
2016-08-21/21:21:59.04           109.67375      -33.147847      -17.307426
2016-08-21/21:21:59.07           109.69688      -33.091094      -17.327744
2016-08-21/21:21:59.10           109.71444      -33.028664      -17.360175
2016-08-21/21:21:59.14           109.73590      -32.965857      -17.386273
2016-08-21/21:21:59.17           109.75005      -32.911956      -17.401872
2016-08-21/21:21:59.20           109.75725      -32.856729      -17.418139
2016-08-21/21:21:59.23           109.77953      -32.796492      -17.435629
2016-08-21/21:21:59.26           109.80020      -32.745678      -17.455064
2016-08-21/21:21:59.29           109.82562      -32.682470      -17.488310
2016-08-21/21:21:59.32           109.84301      -32.612066      -17.508473
2016-08-21/21:21:59.35           109.86996      -32.541334      -17.522278
2016-08-21/21:21:59.39           109.89570      -32.477351      -17.522079
2016-08-21/21:21:59.42           109.92884      -32.416204      -17.523144
2016-08-21/21:21:59.45           109.96177      -32.356861      -17.531179
2016-08-21/21:21:59.48           109.99284      -32.286732      -17.539119
2016-08-21/21:21:59.51           110.02011      -32.224077      -17.540760
2016-08-21/21:21:59.54           110.04196      -32.154888      -17.532061
2016-08-21/21:21:59.57           110.04993      -32.096666      -17.511422
2016-08-21/21:21:59.60           110.07099      -32.042262      -17.503480
2016-08-21/21:21:59.64           110.09054      -31.988865      -17.502147
2016-08-21/21:21:59.67           110.11804      -31.929056      -17.513703
2016-08-21/21:21:59.70           110.13676      -31.874020      -17.518976
2016-08-21/21:21:59.73           110.17042      -31.809237      -17.533078
2016-08-21/21:21:59.76           110.20274      -31.743666      -17.533348
2016-08-21/21:21:59.79           110.23335      -31.674840      -17.533350
2016-08-21/21:21:59.82           110.25811      -31.603096      -17.536949
2016-08-21/21:21:59.85           110.29006      -31.535994      -17.548774
2016-08-21/21:21:59.89           110.32057      -31.472788      -17.536693
2016-08-21/21:21:59.92           110.34640      -31.402729      -17.536173
2016-08-21/21:21:59.95           110.37489      -31.346493      -17.526126
2016-08-21/21:21:59.98           110.40343      -31.285117      -17.513696
2016-08-21/21:22:00.01           110.42564      -31.222126      -17.496892
2016-08-21/21:22:00.04           110.44954      -31.169846      -17.491182
2016-08-21/21:22:00.07           110.46635      -31.107771      -17.488334
2016-08-21/21:22:00.10           110.49052      -31.050405      -17.482717
2016-08-21/21:22:00.14           110.51257      -30.986878      -17.477930
2016-08-21/21:22:00.17           110.52908      -30.908341      -17.464998
2016-08-21/21:22:00.20           110.54160      -30.835342      -17.447323
2016-08-21/21:22:00.23           110.56371      -30.761074      -17.425309
2016-08-21/21:22:00.26           110.58555      -30.691428      -17.404218
2016-08-21/21:22:00.29           110.61718      -30.621967      -17.378240
2016-08-21/21:22:00.32           110.64320      -30.550109      -17.357322
2016-08-21/21:22:00.35           110.67666      -30.471752      -17.330881
2016-08-21/21:22:00.39           110.70170      -30.406223      -17.299439
2016-08-21/21:22:00.42           110.72479      -30.338783      -17.262231
2016-08-21/21:22:00.45           110.74574      -30.274041      -17.247124
2016-08-21/21:22:00.48           110.77120      -30.213283      -17.224032
2016-08-21/21:22:00.51           110.78542      -30.144939      -17.203634
2016-08-21/21:22:00.54           110.81029      -30.079339      -17.183205
2016-08-21/21:22:00.57           110.82151      -30.009267      -17.170615
2016-08-21/21:22:00.60           110.84926      -29.942524      -17.159438
2016-08-21/21:22:00.64           110.86200      -29.891596      -17.139799
2016-08-21/21:22:00.67           110.89430      -29.829297      -17.133104
2016-08-21/21:22:00.70           110.92543      -29.753578      -17.126322
2016-08-21/21:22:00.73           110.95255      -29.684323      -17.112777
2016-08-21/21:22:00.76           110.98139      -29.615525      -17.092081
2016-08-21/21:22:00.79           111.00856      -29.541128      -17.076158
2016-08-21/21:22:00.82           111.02506      -29.467248      -17.066691
2016-08-21/21:22:00.85           111.03667      -29.401481      -17.050005
2016-08-21/21:22:00.89           111.05108      -29.336450      -17.025064
2016-08-21/21:22:00.92           111.06977      -29.262662      -17.014406
2016-08-21/21:22:00.95           111.07924      -29.194930      -17.002959
2016-08-21/21:22:00.98           111.09276      -29.136674      -16.993428
2016-08-21/21:22:01.01           111.11227      -29.070592      -16.990018
2016-08-21/21:22:01.04           111.13718      -29.006843      -16.979078
2016-08-21/21:22:01.07           111.16692      -28.941994      -16.973718
2016-08-21/21:22:01.10           111.18985      -28.880077      -16.962425
2016-08-21/21:22:01.14           111.22386      -28.803684      -16.963929
2016-08-21/21:22:01.17           111.24463      -28.725730      -16.972169
2016-08-21/21:22:01.20           111.27274      -28.652958      -16.976631
2016-08-21/21:22:01.23           111.30429      -28.580614      -16.967796
2016-08-21/21:22:01.26           111.33453      -28.513082      -16.973447
2016-08-21/21:22:01.29           111.37041      -28.449811      -16.983483
2016-08-21/21:22:01.32           111.39528      -28.381342      -17.007122
2016-08-21/21:22:01.35           111.41526      -28.320047      -17.025554
2016-08-21/21:22:01.39           111.43983      -28.258070      -17.046082
2016-08-21/21:22:01.42           111.45989      -28.208043      -17.056272
2016-08-21/21:22:01.45           111.47702      -28.146952      -17.067484
2016-08-21/21:22:01.48           111.49536      -28.094145      -17.076402
2016-08-21/21:22:01.51           111.51169      -28.029570      -17.098253
2016-08-21/21:22:01.54           111.52875      -27.956749      -17.118734
2016-08-21/21:22:01.57           111.53727      -27.887815      -17.137412
2016-08-21/21:22:01.60           111.55701      -27.825532      -17.141941
2016-08-21/21:22:01.64           111.58063      -27.766602      -17.145541
2016-08-21/21:22:01.67           111.61613      -27.697615      -17.149293
2016-08-21/21:22:01.70           111.64471      -27.624966      -17.158753
2016-08-21/21:22:01.73           111.68020      -27.556445      -17.161503
2016-08-21/21:22:01.76           111.71328      -27.491049      -17.169393
2016-08-21/21:22:01.79           111.74452      -27.435013      -17.176738
2016-08-21/21:22:01.82           111.77488      -27.377815      -17.176209
2016-08-21/21:22:01.85           111.82115      -27.322851      -17.185160
2016-08-21/21:22:01.89           111.85934      -27.250809      -17.199739
2016-08-21/21:22:01.92           111.89774      -27.179756      -17.214780
2016-08-21/21:22:01.95           111.93304      -27.112586      -17.225526
2016-08-21/21:22:01.98           111.98050      -27.049965      -17.237056
2016-08-21/21:22:02.01           112.03173      -26.978958      -17.243450
2016-08-21/21:22:02.04           112.07805      -26.898713      -17.250510
2016-08-21/21:22:02.07           112.11976      -26.817745      -17.245033
2016-08-21/21:22:02.10           112.16589      -26.751043      -17.236328
2016-08-21/21:22:02.14           112.19415      -26.680192      -17.212383
2016-08-21/21:22:02.17           112.23086      -26.618550      -17.202431
2016-08-21/21:22:02.20           112.26784      -26.551354      -17.193581
2016-08-21/21:22:02.23           112.31544      -26.489245      -17.179657
2016-08-21/21:22:02.26           112.35637      -26.422140      -17.176944
2016-08-21/21:22:02.29           112.39745      -26.362096      -17.175054
2016-08-21/21:22:02.32           112.43809      -26.298659      -17.161808
2016-08-21/21:22:02.35           112.49364      -26.227834      -17.152372
2016-08-21/21:22:02.39           112.53878      -26.153850      -17.146456
2016-08-21/21:22:02.42           112.60073      -26.077655      -17.143059
2016-08-21/21:22:02.45           112.65403      -25.996407      -17.141071
2016-08-21/21:22:02.48           112.71751      -25.918734      -17.132086
2016-08-21/21:22:02.51           112.76075      -25.839579      -17.127480
2016-08-21/21:22:02.54           112.81053      -25.772883      -17.095533
2016-08-21/21:22:02.57           112.85588      -25.698012      -17.080656
2016-08-21/21:22:02.60           112.91026      -25.637664      -17.076096
2016-08-21/21:22:02.64           112.95198      -25.577796      -17.068188
2016-08-21/21:22:02.67           113.00898      -25.515321      -17.058955
2016-08-21/21:22:02.70           113.05519      -25.463174      -17.048466
2016-08-21/21:22:02.73           113.10757      -25.421058      -17.024203
2016-08-21/21:22:02.76           113.14749      -25.365888      -17.012369
2016-08-21/21:22:02.79           113.19935      -25.317087      -17.008281
2016-08-21/21:22:02.82           113.25761      -25.262919      -17.010231
2016-08-21/21:22:02.85           113.30738      -25.207026      -17.009009
2016-08-21/21:22:02.89           113.36376      -25.141599      -16.998429
2016-08-21/21:22:02.92           113.42182      -25.083633      -16.992513
2016-08-21/21:22:02.95           113.47145      -25.018325      -16.982053
2016-08-21/21:22:02.98           113.52239      -24.933675      -16.972439
2016-08-21/21:22:03.01           113.56759      -24.855045      -16.963206
2016-08-21/21:22:03.04           113.61371      -24.790704      -16.949557
2016-08-21/21:22:03.07           113.65332      -24.725617      -16.940512
2016-08-21/21:22:03.10           113.68900      -24.662793      -16.933771
2016-08-21/21:22:03.14           113.73683      -24.604061      -16.928824
2016-08-21/21:22:03.17           113.77378      -24.548603      -16.935274
2016-08-21/21:22:03.20           113.81338      -24.488682      -16.942092
2016-08-21/21:22:03.23           113.86260      -24.426562      -16.946595
2016-08-21/21:22:03.26           113.91589      -24.372068      -16.957039
2016-08-21/21:22:03.29           113.96559      -24.308208      -16.970532
2016-08-21/21:22:03.32           114.01462      -24.243701      -16.977615
2016-08-21/21:22:03.35           114.06867      -24.175332      -16.971862
2016-08-21/21:22:03.39           114.11428      -24.102906      -16.967977
2016-08-21/21:22:03.42           114.17017      -24.045327      -16.962299
2016-08-21/21:22:03.45           114.21103      -23.984780      -16.945583
2016-08-21/21:22:03.48           114.26232      -23.929281      -16.934787
2016-08-21/21:22:03.51           114.30683      -23.879545      -16.938946
2016-08-21/21:22:03.54           114.34824      -23.833215      -16.939813
2016-08-21/21:22:03.57           114.39152      -23.777057      -16.942251
2016-08-21/21:22:03.60           114.44620      -23.714483      -16.945311
2016-08-21/21:22:03.64           114.49371      -23.649587      -16.948585
2016-08-21/21:22:03.67           114.54113      -23.577174      -16.965531
2016-08-21/21:22:03.70           114.57885      -23.492859      -16.972174
2016-08-21/21:22:03.73           114.63621      -23.407551      -16.985548
2016-08-21/21:22:03.76           114.68567      -23.323927      -16.982633
2016-08-21/21:22:03.79           114.74029      -23.245381      -16.977133
2016-08-21/21:22:03.82           114.78948      -23.166366      -16.975137
2016-08-21/21:22:03.85           114.84692      -23.089954      -16.971835
2016-08-21/21:22:03.89           114.89072      -23.023123      -16.962052
2016-08-21/21:22:03.92           114.94254      -22.964004      -16.964329
2016-08-21/21:22:03.95           114.98820      -22.907501      -16.955622
2016-08-21/21:22:03.98           115.04217      -22.847531      -16.945250
2016-08-21/21:22:04.01           115.09008      -22.789299      -16.952856
2016-08-21/21:22:04.04           115.13813      -22.737669      -16.962279
2016-08-21/21:22:04.07           115.18357      -22.668036      -16.976878
2016-08-21/21:22:04.10           115.23798      -22.596521      -16.994207
2016-08-21/21:22:04.14           115.29018      -22.541755      -16.992354
2016-08-21/21:22:04.17           115.34667      -22.477812      -17.005811
2016-08-21/21:22:04.20           115.40013      -22.393878      -17.023539
2016-08-21/21:22:04.23           115.46710      -22.324671      -17.024703
2016-08-21/21:22:04.26           115.52514      -22.257857      -17.035607
2016-08-21/21:22:04.29           115.57809      -22.192498      -17.023980
2016-08-21/21:22:04.32           115.63072      -22.117682      -17.014119
2016-08-21/21:22:04.35           115.68710      -22.056015      -16.995610
2016-08-21/21:22:04.39           115.73552      -22.004954      -16.982051
2016-08-21/21:22:04.42           115.77842      -21.946383      -16.984657
2016-08-21/21:22:04.45           115.82240      -21.885737      -16.977735
2016-08-21/21:22:04.48           115.88067      -21.832072      -16.965355
2016-08-21/21:22:04.51           115.92558      -21.769821      -16.972372
2016-08-21/21:22:04.54           115.97963      -21.707103      -16.968095
2016-08-21/21:22:04.57           116.03624      -21.647394      -16.961517
2016-08-21/21:22:04.60           116.09275      -21.578758      -16.958169
2016-08-21/21:22:04.64           116.14382      -21.510127      -16.957318
2016-08-21/21:22:04.67           116.19856      -21.440061      -16.936210
2016-08-21/21:22:04.70           116.25831      -21.370369      -16.920130
2016-08-21/21:22:04.73           116.31887      -21.308864      -16.910268
2016-08-21/21:22:04.76           116.36075      -21.257492      -16.886875
2016-08-21/21:22:04.79           116.41665      -21.198030      -16.858427
2016-08-21/21:22:04.82           116.46999      -21.154313      -16.834809
2016-08-21/21:22:04.85           116.52928      -21.105576      -16.811279
2016-08-21/21:22:04.89           116.58384      -21.052347      -16.794286
2016-08-21/21:22:04.92           116.64220      -21.007574      -16.765258
2016-08-21/21:22:04.95           116.70176      -20.953756      -16.741845
2016-08-21/21:22:04.98           116.75763      -20.896617      -16.708374
2016-08-21/21:22:05.01           116.80668      -20.843782      -16.665929
2016-08-21/21:22:05.04           116.86602      -20.787539      -16.631623
2016-08-21/21:22:05.07           116.91844      -20.726210      -16.592589
2016-08-21/21:22:05.10           116.96627      -20.666022      -16.550450
2016-08-21/21:22:05.14           117.00925      -20.593347      -16.516061
2016-08-21/21:22:05.17           117.06215      -20.526030      -16.468162
2016-08-21/21:22:05.20           117.10377      -20.453900      -16.416922
2016-08-21/21:22:05.23           117.14517      -20.398560      -16.356288
2016-08-21/21:22:05.26           117.18234      -20.334642      -16.302751
2016-08-21/21:22:05.29           117.23020      -20.270694      -16.255235
2016-08-21/21:22:05.32           117.27328      -20.205505      -16.207190
2016-08-21/21:22:05.35           117.31320      -20.151691      -16.165631
2016-08-21/21:22:05.39           117.36149      -20.091165      -16.129479
2016-08-21/21:22:05.42           117.41215      -20.030287      -16.082144
2016-08-21/21:22:05.45           117.45565      -19.971800      -16.051873
2016-08-21/21:22:05.48           117.50611      -19.916545      -16.030373
2016-08-21/21:22:05.51           117.55116      -19.839756      -16.014911
2016-08-21/21:22:05.54           117.59568      -19.772660      -16.000248
2016-08-21/21:22:05.57           117.62829      -19.695411      -15.972453
2016-08-21/21:22:05.60           117.66609      -19.624216      -15.953521
2016-08-21/21:22:05.64           117.69754      -19.553228      -15.926176
2016-08-21/21:22:05.67           117.72488      -19.481648      -15.904713
2016-08-21/21:22:05.70           117.74525      -19.428410      -15.884409
2016-08-21/21:22:05.73           117.76874      -19.385798      -15.853068
2016-08-21/21:22:05.76           117.78181      -19.321733      -15.821736
2016-08-21/21:22:05.79           117.81152      -19.270912      -15.800032
2016-08-21/21:22:05.82           117.84710      -19.220178      -15.767320
2016-08-21/21:22:05.85           117.87804      -19.161743      -15.761683
2016-08-21/21:22:05.89           117.90073      -19.096905      -15.738494
2016-08-21/21:22:05.92           117.93684      -19.024336      -15.728769
2016-08-21/21:22:05.95           117.96514      -18.965172      -15.706926
2016-08-21/21:22:05.98           118.00260      -18.888265      -15.695200
2016-08-21/21:22:06.01           118.02585      -18.815625      -15.680660
2016-08-21/21:22:06.04           118.06325      -18.763546      -15.671791
2016-08-21/21:22:06.07           118.08629      -18.709130      -15.658300
2016-08-21/21:22:06.10           118.10703      -18.648987      -15.655649
2016-08-21/21:22:06.14           118.12779      -18.585560      -15.646600
2016-08-21/21:22:06.17           118.15269      -18.523221      -15.644138
2016-08-21/21:22:06.20           118.16987      -18.471550      -15.649087
2016-08-21/21:22:06.23           118.18754      -18.413422      -15.646175
2016-08-21/21:22:06.26           118.20439      -18.367254      -15.636537
2016-08-21/21:22:06.29           118.23594      -18.299165      -15.643616
2016-08-21/21:22:06.32           118.25554      -18.227505      -15.650376
2016-08-21/21:22:06.35           118.28706      -18.158445      -15.646010
2016-08-21/21:22:06.39           118.31794      -18.090169      -15.645677
2016-08-21/21:22:06.42           118.37083      -18.035055      -15.625540
2016-08-21/21:22:06.45           118.40926      -17.970581      -15.613451
2016-08-21/21:22:06.48           118.44824      -17.911354      -15.584206
2016-08-21/21:22:06.51           118.48676      -17.835607      -15.555941
2016-08-21/21:22:06.54           118.52337      -17.774828      -15.528454
2016-08-21/21:22:06.57           118.55082      -17.714011      -15.499805
2016-08-21/21:22:06.60           118.58210      -17.659321      -15.464160
2016-08-21/21:22:06.64           118.60391      -17.597514      -15.437551
2016-08-21/21:22:06.67           118.63265      -17.537969      -15.408263
2016-08-21/21:22:06.70           118.65143      -17.477757      -15.395871
2016-08-21/21:22:06.73           118.67997      -17.421030      -15.385002
2016-08-21/21:22:06.76           118.71538      -17.355801      -15.378734
2016-08-21/21:22:06.79           118.74321      -17.290987      -15.388616
2016-08-21/21:22:06.82           118.77761      -17.203010      -15.389041
2016-08-21/21:22:06.85           118.81434      -17.135751      -15.375729
2016-08-21/21:22:06.89           118.84902      -17.059554      -15.369336
2016-08-21/21:22:06.92           118.87594      -16.993036      -15.358892
2016-08-21/21:22:06.95           118.90337      -16.923409      -15.360470
2016-08-21/21:22:06.98           118.92589      -16.845469      -15.360721
2016-08-21/21:22:07.01           118.95102      -16.783169      -15.347345
2016-08-21/21:22:07.04           118.96817      -16.713632      -15.334386
2016-08-21/21:22:07.07           118.99719      -16.654214      -15.321085
2016-08-21/21:22:07.10           119.01800      -16.592237      -15.322575
2016-08-21/21:22:07.14           119.03681      -16.516169      -15.328619
2016-08-21/21:22:07.17           119.05635      -16.449622      -15.324358
2016-08-21/21:22:07.20           119.07723      -16.365643      -15.330433
2016-08-21/21:22:07.23           119.09734      -16.288471      -15.327414
2016-08-21/21:22:07.26           119.11180      -16.208864      -15.315993
2016-08-21/21:22:07.29           119.12500      -16.125665      -15.310274
2016-08-21/21:22:07.32           119.15043      -16.039519      -15.294553
2016-08-21/21:22:07.35           119.17227      -15.960860      -15.274962
2016-08-21/21:22:07.39           119.18796      -15.883858      -15.246402
2016-08-21/21:22:07.42           119.21062      -15.810098      -15.226613
2016-08-21/21:22:07.45           119.22983      -15.715292      -15.208209
2016-08-21/21:22:07.48           119.25294      -15.637386      -15.175524
2016-08-21/21:22:07.51           119.27860      -15.563877      -15.137497
2016-08-21/21:22:07.54           119.30504      -15.500927      -15.114079
2016-08-21/21:22:07.57           119.33895      -15.415544      -15.090099
2016-08-21/21:22:07.60           119.36290      -15.345882      -15.077069
2016-08-21/21:22:07.64           119.38762      -15.266130      -15.066741
2016-08-21/21:22:07.67           119.42504      -15.184080      -15.063820
2016-08-21/21:22:07.70           119.46509      -15.097511      -15.047809
2016-08-21/21:22:07.73           119.50857      -15.016531      -15.034334
2016-08-21/21:22:07.76           119.54613      -14.937273      -15.014363
2016-08-21/21:22:07.79           119.58107      -14.856331      -14.980203
2016-08-21/21:22:07.82           119.61319      -14.772786      -14.944883
2016-08-21/21:22:07.85           119.64448      -14.704490      -14.909229
2016-08-21/21:22:07.89           119.66969      -14.634146      -14.872691
2016-08-21/21:22:07.92           119.69653      -14.571680      -14.826307
2016-08-21/21:22:07.95           119.72277      -14.519315      -14.766226
2016-08-21/21:22:07.98           119.74626      -14.463018      -14.721481
2016-08-21/21:22:08.01           119.77799      -14.412173      -14.682836
2016-08-21/21:22:08.04           119.82003      -14.355562      -14.643916
2016-08-21/21:22:08.07           119.85854      -14.287285      -14.613132
2016-08-21/21:22:08.10           119.90271      -14.217162      -14.572903
2016-08-21/21:22:08.14           119.93310      -14.149515      -14.525369
2016-08-21/21:22:08.17           119.96936      -14.083390      -14.477265
2016-08-21/21:22:08.20           120.00515      -14.004044      -14.436560
2016-08-21/21:22:08.23           120.04438      -13.928903      -14.401422
2016-08-21/21:22:08.26           120.08345      -13.865387      -14.354498
2016-08-21/21:22:08.29           120.12150      -13.810447      -14.291962
2016-08-21/21:22:08.32           120.14198      -13.751916      -14.242592
2016-08-21/21:22:08.35           120.17117      -13.697119      -14.208304
2016-08-21/21:22:08.39           120.19637      -13.644986      -14.161831
2016-08-21/21:22:08.42           120.23598      -13.591441      -14.114598
2016-08-21/21:22:08.45           120.28377      -13.527364      -14.064929
2016-08-21/21:22:08.48           120.31943      -13.458244      -14.015498
2016-08-21/21:22:08.51           120.35178      -13.391530      -13.962307
2016-08-21/21:22:08.54           120.37622      -13.314345      -13.916617
2016-08-21/21:22:08.57           120.40826      -13.237712      -13.866234
2016-08-21/21:22:08.60           120.45058      -13.159553      -13.819960
2016-08-21/21:22:08.64           120.47929      -13.087634      -13.760770
2016-08-21/21:22:08.67           120.51795      -13.008104      -13.727350
2016-08-21/21:22:08.70           120.55121      -12.939267      -13.675658
2016-08-21/21:22:08.73           120.57477      -12.865618      -13.638950
2016-08-21/21:22:08.76           120.59804      -12.797056      -13.602134
2016-08-21/21:22:08.79           120.62016      -12.733819      -13.567767
2016-08-21/21:22:08.82           120.64821      -12.683332      -13.524526
2016-08-21/21:22:08.85           120.66011      -12.621217      -13.500538
2016-08-21/21:22:08.89           120.67567      -12.561922      -13.474147
2016-08-21/21:22:08.92           120.70640      -12.493964      -13.457116
2016-08-21/21:22:08.95           120.72110      -12.432540      -13.424880
2016-08-21/21:22:08.98           120.74502      -12.371768      -13.419749
2016-08-21/21:22:09.01           120.76559      -12.311409      -13.387958
2016-08-21/21:22:09.04           120.80224      -12.255207      -13.350611
2016-08-21/21:22:09.07           120.83262      -12.178189      -13.320909
2016-08-21/21:22:09.10           120.86429      -12.102903      -13.289545
2016-08-21/21:22:09.14           120.89286      -12.047393      -13.248921
2016-08-21/21:22:09.17           120.92304      -11.985763      -13.212824
2016-08-21/21:22:09.20           120.94235      -11.921748      -13.173286
2016-08-21/21:22:09.23           120.96108      -11.868812      -13.131487
2016-08-21/21:22:09.26           120.98051      -11.810403      -13.082295
2016-08-21/21:22:09.29           121.00023      -11.750748      -13.052088
2016-08-21/21:22:09.32           121.01821      -11.691140      -13.028026
2016-08-21/21:22:09.35           121.04911      -11.627404      -13.004419
2016-08-21/21:22:09.39           121.06060      -11.564212      -12.977554
2016-08-21/21:22:09.42           121.09043      -11.481895      -12.951582
2016-08-21/21:22:09.45           121.11097      -11.408833      -12.917700
2016-08-21/21:22:09.48           121.12318      -11.339695      -12.884459
2016-08-21/21:22:09.51           121.15802      -11.260168      -12.871941
2016-08-21/21:22:09.54           121.18711      -11.167338      -12.844851
2016-08-21/21:22:09.57           121.21779      -11.102065      -12.808349
2016-08-21/21:22:09.60           121.24693      -11.037297      -12.765986
2016-08-21/21:22:09.64           121.26120      -10.977099      -12.725833
2016-08-21/21:22:09.67           121.29406      -10.911920      -12.688148
2016-08-21/21:22:09.70           121.31854      -10.855355      -12.654467
2016-08-21/21:22:09.73           121.34281      -10.798258      -12.619324
2016-08-21/21:22:09.76           121.37162      -10.743265      -12.580221
2016-08-21/21:22:09.79           121.39763      -10.683735      -12.530526
2016-08-21/21:22:09.82           121.42243      -10.636618      -12.495059
2016-08-21/21:22:09.85           121.45008      -10.571507      -12.462352
2016-08-21/21:22:09.89           121.47864      -10.503841      -12.432138
2016-08-21/21:22:09.92           121.50817      -10.444828      -12.396097
2016-08-21/21:22:09.95           121.53423      -10.384911      -12.360895
2016-08-21/21:22:09.98           121.55142      -10.319857      -12.324645
2016-08-21/21:22:10.01           121.57532      -10.258925      -12.292668
2016-08-21/21:22:10.04           121.60276      -10.191811      -12.248078
2016-08-21/21:22:10.07           121.61242      -10.134109      -12.201820
2016-08-21/21:22:10.10           121.62162      -10.079572      -12.157013
2016-08-21/21:22:10.14           121.62659      -10.029996      -12.105953
2016-08-21/21:22:10.17           121.63467      -9.9789503      -12.067638
2016-08-21/21:22:10.20           121.64309      -9.9350448      -12.032580
2016-08-21/21:22:10.23           121.65314      -9.8845599      -12.003060
2016-08-21/21:22:10.26           121.66333      -9.8387634      -11.965909
2016-08-21/21:22:10.29           121.68888      -9.7847687      -11.926122
2016-08-21/21:22:10.32           121.70494      -9.7265037      -11.902786
2016-08-21/21:22:10.35           121.73723      -9.6747795      -11.871312
2016-08-21/21:22:10.39           121.75846      -9.6192123      -11.836958
2016-08-21/21:22:10.42           121.78634      -9.5570042      -11.814178
2016-08-21/21:22:10.45           121.79757      -9.5161610      -11.779295
2016-08-21/21:22:10.48           121.80991      -9.4568347      -11.740863
2016-08-21/21:22:10.51           121.82362      -9.4096249      -11.707941
2016-08-21/21:22:10.54           121.83946      -9.3686617      -11.687628
2016-08-21/21:22:10.57           121.83658      -9.3116168      -11.678453
2016-08-21/21:22:10.60           121.85218      -9.2719631      -11.652636
2016-08-21/21:22:10.64           121.85245      -9.2232149      -11.637451
2016-08-21/21:22:10.67           121.85611      -9.1674576      -11.636139
2016-08-21/21:22:10.70           121.86186      -9.1164032      -11.623525
2016-08-21/21:22:10.73           121.87666      -9.0554800      -11.603899
2016-08-21/21:22:10.76           121.89114      -9.0053445      -11.598959
2016-08-21/21:22:10.79           121.91122      -8.9415847      -11.580443
2016-08-21/21:22:10.82           121.92773      -8.8680099      -11.566026
2016-08-21/21:22:10.85           121.95488      -8.8135899      -11.545603
2016-08-21/21:22:10.89           121.95909      -8.7505282      -11.551955
2016-08-21/21:22:10.92           121.97221      -8.6878153      -11.542525
2016-08-21/21:22:10.95           121.98581      -8.6229442      -11.543101
2016-08-21/21:22:10.98           121.99246      -8.5562673      -11.545353
2016-08-21/21:22:11.01           121.99454      -8.4758162      -11.560903
2016-08-21/21:22:11.04           121.99682      -8.3958977      -11.577920
2016-08-21/21:22:11.07           121.99053      -8.3231398      -11.599492
2016-08-21/21:22:11.10           121.99288      -8.2554470      -11.619643
2016-08-21/21:22:11.14           121.99484      -8.1843912      -11.641928
2016-08-21/21:22:11.17           122.01509      -8.1138155      -11.652078
2016-08-21/21:22:11.20           122.02988      -8.0451723      -11.674144
2016-08-21/21:22:11.23           122.05228      -7.9775476      -11.690510
2016-08-21/21:22:11.26           122.06949      -7.9081547      -11.715883
2016-08-21/21:22:11.29           122.08998      -7.8362722      -11.731548
2016-08-21/21:22:11.32           122.10782      -7.7664544      -11.738414
2016-08-21/21:22:11.35           122.12213      -7.6999694      -11.750492
2016-08-21/21:22:11.39           122.13037      -7.6314241      -11.761676
2016-08-21/21:22:11.42           122.13390      -7.5738504      -11.775456
2016-08-21/21:22:11.45           122.13051      -7.5126278      -11.794959
2016-08-21/21:22:11.48           122.12653      -7.4470410      -11.816144
2016-08-21/21:22:11.51           122.12257      -7.3945140      -11.824961
2016-08-21/21:22:11.54           122.12762      -7.3378284      -11.841582
2016-08-21/21:22:11.57           122.12769      -7.2938819      -11.854284
2016-08-21/21:22:11.60           122.14299      -7.2370732      -11.871995
2016-08-21/21:22:11.64           122.15881      -7.1569507      -11.888863
2016-08-21/21:22:11.67           122.18706      -7.0772556      -11.904610
2016-08-21/21:22:11.70           122.20721      -6.9817694      -11.909577
2016-08-21/21:22:11.73           122.23136      -6.8971674      -11.913360
2016-08-21/21:22:11.76           122.25082      -6.8202222      -11.913343
2016-08-21/21:22:11.79           122.27588      -6.7330583      -11.919623
2016-08-21/21:22:11.82           122.29315      -6.6569342      -11.918778
2016-08-21/21:22:11.85           122.31973      -6.5875756      -11.934365
2016-08-21/21:22:11.89           122.32685      -6.5359355      -11.925219
2016-08-21/21:22:11.92           122.34152      -6.4914796      -11.924160
2016-08-21/21:22:11.95           122.34840      -6.4445549      -11.929366
2016-08-21/21:22:11.98           122.35528      -6.3956938      -11.925152
2016-08-21/21:22:12.01           122.36548      -6.3420493      -11.916299
2016-08-21/21:22:12.04           122.39031      -6.2870821      -11.909168
2016-08-21/21:22:12.07           122.39834      -6.2337987      -11.900499
2016-08-21/21:22:12.10           122.41692      -6.1724538      -11.885647
2016-08-21/21:22:12.14           122.42973      -6.1015676      -11.861621
2016-08-21/21:22:12.17           122.45067      -6.0287156      -11.857382
2016-08-21/21:22:12.20           122.47360      -5.9525655      -11.843091
2016-08-21/21:22:12.23           122.49167      -5.8787410      -11.806712
2016-08-21/21:22:12.26           122.51085      -5.8202789      -11.779750
2016-08-21/21:22:12.29           122.51967      -5.7544037      -11.751945
2016-08-21/21:22:12.32           122.52350      -5.6867400      -11.722156
2016-08-21/21:22:12.35           122.53597      -5.6246029      -11.689927
2016-08-21/21:22:12.39           122.53867      -5.5594217      -11.655173
2016-08-21/21:22:12.42           122.55102      -5.4921483      -11.631596
2016-08-21/21:22:12.45           122.56700      -5.4271350      -11.593159
2016-08-21/21:22:12.48           122.58120      -5.3658568      -11.552777
2016-08-21/21:22:12.51           122.59832      -5.2983624      -11.519315
2016-08-21/21:22:12.54           122.61930      -5.2201479      -11.485836
2016-08-21/21:22:12.57           122.64883      -5.1539970      -11.449232
2016-08-21/21:22:12.60           122.67512      -5.0846162      -11.407525
2016-08-21/21:22:12.64           122.70202      -5.0017591      -11.359699
2016-08-21/21:22:12.67           122.72564      -4.9218519      -11.320565
2016-08-21/21:22:12.70           122.73997      -4.8487788      -11.265095
2016-08-21/21:22:12.73           122.75133      -4.7721959      -11.221476
2016-08-21/21:22:12.76           122.75870      -4.6997218      -11.176106
2016-08-21/21:22:12.79           122.77012      -4.6353743      -11.135613
2016-08-21/21:22:12.82           122.77601      -4.5771032      -11.097932
2016-08-21/21:22:12.85           122.77715      -4.5142556      -11.053338
2016-08-21/21:22:12.89           122.77896      -4.4366596      -11.019130
2016-08-21/21:22:12.92           122.78096      -4.3619938      -10.994800
2016-08-21/21:22:12.95           122.77954      -4.2966035      -10.951524
2016-08-21/21:22:12.98           122.78166      -4.2140212      -10.930921
2016-08-21/21:22:13.01           122.78814      -4.1301433      -10.897497
2016-08-21/21:22:13.04           122.79002      -4.0473763      -10.860958
2016-08-21/21:22:13.07           122.79464      -3.9708998      -10.817494
2016-08-21/21:22:13.10           122.81046      -3.8879636      -10.772232
2016-08-21/21:22:13.14           122.82106      -3.8065924      -10.742360
2016-08-21/21:22:13.17           122.84397      -3.7465989      -10.695261
2016-08-21/21:22:13.20           122.85252      -3.6846741      -10.642520
2016-08-21/21:22:13.23           122.87171      -3.6115765      -10.604154
2016-08-21/21:22:13.26           122.88749      -3.5448922      -10.539448
2016-08-21/21:22:13.29           122.90374      -3.4789241      -10.492149
2016-08-21/21:22:13.32           122.92081      -3.4169342      -10.446650
2016-08-21/21:22:13.35           122.92871      -3.3403500      -10.401930
2016-08-21/21:22:13.39           122.93349      -3.2695583      -10.362304
2016-08-21/21:22:13.42           122.94297      -3.1891630      -10.317075
2016-08-21/21:22:13.45           122.94629      -3.0992764      -10.284669
2016-08-21/21:22:13.48           122.96138      -3.0241138      -10.241774
2016-08-21/21:22:13.51           122.96571      -2.9525868      -10.184757
2016-08-21/21:22:13.54           122.97384      -2.8760717      -10.142528
2016-08-21/21:22:13.57           122.97079      -2.8040625      -10.092678
2016-08-21/21:22:13.60           122.97486      -2.7362302      -10.038568
2016-08-21/21:22:13.64           122.97717      -2.6702994      -9.9865552
2016-08-21/21:22:13.67           122.98066      -2.5991349      -9.9455863
2016-08-21/21:22:13.70           122.97820      -2.5329684      -9.9044879
2016-08-21/21:22:13.73           122.97710      -2.4783553      -9.8564120
2016-08-21/21:22:13.76           122.97972      -2.4228946      -9.8140184
2016-08-21/21:22:13.79           122.99133      -2.3507102      -9.7908112
2016-08-21/21:22:13.82           122.99391      -2.2835775      -9.7577764
2016-08-21/21:22:13.85           123.00632      -2.2152551      -9.7229021
2016-08-21/21:22:13.89           123.00928      -2.1524098      -9.6857096
2016-08-21/21:22:13.92           123.02495      -2.0849105      -9.6475310
2016-08-21/21:22:13.95           123.03289      -2.0232793      -9.5998728
2016-08-21/21:22:13.98           123.04762      -1.9597093      -9.5561629
2016-08-21/21:22:14.01           123.05114      -1.8880710      -9.5162112
2016-08-21/21:22:14.04           123.06060      -1.8133731      -9.4858135
2016-08-21/21:22:14.07           123.06297      -1.7620515      -9.4453292
2016-08-21/21:22:14.10           123.08421      -1.7161479      -9.4034919
2016-08-21/21:22:14.14           123.08684      -1.6626175      -9.3705444
2016-08-21/21:22:14.17           123.09600      -1.5969004      -9.3588655
2016-08-21/21:22:14.20           123.09207      -1.5459508      -9.3369028
2016-08-21/21:22:14.23           123.09948      -1.4801793      -9.3178953
2016-08-21/21:22:14.26           123.11111      -1.4229670      -9.2917628
2016-08-21/21:22:14.29           123.11740      -1.3597892      -9.2812687
2016-08-21/21:22:14.32           123.11791      -1.3038633      -9.2545905
2016-08-21/21:22:14.35           123.12418      -1.2410232      -9.2296204
2016-08-21/21:22:14.39           123.12452      -1.1813502      -9.2085697
2016-08-21/21:22:14.42           123.14532      -1.1087561      -9.1876093
2016-08-21/21:22:14.45           123.14932      -1.0502822      -9.1402399
2016-08-21/21:22:14.48           123.15809     -0.99456096      -9.1038449
2016-08-21/21:22:14.51           123.15857     -0.93942765      -9.0616878
2016-08-21/21:22:14.54           123.15169     -0.89650624      -9.0287763
2016-08-21/21:22:14.57           123.15084     -0.84342550      -8.9936604
2016-08-21/21:22:14.60           123.14516     -0.79482364      -8.9728129
2016-08-21/21:22:14.64           123.14016     -0.74359056      -8.9519875
2016-08-21/21:22:14.67           123.12836     -0.68171754      -8.9385977
2016-08-21/21:22:14.70           123.10949     -0.64138344      -8.9191675
2016-08-21/21:22:14.73           123.11568     -0.58759911      -8.9154030
2016-08-21/21:22:14.76           123.12048     -0.51003142      -8.9155247
2016-08-21/21:22:14.79           123.13395     -0.45022660      -8.9163059
2016-08-21/21:22:14.82           123.13898     -0.37077969      -8.9094861
2016-08-21/21:22:14.85           123.14218     -0.31083455      -8.8822418
2016-08-21/21:22:14.89           123.14903     -0.22570439      -8.8679577
2016-08-21/21:22:14.92           123.15498     -0.15614736      -8.8387816
2016-08-21/21:22:14.95           123.15700     -0.10200536      -8.8129600
2016-08-21/21:22:14.98           123.16531    -0.036406711      -8.7904278
2016-08-21/21:22:15.01           123.15908     0.034423552      -8.7668868
2016-08-21/21:22:15.04           123.16495     0.096404812      -8.7484643
2016-08-21/21:22:15.07           123.15098      0.16046991      -8.7134125
2016-08-21/21:22:15.10           123.15841      0.22639139      -8.6810134
2016-08-21/21:22:15.14           123.16030      0.29925878      -8.6638079
2016-08-21/21:22:15.17           123.14800      0.37171282      -8.6383801
2016-08-21/21:22:15.20           123.13625      0.45204514      -8.6081683
2016-08-21/21:22:15.23           123.13153      0.55012520      -8.5893877
2016-08-21/21:22:15.26           123.12418      0.63301488      -8.5628753
2016-08-21/21:22:15.29           123.12295      0.70264350      -8.5288891
2016-08-21/21:22:15.32           123.11476      0.77316857      -8.4945623
2016-08-21/21:22:15.35           123.12108      0.85102291      -8.4726548
2016-08-21/21:22:15.39           123.11263      0.91725319      -8.4536853
2016-08-21/21:22:15.42           123.11993      0.98784220      -8.4289697
2016-08-21/21:22:15.45           123.14182       1.0424597      -8.3979373
2016-08-21/21:22:15.48           123.16608       1.1084272      -8.3910223
2016-08-21/21:22:15.51           123.18295       1.1630122      -8.3539557
2016-08-21/21:22:15.54           123.20184       1.2227542      -8.3108804
2016-08-21/21:22:15.57           123.22247       1.2939565      -8.2979801
2016-08-21/21:22:15.60           123.22953       1.3628018      -8.2667536
2016-08-21/21:22:15.64           123.23742       1.4285727      -8.2393525
2016-08-21/21:22:15.67           123.25157       1.5044272      -8.2122203
2016-08-21/21:22:15.70           123.25929       1.5725693      -8.1874166
2016-08-21/21:22:15.73           123.26104       1.6497806      -8.1634509
2016-08-21/21:22:15.76           123.25400       1.7212757      -8.1445754
2016-08-21/21:22:15.79           123.24448       1.8008099      -8.1391647
2016-08-21/21:22:15.82           123.23244       1.8856255      -8.1411408
2016-08-21/21:22:15.85           123.22121       1.9675021      -8.1334752
2016-08-21/21:22:15.89           123.21503       2.0362516      -8.1329191
2016-08-21/21:22:15.92           123.21867       2.1196663      -8.1439521
2016-08-21/21:22:15.95           123.21758       2.1926952      -8.1450856
2016-08-21/21:22:15.98           123.23334       2.2705855      -8.1548597
2016-08-21/21:22:16.01           123.24833       2.3408078      -8.1534706
2016-08-21/21:22:16.04           123.27043       2.4204686      -8.1477874
2016-08-21/21:22:16.07           123.29085       2.5047611      -8.1448978
2016-08-21/21:22:16.10           123.32003       2.5909730      -8.1423001
2016-08-21/21:22:16.14           123.33927       2.6700474      -8.1283638
2016-08-21/21:22:16.17           123.35847       2.7594022      -8.1207580
2016-08-21/21:22:16.20           123.36107       2.8335444      -8.1006634
2016-08-21/21:22:16.23           123.36759       2.9206832      -8.0856476
2016-08-21/21:22:16.26           123.36667       2.9919310      -8.0717659
2016-08-21/21:22:16.29           123.37236       3.0665682      -8.0624020
2016-08-21/21:22:16.32           123.36742       3.1449159      -8.0551025
2016-08-21/21:22:16.35           123.37492       3.2092102      -8.0467322
2016-08-21/21:22:16.39           123.37088       3.2742136      -8.0369293
2016-08-21/21:22:16.42           123.37806       3.3465821      -8.0273705
2016-08-21/21:22:16.45           123.38284       3.4186707      -8.0155277
2016-08-21/21:22:16.48           123.38303       3.4901115      -8.0015722
2016-08-21/21:22:16.51           123.38529       3.5544696      -7.9847112
2016-08-21/21:22:16.54           123.37926       3.6327785      -7.9640583
2016-08-21/21:22:16.57           123.37347       3.7123752      -7.9489225
2016-08-21/21:22:16.60           123.37018       3.7833496      -7.9327738
2016-08-21/21:22:16.64           123.37132       3.8602138      -7.9139458
2016-08-21/21:22:16.67           123.37548       3.9354263      -7.8873050
2016-08-21/21:22:16.70           123.37084       4.0040181      -7.8637302
2016-08-21/21:22:16.73           123.36200       4.0829813      -7.8513611
2016-08-21/21:22:16.76           123.35381       4.1473061      -7.8309554
2016-08-21/21:22:16.79           123.34358       4.2190338      -7.8279569
2016-08-21/21:22:16.82           123.32695       4.2874457      -7.8094517
2016-08-21/21:22:16.85           123.30684       4.3558470      -7.7897608
2016-08-21/21:22:16.89           123.29698       4.4243494      -7.7711681
2016-08-21/21:22:16.92           123.28510       4.4892110      -7.7481365
2016-08-21/21:22:16.95           123.26919       4.5756884      -7.7336818
2016-08-21/21:22:16.98           123.26435       4.6603944      -7.6992179
2016-08-21/21:22:17.01           123.25810       4.7380069      -7.6606554
2016-08-21/21:22:17.04           123.25559       4.8334137      -7.6213639
2016-08-21/21:22:17.07           123.25628       4.9254028      -7.5592150
2016-08-21/21:22:17.10           123.25519       5.0145720      -7.4971197
2016-08-21/21:22:17.14           123.24557       5.0887390      -7.4248020
2016-08-21/21:22:17.17           123.23451       5.1680640      -7.3453061
2016-08-21/21:22:17.20           123.21414       5.2527202      -7.2598319
2016-08-21/21:22:17.23           123.20067       5.3172524      -7.1760673
2016-08-21/21:22:17.26           123.17352       5.3848721      -7.0971236
2016-08-21/21:22:17.29           123.16392       5.4466582      -6.9999505
2016-08-21/21:22:17.32           123.16156       5.5251703      -6.9146805
2016-08-21/21:22:17.35           123.14739       5.6006889      -6.8308564
2016-08-21/21:22:17.39           123.14739       5.6773613      -6.7293587
2016-08-21/21:22:17.42           123.15173       5.7664029      -6.6368723
2016-08-21/21:22:17.45           123.15603       5.8536196      -6.5403382
2016-08-21/21:22:17.48           123.15949       5.9284827      -6.4359727
2016-08-21/21:22:17.51           123.15776       6.0050934      -6.3406186
2016-08-21/21:22:17.54           123.15466       6.0788869      -6.2367993
2016-08-21/21:22:17.57           123.15037       6.1589878      -6.1447859
2016-08-21/21:22:17.60           123.14756       6.2214017      -6.0485508
2016-08-21/21:22:17.64           123.14296       6.2814576      -5.9533919
2016-08-21/21:22:17.67           123.13449       6.3427644      -5.8820821
2016-08-21/21:22:17.70           123.12719       6.4089629      -5.8073386
2016-08-21/21:22:17.73           123.12667       6.4636310      -5.7231134
2016-08-21/21:22:17.76           123.12671       6.5255855      -5.6465837
2016-08-21/21:22:17.79           123.13031       6.5928617      -5.5554441
2016-08-21/21:22:17.82           123.14044       6.6592548      -5.4731804
2016-08-21/21:22:17.85           123.15113       6.7194607      -5.3851667
2016-08-21/21:22:17.89           123.14994       6.7740764      -5.2790506
2016-08-21/21:22:17.92           123.15709       6.8315439      -5.1837759
2016-08-21/21:22:17.95           123.15611       6.8857846      -5.0656511
2016-08-21/21:22:17.98           123.15878       6.9512898      -4.9461042
2016-08-21/21:22:18.01           123.14517       7.0065283      -4.8276506
2016-08-21/21:22:18.04           123.13575       7.0644176      -4.7104122
2016-08-21/21:22:18.07           123.11984       7.1114037      -4.5883831
2016-08-21/21:22:18.10           123.10525       7.1589526      -4.4697545
2016-08-21/21:22:18.14           123.08705       7.2120441      -4.3596267
2016-08-21/21:22:18.17           123.07041       7.2659257      -4.2698568
2016-08-21/21:22:18.20           123.05017       7.3134179      -4.1647090
2016-08-21/21:22:18.23           123.04454       7.3596178      -4.0831826
2016-08-21/21:22:18.26           123.02941       7.3965575      -4.0046782
2016-08-21/21:22:18.29           123.02693       7.4473413      -3.9430003
2016-08-21/21:22:18.32           123.01597       7.4999229      -3.8781442
2016-08-21/21:22:18.35           123.01118       7.5554428      -3.8253259
2016-08-21/21:22:18.39           122.99243       7.6234827      -3.7791731
2016-08-21/21:22:18.42           122.97725       7.6700982      -3.7194806
2016-08-21/21:22:18.45           122.96413       7.7221648      -3.6682823
2016-08-21/21:22:18.48           122.96507       7.7812550      -3.6235740
2016-08-21/21:22:18.51           122.96035       7.8410300      -3.5664135
2016-08-21/21:22:18.54           122.96694       7.8992666      -3.5062007
2016-08-21/21:22:18.57           122.96586       7.9553244      -3.4446006
2016-08-21/21:22:18.60           122.97025       8.0116870      -3.3950090
2016-08-21/21:22:18.64           122.96131       8.0665548      -3.3315766
2016-08-21/21:22:18.67           122.96623       8.1019081      -3.2597458
2016-08-21/21:22:18.70           122.96444       8.1680326      -3.1960766
2016-08-21/21:22:18.73           122.95167       8.2427619      -3.1261996
2016-08-21/21:22:18.76           122.93218       8.3055916      -3.0604983
2016-08-21/21:22:18.79           122.90653       8.3768180      -3.0190994
2016-08-21/21:22:18.82           122.88859       8.4395067      -2.9717315
2016-08-21/21:22:18.85           122.87708       8.5088462      -2.9335148
2016-08-21/21:22:18.89           122.86263       8.5851340      -2.8873200
2016-08-21/21:22:18.92           122.85921       8.6685567      -2.8658598
2016-08-21/21:22:18.95           122.84997       8.7558049      -2.8500434
2016-08-21/21:22:18.98           122.83635       8.8273463      -2.8315702
2016-08-21/21:22:19.01           122.83735       8.8860961      -2.8138529
2016-08-21/21:22:19.04           122.83417       8.9567518      -2.7969254
2016-08-21/21:22:19.07           122.84257       9.0161115      -2.7606043
2016-08-21/21:22:19.10           122.84109       9.0841116      -2.7314575
2016-08-21/21:22:19.14           122.83565       9.1499906      -2.6911102
2016-08-21/21:22:19.17           122.83934       9.2008314      -2.6489312
2016-08-21/21:22:19.20           122.84418       9.2437281      -2.5774172
2016-08-21/21:22:19.23           122.85502       9.3070588      -2.5100916
2016-08-21/21:22:19.26           122.86332       9.3764362      -2.4242400
2016-08-21/21:22:19.29           122.87510       9.4449160      -2.3375509
2016-08-21/21:22:19.32           122.86662       9.5146440      -2.2407202
2016-08-21/21:22:19.35           122.85648       9.5894655      -2.1477146
2016-08-21/21:22:19.39           122.85135       9.6508447      -2.0473049
2016-08-21/21:22:19.42           122.85423       9.7087821      -1.9410744
2016-08-21/21:22:19.45           122.85695       9.7699965      -1.8394657
2016-08-21/21:22:19.48           122.86063       9.8354175      -1.7578915
2016-08-21/21:22:19.51           122.85964       9.8809547      -1.6755312
2016-08-21/21:22:19.54           122.87681       9.9305113      -1.6021895
2016-08-21/21:22:19.57           122.88499       9.9768840      -1.5230426
2016-08-21/21:22:19.60           122.92206       10.031155      -1.4401244
2016-08-21/21:22:19.64           122.95256       10.096598      -1.3546978
2016-08-21/21:22:19.67           122.97194       10.161521      -1.2842091
2016-08-21/21:22:19.70           122.98603       10.222726      -1.2105629
2016-08-21/21:22:19.73           122.99518       10.286938      -1.1514393
2016-08-21/21:22:19.76           123.00478       10.352962      -1.0878524
2016-08-21/21:22:19.79           123.01151       10.429607      -1.0243979
2016-08-21/21:22:19.82           123.01435       10.494482     -0.97234970
2016-08-21/21:22:19.85           123.02096       10.576066     -0.93104934
2016-08-21/21:22:19.89           123.01863       10.642966     -0.90250037
2016-08-21/21:22:19.92           123.01880       10.702159     -0.87495347
2016-08-21/21:22:19.95           123.01332       10.776414     -0.85044223
2016-08-21/21:22:19.98           123.01415       10.848951     -0.83030658
2016-08-21/21:22:20.01           123.00071       10.915944     -0.80425051
2016-08-21/21:22:20.04           122.99767       10.991842     -0.78508358
2016-08-21/21:22:20.07           123.00083       11.059942     -0.77058276
2016-08-21/21:22:20.10           123.00073       11.128407     -0.75838203
2016-08-21/21:22:20.14           122.99837       11.178810     -0.73725125
2016-08-21/21:22:20.17           122.99725       11.237753     -0.72081016
2016-08-21/21:22:20.20           122.99485       11.298876     -0.70705852
2016-08-21/21:22:20.23           123.00330       11.357262     -0.68226975
2016-08-21/21:22:20.26           123.00116       11.420736     -0.66259822
2016-08-21/21:22:20.29           123.01607       11.487119     -0.65000937
2016-08-21/21:22:20.32           123.01228       11.542069     -0.63417439
2016-08-21/21:22:20.35           123.00595       11.601836     -0.62472891
2016-08-21/21:22:20.39           122.99627       11.656337     -0.61888596
2016-08-21/21:22:20.42           122.99540       11.715928     -0.62043602
2016-08-21/21:22:20.45           123.00047       11.779138     -0.61909978
2016-08-21/21:22:20.48           123.00109       11.836907     -0.62145665
2016-08-21/21:22:20.51           123.00150       11.893692     -0.63278867
2016-08-21/21:22:20.54           123.00359       11.960817     -0.64434334
2016-08-21/21:22:20.57           123.00133       12.028304     -0.64481784
2016-08-21/21:22:20.60           123.00174       12.099781     -0.64470525
2016-08-21/21:22:20.64           122.99431       12.171609     -0.63232826
2016-08-21/21:22:20.67           122.99602       12.242443     -0.61911021
2016-08-21/21:22:20.70           122.99039       12.317997     -0.60870968
2016-08-21/21:22:20.73           122.97931       12.392646     -0.59876480
2016-08-21/21:22:20.76           122.97677       12.457045     -0.58969552
2016-08-21/21:22:20.79           122.97054       12.534513     -0.58941758
2016-08-21/21:22:20.82           122.96367       12.600003     -0.58477422
2016-08-21/21:22:20.85           122.95555       12.668577     -0.58484851
2016-08-21/21:22:20.89           122.95400       12.726166     -0.57396632
2016-08-21/21:22:20.92           122.95997       12.790120     -0.57113769
2016-08-21/21:22:20.95           122.95264       12.866960     -0.56995280
2016-08-21/21:22:20.98           122.94800       12.934633     -0.56919996
2016-08-21/21:22:21.01           122.94171       13.008292     -0.57430894
2016-08-21/21:22:21.04           122.94774       13.088565     -0.57757281
2016-08-21/21:22:21.07           122.95578       13.145430     -0.57181882
2016-08-21/21:22:21.10           122.95986       13.213184     -0.56731466
2016-08-21/21:22:21.14           122.97120       13.272135     -0.55087192
2016-08-21/21:22:21.17           122.96508       13.328921     -0.55136320
2016-08-21/21:22:21.20           122.95625       13.379900     -0.54839063
2016-08-21/21:22:21.23           122.95674       13.427975     -0.54299594
2016-08-21/21:22:21.26           122.95366       13.497636     -0.53771323
2016-08-21/21:22:21.29           122.95260       13.556869     -0.53586540
2016-08-21/21:22:21.32           122.92556       13.613661     -0.52923300
2016-08-21/21:22:21.35           122.90999       13.679255     -0.51492509
2016-08-21/21:22:21.39           122.89998       13.738039     -0.51336037
2016-08-21/21:22:21.42           122.88607       13.797917     -0.50768631
2016-08-21/21:22:21.45           122.88594       13.873938     -0.49590258
2016-08-21/21:22:21.48           122.88791       13.945602     -0.48726899
2016-08-21/21:22:21.51           122.88652       14.024246     -0.47919452
2016-08-21/21:22:21.54           122.88810       14.084755     -0.47069210
2016-08-21/21:22:21.57           122.88757       14.137092     -0.44759842
2016-08-21/21:22:21.60           122.89494       14.204947     -0.44185292
2016-08-21/21:22:21.64           122.88839       14.261460     -0.43642225
2016-08-21/21:22:21.67           122.88808       14.313265     -0.41478890
2016-08-21/21:22:21.70           122.88651       14.367518     -0.41033046
2016-08-21/21:22:21.73           122.87574       14.418514     -0.41105493
2016-08-21/21:22:21.76           122.87000       14.471045     -0.40740256
2016-08-21/21:22:21.79           122.85976       14.527663     -0.39831001
2016-08-21/21:22:21.82           122.84898       14.579029     -0.37209552
2016-08-21/21:22:21.85           122.84096       14.638932     -0.35544011
2016-08-21/21:22:21.89           122.83139       14.684306     -0.33189649
2016-08-21/21:22:21.92           122.82676       14.738307     -0.30324351
2016-08-21/21:22:21.95           122.81984       14.798379     -0.28650154
2016-08-21/21:22:21.98           122.82012       14.858997     -0.26215898
2016-08-21/21:22:22.01           122.82728       14.913982     -0.24149945
2016-08-21/21:22:22.04           122.81788       14.956553     -0.21434720
2016-08-21/21:22:22.07           122.82433       15.007374     -0.20407887
2016-08-21/21:22:22.10           122.82613       15.066258     -0.20850136
2016-08-21/21:22:22.14           122.82744       15.122597     -0.20189418
2016-08-21/21:22:22.17           122.82812       15.180133     -0.18989683
2016-08-21/21:22:22.20           122.82338       15.239296     -0.19790413
2016-08-21/21:22:22.23           122.81164       15.296651     -0.19947859
2016-08-21/21:22:22.26           122.79725       15.351373     -0.20468579
2016-08-21/21:22:22.29           122.78435       15.404465     -0.19722031
2016-08-21/21:22:22.32           122.78265       15.475414     -0.21090095
2016-08-21/21:22:22.35           122.78200       15.530857     -0.20594512
2016-08-21/21:22:22.39           122.78189       15.580132     -0.19522450
2016-08-21/21:22:22.42           122.77356       15.632313     -0.20031154
2016-08-21/21:22:22.45           122.76425       15.690840     -0.20622128
2016-08-21/21:22:22.48           122.76286       15.753445     -0.20660077
2016-08-21/21:22:22.51           122.75312       15.812611     -0.20858693
2016-08-21/21:22:22.54           122.74191       15.874952     -0.21281938
2016-08-21/21:22:22.57           122.72887       15.944082     -0.23594116
2016-08-21/21:22:22.60           122.72384       16.010215     -0.25425478
2016-08-21/21:22:22.64           122.70868       16.070086     -0.27423024
2016-08-21/21:22:22.67           122.69882       16.146184     -0.30882376
2016-08-21/21:22:22.70           122.68863       16.216485     -0.32775821
2016-08-21/21:22:22.73           122.67729       16.282783     -0.35213760
2016-08-21/21:22:22.76           122.66229       16.350983     -0.37691662
2016-08-21/21:22:22.79           122.65415       16.426256     -0.40335583
2016-08-21/21:22:22.82           122.64562       16.503528     -0.42890824
2016-08-21/21:22:22.85           122.62843       16.584524     -0.45287144
2016-08-21/21:22:22.89           122.61367       16.654826     -0.45725518
2016-08-21/21:22:22.92           122.58889       16.724757     -0.47648276
2016-08-21/21:22:22.95           122.56376       16.787342     -0.49047466
2016-08-21/21:22:22.98           122.54359       16.858814     -0.51385452
2016-08-21/21:22:23.01           122.53240       16.933440     -0.54305769
2016-08-21/21:22:23.04           122.52348       17.013150     -0.56876096
2016-08-21/21:22:23.07           122.50460       17.096506     -0.59049068
2016-08-21/21:22:23.10           122.49986       17.177935     -0.61540011
2016-08-21/21:22:23.14           122.49314       17.259106     -0.62949862
2016-08-21/21:22:23.17           122.47302       17.345984     -0.65696987
2016-08-21/21:22:23.20           122.45984       17.431251     -0.66929738
2016-08-21/21:22:23.23           122.44806       17.522225     -0.68272100
2016-08-21/21:22:23.26           122.43862       17.597137     -0.69233693
2016-08-21/21:22:23.29           122.42787       17.671715     -0.68508372
2016-08-21/21:22:23.32           122.41682       17.741463     -0.69215501
2016-08-21/21:22:23.35           122.41696       17.802024     -0.70687974
2016-08-21/21:22:23.39           122.39379       17.863248     -0.71420097
2016-08-21/21:22:23.42           122.37937       17.913671     -0.72383447
2016-08-21/21:22:23.45           122.36647       17.964291     -0.72485655
2016-08-21/21:22:23.48           122.34743       18.024330     -0.73876176
2016-08-21/21:22:23.51           122.33531       18.081644     -0.74896655
2016-08-21/21:22:23.54           122.31859       18.150383     -0.76749777
2016-08-21/21:22:23.57           122.29600       18.231615     -0.80849205
2016-08-21/21:22:23.60           122.27479       18.305358     -0.82362063
2016-08-21/21:22:23.64           122.25674       18.384703     -0.84717948
2016-08-21/21:22:23.67           122.24540       18.473929     -0.87602039
2016-08-21/21:22:23.70           122.23496       18.565235     -0.90636110
2016-08-21/21:22:23.73           122.22023       18.660097     -0.93272590
2016-08-21/21:22:23.76           122.21178       18.752768     -0.96245292
2016-08-21/21:22:23.79           122.19638       18.834309     -0.98138140
2016-08-21/21:22:23.82           122.17285       18.911412      -1.0023547
2016-08-21/21:22:23.85           122.16168       18.972839      -1.0046729
2016-08-21/21:22:23.89           122.13694       19.043228      -1.0250072
2016-08-21/21:22:23.92           122.11916       19.112911      -1.0322236
2016-08-21/21:22:23.95           122.10900       19.169791      -1.0377790
2016-08-21/21:22:23.98           122.09272       19.225611      -1.0353477
2016-08-21/21:22:24.01           122.08227       19.290566      -1.0397516
2016-08-21/21:22:24.04           122.07108       19.362890      -1.0360194
2016-08-21/21:22:24.07           122.05593       19.433403      -1.0355610
2016-08-21/21:22:24.10           122.04508       19.500569      -1.0256119
2016-08-21/21:22:24.14           122.02075       19.569576      -1.0064389
2016-08-21/21:22:24.17           122.00744       19.620612     -0.98909575
2016-08-21/21:22:24.20           121.98174       19.673223     -0.96142416
2016-08-21/21:22:24.23           121.94777       19.727124     -0.93203590
2016-08-21/21:22:24.26           121.91628       19.785553     -0.90061214
2016-08-21/21:22:24.29           121.88247       19.835091     -0.87803611
2016-08-21/21:22:24.32           121.85264       19.876199     -0.84580064
2016-08-21/21:22:24.35           121.82668       19.926205     -0.80957943
2016-08-21/21:22:24.39           121.80352       19.987182     -0.77454127
2016-08-21/21:22:24.42           121.78144       20.059492     -0.74783472
2016-08-21/21:22:24.45           121.75633       20.146333     -0.71347323
2016-08-21/21:22:24.48           121.74137       20.239221     -0.69094125
2016-08-21/21:22:24.51           121.72819       20.334248     -0.68081961
2016-08-21/21:22:24.54           121.72839       20.422015     -0.66774541
2016-08-21/21:22:24.57           121.73072       20.506528     -0.64637156
2016-08-21/21:22:24.60           121.72898       20.582696     -0.62752780
2016-08-21/21:22:24.64           121.72323       20.665929     -0.61530560
2016-08-21/21:22:24.67           121.70747       20.749898     -0.60648518
2016-08-21/21:22:24.70           121.70060       20.830938     -0.60376250
2016-08-21/21:22:24.73           121.68539       20.908993     -0.60365280
2016-08-21/21:22:24.76           121.65888       20.975435     -0.60758346
2016-08-21/21:22:24.79           121.63164       21.038561     -0.59596957
2016-08-21/21:22:24.82           121.60018       21.108851     -0.58850248
2016-08-21/21:22:24.85           121.56512       21.185116     -0.59057101
2016-08-21/21:22:24.89           121.52934       21.269890     -0.60102754
2016-08-21/21:22:24.92           121.49800       21.346951     -0.60879838
2016-08-21/21:22:24.95           121.47486       21.419786     -0.59771620
2016-08-21/21:22:24.98           121.45588       21.492768     -0.59626427
2016-08-21/21:22:25.01           121.43630       21.569191     -0.59450632
2016-08-21/21:22:25.04           121.42232       21.641681     -0.57013810
2016-08-21/21:22:25.07           121.40799       21.719113     -0.56546234
2016-08-21/21:22:25.10           121.38400       21.805064     -0.57045765
2016-08-21/21:22:25.14           121.37364       21.884756     -0.56353718
2016-08-21/21:22:25.17           121.36940       21.965274     -0.55012223
2016-08-21/21:22:25.20           121.35955       22.049507     -0.54483519
2016-08-21/21:22:25.23           121.35535       22.132067     -0.54997318
2016-08-21/21:22:25.26           121.33966       22.217847     -0.54526929
2016-08-21/21:22:25.29           121.32218       22.301724     -0.54264201
2016-08-21/21:22:25.32           121.30724       22.392847     -0.54407473
2016-08-21/21:22:25.35           121.29430       22.474191     -0.53646480
2016-08-21/21:22:25.39           121.28547       22.541384     -0.52295225
2016-08-21/21:22:25.42           121.27356       22.618850     -0.50612185
2016-08-21/21:22:25.45           121.25179       22.693580     -0.50152831
2016-08-21/21:22:25.48           121.23988       22.758786     -0.48771103
2016-08-21/21:22:25.51           121.21343       22.827262     -0.48229192
2016-08-21/21:22:25.54           121.18806       22.883212     -0.47877991
2016-08-21/21:22:25.57           121.17929       22.940631     -0.45989805
2016-08-21/21:22:25.60           121.15791       23.000210     -0.45718030
2016-08-21/21:22:25.64           121.12925       23.066529     -0.44788179
2016-08-21/21:22:25.67           121.11050       23.139199     -0.43446727
2016-08-21/21:22:25.70           121.07854       23.203416     -0.43585263
2016-08-21/21:22:25.73           121.05247       23.269012     -0.42928645
2016-08-21/21:22:25.76           121.00980       23.344046     -0.43204021
2016-08-21/21:22:25.79           120.99002       23.407233     -0.44229735
2016-08-21/21:22:25.82           120.96863       23.477738     -0.43351489
2016-08-21/21:22:25.85           120.94760       23.556259     -0.44548663
2016-08-21/21:22:25.89           120.93257       23.641103     -0.46068752
2016-08-21/21:22:25.92           120.91910       23.727960     -0.47133770
2016-08-21/21:22:25.95           120.89145       23.814061     -0.47271718
2016-08-21/21:22:25.98           120.87045       23.894157     -0.47427580
2016-08-21/21:22:26.01           120.85525       23.969322     -0.48162863
2016-08-21/21:22:26.04           120.84543       24.028175     -0.48036858
2016-08-21/21:22:26.07           120.81826       24.092256     -0.47085242
2016-08-21/21:22:26.10           120.79381       24.149653     -0.48130356
2016-08-21/21:22:26.14           120.75987       24.200273     -0.48632961
2016-08-21/21:22:26.17           120.72353       24.250640     -0.48906003
2016-08-21/21:22:26.20           120.68551       24.292023     -0.49457515
2016-08-21/21:22:26.23           120.64781       24.339610     -0.51678560
2016-08-21/21:22:26.26           120.61699       24.381321     -0.52818012
2016-08-21/21:22:26.29           120.57170       24.431249     -0.53118287
2016-08-21/21:22:26.32           120.52996       24.496134     -0.53846947
2016-08-21/21:22:26.35           120.49343       24.572244     -0.54924645
2016-08-21/21:22:26.39           120.46233       24.646994     -0.55450634
2016-08-21/21:22:26.42           120.42577       24.721304     -0.56122558
2016-08-21/21:22:26.45           120.39989       24.783001     -0.56251512
2016-08-21/21:22:26.48           120.38592       24.865334     -0.57157764
2016-08-21/21:22:26.51           120.36549       24.939056     -0.58087026
2016-08-21/21:22:26.54           120.33574       25.027953     -0.58958623
2016-08-21/21:22:26.57           120.30764       25.123814     -0.60493105
2016-08-21/21:22:26.60           120.27923       25.214588     -0.62010606
2016-08-21/21:22:26.64           120.25159       25.287077     -0.62150797
2016-08-21/21:22:26.67           120.21500       25.359129     -0.62318000
2016-08-21/21:22:26.70           120.19664       25.426447     -0.61708266
2016-08-21/21:22:26.73           120.17628       25.503533     -0.62004821
2016-08-21/21:22:26.76           120.14322       25.577351     -0.62700071
2016-08-21/21:22:26.79           120.12928       25.635818     -0.62966704
2016-08-21/21:22:26.82           120.11653       25.687381     -0.63295578
2016-08-21/21:22:26.85           120.10829       25.735506     -0.62922983
2016-08-21/21:22:26.89           120.09709       25.788170     -0.62595311
2016-08-21/21:22:26.92           120.08907       25.847778     -0.63416014
2016-08-21/21:22:26.95           120.07490       25.917465     -0.64281186
2016-08-21/21:22:26.98           120.04916       25.973401     -0.64792934
2016-08-21/21:22:27.01           120.02951       26.016553     -0.64651050
2016-08-21/21:22:27.04           120.00542       26.067419     -0.64779080
2016-08-21/21:22:27.07           119.97290       26.122158     -0.63648378
2016-08-21/21:22:27.10           119.93285       26.182391     -0.64103777
2016-08-21/21:22:27.14           119.88932       26.242634     -0.64440387
2016-08-21/21:22:27.17           119.85466       26.299034     -0.65183227
2016-08-21/21:22:27.20           119.80787       26.359642     -0.65749492
2016-08-21/21:22:27.23           119.77184       26.424845     -0.66590232
2016-08-21/21:22:27.26           119.73434       26.504572     -0.67153943
2016-08-21/21:22:27.29           119.68272       26.587151     -0.67602792
2016-08-21/21:22:27.32           119.65022       26.654373     -0.67622848
2016-08-21/21:22:27.35           119.62252       26.733688     -0.69048221
2016-08-21/21:22:27.39           119.60437       26.822692     -0.70280651
2016-08-21/21:22:27.42           119.57923       26.898805     -0.70023812
2016-08-21/21:22:27.45           119.53660       26.972045     -0.69907947
2016-08-21/21:22:27.48           119.49481       27.043533     -0.70476945
2016-08-21/21:22:27.51           119.43836       27.099741     -0.70762291
2016-08-21/21:22:27.54           119.37911       27.169953     -0.73224702
2016-08-21/21:22:27.57           119.32577       27.229962     -0.76741418
2016-08-21/21:22:27.60           119.25660       27.294297     -0.79714649
2016-08-21/21:22:27.64           119.17743       27.359816     -0.83130262
2016-08-21/21:22:27.67           119.10664       27.406737     -0.86146543
2016-08-21/21:22:27.70           119.05846       27.450761     -0.90001905
2016-08-21/21:22:27.73           119.01456       27.502795     -0.95200791
2016-08-21/21:22:27.76           118.97024       27.555265     -0.98558329
2016-08-21/21:22:27.79           118.94386       27.611077      -1.0102443
2016-08-21/21:22:27.82           118.92561       27.646575      -1.0243896
2016-08-21/21:22:27.85           118.90423       27.701448      -1.0251331
2016-08-21/21:22:27.89           118.88647       27.751015      -1.0318446
2016-08-21/21:22:27.92           118.87779       27.796874      -1.0316184
2016-08-21/21:22:27.95           118.85878       27.849752      -1.0295883
2016-08-21/21:22:27.98           118.83845       27.914122      -1.0346369
2016-08-21/21:22:28.01           118.82477       27.972273      -1.0253756
2016-08-21/21:22:28.04           118.81617       28.045560      -1.0397594
2016-08-21/21:22:28.07           118.80502       28.122737      -1.0585216
2016-08-21/21:22:28.10           118.80333       28.204874      -1.0786594
2016-08-21/21:22:28.14           118.79354       28.284610      -1.0914260
2016-08-21/21:22:28.17           118.78253       28.357432      -1.0890371
2016-08-21/21:22:28.20           118.76704       28.435271      -1.0832530
2016-08-21/21:22:28.23           118.74751       28.506347      -1.0695572
2016-08-21/21:22:28.26           118.71126       28.568760      -1.0549720
2016-08-21/21:22:28.29           118.67720       28.644246      -1.0382399
2016-08-21/21:22:28.32           118.63772       28.696591      -1.0050508
2016-08-21/21:22:28.35           118.60001       28.750852     -0.96979164
2016-08-21/21:22:28.39           118.55457       28.811178     -0.92098727
2016-08-21/21:22:28.42           118.52649       28.867155     -0.88246963
2016-08-21/21:22:28.45           118.49990       28.932882     -0.85421214
2016-08-21/21:22:28.48           118.45415       28.999914     -0.82917881
2016-08-21/21:22:28.51           118.41390       29.081004     -0.80275790
2016-08-21/21:22:28.54           118.39174       29.162408     -0.77726621
2016-08-21/21:22:28.57           118.36716       29.230844     -0.75144842
2016-08-21/21:22:28.60           118.34772       29.317584     -0.72844240
2016-08-21/21:22:28.64           118.30810       29.385661     -0.71142309
2016-08-21/21:22:28.67           118.26939       29.467590     -0.71986414
2016-08-21/21:22:28.70           118.22064       29.549114     -0.74314599
2016-08-21/21:22:28.73           118.16497       29.621346     -0.75965807
2016-08-21/21:22:28.76           118.12364       29.691316     -0.76734732
2016-08-21/21:22:28.79           118.07450       29.751462     -0.78429502
2016-08-21/21:22:28.82           118.01224       29.809464     -0.80230006
2016-08-21/21:22:28.85           117.94556       29.864264     -0.82904957
2016-08-21/21:22:28.89           117.89028       29.910870     -0.85447318
2016-08-21/21:22:28.92           117.85676       29.978603     -0.87039086
2016-08-21/21:22:28.95           117.80461       30.029035     -0.87223611
2016-08-21/21:22:28.98           117.76065       30.074130     -0.86665784
2016-08-21/21:22:29.01           117.72415       30.133487     -0.87051735
2016-08-21/21:22:29.04           117.69189       30.198606     -0.88273316
2016-08-21/21:22:29.07           117.66906       30.278253     -0.88724979
2016-08-21/21:22:29.10           117.63888       30.361035     -0.90502005
2016-08-21/21:22:29.14           117.59776       30.441370     -0.90816792
2016-08-21/21:22:29.17           117.55375       30.518473     -0.92490986
2016-08-21/21:22:29.20           117.50315       30.582193     -0.97311730
2016-08-21/21:22:29.23           117.46528       30.638499      -1.0099231
2016-08-21/21:22:29.26           117.42461       30.696544      -1.0435575
2016-08-21/21:22:29.29           117.38799       30.738215      -1.0661648
2016-08-21/21:22:29.32           117.34581       30.773811      -1.0915025
2016-08-21/21:22:29.35           117.30887       30.809709      -1.1263859
2016-08-21/21:22:29.39           117.28397       30.848709      -1.1488723
2016-08-21/21:22:29.42           117.27799       30.896287      -1.1710690
2016-08-21/21:22:29.45           117.26447       30.949139      -1.1946442
2016-08-21/21:22:29.48           117.24970       31.004655      -1.1939799
2016-08-21/21:22:29.51           117.23647       31.072150      -1.2086702
2016-08-21/21:22:29.54           117.22188       31.137335      -1.2158897
2016-08-21/21:22:29.57           117.19806       31.209923      -1.2357082
2016-08-21/21:22:29.60           117.17710       31.272338      -1.2563458
2016-08-21/21:22:29.64           117.13780       31.321378      -1.2745268
2016-08-21/21:22:29.67           117.09688       31.388204      -1.2945988
2016-08-21/21:22:29.70           117.05537       31.447106      -1.3193806
2016-08-21/21:22:29.73           117.00434       31.497914      -1.3356635
2016-08-21/21:22:29.76           116.95363       31.565360      -1.3616151
2016-08-21/21:22:29.79           116.89026       31.620680      -1.3881508
2016-08-21/21:22:29.82           116.82099       31.686622      -1.4331239
2016-08-21/21:22:29.85           116.76927       31.735432      -1.4648620
2016-08-21/21:22:29.89           116.72435       31.797915      -1.4965911
2016-08-21/21:22:29.92           116.68223       31.858657      -1.5314945
2016-08-21/21:22:29.95           116.64748       31.906439      -1.5756948
2016-08-21/21:22:29.98           116.61016       31.955675      -1.6047064
2016-08-21/21:22:30.01           116.59237       32.023371      -1.6472885
2016-08-21/21:22:30.04           116.56979       32.091908      -1.6883251
2016-08-21/21:22:30.07           116.56181       32.148311      -1.7175932
2016-08-21/21:22:30.10           116.55564       32.207776      -1.7333587
2016-08-21/21:22:30.14           116.53446       32.280479      -1.7579831
2016-08-21/21:22:30.17           116.50237       32.352485      -1.8000030
2016-08-21/21:22:30.20           116.47861       32.427027      -1.8384132
2016-08-21/21:22:30.23           116.44819       32.495310      -1.8796347
2016-08-21/21:22:30.26           116.41725       32.570626      -1.9286961
2016-08-21/21:22:30.29           116.37827       32.635580      -1.9690283
2016-08-21/21:22:30.32           116.33819       32.688983      -2.0144578
2016-08-21/21:22:30.35           116.28612       32.764698      -2.0683698
2016-08-21/21:22:30.39           116.23510       32.826790      -2.1076377
2016-08-21/21:22:30.42           116.18947       32.908417      -2.1552608
2016-08-21/21:22:30.45           116.13848       32.971666      -2.1830955
2016-08-21/21:22:30.48           116.08624       33.026417      -2.2061812
2016-08-21/21:22:30.51           116.02968       33.094690      -2.2452053
2016-08-21/21:22:30.54           115.97803       33.157731      -2.2925628
2016-08-21/21:22:30.57           115.93412       33.215202      -2.3265309
2016-08-21/21:22:30.60           115.89232       33.268553      -2.3501557
2016-08-21/21:22:30.64           115.85759       33.327231      -2.3883840
2016-08-21/21:22:30.67           115.82106       33.383106      -2.4266468
2016-08-21/21:22:30.70           115.78230       33.424564      -2.4639922
2016-08-21/21:22:30.73           115.76523       33.483490      -2.5116871
2016-08-21/21:22:30.76           115.75245       33.550205      -2.5583558
2016-08-21/21:22:30.79           115.76118       33.612987      -2.5835206
2016-08-21/21:22:30.82           115.76842       33.677140      -2.6068820
2016-08-21/21:22:30.85           115.77783       33.752757      -2.6385379
2016-08-21/21:22:30.89           115.78096       33.818771      -2.6708360
2016-08-21/21:22:30.92           115.78709       33.881397      -2.6912455
2016-08-21/21:22:30.95           115.79433       33.945729      -2.7291032
2016-08-21/21:22:30.98           115.79456       34.008308      -2.7605065
2016-08-21/21:22:31.01           115.78143       34.056133      -2.7924426
2016-08-21/21:22:31.04           115.76169       34.111316      -2.8272626
2016-08-21/21:22:31.07           115.72209       34.153629      -2.8557652
2016-08-21/21:22:31.10           115.68408       34.199926      -2.8982817
2016-08-21/21:22:31.14           115.63766       34.227663      -2.9247584
2016-08-21/21:22:31.17           115.59209       34.266079      -2.9695904
2016-08-21/21:22:31.20           115.55287       34.305673      -3.0114268
2016-08-21/21:22:31.23           115.53890       34.355001      -3.0500008
2016-08-21/21:22:31.26           115.51598       34.403448      -3.0878213
2016-08-21/21:22:31.29           115.50466       34.465002      -3.1137157
2016-08-21/21:22:31.32           115.48705       34.517402      -3.1412606
2016-08-21/21:22:31.35           115.46121       34.572007      -3.1691176
2016-08-21/21:22:31.39           115.42851       34.620999      -3.1703713
2016-08-21/21:22:31.42           115.39912       34.694522      -3.1923726
2016-08-21/21:22:31.45           115.37042       34.758676      -3.2039208
2016-08-21/21:22:31.48           115.33563       34.811778      -3.2155236
2016-08-21/21:22:31.51           115.27158       34.874190      -3.2475497
2016-08-21/21:22:31.54           115.23244       34.940099      -3.2875473
2016-08-21/21:22:31.57           115.16787       35.009540      -3.3274122
2016-08-21/21:22:31.60           115.09791       35.093047      -3.3708524
2016-08-21/21:22:31.64           115.01841       35.168378      -3.4337398
2016-08-21/21:22:31.67           114.94632       35.255455      -3.5144658
2016-08-21/21:22:31.70           114.86641       35.321597      -3.5959589
2016-08-21/21:22:31.73           114.79376       35.391613      -3.6914689
2016-08-21/21:22:31.76           114.72295       35.455740      -3.7980505
2016-08-21/21:22:31.79           114.65861       35.505538      -3.8999459
2016-08-21/21:22:31.82           114.58204       35.541935      -3.9908373
2016-08-21/21:22:31.85           114.52373       35.576732      -4.0810752
2016-08-21/21:22:31.89           114.47610       35.599355      -4.1668680
2016-08-21/21:22:31.92           114.43153       35.633377      -4.2294210
2016-08-21/21:22:31.95           114.37816       35.651916      -4.2915648
2016-08-21/21:22:31.98           114.31809       35.673516      -4.3609107
2016-08-21/21:22:32.01           114.24781       35.707609      -4.4127210
2016-08-21/21:22:32.04           114.17303       35.756042      -4.4655485
2016-08-21/21:22:32.07           114.09149       35.804850      -4.5194806
2016-08-21/21:22:32.10           113.99582       35.855813      -4.5847131
2016-08-21/21:22:32.14           113.87873       35.893409      -4.6656928
2016-08-21/21:22:32.17           113.75330       35.927580      -4.7482447
2016-08-21/21:22:32.20           113.61815       35.955745      -4.8383661
2016-08-21/21:22:32.23           113.47828       36.010359      -4.9375454
2016-08-21/21:22:32.26           113.34858       36.061165      -5.0431696
2016-08-21/21:22:32.29           113.22543       36.090112      -5.1437737
2016-08-21/21:22:32.32           113.08786       36.117303      -5.2440482
2016-08-21/21:22:32.35           112.94692       36.150147      -5.3418692
2016-08-21/21:22:32.39           112.81146       36.185216      -5.4423072
2016-08-21/21:22:32.42           112.69023       36.245070      -5.5451061
2016-08-21/21:22:32.45           112.59203       36.302812      -5.6777676
2016-08-21/21:22:32.48           112.53236       36.369521      -5.8304539
2016-08-21/21:22:32.51           112.48576       36.413649      -5.9735302
2016-08-21/21:22:32.54           112.42790       36.460783      -6.0947513
2016-08-21/21:22:32.57           112.34663       36.513990      -6.2037829
2016-08-21/21:22:32.60           112.26512       36.577068      -6.3157728
2016-08-21/21:22:32.64           112.17771       36.628095      -6.4282393
2016-08-21/21:22:32.67           112.10144       36.692329      -6.5518125
2016-08-21/21:22:32.70           112.02654       36.737724      -6.6824229
2016-08-21/21:22:32.73           111.95830       36.788920      -6.8092176
2016-08-21/21:22:32.76           111.87078       36.835347      -6.9394678
2016-08-21/21:22:32.79           111.78520       36.891549      -7.0714853
2016-08-21/21:22:32.82           111.71865       36.951892      -7.2100259
2016-08-21/21:22:32.85           111.70198       37.032956      -7.3791217
2016-08-21/21:22:32.89           111.72037       37.112453      -7.5316394
2016-08-21/21:22:32.92           111.79601       37.208613      -7.6569889
2016-08-21/21:22:32.95           111.89838       37.299900      -7.7393697
2016-08-21/21:22:32.98           112.00880       37.399855      -7.7984762
2016-08-21/21:22:33.01           112.10407       37.504401      -7.8326435
2016-08-21/21:22:33.04           112.22107       37.625886      -7.8337441
2016-08-21/21:22:33.07           112.34527       37.757981      -7.8192189
2016-08-21/21:22:33.10           112.48026       37.895368      -7.7950122
2016-08-21/21:22:33.14           112.58686       38.018818      -7.7686543
2016-08-21/21:22:33.17           112.67589       38.124637      -7.7550203
2016-08-21/21:22:33.20           112.71790       38.223869      -7.7616327
2016-08-21/21:22:33.23           112.74108       38.318573      -7.7776632
2016-08-21/21:22:33.26           112.74792       38.413123      -7.7866191
2016-08-21/21:22:33.29           112.76116       38.512572      -7.8152166
2016-08-21/21:22:33.32           112.76821       38.597733      -7.8646791
2016-08-21/21:22:33.35           112.78186       38.653231      -7.9222364
2016-08-21/21:22:33.39           112.78340       38.702924      -7.9860766
2016-08-21/21:22:33.42           112.78511       38.739172      -8.0388213
2016-08-21/21:22:33.45           112.78886       38.789336      -8.0745357
2016-08-21/21:22:33.48           112.79853       38.839847      -8.0857930
2016-08-21/21:22:33.51           112.79662       38.911547      -8.1084880
2016-08-21/21:22:33.54           112.80696       38.985695      -8.1482139
2016-08-21/21:22:33.57           112.81029       39.057058      -8.1649551
2016-08-21/21:22:33.60           112.80003       39.124728      -8.1737228
2016-08-21/21:22:33.64           112.76714       39.205282      -8.1940118
2016-08-21/21:22:33.67           112.73836       39.284134      -8.2198683
2016-08-21/21:22:33.70           112.71162       39.389654      -8.2692059
2016-08-21/21:22:33.73           112.68312       39.494594      -8.3236661
2016-08-21/21:22:33.76           112.66882       39.602163      -8.4059796
2016-08-21/21:22:33.79           112.65520       39.689593      -8.4983223
2016-08-21/21:22:33.82           112.64106       39.761854      -8.5815375
2016-08-21/21:22:33.85           112.62123       39.822851      -8.6697342
2016-08-21/21:22:33.89           112.59662       39.894891      -8.7628352
2016-08-21/21:22:33.92           112.57582       39.972427      -8.8583578
2016-08-21/21:22:33.95           112.54229       40.045385      -8.9547695
2016-08-21/21:22:33.98           112.51866       40.122900      -9.0430464
2016-08-21/21:22:34.01           112.50578       40.192547      -9.1225534
2016-08-21/21:22:34.04           112.49025       40.260273      -9.1932237
2016-08-21/21:22:34.07           112.48786       40.318884      -9.2398769
2016-08-21/21:22:34.10           112.49212       40.372817      -9.2897379
2016-08-21/21:22:34.14           112.49224       40.437310      -9.3374360
2016-08-21/21:22:34.17           112.49213       40.489931      -9.3721426
2016-08-21/21:22:34.20           112.48116       40.533249      -9.4073632
2016-08-21/21:22:34.23           112.48586       40.575113      -9.4236918
2016-08-21/21:22:34.26           112.48536       40.606958      -9.4250447
2016-08-21/21:22:34.29           112.46077       40.633713      -9.4397327
2016-08-21/21:22:34.32           112.42285       40.647960      -9.4599931
2016-08-21/21:22:34.35           112.36447       40.686096      -9.4990788
2016-08-21/21:22:34.39           112.29103       40.743957      -9.5308766
2016-08-21/21:22:34.42           112.23536       40.797009      -9.5634237
2016-08-21/21:22:34.45           112.18596       40.868967      -9.5997808
2016-08-21/21:22:34.48           112.14221       40.949971      -9.6260794
2016-08-21/21:22:34.51           112.07706       41.040362      -9.6581487
2016-08-21/21:22:34.54           112.01791       41.124622      -9.6819374
2016-08-21/21:22:34.57           111.96401       41.209886      -9.7028207
2016-08-21/21:22:34.60           111.91470       41.306686      -9.7198397
2016-08-21/21:22:34.64           111.87552       41.386799      -9.7307321
2016-08-21/21:22:34.67           111.84477       41.463844      -9.7562381
2016-08-21/21:22:34.70           111.80205       41.541469      -9.7743119
2016-08-21/21:22:34.73           111.75732       41.616992      -9.8054465
2016-08-21/21:22:34.76           111.71643       41.688701      -9.8345774
2016-08-21/21:22:34.79           111.68348       41.764508      -9.8582210
2016-08-21/21:22:34.82           111.64992       41.852633      -9.8849743
2016-08-21/21:22:34.85           111.62774       41.943049      -9.9033605
2016-08-21/21:22:34.89           111.60565       42.016630      -9.9169756
2016-08-21/21:22:34.92           111.58292       42.090099      -9.9221576
2016-08-21/21:22:34.95           111.56230       42.149431      -9.9250110
2016-08-21/21:22:34.98           111.54665       42.206906      -9.9298495
2016-08-21/21:22:35.01           111.52424       42.241708      -9.9167620
2016-08-21/21:22:35.04           111.49613       42.275290      -9.9006207
2016-08-21/21:22:35.07           111.46279       42.309357      -9.9049216
2016-08-21/21:22:35.10           111.41494       42.347872      -9.9061866
2016-08-21/21:22:35.14           111.36344       42.389196      -9.9098935
2016-08-21/21:22:35.17           111.30838       42.448267      -9.9192175
2016-08-21/21:22:35.20           111.26236       42.502012      -9.9320102
2016-08-21/21:22:35.23           111.21680       42.566767      -9.9302921
2016-08-21/21:22:35.26           111.17353       42.637656      -9.9416413
2016-08-21/21:22:35.29           111.13716       42.725180      -9.9456792
2016-08-21/21:22:35.32           111.09961       42.808674      -9.9551231
2016-08-21/21:22:35.35           111.06899       42.888858      -9.9453450
2016-08-21/21:22:35.39           111.04093       42.955866      -9.9267556
2016-08-21/21:22:35.42           111.01076       43.016017      -9.9245155
2016-08-21/21:22:35.45           110.97534       43.074587      -9.9096745
2016-08-21/21:22:35.48           110.92607       43.137710      -9.9002313
2016-08-21/21:22:35.51           110.87480       43.199927      -9.8924144
2016-08-21/21:22:35.54           110.81369       43.249603      -9.8913659
2016-08-21/21:22:35.57           110.75161       43.295578      -9.8992132
2016-08-21/21:22:35.60           110.69469       43.337360      -9.9064243
2016-08-21/21:22:35.64           110.64169       43.379775      -9.9218163
2016-08-21/21:22:35.67           110.58320       43.410369      -9.9436307
2016-08-21/21:22:35.70           110.52509       43.458179      -9.9482303
2016-08-21/21:22:35.73           110.47389       43.502967      -9.9625828
2016-08-21/21:22:35.76           110.41948       43.550641      -9.9708511
2016-08-21/21:22:35.79           110.37262       43.605438      -9.9892942
2016-08-21/21:22:35.82           110.33637       43.665959      -9.9821212
2016-08-21/21:22:35.85           110.30027       43.712762      -9.9772947
2016-08-21/21:22:35.89           110.25954       43.777444      -9.9647095
2016-08-21/21:22:35.92           110.20261       43.839356      -9.9558959
2016-08-21/21:22:35.95           110.17163       43.911963      -9.9543268
2016-08-21/21:22:35.98           110.13155       43.987827      -9.9586881
2016-08-21/21:22:36.01           110.08707       44.062678      -9.9768630
2016-08-21/21:22:36.04           110.05192       44.144652      -9.9845918
2016-08-21/21:22:36.07           110.00368       44.226728      -9.9984394
2016-08-21/21:22:36.10           109.95716       44.307307      -10.016566
2016-08-21/21:22:36.14           109.91320       44.385786      -10.034377
2016-08-21/21:22:36.17           109.87303       44.457924      -10.058563
2016-08-21/21:22:36.20           109.83877       44.542243      -10.096786
2016-08-21/21:22:36.23           109.79845       44.607995      -10.134670
2016-08-21/21:22:36.26           109.76416       44.660234      -10.178396
2016-08-21/21:22:36.29           109.72570       44.710175      -10.207402
2016-08-21/21:22:36.32           109.68249       44.752256      -10.245932
2016-08-21/21:22:36.35           109.64438       44.787482      -10.277717
2016-08-21/21:22:36.39           109.58119       44.822501      -10.306157
2016-08-21/21:22:36.42           109.51445       44.864186      -10.331721
2016-08-21/21:22:36.45           109.43479       44.903192      -10.359767
2016-08-21/21:22:36.48           109.37257       44.930842      -10.370807
2016-08-21/21:22:36.51           109.29450       44.982379      -10.387321
2016-08-21/21:22:36.54           109.22989       45.031365      -10.397572
2016-08-21/21:22:36.57           109.16928       45.083513      -10.407624
2016-08-21/21:22:36.60           109.11163       45.152250      -10.417705
2016-08-21/21:22:36.64           109.05786       45.207869      -10.421348
2016-08-21/21:22:36.67           109.01157       45.277688      -10.434509
2016-08-21/21:22:36.70           108.96148       45.353539      -10.454770
2016-08-21/21:22:36.73           108.92998       45.432390      -10.473580
2016-08-21/21:22:36.76           108.88177       45.503952      -10.494489
2016-08-21/21:22:36.79           108.84204       45.574372      -10.506139
2016-08-21/21:22:36.82           108.78912       45.639697      -10.526171
2016-08-21/21:22:36.85           108.72738       45.700188      -10.553231
2016-08-21/21:22:36.89           108.66725       45.755313      -10.589888
2016-08-21/21:22:36.92           108.61260       45.812331      -10.642649
2016-08-21/21:22:36.95           108.56306       45.854212      -10.700743
2016-08-21/21:22:36.98           108.52172       45.901273      -10.744403
2016-08-21/21:22:37.01           108.47557       45.947989      -10.797945
2016-08-21/21:22:37.04           108.43604       46.009369      -10.851119
2016-08-21/21:22:37.07           108.39018       46.049774      -10.909835
2016-08-21/21:22:37.10           108.34670       46.098697      -10.958767
2016-08-21/21:22:37.14           108.32290       46.149784      -10.989631
2016-08-21/21:22:37.17           108.30517       46.199181      -11.022403
2016-08-21/21:22:37.20           108.28120       46.262215      -11.046861
2016-08-21/21:22:37.23           108.24927       46.330893      -11.082258
2016-08-21/21:22:37.26           108.19948       46.389901      -11.114737
2016-08-21/21:22:37.29           108.13854       46.445357      -11.127044
2016-08-21/21:22:37.32           108.07933       46.490455      -11.140208
2016-08-21/21:22:37.35           108.02312       46.543851      -11.165489
2016-08-21/21:22:37.39           107.95924       46.595569      -11.190352
2016-08-21/21:22:37.42           107.87739       46.643615      -11.237561
2016-08-21/21:22:37.45           107.79431       46.674777      -11.277579
2016-08-21/21:22:37.48           107.70658       46.713445      -11.331338
2016-08-21/21:22:37.51           107.63166       46.749032      -11.369369
2016-08-21/21:22:37.54           107.57262       46.783759      -11.420982
2016-08-21/21:22:37.57           107.51615       46.827474      -11.480782
2016-08-21/21:22:37.60           107.46185       46.870213      -11.537350
2016-08-21/21:22:37.64           107.40956       46.925260      -11.587341
2016-08-21/21:22:37.67           107.35495       46.984058      -11.644202
2016-08-21/21:22:37.70           107.30632       47.037187      -11.693781
2016-08-21/21:22:37.73           107.24489       47.092839      -11.743581
2016-08-21/21:22:37.76           107.18548       47.140989      -11.789352
2016-08-21/21:22:37.79           107.12483       47.183000      -11.849922
2016-08-21/21:22:37.82           107.05522       47.232900      -11.898650
2016-08-21/21:22:37.85           106.99604       47.272639      -11.958982
2016-08-21/21:22:37.89           106.92284       47.308638      -12.019841
2016-08-21/21:22:37.92           106.85158       47.342888      -12.072970
2016-08-21/21:22:37.95           106.77952       47.371088      -12.132364
2016-08-21/21:22:37.98           106.71405       47.410855      -12.184256
2016-08-21/21:22:38.01           106.65469       47.461657      -12.236150
2016-08-21/21:22:38.04           106.59030       47.511336      -12.293424
2016-08-21/21:22:38.07           106.52803       47.567891      -12.334363
2016-08-21/21:22:38.10           106.47124       47.616149      -12.384919
2016-08-21/21:22:38.14           106.41371       47.670632      -12.438838
2016-08-21/21:22:38.17           106.36210       47.727084      -12.500338
2016-08-21/21:22:38.20           106.30725       47.785224      -12.567184
2016-08-21/21:22:38.23           106.26479       47.841968      -12.630905
2016-08-21/21:22:38.26           106.20281       47.903391      -12.700022
2016-08-21/21:22:38.29           106.15233       47.952607      -12.775564
2016-08-21/21:22:38.32           106.10637       47.998426      -12.844061
2016-08-21/21:22:38.35           106.04763       48.048535      -12.916856
2016-08-21/21:22:38.39           105.99641       48.104420      -12.996776
2016-08-21/21:22:38.42           105.94043       48.161157      -13.075154
2016-08-21/21:22:38.45           105.89291       48.226068      -13.148702
2016-08-21/21:22:38.48           105.85588       48.282022      -13.222423
2016-08-21/21:22:38.51           105.80669       48.350205      -13.295777
2016-08-21/21:22:38.54           105.76967       48.407039      -13.371542
2016-08-21/21:22:38.57           105.71429       48.480453      -13.434197
2016-08-21/21:22:38.60           105.66077       48.549142      -13.496469
2016-08-21/21:22:38.64           105.61379       48.617114      -13.554157
2016-08-21/21:22:38.67           105.55570       48.675467      -13.608847
2016-08-21/21:22:38.70           105.49512       48.729719      -13.666548
2016-08-21/21:22:38.73           105.42860       48.781668      -13.730148
2016-08-21/21:22:38.76           105.34750       48.835101      -13.798067
2016-08-21/21:22:38.79           105.28441       48.874726      -13.865788
2016-08-21/21:22:38.82           105.22437       48.924736      -13.936242
2016-08-21/21:22:38.85           105.17574       48.978035      -14.014870
2016-08-21/21:22:38.89           105.12825       49.053415      -14.081486
2016-08-21/21:22:38.92           105.08894       49.123030      -14.139644
2016-08-21/21:22:38.95           105.05202       49.202620      -14.205564
2016-08-21/21:22:38.98           105.02222       49.288108      -14.259179
2016-08-21/21:22:39.01           104.99377       49.364688      -14.297272
2016-08-21/21:22:39.04           104.96747       49.450023      -14.337606
2016-08-21/21:22:39.07           104.93714       49.549362      -14.369476
2016-08-21/21:22:39.10           104.90801       49.634264      -14.401545
2016-08-21/21:22:39.14           104.87899       49.714294      -14.439366
2016-08-21/21:22:39.17           104.84857       49.770141      -14.481638
2016-08-21/21:22:39.20           104.82213       49.839328      -14.530203
2016-08-21/21:22:39.23           104.79987       49.910219      -14.577997
2016-08-21/21:22:39.26           104.77754       49.978566      -14.634165
2016-08-21/21:22:39.29           104.74667       50.044939      -14.692469
2016-08-21/21:22:39.32           104.72194       50.111618      -14.728794
2016-08-21/21:22:39.35           104.69798       50.183573      -14.771303
2016-08-21/21:22:39.39           104.67395       50.261182      -14.795618
2016-08-21/21:22:39.42           104.64758       50.331465      -14.818288
2016-08-21/21:22:39.45           104.62849       50.405434      -14.840511
2016-08-21/21:22:39.48           104.60596       50.461291      -14.853661
2016-08-21/21:22:39.51           104.57586       50.508726      -14.853571
2016-08-21/21:22:39.54           104.53965       50.555195      -14.845475
2016-08-21/21:22:39.57           104.51552       50.606257      -14.842558
2016-08-21/21:22:39.60           104.47110       50.657273      -14.854358
2016-08-21/21:22:39.64           104.42878       50.694589      -14.864814
2016-08-21/21:22:39.67           104.37913       50.726556      -14.886128
2016-08-21/21:22:39.70           104.32868       50.761219      -14.902643
2016-08-21/21:22:39.73           104.27346       50.806374      -14.908596
2016-08-21/21:22:39.76           104.21478       50.864052      -14.939425
2016-08-21/21:22:39.79           104.16803       50.928536      -14.963581
2016-08-21/21:22:39.82           104.12021       51.002920      -14.979821
2016-08-21/21:22:39.85           104.07403       51.072697      -14.993200
2016-08-21/21:22:39.89           104.03998       51.128914      -15.003884
2016-08-21/21:22:39.92           103.99269       51.186567      -15.006788
2016-08-21/21:22:39.95           103.95632       51.255719      -15.014308
2016-08-21/21:22:39.98           103.91931       51.324793      -15.013394
2016-08-21/21:22:40.01           103.88059       51.386732      -15.033751
2016-08-21/21:22:40.04           103.84407       51.438298      -15.031948
2016-08-21/21:22:40.07           103.80050       51.487935      -15.051621
2016-08-21/21:22:40.10           103.75824       51.527896      -15.068214
2016-08-21/21:22:40.14           103.70723       51.586801      -15.098468
2016-08-21/21:22:40.17           103.65300       51.646839      -15.118573
2016-08-21/21:22:40.20           103.61233       51.699458      -15.138151
2016-08-21/21:22:40.23           103.55882       51.733467      -15.157413
2016-08-21/21:22:40.26           103.50399       51.776718      -15.178742
2016-08-21/21:22:40.29           103.44921       51.821188      -15.188651
2016-08-21/21:22:40.32           103.39562       51.871135      -15.210705
2016-08-21/21:22:40.35           103.34789       51.918085      -15.214639
2016-08-21/21:22:40.39           103.29409       51.957979      -15.227731
2016-08-21/21:22:40.42           103.24727       51.996815      -15.226702
2016-08-21/21:22:40.45           103.19909       52.044112      -15.240183
2016-08-21/21:22:40.48           103.14228       52.086005      -15.262124
2016-08-21/21:22:40.51           103.09412       52.143821      -15.268632
2016-08-21/21:22:40.54           103.04985       52.190834      -15.288262
2016-08-21/21:22:40.57           102.99774       52.227891      -15.302574
2016-08-21/21:22:40.60           102.94986       52.269304      -15.322236
2016-08-21/21:22:40.64           102.89498       52.320087      -15.343958
2016-08-21/21:22:40.67           102.86135       52.365103      -15.365588
2016-08-21/21:22:40.70           102.81239       52.417397      -15.393881
2016-08-21/21:22:40.73           102.76857       52.465933      -15.422552
2016-08-21/21:22:40.76           102.72545       52.535143      -15.444701
2016-08-21/21:22:40.79           102.67695       52.608326      -15.478497
2016-08-21/21:22:40.82           102.62703       52.675282      -15.495630
2016-08-21/21:22:40.85           102.58071       52.757136      -15.517193
2016-08-21/21:22:40.89           102.52357       52.822086      -15.524363
2016-08-21/21:22:40.92           102.47695       52.890006      -15.542275
2016-08-21/21:22:40.95           102.41733       52.961906      -15.560991
2016-08-21/21:22:40.98           102.38330       53.018667      -15.587263
2016-08-21/21:22:41.01           102.33888       53.067482      -15.594056
2016-08-21/21:22:41.04           102.30099       53.106382      -15.606297
2016-08-21/21:22:41.07           102.26129       53.142484      -15.618552
2016-08-21/21:22:41.10           102.21745       53.188821      -15.642155
2016-08-21/21:22:41.14           102.17283       53.229443      -15.658548
2016-08-21/21:22:41.17           102.12528       53.285224      -15.682943
2016-08-21/21:22:41.20           102.08540       53.322777      -15.695790
2016-08-21/21:22:41.23           102.03812       53.370822      -15.707790
2016-08-21/21:22:41.26           101.97880       53.416055      -15.718683
2016-08-21/21:22:41.29           101.93795       53.468797      -15.735872
2016-08-21/21:22:41.32           101.87605       53.515252      -15.745049
2016-08-21/21:22:41.35           101.82850       53.571039      -15.769449
2016-08-21/21:22:41.39           101.77206       53.618372      -15.778205
2016-08-21/21:22:41.42           101.71656       53.668205      -15.789515
2016-08-21/21:22:41.45           101.66605       53.726691      -15.795833
2016-08-21/21:22:41.48           101.60128       53.792276      -15.822194
2016-08-21/21:22:41.51           101.53830       53.849170      -15.838986
2016-08-21/21:22:41.54           101.47813       53.894017      -15.837963
2016-08-21/21:22:41.57           101.42086       53.942813      -15.853366
2016-08-21/21:22:41.60           101.37643       54.000484      -15.863626
2016-08-21/21:22:41.64           101.32442       54.048873      -15.858590
2016-08-21/21:22:41.67           101.28495       54.093618      -15.862299
2016-08-21/21:22:41.70           101.24275       54.143236      -15.869972
2016-08-21/21:22:41.73           101.19508       54.191979      -15.878071
2016-08-21/21:22:41.76           101.15688       54.233170      -15.861518
2016-08-21/21:22:41.79           101.12293       54.271267      -15.864426
2016-08-21/21:22:41.82           101.07466       54.311980      -15.862687
2016-08-21/21:22:41.85           101.01943       54.353208      -15.859571
2016-08-21/21:22:41.89           100.97248       54.394852      -15.862264
2016-08-21/21:22:41.92           100.92240       54.432319      -15.859529
2016-08-21/21:22:41.95           100.87172       54.481654      -15.858934
2016-08-21/21:22:41.98           100.83794       54.527160      -15.864699
2016-08-21/21:22:42.01           100.79319       54.569599      -15.868252
2016-08-21/21:22:42.04           100.73475       54.623999      -15.880069
2016-08-21/21:22:42.07           100.68907       54.671823      -15.867995
2016-08-21/21:22:42.10           100.65361       54.738666      -15.866994
2016-08-21/21:22:42.14           100.61609       54.800633      -15.858435
2016-08-21/21:22:42.17           100.57518       54.856869      -15.852379
2016-08-21/21:22:42.20           100.53074       54.922957      -15.865091
2016-08-21/21:22:42.23           100.48904       54.984183      -15.873831
2016-08-21/21:22:42.26           100.41919       55.032166      -15.855840
2016-08-21/21:22:42.29           100.36653       55.070863      -15.851403
2016-08-21/21:22:42.32           100.31515       55.117583      -15.850755
2016-08-21/21:22:42.35           100.24862       55.169695      -15.855162
2016-08-21/21:22:42.39           100.17390       55.205907      -15.851976
2016-08-21/21:22:42.42           100.10604       55.246481      -15.844440
2016-08-21/21:22:42.45           100.04476       55.298717      -15.843920
2016-08-21/21:22:42.48           99.987520       55.336851      -15.837350
2016-08-21/21:22:42.51           99.925756       55.377492      -15.835788
2016-08-21/21:22:42.54           99.883872       55.421234      -15.849676
2016-08-21/21:22:42.57           99.836940       55.472624      -15.857884
2016-08-21/21:22:42.60           99.795083       55.516292      -15.857283
2016-08-21/21:22:42.64           99.755988       55.567026      -15.863297
2016-08-21/21:22:42.67           99.725297       55.633092      -15.878370
2016-08-21/21:22:42.70           99.685536       55.673679      -15.883926
2016-08-21/21:22:42.73           99.631120       55.701640      -15.878107
2016-08-21/21:22:42.76           99.582323       55.735603      -15.855139
2016-08-21/21:22:42.79           99.536220       55.774058      -15.847155
2016-08-21/21:22:42.82           99.481152       55.811246      -15.837368
2016-08-21/21:22:42.85           99.427592       55.847920      -15.831422
2016-08-21/21:22:42.89           99.373241       55.879408      -15.833770
2016-08-21/21:22:42.92           99.318849       55.918419      -15.836509
2016-08-21/21:22:42.95           99.257488       55.957517      -15.836848
2016-08-21/21:22:42.98           99.204669       56.018030      -15.846040
2016-08-21/21:22:43.01           99.148334       56.076828      -15.849951
2016-08-21/21:22:43.04           99.088738       56.135977      -15.856161
2016-08-21/21:22:43.07           99.027543       56.190814      -15.847304
2016-08-21/21:22:43.10           98.967574       56.252860      -15.854688
2016-08-21/21:22:43.14           98.916281       56.302185      -15.845709
2016-08-21/21:22:43.17           98.856370       56.355750      -15.836189
2016-08-21/21:22:43.20           98.803832       56.408104      -15.831970
2016-08-21/21:22:43.23           98.756551       56.451298      -15.818349
2016-08-21/21:22:43.26           98.695774       56.485562      -15.801425
2016-08-21/21:22:43.29           98.649607       56.529808      -15.789767
2016-08-21/21:22:43.32           98.591296       56.567817      -15.783310
2016-08-21/21:22:43.35           98.541105       56.608993      -15.786317
2016-08-21/21:22:43.39           98.484806       56.649234      -15.781306
2016-08-21/21:22:43.42           98.428765       56.701706      -15.790387
2016-08-21/21:22:43.45           98.379416       56.750711      -15.791228
2016-08-21/21:22:43.48           98.330339       56.801276      -15.784142
2016-08-21/21:22:43.51           98.269330       56.845471      -15.784731
2016-08-21/21:22:43.54           98.213942       56.897060      -15.785728
2016-08-21/21:22:43.57           98.155523       56.950198      -15.794548
2016-08-21/21:22:43.60           98.106320       57.015013      -15.800688
2016-08-21/21:22:43.64           98.048200       57.079370      -15.792582
2016-08-21/21:22:43.67           97.997024       57.142322      -15.783820
2016-08-21/21:22:43.70           97.936205       57.193421      -15.771766
2016-08-21/21:22:43.73           97.880047       57.249044      -15.771033
2016-08-21/21:22:43.76           97.811159       57.291281      -15.767694
2016-08-21/21:22:43.79           97.754879       57.331983      -15.763709
2016-08-21/21:22:43.82           97.707997       57.374584      -15.768507
2016-08-21/21:22:43.85           97.653181       57.422299      -15.768751
2016-08-21/21:22:43.89           97.603751       57.458164      -15.770423
2016-08-21/21:22:43.92           97.551180       57.489421      -15.765638
2016-08-21/21:22:43.95           97.498228       57.523135      -15.761007
2016-08-21/21:22:43.98           97.443448       57.572612      -15.765334
2016-08-21/21:22:44.01           97.392111       57.619853      -15.765761
2016-08-21/21:22:44.04           97.345956       57.663702      -15.753096
2016-08-21/21:22:44.07           97.291996       57.719693      -15.752201
2016-08-21/21:22:44.10           97.234594       57.768203      -15.749715
2016-08-21/21:22:44.14           97.184297       57.812552      -15.742919
2016-08-21/21:22:44.17           97.125073       57.857381      -15.738409
2016-08-21/21:22:44.20           97.065511       57.906864      -15.739157
2016-08-21/21:22:44.23           97.013585       57.956254      -15.736258
2016-08-21/21:22:44.26           96.968234       57.997409      -15.728383
2016-08-21/21:22:44.29           96.909407       58.038854      -15.707192
2016-08-21/21:22:44.32           96.853856       58.082210      -15.703294
2016-08-21/21:22:44.35           96.810245       58.131936      -15.691725
2016-08-21/21:22:44.39           96.760150       58.185005      -15.690863
2016-08-21/21:22:44.42           96.697695       58.241233      -15.697215
2016-08-21/21:22:44.45           96.654286       58.290399      -15.687098
2016-08-21/21:22:44.48           96.614726       58.347731      -15.700052
2016-08-21/21:22:44.51           96.560863       58.408126      -15.709388
2016-08-21/21:22:44.54           96.508217       58.454017      -15.704391
2016-08-21/21:22:44.57           96.458178       58.500007      -15.704166
2016-08-21/21:22:44.60           96.403812       58.557652      -15.715899
2016-08-21/21:22:44.64           96.340461       58.595092      -15.730344
2016-08-21/21:22:44.67           96.277145       58.642184      -15.735803
2016-08-21/21:22:44.70           96.222533       58.680142      -15.747534
2016-08-21/21:22:44.73           96.162866       58.726249      -15.769104
2016-08-21/21:22:44.76           96.100504       58.767437      -15.774671
2016-08-21/21:22:44.79           96.053522       58.806229      -15.799284
2016-08-21/21:22:44.82           95.994290       58.860864      -15.814770
2016-08-21/21:22:44.85           95.942037       58.915848      -15.833679
2016-08-21/21:22:44.89           95.898882       58.958304      -15.842176
2016-08-21/21:22:44.92           95.851900       59.012913      -15.840649
2016-08-21/21:22:44.95           95.802600       59.061972      -15.841524
2016-08-21/21:22:44.98           95.753685       59.107210      -15.824691
2016-08-21/21:22:45.01           95.695216       59.164852      -15.826794
2016-08-21/21:22:45.04           95.635365       59.210155      -15.829373
2016-08-21/21:22:45.07           95.570981       59.246436      -15.812888
2016-08-21/21:22:45.10           95.516458       59.286534      -15.815243
2016-08-21/21:22:45.14           95.456334       59.320560      -15.820253
2016-08-21/21:22:45.17           95.396731       59.375397      -15.816326
2016-08-21/21:22:45.20           95.335212       59.433269      -15.823205
2016-08-21/21:22:45.23           95.290025       59.479656      -15.813117
2016-08-21/21:22:45.26           95.243907       59.524918      -15.818031
2016-08-21/21:22:45.29           95.195585       59.567146      -15.802508
2016-08-21/21:22:45.32           95.155703       59.616728      -15.794639
2016-08-21/21:22:45.35           95.109233       59.673669      -15.789712
2016-08-21/21:22:45.39           95.063705       59.724266      -15.783876
2016-08-21/21:22:45.42           95.026525       59.786666      -15.778956
2016-08-21/21:22:45.45           94.970555       59.828125      -15.765039
2016-08-21/21:22:45.48           94.926107       59.870111      -15.770148
2016-08-21/21:22:45.51           94.862506       59.923188      -15.783955
2016-08-21/21:22:45.54           94.800003       59.984346      -15.784619
2016-08-21/21:22:45.57           94.743234       60.039604      -15.788977
2016-08-21/21:22:45.60           94.687520       60.092845      -15.788146
2016-08-21/21:22:45.64           94.635480       60.135322      -15.783445
2016-08-21/21:22:45.67           94.581963       60.179632      -15.777975
2016-08-21/21:22:45.70           94.534005       60.229636      -15.783323
2016-08-21/21:22:45.73           94.490360       60.288355      -15.804248
2016-08-21/21:22:45.76           94.442598       60.345270      -15.796964
2016-08-21/21:22:45.79           94.404106       60.406770      -15.787649
2016-08-21/21:22:45.82           94.359172       60.454810      -15.784158
2016-08-21/21:22:45.85           94.319163       60.508493      -15.783049
2016-08-21/21:22:45.89           94.270770       60.557897      -15.781429
2016-08-21/21:22:45.92           94.223179       60.614298      -15.790102
2016-08-21/21:22:45.95           94.172421       60.665238      -15.790259
2016-08-21/21:22:45.98           94.111098       60.702272      -15.785585
2016-08-21/21:22:46.01           94.061072       60.737283      -15.776854
2016-08-21/21:22:46.04           94.004393       60.768232      -15.775969
2016-08-21/21:22:46.07           93.950730       60.798573      -15.783781
2016-08-21/21:22:46.10           93.900292       60.845361      -15.794188
2016-08-21/21:22:46.14           93.841045       60.887693      -15.798113
2016-08-21/21:22:46.17           93.793829       60.931499      -15.800106
2016-08-21/21:22:46.20           93.742876       60.992288      -15.803314
2016-08-21/21:22:46.23           93.699498       61.042004      -15.808792
2016-08-21/21:22:46.26           93.648171       61.086257      -15.802164
2016-08-21/21:22:46.29           93.588973       61.138698      -15.798143
2016-08-21/21:22:46.32           93.534027       61.187071      -15.797039
2016-08-21/21:22:46.35           93.477749       61.233651      -15.789461
2016-08-21/21:22:46.39           93.416537       61.274156      -15.778483
2016-08-21/21:22:46.42           93.365060       61.311895      -15.771041
2016-08-21/21:22:46.45           93.294382       61.358102      -15.766161
2016-08-21/21:22:46.48           93.224492       61.382171      -15.755047
2016-08-21/21:22:46.51           93.156607       61.427021      -15.754356
2016-08-21/21:22:46.54           93.099340       61.469409      -15.754642
2016-08-21/21:22:46.57           93.045615       61.514816      -15.763274
2016-08-21/21:22:46.60           92.998716       61.561966      -15.761435
2016-08-21/21:22:46.64           92.944744       61.605315      -15.762495
2016-08-21/21:22:46.67           92.904727       61.649341      -15.770412
2016-08-21/21:22:46.70           92.855983       61.712276      -15.792058
2016-08-21/21:22:46.73           92.827071       61.755285      -15.795494
2016-08-21/21:22:46.76           92.797619       61.822045      -15.811731
2016-08-21/21:22:46.79           92.751663       61.871669      -15.812477
2016-08-21/21:22:46.82           92.696256       61.927868      -15.821364
2016-08-21/21:22:46.85           92.639940       61.963463      -15.819742
2016-08-21/21:22:46.89           92.578854       62.001725      -15.835150
2016-08-21/21:22:46.92           92.515616       62.032112      -15.850323
2016-08-21/21:22:46.95           92.447723       62.067718      -15.859675
2016-08-21/21:22:46.98           92.389920       62.087518      -15.864835
2016-08-21/21:22:47.01           92.315839       62.128906      -15.879012
2016-08-21/21:22:47.04           92.249381       62.160048      -15.883020
2016-08-21/21:22:47.07           92.185436       62.195746      -15.885054
2016-08-21/21:22:47.10           92.121807       62.244478      -15.888760
2016-08-21/21:22:47.14           92.061618       62.292763      -15.907132
2016-08-21/21:22:47.17           92.010441       62.340914      -15.895282
2016-08-21/21:22:47.20           91.964542       62.390946      -15.882582
2016-08-21/21:22:47.23           91.909564       62.435390      -15.872348
2016-08-21/21:22:47.26           91.849022       62.492706      -15.860277
2016-08-21/21:22:47.29           91.797372       62.539852      -15.854912
2016-08-21/21:22:47.32           91.738090       62.568555      -15.844200
2016-08-21/21:22:47.35           91.681124       62.613871      -15.854161
2016-08-21/21:22:47.39           91.623669       62.648033      -15.864064
2016-08-21/21:22:47.42           91.573695       62.683066      -15.855413
2016-08-21/21:22:47.45           91.509084       62.718335      -15.862484
2016-08-21/21:22:47.48           91.449774       62.766061      -15.876271
2016-08-21/21:22:47.51           91.398212       62.819813      -15.900715
2016-08-21/21:22:47.54           91.350485       62.851217      -15.914148
2016-08-21/21:22:47.57           91.301855       62.891163      -15.933603
2016-08-21/21:22:47.60           91.245337       62.955196      -15.944029
2016-08-21/21:22:47.64           91.190611       63.011445      -15.946891
2016-08-21/21:22:47.67           91.139138       63.066466      -15.945421
2016-08-21/21:22:47.70           91.081497       63.119313      -15.947335
2016-08-21/21:22:47.73           91.018734       63.176809      -15.950930
2016-08-21/21:22:47.76           90.957379       63.219264      -15.941605
2016-08-21/21:22:47.79           90.900350       63.259348      -15.924802
2016-08-21/21:22:47.82           90.827529       63.305259      -15.920124
2016-08-21/21:22:47.85           90.759460       63.339700      -15.909433
2016-08-21/21:22:47.89           90.704383       63.363082      -15.913029
2016-08-21/21:22:47.92           90.651056       63.376496      -15.903959
2016-08-21/21:22:47.95           90.600684       63.404775      -15.905430
2016-08-21/21:22:47.98           90.545192       63.446968      -15.913079
2016-08-21/21:22:48.01           90.498999       63.485784      -15.917263
2016-08-21/21:22:48.04           90.448854       63.533343      -15.932252
2016-08-21/21:22:48.07           90.396273       63.578509      -15.939818
2016-08-21/21:22:48.10           90.347524       63.629140      -15.949856
2016-08-21/21:22:48.14           90.293304       63.678903      -15.960307
2016-08-21/21:22:48.17           90.241076       63.729579      -15.969151
2016-08-21/21:22:48.20           90.180738       63.789053      -15.993630
2016-08-21/21:22:48.23           90.131522       63.829841      -16.006673
2016-08-21/21:22:48.26           90.075541       63.870157      -16.018763
2016-08-21/21:22:48.29           90.024006       63.905386      -16.034207
2016-08-21/21:22:48.32           89.962186       63.947726      -16.047900
2016-08-21/21:22:48.35           89.899626       63.986133      -16.058448
2016-08-21/21:22:48.39           89.843775       64.021957      -16.062797
2016-08-21/21:22:48.42           89.785940       64.066126      -16.073266
2016-08-21/21:22:48.45           89.732014       64.108649      -16.072327
2016-08-21/21:22:48.48           89.679123       64.150060      -16.082728
2016-08-21/21:22:48.51           89.621934       64.202203      -16.088580
2016-08-21/21:22:48.54           89.576202       64.249567      -16.086724
2016-08-21/21:22:48.57           89.531180       64.289852      -16.079425
2016-08-21/21:22:48.60           89.493468       64.325842      -16.070274
2016-08-21/21:22:48.64           89.446850       64.363637      -16.066463
2016-08-21/21:22:48.67           89.394204       64.404458      -16.063827
2016-08-21/21:22:48.70           89.351748       64.433379      -16.051687
2016-08-21/21:22:48.73           89.293238       64.458585      -16.058167
2016-08-21/21:22:48.76           89.244570       64.484915      -16.062878
2016-08-21/21:22:48.79           89.188540       64.512489      -16.062288
2016-08-21/21:22:48.82           89.132411       64.537040      -16.069025
2016-08-21/21:22:48.85           89.083219       64.578284      -16.083076
2016-08-21/21:22:48.89           89.027822       64.615168      -16.095413
2016-08-21/21:22:48.92           88.975709       64.652569      -16.107508
2016-08-21/21:22:48.95           88.926889       64.690929      -16.120373
2016-08-21/21:22:48.98           88.872421       64.730302      -16.135267
2016-08-21/21:22:49.01           88.826061       64.779429      -16.143521
2016-08-21/21:22:49.04           88.781230       64.827123      -16.139092
2016-08-21/21:22:49.07           88.731541       64.873118      -16.141466
2016-08-21/21:22:49.10           88.680765       64.910106      -16.140438
2016-08-21/21:22:49.14           88.618973       64.941441      -16.131039
2016-08-21/21:22:49.17           88.568578       64.985243      -16.134358
2016-08-21/21:22:49.20           88.509676       65.029708      -16.145917
2016-08-21/21:22:49.23           88.460251       65.060086      -16.148915
2016-08-21/21:22:49.26           88.397599       65.101696      -16.149644
2016-08-21/21:22:49.29           88.335512       65.139405      -16.149620
2016-08-21/21:22:49.32           88.278014       65.168844      -16.148251
2016-08-21/21:22:49.35           88.228538       65.196173      -16.144095
2016-08-21/21:22:49.39           88.179262       65.232201      -16.145894
2016-08-21/21:22:49.42           88.130233       65.279099      -16.158766
2016-08-21/21:22:49.45           88.085719       65.304537      -16.156588
2016-08-21/21:22:49.48           88.049702       65.328884      -16.145148
2016-08-21/21:22:49.51           88.007631       65.373049      -16.139803
2016-08-21/21:22:49.54           87.967669       65.406130      -16.139171
2016-08-21/21:22:49.57           87.921387       65.449490      -16.151118
2016-08-21/21:22:49.60           87.863641       65.494999      -16.150164
2016-08-21/21:22:49.64           87.797598       65.541030      -16.159929
2016-08-21/21:22:49.67           87.737948       65.589973      -16.170826
2016-08-21/21:22:49.70           87.677072       65.615879      -16.177058
2016-08-21/21:22:49.73           87.614883       65.659412      -16.187871
2016-08-21/21:22:49.76           87.551775       65.700894      -16.197152
2016-08-21/21:22:49.79           87.487991       65.741927      -16.211471
2016-08-21/21:22:49.82           87.426468       65.794307      -16.219732
2016-08-21/21:22:49.85           87.372739       65.834575      -16.216187
2016-08-21/21:22:49.89           87.318375       65.885843      -16.227289
2016-08-21/21:22:49.92           87.276809       65.932355      -16.218584
2016-08-21/21:22:49.95           87.216435       65.976505      -16.209823
2016-08-21/21:22:49.98           87.163146       66.033718      -16.202688
2016-08-21/21:22:50.01           87.087635       66.074006      -16.194486
2016-08-21/21:22:50.04           87.026990       66.125828      -16.198168
2016-08-21/21:22:50.07           86.962872       66.169315      -16.198180
2016-08-21/21:22:50.10           86.899204       66.196175      -16.199229
2016-08-21/21:22:50.14           86.842584       66.225091      -16.193310
2016-08-21/21:22:50.17           86.789462       66.245556      -16.186137
2016-08-21/21:22:50.20           86.731725       66.275186      -16.196831
2016-08-21/21:22:50.23           86.683416       66.306208      -16.200822
2016-08-21/21:22:50.26           86.622193       66.344723      -16.213805
2016-08-21/21:22:50.29           86.580101       66.389366      -16.224030
2016-08-21/21:22:50.32           86.523968       66.412667      -16.227748
2016-08-21/21:22:50.35           86.478346       66.445930      -16.227144
2016-08-21/21:22:50.39           86.433987       66.495149      -16.231817
2016-08-21/21:22:50.42           86.376887       66.540711      -16.239360
2016-08-21/21:22:50.45           86.316799       66.588225      -16.241264
2016-08-21/21:22:50.48           86.249986       66.619357      -16.239328
2016-08-21/21:22:50.51           86.180964       66.658106      -16.238998
2016-08-21/21:22:50.54           86.119664       66.683010      -16.237258
2016-08-21/21:22:50.57           86.058706       66.712994      -16.235766
2016-08-21/21:22:50.60           86.008148       66.749032      -16.235236
2016-08-21/21:22:50.64           85.945435       66.779265      -16.240898
2016-08-21/21:22:50.67           85.891485       66.802047      -16.242419
2016-08-21/21:22:50.70           85.840856       66.827528      -16.248799
2016-08-21/21:22:50.73           85.803998       66.864365      -16.267145
2016-08-21/21:22:50.76           85.764754       66.899252      -16.264605
2016-08-21/21:22:50.79           85.725995       66.928510      -16.271702
2016-08-21/21:22:50.82           85.683238       66.961713      -16.263865
2016-08-21/21:22:50.85           85.633570       67.006901      -16.264273
2016-08-21/21:22:50.89           85.584609       67.045015      -16.259232
2016-08-21/21:22:50.92           85.535736       67.069816      -16.257441
2016-08-21/21:22:50.95           85.472232       67.102355      -16.257301
2016-08-21/21:22:50.98           85.417736       67.129482      -16.260598
2016-08-21/21:22:51.01           85.350282       67.143831      -16.259771
2016-08-21/21:22:51.04           85.287536       67.174080      -16.279925
2016-08-21/21:22:51.07           85.226888       67.208723      -16.292155
2016-08-21/21:22:51.10           85.176230       67.243484      -16.317537
2016-08-21/21:22:51.14           85.124971       67.270701      -16.334059
2016-08-21/21:22:51.17           85.071679       67.312479      -16.354071
2016-08-21/21:22:51.20           85.014995       67.356922      -16.364522
2016-08-21/21:22:51.23           84.969721       67.405420      -16.385237
2016-08-21/21:22:51.26           84.908808       67.454821      -16.394824
2016-08-21/21:22:51.29           84.863389       67.504321      -16.400630
2016-08-21/21:22:51.32           84.810382       67.547703      -16.412716
2016-08-21/21:22:51.35           84.756297       67.582956      -16.423434
2016-08-21/21:22:51.39           84.697347       67.622712      -16.423830
2016-08-21/21:22:51.42           84.635200       67.648640      -16.427718
2016-08-21/21:22:51.45           84.562985       67.672726      -16.428844
2016-08-21/21:22:51.48           84.499252       67.705855      -16.441753
2016-08-21/21:22:51.51           84.431757       67.726444      -16.438290
2016-08-21/21:22:51.54           84.376350       67.753705      -16.459671
2016-08-21/21:22:51.57           84.310976       67.782165      -16.470958
2016-08-21/21:22:51.60           84.257287       67.807014      -16.480066
2016-08-21/21:22:51.64           84.203216       67.833879      -16.488324
2016-08-21/21:22:51.67           84.154909       67.856979      -16.505383
2016-08-21/21:22:51.70           84.115658       67.901584      -16.522892
2016-08-21/21:22:51.73           84.075431       67.941100      -16.531708
2016-08-21/21:22:51.76           84.024067       67.979903      -16.540917
2016-08-21/21:22:51.79           83.976528       68.023285      -16.550574
2016-08-21/21:22:51.82           83.914309       68.051543      -16.528133
2016-08-21/21:22:51.85           83.860106       68.088684      -16.526005
2016-08-21/21:22:51.89           83.801127       68.126284      -16.521308
2016-08-21/21:22:51.92           83.753218       68.163292      -16.527641
2016-08-21/21:22:51.95           83.694271       68.193805      -16.523540
2016-08-21/21:22:51.98           83.631130       68.213362      -16.515675
2016-08-21/21:22:52.01           83.571538       68.236337      -16.517194
2016-08-21/21:22:52.04           83.521901       68.272727      -16.514157
2016-08-21/21:22:52.07           83.469996       68.307038      -16.521670
2016-08-21/21:22:52.10           83.430040       68.358290      -16.543631
2016-08-21/21:22:52.14           83.371379       68.401403      -16.554710
2016-08-21/21:22:52.17           83.320448       68.449190      -16.573404
2016-08-21/21:22:52.20           83.254417       68.493135      -16.578157
2016-08-21/21:22:52.23           83.200700       68.542305      -16.592662
2016-08-21/21:22:52.26           83.149324       68.597469      -16.605815
2016-08-21/21:22:52.29           83.099916       68.643423      -16.610797
2016-08-21/21:22:52.32           83.039773       68.670303      -16.613090
2016-08-21/21:22:52.35           82.984433       68.706847      -16.624522
2016-08-21/21:22:52.39           82.920429       68.735801      -16.624761
2016-08-21/21:22:52.42           82.864111       68.758438      -16.624002
2016-08-21/21:22:52.45           82.794404       68.785374      -16.619111
2016-08-21/21:22:52.48           82.739097       68.814832      -16.631135
2016-08-21/21:22:52.51           82.678561       68.842864      -16.630534
2016-08-21/21:22:52.54           82.624868       68.866429      -16.636605
2016-08-21/21:22:52.57           82.568137       68.900336      -16.654003
2016-08-21/21:22:52.60           82.530286       68.937904      -16.660042
2016-08-21/21:22:52.64           82.475948       68.969422      -16.659130
2016-08-21/21:22:52.67           82.430563       69.001305      -16.657998
2016-08-21/21:22:52.70           82.383316       69.045443      -16.657720
2016-08-21/21:22:52.73           82.341248       69.079580      -16.660435
2016-08-21/21:22:52.76           82.291090       69.120749      -16.660240
2016-08-21/21:22:52.79           82.235684       69.152956      -16.661477
2016-08-21/21:22:52.82           82.168729       69.170114      -16.672806
2016-08-21/21:22:52.85           82.108843       69.207414      -16.685199
2016-08-21/21:22:52.89           82.041410       69.232366      -16.706511
2016-08-21/21:22:52.92           82.000206       69.258839      -16.719731
2016-08-21/21:22:52.95           81.940075       69.287881      -16.741664
2016-08-21/21:22:52.98           81.882171       69.310612      -16.765049
2016-08-21/21:22:53.01           81.826855       69.338772      -16.774045
2016-08-21/21:22:53.04           81.773070       69.365529      -16.770356
2016-08-21/21:22:53.07           81.714503       69.394908      -16.783689
2016-08-21/21:22:53.10           81.663785       69.439108      -16.782233
2016-08-21/21:22:53.14           81.617048       69.459111      -16.768073
2016-08-21/21:22:53.17           81.563209       69.482838      -16.757219
2016-08-21/21:22:53.20           81.499201       69.510507      -16.754430
2016-08-21/21:22:53.23           81.447227       69.539636      -16.749723
2016-08-21/21:22:53.26           81.389964       69.566464      -16.744822
2016-08-21/21:22:53.29           81.333511       69.591855      -16.747774
2016-08-21/21:22:53.32           81.271257       69.612620      -16.753931
2016-08-21/21:22:53.35           81.227196       69.644979      -16.756243
2016-08-21/21:22:53.39           81.175893       69.676285      -16.765090
2016-08-21/21:22:53.42           81.116495       69.707954      -16.787128
2016-08-21/21:22:53.45           81.065678       69.742877      -16.810128
2016-08-21/21:22:53.48           81.014035       69.769544      -16.819737
2016-08-21/21:22:53.51           80.968658       69.794769      -16.834735
2016-08-21/21:22:53.54           80.932985       69.824715      -16.853698
2016-08-21/21:22:53.57           80.884821       69.859716      -16.866996
2016-08-21/21:22:53.60           80.839123       69.907207      -16.894293
2016-08-21/21:22:53.64           80.785039       69.939907      -16.898954
2016-08-21/21:22:53.67           80.732180       69.968303      -16.895778
2016-08-21/21:22:53.70           80.676418       70.002994      -16.897194
2016-08-21/21:22:53.73           80.623709       70.037046      -16.892820
2016-08-21/21:22:53.76           80.568794       70.072470      -16.907187
2016-08-21/21:22:53.79           80.515617       70.106357      -16.911333
2016-08-21/21:22:53.82           80.451498       70.147353      -16.919790
2016-08-21/21:22:53.85           80.398875       70.179934      -16.943778
2016-08-21/21:22:53.89           80.350970       70.206442      -16.942550
2016-08-21/21:22:53.92           80.292315       70.239046      -16.946073
2016-08-21/21:22:53.95           80.232800       70.273073      -16.956236
2016-08-21/21:22:53.98           80.178370       70.300720      -16.960611
2016-08-21/21:22:54.01           80.115492       70.329903      -16.960786
2016-08-21/21:22:54.04           80.054192       70.377066      -16.959380
2016-08-21/21:22:54.07           79.993653       70.411809      -16.957185
2016-08-21/21:22:54.10           79.937867       70.436402      -16.952009
2016-08-21/21:22:54.14           79.882780       70.462318      -16.943854
2016-08-21/21:22:54.17           79.831491       70.493652      -16.952685
2016-08-21/21:22:54.20           79.783889       70.524788      -16.965189
2016-08-21/21:22:54.23           79.730416       70.564606      -16.977688
2016-08-21/21:22:54.26           79.677962       70.600706      -16.980896
2016-08-21/21:22:54.29           79.623125       70.639607      -17.003449
2016-08-21/21:22:54.32           79.567161       70.668222      -17.019501
2016-08-21/21:22:54.35           79.508167       70.698775      -17.044411
2016-08-21/21:22:54.39           79.454235       70.738860      -17.066458
2016-08-21/21:22:54.42           79.400651       70.775193      -17.085269
2016-08-21/21:22:54.45           79.340382       70.804447      -17.090234
2016-08-21/21:22:54.48           79.278156       70.834512      -17.100901
2016-08-21/21:22:54.51           79.216205       70.856938      -17.099114
2016-08-21/21:22:54.54           79.161673       70.881111      -17.109805
2016-08-21/21:22:54.57           79.101916       70.921090      -17.113856
2016-08-21/21:22:54.60           79.050148       70.948836      -17.108539
2016-08-21/21:22:54.64           78.989060       70.978673      -17.103613
2016-08-21/21:22:54.67           78.929616       70.995965      -17.094329
2016-08-21/21:22:54.70           78.869049       71.020184      -17.084533
2016-08-21/21:22:54.73           78.815497       71.038485      -17.080799
2016-08-21/21:22:54.76           78.768176       71.061998      -17.080844
2016-08-21/21:22:54.79           78.731490       71.092704      -17.087421
2016-08-21/21:22:54.82           78.691321       71.123475      -17.092785
2016-08-21/21:22:54.85           78.649862       71.146267      -17.094290
2016-08-21/21:22:54.89           78.595155       71.180723      -17.109069
2016-08-21/21:22:54.92           78.557336       71.225874      -17.115579
2016-08-21/21:22:54.95           78.514080       71.263948      -17.125121
2016-08-21/21:22:54.98           78.477948       71.299156      -17.133404
2016-08-21/21:22:55.01           78.421208       71.355697      -17.152144
2016-08-21/21:22:55.04           78.374877       71.393109      -17.164410
2016-08-21/21:22:55.07           78.320075       71.424944      -17.187539
2016-08-21/21:22:55.10           78.260055       71.464196      -17.201546
2016-08-21/21:22:55.14           78.208259       71.484415      -17.210260
2016-08-21/21:22:55.17           78.161604       71.509665      -17.222842
2016-08-21/21:22:55.20           78.098838       71.526876      -17.229297
2016-08-21/21:22:55.23           78.043207       71.558863      -17.241515
2016-08-21/21:22:55.26           77.974307       71.592828      -17.261447
2016-08-21/21:22:55.29           77.922847       71.608435      -17.264876
2016-08-21/21:22:55.32           77.865878       71.638236      -17.269588
2016-08-21/21:22:55.35           77.818896       71.657158      -17.264340
2016-08-21/21:22:55.39           77.769262       71.675995      -17.268798
2016-08-21/21:22:55.42           77.730446       71.708963      -17.281685
2016-08-21/21:22:55.45           77.686157       71.730134      -17.271852
2016-08-21/21:22:55.48           77.649763       71.762044      -17.269486
2016-08-21/21:22:55.51           77.603926       71.792122      -17.272793
2016-08-21/21:22:55.54           77.563888       71.818011      -17.269386
2016-08-21/21:22:55.57           77.508303       71.835390      -17.281745
2016-08-21/21:22:55.60           77.448017       71.857130      -17.300746
2016-08-21/21:22:55.64           77.395025       71.874131      -17.316866
2016-08-21/21:22:55.67           77.352192       71.906090      -17.349517
2016-08-21/21:22:55.70           77.287742       71.935814      -17.374839
2016-08-21/21:22:55.73           77.233194       71.961286      -17.403087
2016-08-21/21:22:55.76           77.176537       71.982348      -17.439245
2016-08-21/21:22:55.79           77.124662       72.000378      -17.457357
2016-08-21/21:22:55.82           77.075862       72.027459      -17.475244
2016-08-21/21:22:55.85           77.033338       72.059350      -17.481409
2016-08-21/21:22:55.89           76.992266       72.096481      -17.487767
2016-08-21/21:22:55.92           76.938041       72.139082      -17.495544
2016-08-21/21:22:55.95           76.874552       72.159088      -17.482772
2016-08-21/21:22:55.98           76.831600       72.173635      -17.476963
2016-08-21/21:22:56.01           76.782773       72.188052      -17.467638
2016-08-21/21:22:56.04           76.732855       72.210682      -17.460895
2016-08-21/21:22:56.07           76.677556       72.229256      -17.464341
2016-08-21/21:22:56.10           76.622464       72.247684      -17.470260
2016-08-21/21:22:56.14           76.569594       72.268182      -17.480110
2016-08-21/21:22:56.17           76.515219       72.280414      -17.482611
2016-08-21/21:22:56.20           76.468581       72.306116      -17.496252
2016-08-21/21:22:56.23           76.420853       72.340032      -17.512468
2016-08-21/21:22:56.26           76.369138       72.380496      -17.534398
2016-08-21/21:22:56.29           76.316333       72.420786      -17.556413
2016-08-21/21:22:56.32           76.268794       72.453696      -17.573053
2016-08-21/21:22:56.35           76.228734       72.497197      -17.591199
2016-08-21/21:22:56.39           76.176680       72.530476      -17.593253
2016-08-21/21:22:56.42           76.134163       72.570327      -17.600909
2016-08-21/21:22:56.45           76.083303       72.608955      -17.615170
2016-08-21/21:22:56.48           76.028243       72.637070      -17.626659
2016-08-21/21:22:56.51           75.968746       72.661485      -17.631304
2016-08-21/21:22:56.54           75.911115       72.679914      -17.617965
2016-08-21/21:22:56.57           75.852956       72.698127      -17.627625
2016-08-21/21:22:56.60           75.793219       72.723510      -17.646337
2016-08-21/21:22:56.64           75.735926       72.740746      -17.650381
2016-08-21/21:22:56.67           75.684257       72.758209      -17.669967
2016-08-21/21:22:56.70           75.626720       72.784363      -17.689555
2016-08-21/21:22:56.73           75.574762       72.814001      -17.700404
2016-08-21/21:22:56.76           75.515012       72.843930      -17.697934
2016-08-21/21:22:56.79           75.461139       72.881936      -17.700466
2016-08-21/21:22:56.82           75.408128       72.913558      -17.716526
2016-08-21/21:22:56.85           75.357171       72.938190      -17.715024
2016-08-21/21:22:56.89           75.306294       72.967132      -17.723766
2016-08-21/21:22:56.92           75.252571       72.996558      -17.740770
2016-08-21/21:22:56.95           75.196809       73.022915      -17.754256
2016-08-21/21:22:56.98           75.134781       73.033963      -17.757362
2016-08-21/21:22:57.01           75.084125       73.055239      -17.768129
2016-08-21/21:22:57.04           75.035101       73.074902      -17.797649
2016-08-21/21:22:57.07           74.985486       73.096304      -17.822822
2016-08-21/21:22:57.10           74.928446       73.123502      -17.835969
2016-08-21/21:22:57.14           74.874701       73.160031      -17.852396
2016-08-21/21:22:57.17           74.815016       73.184593      -17.854625
2016-08-21/21:22:57.20           74.758785       73.207803      -17.854980
2016-08-21/21:22:57.23           74.706925       73.239216      -17.855464
2016-08-21/21:22:57.26           74.664957       73.274324      -17.860345
2016-08-21/21:22:57.29           74.612963       73.301379      -17.865082
2016-08-21/21:22:57.32           74.565229       73.331042      -17.856630
2016-08-21/21:22:57.35           74.522321       73.354864      -17.855420
2016-08-21/21:22:57.39           74.465339       73.382120      -17.854085
2016-08-21/21:22:57.42           74.408778       73.409506      -17.858724
2016-08-21/21:22:57.45           74.364990       73.433443      -17.861091
2016-08-21/21:22:57.48           74.314516       73.461244      -17.872737
2016-08-21/21:22:57.51           74.263725       73.478176      -17.887753
2016-08-21/21:22:57.54           74.211928       73.499676      -17.914121
2016-08-21/21:22:57.57           74.162557       73.520570      -17.926261
2016-08-21/21:22:57.60           74.119492       73.550539      -17.951407
2016-08-21/21:22:57.64           74.076692       73.572458      -17.963063
2016-08-21/21:22:57.67           74.046685       73.591782      -17.974505
2016-08-21/21:22:57.70           74.001182       73.611025      -17.989712
2016-08-21/21:22:57.73           73.963900       73.635952      -18.006079
2016-08-21/21:22:57.76           73.909559       73.649524      -18.011683
2016-08-21/21:22:57.79           73.859715       73.666840      -18.009649
2016-08-21/21:22:57.82           73.806817       73.684785      -18.013396
2016-08-21/21:22:57.85           73.755285       73.705762      -18.026703
2016-08-21/21:22:57.89           73.698780       73.711457      -18.032008
2016-08-21/21:22:57.92           73.639105       73.730619      -18.053377
2016-08-21/21:22:57.95           73.579460       73.751508      -18.078838
2016-08-21/21:22:57.98           73.527269       73.773309      -18.100239
2016-08-21/21:22:58.01           73.453330       73.796922      -18.121054
2016-08-21/21:22:58.04           73.402166       73.831354      -18.137146
2016-08-21/21:22:58.07           73.346741       73.868608      -18.147263
2016-08-21/21:22:58.10           73.298757       73.897958      -18.149792
2016-08-21/21:22:58.14           73.252720       73.920651      -18.164746
2016-08-21/21:22:58.17           73.202652       73.963205      -18.182240
2016-08-21/21:22:58.20           73.152537       73.987276      -18.190626
2016-08-21/21:22:58.23           73.107676       74.011490      -18.194087
2016-08-21/21:22:58.26           73.053491       74.037372      -18.196925
2016-08-21/21:22:58.29           73.011193       74.059473      -18.200056
2016-08-21/21:22:58.32           72.961073       74.075166      -18.205938
2016-08-21/21:22:58.35           72.912441       74.097825      -18.216113
2016-08-21/21:22:58.39           72.855449       74.110438      -18.229371
2016-08-21/21:22:58.42           72.793073       74.131927      -18.234125
2016-08-21/21:22:58.45           72.734416       74.139016      -18.243688
2016-08-21/21:22:58.48           72.679386       74.158781      -18.252719
2016-08-21/21:22:58.51           72.633435       74.185781      -18.277924
2016-08-21/21:22:58.54           72.600548       74.210521      -18.291927
2016-08-21/21:22:58.57           72.556519       74.234571      -18.306305
2016-08-21/21:22:58.60           72.515774       74.267088      -18.321923
2016-08-21/21:22:58.64           72.474655       74.293673      -18.335217
2016-08-21/21:22:58.67           72.437287       74.336431      -18.341696
2016-08-21/21:22:58.70           72.386810       74.362968      -18.350265
2016-08-21/21:22:58.73           72.336052       74.401689      -18.350112
2016-08-21/21:22:58.76           72.284047       74.427066      -18.350748
2016-08-21/21:22:58.79           72.215225       74.443095      -18.348217
2016-08-21/21:22:58.82           72.156704       74.462513      -18.355028
2016-08-21/21:22:58.85           72.108038       74.483465      -18.361117
2016-08-21/21:22:58.89           72.045789       74.495949      -18.379304
2016-08-21/21:22:58.92           71.997069       74.516836      -18.399888
2016-08-21/21:22:58.95           71.935754       74.531792      -18.420645
2016-08-21/21:22:58.98           71.886445       74.554424      -18.436881
2016-08-21/21:22:59.01           71.836875       74.574199      -18.443475
2016-08-21/21:22:59.04           71.783155       74.594430      -18.455940
2016-08-21/21:22:59.07           71.737066       74.614137      -18.463740
2016-08-21/21:22:59.10           71.690119       74.635240      -18.478190
2016-08-21/21:22:59.14           71.639144       74.660305      -18.492218
2016-08-21/21:22:59.17           71.596330       74.695562      -18.500704
2016-08-21/21:22:59.20           71.538581       74.711807      -18.511253
2016-08-21/21:22:59.23           71.482608       74.744169      -18.518648
2016-08-21/21:22:59.26           71.437812       74.763467      -18.527819
2016-08-21/21:22:59.29           71.386320       74.793712      -18.545710
2016-08-21/21:22:59.32           71.330950       74.817244      -18.558008
2016-08-21/21:22:59.35           71.289289       74.855685      -18.573586
2016-08-21/21:22:59.39           71.228611       74.891970      -18.586605
2016-08-21/21:22:59.42           71.170304       74.919198      -18.597383
2016-08-21/21:22:59.45           71.124565       74.943123      -18.603418
2016-08-21/21:22:59.48           71.078812       74.982092      -18.610380
2016-08-21/21:22:59.51           71.041140       75.014428      -18.621263
2016-08-21/21:22:59.54           70.991576       75.057634      -18.631302
2016-08-21/21:22:59.57           70.945332       75.079649      -18.641761
2016-08-21/21:22:59.60           70.909707       75.115482      -18.657187
2016-08-21/21:22:59.64           70.855928       75.124338      -18.659969
2016-08-21/21:22:59.67           70.809076       75.130897      -18.660050
2016-08-21/21:22:59.70           70.756009       75.149032      -18.661349
2016-08-21/21:22:59.73           70.696009       75.153124      -18.661360
2016-08-21/21:22:59.76           70.641782       75.162636      -18.674714
2016-08-21/21:22:59.79           70.593220       75.164030      -18.686613
2016-08-21/21:22:59.82           70.542664       75.172457      -18.701603
2016-08-21/21:22:59.85           70.494276       75.179935      -18.713360
2016-08-21/21:22:59.89           70.440020       75.203196      -18.724575
2016-08-21/21:22:59.92           70.386945       75.238869      -18.747449
2016-08-21/21:22:59.95           70.342121       75.273993      -18.774098
2016-08-21/21:22:59.98           70.303324       75.298553      -18.799102
2016-08-21/21:23:00.01           70.267506       75.337030      -18.832712
2016-08-21/21:23:00.04           70.224636       75.362972      -18.851155
2016-08-21/21:23:00.07           70.174348       75.386791      -18.856083
2016-08-21/21:23:00.10           70.131063       75.412613      -18.868550
2016-08-21/21:23:00.14           70.091593       75.434197      -18.877943
2016-08-21/21:23:00.17           70.047783       75.449292      -18.891299
2016-08-21/21:23:00.20           70.001716       75.460621      -18.896608
2016-08-21/21:23:00.23           69.953608       75.476404      -18.898864
2016-08-21/21:23:00.26           69.899132       75.483065      -18.902580
2016-08-21/21:23:00.29           69.846569       75.497232      -18.917596
2016-08-21/21:23:00.32           69.799488       75.512683      -18.933232
2016-08-21/21:23:00.35           69.758573       75.524865      -18.964642
2016-08-21/21:23:00.39           69.709340       75.534171      -18.984072
2016-08-21/21:23:00.42           69.667998       75.553319      -19.008963
2016-08-21/21:23:00.45           69.631887       75.571326      -19.025856
2016-08-21/21:23:00.48           69.593772       75.603456      -19.045286
2016-08-21/21:23:00.51           69.553596       75.623283      -19.056632
2016-08-21/21:23:00.54           69.513701       75.654764      -19.081169
2016-08-21/21:23:00.57           69.467844       75.673895      -19.090440
2016-08-21/21:23:00.60           69.421588       75.693763      -19.095796
2016-08-21/21:23:00.64           69.365077       75.720792      -19.099440
2016-08-21/21:23:00.67           69.320864       75.744156      -19.109342
2016-08-21/21:23:00.70           69.257789       75.770601      -19.114489
2016-08-21/21:23:00.73           69.202650       75.793994      -19.129280
2016-08-21/21:23:00.76           69.159265       75.810092      -19.150644
2016-08-21/21:23:00.79           69.112228       75.843605      -19.174393
2016-08-21/21:23:00.82           69.064974       75.876846      -19.194641
2016-08-21/21:23:00.85           69.014548       75.904713      -19.206323
2016-08-21/21:23:00.89           68.963258       75.941496      -19.225120
2016-08-21/21:23:00.92           68.919650       75.972368      -19.243923
2016-08-21/21:23:00.95           68.865660       76.006895      -19.267300
2016-08-21/21:23:00.98           68.833057       76.026998      -19.290516
2016-08-21/21:23:01.01           68.781934       76.038492      -19.304230
2016-08-21/21:23:01.04           68.726558       76.052814      -19.311984
2016-08-21/21:23:01.07           68.672328       76.062362      -19.325335
2016-08-21/21:23:01.10           68.628186       76.079169      -19.322324
2016-08-21/21:23:01.14           68.574449       76.089778      -19.329204
2016-08-21/21:23:01.17           68.523517       76.100260      -19.343349
2016-08-21/21:23:01.20           68.468531       76.113425      -19.353993
2016-08-21/21:23:01.23           68.416928       76.128895      -19.354012
2016-08-21/21:23:01.26           68.354783       76.150312      -19.361264
2016-08-21/21:23:01.29           68.300694       76.186791      -19.371794
2016-08-21/21:23:01.32           68.250314       76.216810      -19.388604
2016-08-21/21:23:01.35           68.206099       76.248154      -19.399995
2016-08-21/21:23:01.39           68.145874       76.269557      -19.418077
2016-08-21/21:23:01.42           68.098181       76.300975      -19.428267
2016-08-21/21:23:01.45           68.049137       76.337333      -19.430379
2016-08-21/21:23:01.48           68.004192       76.373581      -19.442139
2016-08-21/21:23:01.51           67.961623       76.393686      -19.452196
2016-08-21/21:23:01.54           67.914736       76.424058      -19.471247
2016-08-21/21:23:01.57           67.863567       76.440514      -19.479286
2016-08-21/21:23:01.60           67.809388       76.460160      -19.499261
2016-08-21/21:23:01.64           67.756290       76.479119      -19.517109
2016-08-21/21:23:01.67           67.715576       76.488254      -19.529335
2016-08-21/21:23:01.70           67.677498       76.499564      -19.551465
2016-08-21/21:23:01.73           67.633985       76.512168      -19.579119
2016-08-21/21:23:01.76           67.585636       76.529354      -19.596469
2016-08-21/21:23:01.79           67.542560       76.547541      -19.610957
2016-08-21/21:23:01.82           67.494728       76.567075      -19.624919
2016-08-21/21:23:01.85           67.464081       76.585533      -19.640400
2016-08-21/21:23:01.89           67.429288       76.609054      -19.640552
2016-08-21/21:23:01.92           67.391399       76.623533      -19.640898
2016-08-21/21:23:01.95           67.343178       76.651756      -19.652439
2016-08-21/21:23:01.98           67.288952       76.683880      -19.667216
2016-08-21/21:23:02.01           67.236790       76.701973      -19.664961
2016-08-21/21:23:02.04           67.192339       76.715868      -19.666810
2016-08-21/21:23:02.07           67.135082       76.731523      -19.666816
2016-08-21/21:23:02.10           67.077918       76.744362      -19.677628
2016-08-21/21:23:02.14           67.015234       76.746698      -19.683233
2016-08-21/21:23:02.17           66.960295       76.746544      -19.697049
2016-08-21/21:23:02.20           66.899113       76.759592      -19.730684
2016-08-21/21:23:02.23           66.856382       76.766531      -19.741439
2016-08-21/21:23:02.26           66.819356       76.775443      -19.757343
2016-08-21/21:23:02.29           66.781455       76.784886      -19.777854
2016-08-21/21:23:02.32           66.733661       76.798618      -19.795448
2016-08-21/21:23:02.35           66.688278       76.820913      -19.817875
2016-08-21/21:23:02.39           66.653694       76.844289      -19.820503
2016-08-21/21:23:02.42           66.609139       76.878525      -19.833135
2016-08-21/21:23:02.45           66.559708       76.911021      -19.852542
2016-08-21/21:23:02.48           66.522260       76.934433      -19.862402
2016-08-21/21:23:02.51           66.476674       76.949361      -19.881885
2016-08-21/21:23:02.54           66.433500       76.957800      -19.905265
2016-08-21/21:23:02.57           66.390241       76.972815      -19.941548
2016-08-21/21:23:02.60           66.353141       76.981209      -19.970914
2016-08-21/21:23:02.64           66.309423       76.993544      -19.995077
2016-08-21/21:23:02.67           66.266143       76.999754      -20.027818
2016-08-21/21:23:02.70           66.210622       77.019733      -20.060926
2016-08-21/21:23:02.73           66.170871       77.040151      -20.079280
2016-08-21/21:23:02.76           66.120825       77.050129      -20.088826
2016-08-21/21:23:02.79           66.075076       77.081964      -20.110897
2016-08-21/21:23:02.82           66.030872       77.105377      -20.120812
2016-08-21/21:23:02.85           65.990232       77.129665      -20.119501
2016-08-21/21:23:02.89           65.945665       77.148010      -20.129123
2016-08-21/21:23:02.92           65.904068       77.164355      -20.144380
2016-08-21/21:23:02.95           65.855185       77.185445      -20.162523
2016-08-21/21:23:02.98           65.828735       77.190129      -20.175291
2016-08-21/21:23:03.01           65.778494       77.193176      -20.182913
2016-08-21/21:23:03.04           65.732182       77.205487      -20.202295
2016-08-21/21:23:03.07           65.678178       77.215335      -20.219150
2016-08-21/21:23:03.10           65.623778       77.233446      -20.232563
2016-08-21/21:23:03.14           65.570237       77.245972      -20.261538
2016-08-21/21:23:03.17           65.518175       77.272109      -20.293261
2016-08-21/21:23:03.20           65.471028       77.287088      -20.322367
2016-08-21/21:23:03.23           65.429710       77.303808      -20.326631
2016-08-21/21:23:03.26           65.377689       77.328770      -20.340785
2016-08-21/21:23:03.29           65.333557       77.348086      -20.358437
2016-08-21/21:23:03.32           65.288648       77.377265      -20.370779
2016-08-21/21:23:03.35           65.247227       77.399271      -20.384878
2016-08-21/21:23:03.39           65.190452       77.418061      -20.398031
2016-08-21/21:23:03.42           65.132903       77.439185      -20.405409
2016-08-21/21:23:03.45           65.074922       77.451824      -20.404283
2016-08-21/21:23:03.48           65.034174       77.473461      -20.411309
2016-08-21/21:23:03.51           64.988986       77.494750      -20.434163
2016-08-21/21:23:03.54           64.945473       77.514022      -20.460259
2016-08-21/21:23:03.57           64.902858       77.534052      -20.484819
2016-08-21/21:23:03.60           64.863093       77.553196      -20.500098
2016-08-21/21:23:03.64           64.817293       77.574533      -20.514510
2016-08-21/21:23:03.67           64.779653       77.597690      -20.520879
2016-08-21/21:23:03.70           64.739818       77.612992      -20.526916
2016-08-21/21:23:03.73           64.712681       77.631813      -20.544625
2016-08-21/21:23:03.76           64.665217       77.640549      -20.555857
2016-08-21/21:23:03.79           64.612507       77.649562      -20.573037
2016-08-21/21:23:03.82           64.561121       77.656559      -20.572982
2016-08-21/21:23:03.85           64.516909       77.671189      -20.579319
2016-08-21/21:23:03.89           64.463150       77.689692      -20.602176
2016-08-21/21:23:03.92           64.414618       77.706633      -20.616017
2016-08-21/21:23:03.95           64.365963       77.728007      -20.637640
2016-08-21/21:23:03.98           64.318813       77.749660      -20.665153
2016-08-21/21:23:04.01           64.263118       77.774443      -20.674585
2016-08-21/21:23:04.04           64.220254       77.806260      -20.689417
2016-08-21/21:23:04.07           64.182489       77.833426      -20.702534
2016-08-21/21:23:04.10           64.152102       77.860974      -20.725063
2016-08-21/21:23:04.14           64.118966       77.898312      -20.745951
2016-08-21/21:23:04.17           64.081930       77.920575      -20.758706
2016-08-21/21:23:04.20           64.044302       77.944172      -20.766092
2016-08-21/21:23:04.23           64.012337       77.967602      -20.773508
2016-08-21/21:23:04.26           63.974126       77.992956      -20.776559
2016-08-21/21:23:04.29           63.932309       78.007772      -20.785232
2016-08-21/21:23:04.32           63.879156       78.022502      -20.792823
2016-08-21/21:23:04.35           63.830965       78.036151      -20.804433
2016-08-21/21:23:04.39           63.766404       78.043165      -20.824950
2016-08-21/21:23:04.42           63.714938       78.042117      -20.837889
2016-08-21/21:23:04.45           63.668571       78.051035      -20.849047
2016-08-21/21:23:04.48           63.629458       78.057234      -20.876923
2016-08-21/21:23:04.51           63.578340       78.063710      -20.910793
2016-08-21/21:23:04.54           63.534809       78.067098      -20.933860
2016-08-21/21:23:04.57           63.493872       78.085124      -20.961646
2016-08-21/21:23:04.60           63.461640       78.108606      -20.981080
2016-08-21/21:23:04.64           63.421118       78.130533      -20.991599
2016-08-21/21:23:04.67           63.389681       78.156315      -20.995634
2016-08-21/21:23:04.70           63.346548       78.177372      -20.999314
2016-08-21/21:23:04.73           63.298672       78.193113      -21.004044
2016-08-21/21:23:04.76           63.250795       78.215945      -21.008232
2016-08-21/21:23:04.79           63.211500       78.234041      -21.011919
2016-08-21/21:23:04.82           63.167169       78.253112      -21.026067
2016-08-21/21:23:04.85           63.120376       78.261076      -21.029209
2016-08-21/21:23:04.89           63.069454       78.270764      -21.041292
2016-08-21/21:23:04.92           63.020751       78.274971      -21.056843
2016-08-21/21:23:04.95           62.972565       78.288629      -21.068458
2016-08-21/21:23:04.98           62.924141       78.296943      -21.096736
2016-08-21/21:23:05.01           62.890557       78.306540      -21.130377
2016-08-21/21:23:05.04           62.851005       78.310924      -21.148191
2016-08-21/21:23:05.07           62.803660       78.325648      -21.173796
2016-08-21/21:23:05.10           62.756980       78.353770      -21.190223
2016-08-21/21:23:05.14           62.707539       78.369554      -21.204577
2016-08-21/21:23:05.17           62.666095       78.389453      -21.213557
2016-08-21/21:23:05.20           62.625254       78.415968      -21.229403
2016-08-21/21:23:05.23           62.587732       78.422984      -21.249711
2016-08-21/21:23:05.26           62.546464       78.448541      -21.257537
2016-08-21/21:23:05.29           62.497743       78.458993      -21.270495
2016-08-21/21:23:05.32           62.444020       78.465028      -21.298556
2016-08-21/21:23:05.35           62.396384       78.475228      -21.310405
2016-08-21/21:23:05.39           62.357211       78.478018      -21.330073
2016-08-21/21:23:05.42           62.319924       78.493669      -21.356422
2016-08-21/21:23:05.45           62.270781       78.499793      -21.385613
2016-08-21/21:23:05.48           62.227345       78.511680      -21.396729
2016-08-21/21:23:05.51           62.177928       78.535841      -21.413626
2016-08-21/21:23:05.54           62.127608       78.551722      -21.431563
2016-08-21/21:23:05.57           62.079386       78.570352      -21.437509
2016-08-21/21:23:05.60           62.031010       78.598793      -21.446603
2016-08-21/21:23:05.64           61.988178       78.624387      -21.464056
2016-08-21/21:23:05.67           61.939041       78.641409      -21.469484
2016-08-21/21:23:05.70           61.900365       78.659466      -21.481612
2016-08-21/21:23:05.73           61.857324       78.677702      -21.496108
2016-08-21/21:23:05.76           61.808082       78.685812      -21.512451
2016-08-21/21:23:05.79           61.761727       78.694743      -21.523620
2016-08-21/21:23:05.82           61.713758       78.708677      -21.538742
2016-08-21/21:23:05.85           61.675714       78.720433      -21.561904
2016-08-21/21:23:05.89           61.623171       78.727186      -21.576431
2016-08-21/21:23:05.92           61.576785       78.734414      -21.583502
2016-08-21/21:23:05.95           61.527810       78.745768      -21.610529
2016-08-21/21:23:05.98           61.479457       78.760876      -21.622763
2016-08-21/21:23:06.01           61.438426       78.773367      -21.637226
2016-08-21/21:23:06.04           61.391253       78.799991      -21.659113
2016-08-21/21:23:06.07           61.351897       78.825081      -21.676760
2016-08-21/21:23:06.10           61.303520       78.838916      -21.685913
2016-08-21/21:23:06.14           61.250489       78.862598      -21.682598
2016-08-21/21:23:06.17           61.215970       78.886881      -21.687314
2016-08-21/21:23:06.20           61.165788       78.899207      -21.699512
2016-08-21/21:23:06.23           61.122118       78.916230      -21.702495
2016-08-21/21:23:06.26           61.065604       78.929515      -21.722767
2016-08-21/21:23:06.29           61.017456       78.944462      -21.737477
2016-08-21/21:23:06.32           60.977885       78.961770      -21.751138
2016-08-21/21:23:06.35           60.937929       78.973157      -21.762444
2016-08-21/21:23:06.39           60.905199       78.994714      -21.786318
2016-08-21/21:23:06.42           60.869611       79.016718      -21.818455
2016-08-21/21:23:06.45           60.830639       79.040211      -21.837968
2016-08-21/21:23:06.48           60.798556       79.066804      -21.850129
2016-08-21/21:23:06.51           60.762941       79.076740      -21.855990
2016-08-21/21:23:06.54           60.725746       79.100037      -21.868360
2016-08-21/21:23:06.57           60.685323       79.119143      -21.889703
2016-08-21/21:23:06.60           60.648173       79.137902      -21.908762
2016-08-21/21:23:06.64           60.601161       79.155152      -21.928524
2016-08-21/21:23:06.67           60.565205       79.168386      -21.936638
2016-08-21/21:23:06.70           60.520884       79.179954      -21.950315
2016-08-21/21:23:06.73           60.470917       79.192548      -21.966019
2016-08-21/21:23:06.76           60.418747       79.197289      -21.981387
2016-08-21/21:23:06.79           60.378731       79.216067      -22.007687
2016-08-21/21:23:06.82           60.340655       79.232795      -22.025197
2016-08-21/21:23:06.85           60.306912       79.247643      -22.036237
2016-08-21/21:23:06.89           60.265879       79.259716      -22.049689
2016-08-21/21:23:06.92           60.235854       79.283109      -22.067992
2016-08-21/21:23:06.95           60.190875       79.302982      -22.090272
2016-08-21/21:23:06.98           60.155539       79.323677      -22.107324
2016-08-21/21:23:07.01           60.121250       79.341993      -22.118140
2016-08-21/21:23:07.04           60.093610       79.365136      -22.137733
2016-08-21/21:23:07.07           60.050522       79.380410      -22.145066
2016-08-21/21:23:07.10           60.013117       79.382594      -22.156571
2016-08-21/21:23:07.14           59.970064       79.385803      -22.170101
2016-08-21/21:23:07.17           59.930974       79.374966      -22.177391
2016-08-21/21:23:07.20           59.878800       79.379282      -22.191736
2016-08-21/21:23:07.23           59.841057       79.378097      -22.207044
2016-08-21/21:23:07.26           59.792047       79.387330      -22.228952
2016-08-21/21:23:07.29           59.756631       79.400370      -22.260007
2016-08-21/21:23:07.32           59.712417       79.406685      -22.263845
2016-08-21/21:23:07.35           59.677130       79.422838      -22.287589
2016-08-21/21:23:07.39           59.631960       79.443302      -22.308425
2016-08-21/21:23:07.42           59.589093       79.465931      -22.318731
2016-08-21/21:23:07.45           59.548980       79.493381      -22.330626
2016-08-21/21:23:07.48           59.520521       79.502568      -22.340367
2016-08-21/21:23:07.51           59.478034       79.524028      -22.353554
2016-08-21/21:23:07.54           59.440925       79.534135      -22.354565
2016-08-21/21:23:07.57           59.389734       79.533113      -22.355472
2016-08-21/21:23:07.60           59.346385       79.549282      -22.376860
2016-08-21/21:23:07.64           59.293670       79.564600      -22.391454
2016-08-21/21:23:07.67           59.240500       79.577272      -22.393921
2016-08-21/21:23:07.70           59.194037       79.584409      -22.415449
2016-08-21/21:23:07.73           59.147220       79.594422      -22.438191
2016-08-21/21:23:07.76           59.097789       79.596486      -22.454616
2016-08-21/21:23:07.79           59.067429       79.596090      -22.480329
2016-08-21/21:23:07.82           59.037783       79.604137      -22.502539
2016-08-21/21:23:07.85           59.017639       79.616141      -22.524238
2016-08-21/21:23:07.89           58.986206       79.630193      -22.549989
2016-08-21/21:23:07.92           58.958887       79.648351      -22.563198
2016-08-21/21:23:07.95           58.936983       79.674729      -22.590995
2016-08-21/21:23:07.98           58.903691       79.705158      -22.609991
2016-08-21/21:23:08.01           58.858858       79.721489      -22.626490
2016-08-21/21:23:08.04           58.821157       79.749547      -22.641696
2016-08-21/21:23:08.07           58.769888       79.768407      -22.652390
2016-08-21/21:23:08.10           58.723785       79.779338      -22.671131
2016-08-21/21:23:08.14           58.664543       79.802450      -22.689754
2016-08-21/21:23:08.17           58.619580       79.815666      -22.713559
2016-08-21/21:23:08.20           58.579878       79.822369      -22.733999
2016-08-21/21:23:08.23           58.541215       79.826270      -22.747174
2016-08-21/21:23:08.26           58.498398       79.844375      -22.764131
2016-08-21/21:23:08.29           58.460193       79.878022      -22.784253
2016-08-21/21:23:08.32           58.424083       79.900245      -22.793445
2016-08-21/21:23:08.35           58.386276       79.922795      -22.795301
2016-08-21/21:23:08.39           58.343177       79.936824      -22.799516
2016-08-21/21:23:08.42           58.313279       79.955403      -22.808966
2016-08-21/21:23:08.45           58.271821       79.972806      -22.811776
2016-08-21/21:23:08.48           58.220405       79.994385      -22.826165
2016-08-21/21:23:08.51           58.180285       80.013913      -22.836502
2016-08-21/21:23:08.54           58.133898       80.020343      -22.841486
2016-08-21/21:23:08.57           58.091242       80.022399      -22.857857
2016-08-21/21:23:08.60           58.041968       80.038770      -22.891214
2016-08-21/21:23:08.64           57.989007       80.054969      -22.919864
2016-08-21/21:23:08.67           57.949920       80.075366      -22.946677
2016-08-21/21:23:08.70           57.903067       80.082836      -22.963263
2016-08-21/21:23:08.73           57.862508       80.098000      -22.989846
2016-08-21/21:23:08.76           57.831403       80.107903      -23.011317
2016-08-21/21:23:08.79           57.794445       80.118569      -23.031326
2016-08-21/21:23:08.82           57.762265       80.136250      -23.054410
2016-08-21/21:23:08.85           57.733217       80.153048      -23.056199
2016-08-21/21:23:08.89           57.693548       80.164451      -23.055493
2016-08-21/21:23:08.92           57.667421       80.177104      -23.057773
2016-08-21/21:23:08.95           57.630183       80.204138      -23.061414
2016-08-21/21:23:08.98           57.597010       80.223071      -23.073174
2016-08-21/21:23:09.01           57.559163       80.236839      -23.071478
2016-08-21/21:23:09.04           57.528425       80.258054      -23.090698
2016-08-21/21:23:09.07           57.480830       80.269580      -23.105631
2016-08-21/21:23:09.10           57.437637       80.275950      -23.123857
2016-08-21/21:23:09.14           57.397387       80.279450      -23.145651
2016-08-21/21:23:09.17           57.368363       80.301185      -23.174262
2016-08-21/21:23:09.20           57.326522       80.323867      -23.198973
2016-08-21/21:23:09.23           57.286555       80.338108      -23.231958
2016-08-21/21:23:09.26           57.249400       80.349371      -23.250526
2016-08-21/21:23:09.29           57.204460       80.363864      -23.277441
2016-08-21/21:23:09.32           57.156570       80.370474      -23.277581
2016-08-21/21:23:09.35           57.122024       80.382586      -23.302987
2016-08-21/21:23:09.39           57.089749       80.395182      -23.313754
2016-08-21/21:23:09.42           57.056664       80.425021      -23.334247
2016-08-21/21:23:09.45           57.012153       80.436794      -23.345451
2016-08-21/21:23:09.48           56.969082       80.452111      -23.352779
2016-08-21/21:23:09.51           56.928498       80.468592      -23.349991
2016-08-21/21:23:09.54           56.885744       80.489667      -23.374174
2016-08-21/21:23:09.57           56.848992       80.507271      -23.396134
2016-08-21/21:23:09.60           56.809010       80.527336      -23.425516
2016-08-21/21:23:09.64           56.775347       80.538931      -23.446321
2016-08-21/21:23:09.67           56.740337       80.564984      -23.479208
2016-08-21/21:23:09.70           56.693126       80.574911      -23.496000
2016-08-21/21:23:09.73           56.659683       80.587187      -23.521331
2016-08-21/21:23:09.76           56.628882       80.608675      -23.556064
2016-08-21/21:23:09.79           56.598755       80.622717      -23.584252
2016-08-21/21:23:09.82           56.570370       80.634888      -23.601173
2016-08-21/21:23:09.85           56.535906       80.646726      -23.611066
2016-08-21/21:23:09.89           56.494719       80.653596      -23.626664
2016-08-21/21:23:09.92           56.451860       80.668739      -23.636467
2016-08-21/21:23:09.95           56.409669       80.663099      -23.642806
2016-08-21/21:23:09.98           56.377687       80.673087      -23.667866
2016-08-21/21:23:10.01           56.331546       80.674813      -23.682017
2016-08-21/21:23:10.04           56.295103       80.673223      -23.698666
2016-08-21/21:23:10.07           56.254817       80.674180      -23.714291
2016-08-21/21:23:10.10           56.214173       80.684260      -23.728565
2016-08-21/21:23:10.14           56.184950       80.688313      -23.732013
2016-08-21/21:23:10.17           56.153282       80.706654      -23.747626
2016-08-21/21:23:10.20           56.113167       80.719097      -23.758517
2016-08-21/21:23:10.23           56.076549       80.738969      -23.771128
2016-08-21/21:23:10.26           56.044705       80.758749      -23.787347
2016-08-21/21:23:10.29           56.026193       80.766168      -23.806151
2016-08-21/21:23:10.32           55.991605       80.781983      -23.822822
2016-08-21/21:23:10.35           55.951132       80.796880      -23.833908
2016-08-21/21:23:10.39           55.899345       80.806311      -23.848538
2016-08-21/21:23:10.42           55.857185       80.819363      -23.879628
2016-08-21/21:23:10.45           55.814173       80.823877      -23.896211
2016-08-21/21:23:10.48           55.781245       80.843916      -23.913532
2016-08-21/21:23:10.51           55.740436       80.842938      -23.933562
2016-08-21/21:23:10.54           55.698362       80.843223      -23.954286
2016-08-21/21:23:10.57           55.652909       80.868698      -23.981485
2016-08-21/21:23:10.60           55.615106       80.881147      -24.009180
2016-08-21/21:23:10.64           55.581557       80.891565      -24.044889
2016-08-21/21:23:10.67           55.554144       80.901203      -24.070059
2016-08-21/21:23:10.70           55.515890       80.928444      -24.107291
2016-08-21/21:23:10.73           55.491775       80.952356      -24.130161
2016-08-21/21:23:10.76           55.447978       80.958395      -24.138914
2016-08-21/21:23:10.79           55.408506       80.992050      -24.156697
2016-08-21/21:23:10.82           55.366484       81.008651      -24.181516
2016-08-21/21:23:10.85           55.316110       81.013691      -24.190731
2016-08-21/21:23:10.89           55.273033       81.021502      -24.197547
2016-08-21/21:23:10.92           55.234812       81.033444      -24.218248
2016-08-21/21:23:10.95           55.189838       81.045830      -24.240016
2016-08-21/21:23:10.98           55.153278       81.055745      -24.263939
2016-08-21/21:23:11.01           55.098184       81.057166      -24.278286
2016-08-21/21:23:11.04           55.062985       81.070461      -24.312829
2016-08-21/21:23:11.07           55.037673       81.082463      -24.324993
2016-08-21/21:23:11.10           55.005847       81.092362      -24.320048
2016-08-21/21:23:11.14           54.973988       81.111306      -24.334212
2016-08-21/21:23:11.17           54.947781       81.122969      -24.348929
2016-08-21/21:23:11.20           54.912556       81.137187      -24.353049
2016-08-21/21:23:11.23           54.883009       81.152069      -24.359257
2016-08-21/21:23:11.26           54.843886       81.159198      -24.356712
2016-08-21/21:23:11.29           54.825351       81.172027      -24.370889
2016-08-21/21:23:11.32           54.789507       81.196220      -24.387736
2016-08-21/21:23:11.35           54.737788       81.202795      -24.413151
2016-08-21/21:23:11.39           54.687988       81.223051      -24.447343
2016-08-21/21:23:11.42           54.650324       81.238628      -24.467751
2016-08-21/21:23:11.45           54.603162       81.250681      -24.489677
2016-08-21/21:23:11.48           54.565026       81.273528      -24.519109
2016-08-21/21:23:11.51           54.532570       81.297038      -24.550626
2016-08-21/21:23:11.54           54.502234       81.317076      -24.572746
2016-08-21/21:23:11.57           54.452789       81.330405      -24.580949
2016-08-21/21:23:11.60           54.422792       81.340474      -24.602354
2016-08-21/21:23:11.64           54.398325       81.366835      -24.625431
2016-08-21/21:23:11.67           54.370763       81.381375      -24.626964
2016-08-21/21:23:11.70           54.329347       81.386742      -24.635975
2016-08-21/21:23:11.73           54.293408       81.399192      -24.642033
2016-08-21/21:23:11.76           54.249635       81.406083      -24.652839
2016-08-21/21:23:11.79           54.206803       81.415417      -24.666243
2016-08-21/21:23:11.82           54.168729       81.417562      -24.683759
2016-08-21/21:23:11.85           54.140420       81.420189      -24.713010
2016-08-21/21:23:11.89           54.102000       81.418955      -24.734315
2016-08-21/21:23:11.92           54.070900       81.415078      -24.757855
2016-08-21/21:23:11.95           54.037849       81.419490      -24.787613
2016-08-21/21:23:11.98           54.019273       81.440085      -24.817816
2016-08-21/21:23:12.01           53.984900       81.455738      -24.836959
2016-08-21/21:23:12.04           53.964024       81.470086      -24.852931
2016-08-21/21:23:12.07           53.944374       81.481058      -24.863071
2016-08-21/21:23:12.10           53.914558       81.502191      -24.878728
2016-08-21/21:23:12.14           53.882812       81.532450      -24.902664
2016-08-21/21:23:12.17           53.861694       81.551110      -24.908460
2016-08-21/21:23:12.20           53.829398       81.567439      -24.910491
2016-08-21/21:23:12.23           53.803795       81.590672      -24.926452
2016-08-21/21:23:12.26           53.764992       81.603128      -24.939736
2016-08-21/21:23:12.29           53.733977       81.616399      -24.969444
2016-08-21/21:23:12.32           53.688646       81.624139      -24.991925
2016-08-21/21:23:12.35           53.648797       81.626456      -25.016585
2016-08-21/21:23:12.39           53.610182       81.619140      -25.037981
2016-08-21/21:23:12.42           53.583496       81.623867      -25.062755
2016-08-21/21:23:12.45           53.536563       81.630339      -25.091773
2016-08-21/21:23:12.48           53.505726       81.642598      -25.121893
2016-08-21/21:23:12.51           53.474320       81.650380      -25.150253
2016-08-21/21:23:12.54           53.443772       81.662642      -25.168364
2016-08-21/21:23:12.57           53.419035       81.672020      -25.182802
2016-08-21/21:23:12.60           53.395801       81.687897      -25.200564
2016-08-21/21:23:12.64           53.366725       81.711652      -25.216339
2016-08-21/21:23:12.67           53.342065       81.744009      -25.233355
2016-08-21/21:23:12.70           53.305629       81.755795      -25.246884
2016-08-21/21:23:12.73           53.276198       81.763672      -25.271564
2016-08-21/21:23:12.76           53.241561       81.764054      -25.286145
2016-08-21/21:23:12.79           53.211301       81.764677      -25.299392
2016-08-21/21:23:12.82           53.181340       81.764364      -25.331028
2016-08-21/21:23:12.85           53.148455       81.774033      -25.358590
2016-08-21/21:23:12.89           53.117577       81.791304      -25.383017
2016-08-21/21:23:12.92           53.085024       81.791004      -25.409861
2016-08-21/21:23:12.95           53.060475       81.794407      -25.430316
2016-08-21/21:23:12.98           53.031765       81.810746      -25.451503
2016-08-21/21:23:13.01           53.009176       81.825472      -25.460091
2016-08-21/21:23:13.04           52.979383       81.848315      -25.479825
2016-08-21/21:23:13.07           52.954701       81.861513      -25.503469
2016-08-21/21:23:13.10           52.937428       81.878925      -25.513318
2016-08-21/21:23:13.14           52.913777       81.895172      -25.526098
2016-08-21/21:23:13.17           52.882956       81.898428      -25.537061
2016-08-21/21:23:13.20           52.854905       81.906913      -25.550657
2016-08-21/21:23:13.23           52.815378       81.912217      -25.570448
2016-08-21/21:23:13.26           52.767085       81.922448      -25.588290
2016-08-21/21:23:13.29           52.726505       81.935944      -25.610743
2016-08-21/21:23:13.32           52.697794       81.939774      -25.637055
2016-08-21/21:23:13.35           52.659020       81.942282      -25.661588
2016-08-21/21:23:13.39           52.620587       81.941497      -25.683866
2016-08-21/21:23:13.42           52.580331       81.944603      -25.704570
2016-08-21/21:23:13.45           52.545896       81.951503      -25.720067
2016-08-21/21:23:13.48           52.506415       81.977677      -25.737310
2016-08-21/21:23:13.51           52.469068       82.001234      -25.747206
2016-08-21/21:23:13.54           52.445340       82.029801      -25.769359
2016-08-21/21:23:13.57           52.414952       82.053167      -25.781679
2016-08-21/21:23:13.60           52.376830       82.078255      -25.783750
2016-08-21/21:23:13.64           52.343392       82.098607      -25.778117
2016-08-21/21:23:13.67           52.304597       82.118191      -25.790855
2016-08-21/21:23:13.70           52.272210       82.134375      -25.807330
2016-08-21/21:23:13.73           52.238150       82.156198      -25.844324
2016-08-21/21:23:13.76           52.208010       82.163151      -25.872969
2016-08-21/21:23:13.79           52.188649       82.166517      -25.903001
2016-08-21/21:23:13.82           52.166424       82.160029      -25.919075
2016-08-21/21:23:13.85           52.143515       82.165960      -25.936071
2016-08-21/21:23:13.89           52.113196       82.173927      -25.964298
2016-08-21/21:23:13.92           52.083265       82.193212      -25.990294
2016-08-21/21:23:13.95           52.052087       82.198503      -26.000412
2016-08-21/21:23:13.98           52.028125       82.212626      -26.020065
2016-08-21/21:23:14.01           52.011628       82.211132      -26.016037
2016-08-21/21:23:14.04           51.988019       82.228635      -26.031906
2016-08-21/21:23:14.07           51.950989       82.234705      -26.040550
2016-08-21/21:23:14.10           51.919612       82.252259      -26.042048
2016-08-21/21:23:14.14           51.884329       82.273013      -26.059078
2016-08-21/21:23:14.17           51.849987       82.279679      -26.059058
2016-08-21/21:23:14.20           51.819026       82.285639      -26.073702
2016-08-21/21:23:14.23           51.792414       82.307106      -26.103578
2016-08-21/21:23:14.26           51.755485       82.312393      -26.128151
2016-08-21/21:23:14.29           51.724683       82.332599      -26.159780
2016-08-21/21:23:14.32           51.700932       82.353223      -26.180377
2016-08-21/21:23:14.35           51.677932       82.371052      -26.205709
2016-08-21/21:23:14.39           51.651092       82.378919      -26.235151
2016-08-21/21:23:14.42           51.639039       82.391301      -26.260232
2016-08-21/21:23:14.45           51.626840       82.406806      -26.290035
2016-08-21/21:23:14.48           51.601648       82.424305      -26.315522
2016-08-21/21:23:14.51           51.576717       82.434303      -26.328468
2016-08-21/21:23:14.54           51.553929       82.447939      -26.331507
2016-08-21/21:23:14.57           51.522762       82.453653      -26.342653
2016-08-21/21:23:14.60           51.487745       82.448982      -26.356878
2016-08-21/21:23:14.64           51.456055       82.459001      -26.369872
2016-08-21/21:23:14.67           51.428243       82.468572      -26.389026
2016-08-21/21:23:14.70           51.387954       82.469577      -26.404579
2016-08-21/21:23:14.73           51.362162       82.487171      -26.421639
2016-08-21/21:23:14.76           51.335072       82.498516      -26.438865
2016-08-21/21:23:14.79           51.310216       82.512292      -26.461086
2016-08-21/21:23:14.82           51.290390       82.534988      -26.494026
2016-08-21/21:23:14.85           51.270004       82.537530      -26.507601
2016-08-21/21:23:14.89           51.245611       82.544057      -26.520778
2016-08-21/21:23:14.92           51.225891       82.555692      -26.547441
2016-08-21/21:23:14.95           51.201190       82.573027      -26.563409
2016-08-21/21:23:14.98           51.177793       82.584938      -26.586382
2016-08-21/21:23:15.01           51.138350       82.594021      -26.615439
2016-08-21/21:23:15.04           51.116612       82.587371      -26.621984
2016-08-21/21:23:15.07           51.078078       82.586952      -26.627311
2016-08-21/21:23:15.10           51.038862       82.586858      -26.639710
2016-08-21/21:23:15.14           51.000521       82.602362      -26.666133
2016-08-21/21:23:15.17           50.967995       82.609140      -26.692480
2016-08-21/21:23:15.20           50.936191       82.623532      -26.713305
2016-08-21/21:23:15.23           50.909338       82.624708      -26.744294
2016-08-21/21:23:15.26           50.881574       82.630960      -26.773215
2016-08-21/21:23:15.29           50.870452       82.645347      -26.799888
2016-08-21/21:23:15.32           50.842355       82.666984      -26.824927
2016-08-21/21:23:15.35           50.824701       82.688743      -26.854632
2016-08-21/21:23:15.39           50.797824       82.706589      -26.872810
2016-08-21/21:23:15.42           50.765668       82.723430      -26.893843
2016-08-21/21:23:15.45           50.738386       82.747041      -26.902467
2016-08-21/21:23:15.48           50.706841       82.753942      -26.910748
2016-08-21/21:23:15.51           50.660840       82.758453      -26.916516
2016-08-21/21:23:15.54           50.621609       82.757518      -26.926860
2016-08-21/21:23:15.57           50.577497       82.755654      -26.946018
2016-08-21/21:23:15.60           50.545424       82.765023      -26.984499
2016-08-21/21:23:15.64           50.507462       82.779335      -27.013810
2016-08-21/21:23:15.67           50.478589       82.784578      -27.040754
2016-08-21/21:23:15.70           50.451343       82.798198      -27.060659
2016-08-21/21:23:15.73           50.422969       82.804137      -27.080107
2016-08-21/21:23:15.76           50.390239       82.816935      -27.100391
2016-08-21/21:23:15.79           50.383481       82.831143      -27.124699
2016-08-21/21:23:15.82           50.362271       82.855059      -27.140353
2016-08-21/21:23:15.85           50.329397       82.876808      -27.161783
2016-08-21/21:23:15.89           50.298990       82.892238      -27.172571
2016-08-21/21:23:15.92           50.274620       82.905865      -27.185253
2016-08-21/21:23:15.95           50.241336       82.927127      -27.199686
2016-08-21/21:23:15.98           50.208754       82.937232      -27.216267
2016-08-21/21:23:16.01           50.175314       82.949095      -27.240538
2016-08-21/21:23:16.04           50.144811       82.958061      -27.268373
2016-08-21/21:23:16.07           50.094590       82.976575      -27.292462
2016-08-21/21:23:16.10           50.064462       82.990192      -27.319590
2016-08-21/21:23:16.14           50.041097       82.987693      -27.328040
2016-08-21/21:23:16.17           50.005245       82.992299      -27.350496
2016-08-21/21:23:16.20           49.973809       82.999247      -27.376757
2016-08-21/21:23:16.23           49.952216       83.006421      -27.399246
2016-08-21/21:23:16.26           49.931932       83.026099      -27.419027
2016-08-21/21:23:16.29           49.913331       83.050829      -27.441538
2016-08-21/21:23:16.32           49.898620       83.071539      -27.446453
2016-08-21/21:23:16.35           49.881551       83.087937      -27.456745
2016-08-21/21:23:16.39           49.846772       83.103129      -27.468870
2016-08-21/21:23:16.42           49.820079       83.119959      -27.487463
2016-08-21/21:23:16.45           49.794430       83.134441      -27.499803
2016-08-21/21:23:16.48           49.771031       83.146349      -27.522777
2016-08-21/21:23:16.51           49.745967       83.148202      -27.548663
2016-08-21/21:23:16.54           49.715819       83.154714      -27.576293
2016-08-21/21:23:16.57           49.684123       83.152642      -27.595430
2016-08-21/21:23:16.60           49.644906       83.163226      -27.631068
[truncated: 752,133 more chars]
