# Supplementary material for: Miniature Dungey-like cycle at Mars
Source: Nat Commun. 2026 Jul 23;17:6129. doi: 10.1038/s41467-026-75019-3 (PMC13396348; doi:10.1038/s41467-026-75019-3)
Supplement: Supplementary file 3 — Source data [file 41467_2026_75019_MOESM3_ESM.zip › data_files/Fig_maven_20190303_112600_vel_o2_unc_GEO_local.txt]

Panel        1:  dvel_o2_corr_GEO_local
ytitle=dV(O2+) [km/s]
dV!DEW!N dV!DNS!N dV!Dr!N
2019-03-03/11:26:01.64        0.0061927212    -0.022774249    -0.018583142
2019-03-03/11:26:05.64        0.0030409179    -0.022804407    -0.017265566
2019-03-03/11:26:09.64        0.0081257188    -0.020201001    -0.020100928
2019-03-03/11:26:13.64        0.0044898856    -0.020041149    -0.016652495
2019-03-03/11:26:17.64        0.0078681201    -0.022649507   -0.0098382738
2019-03-03/11:26:21.64       -0.0067869140    -0.069480199    -0.027332739
2019-03-03/11:26:25.64         0.010106524    -0.026660063    -0.018777200
2019-03-03/11:26:29.64        0.0097892457    -0.052442775    -0.024681304
2019-03-03/11:26:33.64         0.011859771    -0.049967550    -0.025513889
2019-03-03/11:26:37.64         0.013339904    -0.038584457    -0.043961486
2019-03-03/11:26:41.64         0.011510890    -0.037544691    -0.033104628
2019-03-03/11:26:45.64         0.013500523    -0.044874288    -0.020591900
2019-03-03/11:26:49.64        0.0073082506    -0.058224130    -0.038693680
2019-03-03/11:26:53.64        0.0072021667    -0.040352672    -0.037390941
2019-03-03/11:26:57.64        0.0046092514    -0.048490212    -0.019308846
2019-03-03/11:27:01.64         0.015516409    -0.039942003    -0.029738193
2019-03-03/11:27:05.64         0.011703410    -0.033481019    -0.018246940
2019-03-03/11:27:09.64         0.028137236    -0.045117131    -0.022344622
2019-03-03/11:27:13.64         0.017694515    -0.047640221    -0.027560593
2019-03-03/11:27:17.64        0.0047775093    -0.032517383    -0.024662840
2019-03-03/11:27:21.64         0.015147443    -0.039538683    -0.020943649
2019-03-03/11:27:25.64        0.0035746322    -0.031073892    -0.020963837
2019-03-03/11:27:29.64         0.017761146    -0.029058755    -0.012941645
2019-03-03/11:27:33.64         0.014907992    -0.041126082    -0.014670659
2019-03-03/11:27:37.64         0.012791422    -0.032267552    -0.021449211
2019-03-03/11:27:41.64        0.0041360082    -0.068803273    -0.029580063
2019-03-03/11:27:45.64         0.022521056    -0.083815596    -0.030308683
2019-03-03/11:27:49.64        0.0047057182    -0.074825385    -0.050873218
2019-03-03/11:27:53.64         0.014904023    -0.038922860    -0.038536713
2019-03-03/11:27:57.64        0.0066342018    -0.017659702    -0.021367479
2019-03-03/11:28:01.64         0.025920748    -0.036802994    -0.017108774
2019-03-03/11:28:05.64         0.015836448    -0.042229067    -0.017724399
2019-03-03/11:28:09.64         0.036090043     -0.10109636    -0.083807927
2019-03-03/11:28:13.64         0.040678831    -0.079384010    -0.038218506
2019-03-03/11:28:17.64         0.024886859    -0.091518802    -0.059014971
2019-03-03/11:28:21.64         0.019056168    -0.020482269   -0.0081032963
2019-03-03/11:28:25.64        0.0031004270    -0.023101261   -0.0085330248
2019-03-03/11:28:29.64         0.012249515    -0.019036902    -0.011432606
2019-03-03/11:28:33.64        0.0096868251    -0.020431193    -0.013605190
2019-03-03/11:28:37.64         0.011331314    -0.026748129    -0.012172761
2019-03-03/11:28:41.64        0.0057199839    -0.016711119    -0.014894460
2019-03-03/11:28:45.64        0.0086930526    -0.021345522    -0.022412057
2019-03-03/11:28:49.64      -0.00039976045    -0.021858247    -0.016237035
2019-03-03/11:28:53.64        0.0013115951    -0.021191666    -0.025681163
2019-03-03/11:28:57.64         0.012253149    -0.027195117    -0.027284150
                               
