# Supplementary material for: Miniature Dungey-like cycle at Mars
Source: Nat Commun. 2026 Jul 23;17:6129. doi: 10.1038/s41467-026-75019-3 (PMC13396348; doi:10.1038/s41467-026-75019-3)
Supplement: Supplementary file 3 — Source data [file 41467_2026_75019_MOESM3_ESM.zip › data_files/Fig_maven_20190303_112600_j_b_unc.txt]

Panel        1:  junc_b
ytitle=j//_B uncertainty [uA/m^2]
2019-03-03/11:24:30.03           0.29103491
2019-03-03/11:24:30.06           0.29190570
2019-03-03/11:24:30.09           0.28347821
2019-03-03/11:24:30.12           0.29327035
2019-03-03/11:24:30.15           0.29342783
2019-03-03/11:24:30.18           0.29349956
2019-03-03/11:24:30.22           0.28440767
2019-03-03/11:24:30.25           0.29361355
2019-03-03/11:24:30.28           0.29384714
2019-03-03/11:24:30.31           0.29420491
2019-03-03/11:24:30.34           0.28576161
2019-03-03/11:24:30.37           0.29637987
2019-03-03/11:24:30.40           0.29788155
2019-03-03/11:24:30.43           0.29899604
2019-03-03/11:24:30.47           0.29057389
2019-03-03/11:24:30.50           0.30114443
2019-03-03/11:24:30.53           0.30000283
2019-03-03/11:24:30.56           0.30091690
2019-03-03/11:24:30.59           0.30180251
2019-03-03/11:24:30.62           0.30348964
2019-03-03/11:24:30.65           0.30458743
2019-03-03/11:24:30.68           0.30562556
2019-03-03/11:24:30.72           0.30638658
2019-03-03/11:24:30.75           0.30756003
2019-03-03/11:24:30.78           0.30839603
2019-03-03/11:24:30.81           0.30959027
2019-03-03/11:24:30.84           0.31053595
2019-03-03/11:24:30.87           0.31193623
2019-03-03/11:24:30.90           0.31319289
2019-03-03/11:24:30.93           0.31436199
2019-03-03/11:24:30.97           0.31501233
2019-03-03/11:24:31.00           0.31595958
2019-03-03/11:24:31.03           0.31628592
2019-03-03/11:24:31.06           0.31639903
2019-03-03/11:24:31.09           0.31619672
2019-03-03/11:24:31.12           0.31646977
2019-03-03/11:24:31.15           0.31619733
2019-03-03/11:24:31.18           0.31600197
2019-03-03/11:24:31.22           0.31571225
2019-03-03/11:24:31.25           0.31616272
2019-03-03/11:24:31.28           0.31608288
2019-03-03/11:24:31.31           0.31592933
2019-03-03/11:24:31.34           0.31558328
2019-03-03/11:24:31.37           0.31575784
2019-03-03/11:24:31.40           0.31569155
2019-03-03/11:24:31.43           0.31579468
2019-03-03/11:24:31.47           0.31543524
2019-03-03/11:24:31.50           0.31568585
2019-03-03/11:24:31.53           0.31584592
2019-03-03/11:24:31.56           0.31590734
2019-03-03/11:24:31.59           0.31539755
2019-03-03/11:24:31.62           0.31562981
2019-03-03/11:24:31.65           0.31561513
2019-03-03/11:24:31.68           0.31559060
2019-03-03/11:24:31.72           0.31531285
2019-03-03/11:24:31.75           0.31560064
2019-03-03/11:24:31.78           0.31533517
2019-03-03/11:24:31.81           0.31508644
2019-03-03/11:24:31.84           0.31470429
2019-03-03/11:24:31.87           0.31497038
2019-03-03/11:24:31.90           0.31497598
2019-03-03/11:24:31.93           0.31474699
2019-03-03/11:24:31.97           0.31431340
2019-03-03/11:24:32.00           0.31467848
2019-03-03/11:24:32.03           0.31460391
2019-03-03/11:24:32.06           0.31458382
2019-03-03/11:24:32.09           0.31413624
2019-03-03/11:24:32.12           0.31433533
2019-03-03/11:24:32.15           0.31448690
2019-03-03/11:24:32.18           0.31428944
2019-03-03/11:24:32.22           0.31370462
2019-03-03/11:24:32.25           0.31399544
2019-03-03/11:24:32.28           0.31410800
2019-03-03/11:24:32.31           0.31390978
2019-03-03/11:24:32.34           0.31346559
2019-03-03/11:24:32.37           0.31392749
2019-03-03/11:24:32.40           0.31391253
2019-03-03/11:24:32.43           0.31390483
2019-03-03/11:24:32.47           0.31358435
2019-03-03/11:24:32.50           0.31388850
2019-03-03/11:24:32.53           0.31387903
2019-03-03/11:24:32.56           0.31382602
2019-03-03/11:24:32.59           0.31341465
2019-03-03/11:24:32.62           0.31358679
2019-03-03/11:24:32.65           0.31350207
2019-03-03/11:24:32.68           0.31338375
2019-03-03/11:24:32.72           0.31287947
2019-03-03/11:24:32.75           0.31318284
2019-03-03/11:24:32.78           0.31321692
2019-03-03/11:24:32.81           0.31308565
2019-03-03/11:24:32.84           0.31278273
2019-03-03/11:24:32.87           0.31332023
2019-03-03/11:24:32.90           0.31338400
2019-03-03/11:24:32.93           0.31302160
2019-03-03/11:24:32.97           0.31255971
2019-03-03/11:24:33.00           0.31273576
2019-03-03/11:24:33.03           0.31273399
2019-03-03/11:24:33.06           0.31294137
2019-03-03/11:24:33.09           0.31272727
2019-03-03/11:24:33.12           0.31295122
2019-03-03/11:24:33.15           0.31280067
2019-03-03/11:24:33.18           0.31273505
2019-03-03/11:24:33.22           0.31238117
2019-03-03/11:24:33.25           0.31284937
2019-03-03/11:24:33.28           0.31286562
2019-03-03/11:24:33.31           0.31276448
2019-03-03/11:24:33.34           0.31252756
2019-03-03/11:24:33.37           0.31294556
2019-03-03/11:24:33.40           0.31285578
2019-03-03/11:24:33.43           0.31253468
2019-03-03/11:24:33.47           0.31217376
2019-03-03/11:24:33.50           0.31244380
2019-03-03/11:24:33.53           0.31229478
2019-03-03/11:24:33.56           0.31231294
2019-03-03/11:24:33.59           0.31203018
2019-03-03/11:24:33.62           0.31232871
2019-03-03/11:24:33.65           0.31228124
2019-03-03/11:24:33.68           0.31223426
2019-03-03/11:24:33.72           0.31189655
2019-03-03/11:24:33.75           0.31214325
2019-03-03/11:24:33.78           0.31206651
2019-03-03/11:24:33.81           0.31203608
2019-03-03/11:24:33.84           0.31181410
2019-03-03/11:24:33.87           0.31204233
2019-03-03/11:24:33.90           0.31191805
2019-03-03/11:24:33.93           0.31191929
2019-03-03/11:24:33.97           0.31173253
2019-03-03/11:24:34.00           0.31188303
2019-03-03/11:24:34.03           0.31177612
2019-03-03/11:24:34.06           0.31181943
2019-03-03/11:24:34.09           0.31146968
2019-03-03/11:24:34.12           0.31195752
2019-03-03/11:24:34.15           0.31185749
2019-03-03/11:24:34.18           0.31171036
2019-03-03/11:24:34.22           0.31152475
2019-03-03/11:24:34.25           0.31191197
2019-03-03/11:24:34.28           0.31184022
2019-03-03/11:24:34.31           0.31171517
2019-03-03/11:24:34.34           0.31140751
2019-03-03/11:24:34.37           0.31177793
2019-03-03/11:24:34.40           0.31171630
2019-03-03/11:24:34.43           0.31157182
2019-03-03/11:24:34.47           0.31113990
2019-03-03/11:24:34.50           0.31151785
2019-03-03/11:24:34.53           0.31161513
2019-03-03/11:24:34.56           0.31137747
2019-03-03/11:24:34.59           0.31102860
2019-03-03/11:24:34.62           0.31135243
2019-03-03/11:24:34.65           0.31127773
2019-03-03/11:24:34.68           0.31120447
2019-03-03/11:24:34.72           0.31080882
2019-03-03/11:24:34.75           0.31105478
2019-03-03/11:24:34.78           0.31102756
2019-03-03/11:24:34.81           0.31119227
2019-03-03/11:24:34.84           0.31078499
2019-03-03/11:24:34.87           0.31076091
2019-03-03/11:24:34.90           0.31083289
2019-03-03/11:24:34.93           0.31075752
2019-03-03/11:24:34.97           0.31023005
2019-03-03/11:24:35.00           0.31055949
2019-03-03/11:24:35.03           0.31052897
2019-03-03/11:24:35.06           0.31049251
2019-03-03/11:24:35.09           0.31022913
2019-03-03/11:24:35.12           0.31049258
2019-03-03/11:24:35.15           0.31048353
2019-03-03/11:24:35.18           0.31032875
2019-03-03/11:24:35.22           0.31039505
2019-03-03/11:24:35.25           0.31036068
2019-03-03/11:24:35.28           0.31021982
2019-03-03/11:24:35.31           0.31028921
2019-03-03/11:24:35.34           0.31012651
2019-03-03/11:24:35.37           0.31003404
2019-03-03/11:24:35.40           0.31000368
2019-03-03/11:24:35.43           0.30990213
2019-03-03/11:24:35.47           0.30989030
2019-03-03/11:24:35.50           0.30982719
2019-03-03/11:24:35.53           0.30956627
2019-03-03/11:24:35.56           0.30929491
2019-03-03/11:24:35.59           0.30922116
2019-03-03/11:24:35.62           0.30932967
2019-03-03/11:24:35.65           0.30932881
2019-03-03/11:24:35.68           0.30936289
2019-03-03/11:24:35.72           0.30933103
2019-03-03/11:24:35.75           0.30930993
2019-03-03/11:24:35.78           0.30944433
2019-03-03/11:24:35.81           0.30931618
2019-03-03/11:24:35.84           0.30936931
2019-03-03/11:24:35.87           0.30965647
2019-03-03/11:24:35.90           0.30963549
2019-03-03/11:24:35.93           0.30960183
2019-03-03/11:24:35.97           0.30967701
2019-03-03/11:24:36.00           0.30961653
2019-03-03/11:24:36.03           0.30936127
2019-03-03/11:24:36.06           0.30921832
2019-03-03/11:24:36.09           0.30907695
2019-03-03/11:24:36.12           0.30889017
2019-03-03/11:24:36.15           0.30901279
2019-03-03/11:24:36.18           0.30916449
2019-03-03/11:24:36.22           0.30925265
2019-03-03/11:24:36.25           0.30887383
2019-03-03/11:24:36.28           0.30911360
2019-03-03/11:24:36.31           0.30908719
2019-03-03/11:24:36.34           0.30915582
2019-03-03/11:24:36.37           0.30889876
2019-03-03/11:24:36.40           0.30899299
2019-03-03/11:24:36.43           0.30879150
2019-03-03/11:24:36.47           0.30869767
2019-03-03/11:24:36.50           0.30860141
2019-03-03/11:24:36.53           0.30900953
2019-03-03/11:24:36.56           0.30879901
2019-03-03/11:24:36.59           0.30870479
2019-03-03/11:24:36.62           0.30831110
2019-03-03/11:24:36.65           0.30860302
2019-03-03/11:24:36.68           0.30888461
2019-03-03/11:24:36.72           0.30895104
2019-03-03/11:24:36.75           0.30858943
2019-03-03/11:24:36.78           0.30882339
2019-03-03/11:24:36.81           0.30885517
2019-03-03/11:24:36.84           0.30898681
2019-03-03/11:24:36.87           0.30864221
2019-03-03/11:24:36.90           0.30882234
2019-03-03/11:24:36.93           0.30883306
2019-03-03/11:24:36.97           0.30872982
2019-03-03/11:24:37.00           0.30840151
2019-03-03/11:24:37.03           0.30876657
2019-03-03/11:24:37.06           0.30857911
2019-03-03/11:24:37.09           0.30828424
2019-03-03/11:24:37.12           0.30793270
2019-03-03/11:24:37.15           0.30819695
2019-03-03/11:24:37.18           0.30803769
2019-03-03/11:24:37.22           0.30805941
2019-03-03/11:24:37.25           0.30775676
2019-03-03/11:24:37.28           0.30815376
2019-03-03/11:24:37.31           0.30821596
2019-03-03/11:24:37.34           0.30830558
2019-03-03/11:24:37.37           0.30813203
2019-03-03/11:24:37.40           0.30829299
2019-03-03/11:24:37.43           0.30809275
2019-03-03/11:24:37.47           0.30800241
2019-03-03/11:24:37.50           0.30775624
2019-03-03/11:24:37.53           0.30802212
2019-03-03/11:24:37.56           0.30808036
2019-03-03/11:24:37.59           0.30804475
2019-03-03/11:24:37.62           0.30767477
2019-03-03/11:24:37.65           0.30801861
2019-03-03/11:24:37.68           0.30798546
2019-03-03/11:24:37.72           0.30798643
2019-03-03/11:24:37.75           0.30758646
2019-03-03/11:24:37.78           0.30805190
2019-03-03/11:24:37.81           0.30811458
2019-03-03/11:24:37.84           0.30798174
2019-03-03/11:24:37.87           0.30771576
2019-03-03/11:24:37.90           0.30817593
2019-03-03/11:24:37.93           0.30823421
2019-03-03/11:24:37.97           0.30782388
2019-03-03/11:24:38.00           0.30726475
2019-03-03/11:24:38.03           0.30774960
2019-03-03/11:24:38.06           0.30795691
2019-03-03/11:24:38.09           0.30799651
2019-03-03/11:24:38.12           0.30775205
2019-03-03/11:24:38.15           0.30807312
2019-03-03/11:24:38.18           0.30804086
2019-03-03/11:24:38.22           0.30811968
2019-03-03/11:24:38.25           0.30773535
2019-03-03/11:24:38.28           0.30792267
2019-03-03/11:24:38.31           0.30808413
2019-03-03/11:24:38.34           0.30810589
2019-03-03/11:24:38.37           0.30788891
2019-03-03/11:24:38.40           0.30823236
2019-03-03/11:24:38.43           0.30818025
2019-03-03/11:24:38.47           0.30833743
2019-03-03/11:24:38.50           0.30796554
2019-03-03/11:24:38.53           0.30826934
2019-03-03/11:24:38.56           0.30849679
2019-03-03/11:24:38.59           0.30848387
2019-03-03/11:24:38.62           0.30813815
2019-03-03/11:24:38.65           0.30827205
2019-03-03/11:24:38.68           0.30814290
2019-03-03/11:24:38.72           0.30814635
2019-03-03/11:24:38.75           0.30770334
2019-03-03/11:24:38.78           0.30801777
2019-03-03/11:24:38.81           0.30816803
2019-03-03/11:24:38.84           0.30819289
2019-03-03/11:24:38.87           0.30777380
2019-03-03/11:24:38.90           0.30803486
2019-03-03/11:24:38.93           0.30817105
2019-03-03/11:24:38.97           0.30843683
2019-03-03/11:24:39.00           0.30793853
2019-03-03/11:24:39.03           0.30780515
2019-03-03/11:24:39.06           0.30793161
2019-03-03/11:24:39.09           0.30802693
2019-03-03/11:24:39.12           0.30766925
2019-03-03/11:24:39.15           0.30789831
2019-03-03/11:24:39.18           0.30789967
2019-03-03/11:24:39.22           0.30795997
2019-03-03/11:24:39.25           0.30768229
2019-03-03/11:24:39.28           0.30781987
2019-03-03/11:24:39.31           0.30763139
2019-03-03/11:24:39.34           0.30775550
2019-03-03/11:24:39.37           0.30764976
2019-03-03/11:24:39.40           0.30803446
2019-03-03/11:24:39.43           0.30822618
2019-03-03/11:24:39.47           0.30824040
2019-03-03/11:24:39.50           0.30788301
2019-03-03/11:24:39.53           0.30827610
2019-03-03/11:24:39.56           0.30818272
2019-03-03/11:24:39.59           0.30782623
2019-03-03/11:24:39.62           0.30715934
2019-03-03/11:24:39.65           0.30749738
2019-03-03/11:24:39.68           0.30749131
2019-03-03/11:24:39.72           0.30720325
2019-03-03/11:24:39.75           0.30665288
2019-03-03/11:24:39.78           0.30681628
2019-03-03/11:24:39.81           0.30681366
2019-03-03/11:24:39.84           0.30680545
2019-03-03/11:24:39.87           0.30627626
2019-03-03/11:24:39.90           0.30647394
2019-03-03/11:24:39.93           0.30643117
2019-03-03/11:24:39.97           0.30617976
2019-03-03/11:24:40.00           0.30584528
2019-03-03/11:24:40.03           0.30612408
2019-03-03/11:24:40.06           0.30609215
2019-03-03/11:24:40.09           0.30602845
2019-03-03/11:24:40.12           0.30563386
2019-03-03/11:24:40.15           0.30600507
2019-03-03/11:24:40.18           0.30609301
2019-03-03/11:24:40.22           0.30606913
2019-03-03/11:24:40.25           0.30567167
2019-03-03/11:24:40.28           0.30577964
2019-03-03/11:24:40.31           0.30560547
2019-03-03/11:24:40.34           0.30547588
2019-03-03/11:24:40.37           0.30511390
2019-03-03/11:24:40.40           0.30531861
2019-03-03/11:24:40.43           0.30522312
2019-03-03/11:24:40.47           0.30520968
2019-03-03/11:24:40.50           0.30470832
2019-03-03/11:24:40.53           0.30494058
2019-03-03/11:24:40.56           0.30488174
2019-03-03/11:24:40.59           0.30487771
2019-03-03/11:24:40.62           0.30472114
2019-03-03/11:24:40.65           0.30502026
2019-03-03/11:24:40.68           0.30503546
2019-03-03/11:24:40.72           0.30496847
2019-03-03/11:24:40.75           0.30468890
2019-03-03/11:24:40.78           0.30483858
2019-03-03/11:24:40.81           0.30471768
2019-03-03/11:24:40.84           0.30473795
2019-03-03/11:24:40.87           0.30460099
2019-03-03/11:24:40.90           0.30512083
2019-03-03/11:24:40.93           0.30491655
2019-03-03/11:24:40.97           0.30470096
2019-03-03/11:24:41.00           0.30451303
2019-03-03/11:24:41.03           0.30489292
2019-03-03/11:24:41.06           0.30492249
2019-03-03/11:24:41.09           0.30507089
2019-03-03/11:24:41.12           0.30465850
2019-03-03/11:24:41.15           0.30495048
2019-03-03/11:24:41.18           0.30513532
2019-03-03/11:24:41.22           0.30516379
2019-03-03/11:24:41.25           0.30497217
2019-03-03/11:24:41.28           0.30535396
2019-03-03/11:24:41.31           0.30523054
2019-03-03/11:24:41.34           0.30492915
2019-03-03/11:24:41.37           0.30459851
2019-03-03/11:24:41.40           0.30494622
2019-03-03/11:24:41.43           0.30501276
2019-03-03/11:24:41.47           0.30495586
2019-03-03/11:24:41.50           0.30436314
2019-03-03/11:24:41.53           0.30457360
2019-03-03/11:24:41.56           0.30459015
2019-03-03/11:24:41.59           0.30455712
2019-03-03/11:24:41.62           0.30436149
2019-03-03/11:24:41.65           0.30465343
2019-03-03/11:24:41.68           0.30449478
2019-03-03/11:24:41.72           0.30464355
2019-03-03/11:24:41.75           0.30442260
2019-03-03/11:24:41.78           0.30459840
2019-03-03/11:24:41.81           0.30464826
2019-03-03/11:24:41.84           0.30476209
2019-03-03/11:24:41.87           0.30438248
2019-03-03/11:24:41.90           0.30462047
2019-03-03/11:24:41.93           0.30451050
2019-03-03/11:24:41.97           0.30465987
2019-03-03/11:24:42.00           0.30450463
2019-03-03/11:24:42.03           0.30478667
2019-03-03/11:24:42.06           0.30501060
2019-03-03/11:24:42.09           0.30502689
2019-03-03/11:24:42.12           0.30476720
2019-03-03/11:24:42.15           0.30499847
2019-03-03/11:24:42.18           0.30498820
2019-03-03/11:24:42.22           0.30504835
2019-03-03/11:24:42.25           0.30472316
2019-03-03/11:24:42.28           0.30506239
2019-03-03/11:24:42.31           0.30501159
2019-03-03/11:24:42.34           0.30509000
2019-03-03/11:24:42.37           0.30494916
2019-03-03/11:24:42.40           0.30530794
2019-03-03/11:24:42.43           0.30521638
2019-03-03/11:24:42.47           0.30518761
2019-03-03/11:24:42.50           0.30496618
2019-03-03/11:24:42.53           0.30501479
2019-03-03/11:24:42.56           0.30499006
2019-03-03/11:24:42.59           0.30510605
2019-03-03/11:24:42.62           0.30477324
2019-03-03/11:24:42.65           0.30502800
2019-03-03/11:24:42.68           0.30494093
2019-03-03/11:24:42.72           0.30506684
2019-03-03/11:24:42.75           0.30478561
2019-03-03/11:24:42.78           0.30493020
2019-03-03/11:24:42.81           0.30487960
2019-03-03/11:24:42.84           0.30488778
2019-03-03/11:24:42.87           0.30471545
2019-03-03/11:24:42.90           0.30519037
2019-03-03/11:24:42.93           0.30494517
2019-03-03/11:24:42.97           0.30475884
2019-03-03/11:24:43.00           0.30477127
2019-03-03/11:24:43.03           0.30519857
2019-03-03/11:24:43.06           0.30512767
2019-03-03/11:24:43.09           0.30517622
2019-03-03/11:24:43.12           0.30494779
2019-03-03/11:24:43.15           0.30512341
2019-03-03/11:24:43.18           0.30520194
2019-03-03/11:24:43.22           0.30516652
2019-03-03/11:24:43.25           0.30456450
2019-03-03/11:24:43.28           0.30483787
2019-03-03/11:24:43.31           0.30488711
2019-03-03/11:24:43.34           0.30491890
2019-03-03/11:24:43.37           0.30454421
2019-03-03/11:24:43.40           0.30478443
2019-03-03/11:24:43.43           0.30463430
2019-03-03/11:24:43.47           0.30457294
2019-03-03/11:24:43.50           0.30439787
2019-03-03/11:24:43.53           0.30466810
2019-03-03/11:24:43.56           0.30470983
2019-03-03/11:24:43.59           0.30472350
2019-03-03/11:24:43.62           0.30447179
2019-03-03/11:24:43.65           0.30488700
2019-03-03/11:24:43.68           0.30487508
2019-03-03/11:24:43.72           0.30489745
2019-03-03/11:24:43.75           0.30451875
2019-03-03/11:24:43.78           0.30477948
2019-03-03/11:24:43.81           0.30487038
2019-03-03/11:24:43.84           0.30483595
2019-03-03/11:24:43.87           0.30466413
2019-03-03/11:24:43.90           0.30515604
2019-03-03/11:24:43.93           0.30502495
2019-03-03/11:24:43.97           0.30479311
2019-03-03/11:24:44.00           0.30439747
2019-03-03/11:24:44.03           0.30460292
2019-03-03/11:24:44.06           0.30478288
2019-03-03/11:24:44.09           0.30480841
2019-03-03/11:24:44.12           0.30435774
2019-03-03/11:24:44.15           0.30471447
2019-03-03/11:24:44.18           0.30482524
2019-03-03/11:24:44.22           0.30495056
2019-03-03/11:24:44.25           0.30462769
2019-03-03/11:24:44.28           0.30475570
2019-03-03/11:24:44.31           0.30463551
2019-03-03/11:24:44.34           0.30463803
2019-03-03/11:24:44.37           0.30451935
2019-03-03/11:24:44.40           0.30498920
2019-03-03/11:24:44.43           0.30492764
2019-03-03/11:24:44.47           0.30471388
2019-03-03/11:24:44.50           0.30442084
2019-03-03/11:24:44.53           0.30480797
2019-03-03/11:24:44.56           0.30470437
2019-03-03/11:24:44.59           0.30457026
2019-03-03/11:24:44.62           0.30428784
2019-03-03/11:24:44.65           0.30475198
2019-03-03/11:24:44.68           0.30473322
2019-03-03/11:24:44.72           0.30477097
2019-03-03/11:24:44.75           0.30442701
2019-03-03/11:24:44.78           0.30455798
2019-03-03/11:24:44.81           0.30468067
2019-03-03/11:24:44.84           0.30466056
2019-03-03/11:24:44.87           0.30427183
2019-03-03/11:24:44.90           0.30453231
2019-03-03/11:24:44.93           0.30442970
2019-03-03/11:24:44.97           0.30428295
2019-03-03/11:24:45.00           0.30403983
2019-03-03/11:24:45.03           0.30436126
2019-03-03/11:24:45.06           0.30432352
2019-03-03/11:24:45.09           0.30444763
2019-03-03/11:24:45.12           0.30421688
2019-03-03/11:24:45.15           0.30455051
2019-03-03/11:24:45.18           0.30449116
2019-03-03/11:24:45.22           0.30437282
2019-03-03/11:24:45.25           0.30397932
2019-03-03/11:24:45.28           0.30407158
2019-03-03/11:24:45.31           0.30388156
2019-03-03/11:24:45.34           0.30382861
2019-03-03/11:24:45.37           0.30369877
2019-03-03/11:24:45.40           0.30406315
2019-03-03/11:24:45.43           0.30396189
2019-03-03/11:24:45.47           0.30398121
2019-03-03/11:24:45.50           0.30367111
2019-03-03/11:24:45.53           0.30378772
2019-03-03/11:24:45.56           0.30397193
2019-03-03/11:24:45.59           0.30402025
2019-03-03/11:24:45.62           0.30346718
2019-03-03/11:24:45.65           0.30376851
2019-03-03/11:24:45.68           0.30396432
2019-03-03/11:24:45.72           0.30412326
2019-03-03/11:24:45.75           0.30398619
2019-03-03/11:24:45.78           0.30430004
2019-03-03/11:24:45.81           0.30408935
2019-03-03/11:24:45.84           0.30392526
2019-03-03/11:24:45.87           0.30360498
2019-03-03/11:24:45.90           0.30400612
2019-03-03/11:24:45.93           0.30408900
2019-03-03/11:24:45.97           0.30407938
2019-03-03/11:24:46.00           0.30363180
2019-03-03/11:24:46.03           0.30378747
2019-03-03/11:24:46.06           0.30381521
2019-03-03/11:24:46.09           0.30381696
2019-03-03/11:24:46.12           0.30350650
2019-03-03/11:24:46.15           0.30367263
2019-03-03/11:24:46.18           0.30359362
2019-03-03/11:24:46.22           0.30374138
2019-03-03/11:24:46.25           0.30343336
2019-03-03/11:24:46.28           0.30367963
2019-03-03/11:24:46.31           0.30365626
2019-03-03/11:24:46.34           0.30366818
2019-03-03/11:24:46.37           0.30325413
2019-03-03/11:24:46.40           0.30342798
2019-03-03/11:24:46.43           0.30355599
2019-03-03/11:24:46.47           0.30363341
2019-03-03/11:24:46.50           0.30350380
2019-03-03/11:24:46.53           0.30387387
2019-03-03/11:24:46.56           0.30374671
2019-03-03/11:24:46.59           0.30385279
2019-03-03/11:24:46.62           0.30353524
2019-03-03/11:24:46.65           0.30369298
2019-03-03/11:24:46.68           0.30384401
2019-03-03/11:24:46.72           0.30391397
2019-03-03/11:24:46.75           0.30365165
2019-03-03/11:24:46.78           0.30398824
2019-03-03/11:24:46.81           0.30375335
2019-03-03/11:24:46.84           0.30369347
2019-03-03/11:24:46.87           0.30363670
2019-03-03/11:24:46.90           0.30397837
2019-03-03/11:24:46.93           0.30390536
2019-03-03/11:24:46.97           0.30394692
2019-03-03/11:24:47.00           0.30361391
2019-03-03/11:24:47.03           0.30367084
2019-03-03/11:24:47.06           0.30358827
2019-03-03/11:24:47.09           0.30349015
2019-03-03/11:24:47.12           0.30296934
2019-03-03/11:24:47.15           0.30330163
2019-03-03/11:24:47.18           0.30344682
2019-03-03/11:24:47.22           0.30344126
2019-03-03/11:24:47.25           0.30315377
2019-03-03/11:24:47.28           0.30340939
2019-03-03/11:24:47.31           0.30318694
2019-03-03/11:24:47.34           0.30305727
2019-03-03/11:24:47.37           0.30269948
2019-03-03/11:24:47.40           0.30288131
2019-03-03/11:24:47.43           0.30280200
2019-03-03/11:24:47.47           0.30275856
2019-03-03/11:24:47.50           0.30246722
2019-03-03/11:24:47.53           0.30271141
2019-03-03/11:24:47.56           0.30284451
2019-03-03/11:24:47.59           0.30295215
2019-03-03/11:24:47.62           0.30267350
2019-03-03/11:24:47.65           0.30297255
2019-03-03/11:24:47.68           0.30306938
2019-03-03/11:24:47.72           0.30329194
2019-03-03/11:24:47.75           0.30281508
2019-03-03/11:24:47.78           0.30307799
2019-03-03/11:24:47.81           0.30313569
2019-03-03/11:24:47.84           0.30311986
2019-03-03/11:24:47.87           0.30285447
2019-03-03/11:24:47.90           0.30292646
2019-03-03/11:24:47.93           0.30287641
2019-03-03/11:24:47.97           0.30305081
2019-03-03/11:24:48.00           0.30294458
2019-03-03/11:24:48.03           0.30321415
2019-03-03/11:24:48.06           0.30312483
2019-03-03/11:24:48.09           0.30302683
2019-03-03/11:24:48.12           0.30258958
2019-03-03/11:24:48.15           0.30295207
2019-03-03/11:24:48.18           0.30285686
2019-03-03/11:24:48.22           0.30277487
2019-03-03/11:24:48.25           0.30240464
2019-03-03/11:24:48.28           0.30268136
2019-03-03/11:24:48.31           0.30274639
2019-03-03/11:24:48.34           0.30261095
2019-03-03/11:24:48.37           0.30233892
2019-03-03/11:24:48.40           0.30273792
2019-03-03/11:24:48.43           0.30262171
2019-03-03/11:24:48.47           0.30265924
2019-03-03/11:24:48.50           0.30247726
2019-03-03/11:24:48.53           0.30272957
2019-03-03/11:24:48.56           0.30274978
2019-03-03/11:24:48.59           0.30280073
2019-03-03/11:24:48.62           0.30277036
2019-03-03/11:24:48.65           0.30310032
2019-03-03/11:24:48.68           0.30292925
2019-03-03/11:24:48.72           0.30293143
2019-03-03/11:24:48.75           0.30266224
2019-03-03/11:24:48.78           0.30282242
2019-03-03/11:24:48.81           0.30254092
2019-03-03/11:24:48.84           0.30244811
2019-03-03/11:24:48.87           0.30224323
2019-03-03/11:24:48.90           0.30257556
2019-03-03/11:24:48.93           0.30263354
2019-03-03/11:24:48.97           0.30250378
2019-03-03/11:24:49.00           0.30218716
2019-03-03/11:24:49.03           0.30253806
2019-03-03/11:24:49.06           0.30237199
2019-03-03/11:24:49.09           0.30222464
2019-03-03/11:24:49.12           0.30182670
2019-03-03/11:24:49.15           0.30211527
2019-03-03/11:24:49.18           0.30203697
2019-03-03/11:24:49.22           0.30201975
2019-03-03/11:24:49.25           0.30159102
2019-03-03/11:24:49.28           0.30183392
2019-03-03/11:24:49.31           0.30199162
2019-03-03/11:24:49.34           0.30191687
2019-03-03/11:24:49.37           0.30152792
2019-03-03/11:24:49.40           0.30188597
2019-03-03/11:24:49.43           0.30188792
2019-03-03/11:24:49.47           0.30184314
2019-03-03/11:24:49.50           0.30155409
2019-03-03/11:24:49.53           0.30172748
2019-03-03/11:24:49.56           0.30165434
2019-03-03/11:24:49.59           0.30151829
2019-03-03/11:24:49.62           0.30106459
2019-03-03/11:24:49.65           0.30128000
2019-03-03/11:24:49.68           0.30125438
2019-03-03/11:24:49.72           0.30129371
2019-03-03/11:24:49.75           0.30064087
2019-03-03/11:24:49.78           0.30057983
2019-03-03/11:24:49.81           0.30061019
2019-03-03/11:24:49.84           0.30055336
2019-03-03/11:24:49.87           0.30010465
2019-03-03/11:24:49.90           0.30034300
2019-03-03/11:24:49.93           0.30033630
2019-03-03/11:24:49.97           0.30009051
2019-03-03/11:24:50.00           0.29946668
2019-03-03/11:24:50.03           0.29956557
2019-03-03/11:24:50.06           0.29946678
2019-03-03/11:24:50.09           0.29939253
2019-03-03/11:24:50.12           0.29903189
2019-03-03/11:24:50.15           0.29932594
2019-03-03/11:24:50.18           0.29920281
2019-03-03/11:24:50.22           0.29905942
2019-03-03/11:24:50.25           0.29871962
2019-03-03/11:24:50.28           0.29895330
2019-03-03/11:24:50.31           0.29891958
2019-03-03/11:24:50.34           0.29890848
2019-03-03/11:24:50.37           0.29858618
2019-03-03/11:24:50.40           0.29861264
2019-03-03/11:24:50.43           0.29843966
2019-03-03/11:24:50.47           0.29838301
2019-03-03/11:24:50.50           0.29802500
2019-03-03/11:24:50.53           0.29831327
2019-03-03/11:24:50.56           0.29840664
2019-03-03/11:24:50.59           0.29846476
2019-03-03/11:24:50.62           0.29811201
2019-03-03/11:24:50.65           0.29820300
2019-03-03/11:24:50.68           0.29809480
2019-03-03/11:24:50.72           0.29818670
2019-03-03/11:24:50.75           0.29776893
2019-03-03/11:24:50.78           0.29805496
2019-03-03/11:24:50.81           0.29820949
2019-03-03/11:24:50.84           0.29822352
2019-03-03/11:24:50.87           0.29790912
2019-03-03/11:24:50.90           0.29819233
2019-03-03/11:24:50.93           0.29812242
2019-03-03/11:24:50.97           0.29793774
2019-03-03/11:24:51.00           0.29768107
2019-03-03/11:24:51.03           0.29800107
2019-03-03/11:24:51.06           0.29784803
2019-03-03/11:24:51.09           0.29786516
2019-03-03/11:24:51.12           0.29765509
2019-03-03/11:24:51.15           0.29794557
2019-03-03/11:24:51.18           0.29783344
2019-03-03/11:24:51.22           0.29759807
2019-03-03/11:24:51.25           0.29707575
2019-03-03/11:24:51.28           0.29724701
2019-03-03/11:24:51.31           0.29715759
2019-03-03/11:24:51.34           0.29703138
2019-03-03/11:24:51.37           0.29662354
2019-03-03/11:24:51.40           0.29687450
2019-03-03/11:24:51.43           0.29701963
2019-03-03/11:24:51.47           0.29707343
2019-03-03/11:24:51.50           0.29662292
2019-03-03/11:24:51.53           0.29675611
2019-03-03/11:24:51.56           0.29666207
2019-03-03/11:24:51.59           0.29658090
2019-03-03/11:24:51.62           0.29638042
2019-03-03/11:24:51.65           0.29694183
2019-03-03/11:24:51.68           0.29695757
2019-03-03/11:24:51.72           0.29684882
2019-03-03/11:24:51.75           0.29644990
2019-03-03/11:24:51.78           0.29659385
2019-03-03/11:24:51.81           0.29656882
2019-03-03/11:24:51.84           0.29642349
2019-03-03/11:24:51.87           0.29606535
2019-03-03/11:24:51.90           0.29651553
2019-03-03/11:24:51.93           0.29660882
2019-03-03/11:24:51.97           0.29656232
2019-03-03/11:24:52.00           0.29608547
2019-03-03/11:24:52.03           0.29607545
2019-03-03/11:24:52.06           0.29593620
2019-03-03/11:24:52.09           0.29602687
2019-03-03/11:24:52.12           0.29567258
2019-03-03/11:24:52.15           0.29603452
2019-03-03/11:24:52.18           0.29638083
2019-03-03/11:24:52.22           0.29634827
2019-03-03/11:24:52.25           0.29581454
2019-03-03/11:24:52.28           0.29585163
2019-03-03/11:24:52.31           0.29576504
2019-03-03/11:24:52.34           0.29609397
2019-03-03/11:24:52.37           0.29587344
2019-03-03/11:24:52.40           0.29603320
2019-03-03/11:24:52.43           0.29613050
2019-03-03/11:24:52.47           0.29610216
2019-03-03/11:24:52.50           0.29556006
2019-03-03/11:24:52.53           0.29566317
2019-03-03/11:24:52.56           0.29559803
2019-03-03/11:24:52.59           0.29561863
2019-03-03/11:24:52.62           0.29553112
2019-03-03/11:24:52.65           0.29596395
2019-03-03/11:24:52.68           0.29595871
2019-03-03/11:24:52.72           0.29572095
2019-03-03/11:24:52.75           0.29525267
2019-03-03/11:24:52.78           0.29533049
2019-03-03/11:24:52.81           0.29535627
2019-03-03/11:24:52.84           0.29562786
2019-03-03/11:24:52.87           0.29537436
2019-03-03/11:24:52.90           0.29565037
2019-03-03/11:24:52.93           0.29562397
2019-03-03/11:24:52.97           0.29556697
2019-03-03/11:24:53.00           0.29520048
2019-03-03/11:24:53.03           0.29558373
2019-03-03/11:24:53.06           0.29575183
2019-03-03/11:24:53.09           0.29572536
2019-03-03/11:24:53.12           0.29534143
2019-03-03/11:24:53.15           0.29545140
2019-03-03/11:24:53.18           0.29544950
2019-03-03/11:24:53.22           0.29539266
2019-03-03/11:24:53.25           0.29495139
2019-03-03/11:24:53.28           0.29524407
2019-03-03/11:24:53.31           0.29533064
2019-03-03/11:24:53.34           0.29530441
2019-03-03/11:24:53.37           0.29465095
2019-03-03/11:24:53.40           0.29484268
2019-03-03/11:24:53.43           0.29503969
2019-03-03/11:24:53.47           0.29503316
2019-03-03/11:24:53.50           0.29458852
2019-03-03/11:24:53.53           0.29490070
2019-03-03/11:24:53.56           0.29500517
2019-03-03/11:24:53.59           0.29504808
2019-03-03/11:24:53.62           0.29469218
2019-03-03/11:24:53.65           0.29486219
2019-03-03/11:24:53.68           0.29499907
2019-03-03/11:24:53.72           0.29521642
2019-03-03/11:24:53.75           0.29499892
2019-03-03/11:24:53.78           0.29510992
2019-03-03/11:24:53.81           0.29485546
2019-03-03/11:24:53.84           0.29465383
2019-03-03/11:24:53.87           0.29436120
2019-03-03/11:24:53.90           0.29462090
2019-03-03/11:24:53.93           0.29453613
2019-03-03/11:24:53.97           0.29472166
2019-03-03/11:24:54.00           0.29442925
2019-03-03/11:24:54.03           0.29455023
2019-03-03/11:24:54.06           0.29444230
2019-03-03/11:24:54.09           0.29438216
2019-03-03/11:24:54.12           0.29411261
2019-03-03/11:24:54.15           0.29458784
2019-03-03/11:24:54.18           0.29475579
2019-03-03/11:24:54.22           0.29469495
2019-03-03/11:24:54.25           0.29444102
2019-03-03/11:24:54.28           0.29456873
2019-03-03/11:24:54.31           0.29436317
2019-03-03/11:24:54.34           0.29448212
2019-03-03/11:24:54.37           0.29422728
2019-03-03/11:24:54.40           0.29431611
2019-03-03/11:24:54.43           0.29418452
2019-03-03/11:24:54.47           0.29405211
2019-03-03/11:24:54.50           0.29353848
2019-03-03/11:24:54.53           0.29378600
2019-03-03/11:24:54.56           0.29376349
2019-03-03/11:24:54.59           0.29379303
2019-03-03/11:24:54.62           0.29354132
2019-03-03/11:24:54.65           0.29363448
2019-03-03/11:24:54.68           0.29368292
2019-03-03/11:24:54.72           0.29387275
2019-03-03/11:24:54.75           0.29378724
2019-03-03/11:24:54.78           0.29435392
2019-03-03/11:24:54.81           0.29425108
2019-03-03/11:24:54.84           0.29386434
2019-03-03/11:24:54.87           0.29355797
2019-03-03/11:24:54.90           0.29394646
2019-03-03/11:24:54.93           0.29396243
2019-03-03/11:24:54.97           0.29390209
2019-03-03/11:24:55.00           0.29355032
2019-03-03/11:24:55.03           0.29373625
2019-03-03/11:24:55.06           0.29366165
2019-03-03/11:24:55.09           0.29373701
2019-03-03/11:24:55.12           0.29349544
2019-03-03/11:24:55.15           0.29378673
2019-03-03/11:24:55.18           0.29358334
2019-03-03/11:24:55.22           0.29353649
2019-03-03/11:24:55.25           0.29321276
2019-03-03/11:24:55.28           0.29338300
2019-03-03/11:24:55.31           0.29354792
2019-03-03/11:24:55.34           0.29364163
2019-03-03/11:24:55.37           0.29320997
2019-03-03/11:24:55.40           0.29352376
2019-03-03/11:24:55.43           0.29368465
2019-03-03/11:24:55.47           0.29361030
2019-03-03/11:24:55.50           0.29338145
2019-03-03/11:24:55.53           0.29356839
2019-03-03/11:24:55.56           0.29336514
2019-03-03/11:24:55.59           0.29328143
2019-03-03/11:24:55.62           0.29285809
2019-03-03/11:24:55.65           0.29320819
2019-03-03/11:24:55.68           0.29318064
2019-03-03/11:24:55.72           0.29294770
2019-03-03/11:24:55.75           0.29253684
2019-03-03/11:24:55.78           0.29308498
2019-03-03/11:24:55.81           0.29336257
2019-03-03/11:24:55.84           0.29345893
2019-03-03/11:24:55.87           0.29308807
2019-03-03/11:24:55.90           0.29315701
2019-03-03/11:24:55.93           0.29307122
2019-03-03/11:24:55.97           0.29299394
2019-03-03/11:24:56.00           0.29292562
2019-03-03/11:24:56.03           0.29326425
2019-03-03/11:24:56.06           0.29293280
2019-03-03/11:24:56.09           0.29281860
2019-03-03/11:24:56.12           0.29242671
2019-03-03/11:24:56.15           0.29251795
2019-03-03/11:24:56.18           0.29256078
2019-03-03/11:24:56.22           0.29263931
2019-03-03/11:24:56.25           0.29227620
2019-03-03/11:24:56.28           0.29245138
2019-03-03/11:24:56.31           0.29258661
2019-03-03/11:24:56.34           0.29269043
2019-03-03/11:24:56.37           0.29241618
2019-03-03/11:24:56.40           0.29272105
2019-03-03/11:24:56.43           0.29280278
2019-03-03/11:24:56.47           0.29277317
2019-03-03/11:24:56.50           0.29227831
2019-03-03/11:24:56.53           0.29255822
2019-03-03/11:24:56.56           0.29255252
2019-03-03/11:24:56.59           0.29248497
2019-03-03/11:24:56.62           0.29215316
2019-03-03/11:24:56.65           0.29226429
2019-03-03/11:24:56.68           0.29221861
2019-03-03/11:24:56.72           0.29213893
2019-03-03/11:24:56.75           0.29177137
2019-03-03/11:24:56.78           0.29209481
2019-03-03/11:24:56.81           0.29205210
2019-03-03/11:24:56.84           0.29189803
2019-03-03/11:24:56.87           0.29159036
2019-03-03/11:24:56.90           0.29193101
2019-03-03/11:24:56.93           0.29180934
2019-03-03/11:24:56.97           0.29181513
2019-03-03/11:24:57.00           0.29172202
2019-03-03/11:24:57.03           0.29220104
2019-03-03/11:24:57.06           0.29207562
2019-03-03/11:24:57.09           0.29188966
2019-03-03/11:24:57.12           0.29151450
2019-03-03/11:24:57.15           0.29163303
2019-03-03/11:24:57.18           0.29156979
2019-03-03/11:24:57.22           0.29141860
2019-03-03/11:24:57.25           0.29103542
2019-03-03/11:24:57.28           0.29130282
2019-03-03/11:24:57.31           0.29126408
2019-03-03/11:24:57.34           0.29131770
2019-03-03/11:24:57.37           0.29122001
2019-03-03/11:24:57.40           0.29161687
2019-03-03/11:24:57.43           0.29149213
2019-03-03/11:24:57.47           0.29137612
2019-03-03/11:24:57.50           0.29112198
2019-03-03/11:24:57.53           0.29139141
2019-03-03/11:24:57.56           0.29138534
2019-03-03/11:24:57.59           0.29151719
2019-03-03/11:24:57.62           0.29127528
2019-03-03/11:24:57.65           0.29124831
2019-03-03/11:24:57.68           0.29101810
2019-03-03/11:24:57.72           0.29112299
2019-03-03/11:24:57.75           0.29087647
2019-03-03/11:24:57.78           0.29089829
2019-03-03/11:24:57.81           0.29072763
2019-03-03/11:24:57.84           0.29078982
2019-03-03/11:24:57.87           0.29044242
2019-03-03/11:24:57.90           0.29072050
2019-03-03/11:24:57.93           0.29075231
2019-03-03/11:24:57.97           0.29084356
2019-03-03/11:24:58.00           0.29050708
2019-03-03/11:24:58.03           0.29060340
2019-03-03/11:24:58.06           0.29050938
2019-03-03/11:24:58.09           0.29045918
2019-03-03/11:24:58.12           0.29016008
2019-03-03/11:24:58.15           0.29042619
2019-03-03/11:24:58.18           0.29031392
2019-03-03/11:24:58.22           0.29002095
2019-03-03/11:24:58.25           0.28969517
2019-03-03/11:24:58.28           0.28999577
2019-03-03/11:24:58.31           0.28996037
2019-03-03/11:24:58.34           0.28996159
2019-03-03/11:24:58.37           0.28965508
2019-03-03/11:24:58.40           0.28999680
2019-03-03/11:24:58.43           0.29000964
2019-03-03/11:24:58.47           0.29003594
2019-03-03/11:24:58.50           0.28974165
2019-03-03/11:24:58.53           0.28992254
2019-03-03/11:24:58.56           0.28990846
2019-03-03/11:24:58.59           0.28990685
2019-03-03/11:24:58.62           0.28952275
2019-03-03/11:24:58.65           0.28982332
2019-03-03/11:24:58.68           0.28976375
2019-03-03/11:24:58.72           0.28973733
2019-03-03/11:24:58.75           0.28943747
2019-03-03/11:24:58.78           0.28943410
2019-03-03/11:24:58.81           0.28935288
2019-03-03/11:24:58.84           0.28931857
2019-03-03/11:24:58.87           0.28875606
2019-03-03/11:24:58.90           0.28887703
2019-03-03/11:24:58.93           0.28893935
2019-03-03/11:24:58.97           0.28911702
2019-03-03/11:24:59.00           0.28899394
2019-03-03/11:24:59.03           0.28917652
2019-03-03/11:24:59.06           0.28890212
2019-03-03/11:24:59.09           0.28878929
2019-03-03/11:24:59.12           0.28856260
2019-03-03/11:24:59.15           0.28892455
2019-03-03/11:24:59.18           0.28913522
2019-03-03/11:24:59.22           0.28909761
2019-03-03/11:24:59.25           0.28856592
2019-03-03/11:24:59.28           0.28883059
2019-03-03/11:24:59.31           0.28890172
2019-03-03/11:24:59.34           0.28887559
2019-03-03/11:24:59.37           0.28841751
2019-03-03/11:24:59.40           0.28875625
2019-03-03/11:24:59.43           0.28883629
2019-03-03/11:24:59.47           0.28855319
2019-03-03/11:24:59.50           0.28808635
2019-03-03/11:24:59.53           0.28834527
2019-03-03/11:24:59.56           0.28806720
2019-03-03/11:24:59.59           0.28795744
2019-03-03/11:24:59.62           0.28781415
2019-03-03/11:24:59.65           0.28792582
2019-03-03/11:24:59.68           0.28771999
2019-03-03/11:24:59.72           0.28755192
2019-03-03/11:24:59.75           0.28723494
2019-03-03/11:24:59.78           0.28749449
2019-03-03/11:24:59.81           0.28740216
2019-03-03/11:24:59.84           0.28728977
2019-03-03/11:24:59.87           0.28682640
2019-03-03/11:24:59.90           0.28696342
2019-03-03/11:24:59.93           0.28691666
2019-03-03/11:24:59.97           0.28681951
2019-03-03/11:25:00.00           0.28642813
2019-03-03/11:25:00.03           0.28657741
2019-03-03/11:25:00.06           0.28637520
2019-03-03/11:25:00.09           0.28625711
2019-03-03/11:25:00.12           0.28586066
2019-03-03/11:25:00.15           0.28598284
2019-03-03/11:25:00.18           0.28580736
2019-03-03/11:25:00.22           0.28576037
2019-03-03/11:25:00.25           0.28537921
2019-03-03/11:25:00.28           0.28553094
2019-03-03/11:25:00.31           0.28541512
2019-03-03/11:25:00.34           0.28537589
2019-03-03/11:25:00.37           0.28516987
2019-03-03/11:25:00.40           0.28528936
2019-03-03/11:25:00.43           0.28533962
2019-03-03/11:25:00.47           0.28527605
2019-03-03/11:25:00.50           0.28467111
2019-03-03/11:25:00.53           0.28482686
2019-03-03/11:25:00.56           0.28475409
2019-03-03/11:25:00.59           0.28467146
2019-03-03/11:25:00.62           0.28441934
2019-03-03/11:25:00.65           0.28460634
2019-03-03/11:25:00.68           0.28445269
2019-03-03/11:25:00.72           0.28438406
2019-03-03/11:25:00.75           0.28391598
2019-03-03/11:25:00.78           0.28409945
2019-03-03/11:25:00.81           0.28424504
2019-03-03/11:25:00.84           0.28433215
2019-03-03/11:25:00.87           0.28403029
2019-03-03/11:25:00.90           0.28426581
2019-03-03/11:25:00.93           0.28421952
2019-03-03/11:25:00.97           0.28425952
2019-03-03/11:25:01.00           0.28408509
2019-03-03/11:25:01.03           0.28436524
2019-03-03/11:25:01.06           0.28428937
2019-03-03/11:25:01.09           0.28415738
2019-03-03/11:25:01.12           0.28378489
2019-03-03/11:25:01.15           0.28411941
2019-03-03/11:25:01.18           0.28414790
2019-03-03/11:25:01.22           0.28403252
2019-03-03/11:25:01.25           0.28368607
2019-03-03/11:25:01.28           0.28392691
2019-03-03/11:25:01.31           0.28376974
2019-03-03/11:25:01.34           0.28353116
2019-03-03/11:25:01.37           0.28328371
2019-03-03/11:25:01.40           0.28364531
2019-03-03/11:25:01.43           0.28353656
2019-03-03/11:25:01.47           0.28350775
2019-03-03/11:25:01.50           0.28320244
2019-03-03/11:25:01.53           0.28351590
2019-03-03/11:25:01.56           0.28361511
2019-03-03/11:25:01.59           0.28366755
2019-03-03/11:25:01.62           0.28344044
2019-03-03/11:25:01.65           0.28364801
2019-03-03/11:25:01.68           0.28369810
2019-03-03/11:25:01.72           0.28364104
2019-03-03/11:25:01.75           0.28309259
2019-03-03/11:25:01.78           0.28341325
2019-03-03/11:25:01.81           0.28348432
2019-03-03/11:25:01.84           0.28339046
2019-03-03/11:25:01.87           0.28300457
2019-03-03/11:25:01.90           0.28312842
2019-03-03/11:25:01.93           0.28308609
2019-03-03/11:25:01.97           0.28302860
2019-03-03/11:25:02.00           0.28271417
2019-03-03/11:25:02.03           0.28302045
2019-03-03/11:25:02.06           0.28308636
2019-03-03/11:25:02.09           0.28321428
2019-03-03/11:25:02.12           0.28294093
2019-03-03/11:25:02.15           0.28311897
2019-03-03/11:25:02.18           0.28321311
2019-03-03/11:25:02.22           0.28323243
2019-03-03/11:25:02.25           0.28283056
2019-03-03/11:25:02.28           0.28302758
2019-03-03/11:25:02.31           0.28297564
2019-03-03/11:25:02.34           0.28296963
2019-03-03/11:25:02.37           0.28264523
2019-03-03/11:25:02.40           0.28282346
2019-03-03/11:25:02.43           0.28266827
2019-03-03/11:25:02.47           0.28263226
2019-03-03/11:25:02.50           0.28242140
2019-03-03/11:25:02.53           0.28263590
2019-03-03/11:25:02.56           0.28248229
2019-03-03/11:25:02.59           0.28232632
2019-03-03/11:25:02.62           0.28212520
2019-03-03/11:25:02.65           0.28267820
2019-03-03/11:25:02.68           0.28263273
2019-03-03/11:25:02.72           0.28253349
2019-03-03/11:25:02.75           0.28218848
2019-03-03/11:25:02.78           0.28235799
2019-03-03/11:25:02.81           0.28245865
2019-03-03/11:25:02.84           0.28249757
2019-03-03/11:25:02.87           0.28202530
2019-03-03/11:25:02.90           0.28210521
2019-03-03/11:25:02.93           0.28218587
2019-03-03/11:25:02.97           0.28222398
2019-03-03/11:25:03.00           0.28189976
2019-03-03/11:25:03.03           0.28204381
2019-03-03/11:25:03.06           0.28200905
2019-03-03/11:25:03.09           0.28201760
2019-03-03/11:25:03.12           0.28165040
2019-03-03/11:25:03.15           0.28191248
2019-03-03/11:25:03.18           0.28202376
2019-03-03/11:25:03.22           0.28203390
2019-03-03/11:25:03.25           0.28164342
2019-03-03/11:25:03.28           0.28185553
2019-03-03/11:25:03.31           0.28173050
2019-03-03/11:25:03.34           0.28164664
2019-03-03/11:25:03.37           0.28136329
2019-03-03/11:25:03.40           0.28161807
2019-03-03/11:25:03.43           0.28157481
2019-03-03/11:25:03.47           0.28161966
2019-03-03/11:25:03.50           0.28140728
2019-03-03/11:25:03.53           0.28162720
2019-03-03/11:25:03.56           0.28147681
2019-03-03/11:25:03.59           0.28150456
2019-03-03/11:25:03.62           0.28130159
2019-03-03/11:25:03.65           0.28135471
2019-03-03/11:25:03.68           0.28123649
2019-03-03/11:25:03.72           0.28120487
2019-03-03/11:25:03.75           0.28082567
2019-03-03/11:25:03.78           0.28102285
2019-03-03/11:25:03.81           0.28093971
2019-03-03/11:25:03.84           0.28094335
2019-03-03/11:25:03.87           0.28065569
2019-03-03/11:25:03.90           0.28087024
2019-03-03/11:25:03.93           0.28085067
2019-03-03/11:25:03.97           0.28081471
2019-03-03/11:25:04.00           0.28050689
2019-03-03/11:25:04.03           0.28084258
2019-03-03/11:25:04.06           0.28087208
2019-03-03/11:25:04.09           0.28074670
2019-03-03/11:25:04.12           0.28035991
2019-03-03/11:25:04.15           0.28056949
2019-03-03/11:25:04.18           0.28047557
2019-03-03/11:25:04.22           0.28054767
2019-03-03/11:25:04.25           0.28025859
2019-03-03/11:25:04.28           0.28042735
2019-03-03/11:25:04.31           0.28047885
2019-03-03/11:25:04.34           0.28041046
2019-03-03/11:25:04.37           0.28012651
2019-03-03/11:25:04.40           0.28028224
2019-03-03/11:25:04.43           0.27995087
2019-03-03/11:25:04.47           0.27993031
2019-03-03/11:25:04.50           0.27975204
2019-03-03/11:25:04.53           0.28000867
2019-03-03/11:25:04.56           0.27983143
2019-03-03/11:25:04.59           0.27961143
2019-03-03/11:25:04.62           0.27934900
2019-03-03/11:25:04.65           0.27969547
2019-03-03/11:25:04.68           0.27986342
2019-03-03/11:25:04.72           0.27987328
2019-03-03/11:25:04.75           0.27963970
2019-03-03/11:25:04.78           0.27991433
2019-03-03/11:25:04.81           0.27967045
2019-03-03/11:25:04.84           0.27973758
2019-03-03/11:25:04.87           0.27959539
2019-03-03/11:25:04.90           0.27971600
2019-03-03/11:25:04.93           0.27965012
2019-03-03/11:25:04.97           0.27956073
2019-03-03/11:25:05.00           0.27914680
2019-03-03/11:25:05.03           0.27924003
2019-03-03/11:25:05.06           0.27912258
2019-03-03/11:25:05.09           0.27907825
2019-03-03/11:25:05.12           0.27869944
2019-03-03/11:25:05.15           0.27887317
2019-03-03/11:25:05.18           0.27873387
2019-03-03/11:25:05.22           0.27887874
2019-03-03/11:25:05.25           0.27871541
2019-03-03/11:25:05.28           0.27888825
2019-03-03/11:25:05.31           0.27893158
2019-03-03/11:25:05.34           0.27892243
2019-03-03/11:25:05.37           0.27854876
2019-03-03/11:25:05.40           0.27874552
2019-03-03/11:25:05.43           0.27886781
2019-03-03/11:25:05.47           0.27893094
2019-03-03/11:25:05.50           0.27855889
2019-03-03/11:25:05.53           0.27869075
2019-03-03/11:25:05.56           0.27852724
2019-03-03/11:25:05.59           0.27842085
2019-03-03/11:25:05.62           0.27798758
2019-03-03/11:25:05.65           0.27825755
2019-03-03/11:25:05.68           0.27815187
2019-03-03/11:25:05.72           0.27810831
2019-03-03/11:25:05.75           0.27804968
2019-03-03/11:25:05.78           0.27818579
2019-03-03/11:25:05.81           0.27801944
2019-03-03/11:25:05.84           0.27815923
2019-03-03/11:25:05.87           0.27797471
2019-03-03/11:25:05.90           0.27821703
2019-03-03/11:25:05.93           0.27823180
2019-03-03/11:25:05.97           0.27824777
2019-03-03/11:25:06.00           0.27798883
2019-03-03/11:25:06.03           0.27811718
2019-03-03/11:25:06.06           0.27800254
2019-03-03/11:25:06.09           0.27791991
2019-03-03/11:25:06.12           0.27758395
2019-03-03/11:25:06.15           0.27765809
2019-03-03/11:25:06.18           0.27742148
2019-03-03/11:25:06.22           0.27738620
2019-03-03/11:25:06.25           0.27702670
2019-03-03/11:25:06.28           0.27722540
2019-03-03/11:25:06.31           0.27734866
2019-03-03/11:25:06.34           0.27722430
2019-03-03/11:25:06.37           0.27678498
2019-03-03/11:25:06.40           0.27706323
2019-03-03/11:25:06.43           0.27709450
2019-03-03/11:25:06.47           0.27730881
2019-03-03/11:25:06.50           0.27708353
2019-03-03/11:25:06.53           0.27732210
2019-03-03/11:25:06.56           0.27743496
2019-03-03/11:25:06.59           0.27747816
2019-03-03/11:25:06.62           0.27710993
2019-03-03/11:25:06.65           0.27727602
2019-03-03/11:25:06.68           0.27732043
2019-03-03/11:25:06.72           0.27726806
2019-03-03/11:25:06.75           0.27692187
2019-03-03/11:25:06.78           0.27713067
2019-03-03/11:25:06.81           0.27687931
2019-03-03/11:25:06.84           0.27676945
2019-03-03/11:25:06.87           0.27650127
2019-03-03/11:25:06.90           0.27668027
2019-03-03/11:25:06.93           0.27662179
2019-03-03/11:25:06.97           0.27657411
2019-03-03/11:25:07.00           0.27626239
2019-03-03/11:25:07.03           0.27652299
2019-03-03/11:25:07.06           0.27654563
2019-03-03/11:25:07.09           0.27664840
2019-03-03/11:25:07.12           0.27635405
2019-03-03/11:25:07.15           0.27659193
2019-03-03/11:25:07.18           0.27651474
2019-03-03/11:25:07.22           0.27653276
2019-03-03/11:25:07.25           0.27642227
2019-03-03/11:25:07.28           0.27641574
2019-03-03/11:25:07.31           0.27624335
2019-03-03/11:25:07.34           0.27619259
2019-03-03/11:25:07.37           0.27587037
2019-03-03/11:25:07.40           0.27606784
2019-03-03/11:25:07.43           0.27610895
2019-03-03/11:25:07.47           0.27627443
2019-03-03/11:25:07.50           0.27591428
2019-03-03/11:25:07.53           0.27610051
2019-03-03/11:25:07.56           0.27604250
2019-03-03/11:25:07.59           0.27602815
2019-03-03/11:25:07.62           0.27572406
2019-03-03/11:25:07.65           0.27585292
2019-03-03/11:25:07.68           0.27583907
2019-03-03/11:25:07.72           0.27600322
2019-03-03/11:25:07.75           0.27572840
2019-03-03/11:25:07.78           0.27584252
2019-03-03/11:25:07.81           0.27568143
2019-03-03/11:25:07.84           0.27561526
2019-03-03/11:25:07.87           0.27537825
2019-03-03/11:25:07.90           0.27577891
2019-03-03/11:25:07.93           0.27593351
2019-03-03/11:25:07.97           0.27568392
2019-03-03/11:25:08.00           0.27533654
2019-03-03/11:25:08.03           0.27579815
2019-03-03/11:25:08.06           0.27588304
2019-03-03/11:25:08.09           0.27597106
2019-03-03/11:25:08.12           0.27554979
2019-03-03/11:25:08.15           0.27561913
2019-03-03/11:25:08.18           0.27545813
2019-03-03/11:25:08.22           0.27535932
2019-03-03/11:25:08.25           0.27515551
2019-03-03/11:25:08.28           0.27550342
2019-03-03/11:25:08.31           0.27555115
2019-03-03/11:25:08.34           0.27553618
2019-03-03/11:25:08.37           0.27537910
2019-03-03/11:25:08.40           0.27545678
2019-03-03/11:25:08.43           0.27530034
2019-03-03/11:25:08.47           0.27544346
2019-03-03/11:25:08.50           0.27509318
2019-03-03/11:25:08.53           0.27533127
2019-03-03/11:25:08.56           0.27546712
2019-03-03/11:25:08.59           0.27549669
2019-03-03/11:25:08.62           0.27505096
2019-03-03/11:25:08.65           0.27529946
2019-03-03/11:25:08.68           0.27538450
2019-03-03/11:25:08.72           0.27529717
2019-03-03/11:25:08.75           0.27497537
2019-03-03/11:25:08.78           0.27505238
2019-03-03/11:25:08.81           0.27514777
2019-03-03/11:25:08.84           0.27536734
2019-03-03/11:25:08.87           0.27501016
2019-03-03/11:25:08.90           0.27512799
2019-03-03/11:25:08.93           0.27504166
2019-03-03/11:25:08.97           0.27497680
2019-03-03/11:25:09.00           0.27469584
2019-03-03/11:25:09.03           0.27507579
2019-03-03/11:25:09.06           0.27505859
2019-03-03/11:25:09.09           0.27510298
2019-03-03/11:25:09.12           0.27485904
2019-03-03/11:25:09.15           0.27495460
2019-03-03/11:25:09.18           0.27479402
2019-03-03/11:25:09.22           0.27485536
2019-03-03/11:25:09.25           0.27475306
2019-03-03/11:25:09.28           0.27477298
2019-03-03/11:25:09.31           0.27478329
2019-03-03/11:25:09.34           0.27495772
2019-03-03/11:25:09.37           0.27439874
2019-03-03/11:25:09.40           0.27457820
2019-03-03/11:25:09.43           0.27463328
2019-03-03/11:25:09.47           0.27445272
2019-03-03/11:25:09.50           0.27398001
2019-03-03/11:25:09.53           0.27422442
2019-03-03/11:25:09.56           0.27420602
2019-03-03/11:25:09.59           0.27409294
2019-03-03/11:25:09.62           0.27371654
2019-03-03/11:25:09.65           0.27385837
2019-03-03/11:25:09.68           0.27375984
2019-03-03/11:25:09.72           0.27378424
2019-03-03/11:25:09.75           0.27332093
2019-03-03/11:25:09.78           0.27334965
2019-03-03/11:25:09.81           0.27339704
2019-03-03/11:25:09.84           0.27340820
2019-03-03/11:25:09.87           0.27304769
2019-03-03/11:25:09.90           0.27305022
2019-03-03/11:25:09.93           0.27290338
2019-03-03/11:25:09.97           0.27284008
2019-03-03/11:25:10.00           0.27233995
2019-03-03/11:25:10.03           0.27244821
2019-03-03/11:25:10.06           0.27221476
2019-03-03/11:25:10.09           0.27206519
2019-03-03/11:25:10.12           0.27173001
2019-03-03/11:25:10.15           0.27194597
2019-03-03/11:25:10.18           0.27176282
2019-03-03/11:25:10.22           0.27154738
2019-03-03/11:25:10.25           0.27142858
2019-03-03/11:25:10.28           0.27166265
2019-03-03/11:25:10.31           0.27158535
2019-03-03/11:25:10.34           0.27151958
2019-03-03/11:25:10.37           0.27107920
2019-03-03/11:25:10.40           0.27113827
2019-03-03/11:25:10.43           0.27089998
2019-03-03/11:25:10.47           0.27069840
2019-03-03/11:25:10.50           0.27044149
2019-03-03/11:25:10.53           0.27081876
2019-03-03/11:25:10.56           0.27063239
2019-03-03/11:25:10.59           0.27039988
2019-03-03/11:25:10.62           0.27009731
2019-03-03/11:25:10.65           0.27034695
2019-03-03/11:25:10.68           0.27025193
2019-03-03/11:25:10.72           0.27020700
2019-03-03/11:25:10.75           0.27001015
2019-03-03/11:25:10.78           0.27020393
2019-03-03/11:25:10.81           0.27027873
2019-03-03/11:25:10.84           0.27036502
2019-03-03/11:25:10.87           0.26992889
2019-03-03/11:25:10.90           0.27031184
2019-03-03/11:25:10.93           0.27023983
2019-03-03/11:25:10.97           0.27004721
2019-03-03/11:25:11.00           0.26984798
2019-03-03/11:25:11.03           0.26993533
2019-03-03/11:25:11.06           0.26987698
2019-03-03/11:25:11.09           0.26984280
2019-03-03/11:25:11.12           0.26945515
2019-03-03/11:25:11.15           0.26966328
2019-03-03/11:25:11.18           0.26967026
2019-03-03/11:25:11.22           0.26966752
2019-03-03/11:25:11.25           0.26926628
2019-03-03/11:25:11.28           0.26938870
2019-03-03/11:25:11.31           0.26928723
2019-03-03/11:25:11.34           0.26926255
2019-03-03/11:25:11.37           0.26910662
2019-03-03/11:25:11.40           0.26943342
2019-03-03/11:25:11.43           0.26925636
2019-03-03/11:25:11.47           0.26906403
2019-03-03/11:25:11.50           0.26875109
2019-03-03/11:25:11.53           0.26893914
2019-03-03/11:25:11.56           0.26893151
2019-03-03/11:25:11.59           0.26912022
2019-03-03/11:25:11.62           0.26884422
2019-03-03/11:25:11.65           0.26892081
2019-03-03/11:25:11.68           0.26886781
2019-03-03/11:25:11.72           0.26887412
2019-03-03/11:25:11.75           0.26859994
2019-03-03/11:25:11.78           0.26889196
2019-03-03/11:25:11.81           0.26894015
2019-03-03/11:25:11.84           0.26880762
2019-03-03/11:25:11.87           0.26839850
2019-03-03/11:25:11.90           0.26861786
2019-03-03/11:25:11.93           0.26858634
2019-03-03/11:25:11.97           0.26844889
2019-03-03/11:25:12.00           0.26811667
2019-03-03/11:25:12.03           0.26844571
2019-03-03/11:25:12.06           0.26844479
2019-03-03/11:25:12.09           0.26838735
2019-03-03/11:25:12.12           0.26801531
2019-03-03/11:25:12.15           0.26823331
2019-03-03/11:25:12.18           0.26833710
2019-03-03/11:25:12.22           0.26824914
2019-03-03/11:25:12.25           0.26786705
2019-03-03/11:25:12.28           0.26812530
2019-03-03/11:25:12.31           0.26808752
2019-03-03/11:25:12.34           0.26793718
2019-03-03/11:25:12.37           0.26753156
2019-03-03/11:25:12.40           0.26779323
2019-03-03/11:25:12.43           0.26779980
2019-03-03/11:25:12.47           0.26783294
2019-03-03/11:25:12.50           0.26762845
2019-03-03/11:25:12.53           0.26776197
2019-03-03/11:25:12.56           0.26762855
2019-03-03/11:25:12.59           0.26763576
2019-03-03/11:25:12.62           0.26726084
2019-03-03/11:25:12.65           0.26715551
2019-03-03/11:25:12.68           0.26705122
2019-03-03/11:25:12.72           0.26716233
2019-03-03/11:25:12.75           0.26685914
2019-03-03/11:25:12.78           0.26701285
2019-03-03/11:25:12.81           0.26708309
2019-03-03/11:25:12.84           0.26714718
2019-03-03/11:25:12.87           0.26672754
2019-03-03/11:25:12.90           0.26698975
2019-03-03/11:25:12.93           0.26704865
2019-03-03/11:25:12.97           0.26686984
2019-03-03/11:25:13.00           0.26665024
2019-03-03/11:25:13.03           0.26703002
2019-03-03/11:25:13.06           0.26677899
2019-03-03/11:25:13.09           0.26672656
2019-03-03/11:25:13.12           0.26647689
2019-03-03/11:25:13.15           0.26657202
2019-03-03/11:25:13.18           0.26647838
2019-03-03/11:25:13.22           0.26641353
2019-03-03/11:25:13.25           0.26619567
2019-03-03/11:25:13.28           0.26645267
2019-03-03/11:25:13.31           0.26621560
2019-03-03/11:25:13.34           0.26604859
2019-03-03/11:25:13.37           0.26587886
2019-03-03/11:25:13.40           0.26622875
2019-03-03/11:25:13.43           0.26628219
2019-03-03/11:25:13.47           0.26630971
2019-03-03/11:25:13.50           0.26596057
2019-03-03/11:25:13.53           0.26615182
2019-03-03/11:25:13.56           0.26611992
2019-03-03/11:25:13.59           0.26591956
2019-03-03/11:25:13.62           0.26556482
2019-03-03/11:25:13.65           0.26594958
2019-03-03/11:25:13.68           0.26594692
2019-03-03/11:25:13.72           0.26574242
2019-03-03/11:25:13.75           0.26530189
2019-03-03/11:25:13.78           0.26552289
2019-03-03/11:25:13.81           0.26549263
2019-03-03/11:25:13.84           0.26546096
2019-03-03/11:25:13.87           0.26513559
2019-03-03/11:25:13.90           0.26520176
2019-03-03/11:25:13.93           0.26515144
2019-03-03/11:25:13.97           0.26514527
2019-03-03/11:25:14.00           0.26490146
2019-03-03/11:25:14.03           0.26522738
2019-03-03/11:25:14.06           0.26514433
2019-03-03/11:25:14.09           0.26500754
2019-03-03/11:25:14.12           0.26477070
2019-03-03/11:25:14.15           0.26505095
2019-03-03/11:25:14.18           0.26492543
2019-03-03/11:25:14.22           0.26475569
2019-03-03/11:25:14.25           0.26452271
2019-03-03/11:25:14.28           0.26480567
2019-03-03/11:25:14.31           0.26453742
2019-03-03/11:25:14.34           0.26435612
2019-03-03/11:25:14.37           0.26422940
2019-03-03/11:25:14.40           0.26438164
2019-03-03/11:25:14.43           0.26421541
2019-03-03/11:25:14.47           0.26426593
2019-03-03/11:25:14.50           0.26398426
2019-03-03/11:25:14.53           0.26434951
2019-03-03/11:25:14.56           0.26436667
2019-03-03/11:25:14.59           0.26435678
2019-03-03/11:25:14.62           0.26401114
2019-03-03/11:25:14.65           0.26409171
2019-03-03/11:25:14.68           0.26414775
2019-03-03/11:25:14.72           0.26409560
2019-03-03/11:25:14.75           0.26382975
2019-03-03/11:25:14.78           0.26416931
2019-03-03/11:25:14.81           0.26399340
2019-03-03/11:25:14.84           0.26383202
2019-03-03/11:25:14.87           0.26354483
2019-03-03/11:25:14.90           0.26362545
2019-03-03/11:25:14.93           0.26336422
2019-03-03/11:25:14.97           0.26331824
2019-03-03/11:25:15.00           0.26305428
2019-03-03/11:25:15.03           0.26327077
2019-03-03/11:25:15.06           0.26327550
2019-03-03/11:25:15.09           0.26341154
2019-03-03/11:25:15.12           0.26344978
2019-03-03/11:25:15.15           0.26346680
2019-03-03/11:25:15.18           0.26343869
2019-03-03/11:25:15.22           0.26327348
2019-03-03/11:25:15.25           0.26328865
2019-03-03/11:25:15.28           0.26324272
2019-03-03/11:25:15.31           0.26320264
2019-03-03/11:25:15.34           0.26315984
2019-03-03/11:25:15.37           0.26321031
2019-03-03/11:25:15.40           0.26321404
2019-03-03/11:25:15.43           0.26286597
2019-03-03/11:25:15.47           0.26276211
2019-03-03/11:25:15.50           0.26280509
2019-03-03/11:25:15.53           0.26281448
2019-03-03/11:25:15.56           0.26277286
2019-03-03/11:25:15.59           0.26266431
2019-03-03/11:25:15.62           0.26260865
2019-03-03/11:25:15.65           0.26248747
2019-03-03/11:25:15.68           0.26242122
2019-03-03/11:25:15.72           0.26239402
2019-03-03/11:25:15.75           0.26240036
2019-03-03/11:25:15.78           0.26242512
2019-03-03/11:25:15.81           0.26236016
2019-03-03/11:25:15.84           0.26225398
2019-03-03/11:25:15.87           0.26213776
2019-03-03/11:25:15.90           0.26219942
2019-03-03/11:25:15.93           0.26220098
2019-03-03/11:25:15.97           0.26201793
2019-03-03/11:25:16.00           0.26198960
2019-03-03/11:25:16.03           0.26201911
2019-03-03/11:25:16.06           0.26195755
2019-03-03/11:25:16.09           0.26186504
2019-03-03/11:25:16.12           0.26188974
2019-03-03/11:25:16.15           0.26155063
2019-03-03/11:25:16.18           0.26165173
2019-03-03/11:25:16.22           0.26154489
2019-03-03/11:25:16.25           0.26141777
2019-03-03/11:25:16.28           0.26109462
2019-03-03/11:25:16.31           0.26144223
2019-03-03/11:25:16.34           0.26143721
2019-03-03/11:25:16.37           0.26141783
2019-03-03/11:25:16.40           0.26104824
2019-03-03/11:25:16.43           0.26117081
2019-03-03/11:25:16.47           0.26126625
2019-03-03/11:25:16.50           0.26118545
2019-03-03/11:25:16.53           0.26081795
2019-03-03/11:25:16.56           0.26103816
2019-03-03/11:25:16.59           0.26100817
2019-03-03/11:25:16.62           0.26111463
2019-03-03/11:25:16.65           0.26090493
2019-03-03/11:25:16.68           0.26084164
2019-03-03/11:25:16.72           0.26080127
2019-03-03/11:25:16.75           0.26088020
2019-03-03/11:25:16.78           0.26040588
2019-03-03/11:25:16.81           0.26052324
2019-03-03/11:25:16.84           0.26040356
2019-03-03/11:25:16.87           0.26024521
2019-03-03/11:25:16.90           0.25992585
2019-03-03/11:25:16.93           0.26005214
2019-03-03/11:25:16.97           0.25994688
2019-03-03/11:25:17.00           0.25997470
2019-03-03/11:25:17.03           0.25969323
2019-03-03/11:25:17.06           0.25986041
2019-03-03/11:25:17.09           0.25984585
2019-03-03/11:25:17.12           0.25982290
2019-03-03/11:25:17.15           0.25940190
2019-03-03/11:25:17.18           0.25958290
2019-03-03/11:25:17.22           0.25973776
2019-03-03/11:25:17.25           0.25980750
2019-03-03/11:25:17.28           0.25957567
2019-03-03/11:25:17.31           0.25974392
2019-03-03/11:25:17.34           0.25945723
2019-03-03/11:25:17.37           0.25941660
2019-03-03/11:25:17.40           0.25912085
2019-03-03/11:25:17.43           0.25928506
2019-03-03/11:25:17.47           0.25924716
2019-03-03/11:25:17.50           0.25907282
2019-03-03/11:25:17.53           0.25859797
2019-03-03/11:25:17.56           0.25882861
2019-03-03/11:25:17.59           0.25888600
2019-03-03/11:25:17.62           0.25876832
2019-03-03/11:25:17.65           0.25864389
2019-03-03/11:25:17.68           0.25899762
2019-03-03/11:25:17.72           0.25885118
2019-03-03/11:25:17.75           0.25870571
2019-03-03/11:25:17.78           0.25839966
2019-03-03/11:25:17.81           0.25877890
2019-03-03/11:25:17.84           0.25878489
2019-03-03/11:25:17.87           0.25862356
2019-03-03/11:25:17.90           0.25820441
2019-03-03/11:25:17.93           0.25837435
2019-03-03/11:25:17.97           0.25820801
2019-03-03/11:25:18.00           0.25795586
2019-03-03/11:25:18.03           0.25770910
2019-03-03/11:25:18.06           0.25781769
2019-03-03/11:25:18.09           0.25762684
2019-03-03/11:25:18.12           0.25772850
2019-03-03/11:25:18.15           0.25738329
2019-03-03/11:25:18.18           0.25744032
2019-03-03/11:25:18.22           0.25748912
2019-03-03/11:25:18.25           0.25749056
2019-03-03/11:25:18.28           0.25715116
2019-03-03/11:25:18.31           0.25735163
2019-03-03/11:25:18.34           0.25731448
2019-03-03/11:25:18.37           0.25722004
2019-03-03/11:25:18.40           0.25695240
2019-03-03/11:25:18.43           0.25719987
2019-03-03/11:25:18.47           0.25725292
2019-03-03/11:25:18.50           0.25728050
2019-03-03/11:25:18.53           0.25689364
2019-03-03/11:25:18.56           0.25702495
2019-03-03/11:25:18.59           0.25694643
2019-03-03/11:25:18.62           0.25687207
2019-03-03/11:25:18.65           0.25637874
2019-03-03/11:25:18.68           0.25659925
2019-03-03/11:25:18.72           0.25665035
2019-03-03/11:25:18.75           0.25656143
2019-03-03/11:25:18.78           0.25612954
2019-03-03/11:25:18.81           0.25606122
2019-03-03/11:25:18.84           0.25613302
2019-03-03/11:25:18.87           0.25630182
2019-03-03/11:25:18.90           0.25605311
2019-03-03/11:25:18.93           0.25622236
2019-03-03/11:25:18.97           0.25603595
2019-03-03/11:25:19.00           0.25591495
2019-03-03/11:25:19.03           0.25577905
2019-03-03/11:25:19.06           0.25596179
2019-03-03/11:25:19.09           0.25565616
2019-03-03/11:25:19.12           0.25558886
2019-03-03/11:25:19.15           0.25539679
2019-03-03/11:25:19.18           0.25563113
2019-03-03/11:25:19.22           0.25550888
2019-03-03/11:25:19.25           0.25539807
2019-03-03/11:25:19.28           0.25508966
2019-03-03/11:25:19.31           0.25532757
2019-03-03/11:25:19.34           0.25521115
2019-03-03/11:25:19.37           0.25511649
2019-03-03/11:25:19.40           0.25504140
2019-03-03/11:25:19.43           0.25517527
2019-03-03/11:25:19.47           0.25492717
2019-03-03/11:25:19.50           0.25496664
2019-03-03/11:25:19.53           0.25470627
2019-03-03/11:25:19.56           0.25481935
2019-03-03/11:25:19.59           0.25452492
2019-03-03/11:25:19.62           0.25438178
2019-03-03/11:25:19.65           0.25412928
2019-03-03/11:25:19.68           0.25424787
2019-03-03/11:25:19.72           0.25413126
2019-03-03/11:25:19.75           0.25405709
2019-03-03/11:25:19.78           0.25362401
2019-03-03/11:25:19.81           0.25360059
2019-03-03/11:25:19.84           0.25333577
2019-03-03/11:25:19.87           0.25318309
2019-03-03/11:25:19.90           0.25271900
2019-03-03/11:25:19.93           0.25267215
2019-03-03/11:25:19.97           0.25264686
2019-03-03/11:25:20.00           0.25264740
2019-03-03/11:25:20.03           0.25218051
2019-03-03/11:25:20.06           0.25211452
2019-03-03/11:25:20.09           0.25202913
2019-03-03/11:25:20.12           0.25189479
2019-03-03/11:25:20.15           0.25149947
2019-03-03/11:25:20.18           0.25162082
2019-03-03/11:25:20.22           0.25132199
2019-03-03/11:25:20.25           0.25110205
2019-03-03/11:25:20.28           0.25081443
2019-03-03/11:25:20.31           0.25115104
2019-03-03/11:25:20.34           0.25107542
2019-03-03/11:25:20.37           0.25088408
2019-03-03/11:25:20.40           0.25052805
2019-03-03/11:25:20.43           0.25042993
2019-03-03/11:25:20.47           0.25023671
2019-03-03/11:25:20.50           0.25024787
2019-03-03/11:25:20.53           0.24994101
2019-03-03/11:25:20.56           0.25014646
2019-03-03/11:25:20.59           0.24997622
2019-03-03/11:25:20.62           0.24988111
2019-03-03/11:25:20.65           0.24966995
2019-03-03/11:25:20.68           0.24975244
2019-03-03/11:25:20.72           0.24959236
2019-03-03/11:25:20.75           0.24959461
2019-03-03/11:25:20.78           0.24936901
2019-03-03/11:25:20.81           0.24949829
2019-03-03/11:25:20.84           0.24938490
2019-03-03/11:25:20.87           0.24932635
2019-03-03/11:25:20.90           0.24917277
2019-03-03/11:25:20.93           0.24933039
2019-03-03/11:25:20.97           0.24914164
2019-03-03/11:25:21.00           0.24901869
2019-03-03/11:25:21.03           0.24866458
2019-03-03/11:25:21.06           0.24891505
2019-03-03/11:25:21.09           0.24877525
2019-03-03/11:25:21.12           0.24864463
2019-03-03/11:25:21.15           0.24847765
2019-03-03/11:25:21.18           0.24882657
2019-03-03/11:25:21.22           0.24871007
2019-03-03/11:25:21.25           0.24845887
2019-03-03/11:25:21.28           0.24804951
2019-03-03/11:25:21.31           0.24833828
2019-03-03/11:25:21.34           0.24829650
2019-03-03/11:25:21.37           0.24821205
2019-03-03/11:25:21.40           0.24794674
2019-03-03/11:25:21.43           0.24799529
2019-03-03/11:25:21.47           0.24813898
2019-03-03/11:25:21.50           0.24830002
2019-03-03/11:25:21.53           0.24777312
2019-03-03/11:25:21.56           0.24783663
2019-03-03/11:25:21.59           0.24784547
2019-03-03/11:25:21.62           0.24790575
2019-03-03/11:25:21.65           0.24770977
2019-03-03/11:25:21.68           0.24778000
2019-03-03/11:25:21.72           0.24754388
2019-03-03/11:25:21.75           0.24748942
2019-03-03/11:25:21.78           0.24729308
2019-03-03/11:25:21.81           0.24740284
2019-03-03/11:25:21.84           0.24730444
2019-03-03/11:25:21.87           0.24729681
2019-03-03/11:25:21.90           0.24689709
2019-03-03/11:25:21.93           0.24695918
2019-03-03/11:25:21.97           0.24693569
2019-03-03/11:25:22.00           0.24694717
2019-03-03/11:25:22.03           0.24665173
2019-03-03/11:25:22.06           0.24696929
2019-03-03/11:25:22.09           0.24700232
2019-03-03/11:25:22.12           0.24689739
2019-03-03/11:25:22.15           0.24664752
2019-03-03/11:25:22.18           0.24689220
2019-03-03/11:25:22.22           0.24680779
2019-03-03/11:25:22.25           0.24671809
2019-03-03/11:25:22.28           0.24640761
2019-03-03/11:25:22.31           0.24657347
2019-03-03/11:25:22.34           0.24645466
2019-03-03/11:25:22.37           0.24634183
2019-03-03/11:25:22.40           0.24613517
2019-03-03/11:25:22.43           0.24633071
2019-03-03/11:25:22.47           0.24622505
2019-03-03/11:25:22.50           0.24599529
2019-03-03/11:25:22.53           0.24552375
2019-03-03/11:25:22.56           0.24586899
2019-03-03/11:25:22.59           0.24577751
2019-03-03/11:25:22.62           0.24560394
2019-03-03/11:25:22.65           0.24536899
2019-03-03/11:25:22.68           0.24548685
2019-03-03/11:25:22.72           0.24540053
2019-03-03/11:25:22.75           0.24550080
2019-03-03/11:25:22.78           0.24532885
2019-03-03/11:25:22.81           0.24545346
2019-03-03/11:25:22.84           0.24540324
2019-03-03/11:25:22.87           0.24538853
2019-03-03/11:25:22.90           0.24506458
2019-03-03/11:25:22.93           0.24518005
2019-03-03/11:25:22.97           0.24497285
2019-03-03/11:25:23.00           0.24493430
2019-03-03/11:25:23.03           0.24477316
2019-03-03/11:25:23.06           0.24499937
2019-03-03/11:25:23.09           0.24496417
2019-03-03/11:25:23.12           0.24484283
2019-03-03/11:25:23.15           0.24449885
2019-03-03/11:25:23.18           0.24462058
2019-03-03/11:25:23.22           0.24454912
2019-03-03/11:25:23.25           0.24451357
2019-03-03/11:25:23.28           0.24413325
2019-03-03/11:25:23.31           0.24424217
2019-03-03/11:25:23.34           0.24419118
2019-03-03/11:25:23.37           0.24402849
2019-03-03/11:25:23.40           0.24363173
2019-03-03/11:25:23.43           0.24394374
2019-03-03/11:25:23.47           0.24395453
2019-03-03/11:25:23.50           0.24381306
2019-03-03/11:25:23.53           0.24360730
2019-03-03/11:25:23.56           0.24385628
2019-03-03/11:25:23.59           0.24370972
2019-03-03/11:25:23.62           0.24360544
2019-03-03/11:25:23.65           0.24332988
2019-03-03/11:25:23.68           0.24332859
2019-03-03/11:25:23.72           0.24310944
2019-03-03/11:25:23.75           0.24315614
2019-03-03/11:25:23.78           0.24293046
2019-03-03/11:25:23.81           0.24308218
2019-03-03/11:25:23.84           0.24307787
2019-03-03/11:25:23.87           0.24295947
2019-03-03/11:25:23.90           0.24257666
2019-03-03/11:25:23.93           0.24289719
2019-03-03/11:25:23.97           0.24270403
2019-03-03/11:25:24.00           0.24255243
2019-03-03/11:25:24.03           0.24230944
2019-03-03/11:25:24.06           0.24250326
2019-03-03/11:25:24.09           0.24234611
2019-03-03/11:25:24.12           0.24220616
2019-03-03/11:25:24.15           0.24207192
2019-03-03/11:25:24.18           0.24230452
2019-03-03/11:25:24.22           0.24237396
2019-03-03/11:25:24.25           0.24239135
2019-03-03/11:25:24.28           0.24206510
2019-03-03/11:25:24.31           0.24231603
2019-03-03/11:25:24.34           0.24210216
2019-03-03/11:25:24.37           0.24185797
2019-03-03/11:25:24.40           0.24164455
2019-03-03/11:25:24.43           0.24181688
2019-03-03/11:25:24.47           0.24167310
2019-03-03/11:25:24.50           0.24160095
2019-03-03/11:25:24.53           0.24143135
2019-03-03/11:25:24.56           0.24155583
2019-03-03/11:25:24.59           0.24132664
2019-03-03/11:25:24.62           0.24139481
2019-03-03/11:25:24.65           0.24101912
2019-03-03/11:25:24.68           0.24106913
2019-03-03/11:25:24.72           0.24114607
2019-03-03/11:25:24.75           0.24113091
2019-03-03/11:25:24.78           0.24086450
2019-03-03/11:25:24.81           0.24119178
2019-03-03/11:25:24.84           0.24108322
2019-03-03/11:25:24.87           0.24097381
2019-03-03/11:25:24.90           0.24075191
2019-03-03/11:25:24.93           0.24088738
2019-03-03/11:25:24.97           0.24082617
2019-03-03/11:25:25.00           0.24073812
2019-03-03/11:25:25.03           0.24024533
2019-03-03/11:25:25.06           0.24024390
2019-03-03/11:25:25.09           0.24019295
2019-03-03/11:25:25.12           0.24008429
2019-03-03/11:25:25.15           0.23975606
2019-03-03/11:25:25.18           0.23989314
2019-03-03/11:25:25.22           0.23989983
2019-03-03/11:25:25.25           0.23990101
2019-03-03/11:25:25.28           0.23962789
2019-03-03/11:25:25.31           0.23971238
2019-03-03/11:25:25.34           0.23956073
2019-03-03/11:25:25.37           0.23955591
2019-03-03/11:25:25.40           0.23937157
2019-03-03/11:25:25.43           0.23962908
2019-03-03/11:25:25.47           0.23956536
2019-03-03/11:25:25.50           0.23956111
2019-03-03/11:25:25.53           0.23919847
2019-03-03/11:25:25.56           0.23931607
2019-03-03/11:25:25.59           0.23911588
2019-03-03/11:25:25.62           0.23891810
2019-03-03/11:25:25.65           0.23875439
2019-03-03/11:25:25.68           0.23902844
2019-03-03/11:25:25.72           0.23878424
2019-03-03/11:25:25.75           0.23867739
2019-03-03/11:25:25.78           0.23848179
2019-03-03/11:25:25.81           0.23856899
2019-03-03/11:25:25.84           0.23845141
2019-03-03/11:25:25.87           0.23829480
2019-03-03/11:25:25.90           0.23808734
2019-03-03/11:25:25.93           0.23823079
2019-03-03/11:25:25.97           0.23803110
2019-03-03/11:25:26.00           0.23808845
2019-03-03/11:25:26.03           0.23789194
2019-03-03/11:25:26.06           0.23810293
2019-03-03/11:25:26.09           0.23796070
2019-03-03/11:25:26.12           0.23780349
2019-03-03/11:25:26.15           0.23748746
2019-03-03/11:25:26.18           0.23766349
2019-03-03/11:25:26.22           0.23761608
2019-03-03/11:25:26.25           0.23752614
2019-03-03/11:25:26.28           0.23732521
2019-03-03/11:25:26.31           0.23739507
2019-03-03/11:25:26.34           0.23716001
2019-03-03/11:25:26.37           0.23710483
2019-03-03/11:25:26.40           0.23681205
2019-03-03/11:25:26.43           0.23705372
2019-03-03/11:25:26.47           0.23697797
2019-03-03/11:25:26.50           0.23667205
2019-03-03/11:25:26.53           0.23631956
2019-03-03/11:25:26.56           0.23665290
2019-03-03/11:25:26.59           0.23664603
2019-03-03/11:25:26.62           0.23662810
2019-03-03/11:25:26.65           0.23633545
2019-03-03/11:25:26.68           0.23652312
2019-03-03/11:25:26.72           0.23648256
2019-03-03/11:25:26.75           0.23630914
2019-03-03/11:25:26.78           0.23596631
2019-03-03/11:25:26.81           0.23608884
2019-03-03/11:25:26.84           0.23590478
2019-03-03/11:25:26.87           0.23582028
2019-03-03/11:25:26.90           0.23559836
2019-03-03/11:25:26.93           0.23572317
2019-03-03/11:25:26.97           0.23557926
2019-03-03/11:25:27.00           0.23549939
2019-03-03/11:25:27.03           0.23528570
2019-03-03/11:25:27.06           0.23555823
2019-03-03/11:25:27.09           0.23548043
2019-03-03/11:25:27.12           0.23532376
2019-03-03/11:25:27.15           0.23498075
2019-03-03/11:25:27.18           0.23516421
2019-03-03/11:25:27.22           0.23505111
2019-03-03/11:25:27.25           0.23481733
2019-03-03/11:25:27.28           0.23452339
2019-03-03/11:25:27.31           0.23476099
2019-03-03/11:25:27.34           0.23474733
2019-03-03/11:25:27.37           0.23456853
2019-03-03/11:25:27.40           0.23417577
2019-03-03/11:25:27.43           0.23440616
2019-03-03/11:25:27.47           0.23420805
2019-03-03/11:25:27.50           0.23409072
2019-03-03/11:25:27.53           0.23379440
2019-03-03/11:25:27.56           0.23383681
2019-03-03/11:25:27.59           0.23374106
2019-03-03/11:25:27.62           0.23375137
2019-03-03/11:25:27.65           0.23339844
2019-03-03/11:25:27.68           0.23351864
2019-03-03/11:25:27.72           0.23358251
2019-03-03/11:25:27.75           0.23348217
2019-03-03/11:25:27.78           0.23300201
2019-03-03/11:25:27.81           0.23328348
2019-03-03/11:25:27.84           0.23355917
2019-03-03/11:25:27.87           0.23338981
2019-03-03/11:25:27.90           0.23281079
2019-03-03/11:25:27.93           0.23296670
2019-03-03/11:25:27.97           0.23282658
2019-03-03/11:25:28.00           0.23276417
2019-03-03/11:25:28.03           0.23270009
2019-03-03/11:25:28.06           0.23292751
2019-03-03/11:25:28.09           0.23283140
2019-03-03/11:25:28.12           0.23282209
2019-03-03/11:25:28.15           0.23243532
2019-03-03/11:25:28.18           0.23233073
2019-03-03/11:25:28.22           0.23229419
2019-03-03/11:25:28.25           0.23236382
2019-03-03/11:25:28.28           0.23191299
2019-03-03/11:25:28.31           0.23199346
2019-03-03/11:25:28.34           0.23199457
2019-03-03/11:25:28.37           0.23189115
2019-03-03/11:25:28.40           0.23151315
2019-03-03/11:25:28.43           0.23176823
2019-03-03/11:25:28.47           0.23177446
2019-03-03/11:25:28.50           0.23158596
2019-03-03/11:25:28.53           0.23143804
2019-03-03/11:25:28.56           0.23168940
2019-03-03/11:25:28.59           0.23152338
2019-03-03/11:25:28.62           0.23140881
2019-03-03/11:25:28.65           0.23103251
2019-03-03/11:25:28.68           0.23112903
2019-03-03/11:25:28.72           0.23117718
2019-03-03/11:25:28.75           0.23120081
2019-03-03/11:25:28.78           0.23079137
2019-03-03/11:25:28.81           0.23091031
2019-03-03/11:25:28.84           0.23072429
2019-03-03/11:25:28.87           0.23053984
2019-03-03/11:25:28.90           0.23028173
2019-03-03/11:25:28.93           0.23013036
2019-03-03/11:25:28.97           0.22976675
2019-03-03/11:25:29.00           0.22971947
2019-03-03/11:25:29.03           0.22957190
2019-03-03/11:25:29.06           0.22988335
2019-03-03/11:25:29.09           0.22980773
2019-03-03/11:25:29.12           0.22973629
2019-03-03/11:25:29.15           0.22956268
2019-03-03/11:25:29.18           0.22977878
2019-03-03/11:25:29.22           0.22966823
2019-03-03/11:25:29.25           0.22961461
2019-03-03/11:25:29.28           0.22931146
2019-03-03/11:25:29.31           0.22939785
2019-03-03/11:25:29.34           0.22923768
2019-03-03/11:25:29.37           0.22915306
2019-03-03/11:25:29.40           0.22897942
2019-03-03/11:25:29.43           0.22903624
2019-03-03/11:25:29.47           0.22880281
2019-03-03/11:25:29.50           0.22862774
2019-03-03/11:25:29.53           0.22823695
2019-03-03/11:25:29.56           0.22820523
2019-03-03/11:25:29.59           0.22802909
2019-03-03/11:25:29.62           0.22797867
2019-03-03/11:25:29.65           0.22755533
2019-03-03/11:25:29.68           0.22762142
2019-03-03/11:25:29.72           0.22756753
2019-03-03/11:25:29.75           0.22739976
2019-03-03/11:25:29.78           0.22692036
2019-03-03/11:25:29.81           0.22709717
2019-03-03/11:25:29.84           0.22706654
2019-03-03/11:25:29.87           0.22683741
2019-03-03/11:25:29.90           0.22642562
2019-03-03/11:25:29.93           0.22644060
2019-03-03/11:25:29.97           0.22624301
2019-03-03/11:25:30.00           0.22607030
2019-03-03/11:25:30.03           0.22571414
2019-03-03/11:25:30.06           0.22581089
2019-03-03/11:25:30.09           0.22554492
2019-03-03/11:25:30.12           0.22535159
2019-03-03/11:25:30.15           0.22506697
2019-03-03/11:25:30.18           0.22525231
2019-03-03/11:25:30.22           0.22518452
2019-03-03/11:25:30.25           0.22497803
2019-03-03/11:25:30.28           0.22454486
2019-03-03/11:25:30.31           0.22464967
2019-03-03/11:25:30.34           0.22451397
2019-03-03/11:25:30.37           0.22429277
2019-03-03/11:25:30.40           0.22394488
2019-03-03/11:25:30.43           0.22398140
2019-03-03/11:25:30.47           0.22379383
2019-03-03/11:25:30.50           0.22349901
2019-03-03/11:25:30.53           0.22304811
2019-03-03/11:25:30.56           0.22324915
2019-03-03/11:25:30.59           0.22310671
2019-03-03/11:25:30.62           0.22308885
2019-03-03/11:25:30.65           0.22292470
2019-03-03/11:25:30.68           0.22304361
2019-03-03/11:25:30.72           0.22281477
2019-03-03/11:25:30.75           0.22268133
2019-03-03/11:25:30.78           0.22249441
2019-03-03/11:25:30.81           0.22256440
2019-03-03/11:25:30.84           0.22244138
2019-03-03/11:25:30.87           0.22234456
2019-03-03/11:25:30.90           0.22213090
2019-03-03/11:25:30.93           0.22238045
2019-03-03/11:25:30.97           0.22209815
2019-03-03/11:25:31.00           0.22185422
2019-03-03/11:25:31.03           0.22161184
2019-03-03/11:25:31.06           0.22194761
2019-03-03/11:25:31.09           0.22198242
2019-03-03/11:25:31.12           0.22181280
2019-03-03/11:25:31.15           0.22145435
2019-03-03/11:25:31.18           0.22162741
2019-03-03/11:25:31.22           0.22145155
2019-03-03/11:25:31.25           0.22128056
2019-03-03/11:25:31.28           0.22115451
2019-03-03/11:25:31.31           0.22128697
2019-03-03/11:25:31.34           0.22110483
2019-03-03/11:25:31.37           0.22085922
2019-03-03/11:25:31.40           0.22042727
2019-03-03/11:25:31.43           0.22078192
2019-03-03/11:25:31.47           0.22066966
2019-03-03/11:25:31.50           0.22041669
2019-03-03/11:25:31.53           0.22011571
2019-03-03/11:25:31.56           0.22020089
2019-03-03/11:25:31.59           0.21997996
2019-03-03/11:25:31.62           0.22005889
2019-03-03/11:25:31.65           0.21994396
2019-03-03/11:25:31.68           0.21991686
2019-03-03/11:25:31.72           0.21973911
2019-03-03/11:25:31.75           0.21960685
2019-03-03/11:25:31.78           0.21930170
2019-03-03/11:25:31.81           0.21941138
2019-03-03/11:25:31.84           0.21948118
2019-03-03/11:25:31.87           0.21957761
2019-03-03/11:25:31.90           0.21919953
2019-03-03/11:25:31.93           0.21940478
2019-03-03/11:25:31.97           0.21944772
2019-03-03/11:25:32.00           0.21912987
2019-03-03/11:25:32.03           0.21860720
2019-03-03/11:25:32.06           0.21863995
2019-03-03/11:25:32.09           0.21862734
2019-03-03/11:25:32.12           0.21858635
2019-03-03/11:25:32.15           0.21833276
2019-03-03/11:25:32.18           0.21849475
2019-03-03/11:25:32.22           0.21832915
2019-03-03/11:25:32.25           0.21815784
2019-03-03/11:25:32.28           0.21792684
2019-03-03/11:25:32.31           0.21811685
2019-03-03/11:25:32.34           0.21800594
2019-03-03/11:25:32.37           0.21790597
2019-03-03/11:25:32.40           0.21764994
2019-03-03/11:25:32.43           0.21784938
2019-03-03/11:25:32.47           0.21776086
2019-03-03/11:25:32.50           0.21778840
2019-03-03/11:25:32.53           0.21746731
2019-03-03/11:25:32.56           0.21754454
2019-03-03/11:25:32.59           0.21744025
2019-03-03/11:25:32.62           0.21733877
2019-03-03/11:25:32.65           0.21701947
2019-03-03/11:25:32.68           0.21703998
2019-03-03/11:25:32.72           0.21686716
2019-03-03/11:25:32.75           0.21676694
2019-03-03/11:25:32.78           0.21652485
2019-03-03/11:25:32.81           0.21655822
2019-03-03/11:25:32.84           0.21653748
2019-03-03/11:25:32.87           0.21652927
2019-03-03/11:25:32.90           0.21614286
2019-03-03/11:25:32.93           0.21629842
2019-03-03/11:25:32.97           0.21626533
2019-03-03/11:25:33.00           0.21625496
2019-03-03/11:25:33.03           0.21596069
2019-03-03/11:25:33.06           0.21613266
2019-03-03/11:25:33.09           0.21603548
2019-03-03/11:25:33.12           0.21588319
2019-03-03/11:25:33.15           0.21560660
2019-03-03/11:25:33.18           0.21569354
2019-03-03/11:25:33.22           0.21555788
2019-03-03/11:25:33.25           0.21546296
2019-03-03/11:25:33.28           0.21520374
2019-03-03/11:25:33.31           0.21521559
2019-03-03/11:25:33.34           0.21510069
2019-03-03/11:25:33.37           0.21519892
2019-03-03/11:25:33.40           0.21484276
2019-03-03/11:25:33.43           0.21493525
2019-03-03/11:25:33.47           0.21493829
2019-03-03/11:25:33.50           0.21469642
2019-03-03/11:25:33.53           0.21423702
2019-03-03/11:25:33.56           0.21442351
2019-03-03/11:25:33.59           0.21449566
2019-03-03/11:25:33.62           0.21457134
2019-03-03/11:25:33.65           0.21442294
2019-03-03/11:25:33.68           0.21456434
2019-03-03/11:25:33.72           0.21439359
2019-03-03/11:25:33.75           0.21404832
2019-03-03/11:25:33.78           0.21363929
2019-03-03/11:25:33.81           0.21392887
2019-03-03/11:25:33.84           0.21392771
2019-03-03/11:25:33.87           0.21383645
2019-03-03/11:25:33.90           0.21338939
2019-03-03/11:25:33.93           0.21333397
2019-03-03/11:25:33.97           0.21320145
2019-03-03/11:25:34.00           0.21303599
2019-03-03/11:25:34.03           0.21265709
2019-03-03/11:25:34.06           0.21286260
2019-03-03/11:25:34.09           0.21285870
2019-03-03/11:25:34.12           0.21270619
2019-03-03/11:25:34.15           0.21232947
2019-03-03/11:25:34.18           0.21244463
2019-03-03/11:25:34.22           0.21247352
2019-03-03/11:25:34.25           0.21248034
2019-03-03/11:25:34.28           0.21216914
2019-03-03/11:25:34.31           0.21228674
2019-03-03/11:25:34.34           0.21219506
2019-03-03/11:25:34.37           0.21212460
2019-03-03/11:25:34.40           0.21189510
2019-03-03/11:25:34.43           0.21191979
2019-03-03/11:25:34.47           0.21188777
2019-03-03/11:25:34.50           0.21187834
2019-03-03/11:25:34.53           0.21152964
2019-03-03/11:25:34.56           0.21161049
2019-03-03/11:25:34.59           0.21155654
2019-03-03/11:25:34.62           0.21156254
2019-03-03/11:25:34.65           0.21107625
2019-03-03/11:25:34.68           0.21098709
2019-03-03/11:25:34.72           0.21104230
2019-03-03/11:25:34.75           0.21111003
2019-03-03/11:25:34.78           0.21070301
2019-03-03/11:25:34.81           0.21089287
2019-03-03/11:25:34.84           0.21084070
2019-03-03/11:25:34.87           0.21056088
2019-03-03/11:25:34.90           0.21030330
2019-03-03/11:25:34.93           0.21051366
2019-03-03/11:25:34.97           0.21038840
2019-03-03/11:25:35.00           0.21037824
2019-03-03/11:25:35.03           0.21019158
2019-03-03/11:25:35.06           0.21032510
2019-03-03/11:25:35.09           0.21017045
2019-03-03/11:25:35.12           0.21013805
2019-03-03/11:25:35.15           0.20991889
2019-03-03/11:25:35.18           0.20982962
2019-03-03/11:25:35.22           0.20962616
2019-03-03/11:25:35.25           0.20957073
2019-03-03/11:25:35.28           0.20918010
2019-03-03/11:25:35.31           0.20926713
2019-03-03/11:25:35.34           0.20923154
2019-03-03/11:25:35.37           0.20904396
2019-03-03/11:25:35.40           0.20874936
2019-03-03/11:25:35.43           0.20892506
2019-03-03/11:25:35.47           0.20873228
2019-03-03/11:25:35.50           0.20853697
2019-03-03/11:25:35.53           0.20835389
2019-03-03/11:25:35.56           0.20859143
2019-03-03/11:25:35.59           0.20855165
2019-03-03/11:25:35.62           0.20856519
2019-03-03/11:25:35.65           0.20825173
2019-03-03/11:25:35.68           0.20830814
2019-03-03/11:25:35.72           0.20837475
2019-03-03/11:25:35.75           0.20831659
2019-03-03/11:25:35.78           0.20790270
2019-03-03/11:25:35.81           0.20795522
2019-03-03/11:25:35.84           0.20788012
2019-03-03/11:25:35.87           0.20781365
2019-03-03/11:25:35.90           0.20733967
2019-03-03/11:25:35.93           0.20727988
2019-03-03/11:25:35.97           0.20716731
2019-03-03/11:25:36.00           0.20712672
2019-03-03/11:25:36.03           0.20672102
2019-03-03/11:25:36.06           0.20674887
2019-03-03/11:25:36.09           0.20679633
2019-03-03/11:25:36.12           0.20669176
2019-03-03/11:25:36.15           0.20636395
2019-03-03/11:25:36.18           0.20643755
2019-03-03/11:25:36.22           0.20639859
2019-03-03/11:25:36.25           0.20647265
2019-03-03/11:25:36.28           0.20610223
2019-03-03/11:25:36.31           0.20615079
2019-03-03/11:25:36.34           0.20613133
2019-03-03/11:25:36.37           0.20587151
2019-03-03/11:25:36.40           0.20548034
2019-03-03/11:25:36.43           0.20563877
2019-03-03/11:25:36.47           0.20558019
2019-03-03/11:25:36.50           0.20541477
2019-03-03/11:25:36.53           0.20497437
2019-03-03/11:25:36.56           0.20515300
2019-03-03/11:25:36.59           0.20515444
2019-03-03/11:25:36.62           0.20500882
2019-03-03/11:25:36.65           0.20477074
2019-03-03/11:25:36.68           0.20478453
2019-03-03/11:25:36.72           0.20445676
2019-03-03/11:25:36.75           0.20449694
2019-03-03/11:25:36.78           0.20431848
2019-03-03/11:25:36.81           0.20439080
2019-03-03/11:25:36.84           0.20431164
2019-03-03/11:25:36.87           0.20425720
2019-03-03/11:25:36.90           0.20406608
2019-03-03/11:25:36.93           0.20409008
2019-03-03/11:25:36.97           0.20386276
2019-03-03/11:25:37.00           0.20372951
2019-03-03/11:25:37.03           0.20340166
2019-03-03/11:25:37.06           0.20347718
2019-03-03/11:25:37.09           0.20337066
2019-03-03/11:25:37.12           0.20326841
2019-03-03/11:25:37.15           0.20297303
2019-03-03/11:25:37.18           0.20302831
2019-03-03/11:25:37.22           0.20282448
2019-03-03/11:25:37.25           0.20276078
2019-03-03/11:25:37.28           0.20250403
2019-03-03/11:25:37.31           0.20256621
2019-03-03/11:25:37.34           0.20261618
2019-03-03/11:25:37.37           0.20268155
2019-03-03/11:25:37.40           0.20217744
2019-03-03/11:25:37.43           0.20212660
2019-03-03/11:25:37.47           0.20208145
2019-03-03/11:25:37.50           0.20199632
2019-03-03/11:25:37.53           0.20175534
2019-03-03/11:25:37.56           0.20188699
2019-03-03/11:25:37.59           0.20166685
2019-03-03/11:25:37.62           0.20146464
2019-03-03/11:25:37.65           0.20132659
2019-03-03/11:25:37.68           0.20149113
2019-03-03/11:25:37.72           0.20128417
2019-03-03/11:25:37.75           0.20108603
2019-03-03/11:25:37.78           0.20067217
2019-03-03/11:25:37.81           0.20076459
2019-03-03/11:25:37.84           0.20066232
2019-03-03/11:25:37.87           0.20044122
2019-03-03/11:25:37.90           0.20013113
2019-03-03/11:25:37.93           0.20021007
2019-03-03/11:25:37.97           0.20006184
2019-03-03/11:25:38.00           0.20007345
2019-03-03/11:25:38.03           0.19987904
2019-03-03/11:25:38.06           0.19992536
2019-03-03/11:25:38.09           0.19980120
2019-03-03/11:25:38.12           0.19978327
2019-03-03/11:25:38.15           0.19951387
2019-03-03/11:25:38.18           0.19954271
2019-03-03/11:25:38.22           0.19947476
2019-03-03/11:25:38.25           0.19942370
2019-03-03/11:25:38.28           0.19928894
2019-03-03/11:25:38.31           0.19937278
2019-03-03/11:25:38.34           0.19911184
2019-03-03/11:25:38.37           0.19893493
2019-03-03/11:25:38.40           0.19867845
2019-03-03/11:25:38.43           0.19891691
2019-03-03/11:25:38.47           0.19869322
2019-03-03/11:25:38.50           0.19853671
2019-03-03/11:25:38.53           0.19820909
2019-03-03/11:25:38.56           0.19819893
2019-03-03/11:25:38.59           0.19816055
2019-03-03/11:25:38.62           0.19801708
2019-03-03/11:25:38.65           0.19759671
2019-03-03/11:25:38.68           0.19758946
2019-03-03/11:25:38.72           0.19753892
2019-03-03/11:25:38.75           0.19749672
2019-03-03/11:25:38.78           0.19727588
2019-03-03/11:25:38.81           0.19750110
2019-03-03/11:25:38.84           0.19735772
2019-03-03/11:25:38.87           0.19723515
2019-03-03/11:25:38.90           0.19704802
2019-03-03/11:25:38.93           0.19713426
2019-03-03/11:25:38.97           0.19684315
2019-03-03/11:25:39.00           0.19671238
2019-03-03/11:25:39.03           0.19646277
2019-03-03/11:25:39.06           0.19641711
2019-03-03/11:25:39.09           0.19624462
2019-03-03/11:25:39.12           0.19591128
2019-03-03/11:25:39.15           0.19565785
2019-03-03/11:25:39.18           0.19591565
2019-03-03/11:25:39.22           0.19570017
2019-03-03/11:25:39.25           0.19564966
2019-03-03/11:25:39.28           0.19544873
2019-03-03/11:25:39.31           0.19547418
2019-03-03/11:25:39.34           0.19538207
2019-03-03/11:25:39.37           0.19538282
2019-03-03/11:25:39.40           0.19516918
2019-03-03/11:25:39.43           0.19528360
2019-03-03/11:25:39.47           0.19512834
2019-03-03/11:25:39.50           0.19510235
2019-03-03/11:25:39.53           0.19484378
2019-03-03/11:25:39.56           0.19471349
2019-03-03/11:25:39.59           0.19442908
2019-03-03/11:25:39.62           0.19432562
2019-03-03/11:25:39.65           0.19397779
2019-03-03/11:25:39.68           0.19385957
2019-03-03/11:25:39.72           0.19360656
2019-03-03/11:25:39.75           0.19351615
2019-03-03/11:25:39.78           0.19316212
2019-03-03/11:25:39.81           0.19305710
2019-03-03/11:25:39.84           0.19306297
2019-03-03/11:25:39.87           0.19309442
2019-03-03/11:25:39.90           0.19259051
2019-03-03/11:25:39.93           0.19247525
2019-03-03/11:25:39.97           0.19234501
2019-03-03/11:25:40.00           0.19239736
2019-03-03/11:25:40.03           0.19219318
2019-03-03/11:25:40.06           0.19228658
2019-03-03/11:25:40.09           0.19216083
2019-03-03/11:25:40.12           0.19193872
2019-03-03/11:25:40.15           0.19146585
2019-03-03/11:25:40.18           0.19132682
2019-03-03/11:25:40.22           0.19121786
2019-03-03/11:25:40.25           0.19094972
2019-03-03/11:25:40.28           0.19036522
2019-03-03/11:25:40.31           0.19038655
2019-03-03/11:25:40.34           0.19033711
2019-03-03/11:25:40.37           0.19021816
2019-03-03/11:25:40.40           0.18982553
2019-03-03/11:25:40.43           0.18988873
2019-03-03/11:25:40.47           0.18984247
2019-03-03/11:25:40.50           0.18970756
2019-03-03/11:25:40.53           0.18936772
2019-03-03/11:25:40.56           0.18944116
2019-03-03/11:25:40.59           0.18943106
2019-03-03/11:25:40.62           0.18932623
2019-03-03/11:25:40.65           0.18898661
2019-03-03/11:25:40.68           0.18920857
2019-03-03/11:25:40.72           0.18912572
2019-03-03/11:25:40.75           0.18890840
2019-03-03/11:25:40.78           0.18866561
2019-03-03/11:25:40.81           0.18884666
2019-03-03/11:25:40.84           0.18876290
2019-03-03/11:25:40.87           0.18866267
2019-03-03/11:25:40.90           0.18833981
2019-03-03/11:25:40.93           0.18832973
2019-03-03/11:25:40.97           0.18824887
2019-03-03/11:25:41.00           0.18811510
2019-03-03/11:25:41.03           0.18775826
2019-03-03/11:25:41.06           0.18786445
2019-03-03/11:25:41.09           0.18778919
2019-03-03/11:25:41.12           0.18779053
2019-03-03/11:25:41.15           0.18738830
2019-03-03/11:25:41.18           0.18735767
2019-03-03/11:25:41.22           0.18731669
2019-03-03/11:25:41.25           0.18711741
2019-03-03/11:25:41.28           0.18687269
2019-03-03/11:25:41.31           0.18703789
2019-03-03/11:25:41.34           0.18686120
2019-03-03/11:25:41.37           0.18681943
2019-03-03/11:25:41.40           0.18644816
2019-03-03/11:25:41.43           0.18641717
2019-03-03/11:25:41.47           0.18641674
2019-03-03/11:25:41.50           0.18637189
2019-03-03/11:25:41.53           0.18611143
2019-03-03/11:25:41.56           0.18617844
2019-03-03/11:25:41.59           0.18601246
2019-03-03/11:25:41.62           0.18587204
2019-03-03/11:25:41.65           0.18558343
2019-03-03/11:25:41.68           0.18570771
2019-03-03/11:25:41.72           0.18559441
2019-03-03/11:25:41.75           0.18550150
2019-03-03/11:25:41.78           0.18534503
2019-03-03/11:25:41.81           0.18531439
2019-03-03/11:25:41.84           0.18509543
2019-03-03/11:25:41.87           0.18501312
2019-03-03/11:25:41.90           0.18474122
2019-03-03/11:25:41.93           0.18483965
2019-03-03/11:25:41.97           0.18467217
2019-03-03/11:25:42.00           0.18450309
2019-03-03/11:25:42.03           0.18439363
2019-03-03/11:25:42.06           0.18447145
2019-03-03/11:25:42.09           0.18429314
2019-03-03/11:25:42.12           0.18412600
2019-03-03/11:25:42.15           0.18374301
2019-03-03/11:25:42.18           0.18390855
2019-03-03/11:25:42.22           0.18378288
2019-03-03/11:25:42.25           0.18349240
2019-03-03/11:25:42.28           0.18331285
2019-03-03/11:25:42.31           0.18353340
2019-03-03/11:25:42.34           0.18329456
2019-03-03/11:25:42.37           0.18300565
2019-03-03/11:25:42.40           0.18273680
2019-03-03/11:25:42.43           0.18304151
2019-03-03/11:25:42.47           0.18288803
2019-03-03/11:25:42.50           0.18266757
2019-03-03/11:25:42.53           0.18241015
2019-03-03/11:25:42.56           0.18259978
2019-03-03/11:25:42.59           0.18246760
2019-03-03/11:25:42.62           0.18223152
2019-03-03/11:25:42.65           0.18205080
2019-03-03/11:25:42.68           0.18225111
2019-03-03/11:25:42.72           0.18222528
2019-03-03/11:25:42.75           0.18212784
2019-03-03/11:25:42.78           0.18175281
2019-03-03/11:25:42.81           0.18175518
2019-03-03/11:25:42.84           0.18149599
2019-03-03/11:25:42.87           0.18133261
2019-03-03/11:25:42.90           0.18106784
2019-03-03/11:25:42.93           0.18106715
2019-03-03/11:25:42.97           0.18112942
2019-03-03/11:25:43.00           0.18110582
2019-03-03/11:25:43.03           0.18067625
2019-03-03/11:25:43.06           0.18057875
2019-03-03/11:25:43.09           0.18045964
2019-03-03/11:25:43.12           0.18052000
2019-03-03/11:25:43.15           0.18023294
2019-03-03/11:25:43.18           0.18021913
2019-03-03/11:25:43.22           0.18015031
2019-03-03/11:25:43.25           0.17997189
2019-03-03/11:25:43.28           0.17971261
2019-03-03/11:25:43.31           0.17985626
2019-03-03/11:25:43.34           0.17966214
2019-03-03/11:25:43.37           0.17945028
2019-03-03/11:25:43.40           0.17912907
2019-03-03/11:25:43.43           0.17926336
2019-03-03/11:25:43.47           0.17915113
2019-03-03/11:25:43.50           0.17910207
2019-03-03/11:25:43.53           0.17870965
2019-03-03/11:25:43.56           0.17861669
2019-03-03/11:25:43.59           0.17862413
2019-03-03/11:25:43.62           0.17848752
2019-03-03/11:25:43.65           0.17816548
2019-03-03/11:25:43.68           0.17827019
2019-03-03/11:25:43.72           0.17801513
2019-03-03/11:25:43.75           0.17788361
2019-03-03/11:25:43.78           0.17781745
2019-03-03/11:25:43.81           0.17791474
2019-03-03/11:25:43.84           0.17781315
2019-03-03/11:25:43.87           0.17789882
2019-03-03/11:25:43.90           0.17758923
2019-03-03/11:25:43.93           0.17742937
2019-03-03/11:25:43.97           0.17714830
2019-03-03/11:25:44.00           0.17693302
2019-03-03/11:25:44.03           0.17665613
2019-03-03/11:25:44.06           0.17669275
2019-03-03/11:25:44.09           0.17663454
2019-03-03/11:25:44.12           0.17653996
2019-03-03/11:25:44.15           0.17618759
2019-03-03/11:25:44.18           0.17626944
2019-03-03/11:25:44.22           0.17619706
2019-03-03/11:25:44.25           0.17605962
2019-03-03/11:25:44.28           0.17577096
2019-03-03/11:25:44.31           0.17600475
2019-03-03/11:25:44.34           0.17609076
2019-03-03/11:25:44.37           0.17601172
2019-03-03/11:25:44.40           0.17555945
2019-03-03/11:25:44.43           0.17540639
2019-03-03/11:25:44.47           0.17546466
2019-03-03/11:25:44.50           0.17546895
2019-03-03/11:25:44.53           0.17507766
2019-03-03/11:25:44.56           0.17508692
2019-03-03/11:25:44.59           0.17488406
2019-03-03/11:25:44.62           0.17467382
2019-03-03/11:25:44.65           0.17447697
2019-03-03/11:25:44.68           0.17461113
2019-03-03/11:25:44.72           0.17435613
2019-03-03/11:25:44.75           0.17428869
2019-03-03/11:25:44.78           0.17408420
2019-03-03/11:25:44.81           0.17404950
2019-03-03/11:25:44.84           0.17374198
2019-03-03/11:25:44.87           0.17350801
2019-03-03/11:25:44.90           0.17317297
2019-03-03/11:25:44.93           0.17316053
2019-03-03/11:25:44.97           0.17306224
2019-03-03/11:25:45.00           0.17294554
2019-03-03/11:25:45.03           0.17275775
2019-03-03/11:25:45.06           0.17294044
2019-03-03/11:25:45.09           0.17285383
2019-03-03/11:25:45.12           0.17276907
2019-03-03/11:25:45.15           0.17243094
2019-03-03/11:25:45.18           0.17241873
2019-03-03/11:25:45.22           0.17232561
2019-03-03/11:25:45.25           0.17213473
2019-03-03/11:25:45.28           0.17174863
2019-03-03/11:25:45.31           0.17186481
2019-03-03/11:25:45.34           0.17198301
2019-03-03/11:25:45.37           0.17199289
2019-03-03/11:25:45.40           0.17159286
2019-03-03/11:25:45.43           0.17141014
2019-03-03/11:25:45.47           0.17118123
2019-03-03/11:25:45.50           0.17098864
2019-03-03/11:25:45.53           0.17067318
2019-03-03/11:25:45.56           0.17090502
2019-03-03/11:25:45.59           0.17081925
2019-03-03/11:25:45.62           0.17067871
2019-03-03/11:25:45.65           0.17045218
2019-03-03/11:25:45.68           0.17049092
2019-03-03/11:25:45.72           0.17037656
2019-03-03/11:25:45.75           0.17030398
2019-03-03/11:25:45.78           0.17002775
2019-03-03/11:25:45.81           0.17013267
2019-03-03/11:25:45.84           0.17017690
2019-03-03/11:25:45.87           0.17000884
2019-03-03/11:25:45.90           0.16967121
2019-03-03/11:25:45.93           0.16980957
2019-03-03/11:25:45.97           0.16962410
2019-03-03/11:25:46.00           0.16934250
2019-03-03/11:25:46.03           0.16890186
2019-03-03/11:25:46.06           0.16885309
2019-03-03/11:25:46.09           0.16872272
2019-03-03/11:25:46.12           0.16854589
2019-03-03/11:25:46.15           0.16818943
2019-03-03/11:25:46.18           0.16818326
2019-03-03/11:25:46.22           0.16796728
2019-03-03/11:25:46.25           0.16778082
2019-03-03/11:25:46.28           0.16755908
2019-03-03/11:25:46.31           0.16770011
2019-03-03/11:25:46.34           0.16785307
2019-03-03/11:25:46.37           0.16788989
2019-03-03/11:25:46.40           0.16755267
2019-03-03/11:25:46.43           0.16764183
2019-03-03/11:25:46.47           0.16750720
2019-03-03/11:25:46.50           0.16743575
2019-03-03/11:25:46.53           0.16709439
2019-03-03/11:25:46.56           0.16705244
2019-03-03/11:25:46.59           0.16689022
2019-03-03/11:25:46.62           0.16664304
2019-03-03/11:25:46.65           0.16631121
2019-03-03/11:25:46.68           0.16642711
2019-03-03/11:25:46.72           0.16634199
2019-03-03/11:25:46.75           0.16610898
2019-03-03/11:25:46.78           0.16582391
2019-03-03/11:25:46.81           0.16580174
2019-03-03/11:25:46.84           0.16567830
2019-03-03/11:25:46.87           0.16568983
2019-03-03/11:25:46.90           0.16530139
2019-03-03/11:25:46.93           0.16519691
2019-03-03/11:25:46.97           0.16506797
2019-03-03/11:25:47.00           0.16513404
2019-03-03/11:25:47.03           0.16500364
2019-03-03/11:25:47.06           0.16493208
2019-03-03/11:25:47.09           0.16470908
2019-03-03/11:25:47.12           0.16454500
2019-03-03/11:25:47.15           0.16440283
2019-03-03/11:25:47.18           0.16437552
2019-03-03/11:25:47.22           0.16418766
2019-03-03/11:25:47.25           0.16420260
2019-03-03/11:25:47.28           0.16386728
2019-03-03/11:25:47.31           0.16388313
2019-03-03/11:25:47.34           0.16380412
2019-03-03/11:25:47.37           0.16351540
2019-03-03/11:25:47.40           0.16302305
2019-03-03/11:25:47.43           0.16298534
2019-03-03/11:25:47.47           0.16290885
2019-03-03/11:25:47.50           0.16289418
2019-03-03/11:25:47.53           0.16264509
2019-03-03/11:25:47.56           0.16278809
2019-03-03/11:25:47.59           0.16273907
2019-03-03/11:25:47.62           0.16263559
2019-03-03/11:25:47.65           0.16229192
2019-03-03/11:25:47.68           0.16225013
2019-03-03/11:25:47.72           0.16212024
2019-03-03/11:25:47.75           0.16200079
2019-03-03/11:25:47.78           0.16166002
2019-03-03/11:25:47.81           0.16165248
2019-03-03/11:25:47.84           0.16169523
2019-03-03/11:25:47.87           0.16154690
2019-03-03/11:25:47.90           0.16117488
2019-03-03/11:25:47.93           0.16123242
2019-03-03/11:25:47.97           0.16105049
2019-03-03/11:25:48.00           0.16081074
2019-03-03/11:25:48.03           0.16056145
2019-03-03/11:25:48.06           0.16070983
2019-03-03/11:25:48.09           0.16056504
2019-03-03/11:25:48.12           0.16040502
2019-03-03/11:25:48.15           0.16007089
2019-03-03/11:25:48.18           0.16005739
2019-03-03/11:25:48.22           0.16003059
2019-03-03/11:25:48.25           0.15998998
2019-03-03/11:25:48.28           0.15969506
2019-03-03/11:25:48.31           0.15962535
2019-03-03/11:25:48.34           0.15945632
2019-03-03/11:25:48.37           0.15947878
2019-03-03/11:25:48.40           0.15925725
2019-03-03/11:25:48.43           0.15922049
2019-03-03/11:25:48.47           0.15915260
2019-03-03/11:25:48.50           0.15899257
2019-03-03/11:25:48.53           0.15859078
2019-03-03/11:25:48.56           0.15866725
2019-03-03/11:25:48.59           0.15846819
2019-03-03/11:25:48.62           0.15828860
2019-03-03/11:25:48.65           0.15808618
2019-03-03/11:25:48.68           0.15817879
2019-03-03/11:25:48.72           0.15802632
2019-03-03/11:25:48.75           0.15777787
2019-03-03/11:25:48.78           0.15740115
2019-03-03/11:25:48.81           0.15740635
2019-03-03/11:25:48.84           0.15731288
2019-03-03/11:25:48.87           0.15713922
2019-03-03/11:25:48.90           0.15688186
2019-03-03/11:25:48.93           0.15695113
2019-03-03/11:25:48.97           0.15690323
2019-03-03/11:25:49.00           0.15678894
2019-03-03/11:25:49.03           0.15644074
2019-03-03/11:25:49.06           0.15645883
2019-03-03/11:25:49.09           0.15625929
2019-03-03/11:25:49.12           0.15617662
2019-03-03/11:25:49.15           0.15600274
2019-03-03/11:25:49.18           0.15597530
2019-03-03/11:25:49.22           0.15576853
2019-03-03/11:25:49.25           0.15549168
2019-03-03/11:25:49.28           0.15521100
2019-03-03/11:25:49.31           0.15528931
2019-03-03/11:25:49.34           0.15500232
2019-03-03/11:25:49.37           0.15490572
2019-03-03/11:25:49.40           0.15463288
2019-03-03/11:25:49.43           0.15459808
2019-03-03/11:25:49.47           0.15456084
2019-03-03/11:25:49.50           0.15452690
2019-03-03/11:25:49.53           0.15422712
2019-03-03/11:25:49.56           0.15406759
2019-03-03/11:25:49.59           0.15391535
2019-03-03/11:25:49.62           0.15382280
2019-03-03/11:25:49.65           0.15344538
2019-03-03/11:25:49.68           0.15340067
2019-03-03/11:25:49.72           0.15323015
2019-03-03/11:25:49.75           0.15309446
2019-03-03/11:25:49.78           0.15268377
2019-03-03/11:25:49.81           0.15246032
2019-03-03/11:25:49.84           0.15218521
2019-03-03/11:25:49.87           0.15200357
2019-03-03/11:25:49.90           0.15167014
2019-03-03/11:25:49.93           0.15168781
2019-03-03/11:25:49.97           0.15154904
2019-03-03/11:25:50.00           0.15140609
2019-03-03/11:25:50.03           0.15118258
2019-03-03/11:25:50.06           0.15114446
2019-03-03/11:25:50.09           0.15088281
2019-03-03/11:25:50.12           0.15073418
2019-03-03/11:25:50.15           0.15049097
2019-03-03/11:25:50.18           0.15047536
2019-03-03/11:25:50.22           0.15033223
2019-03-03/11:25:50.25           0.15008808
2019-03-03/11:25:50.28           0.14979030
2019-03-03/11:25:50.31           0.14988977
2019-03-03/11:25:50.34           0.14970871
2019-03-03/11:25:50.37           0.14946918
2019-03-03/11:25:50.40           0.14905976
2019-03-03/11:25:50.43           0.14888770
2019-03-03/11:25:50.47           0.14863730
2019-03-03/11:25:50.50           0.14846786
2019-03-03/11:25:50.53           0.14812043
2019-03-03/11:25:50.56           0.14804833
2019-03-03/11:25:50.59           0.14793937
2019-03-03/11:25:50.62           0.14782894
2019-03-03/11:25:50.65           0.14758405
2019-03-03/11:25:50.68           0.14763885
2019-03-03/11:25:50.72           0.14758388
2019-03-03/11:25:50.75           0.14739273
2019-03-03/11:25:50.78           0.14697380
2019-03-03/11:25:50.81           0.14703912
2019-03-03/11:25:50.84           0.14696900
2019-03-03/11:25:50.87           0.14683740
2019-03-03/11:25:50.90           0.14671724
2019-03-03/11:25:50.93           0.14686441
2019-03-03/11:25:50.97           0.14661595
2019-03-03/11:25:51.00           0.14638771
2019-03-03/11:25:51.03           0.14603774
2019-03-03/11:25:51.06           0.14601024
2019-03-03/11:25:51.09           0.14594677
2019-03-03/11:25:51.12           0.14565435
2019-03-03/11:25:51.15           0.14528020
2019-03-03/11:25:51.18           0.14540278
2019-03-03/11:25:51.22           0.14539254
2019-03-03/11:25:51.25           0.14540764
2019-03-03/11:25:51.28           0.14508159
2019-03-03/11:25:51.31           0.14498417
2019-03-03/11:25:51.34           0.14481956
2019-03-03/11:25:51.37           0.14463339
2019-03-03/11:25:51.40           0.14429529
2019-03-03/11:25:51.43           0.14425060
2019-03-03/11:25:51.47           0.14423496
2019-03-03/11:25:51.50           0.14413642
2019-03-03/11:25:51.53           0.14378934
2019-03-03/11:25:51.56           0.14383275
2019-03-03/11:25:51.59           0.14366468
2019-03-03/11:25:51.62           0.14357737
2019-03-03/11:25:51.65           0.14339389
2019-03-03/11:25:51.68           0.14317542
2019-03-03/11:25:51.72           0.14287311
2019-03-03/11:25:51.75           0.14284111
2019-03-03/11:25:51.78           0.14262141
2019-03-03/11:25:51.81           0.14259859
2019-03-03/11:25:51.84           0.14244768
2019-03-03/11:25:51.87           0.14227325
2019-03-03/11:25:51.90           0.14207465
2019-03-03/11:25:51.93           0.14212941
2019-03-03/11:25:51.97           0.14193613
2019-03-03/11:25:52.00           0.14180879
2019-03-03/11:25:52.03           0.14160870
2019-03-03/11:25:52.06           0.14159302
2019-03-03/11:25:52.09           0.14132691
2019-03-03/11:25:52.12           0.14116781
2019-03-03/11:25:52.15           0.14088226
2019-03-03/11:25:52.18           0.14088720
2019-03-03/11:25:52.22           0.14085423
2019-03-03/11:25:52.25           0.14066489
2019-03-03/11:25:52.28           0.14040052
2019-03-03/11:25:52.31           0.14045977
2019-03-03/11:25:52.34           0.14018702
2019-03-03/11:25:52.37           0.14002433
2019-03-03/11:25:52.40           0.13975580
2019-03-03/11:25:52.43           0.13968510
2019-03-03/11:25:52.47           0.13953950
2019-03-03/11:25:52.50           0.13928613
2019-03-03/11:25:52.53           0.13887644
2019-03-03/11:25:52.56           0.13886486
2019-03-03/11:25:52.59           0.13873347
2019-03-03/11:25:52.62           0.13870028
2019-03-03/11:25:52.65           0.13849818
2019-03-03/11:25:52.68           0.13841770
2019-03-03/11:25:52.72           0.13830073
2019-03-03/11:25:52.75           0.13823011
2019-03-03/11:25:52.78           0.13792926
2019-03-03/11:25:52.81           0.13786758
2019-03-03/11:25:52.84           0.13778245
2019-03-03/11:25:52.87           0.13777307
2019-03-03/11:25:52.90           0.13758691
2019-03-03/11:25:52.93           0.13742122
2019-03-03/11:25:52.97           0.13712355
2019-03-03/11:25:53.00           0.13708327
2019-03-03/11:25:53.03           0.13681094
2019-03-03/11:25:53.06           0.13674705
2019-03-03/11:25:53.09           0.13651123
2019-03-03/11:25:53.12           0.13626625
2019-03-03/11:25:53.15           0.13599543
2019-03-03/11:25:53.18           0.13600123
2019-03-03/11:25:53.22           0.13591201
2019-03-03/11:25:53.25           0.13582911
2019-03-03/11:25:53.28           0.13547220
2019-03-03/11:25:53.31           0.13539828
2019-03-03/11:25:53.34           0.13527708
2019-03-03/11:25:53.37           0.13519238
2019-03-03/11:25:53.40           0.13492088
2019-03-03/11:25:53.43           0.13482773
2019-03-03/11:25:53.47           0.13481213
2019-03-03/11:25:53.50           0.13477623
2019-03-03/11:25:53.53           0.13442086
2019-03-03/11:25:53.56           0.13437606
2019-03-03/11:25:53.59           0.13412846
2019-03-03/11:25:53.62           0.13393888
2019-03-03/11:25:53.65           0.13373859
2019-03-03/11:25:53.68           0.13374250
2019-03-03/11:25:53.72           0.13355320
2019-03-03/11:25:53.75           0.13322993
2019-03-03/11:25:53.78           0.13286490
2019-03-03/11:25:53.81           0.13294727
2019-03-03/11:25:53.84           0.13289567
2019-03-03/11:25:53.87           0.13281950
2019-03-03/11:25:53.90           0.13244253
2019-03-03/11:25:53.93           0.13239530
2019-03-03/11:25:53.97           0.13244125
2019-03-03/11:25:54.00           0.13230775
2019-03-03/11:25:54.03           0.13207641
2019-03-03/11:25:54.06           0.13210584
2019-03-03/11:25:54.09           0.13192767
2019-03-03/11:25:54.12           0.13187484
2019-03-03/11:25:54.15           0.13153362
2019-03-03/11:25:54.18           0.13136860
2019-03-03/11:25:54.22           0.13131050
2019-03-03/11:25:54.25           0.13121361
2019-03-03/11:25:54.28           0.13088464
2019-03-03/11:25:54.31           0.13084731
2019-03-03/11:25:54.34           0.13061067
2019-03-03/11:25:54.37           0.13038715
2019-03-03/11:25:54.40           0.13012965
2019-03-03/11:25:54.43           0.13015837
2019-03-03/11:25:54.47           0.13004493
2019-03-03/11:25:54.50           0.12992995
2019-03-03/11:25:54.53           0.12969347
2019-03-03/11:25:54.56           0.12966528
2019-03-03/11:25:54.59           0.12958851
2019-03-03/11:25:54.62           0.12956032
2019-03-03/11:25:54.65           0.12925355
2019-03-03/11:25:54.68           0.12915199
2019-03-03/11:25:54.72           0.12900673
2019-03-03/11:25:54.75           0.12900940
2019-03-03/11:25:54.78           0.12877025
2019-03-03/11:25:54.81           0.12860291
2019-03-03/11:25:54.84           0.12838822
2019-03-03/11:25:54.87           0.12824653
2019-03-03/11:25:54.90           0.12799122
2019-03-03/11:25:54.93           0.12802265
2019-03-03/11:25:54.97           0.12792326
2019-03-03/11:25:55.00           0.12773609
2019-03-03/11:25:55.03           0.12735961
2019-03-03/11:25:55.06           0.12718848
2019-03-03/11:25:55.09           0.12696261
2019-03-03/11:25:55.12           0.12678007
2019-03-03/11:25:55.15           0.12663036
2019-03-03/11:25:55.18           0.12649853
2019-03-03/11:25:55.22           0.12630710
2019-03-03/11:25:55.25           0.12622878
2019-03-03/11:25:55.28           0.12613428
2019-03-03/11:25:55.31           0.12603483
2019-03-03/11:25:55.34           0.12595380
2019-03-03/11:25:55.37           0.12585252
2019-03-03/11:25:55.40           0.12575582
2019-03-03/11:25:55.43           0.12552276
2019-03-03/11:25:55.47           0.12529589
2019-03-03/11:25:55.50           0.12508985
2019-03-03/11:25:55.53           0.12491368
2019-03-03/11:25:55.56           0.12473681
2019-03-03/11:25:55.59           0.12455717
2019-03-03/11:25:55.62           0.12450093
2019-03-03/11:25:55.65           0.12430111
2019-03-03/11:25:55.68           0.12402233
2019-03-03/11:25:55.72           0.12400050
2019-03-03/11:25:55.75           0.12380427
2019-03-03/11:25:55.78           0.12353131
2019-03-03/11:25:55.81           0.12347716
2019-03-03/11:25:55.84           0.12334058
2019-03-03/11:25:55.87           0.12311263
2019-03-03/11:25:55.90           0.12303816
2019-03-03/11:25:55.93           0.12304046
2019-03-03/11:25:55.97           0.12280810
2019-03-03/11:25:56.00           0.12258331
2019-03-03/11:25:56.03           0.12248765
2019-03-03/11:25:56.06           0.12241073
2019-03-03/11:25:56.09           0.12234456
2019-03-03/11:25:56.12           0.12220907
2019-03-03/11:25:56.15           0.12190759
2019-03-03/11:25:56.18           0.12161670
2019-03-03/11:25:56.22           0.12154813
2019-03-03/11:25:56.25           0.12132987
2019-03-03/11:25:56.28           0.12114075
2019-03-03/11:25:56.31           0.12084048
2019-03-03/11:25:56.34           0.12091943
2019-03-03/11:25:56.37           0.12073126
2019-03-03/11:25:56.40           0.12047181
2019-03-03/11:25:56.43           0.12024010
2019-03-03/11:25:56.47           0.12022790
2019-03-03/11:25:56.50           0.12007483
2019-03-03/11:25:56.53           0.12005415
2019-03-03/11:25:56.56           0.11984472
2019-03-03/11:25:56.59           0.11982729
2019-03-03/11:25:56.62           0.11970474
2019-03-03/11:25:56.65           0.11954919
2019-03-03/11:25:56.68           0.11925318
2019-03-03/11:25:56.72           0.11920326
2019-03-03/11:25:56.75           0.11918129
2019-03-03/11:25:56.78           0.11911238
2019-03-03/11:25:56.81           0.11874402
2019-03-03/11:25:56.84           0.11864918
2019-03-03/11:25:56.87           0.11846075
2019-03-03/11:25:56.90           0.11819673
2019-03-03/11:25:56.93           0.11791974
2019-03-03/11:25:56.97           0.11777569
2019-03-03/11:25:57.00           0.11755328
2019-03-03/11:25:57.03           0.11745037
2019-03-03/11:25:57.06           0.11719576
2019-03-03/11:25:57.09           0.11721507
2019-03-03/11:25:57.12           0.11707499
2019-03-03/11:25:57.15           0.11698840
2019-03-03/11:25:57.18           0.11676963
2019-03-03/11:25:57.22           0.11666912
2019-03-03/11:25:57.25           0.11648476
2019-03-03/11:25:57.28           0.11629980
2019-03-03/11:25:57.31           0.11596126
2019-03-03/11:25:57.34           0.11581633
2019-03-03/11:25:57.37           0.11566229
2019-03-03/11:25:57.40           0.11543144
2019-03-03/11:25:57.43           0.11502963
2019-03-03/11:25:57.47           0.11510359
2019-03-03/11:25:57.50           0.11510321
2019-03-03/11:25:57.53           0.11488674
2019-03-03/11:25:57.56           0.11448640
2019-03-03/11:25:57.59           0.11450656
2019-03-03/11:25:57.62           0.11445829
2019-03-03/11:25:57.65           0.11441013
2019-03-03/11:25:57.68           0.11401695
2019-03-03/11:25:57.72           0.11382344
2019-03-03/11:25:57.75           0.11368854
2019-03-03/11:25:57.78           0.11346851
2019-03-03/11:25:57.81           0.11322043
2019-03-03/11:25:57.84           0.11336880
2019-03-03/11:25:57.87           0.11321004
2019-03-03/11:25:57.90           0.11292447
2019-03-03/11:25:57.93           0.11260932
2019-03-03/11:25:57.97           0.11261169
2019-03-03/11:25:58.00           0.11251922
2019-03-03/11:25:58.03           0.11232363
2019-03-03/11:25:58.06           0.11202932
2019-03-03/11:25:58.09           0.11195460
2019-03-03/11:25:58.12           0.11178785
2019-03-03/11:25:58.15           0.11163494
2019-03-03/11:25:58.18           0.11135903
2019-03-03/11:25:58.22           0.11126359
2019-03-03/11:25:58.25           0.11107048
2019-03-03/11:25:58.28           0.11090384
2019-03-03/11:25:58.31           0.11066177
2019-03-03/11:25:58.34           0.11052926
2019-03-03/11:25:58.37           0.11033117
2019-03-03/11:25:58.40           0.11026872
2019-03-03/11:25:58.43           0.11000388
2019-03-03/11:25:58.47           0.10992412
2019-03-03/11:25:58.50           0.10979046
2019-03-03/11:25:58.53           0.10963968
2019-03-03/11:25:58.56           0.10947331
2019-03-03/11:25:58.59           0.10939530
2019-03-03/11:25:58.62           0.10925186
2019-03-03/11:25:58.65           0.10914250
2019-03-03/11:25:58.68           0.10883797
2019-03-03/11:25:58.72           0.10888314
2019-03-03/11:25:58.75           0.10875296
2019-03-03/11:25:58.78           0.10847018
2019-03-03/11:25:58.81           0.10812064
2019-03-03/11:25:58.84           0.10810903
2019-03-03/11:25:58.87           0.10795590
2019-03-03/11:25:58.90           0.10769569
2019-03-03/11:25:58.93           0.10745286
2019-03-03/11:25:58.97           0.10738027
2019-03-03/11:25:59.00           0.10725664
2019-03-03/11:25:59.03           0.10713791
2019-03-03/11:25:59.06           0.10665590
2019-03-03/11:25:59.09           0.10671635
2019-03-03/11:25:59.12           0.10671964
2019-03-03/11:25:59.15           0.10655017
2019-03-03/11:25:59.18           0.10632636
2019-03-03/11:25:59.22           0.10615976
2019-03-03/11:25:59.25           0.10584364
2019-03-03/11:25:59.28           0.10569107
2019-03-03/11:25:59.31           0.10544692
2019-03-03/11:25:59.34           0.10538869
2019-03-03/11:25:59.37           0.10535347
2019-03-03/11:25:59.40           0.10514817
2019-03-03/11:25:59.43           0.10478918
2019-03-03/11:25:59.47           0.10475504
2019-03-03/11:25:59.50           0.10451416
2019-03-03/11:25:59.53           0.10412938
2019-03-03/11:25:59.56           0.10378878
2019-03-03/11:25:59.59           0.10376908
2019-03-03/11:25:59.62           0.10353203
2019-03-03/11:25:59.65           0.10343849
2019-03-03/11:25:59.68           0.10328812
2019-03-03/11:25:59.72           0.10326784
2019-03-03/11:25:59.75           0.10312121
2019-03-03/11:25:59.78           0.10277518
2019-03-03/11:25:59.81           0.10246186
2019-03-03/11:25:59.84           0.10242122
2019-03-03/11:25:59.87           0.10214806
2019-03-03/11:25:59.90           0.10197548
2019-03-03/11:25:59.93           0.10170374
2019-03-03/11:25:59.97           0.10161981
2019-03-03/11:26:00.00           0.10145176
2019-03-03/11:26:00.03           0.10117595
2019-03-03/11:26:00.06           0.10085219
2019-03-03/11:26:00.09           0.10065005
2019-03-03/11:26:00.12           0.10036824
2019-03-03/11:26:00.15           0.10021652
2019-03-03/11:26:00.18           0.10003367
2019-03-03/11:26:00.22          0.099995326
2019-03-03/11:26:00.25          0.099796095
2019-03-03/11:26:00.28          0.099743272
2019-03-03/11:26:00.31          0.099408108
2019-03-03/11:26:00.34          0.099102277
2019-03-03/11:26:00.37          0.098947993
2019-03-03/11:26:00.40          0.098869137
2019-03-03/11:26:00.43          0.098526497
2019-03-03/11:26:00.47          0.098376289
2019-03-03/11:26:00.50          0.098175075
2019-03-03/11:26:00.53          0.098060198
2019-03-03/11:26:00.56          0.097855590
2019-03-03/11:26:00.59          0.097844823
2019-03-03/11:26:00.62          0.097800825
2019-03-03/11:26:00.65          0.097580206
2019-03-03/11:26:00.68          0.097242446
2019-03-03/11:26:00.72          0.097104306
2019-03-03/11:26:00.75          0.096806154
2019-03-03/11:26:00.78          0.096673783
2019-03-03/11:26:00.81          0.096482501
2019-03-03/11:26:00.84          0.096380709
2019-03-03/11:26:00.87          0.096349370
2019-03-03/11:26:00.90          0.096289332
2019-03-03/11:26:00.93          0.095904871
2019-03-03/11:26:00.97          0.095651344
2019-03-03/11:26:01.00          0.095386225
2019-03-03/11:26:01.03          0.095284472
2019-03-03/11:26:01.06          0.095082989
2019-03-03/11:26:01.09          0.095013210
2019-03-03/11:26:01.12          0.094830164
2019-03-03/11:26:01.15          0.094694683
2019-03-03/11:26:01.18          0.094460276
2019-03-03/11:26:01.22          0.094288448
2019-03-03/11:26:01.25          0.094106699
2019-03-03/11:26:01.28          0.094028175
2019-03-03/11:26:01.31          0.093749126
2019-03-03/11:26:01.34          0.093653884
2019-03-03/11:26:01.37          0.093446296
2019-03-03/11:26:01.40          0.093373611
2019-03-03/11:26:01.43          0.093129815
2019-03-03/11:26:01.47          0.092912602
2019-03-03/11:26:01.50          0.092745601
2019-03-03/11:26:01.53          0.092521467
2019-03-03/11:26:01.56          0.092278549
2019-03-03/11:26:01.59          0.092243954
2019-03-03/11:26:01.62          0.092048096
2019-03-03/11:26:01.65          0.092009140
2019-03-03/11:26:01.68          0.091809339
2019-03-03/11:26:01.72          0.091719802
2019-03-03/11:26:01.75          0.091628441
2019-03-03/11:26:01.78          0.091452567
2019-03-03/11:26:01.81          0.091342091
2019-03-03/11:26:01.84          0.091296195
2019-03-03/11:26:01.87          0.091054423
2019-03-03/11:26:01.90          0.090849891
2019-03-03/11:26:01.93          0.090578570
2019-03-03/11:26:01.97          0.090323177
2019-03-03/11:26:02.00          0.089995234
2019-03-03/11:26:02.03          0.089960647
2019-03-03/11:26:02.06          0.089823422
2019-03-03/11:26:02.09          0.089680631
2019-03-03/11:26:02.12          0.089434227
2019-03-03/11:26:02.15          0.089184501
2019-03-03/11:26:02.18          0.088925538
2019-03-03/11:26:02.22          0.089039690
2019-03-03/11:26:02.25          0.088901969
2019-03-03/11:26:02.28          0.088660569
2019-03-03/11:26:02.31          0.088422879
2019-03-03/11:26:02.34          0.088414335
2019-03-03/11:26:02.37          0.088135995
2019-03-03/11:26:02.40          0.087950283
2019-03-03/11:26:02.43          0.087838060
2019-03-03/11:26:02.47          0.087787192
2019-03-03/11:26:02.50          0.087623341
2019-03-03/11:26:02.53          0.087452921
2019-03-03/11:26:02.56          0.087228749
2019-03-03/11:26:02.59          0.087093662
2019-03-03/11:26:02.62          0.086827287
2019-03-03/11:26:02.65          0.086703976
2019-03-03/11:26:02.68          0.086456141
2019-03-03/11:26:02.72          0.086283030
2019-03-03/11:26:02.75          0.086049871
2019-03-03/11:26:02.78          0.085881179
2019-03-03/11:26:02.81          0.085761257
2019-03-03/11:26:02.84          0.085711449
2019-03-03/11:26:02.87          0.085469914
2019-03-03/11:26:02.90          0.085366130
2019-03-03/11:26:02.93          0.085315307
2019-03-03/11:26:02.97          0.085247628
2019-03-03/11:26:03.00          0.084922025
2019-03-03/11:26:03.03          0.084767478
2019-03-03/11:26:03.06          0.084388809
2019-03-03/11:26:03.09          0.084241416
2019-03-03/11:26:03.12          0.084114934
2019-03-03/11:26:03.15          0.083835480
2019-03-03/11:26:03.18          0.083584460
2019-03-03/11:26:03.22          0.083574993
2019-03-03/11:26:03.25          0.083469622
2019-03-03/11:26:03.28          0.083253044
2019-03-03/11:26:03.31          0.082967263
2019-03-03/11:26:03.34          0.082913612
2019-03-03/11:26:03.37          0.082683612
2019-03-03/11:26:03.40          0.082465970
2019-03-03/11:26:03.43          0.082283893
2019-03-03/11:26:03.47          0.082191063
2019-03-03/11:26:03.50          0.082125899
2019-03-03/11:26:03.53          0.081957726
2019-03-03/11:26:03.56          0.081615809
2019-03-03/11:26:03.59          0.081579248
2019-03-03/11:26:03.62          0.081293879
2019-03-03/11:26:03.65          0.081119496
2019-03-03/11:26:03.68          0.080875000
2019-03-03/11:26:03.72          0.080880458
2019-03-03/11:26:03.75          0.080899510
2019-03-03/11:26:03.78          0.080563608
2019-03-03/11:26:03.81          0.080242395
2019-03-03/11:26:03.84          0.080097049
2019-03-03/11:26:03.87          0.079962462
2019-03-03/11:26:03.90          0.079846704
2019-03-03/11:26:03.93          0.079469129
2019-03-03/11:26:03.97          0.079402690
2019-03-03/11:26:04.00          0.079238713
2019-03-03/11:26:04.03          0.079058416
2019-03-03/11:26:04.06          0.078700676
2019-03-03/11:26:04.09          0.078544966
2019-03-03/11:26:04.12          0.078344692
2019-03-03/11:26:04.15          0.078157975
2019-03-03/11:26:04.18          0.078050434
2019-03-03/11:26:04.22          0.078009420
2019-03-03/11:26:04.25          0.077856313
2019-03-03/11:26:04.28          0.077665717
2019-03-03/11:26:04.31          0.077487823
2019-03-03/11:26:04.34          0.077388233
2019-03-03/11:26:04.37          0.077052441
2019-03-03/11:26:04.40          0.076844112
2019-03-03/11:26:04.43          0.076689916
2019-03-03/11:26:04.47          0.076609764
2019-03-03/11:26:04.50          0.076386534
2019-03-03/11:26:04.53          0.076121319
2019-03-03/11:26:04.56          0.075866462
2019-03-03/11:26:04.59          0.075902628
2019-03-03/11:26:04.62          0.075720886
2019-03-03/11:26:04.65          0.075409228
2019-03-03/11:26:04.68          0.075120502
2019-03-03/11:26:04.72          0.075029671
2019-03-03/11:26:04.75          0.074784154
2019-03-03/11:26:04.78          0.074552558
2019-03-03/11:26:04.81          0.074410089
2019-03-03/11:26:04.84          0.074414258
2019-03-03/11:26:04.87          0.074262879
2019-03-03/11:26:04.90          0.074132063
2019-03-03/11:26:04.93          0.073936963
2019-03-03/11:26:04.97          0.073795748
2019-03-03/11:26:05.00          0.073643078
2019-03-03/11:26:05.03          0.073478683
2019-03-03/11:26:05.06          0.073043222
2019-03-03/11:26:05.09          0.072856317
2019-03-03/11:26:05.12          0.072734742
2019-03-03/11:26:05.15          0.072607756
2019-03-03/11:26:05.18          0.072472529
2019-03-03/11:26:05.22          0.072415317
2019-03-03/11:26:05.25          0.072151437
2019-03-03/11:26:05.28          0.071990959
2019-03-03/11:26:05.31          0.071839476
2019-03-03/11:26:05.34          0.071774291
2019-03-03/11:26:05.37          0.071565987
2019-03-03/11:26:05.40          0.071402585
2019-03-03/11:26:05.43          0.071192057
2019-03-03/11:26:05.47          0.071092950
2019-03-03/11:26:05.50          0.070945391
2019-03-03/11:26:05.53          0.070870590
2019-03-03/11:26:05.56          0.070688072
2019-03-03/11:26:05.59          0.070480447
2019-03-03/11:26:05.62          0.070117256
2019-03-03/11:26:05.65          0.069958943
2019-03-03/11:26:05.68          0.069866598
2019-03-03/11:26:05.72          0.069687914
2019-03-03/11:26:05.75          0.069501854
2019-03-03/11:26:05.78          0.069390173
2019-03-03/11:26:05.81          0.069109969
2019-03-03/11:26:05.84          0.068900449
2019-03-03/11:26:05.87          0.068599298
2019-03-03/11:26:05.90          0.068355342
2019-03-03/11:26:05.93          0.068092369
2019-03-03/11:26:05.97          0.068043034
2019-03-03/11:26:06.00          0.067967490
2019-03-03/11:26:06.03          0.067866954
2019-03-03/11:26:06.06          0.067671205
2019-03-03/11:26:06.09          0.067620028
2019-03-03/11:26:06.12          0.067480930
2019-03-03/11:26:06.15          0.067297399
2019-03-03/11:26:06.18          0.067129509
2019-03-03/11:26:06.22          0.067053928
2019-03-03/11:26:06.25          0.066821967
2019-03-03/11:26:06.28          0.066510950
2019-03-03/11:26:06.31          0.066160475
2019-03-03/11:26:06.34          0.065921149
2019-03-03/11:26:06.37          0.065750446
2019-03-03/11:26:06.40          0.065731248
2019-03-03/11:26:06.43          0.065474392
2019-03-03/11:26:06.47          0.065232289
2019-03-03/11:26:06.50          0.064996398
2019-03-03/11:26:06.53          0.064876300
2019-03-03/11:26:06.56          0.064586462
2019-03-03/11:26:06.59          0.064550507
2019-03-03/11:26:06.62          0.064466690
2019-03-03/11:26:06.65          0.064244580
2019-03-03/11:26:06.68          0.064059583
2019-03-03/11:26:06.72          0.063954232
2019-03-03/11:26:06.75          0.063694335
2019-03-03/11:26:06.78          0.063462517
2019-03-03/11:26:06.81          0.063283849
2019-03-03/11:26:06.84          0.063254773
2019-03-03/11:26:06.87          0.063090833
2019-03-03/11:26:06.90          0.062887951
2019-03-03/11:26:06.93          0.062717033
2019-03-03/11:26:06.97          0.062577178
2019-03-03/11:26:07.00          0.062300192
2019-03-03/11:26:07.03          0.062051703
2019-03-03/11:26:07.06          0.061767499
2019-03-03/11:26:07.09          0.061759094
2019-03-03/11:26:07.12          0.061621700
2019-03-03/11:26:07.15          0.061436685
2019-03-03/11:26:07.18          0.061296836
2019-03-03/11:26:07.22          0.061246845
2019-03-03/11:26:07.25          0.061052006
2019-03-03/11:26:07.28          0.060763757
2019-03-03/11:26:07.31          0.060437740
2019-03-03/11:26:07.34          0.060313491
2019-03-03/11:26:07.37          0.060206860
2019-03-03/11:26:07.40          0.060070032
2019-03-03/11:26:07.43          0.059845622
2019-03-03/11:26:07.47          0.059869633
2019-03-03/11:26:07.50          0.059804225
2019-03-03/11:26:07.53          0.059475335
2019-03-03/11:26:07.56          0.059077057
2019-03-03/11:26:07.59          0.058978803
2019-03-03/11:26:07.62          0.058868314
2019-03-03/11:26:07.65          0.058780341
2019-03-03/11:26:07.68          0.058575956
2019-03-03/11:26:07.72          0.058462245
2019-03-03/11:26:07.75          0.058291908
2019-03-03/11:26:07.78          0.058022332
2019-03-03/11:26:07.81          0.057707748
2019-03-03/11:26:07.84          0.057549714
2019-03-03/11:26:07.87          0.057417730
2019-03-03/11:26:07.90          0.057294675
2019-03-03/11:26:07.93          0.057237548
2019-03-03/11:26:07.97          0.057210534
2019-03-03/11:26:08.00          0.056872167
2019-03-03/11:26:08.03          0.056625204
2019-03-03/11:26:08.06          0.056472088
2019-03-03/11:26:08.09          0.056346122
2019-03-03/11:26:08.12          0.056103397
2019-03-03/11:26:08.15          0.056017079
2019-03-03/11:26:08.18          0.055769152
2019-03-03/11:26:08.22          0.055542656
2019-03-03/11:26:08.25          0.055369610
2019-03-03/11:26:08.28          0.055097922
2019-03-03/11:26:08.31          0.054771060
2019-03-03/11:26:08.34          0.054567097
2019-03-03/11:26:08.37          0.054273309
2019-03-03/11:26:08.40          0.054139530
2019-03-03/11:26:08.43          0.054010202
2019-03-03/11:26:08.47          0.053907376
2019-03-03/11:26:08.50          0.053751738
2019-03-03/11:26:08.53          0.053646858
2019-03-03/11:26:08.56          0.053378295
2019-03-03/11:26:08.59          0.053160293
2019-03-03/11:26:08.62          0.052884227
2019-03-03/11:26:08.65          0.052662560
2019-03-03/11:26:08.68          0.052523779
2019-03-03/11:26:08.72          0.052509551
2019-03-03/11:26:08.75          0.052320661
2019-03-03/11:26:08.78          0.052069899
2019-03-03/11:26:08.81          0.051896031
2019-03-03/11:26:08.84          0.051810889
2019-03-03/11:26:08.87          0.051676208
2019-03-03/11:26:08.90          0.051475586
2019-03-03/11:26:08.93          0.051133356
2019-03-03/11:26:08.97          0.050946914
2019-03-03/11:26:09.00          0.050818645
2019-03-03/11:26:09.03          0.050755216
2019-03-03/11:26:09.06          0.050485044
2019-03-03/11:26:09.09          0.050165444
2019-03-03/11:26:09.12          0.049957579
2019-03-03/11:26:09.15          0.049832937
2019-03-03/11:26:09.18          0.049580685
2019-03-03/11:26:09.22          0.049484476
2019-03-03/11:26:09.25          0.049400838
2019-03-03/11:26:09.28          0.049161328
2019-03-03/11:26:09.31          0.048872342
2019-03-03/11:26:09.34          0.048806828
2019-03-03/11:26:09.37          0.048693875
2019-03-03/11:26:09.40          0.048596719
2019-03-03/11:26:09.43          0.048380246
2019-03-03/11:26:09.47          0.048096747
2019-03-03/11:26:09.50          0.047873301
2019-03-03/11:26:09.53          0.047747202
2019-03-03/11:26:09.56          0.047433392
2019-03-03/11:26:09.59          0.047254075
2019-03-03/11:26:09.62          0.047053279
2019-03-03/11:26:09.65          0.046776826
2019-03-03/11:26:09.68          0.046492425
2019-03-03/11:26:09.72          0.046483064
2019-03-03/11:26:09.75          0.046308952
2019-03-03/11:26:09.78          0.046136314
2019-03-03/11:26:09.81          0.045948821
2019-03-03/11:26:09.84          0.045745617
2019-03-03/11:26:09.87          0.045476980
2019-03-03/11:26:09.90          0.045201213
2019-03-03/11:26:09.93          0.044954920
2019-03-03/11:26:09.97          0.044722815
2019-03-03/11:26:10.00          0.044596893
2019-03-03/11:26:10.03          0.044486181
2019-03-03/11:26:10.06          0.044174207
2019-03-03/11:26:10.09          0.043932391
2019-03-03/11:26:10.12          0.043709232
2019-03-03/11:26:10.15          0.043563610
2019-03-03/11:26:10.18          0.043382422
2019-03-03/11:26:10.22          0.043334822
2019-03-03/11:26:10.25          0.043093746
2019-03-03/11:26:10.28          0.042886111
2019-03-03/11:26:10.31          0.042650483
2019-03-03/11:26:10.34          0.042452634
2019-03-03/11:26:10.37          0.042337529
2019-03-03/11:26:10.40          0.042115144
2019-03-03/11:26:10.43          0.041849385
2019-03-03/11:26:10.47          0.041677187
2019-03-03/11:26:10.50          0.041446321
2019-03-03/11:26:10.53          0.041228582
2019-03-03/11:26:10.56          0.040959028
2019-03-03/11:26:10.59          0.040819832
2019-03-03/11:26:10.62          0.040659340
2019-03-03/11:26:10.65          0.040586417
2019-03-03/11:26:10.68          0.040544530
2019-03-03/11:26:10.72          0.040389790
2019-03-03/11:26:10.75          0.040107127
2019-03-03/11:26:10.78          0.039867152
2019-03-03/11:26:10.81          0.039634390
2019-03-03/11:26:10.84          0.039513424
2019-03-03/11:26:10.87          0.039293036
2019-03-03/11:26:10.90          0.039063608
2019-03-03/11:26:10.93          0.038837136
2019-03-03/11:26:10.97          0.038676204
2019-03-03/11:26:11.00          0.038458513
2019-03-03/11:26:11.03          0.038290319
2019-03-03/11:26:11.06          0.037972154
2019-03-03/11:26:11.09          0.037863570
2019-03-03/11:26:11.12          0.037790496
2019-03-03/11:26:11.15          0.037491794
2019-03-03/11:26:11.18          0.037266078
2019-03-03/11:26:11.22          0.037168391
2019-03-03/11:26:11.25          0.037031662
2019-03-03/11:26:11.28          0.036937622
2019-03-03/11:26:11.31          0.036760975
2019-03-03/11:26:11.34          0.036606881
2019-03-03/11:26:11.37          0.036459382
2019-03-03/11:26:11.40          0.036110772
2019-03-03/11:26:11.43          0.035637907
2019-03-03/11:26:11.47          0.035408769
2019-03-03/11:26:11.50          0.035274084
2019-03-03/11:26:11.53          0.035078566
2019-03-03/11:26:11.56          0.034783516
2019-03-03/11:26:11.59          0.034713888
2019-03-03/11:26:11.62          0.034617619
2019-03-03/11:26:11.65          0.034378906
2019-03-03/11:26:11.68          0.034166313
2019-03-03/11:26:11.72          0.034127550
2019-03-03/11:26:11.75          0.033976620
2019-03-03/11:26:11.78          0.033831620
2019-03-03/11:26:11.81          0.033604315
2019-03-03/11:26:11.84          0.033482682
2019-03-03/11:26:11.87          0.033354211
2019-03-03/11:26:11.90          0.033262093
2019-03-03/11:26:11.93          0.033071998
2019-03-03/11:26:11.97          0.032786890
2019-03-03/11:26:12.00          0.032578132
2019-03-03/11:26:12.03          0.032354683
2019-03-03/11:26:12.06          0.032055460
2019-03-03/11:26:12.09          0.031956863
2019-03-03/11:26:12.12          0.031778943
2019-03-03/11:26:12.15          0.031443608
2019-03-03/11:26:12.18          0.031161501
2019-03-03/11:26:12.22          0.030965562
2019-03-03/11:26:12.25          0.030766611
2019-03-03/11:26:12.28          0.030687652
2019-03-03/11:26:12.31          0.030580974
2019-03-03/11:26:12.34          0.030514989
2019-03-03/11:26:12.37          0.030426889
2019-03-03/11:26:12.40          0.030204890
2019-03-03/11:26:12.43          0.029886059
2019-03-03/11:26:12.47          0.029741787
2019-03-03/11:26:12.50          0.029556604
2019-03-03/11:26:12.53          0.029309479
2019-03-03/11:26:12.56          0.029154318
2019-03-03/11:26:12.59          0.029073210
2019-03-03/11:26:12.62          0.028860394
2019-03-03/11:26:12.65          0.028589066
2019-03-03/11:26:12.68          0.028370925
2019-03-03/11:26:12.72          0.028197502
2019-03-03/11:26:12.75          0.027986863
2019-03-03/11:26:12.78          0.027723232
2019-03-03/11:26:12.81          0.027375209
2019-03-03/11:26:12.84          0.027244047
2019-03-03/11:26:12.87          0.027145941
2019-03-03/11:26:12.90          0.027038905
2019-03-03/11:26:12.93          0.026790983
2019-03-03/11:26:12.97          0.026657120
2019-03-03/11:26:13.00          0.026534890
2019-03-03/11:26:13.03          0.026354967
2019-03-03/11:26:13.06          0.026200983
2019-03-03/11:26:13.09          0.026012424
2019-03-03/11:26:13.12          0.025687365
2019-03-03/11:26:13.15          0.025498512
2019-03-03/11:26:13.18          0.025272465
2019-03-03/11:26:13.22          0.025144365
2019-03-03/11:26:13.25          0.024988871
2019-03-03/11:26:13.28          0.024799438
2019-03-03/11:26:13.31          0.024640809
2019-03-03/11:26:13.34          0.024414189
2019-03-03/11:26:13.37          0.024104655
2019-03-03/11:26:13.40          0.023857617
2019-03-03/11:26:13.43          0.023773674
2019-03-03/11:26:13.47          0.023704267
2019-03-03/11:26:13.50          0.023456682
2019-03-03/11:26:13.53          0.023241656
2019-03-03/11:26:13.56          0.023054156
2019-03-03/11:26:13.59          0.022951485
2019-03-03/11:26:13.62          0.022681423
2019-03-03/11:26:13.65          0.022484345
2019-03-03/11:26:13.68          0.022314326
2019-03-03/11:26:13.72          0.022087435
2019-03-03/11:26:13.75          0.021935999
2019-03-03/11:26:13.78          0.021771574
2019-03-03/11:26:13.81          0.021559369
2019-03-03/11:26:13.84          0.021426080
2019-03-03/11:26:13.87          0.021216957
2019-03-03/11:26:13.90          0.020948807
2019-03-03/11:26:13.93          0.020843592
2019-03-03/11:26:13.97          0.020762183
2019-03-03/11:26:14.00          0.020478918
2019-03-03/11:26:14.03          0.020225699
2019-03-03/11:26:14.06          0.019977560
2019-03-03/11:26:14.09          0.019692250
2019-03-03/11:26:14.12          0.019472896
2019-03-03/11:26:14.15          0.019289355
2019-03-03/11:26:14.18          0.019101006
2019-03-03/11:26:14.22          0.018978188
2019-03-03/11:26:14.25          0.018848366
2019-03-03/11:26:14.28          0.018610876
2019-03-03/11:26:14.31          0.018361303
2019-03-03/11:26:14.34          0.018293789
2019-03-03/11:26:14.37          0.018137881
2019-03-03/11:26:14.40          0.018055219
2019-03-03/11:26:14.43          0.017889694
2019-03-03/11:26:14.47          0.017687663
2019-03-03/11:26:14.50          0.017506804
2019-03-03/11:26:14.53          0.017281306
2019-03-03/11:26:14.56          0.017081709
2019-03-03/11:26:14.59          0.016853403
2019-03-03/11:26:14.62          0.016565546
2019-03-03/11:26:14.65          0.016298684
2019-03-03/11:26:14.68          0.016020395
2019-03-03/11:26:14.72          0.015789317
2019-03-03/11:26:14.75          0.015464049
2019-03-03/11:26:14.78          0.015279481
2019-03-03/11:26:14.81          0.015155299
2019-03-03/11:26:14.84          0.014916109
2019-03-03/11:26:14.87          0.014873598
2019-03-03/11:26:14.90          0.014813373
2019-03-03/11:26:14.93          0.014615166
2019-03-03/11:26:14.97          0.014540859
2019-03-03/11:26:15.00          0.014418565
2019-03-03/11:26:15.03          0.014237176
2019-03-03/11:26:15.06          0.014007751
2019-03-03/11:26:15.09          0.013846762
2019-03-03/11:26:15.12          0.013660372
2019-03-03/11:26:15.15          0.013374593
2019-03-03/11:26:15.18          0.013056145
2019-03-03/11:26:15.22          0.012848049
2019-03-03/11:26:15.25          0.012623493
2019-03-03/11:26:15.28          0.012342449
2019-03-03/11:26:15.31          0.012175121
2019-03-03/11:26:15.34          0.012158249
2019-03-03/11:26:15.37          0.011970192
2019-03-03/11:26:15.40          0.011634236
2019-03-03/11:26:15.43          0.011333251
2019-03-03/11:26:15.47          0.011126326
2019-03-03/11:26:15.50          0.011049156
2019-03-03/11:26:15.53          0.010905872
2019-03-03/11:26:15.56          0.010679082
2019-03-03/11:26:15.59          0.010522255
2019-03-03/11:26:15.62          0.010322638
2019-03-03/11:26:15.65          0.010086816
2019-03-03/11:26:15.68         0.0097523967
2019-03-03/11:26:15.72         0.0095849969
2019-03-03/11:26:15.75         0.0094693212
2019-03-03/11:26:15.78         0.0092345879
2019-03-03/11:26:15.81         0.0089927219
2019-03-03/11:26:15.84         0.0088367967
2019-03-03/11:26:15.87         0.0087246066
2019-03-03/11:26:15.90         0.0084939511
2019-03-03/11:26:15.93         0.0082510694
2019-03-03/11:26:15.97         0.0079426971
2019-03-03/11:26:16.00         0.0077163653
2019-03-03/11:26:16.03         0.0075661723
2019-03-03/11:26:16.06         0.0073633271
2019-03-03/11:26:16.09         0.0072943342
2019-03-03/11:26:16.12         0.0071281954
2019-03-03/11:26:16.15         0.0069427491
2019-03-03/11:26:16.18         0.0067490085
2019-03-03/11:26:16.22         0.0065629850
2019-03-03/11:26:16.25         0.0064346073
2019-03-03/11:26:16.28         0.0062277710
2019-03-03/11:26:16.31         0.0059559309
2019-03-03/11:26:16.34         0.0056876605
2019-03-03/11:26:16.37         0.0053733347
2019-03-03/11:26:16.40         0.0051810580
2019-03-03/11:26:16.43         0.0050646188
2019-03-03/11:26:16.47         0.0048405268
2019-03-03/11:26:16.50         0.0046392800
2019-03-03/11:26:16.53         0.0044417685
2019-03-03/11:26:16.56         0.0042072536
2019-03-03/11:26:16.59         0.0040529934
2019-03-03/11:26:16.62         0.0038143932
2019-03-03/11:26:16.65         0.0036248073
2019-03-03/11:26:16.68         0.0035576370
2019-03-03/11:26:16.72         0.0033999740
2019-03-03/11:26:16.75         0.0031233880
2019-03-03/11:26:16.78         0.0028415951
2019-03-03/11:26:16.81         0.0026871981
2019-03-03/11:26:16.84         0.0024600220
2019-03-03/11:26:16.87         0.0021885799
2019-03-03/11:26:16.90         0.0020400429
2019-03-03/11:26:16.93         0.0018636728
2019-03-03/11:26:16.97         0.0016719812
2019-03-03/11:26:17.00         0.0014305630
2019-03-03/11:26:17.03         0.0012449795
2019-03-03/11:26:17.06         0.0011489001
2019-03-03/11:26:17.09        0.00098290251
2019-03-03/11:26:17.12        0.00070201075
2019-03-03/11:26:17.15        0.00047020648
2019-03-03/11:26:17.18        0.00030432163
2019-03-03/11:26:17.22        9.7047852e-05
2019-03-03/11:26:17.25        9.5506699e-05
2019-03-03/11:26:17.28        0.00032431099
2019-03-03/11:26:17.31        0.00047009522
2019-03-03/11:26:17.34        0.00064033781
2019-03-03/11:26:17.37        0.00094383342
2019-03-03/11:26:17.40         0.0010956507
2019-03-03/11:26:17.43         0.0011522642
2019-03-03/11:26:17.47         0.0013345389
2019-03-03/11:26:17.50         0.0016138252
2019-03-03/11:26:17.53         0.0018597212
2019-03-03/11:26:17.56         0.0019017732
2019-03-03/11:26:17.59         0.0020416380
2019-03-03/11:26:17.62         0.0023331046
2019-03-03/11:26:17.65         0.0025341747
2019-03-03/11:26:17.68         0.0027545931
2019-03-03/11:26:17.72         0.0029306967
2019-03-03/11:26:17.75         0.0030692430
2019-03-03/11:26:17.78         0.0032604109
2019-03-03/11:26:17.81         0.0036292853
2019-03-03/11:26:17.84         0.0039531224
2019-03-03/11:26:17.87         0.0040280933
2019-03-03/11:26:17.90         0.0041800209
2019-03-03/11:26:17.93         0.0044885937
2019-03-03/11:26:17.97         0.0046909752
2019-03-03/11:26:18.00         0.0048475300
2019-03-03/11:26:18.03         0.0050123802
2019-03-03/11:26:18.06         0.0051896463
2019-03-03/11:26:18.09         0.0054094674
2019-03-03/11:26:18.12         0.0055934151
2019-03-03/11:26:18.15         0.0057393925
2019-03-03/11:26:18.18         0.0059845387
2019-03-03/11:26:18.22         0.0062875153
2019-03-03/11:26:18.25         0.0064723101
2019-03-03/11:26:18.28         0.0065996116
2019-03-03/11:26:18.31         0.0067767625
2019-03-03/11:26:18.34         0.0070807411
2019-03-03/11:26:18.37         0.0072354812
2019-03-03/11:26:18.40         0.0073462129
2019-03-03/11:26:18.43         0.0074933041
2019-03-03/11:26:18.47         0.0077278360
2019-03-03/11:26:18.50         0.0080728118
2019-03-03/11:26:18.53         0.0083015663
2019-03-03/11:26:18.56         0.0083941447
2019-03-03/11:26:18.59         0.0086333403
2019-03-03/11:26:18.62         0.0087352627
2019-03-03/11:26:18.65         0.0087863222
2019-03-03/11:26:18.68         0.0090847604
2019-03-03/11:26:18.72         0.0093407998
2019-03-03/11:26:18.75         0.0094415346
2019-03-03/11:26:18.78         0.0096065479
2019-03-03/11:26:18.81         0.0098090620
2019-03-03/11:26:18.84         0.0099870785
2019-03-03/11:26:18.87          0.010180778
2019-03-03/11:26:18.90          0.010425684
2019-03-03/11:26:18.93          0.010721667
2019-03-03/11:26:18.97          0.010915167
2019-03-03/11:26:19.00          0.011125474
2019-03-03/11:26:19.03          0.011353223
2019-03-03/11:26:19.06          0.011467681
2019-03-03/11:26:19.09          0.011785576
2019-03-03/11:26:19.12          0.012079371
2019-03-03/11:26:19.15          0.012270580
2019-03-03/11:26:19.18          0.012572717
2019-03-03/11:26:19.22          0.012878330
2019-03-03/11:26:19.25          0.013021882
2019-03-03/11:26:19.28          0.012994026
2019-03-03/11:26:19.31          0.013105125
2019-03-03/11:26:19.34          0.013361641
2019-03-03/11:26:19.37          0.013535145
2019-03-03/11:26:19.40          0.013730694
2019-03-03/11:26:19.43          0.013776894
2019-03-03/11:26:19.47          0.013988269
2019-03-03/11:26:19.50          0.014195592
2019-03-03/11:26:19.53          0.014487745
2019-03-03/11:26:19.56          0.014827167
2019-03-03/11:26:19.59          0.014993641
2019-03-03/11:26:19.62          0.015187108
2019-03-03/11:26:19.65          0.015437259
2019-03-03/11:26:19.68          0.015596037
2019-03-03/11:26:19.72          0.015702641
2019-03-03/11:26:19.75          0.015825609
2019-03-03/11:26:19.78          0.016061791
2019-03-03/11:26:19.81          0.016348987
2019-03-03/11:26:19.84          0.016622778
2019-03-03/11:26:19.87          0.016851565
2019-03-03/11:26:19.90          0.017003545
2019-03-03/11:26:19.93          0.017084457
2019-03-03/11:26:19.97          0.017331544
2019-03-03/11:26:20.00          0.017507286
2019-03-03/11:26:20.03          0.017670409
2019-03-03/11:26:20.06          0.017910202
2019-03-03/11:26:20.09          0.018009688
2019-03-03/11:26:20.12          0.018144177
2019-03-03/11:26:20.15          0.018368381
2019-03-03/11:26:20.18          0.018573341
2019-03-03/11:26:20.22          0.018761603
2019-03-03/11:26:20.25          0.018977501
2019-03-03/11:26:20.28          0.019267027
2019-03-03/11:26:20.31          0.019432378
2019-03-03/11:26:20.34          0.019659898
2019-03-03/11:26:20.37          0.019884943
2019-03-03/11:26:20.40          0.020127981
2019-03-03/11:26:20.43          0.020322878
2019-03-03/11:26:20.47          0.020607067
2019-03-03/11:26:20.50          0.020888001
2019-03-03/11:26:20.53          0.021071136
2019-03-03/11:26:20.56          0.021229720
2019-03-03/11:26:20.59          0.021398125
2019-03-03/11:26:20.62          0.021508271
2019-03-03/11:26:20.65          0.021720539
2019-03-03/11:26:20.68          0.021924719
2019-03-03/11:26:20.72          0.022074071
2019-03-03/11:26:20.75          0.022177767
2019-03-03/11:26:20.78          0.022384039
2019-03-03/11:26:20.81          0.022688096
2019-03-03/11:26:20.84          0.022929626
2019-03-03/11:26:20.87          0.023161342
2019-03-03/11:26:20.90          0.023349528
2019-03-03/11:26:20.93          0.023510325
2019-03-03/11:26:20.97          0.023807281
2019-03-03/11:26:21.00          0.024052130
2019-03-03/11:26:21.03          0.024203481
2019-03-03/11:26:21.06          0.024279668
2019-03-03/11:26:21.09          0.024479128
2019-03-03/11:26:21.12          0.024598443
2019-03-03/11:26:21.15          0.024854720
2019-03-03/11:26:21.18          0.025147238
2019-03-03/11:26:21.22          0.025211100
2019-03-03/11:26:21.25          0.025352019
2019-03-03/11:26:21.28          0.025465687
2019-03-03/11:26:21.31          0.025638050
2019-03-03/11:26:21.34          0.026041075
2019-03-03/11:26:21.37          0.026072512
2019-03-03/11:26:21.40          0.026193917
2019-03-03/11:26:21.43          0.026417625
2019-03-03/11:26:21.47          0.026619595
2019-03-03/11:26:21.50          0.026948166
2019-03-03/11:26:21.53          0.027214335
2019-03-03/11:26:21.56          0.027353975
2019-03-03/11:26:21.59          0.027597767
2019-03-03/11:26:21.62          0.027784436
2019-03-03/11:26:21.65          0.028031708
2019-03-03/11:26:21.68          0.028342470
2019-03-03/11:26:21.72          0.028576995
2019-03-03/11:26:21.75          0.028704329
2019-03-03/11:26:21.78          0.028929878
2019-03-03/11:26:21.81          0.029079730
2019-03-03/11:26:21.84          0.029251850
2019-03-03/11:26:21.87          0.029549340
2019-03-03/11:26:21.90          0.029682604
2019-03-03/11:26:21.93          0.029681311
2019-03-03/11:26:21.97          0.029999172
2019-03-03/11:26:22.00          0.030212820
2019-03-03/11:26:22.03          0.030404043
2019-03-03/11:26:22.06          0.030657809
2019-03-03/11:26:22.09          0.030931329
2019-03-03/11:26:22.12          0.031167634
2019-03-03/11:26:22.15          0.031337976
2019-03-03/11:26:22.18          0.031553052
2019-03-03/11:26:22.22          0.031878196
2019-03-03/11:26:22.25          0.032020829
2019-03-03/11:26:22.28          0.032094586
2019-03-03/11:26:22.31          0.032322177
2019-03-03/11:26:22.34          0.032680703
2019-03-03/11:26:22.37          0.032778070
2019-03-03/11:26:22.40          0.032942536
2019-03-03/11:26:22.43          0.033273300
2019-03-03/11:26:22.47          0.033478219
2019-03-03/11:26:22.50          0.033655657
2019-03-03/11:26:22.53          0.033881902
2019-03-03/11:26:22.56          0.033987363
2019-03-03/11:26:22.59          0.034218896
2019-03-03/11:26:22.62          0.034358742
2019-03-03/11:26:22.65          0.034500520
2019-03-03/11:26:22.68          0.034739825
2019-03-03/11:26:22.72          0.035070582
2019-03-03/11:26:22.75          0.035297226
2019-03-03/11:26:22.78          0.035435352
2019-03-03/11:26:22.81          0.035575222
2019-03-03/11:26:22.84          0.035753588
2019-03-03/11:26:22.87          0.035991038
2019-03-03/11:26:22.90          0.036311938
2019-03-03/11:26:22.93          0.036570584
2019-03-03/11:26:22.97          0.036923944
2019-03-03/11:26:23.00          0.037138648
2019-03-03/11:26:23.03          0.037210193
2019-03-03/11:26:23.06          0.037429822
2019-03-03/11:26:23.09          0.037956051
2019-03-03/11:26:23.12          0.038081860
2019-03-03/11:26:23.15          0.038127427
2019-03-03/11:26:23.18          0.038265654
2019-03-03/11:26:23.22          0.038479145
2019-03-03/11:26:23.25          0.038658949
2019-03-03/11:26:23.28          0.038859554
2019-03-03/11:26:23.31          0.038968405
2019-03-03/11:26:23.34          0.039084229
2019-03-03/11:26:23.37          0.039223711
2019-03-03/11:26:23.40          0.039428072
2019-03-03/11:26:23.43          0.039733288
2019-03-03/11:26:23.47          0.040128945
2019-03-03/11:26:23.50          0.040424796
2019-03-03/11:26:23.53          0.040639463
2019-03-03/11:26:23.56          0.040826293
2019-03-03/11:26:23.59          0.041142641
2019-03-03/11:26:23.62          0.041332598
2019-03-03/11:26:23.65          0.041398322
2019-03-03/11:26:23.68          0.041484715
2019-03-03/11:26:23.72          0.041749387
2019-03-03/11:26:23.75          0.041934478
2019-03-03/11:26:23.78          0.042056935
2019-03-03/11:26:23.81          0.042155917
2019-03-03/11:26:23.84          0.042385509
2019-03-03/11:26:23.87          0.042559793
2019-03-03/11:26:23.90          0.042695156
2019-03-03/11:26:23.93          0.042829206
2019-03-03/11:26:23.97          0.043073421
2019-03-03/11:26:24.00          0.043374255
2019-03-03/11:26:24.03          0.043659591
2019-03-03/11:26:24.06          0.043866590
2019-03-03/11:26:24.09          0.044147511
2019-03-03/11:26:24.12          0.044428386
2019-03-03/11:26:24.15          0.044742142
2019-03-03/11:26:24.18          0.044887227
2019-03-03/11:26:24.22          0.045035775
2019-03-03/11:26:24.25          0.045173067
2019-03-03/11:26:24.28          0.045425398
2019-03-03/11:26:24.31          0.045506298
2019-03-03/11:26:24.34          0.045606265
2019-03-03/11:26:24.37          0.045711343
2019-03-03/11:26:24.40          0.045887447
2019-03-03/11:26:24.43          0.046095299
2019-03-03/11:26:24.47          0.046427157
2019-03-03/11:26:24.50          0.046699746
2019-03-03/11:26:24.53          0.046956863
2019-03-03/11:26:24.56          0.047172460
2019-03-03/11:26:24.59          0.047432220
2019-03-03/11:26:24.62          0.047581577
2019-03-03/11:26:24.65          0.047692378
2019-03-03/11:26:24.68          0.047816356
2019-03-03/11:26:24.72          0.048034289
2019-03-03/11:26:24.75          0.048284064
2019-03-03/11:26:24.78          0.048602471
2019-03-03/11:26:24.81          0.048822684
2019-03-03/11:26:24.84          0.048973014
2019-03-03/11:26:24.87          0.048980092
2019-03-03/11:26:24.90          0.049226883
2019-03-03/11:26:24.93          0.049482715
2019-03-03/11:26:24.97          0.049682548
2019-03-03/11:26:25.00          0.049820746
2019-03-03/11:26:25.03          0.050055675
2019-03-03/11:26:25.06          0.050264651
2019-03-03/11:26:25.09          0.050556897
2019-03-03/11:26:25.12          0.050804855
2019-03-03/11:26:25.15          0.051009799
2019-03-03/11:26:25.18          0.051146751
2019-03-03/11:26:25.22          0.051337342
2019-03-03/11:26:25.25          0.051476918
2019-03-03/11:26:25.28          0.051698765
2019-03-03/11:26:25.31          0.051917143
2019-03-03/11:26:25.34          0.052228622
2019-03-03/11:26:25.37          0.052497236
2019-03-03/11:26:25.40          0.052758766
2019-03-03/11:26:25.43          0.052776103
2019-03-03/11:26:25.47          0.052900684
2019-03-03/11:26:25.50          0.053165839
2019-03-03/11:26:25.53          0.053372306
2019-03-03/11:26:25.56          0.053536998
2019-03-03/11:26:25.59          0.053819814
2019-03-03/11:26:25.62          0.053977067
2019-03-03/11:26:25.65          0.054182394
2019-03-03/11:26:25.68          0.054340876
2019-03-03/11:26:25.72          0.054488934
2019-03-03/11:26:25.75          0.054754329
2019-03-03/11:26:25.78          0.055061459
2019-03-03/11:26:25.81          0.055123118
2019-03-03/11:26:25.84          0.055394838
2019-03-03/11:26:25.87          0.055491241
2019-03-03/11:26:25.90          0.055634698
2019-03-03/11:26:25.93          0.055836922
2019-03-03/11:26:25.97          0.056152042
2019-03-03/11:26:26.00          0.056445390
2019-03-03/11:26:26.03          0.056751358
2019-03-03/11:26:26.06          0.056956456
2019-03-03/11:26:26.09          0.057150445
2019-03-03/11:26:26.12          0.057348236
2019-03-03/11:26:26.15          0.057474115
2019-03-03/11:26:26.18          0.057563288
2019-03-03/11:26:26.22          0.057855619
2019-03-03/11:26:26.25          0.058010907
2019-03-03/11:26:26.28          0.058183241
2019-03-03/11:26:26.31          0.058329573
2019-03-03/11:26:26.34          0.058560893
2019-03-03/11:26:26.37          0.058721349
2019-03-03/11:26:26.40          0.058991363
2019-03-03/11:26:26.43          0.059139562
2019-03-03/11:26:26.47          0.059315823
2019-03-03/11:26:26.50          0.059664141
2019-03-03/11:26:26.53          0.059909825
2019-03-03/11:26:26.56          0.060014370
2019-03-03/11:26:26.59          0.060333151
2019-03-03/11:26:26.62          0.060520994
2019-03-03/11:26:26.65          0.060694343
2019-03-03/11:26:26.68          0.060954966
2019-03-03/11:26:26.72          0.061290847
2019-03-03/11:26:26.75          0.061425997
2019-03-03/11:26:26.78          0.061654546
2019-03-03/11:26:26.81          0.061820263
2019-03-03/11:26:26.84          0.062106626
2019-03-03/11:26:26.87          0.062327737
2019-03-03/11:26:26.90          0.062470638
2019-03-03/11:26:26.93          0.062629509
2019-03-03/11:26:26.97          0.062844648
2019-03-03/11:26:27.00          0.062867114
2019-03-03/11:26:27.03          0.063046123
2019-03-03/11:26:27.06          0.063123878
2019-03-03/11:26:27.09          0.063309584
2019-03-03/11:26:27.12          0.063714883
2019-03-03/11:26:27.15          0.064057351
2019-03-03/11:26:27.18          0.064052124
2019-03-03/11:26:27.22          0.064206281
2019-03-03/11:26:27.25          0.064472289
2019-03-03/11:26:27.28          0.064674953
2019-03-03/11:26:27.31          0.064860253
2019-03-03/11:26:27.34          0.065212405
2019-03-03/11:26:27.37          0.065340248
2019-03-03/11:26:27.40          0.065510587
2019-03-03/11:26:27.43          0.065778303
2019-03-03/11:26:27.47          0.066044768
2019-03-03/11:26:27.50          0.066166800
2019-03-03/11:26:27.53          0.066316890
2019-03-03/11:26:27.56          0.066446380
2019-03-03/11:26:27.59          0.066740860
2019-03-03/11:26:27.62          0.066990846
2019-03-03/11:26:27.65          0.067292311
2019-03-03/11:26:27.68          0.067453680
2019-03-03/11:26:27.72          0.067723570
2019-03-03/11:26:27.75          0.067808559
2019-03-03/11:26:27.78          0.067970308
2019-03-03/11:26:27.81          0.068233286
2019-03-03/11:26:27.84          0.068497109
2019-03-03/11:26:27.87          0.068700599
2019-03-03/11:26:27.90          0.068913577
2019-03-03/11:26:27.93          0.069052700
2019-03-03/11:26:27.97          0.069419905
2019-03-03/11:26:28.00          0.069616712
2019-03-03/11:26:28.03          0.069740982
2019-03-03/11:26:28.06          0.069866460
2019-03-03/11:26:28.09          0.070146860
2019-03-03/11:26:28.12          0.070316583
2019-03-03/11:26:28.15          0.070543635
2019-03-03/11:26:28.18          0.070714313
2019-03-03/11:26:28.22          0.070943176
2019-03-03/11:26:28.25          0.071108383
2019-03-03/11:26:28.28          0.071333738
2019-03-03/11:26:28.31          0.071457394
2019-03-03/11:26:28.34          0.071744831
2019-03-03/11:26:28.37          0.072045990
2019-03-03/11:26:28.40          0.072175036
2019-03-03/11:26:28.43          0.072203469
2019-03-03/11:26:28.47          0.072515836
2019-03-03/11:26:28.50          0.072722332
2019-03-03/11:26:28.53          0.072884286
2019-03-03/11:26:28.56          0.072941695
2019-03-03/11:26:28.59          0.073159263
2019-03-03/11:26:28.62          0.073373531
2019-03-03/11:26:28.65          0.073608372
2019-03-03/11:26:28.68          0.073816593
2019-03-03/11:26:28.72          0.074083379
2019-03-03/11:26:28.75          0.074345685
2019-03-03/11:26:28.78          0.074657182
2019-03-03/11:26:28.81          0.074759072
2019-03-03/11:26:28.84          0.074998519
2019-03-03/11:26:28.87          0.075266749
2019-03-03/11:26:28.90          0.075426835
2019-03-03/11:26:28.93          0.075456697
2019-03-03/11:26:28.97          0.075785313
2019-03-03/11:26:29.00          0.076014696
2019-03-03/11:26:29.03          0.076188268
2019-03-03/11:26:29.06          0.076307641
2019-03-03/11:26:29.09          0.076615216
2019-03-03/11:26:29.12          0.076887942
2019-03-03/11:26:29.15          0.077054851
2019-03-03/11:26:29.18          0.077174178
2019-03-03/11:26:29.22          0.077599751
2019-03-03/11:26:29.25          0.077743610
2019-03-03/11:26:29.28          0.077823374
2019-03-03/11:26:29.31          0.077947434
2019-03-03/11:26:29.34          0.078267319
2019-03-03/11:26:29.37          0.078561449
2019-03-03/11:26:29.40          0.078729205
2019-03-03/11:26:29.43          0.078838607
2019-03-03/11:26:29.47          0.079198225
2019-03-03/11:26:29.50          0.079284973
2019-03-03/11:26:29.53          0.079332537
2019-03-03/11:26:29.56          0.079450551
2019-03-03/11:26:29.59          0.079612755
2019-03-03/11:26:29.62          0.079724067
2019-03-03/11:26:29.65          0.079901150
2019-03-03/11:26:29.68          0.080071044
2019-03-03/11:26:29.72          0.080458608
2019-03-03/11:26:29.75          0.080547792
2019-03-03/11:26:29.78          0.080801185
2019-03-03/11:26:29.81          0.081103634
2019-03-03/11:26:29.84          0.081421835
2019-03-03/11:26:29.87          0.081577406
2019-03-03/11:26:29.90          0.081821834
2019-03-03/11:26:29.93          0.082016680
2019-03-03/11:26:29.97          0.082249006
2019-03-03/11:26:30.00          0.082378324
2019-03-03/11:26:30.03          0.082447384
2019-03-03/11:26:30.06          0.082499339
2019-03-03/11:26:30.09          0.082768119
2019-03-03/11:26:30.12          0.082904891
2019-03-03/11:26:30.15          0.083104754
2019-03-03/11:26:30.18          0.083167423
2019-03-03/11:26:30.22          0.083336796
2019-03-03/11:26:30.25          0.083584092
2019-03-03/11:26:30.28          0.083756929
2019-03-03/11:26:30.31          0.083817616
2019-03-03/11:26:30.34          0.084066418
2019-03-03/11:26:30.37          0.084253132
2019-03-03/11:26:30.40          0.084470021
2019-03-03/11:26:30.43          0.084594998
2019-03-03/11:26:30.47          0.084832883
2019-03-03/11:26:30.50          0.085076597
2019-03-03/11:26:30.53          0.085400152
2019-03-03/11:26:30.56          0.085490199
2019-03-03/11:26:30.59          0.085659334
2019-03-03/11:26:30.62          0.085763151
2019-03-03/11:26:30.65          0.086029418
2019-03-03/11:26:30.68          0.086161851
2019-03-03/11:26:30.72          0.086392651
2019-03-03/11:26:30.75          0.086624154
2019-03-03/11:26:30.78          0.086808765
2019-03-03/11:26:30.81          0.086908032
2019-03-03/11:26:30.84          0.087164265
2019-03-03/11:26:30.87          0.087373787
2019-03-03/11:26:30.90          0.087630155
2019-03-03/11:26:30.93          0.087690042
2019-03-03/11:26:30.97          0.088019090
2019-03-03/11:26:31.00          0.088297313
2019-03-03/11:26:31.03          0.088417239
2019-03-03/11:26:31.06          0.088465857
2019-03-03/11:26:31.09          0.088688458
2019-03-03/11:26:31.12          0.088869220
2019-03-03/11:26:31.15          0.089089736
2019-03-03/11:26:31.18          0.089189861
2019-03-03/11:26:31.22          0.089605827
2019-03-03/11:26:31.25          0.089850238
2019-03-03/11:26:31.28          0.089819345
2019-03-03/11:26:31.31          0.089878060
2019-03-03/11:26:31.34          0.090278787
2019-03-03/11:26:31.37          0.090495860
2019-03-03/11:26:31.40          0.090659277
2019-03-03/11:26:31.43          0.090701476
2019-03-03/11:26:31.47          0.090952972
2019-03-03/11:26:31.50          0.091202375
2019-03-03/11:26:31.53          0.091516548
2019-03-03/11:26:31.56          0.091638689
2019-03-03/11:26:31.59          0.091850829
2019-03-03/11:26:31.62          0.092013681
2019-03-03/11:26:31.65          0.092165039
2019-03-03/11:26:31.68          0.092318117
2019-03-03/11:26:31.72          0.092694027
2019-03-03/11:26:31.75          0.092917452
2019-03-03/11:26:31.78          0.093199367
2019-03-03/11:26:31.81          0.093358149
2019-03-03/11:26:31.84          0.093645416
2019-03-03/11:26:31.87          0.093822356
2019-03-03/11:26:31.90          0.093972600
2019-03-03/11:26:31.93          0.093997377
2019-03-03/11:26:31.97          0.094272105
2019-03-03/11:26:32.00          0.094526802
2019-03-03/11:26:32.03          0.094768376
2019-03-03/11:26:32.06          0.094863193
2019-03-03/11:26:32.09          0.095159949
2019-03-03/11:26:32.12          0.095365268
2019-03-03/11:26:32.15          0.095431019
2019-03-03/11:26:32.18          0.095481902
2019-03-03/11:26:32.22          0.095823377
2019-03-03/11:26:32.25          0.096113470
2019-03-03/11:26:32.28          0.096367199
2019-03-03/11:26:32.31          0.096431326
2019-03-03/11:26:32.34          0.096670718
2019-03-03/11:26:32.37          0.096830106
2019-03-03/11:26:32.40          0.097107764
2019-03-03/11:26:32.43          0.097282487
2019-03-03/11:26:32.47          0.097558876
2019-03-03/11:26:32.50          0.097785848
2019-03-03/11:26:32.53          0.097993112
2019-03-03/11:26:32.56          0.098174332
2019-03-03/11:26:32.59          0.098577226
2019-03-03/11:26:32.62          0.098770209
2019-03-03/11:26:32.65          0.098839921
2019-03-03/11:26:32.68          0.098829098
2019-03-03/11:26:32.72          0.099151009
2019-03-03/11:26:32.75          0.099348666
2019-03-03/11:26:32.78          0.099517242
2019-03-03/11:26:32.81          0.099615316
2019-03-03/11:26:32.84          0.099849889
2019-03-03/11:26:32.87           0.10005417
2019-03-03/11:26:32.90           0.10033039
2019-03-03/11:26:32.93           0.10044149
2019-03-03/11:26:32.97           0.10073749
2019-03-03/11:26:33.00           0.10092482
2019-03-03/11:26:33.03           0.10112314
2019-03-03/11:26:33.06           0.10126011
2019-03-03/11:26:33.09           0.10160733
2019-03-03/11:26:33.12           0.10181739
2019-03-03/11:26:33.15           0.10197550
2019-03-03/11:26:33.18           0.10214491
2019-03-03/11:26:33.22           0.10233663
2019-03-03/11:26:33.25           0.10262147
2019-03-03/11:26:33.28           0.10289744
2019-03-03/11:26:33.31           0.10299168
2019-03-03/11:26:33.34           0.10311127
2019-03-03/11:26:33.37           0.10335085
2019-03-03/11:26:33.40           0.10364544
2019-03-03/11:26:33.43           0.10384451
2019-03-03/11:26:33.47           0.10404698
2019-03-03/11:26:33.50           0.10429071
2019-03-03/11:26:33.53           0.10436343
2019-03-03/11:26:33.56           0.10453649
2019-03-03/11:26:33.59           0.10483973
2019-03-03/11:26:33.62           0.10506578
2019-03-03/11:26:33.65           0.10532686
2019-03-03/11:26:33.68           0.10549980
2019-03-03/11:26:33.72           0.10560593
2019-03-03/11:26:33.75           0.10580141
2019-03-03/11:26:33.78           0.10601668
2019-03-03/11:26:33.81           0.10624532
2019-03-03/11:26:33.84           0.10646351
2019-03-03/11:26:33.87           0.10662971
2019-03-03/11:26:33.90           0.10674127
2019-03-03/11:26:33.93           0.10690829
2019-03-03/11:26:33.97           0.10708901
2019-03-03/11:26:34.00           0.10732049
2019-03-03/11:26:34.03           0.10745773
2019-03-03/11:26:34.06           0.10758713
2019-03-03/11:26:34.09           0.10787597
2019-03-03/11:26:34.12           0.10813084
2019-03-03/11:26:34.15           0.10821862
2019-03-03/11:26:34.18           0.10834401
2019-03-03/11:26:34.22           0.10846539
2019-03-03/11:26:34.25           0.10881574
2019-03-03/11:26:34.28           0.10905933
2019-03-03/11:26:34.31           0.10924839
2019-03-03/11:26:34.34           0.10929170
2019-03-03/11:26:34.37           0.10958950
2019-03-03/11:26:34.40           0.10987933
2019-03-03/11:26:34.43           0.11005133
2019-03-03/11:26:34.47           0.11012306
2019-03-03/11:26:34.50           0.11043315
2019-03-03/11:26:34.53           0.11052058
2019-03-03/11:26:34.56           0.11073127
2019-03-03/11:26:34.59           0.11090837
2019-03-03/11:26:34.62           0.11122408
2019-03-03/11:26:34.65           0.11136000
2019-03-03/11:26:34.68           0.11152283
2019-03-03/11:26:34.72           0.11169746
2019-03-03/11:26:34.75           0.11202403
2019-03-03/11:26:34.78           0.11221785
2019-03-03/11:26:34.81           0.11251238
2019-03-03/11:26:34.84           0.11255735
2019-03-03/11:26:34.87           0.11277409
2019-03-03/11:26:34.90           0.11302577
2019-03-03/11:26:34.93           0.11317762
2019-03-03/11:26:34.97           0.11317945
2019-03-03/11:26:35.00           0.11349861
2019-03-03/11:26:35.03           0.11377263
2019-03-03/11:26:35.06           0.11399994
2019-03-03/11:26:35.09           0.11408898
2019-03-03/11:26:35.12           0.11452213
2019-03-03/11:26:35.15           0.11481969
2019-03-03/11:26:35.18           0.11498177
2019-03-03/11:26:35.22           0.11496703
2019-03-03/11:26:35.25           0.11515795
2019-03-03/11:26:35.28           0.11527404
2019-03-03/11:26:35.31           0.11544830
2019-03-03/11:26:35.34           0.11549634
2019-03-03/11:26:35.37           0.11577407
2019-03-03/11:26:35.40           0.11596574
2019-03-03/11:26:35.43           0.11622130
2019-03-03/11:26:35.47           0.11637621
2019-03-03/11:26:35.50           0.11669815
2019-03-03/11:26:35.53           0.11699119
2019-03-03/11:26:35.56           0.11721892
2019-03-03/11:26:35.59           0.11723100
2019-03-03/11:26:35.62           0.11752597
2019-03-03/11:26:35.65           0.11778623
2019-03-03/11:26:35.68           0.11804029
2019-03-03/11:26:35.72           0.11806924
2019-03-03/11:26:35.75           0.11830752
2019-03-03/11:26:35.78           0.11853614
2019-03-03/11:26:35.81           0.11874147
2019-03-03/11:26:35.84           0.11879272
2019-03-03/11:26:35.87           0.11909629
2019-03-03/11:26:35.90           0.11927349
2019-03-03/11:26:35.93           0.11941945
2019-03-03/11:26:35.97           0.11948638
2019-03-03/11:26:36.00           0.11984673
2019-03-03/11:26:36.03           0.11995331
2019-03-03/11:26:36.06           0.12004584
2019-03-03/11:26:36.09           0.12021939
2019-03-03/11:26:36.12           0.12058442
2019-03-03/11:26:36.15           0.12078638
2019-03-03/11:26:36.18           0.12098305
2019-03-03/11:26:36.22           0.12102010
2019-03-03/11:26:36.25           0.12141184
2019-03-03/11:26:36.28           0.12162726
2019-03-03/11:26:36.31           0.12178696
2019-03-03/11:26:36.34           0.12190114
2019-03-03/11:26:36.37           0.12216730
2019-03-03/11:26:36.40           0.12234380
2019-03-03/11:26:36.43           0.12253368
2019-03-03/11:26:36.47           0.12247222
2019-03-03/11:26:36.50           0.12280009
2019-03-03/11:26:36.53           0.12307346
2019-03-03/11:26:36.56           0.12326530
2019-03-03/11:26:36.59           0.12331680
2019-03-03/11:26:36.62           0.12363844
2019-03-03/11:26:36.65           0.12390938
2019-03-03/11:26:36.68           0.12410931
2019-03-03/11:26:36.72           0.12411252
2019-03-03/11:26:36.75           0.12438352
2019-03-03/11:26:36.78           0.12461888
2019-03-03/11:26:36.81           0.12481657
2019-03-03/11:26:36.84           0.12485132
2019-03-03/11:26:36.87           0.12521447
2019-03-03/11:26:36.90           0.12549584
2019-03-03/11:26:36.93           0.12568186
2019-03-03/11:26:36.97           0.12577528
2019-03-03/11:26:37.00           0.12617594
2019-03-03/11:26:37.03           0.12633876
2019-03-03/11:26:37.06           0.12655191
2019-03-03/11:26:37.09           0.12662080
2019-03-03/11:26:37.12           0.12683730
2019-03-03/11:26:37.15           0.12693632
2019-03-03/11:26:37.18           0.12715790
2019-03-03/11:26:37.22           0.12729254
2019-03-03/11:26:37.25           0.12756337
2019-03-03/11:26:37.28           0.12771688
2019-03-03/11:26:37.31           0.12789620
2019-03-03/11:26:37.34           0.12803216
2019-03-03/11:26:37.37           0.12836391
2019-03-03/11:26:37.40           0.12846386
2019-03-03/11:26:37.43           0.12860666
2019-03-03/11:26:37.47           0.12874895
2019-03-03/11:26:37.50           0.12911587
2019-03-03/11:26:37.53           0.12929624
2019-03-03/11:26:37.56           0.12957217
2019-03-03/11:26:37.59           0.12965545
2019-03-03/11:26:37.62           0.12991227
2019-03-03/11:26:37.65           0.13017963
2019-03-03/11:26:37.68           0.13063139
2019-03-03/11:26:37.72           0.13078505
2019-03-03/11:26:37.75           0.13120468
2019-03-03/11:26:37.78           0.13159025
2019-03-03/11:26:37.81           0.13199797
2019-03-03/11:26:37.84           0.13214708
2019-03-03/11:26:37.87           0.13252747
2019-03-03/11:26:37.90           0.13278889
2019-03-03/11:26:37.93           0.13296853
2019-03-03/11:26:37.97           0.13302684
2019-03-03/11:26:38.00           0.13338849
2019-03-03/11:26:38.03           0.13371616
2019-03-03/11:26:38.06           0.13404317
2019-03-03/11:26:38.09           0.13421637
2019-03-03/11:26:38.12           0.13477954
2019-03-03/11:26:38.15           0.13520906
2019-03-03/11:26:38.18           0.13552204
2019-03-03/11:26:38.22           0.13567201
2019-03-03/11:26:38.25           0.13607746
2019-03-03/11:26:38.28           0.13636537
2019-03-03/11:26:38.31           0.13665339
2019-03-03/11:26:38.34           0.13669780
2019-03-03/11:26:38.37           0.13699527
2019-03-03/11:26:38.40           0.13729269
2019-03-03/11:26:38.43           0.13772022
2019-03-03/11:26:38.47           0.13799120
2019-03-03/11:26:38.50           0.13846375
2019-03-03/11:26:38.53           0.13881841
2019-03-03/11:26:38.56           0.13920114
2019-03-03/11:26:38.59           0.13955751
2019-03-03/11:26:38.62           0.14014378
2019-03-03/11:26:38.65           0.14055437
2019-03-03/11:26:38.68           0.14095519
2019-03-03/11:26:38.72           0.14118855
2019-03-03/11:26:38.75           0.14161582
2019-03-03/11:26:38.78           0.14181204
2019-03-03/11:26:38.81           0.14207096
2019-03-03/11:26:38.84           0.14219695
2019-03-03/11:26:38.87           0.14267758
2019-03-03/11:26:38.90           0.14302163
2019-03-03/11:26:38.93           0.14324914
2019-03-03/11:26:38.97           0.14334021
2019-03-03/11:26:39.00           0.14377568
2019-03-03/11:26:39.03           0.14405476
2019-03-03/11:26:39.06           0.14432795
2019-03-03/11:26:39.09           0.14458112
2019-03-03/11:26:39.12           0.14514072
2019-03-03/11:26:39.15           0.14551316
2019-03-03/11:26:39.18           0.14586446
2019-03-03/11:26:39.22           0.14601864
2019-03-03/11:26:39.25           0.14654782
2019-03-03/11:26:39.28           0.14703034
2019-03-03/11:26:39.31           0.14750904
2019-03-03/11:26:39.34           0.14772434
2019-03-03/11:26:39.37           0.14798180
2019-03-03/11:26:39.40           0.14811233
2019-03-03/11:26:39.43           0.14831165
2019-03-03/11:26:39.47           0.14844179
2019-03-03/11:26:39.50           0.14891294
2019-03-03/11:26:39.53           0.14916967
2019-03-03/11:26:39.56           0.14941817
2019-03-03/11:26:39.59           0.14962917
2019-03-03/11:26:39.62           0.15018674
2019-03-03/11:26:39.65           0.15060538
2019-03-03/11:26:39.68           0.15105243
2019-03-03/11:26:39.72           0.15115646
2019-03-03/11:26:39.75           0.15150250
2019-03-03/11:26:39.78           0.15171294
2019-03-03/11:26:39.81           0.15191402
2019-03-03/11:26:39.84           0.15212358
2019-03-03/11:26:39.87           0.15255407
2019-03-03/11:26:39.90           0.15268330
2019-03-03/11:26:39.93           0.15294058
2019-03-03/11:26:39.97           0.15308163
2019-03-03/11:26:40.00           0.15351733
2019-03-03/11:26:40.03           0.15391345
2019-03-03/11:26:40.06           0.15424096
2019-03-03/11:26:40.09           0.15441818
2019-03-03/11:26:40.12           0.15496430
2019-03-03/11:26:40.15           0.15543434
2019-03-03/11:26:40.18           0.15591336
2019-03-03/11:26:40.22           0.15605624
2019-03-03/11:26:40.25           0.15644158
2019-03-03/11:26:40.28           0.15673995
2019-03-03/11:26:40.31           0.15703599
2019-03-03/11:26:40.34           0.15699401
2019-03-03/11:26:40.37           0.15732219
2019-03-03/11:26:40.40           0.15759566
2019-03-03/11:26:40.43           0.15773847
2019-03-03/11:26:40.47           0.15788613
2019-03-03/11:26:40.50           0.15834306
2019-03-03/11:26:40.53           0.15863034
2019-03-03/11:26:40.56           0.15897428
2019-03-03/11:26:40.59           0.15908068
2019-03-03/11:26:40.62           0.15960931
2019-03-03/11:26:40.65           0.16011195
2019-03-03/11:26:40.68           0.16054042
2019-03-03/11:26:40.72           0.16068814
2019-03-03/11:26:40.75           0.16120156
2019-03-03/11:26:40.78           0.16166529
2019-03-03/11:26:40.81           0.16208526
2019-03-03/11:26:40.84           0.16224087
2019-03-03/11:26:40.87           0.16266858
2019-03-03/11:26:40.90           0.16297954
2019-03-03/11:26:40.93           0.16326192
2019-03-03/11:26:40.97           0.16351816
2019-03-03/11:26:41.00           0.16408749
2019-03-03/11:26:41.03           0.16435588
2019-03-03/11:26:41.06           0.16474122
2019-03-03/11:26:41.09           0.16499905
2019-03-03/11:26:41.12           0.16540741
2019-03-03/11:26:41.15           0.16570980
2019-03-03/11:26:41.18           0.16620594
2019-03-03/11:26:41.22           0.16648728
2019-03-03/11:26:41.25           0.16687909
2019-03-03/11:26:41.28           0.16711668
2019-03-03/11:26:41.31           0.16752644
2019-03-03/11:26:41.34           0.16773488
2019-03-03/11:26:41.37           0.16821133
2019-03-03/11:26:41.40           0.16851800
2019-03-03/11:26:41.43           0.16881150
2019-03-03/11:26:41.47           0.16885724
2019-03-03/11:26:41.50           0.16941899
2019-03-03/11:26:41.53           0.16990781
2019-03-03/11:26:41.56           0.17019086
2019-03-03/11:26:41.59           0.17034252
2019-03-03/11:26:41.62           0.17100254
2019-03-03/11:26:41.65           0.17148014
2019-03-03/11:26:41.68           0.17192271
2019-03-03/11:26:41.72           0.17226153
2019-03-03/11:26:41.75           0.17280964
2019-03-03/11:26:41.78           0.17326708
2019-03-03/11:26:41.81           0.17363872
2019-03-03/11:26:41.84           0.17375402
2019-03-03/11:26:41.87           0.17428670
2019-03-03/11:26:41.90           0.17454918
2019-03-03/11:26:41.93           0.17474796
2019-03-03/11:26:41.97           0.17480829
2019-03-03/11:26:42.00           0.17535618
2019-03-03/11:26:42.03           0.17571387
2019-03-03/11:26:42.06           0.17605364
2019-03-03/11:26:42.09           0.17623878
2019-03-03/11:26:42.12           0.17670722
2019-03-03/11:26:42.15           0.17710496
2019-03-03/11:26:42.18           0.17752295
2019-03-03/11:26:42.22           0.17766381
2019-03-03/11:26:42.25           0.17823759
2019-03-03/11:26:42.28           0.17857760
2019-03-03/11:26:42.31           0.17883806
2019-03-03/11:26:42.34           0.17916746
2019-03-03/11:26:42.37           0.17982990
2019-03-03/11:26:42.40           0.18019320
2019-03-03/11:26:42.43           0.18046184
2019-03-03/11:26:42.47           0.18056933
2019-03-03/11:26:42.50           0.18110864
2019-03-03/11:26:42.53           0.18126567
2019-03-03/11:26:42.56           0.18144961
2019-03-03/11:26:42.59           0.18165085
2019-03-03/11:26:42.62           0.18221746
2019-03-03/11:26:42.65           0.18261871
2019-03-03/11:26:42.68           0.18304111
2019-03-03/11:26:42.72           0.18328757
2019-03-03/11:26:42.75           0.18381276
2019-03-03/11:26:42.78           0.18414307
2019-03-03/11:26:42.81           0.18463698
2019-03-03/11:26:42.84           0.18487467
2019-03-03/11:26:42.87           0.18534449
2019-03-03/11:26:42.90           0.18558527
2019-03-03/11:26:42.93           0.18577378
2019-03-03/11:26:42.97           0.18590107
2019-03-03/11:26:43.00           0.18627319
2019-03-03/11:26:43.03           0.18651060
2019-03-03/11:26:43.06           0.18697658
2019-03-03/11:26:43.09           0.18711465
2019-03-03/11:26:43.12           0.18755165
2019-03-03/11:26:43.15           0.18796868
2019-03-03/11:26:43.18           0.18843373
2019-03-03/11:26:43.22           0.18864958
2019-03-03/11:26:43.25           0.18922105
2019-03-03/11:26:43.28           0.18963738
2019-03-03/11:26:43.31           0.18996640
2019-03-03/11:26:43.34           0.19007382
2019-03-03/11:26:43.37           0.19053305
2019-03-03/11:26:43.40           0.19083117
2019-03-03/11:26:43.43           0.19114505
2019-03-03/11:26:43.47           0.19128809
2019-03-03/11:26:43.50           0.19171299
2019-03-03/11:26:43.53           0.19196232
2019-03-03/11:26:43.56           0.19225465
2019-03-03/11:26:43.59           0.19235950
2019-03-03/11:26:43.62           0.19288568
2019-03-03/11:26:43.65           0.19320451
2019-03-03/11:26:43.68           0.19375623
2019-03-03/11:26:43.72           0.19407102
2019-03-03/11:26:43.75           0.19457274
2019-03-03/11:26:43.78           0.19500399
2019-03-03/11:26:43.81           0.19546106
2019-03-03/11:26:43.84           0.19568953
2019-03-03/11:26:43.87           0.19634433
2019-03-03/11:26:43.90           0.19686509
2019-03-03/11:26:43.93           0.19711874
2019-03-03/11:26:43.97           0.19700322
2019-03-03/11:26:44.00           0.19750951
2019-03-03/11:26:44.03           0.19782401
2019-03-03/11:26:44.06           0.19811385
2019-03-03/11:26:44.09           0.19834436
2019-03-03/11:26:44.12           0.19897041
2019-03-03/11:26:44.15           0.19929467
2019-03-03/11:26:44.18           0.19968242
2019-03-03/11:26:44.22           0.19990628
2019-03-03/11:26:44.25           0.20041135
2019-03-03/11:26:44.28           0.20080346
2019-03-03/11:26:44.31           0.20125377
2019-03-03/11:26:44.34           0.20151300
2019-03-03/11:26:44.37           0.20206951
2019-03-03/11:26:44.40           0.20231831
2019-03-03/11:26:44.43           0.20262596
2019-03-03/11:26:44.47           0.20272127
2019-03-03/11:26:44.50           0.20312948
2019-03-03/11:26:44.53           0.20347502
2019-03-03/11:26:44.56           0.20391002
2019-03-03/11:26:44.59           0.20399907
2019-03-03/11:26:44.62           0.20456436
2019-03-03/11:26:44.65           0.20498119
2019-03-03/11:26:44.68           0.20531620
2019-03-03/11:26:44.72           0.20565367
2019-03-03/11:26:44.75           0.20645644
2019-03-03/11:26:44.78           0.20680624
2019-03-03/11:26:44.81           0.20732735
2019-03-03/11:26:44.84           0.20766895
2019-03-03/11:26:44.87           0.20823729
2019-03-03/11:26:44.90           0.20861804
2019-03-03/11:26:44.93           0.20906753
2019-03-03/11:26:44.97           0.20919833
2019-03-03/11:26:45.00           0.20962467
2019-03-03/11:26:45.03           0.20995958
2019-03-03/11:26:45.06           0.21028077
2019-03-03/11:26:45.09           0.21039597
2019-03-03/11:26:45.12           0.21089804
2019-03-03/11:26:45.15           0.21131494
2019-03-03/11:26:45.18           0.21178345
2019-03-03/11:26:45.22           0.21191940
2019-03-03/11:26:45.25           0.21264452
2019-03-03/11:26:45.28           0.21322299
2019-03-03/11:26:45.31           0.21354811
2019-03-03/11:26:45.34           0.21373947
2019-03-03/11:26:45.37           0.21440984
2019-03-03/11:26:45.40           0.21477037
2019-03-03/11:26:45.43           0.21509746
2019-03-03/11:26:45.47           0.21518563
2019-03-03/11:26:45.50           0.21567601
2019-03-03/11:26:45.53           0.21595464
2019-03-03/11:26:45.56           0.21628200
2019-03-03/11:26:45.59           0.21651742
2019-03-03/11:26:45.62           0.21713628
2019-03-03/11:26:45.65           0.21745420
2019-03-03/11:26:45.68           0.21779802
2019-03-03/11:26:45.72           0.21805556
2019-03-03/11:26:45.75           0.21871057
2019-03-03/11:26:45.78           0.21902391
2019-03-03/11:26:45.81           0.21938443
2019-03-03/11:26:45.84           0.21954634
2019-03-03/11:26:45.87           0.22020659
2019-03-03/11:26:45.90           0.22065175
2019-03-03/11:26:45.93           0.22093507
2019-03-03/11:26:45.97           0.22103973
2019-03-03/11:26:46.00           0.22160732
2019-03-03/11:26:46.03           0.22183639
2019-03-03/11:26:46.06           0.22204626
2019-03-03/11:26:46.09           0.22217073
2019-03-03/11:26:46.12           0.22279206
2019-03-03/11:26:46.15           0.22318823
2019-03-03/11:26:46.18           0.22350449
2019-03-03/11:26:46.22           0.22359523
2019-03-03/11:26:46.25           0.22418218
2019-03-03/11:26:46.28           0.22464600
2019-03-03/11:26:46.31           0.22511828
2019-03-03/11:26:46.34           0.22533974
2019-03-03/11:26:46.37           0.22600762
2019-03-03/11:26:46.40           0.22637090
2019-03-03/11:26:46.43           0.22669096
2019-03-03/11:26:46.47           0.22693194
2019-03-03/11:26:46.50           0.22751996
2019-03-03/11:26:46.53           0.22769552
2019-03-03/11:26:46.56           0.22795780
2019-03-03/11:26:46.59           0.22811783
2019-03-03/11:26:46.62           0.22869872
2019-03-03/11:26:46.65           0.22903676
2019-03-03/11:26:46.68           0.22940358
2019-03-03/11:26:46.72           0.22946053
2019-03-03/11:26:46.75           0.23004359
2019-03-03/11:26:46.78           0.23069377
2019-03-03/11:26:46.81           0.23127946
2019-03-03/11:26:46.84           0.23143865
2019-03-03/11:26:46.87           0.23203842
2019-03-03/11:26:46.90           0.23242174
2019-03-03/11:26:46.93           0.23269910
2019-03-03/11:26:46.97           0.23269429
2019-03-03/11:26:47.00           0.23337702
2019-03-03/11:26:47.03           0.23373414
2019-03-03/11:26:47.06           0.23396935
2019-03-03/11:26:47.09           0.23411169
2019-03-03/11:26:47.12           0.23471717
2019-03-03/11:26:47.15           0.23509479
2019-03-03/11:26:47.18           0.23542339
2019-03-03/11:26:47.22           0.23560439
2019-03-03/11:26:47.25           0.23630274
2019-03-03/11:26:47.28           0.23668728
2019-03-03/11:26:47.31           0.23720351
2019-03-03/11:26:47.34           0.23745769
2019-03-03/11:26:47.37           0.23804491
2019-03-03/11:26:47.40           0.23854218
2019-03-03/11:26:47.43           0.23893264
2019-03-03/11:26:47.47           0.23894623
2019-03-03/11:26:47.50           0.23963886
2019-03-03/11:26:47.53           0.23997313
2019-03-03/11:26:47.56           0.24025990
2019-03-03/11:26:47.59           0.24043976
2019-03-03/11:26:47.62           0.24107341
2019-03-03/11:26:47.65           0.24139505
2019-03-03/11:26:47.68           0.24165144
2019-03-03/11:26:47.72           0.24178299
2019-03-03/11:26:47.75           0.24235390
2019-03-03/11:26:47.78           0.24271954
2019-03-03/11:26:47.81           0.24310063
2019-03-03/11:26:47.84           0.24326374
2019-03-03/11:26:47.87           0.24396006
2019-03-03/11:26:47.90           0.24442031
2019-03-03/11:26:47.93           0.24488507
2019-03-03/11:26:47.97           0.24515884
2019-03-03/11:26:48.00           0.24581559
2019-03-03/11:26:48.03           0.24597237
2019-03-03/11:26:48.06           0.24621923
2019-03-03/11:26:48.09           0.24643598
2019-03-03/11:26:48.12           0.24709202
2019-03-03/11:26:48.15           0.24739198
2019-03-03/11:26:48.18           0.24766301
2019-03-03/11:26:48.22           0.24766505
2019-03-03/11:26:48.25           0.24823683
2019-03-03/11:26:48.28           0.24861017
2019-03-03/11:26:48.31           0.24902699
2019-03-03/11:26:48.34           0.24936169
2019-03-03/11:26:48.37           0.25003679
2019-03-03/11:26:48.40           0.25038465
2019-03-03/11:26:48.43           0.25086347
2019-03-03/11:26:48.47           0.25116561
2019-03-03/11:26:48.50           0.25182341
2019-03-03/11:26:48.53           0.25204823
2019-03-03/11:26:48.56           0.25235580
2019-03-03/11:26:48.59           0.25253931
2019-03-03/11:26:48.62           0.25313777
2019-03-03/11:26:48.65           0.25351264
2019-03-03/11:26:48.68           0.25387332
2019-03-03/11:26:48.72           0.25404695
2019-03-03/11:26:48.75           0.25480507
2019-03-03/11:26:48.78           0.25517730
2019-03-03/11:26:48.81           0.25551189
2019-03-03/11:26:48.84           0.25574379
2019-03-03/11:26:48.87           0.25651378
2019-03-03/11:26:48.90           0.25696600
2019-03-03/11:26:48.93           0.25732562
2019-03-03/11:26:48.97           0.25745845
2019-03-03/11:26:49.00           0.25811256
2019-03-03/11:26:49.03           0.25850313
2019-03-03/11:26:49.06           0.25884460
2019-03-03/11:26:49.09           0.25889063
2019-03-03/11:26:49.12           0.25943683
2019-03-03/11:26:49.15           0.25972025
2019-03-03/11:26:49.18           0.25993429
2019-03-03/11:26:49.22           0.25998820
2019-03-03/11:26:49.25           0.26076265
2019-03-03/11:26:49.28           0.26116664
2019-03-03/11:26:49.31           0.26148130
2019-03-03/11:26:49.34           0.26161442
2019-03-03/11:26:49.37           0.26233446
2019-03-03/11:26:49.40           0.26296752
2019-03-03/11:26:49.43           0.26354048
2019-03-03/11:26:49.47           0.26374234
2019-03-03/11:26:49.50           0.26448790
2019-03-03/11:26:49.53           0.26483371
2019-03-03/11:26:49.56           0.26505939
2019-03-03/11:26:49.59           0.26512577
2019-03-03/11:26:49.62           0.26577475
2019-03-03/11:26:49.65           0.26591378
2019-03-03/11:26:49.68           0.26602776
2019-03-03/11:26:49.72           0.26613810
2019-03-03/11:26:49.75           0.26678179
2019-03-03/11:26:49.78           0.26709205
2019-03-03/11:26:49.81           0.26739907
2019-03-03/11:26:49.84           0.26752188
2019-03-03/11:26:49.87           0.26818808
2019-03-03/11:26:49.90           0.26861976
2019-03-03/11:26:49.93           0.26909975
2019-03-03/11:26:49.97           0.26931276
2019-03-03/11:26:50.00           0.26999437
2019-03-03/11:26:50.03           0.27036066
2019-03-03/11:26:50.06           0.27064725
2019-03-03/11:26:50.09           0.27056183
2019-03-03/11:26:50.12           0.27097395
2019-03-03/11:26:50.15           0.27113471
2019-03-03/11:26:50.18           0.27130263
2019-03-03/11:26:50.22           0.27128934
2019-03-03/11:26:50.25           0.27178710
2019-03-03/11:26:50.28           0.27203088
2019-03-03/11:26:50.31           0.27241230
2019-03-03/11:26:50.34           0.27262108
2019-03-03/11:26:50.37           0.27333835
2019-03-03/11:26:50.40           0.27379561
2019-03-03/11:26:50.43           0.27426734
2019-03-03/11:26:50.47           0.27448847
2019-03-03/11:26:50.50           0.27521574
2019-03-03/11:26:50.53           0.27566543
2019-03-03/11:26:50.56           0.27618684
2019-03-03/11:26:50.59           0.27628541
2019-03-03/11:26:50.62           0.27697039
2019-03-03/11:26:50.65           0.27734148
2019-03-03/11:26:50.68           0.27764539
2019-03-03/11:26:50.72           0.27783814
2019-03-03/11:26:50.75           0.27851940
2019-03-03/11:26:50.78           0.27887938
2019-03-03/11:26:50.81           0.27922168
2019-03-03/11:26:50.84           0.27936573
2019-03-03/11:26:50.87           0.28012282
2019-03-03/11:26:50.90           0.28066249
2019-03-03/11:26:50.93           0.28110005
2019-03-03/11:26:50.97           0.28118382
2019-03-03/11:26:51.00           0.28177778
2019-03-03/11:26:51.03           0.28209509
2019-03-03/11:26:51.06           0.28253638
2019-03-03/11:26:51.09           0.28259732
2019-03-03/11:26:51.12           0.28304041
2019-03-03/11:26:51.15           0.28329742
2019-03-03/11:26:51.18           0.28377573
2019-03-03/11:26:51.22           0.28395462
2019-03-03/11:26:51.25           0.28465058
2019-03-03/11:26:51.28           0.28513093
2019-03-03/11:26:51.31           0.28560371
2019-03-03/11:26:51.34           0.28579743
2019-03-03/11:26:51.37           0.28661512
2019-03-03/11:26:51.40           0.28712945
2019-03-03/11:26:51.43           0.28758873
2019-03-03/11:26:51.47           0.28770447
2019-03-03/11:26:51.50           0.28828923
2019-03-03/11:26:51.53           0.28863717
2019-03-03/11:26:51.56           0.28896167
2019-03-03/11:26:51.59           0.28891561
2019-03-03/11:26:51.62           0.28936407
2019-03-03/11:26:51.65           0.28954113
2019-03-03/11:26:51.68           0.28977608
2019-03-03/11:26:51.72           0.28985845
2019-03-03/11:26:51.75           0.29050101
2019-03-03/11:26:51.78           0.29081431
2019-03-03/11:26:51.81           0.29122354
2019-03-03/11:26:51.84           0.29134870
2019-03-03/11:26:51.87           0.29204187
2019-03-03/11:26:51.90           0.29250140
2019-03-03/11:26:51.93           0.29311309
2019-03-03/11:26:51.97           0.29347208
2019-03-03/11:26:52.00           0.29428992
2019-03-03/11:26:52.03           0.29486742
2019-03-03/11:26:52.06           0.29530797
2019-03-03/11:26:52.09           0.29530331
2019-03-03/11:26:52.12           0.29599274
2019-03-03/11:26:52.15           0.29637530
2019-03-03/11:26:52.18           0.29667005
2019-03-03/11:26:52.22           0.29672515
2019-03-03/11:26:52.25           0.29735159
2019-03-03/11:26:52.28           0.29786638
2019-03-03/11:26:52.31           0.29830837
2019-03-03/11:26:52.34           0.29835434
2019-03-03/11:26:52.37           0.29914753
2019-03-03/11:26:52.40           0.29963072
2019-03-03/11:26:52.43           0.30006462
2019-03-03/11:26:52.47           0.30012967
2019-03-03/11:26:52.50           0.30091349
2019-03-03/11:26:52.53           0.30148973
2019-03-03/11:26:52.56           0.30184250
2019-03-03/11:26:52.59           0.30197655
2019-03-03/11:26:52.62           0.30273719
2019-03-03/11:26:52.65           0.30305523
2019-03-03/11:26:52.68           0.30350145
2019-03-03/11:26:52.72           0.30360131
2019-03-03/11:26:52.75           0.30427148
2019-03-03/11:26:52.78           0.30475019
2019-03-03/11:26:52.81           0.30513638
2019-03-03/11:26:52.84           0.30517230
2019-03-03/11:26:52.87           0.30581833
2019-03-03/11:26:52.90           0.30623506
2019-03-03/11:26:52.93           0.30669517
2019-03-03/11:26:52.97           0.30690582
2019-03-03/11:26:53.00           0.30761710
2019-03-03/11:26:53.03           0.30802714
2019-03-03/11:26:53.06           0.30842057
2019-03-03/11:26:53.09           0.30839017
2019-03-03/11:26:53.12           0.30901121
2019-03-03/11:26:53.15           0.30934677
2019-03-03/11:26:53.18           0.30965779
2019-03-03/11:26:53.22           0.30965966
2019-03-03/11:26:53.25           0.31021108
2019-03-03/11:26:53.28           0.31053603
2019-03-03/11:26:53.31           0.31080733
2019-03-03/11:26:53.34           0.31086393
2019-03-03/11:26:53.37           0.31158504
2019-03-03/11:26:53.40           0.31194719
2019-03-03/11:26:53.43           0.31247148
2019-03-03/11:26:53.47           0.31268261
2019-03-03/11:26:53.50           0.31338354
2019-03-03/11:26:53.53           0.31376721
2019-03-03/11:26:53.56           0.31426702
2019-03-03/11:26:53.59           0.31441928
2019-03-03/11:26:53.62           0.31510921
2019-03-03/11:26:53.65           0.31561494
2019-03-03/11:26:53.68           0.31611163
2019-03-03/11:26:53.72           0.31611805
2019-03-03/11:26:53.75           0.31673166
2019-03-03/11:26:53.78           0.31709609
2019-03-03/11:26:53.81           0.31746281
2019-03-03/11:26:53.84           0.31755374
2019-03-03/11:26:53.87           0.31845909
2019-03-03/11:26:53.90           0.31900448
2019-03-03/11:26:53.93           0.31935271
2019-03-03/11:26:53.97           0.31954734
2019-03-03/11:26:54.00           0.32049594
2019-03-03/11:26:54.03           0.32101695
2019-03-03/11:26:54.06           0.32150683
2019-03-03/11:26:54.09           0.32172618
2019-03-03/11:26:54.12           0.32248817
2019-03-03/11:26:54.15           0.32271874
2019-03-03/11:26:54.18           0.32297471
2019-03-03/11:26:54.22           0.32308955
2019-03-03/11:26:54.25           0.32366649
2019-03-03/11:26:54.28           0.32405683
2019-03-03/11:26:54.31           0.32457554
2019-03-03/11:26:54.34           0.32459876
2019-03-03/11:26:54.37           0.32530241
2019-03-03/11:26:54.40           0.32575020
2019-03-03/11:26:54.43           0.32620641
2019-03-03/11:26:54.47           0.32634037
2019-03-03/11:26:54.50           0.32714769
2019-03-03/11:26:54.53           0.32772926
2019-03-03/11:26:54.56           0.32821922
2019-03-03/11:26:54.59           0.32830325
2019-03-03/11:26:54.62           0.32902439
2019-03-03/11:26:54.65           0.32925934
2019-03-03/11:26:54.68           0.32944475
2019-03-03/11:26:54.72           0.32952496
2019-03-03/11:26:54.75           0.33016424
2019-03-03/11:26:54.78           0.33040359
2019-03-03/11:26:54.81           0.33074648
2019-03-03/11:26:54.84           0.33076358
2019-03-03/11:26:54.87           0.33134318
2019-03-03/11:26:54.90           0.33171456
2019-03-03/11:26:54.93           0.33215977
2019-03-03/11:26:54.97           0.33223962
2019-03-03/11:26:55.00           0.33302485
2019-03-03/11:26:55.03           0.33357839
2019-03-03/11:26:55.06           0.33416481
2019-03-03/11:26:55.09           0.33424617
2019-03-03/11:26:55.12           0.33503845
2019-03-03/11:26:55.15           0.33560772
2019-03-03/11:26:55.18           0.33595074
2019-03-03/11:26:55.22           0.33587866
2019-03-03/11:26:55.25           0.33666030
2019-03-03/11:26:55.28           0.33719421
2019-03-03/11:26:55.31           0.33760453
2019-03-03/11:26:55.34           0.33757527
2019-03-03/11:26:55.37           0.33808320
2019-03-03/11:26:55.40           0.33835241
2019-03-03/11:26:55.43           0.33859829
2019-03-03/11:26:55.47           0.33855955
2019-03-03/11:26:55.50           0.33914704
2019-03-03/11:26:55.53           0.33946297
2019-03-03/11:26:55.56           0.33982302
2019-03-03/11:26:55.59           0.33975681
2019-03-03/11:26:55.62           0.34048460
2019-03-03/11:26:55.65           0.34100504
2019-03-03/11:26:55.68           0.34151735
2019-03-03/11:26:55.72           0.34157361
2019-03-03/11:26:55.75           0.34231538
2019-03-03/11:26:55.78           0.34268052
2019-03-03/11:26:55.81           0.34319074
2019-03-03/11:26:55.84           0.34340478
2019-03-03/11:26:55.87           0.34405971
2019-03-03/11:26:55.90           0.34435350
2019-03-03/11:26:55.93           0.34468868
2019-03-03/11:26:55.97           0.34474934
2019-03-03/11:26:56.00           0.34540418
2019-03-03/11:26:56.03           0.34589366
2019-03-03/11:26:56.06           0.34640694
2019-03-03/11:26:56.09           0.34627911
2019-03-03/11:26:56.12           0.34700508
2019-03-03/11:26:56.15           0.34746696
2019-03-03/11:26:56.18           0.34782124
2019-03-03/11:26:56.22           0.34784587
2019-03-03/11:26:56.25           0.34846852
2019-03-03/11:26:56.28           0.34878916
2019-03-03/11:26:56.31           0.34913661
2019-03-03/11:26:56.34           0.34907023
2019-03-03/11:26:56.37           0.34980324
2019-03-03/11:26:56.40           0.35031874
2019-03-03/11:26:56.43           0.35071303
2019-03-03/11:26:56.47           0.35076217
2019-03-03/11:26:56.50           0.35155418
2019-03-03/11:26:56.53           0.35192026
2019-03-03/11:26:56.56           0.35218622
2019-03-03/11:26:56.59           0.35224244
2019-03-03/11:26:56.62           0.35301332
2019-03-03/11:26:56.65           0.35333883
2019-03-03/11:26:56.68           0.35369453
2019-03-03/11:26:56.72           0.35357074
2019-03-03/11:26:56.75           0.35410536
2019-03-03/11:26:56.78           0.35451583
2019-03-03/11:26:56.81           0.35495850
2019-03-03/11:26:56.84           0.35482656
2019-03-03/11:26:56.87           0.35540235
2019-03-03/11:26:56.90           0.35579612
2019-03-03/11:26:56.93           0.35622692
2019-03-03/11:26:56.97           0.35622324
2019-03-03/11:26:57.00           0.35697422
2019-03-03/11:26:57.03           0.35752802
2019-03-03/11:26:57.06           0.35814748
2019-03-03/11:26:57.09           0.35832597
2019-03-03/11:26:57.12           0.35902112
2019-03-03/11:26:57.15           0.35935540
2019-03-03/11:26:57.18           0.35972330
2019-03-03/11:26:57.22           0.35960961
2019-03-03/11:26:57.25           0.36020111
2019-03-03/11:26:57.28           0.36055468
2019-03-03/11:26:57.31           0.36077047
2019-03-03/11:26:57.34           0.36077548
2019-03-03/11:26:57.37           0.36152708
2019-03-03/11:26:57.40           0.36191055
2019-03-03/11:26:57.43           0.36219472
2019-03-03/11:26:57.47           0.36219944
2019-03-03/11:26:57.50           0.36310705
2019-03-03/11:26:57.53           0.36347845
2019-03-03/11:26:57.56           0.36378551
2019-03-03/11:26:57.59           0.36383390
2019-03-03/11:26:57.62           0.36467073
2019-03-03/11:26:57.65           0.36507929
2019-03-03/11:26:57.68           0.36533266
2019-03-03/11:26:57.72           0.36524404
2019-03-03/11:26:57.75           0.36602483
2019-03-03/11:26:57.78           0.36640750
2019-03-03/11:26:57.81           0.36672802
2019-03-03/11:26:57.84           0.36671318
2019-03-03/11:26:57.87           0.36738435
2019-03-03/11:26:57.90           0.36780463
2019-03-03/11:26:57.93           0.36827167
2019-03-03/11:26:57.97           0.36841413
2019-03-03/11:26:58.00           0.36914577
2019-03-03/11:26:58.03           0.36941829
2019-03-03/11:26:58.06           0.36963795
2019-03-03/11:26:58.09           0.36947203
2019-03-03/11:26:58.12           0.37036938
2019-03-03/11:26:58.15           0.37089005
2019-03-03/11:26:58.18           0.37122583
2019-03-03/11:26:58.22           0.37127791
2019-03-03/11:26:58.25           0.37205131
2019-03-03/11:26:58.28           0.37249298
2019-03-03/11:26:58.31           0.37291219
2019-03-03/11:26:58.34           0.37290540
2019-03-03/11:26:58.37           0.37370033
2019-03-03/11:26:58.40           0.37408891
2019-03-03/11:26:58.43           0.37435431
2019-03-03/11:26:58.47           0.37439582
2019-03-03/11:26:58.50           0.37529269
2019-03-03/11:26:58.53           0.37582595
2019-03-03/11:26:58.56           0.37619437
2019-03-03/11:26:58.59           0.37614373
2019-03-03/11:26:58.62           0.37691392
2019-03-03/11:26:58.65           0.37728059
2019-03-03/11:26:58.68           0.37773780
2019-03-03/11:26:58.72           0.37782758
2019-03-03/11:26:58.75           0.37854904
2019-03-03/11:26:58.78           0.37877158
2019-03-03/11:26:58.81           0.37894148
2019-03-03/11:26:58.84           0.37883652
2019-03-03/11:26:58.87           0.37968698
2019-03-03/11:26:58.90           0.38018318
2019-03-03/11:26:58.93           0.38067641
2019-03-03/11:26:58.97           0.38078546
2019-03-03/11:26:59.00           0.38151936
2019-03-03/11:26:59.03           0.38186220
2019-03-03/11:26:59.06           0.38221336
2019-03-03/11:26:59.09           0.38228599
2019-03-03/11:26:59.12           0.38298776
2019-03-03/11:26:59.15           0.38319516
2019-03-03/11:26:59.18           0.38343856
2019-03-03/11:26:59.22           0.38345830
2019-03-03/11:26:59.25           0.38438818
2019-03-03/11:26:59.28           0.38476996
2019-03-03/11:26:59.31           0.38500747
2019-03-03/11:26:59.34           0.38506732
2019-03-03/11:26:59.37           0.38593153
2019-03-03/11:26:59.40           0.38628417
2019-03-03/11:26:59.43           0.38647648
2019-03-03/11:26:59.47           0.38635242
2019-03-03/11:26:59.50           0.38701861
2019-03-03/11:26:59.53           0.38726397
2019-03-03/11:26:59.56           0.38761781
2019-03-03/11:26:59.59           0.38765275
2019-03-03/11:26:59.62           0.38833196
2019-03-03/11:26:59.65           0.38865361
2019-03-03/11:26:59.68           0.38906525
2019-03-03/11:26:59.72           0.38918129
2019-03-03/11:26:59.75           0.38992649
2019-03-03/11:26:59.78           0.39016881
2019-03-03/11:26:59.81           0.39058540
2019-03-03/11:26:59.84           0.39052647
2019-03-03/11:26:59.87           0.39109180
2019-03-03/11:26:59.90           0.39124394
2019-03-03/11:26:59.93           0.39137299
2019-03-03/11:26:59.97           0.39121419
2019-03-03/11:27:00.00           0.39179431
2019-03-03/11:27:00.03           0.39212541
2019-03-03/11:27:00.06           0.39253016
2019-03-03/11:27:00.09           0.39237731
2019-03-03/11:27:00.12           0.39310556
2019-03-03/11:27:00.15           0.39365616
2019-03-03/11:27:00.18           0.39412773
2019-03-03/11:27:00.22           0.39420566
2019-03-03/11:27:00.25           0.39508920
2019-03-03/11:27:00.28           0.39541538
2019-03-03/11:27:00.31           0.39563434
2019-03-03/11:27:00.34           0.39543766
2019-03-03/11:27:00.37           0.39603522
2019-03-03/11:27:00.40           0.39621138
2019-03-03/11:27:00.43           0.39625247
2019-03-03/11:27:00.47           0.39584756
2019-03-03/11:27:00.50           0.39616252
2019-03-03/11:27:00.53           0.39631960
2019-03-03/11:27:00.56           0.39669740
2019-03-03/11:27:00.59           0.39677594
2019-03-03/11:27:00.62           0.39750975
2019-03-03/11:27:00.65           0.39782537
2019-03-03/11:27:00.68           0.39839444
2019-03-03/11:27:00.72           0.39852471
2019-03-03/11:27:00.75           0.39938642
2019-03-03/11:27:00.78           0.39987779
2019-03-03/11:27:00.81           0.40030316
2019-03-03/11:27:00.84           0.40021126
2019-03-03/11:27:00.87           0.40089444
2019-03-03/11:27:00.90           0.40139921
2019-03-03/11:27:00.93           0.40176829
2019-03-03/11:27:00.97           0.40153856
2019-03-03/11:27:01.00           0.40221364
2019-03-03/11:27:01.03           0.40259726
2019-03-03/11:27:01.06           0.40298871
2019-03-03/11:27:01.09           0.40298233
2019-03-03/11:27:01.12           0.40374933
2019-03-03/11:27:01.15           0.40403522
2019-03-03/11:27:01.18           0.40434622
2019-03-03/11:27:01.22           0.40444966
2019-03-03/11:27:01.25           0.40512583
2019-03-03/11:27:01.28           0.40538424
2019-03-03/11:27:01.31           0.40576798
2019-03-03/11:27:01.34           0.40560204
2019-03-03/11:27:01.37           0.40622100
2019-03-03/11:27:01.40           0.40640505
2019-03-03/11:27:01.43           0.40674222
2019-03-03/11:27:01.47           0.40683124
2019-03-03/11:27:01.50           0.40760836
2019-03-03/11:27:01.53           0.40792573
2019-03-03/11:27:01.56           0.40825417
2019-03-03/11:27:01.59           0.40819790
2019-03-03/11:27:01.62           0.40898215
2019-03-03/11:27:01.65           0.40951813
2019-03-03/11:27:01.68           0.40996418
2019-03-03/11:27:01.72           0.40978357
2019-03-03/11:27:01.75           0.41031147
2019-03-03/11:27:01.78           0.41054256
2019-03-03/11:27:01.81           0.41082721
2019-03-03/11:27:01.84           0.41070550
2019-03-03/11:27:01.87           0.41131170
2019-03-03/11:27:01.90           0.41164202
2019-03-03/11:27:01.93           0.41193254
2019-03-03/11:27:01.97           0.41168003
2019-03-03/11:27:02.00           0.41238800
2019-03-03/11:27:02.03           0.41254535
2019-03-03/11:27:02.06           0.41279413
2019-03-03/11:27:02.09           0.41288649
2019-03-03/11:27:02.12           0.41374118
2019-03-03/11:27:02.15           0.41413541
2019-03-03/11:27:02.18           0.41455657
2019-03-03/11:27:02.22           0.41463976
2019-03-03/11:27:02.25           0.41554999
2019-03-03/11:27:02.28           0.41601096
2019-03-03/11:27:02.31           0.41649633
2019-03-03/11:27:02.34           0.41674834
2019-03-03/11:27:02.37           0.41765318
2019-03-03/11:27:02.40           0.41788158
2019-03-03/11:27:02.43           0.41809525
2019-03-03/11:27:02.47           0.41798901
2019-03-03/11:27:02.50           0.41861021
2019-03-03/11:27:02.53           0.41882924
2019-03-03/11:27:02.56           0.41911121
2019-03-03/11:27:02.59           0.41895047
2019-03-03/11:27:02.62           0.41964030
2019-03-03/11:27:02.65           0.42009324
2019-03-03/11:27:02.68           0.42064191
2019-03-03/11:27:02.72           0.42066851
2019-03-03/11:27:02.75           0.42148088
2019-03-03/11:27:02.78           0.42200833
2019-03-03/11:27:02.81           0.42257228
2019-03-03/11:27:02.84           0.42261714
2019-03-03/11:27:02.87           0.42337995
2019-03-03/11:27:02.90           0.42376122
2019-03-03/11:27:02.93           0.42412565
2019-03-03/11:27:02.97           0.42402712
2019-03-03/11:27:03.00           0.42478628
2019-03-03/11:27:03.03           0.42513426
2019-03-03/11:27:03.06           0.42543441
2019-03-03/11:27:03.09           0.42530630
2019-03-03/11:27:03.12           0.42600339
2019-03-03/11:27:03.15           0.42638819
2019-03-03/11:27:03.18           0.42691430
2019-03-03/11:27:03.22           0.42685948
2019-03-03/11:27:03.25           0.42776739
2019-03-03/11:27:03.28           0.42831891
2019-03-03/11:27:03.31           0.42864213
2019-03-03/11:27:03.34           0.42852593
2019-03-03/11:27:03.37           0.42908922
2019-03-03/11:27:03.40           0.42933319
2019-03-03/11:27:03.43           0.42968673
2019-03-03/11:27:03.47           0.42959601
2019-03-03/11:27:03.50           0.43032748
2019-03-03/11:27:03.53           0.43054402
2019-03-03/11:27:03.56           0.43081568
2019-03-03/11:27:03.59           0.43082824
2019-03-03/11:27:03.62           0.43162358
2019-03-03/11:27:03.65           0.43184896
2019-03-03/11:27:03.68           0.43210275
2019-03-03/11:27:03.72           0.43197479
2019-03-03/11:27:03.75           0.43264465
2019-03-03/11:27:03.78           0.43283927
2019-03-03/11:27:03.81           0.43310485
2019-03-03/11:27:03.84           0.43307390
2019-03-03/11:27:03.87           0.43369625
2019-03-03/11:27:03.90           0.43384476
2019-03-03/11:27:03.93           0.43413952
2019-03-03/11:27:03.97           0.43413788
2019-03-03/11:27:04.00           0.43499658
2019-03-03/11:27:04.03           0.43536612
2019-03-03/11:27:04.06           0.43574124
2019-03-03/11:27:04.09           0.43564748
2019-03-03/11:27:04.12           0.43641703
2019-03-03/11:27:04.15           0.43689524
2019-03-03/11:27:04.18           0.43736387
2019-03-03/11:27:04.22           0.43731217
2019-03-03/11:27:04.25           0.43807342
2019-03-03/11:27:04.28           0.43840994
2019-03-03/11:27:04.31           0.43875482
2019-03-03/11:27:04.34           0.43863066
2019-03-03/11:27:04.37           0.43933386
2019-03-03/11:27:04.40           0.43957674
2019-03-03/11:27:04.43           0.43964626
2019-03-03/11:27:04.47           0.43938517
2019-03-03/11:27:04.50           0.44012309
2019-03-03/11:27:04.53           0.44037053
2019-03-03/11:27:04.56           0.44052956
2019-03-03/11:27:04.59           0.44025842
2019-03-03/11:27:04.62           0.44101717
2019-03-03/11:27:04.65           0.44143751
2019-03-03/11:27:04.68           0.44185530
2019-03-03/11:27:04.72           0.44198722
2019-03-03/11:27:04.75           0.44306385
2019-03-03/11:27:04.78           0.44345128
2019-03-03/11:27:04.81           0.44377234
2019-03-03/11:27:04.84           0.44373907
2019-03-03/11:27:04.87           0.44452772
2019-03-03/11:27:04.90           0.44467197
2019-03-03/11:27:04.93           0.44485113
2019-03-03/11:27:04.97           0.44462124
2019-03-03/11:27:05.00           0.44517467
2019-03-03/11:27:05.03           0.44529277
2019-03-03/11:27:05.06           0.44545533
2019-03-03/11:27:05.09           0.44528177
2019-03-03/11:27:05.12           0.44591574
2019-03-03/11:27:05.15           0.44615502
2019-03-03/11:27:05.18           0.44654338
2019-03-03/11:27:05.22           0.44663817
2019-03-03/11:27:05.25           0.44759283
2019-03-03/11:27:05.28           0.44805750
2019-03-03/11:27:05.31           0.44851872
2019-03-03/11:27:05.34           0.44851851
2019-03-03/11:27:05.37           0.44936226
2019-03-03/11:27:05.40           0.44975437
2019-03-03/11:27:05.43           0.45000741
2019-03-03/11:27:05.47           0.44983298
2019-03-03/11:27:05.50           0.45039383
2019-03-03/11:27:05.53           0.45046039
2019-03-03/11:27:05.56           0.45056838
2019-03-03/11:27:05.59           0.45025064
2019-03-03/11:27:05.62           0.45096711
2019-03-03/11:27:05.65           0.45118826
2019-03-03/11:27:05.68           0.45151480
2019-03-03/11:27:05.72           0.45142655
2019-03-03/11:27:05.75           0.45215990
2019-03-03/11:27:05.78           0.45262569
2019-03-03/11:27:05.81           0.45302398
2019-03-03/11:27:05.84           0.45295355
2019-03-03/11:27:05.87           0.45367819
2019-03-03/11:27:05.90           0.45391652
2019-03-03/11:27:05.93           0.45410869
2019-03-03/11:27:05.97           0.45401615
2019-03-03/11:27:06.00           0.45492938
2019-03-03/11:27:06.03           0.45518077
2019-03-03/11:27:06.06           0.45538313
2019-03-03/11:27:06.09           0.45515936
2019-03-03/11:27:06.12           0.45581233
2019-03-03/11:27:06.15           0.45611232
2019-03-03/11:27:06.18           0.45651301
2019-03-03/11:27:06.22           0.45654714
2019-03-03/11:27:06.25           0.45740439
2019-03-03/11:27:06.28           0.45758410
2019-03-03/11:27:06.31           0.45775653
2019-03-03/11:27:06.34           0.45763114
2019-03-03/11:27:06.37           0.45855248
2019-03-03/11:27:06.40           0.45888329
2019-03-03/11:27:06.43           0.45905685
2019-03-03/11:27:06.47           0.45878969
2019-03-03/11:27:06.50           0.45935426
2019-03-03/11:27:06.53           0.45954733
2019-03-03/11:27:06.56           0.45992904
2019-03-03/11:27:06.59           0.45980770
2019-03-03/11:27:06.62           0.46058735
2019-03-03/11:27:06.65           0.46093242
2019-03-03/11:27:06.68           0.46134001
2019-03-03/11:27:06.72           0.46145122
2019-03-03/11:27:06.75           0.46232559
2019-03-03/11:27:06.78           0.46275263
2019-03-03/11:27:06.81           0.46321939
2019-03-03/11:27:06.84           0.46318510
2019-03-03/11:27:06.87           0.46392359
2019-03-03/11:27:06.90           0.46404497
2019-03-03/11:27:06.93           0.46414442
2019-03-03/11:27:06.97           0.46373956
2019-03-03/11:27:07.00           0.46425955
2019-03-03/11:27:07.03           0.46444641
2019-03-03/11:27:07.06           0.46468029
2019-03-03/11:27:07.09           0.46446549
2019-03-03/11:27:07.12           0.46505740
2019-03-03/11:27:07.15           0.46526286
2019-03-03/11:27:07.18           0.46550735
2019-03-03/11:27:07.22           0.46543001
2019-03-03/11:27:07.25           0.46626685
2019-03-03/11:27:07.28           0.46657979
2019-03-03/11:27:07.31           0.46703904
2019-03-03/11:27:07.34           0.46688837
2019-03-03/11:27:07.37           0.46761020
2019-03-03/11:27:07.40           0.46804085
2019-03-03/11:27:07.43           0.46850126
2019-03-03/11:27:07.47           0.46838820
2019-03-03/11:27:07.50           0.46912462
2019-03-03/11:27:07.53           0.46939426
2019-03-03/11:27:07.56           0.46950441
2019-03-03/11:27:07.59           0.46912335
2019-03-03/11:27:07.62           0.46972292
2019-03-03/11:27:07.65           0.46983438
2019-03-03/11:27:07.68           0.46997502
2019-03-03/11:27:07.72           0.46986933
2019-03-03/11:27:07.75           0.47074038
2019-03-03/11:27:07.78           0.47105144
2019-03-03/11:27:07.81           0.47130383
2019-03-03/11:27:07.84           0.47114088
2019-03-03/11:27:07.87           0.47203518
2019-03-03/11:27:07.90           0.47242389
2019-03-03/11:27:07.93           0.47263064
2019-03-03/11:27:07.97           0.47235448
2019-03-03/11:27:08.00           0.47303523
2019-03-03/11:27:08.03           0.47316909
2019-03-03/11:27:08.06           0.47313414
2019-03-03/11:27:08.09           0.47270373
2019-03-03/11:27:08.12           0.47323588
2019-03-03/11:27:08.15           0.47335247
2019-03-03/11:27:08.18           0.47355836
2019-03-03/11:27:08.22           0.47335960
2019-03-03/11:27:08.25           0.47410237
2019-03-03/11:27:08.28           0.47434147
2019-03-03/11:27:08.31           0.47469789
2019-03-03/11:27:08.34           0.47461297
2019-03-03/11:27:08.37           0.47537051
2019-03-03/11:27:08.40           0.47572081
2019-03-03/11:27:08.43           0.47606840
2019-03-03/11:27:08.47           0.47592114
2019-03-03/11:27:08.50           0.47674155
2019-03-03/11:27:08.53           0.47708982
2019-03-03/11:27:08.56           0.47735792
2019-03-03/11:27:08.59           0.47703393
2019-03-03/11:27:08.62           0.47754811
2019-03-03/11:27:08.65           0.47757131
2019-03-03/11:27:08.68           0.47768513
2019-03-03/11:27:08.72           0.47740665
2019-03-03/11:27:08.75           0.47790802
2019-03-03/11:27:08.78           0.47809083
2019-03-03/11:27:08.81           0.47828962
2019-03-03/11:27:08.84           0.47784942
2019-03-03/11:27:08.87           0.47855644
2019-03-03/11:27:08.90           0.47883191
2019-03-03/11:27:08.93           0.47912031
2019-03-03/11:27:08.97           0.47889484
2019-03-03/11:27:09.00           0.47947346
2019-03-03/11:27:09.03           0.47964178
2019-03-03/11:27:09.06           0.47985402
2019-03-03/11:27:09.09           0.47955252
2019-03-03/11:27:09.12           0.48027938
2019-03-03/11:27:09.15           0.48057494
2019-03-03/11:27:09.18           0.48087019
2019-03-03/11:27:09.22           0.48061618
2019-03-03/11:27:09.25           0.48126263
2019-03-03/11:27:09.28           0.48150676
2019-03-03/11:27:09.31           0.48161028
2019-03-03/11:27:09.34           0.48131941
2019-03-03/11:27:09.37           0.48206150
2019-03-03/11:27:09.40           0.48224260
2019-03-03/11:27:09.43           0.48231316
2019-03-03/11:27:09.47           0.48211918
2019-03-03/11:27:09.50           0.48297185
2019-03-03/11:27:09.53           0.48319837
2019-03-03/11:27:09.56           0.48334872
2019-03-03/11:27:09.59           0.48303904
2019-03-03/11:27:09.62           0.48358942
2019-03-03/11:27:09.65           0.48365838
2019-03-03/11:27:09.68           0.48386406
2019-03-03/11:27:09.72           0.48365738
2019-03-03/11:27:09.75           0.48435550
2019-03-03/11:27:09.78           0.48447110
2019-03-03/11:27:09.81           0.48454759
2019-03-03/11:27:09.84           0.48427134
2019-03-03/11:27:09.87           0.48491566
2019-03-03/11:27:09.90           0.48515228
2019-03-03/11:27:09.93           0.48547632
2019-03-03/11:27:09.97           0.48521707
2019-03-03/11:27:10.00           0.48578039
2019-03-03/11:27:10.03           0.48580704
2019-03-03/11:27:10.06           0.48582686
2019-03-03/11:27:10.09           0.48539501
2019-03-03/11:27:10.12           0.48582398
2019-03-03/11:27:10.15           0.48585279
2019-03-03/11:27:10.18           0.48597507
2019-03-03/11:27:10.22           0.48562057
2019-03-03/11:27:10.25           0.48627328
2019-03-03/11:27:10.28           0.48637589
2019-03-03/11:27:10.31           0.48654481
2019-03-03/11:27:10.34           0.48637150
2019-03-03/11:27:10.37           0.48703675
2019-03-03/11:27:10.40           0.48727732
2019-03-03/11:27:10.43           0.48759585
2019-03-03/11:27:10.47           0.48734189
2019-03-03/11:27:10.50           0.48796397
2019-03-03/11:27:10.53           0.48817054
2019-03-03/11:27:10.56           0.48850108
2019-03-03/11:27:10.59           0.48824606
2019-03-03/11:27:10.62           0.48882144
2019-03-03/11:27:10.65           0.48897016
2019-03-03/11:27:10.68           0.48905572
2019-03-03/11:27:10.72           0.48865791
2019-03-03/11:27:10.75           0.48934453
2019-03-03/11:27:10.78           0.48956648
2019-03-03/11:27:10.81           0.48988758
2019-03-03/11:27:10.84           0.48965182
2019-03-03/11:27:10.87           0.49036971
2019-03-03/11:27:10.90           0.49073325
2019-03-03/11:27:10.93           0.49105439
2019-03-03/11:27:10.97           0.49092757
2019-03-03/11:27:11.00           0.49168209
2019-03-03/11:27:11.03           0.49186515
2019-03-03/11:27:11.06           0.49203710
2019-03-03/11:27:11.09           0.49175294
2019-03-03/11:27:11.12           0.49239736
2019-03-03/11:27:11.15           0.49259107
2019-03-03/11:27:11.18           0.49274658
2019-03-03/11:27:11.22           0.49249860
2019-03-03/11:27:11.25           0.49322718
2019-03-03/11:27:11.28           0.49341402
2019-03-03/11:27:11.31           0.49349537
2019-03-03/11:27:11.34           0.49310535
2019-03-03/11:27:11.37           0.49372915
2019-03-03/11:27:11.40           0.49374790
2019-03-03/11:27:11.43           0.49385068
2019-03-03/11:27:11.47           0.49353954
2019-03-03/11:27:11.50           0.49409986
2019-03-03/11:27:11.53           0.49414236
2019-03-03/11:27:11.56           0.49409596
2019-03-03/11:27:11.59           0.49358327
2019-03-03/11:27:11.62           0.49413055
2019-03-03/11:27:11.65           0.49423956
2019-03-03/11:27:11.68           0.49436781
2019-03-03/11:27:11.72           0.49396024
2019-03-03/11:27:11.75           0.49456813
2019-03-03/11:27:11.78           0.49484052
2019-03-03/11:27:11.81           0.49521922
2019-03-03/11:27:11.84           0.49510629
2019-03-03/11:27:11.87           0.49594923
2019-03-03/11:27:11.90           0.49638577
2019-03-03/11:27:11.93           0.49672282
2019-03-03/11:27:11.97           0.49642923
2019-03-03/11:27:12.00           0.49709441
2019-03-03/11:27:12.03           0.49734376
2019-03-03/11:27:12.06           0.49743987
2019-03-03/11:27:12.09           0.49684796
2019-03-03/11:27:12.12           0.49744374
2019-03-03/11:27:12.15           0.49762736
2019-03-03/11:27:12.18           0.49764207
2019-03-03/11:27:12.22           0.49726397
2019-03-03/11:27:12.25           0.49798310
2019-03-03/11:27:12.28           0.49826797
2019-03-03/11:27:12.31           0.49857507
2019-03-03/11:27:12.34           0.49850926
2019-03-03/11:27:12.37           0.49929783
2019-03-03/11:27:12.40           0.49947311
2019-03-03/11:27:12.43           0.49963665
2019-03-03/11:27:12.47           0.49936014
2019-03-03/11:27:12.50           0.50009537
2019-03-03/11:27:12.53           0.50024355
2019-03-03/11:27:12.56           0.50037986
2019-03-03/11:27:12.59           0.49998409
2019-03-03/11:27:12.62           0.50048535
2019-03-03/11:27:12.65           0.50062884
2019-03-03/11:27:12.68           0.50081277
2019-03-03/11:27:12.72           0.50044212
2019-03-03/11:27:12.75           0.50108442
2019-03-03/11:27:12.78           0.50123005
2019-03-03/11:27:12.81           0.50140105
2019-03-03/11:27:12.84           0.50110497
2019-03-03/11:27:12.87           0.50191001
2019-03-03/11:27:12.90           0.50242638
2019-03-03/11:27:12.93           0.50276447
2019-03-03/11:27:12.97           0.50251990
2019-03-03/11:27:13.00           0.50326722
2019-03-03/11:27:13.03           0.50355654
2019-03-03/11:27:13.06           0.50388056
2019-03-03/11:27:13.09           0.50360199
2019-03-03/11:27:13.12           0.50418244
2019-03-03/11:27:13.15           0.50426280
2019-03-03/11:27:13.18           0.50436446
2019-03-03/11:27:13.22           0.50441617
2019-03-03/11:27:13.25           0.50448458
2019-03-03/11:27:13.28           0.50469438
2019-03-03/11:27:13.31           0.50493805
2019-03-03/11:27:13.34           0.50510307
2019-03-03/11:27:13.37           0.50530773
2019-03-03/11:27:13.40           0.50554510
2019-03-03/11:27:13.43           0.50585158
2019-03-03/11:27:13.47           0.50621220
2019-03-03/11:27:13.50           0.50645289
2019-03-03/11:27:13.53           0.50665787
2019-03-03/11:27:13.56           0.50690477
2019-03-03/11:27:13.59           0.50718003
2019-03-03/11:27:13.62           0.50746845
2019-03-03/11:27:13.65           0.50761810
2019-03-03/11:27:13.68           0.50775528
2019-03-03/11:27:13.71           0.50797436
2019-03-03/11:27:13.75           0.50805760
2019-03-03/11:27:13.78           0.50820959
2019-03-03/11:27:13.81           0.50845361
2019-03-03/11:27:13.84           0.50872101
2019-03-03/11:27:13.87           0.50904928
2019-03-03/11:27:13.90           0.50926394
2019-03-03/11:27:13.93           0.50952361
2019-03-03/11:27:13.96           0.50987293
2019-03-03/11:27:14.00           0.51018131
2019-03-03/11:27:14.03           0.51051790
2019-03-03/11:27:14.06           0.51082807
2019-03-03/11:27:14.09           0.51101414
2019-03-03/11:27:14.12           0.51104126
2019-03-03/11:27:14.15           0.51111616
2019-03-03/11:27:14.18           0.51127126
2019-03-03/11:27:14.21           0.51130172
2019-03-03/11:27:14.25           0.51091080
2019-03-03/11:27:14.28           0.51153608
2019-03-03/11:27:14.31           0.51166045
2019-03-03/11:27:14.34           0.51190524
2019-03-03/11:27:14.37           0.51165878
2019-03-03/11:27:14.40           0.51231651
2019-03-03/11:27:14.43           0.51252119
2019-03-03/11:27:14.46           0.51277556
2019-03-03/11:27:14.50           0.51253321
2019-03-03/11:27:14.53           0.51317133
2019-03-03/11:27:14.56           0.51323240
2019-03-03/11:27:14.59           0.51337020
2019-03-03/11:27:14.62           0.51299416
2019-03-03/11:27:14.65           0.51366238
2019-03-03/11:27:14.68           0.51395107
2019-03-03/11:27:14.71           0.51414060
2019-03-03/11:27:14.75           0.51374161
2019-03-03/11:27:14.78           0.51437998
2019-03-03/11:27:14.81           0.51456198
2019-03-03/11:27:14.84           0.51474097
2019-03-03/11:27:14.87           0.51447914
2019-03-03/11:27:14.90           0.51529320
2019-03-03/11:27:14.93           0.51554682
2019-03-03/11:27:14.96           0.51585772
2019-03-03/11:27:15.00           0.51554916
2019-03-03/11:27:15.03           0.51622883
2019-03-03/11:27:15.06           0.51640815
2019-03-03/11:27:15.09           0.51648498
2019-03-03/11:27:15.12           0.51603404
2019-03-03/11:27:15.15           0.51660064
2019-03-03/11:27:15.18           0.51669833
2019-03-03/11:27:15.21           0.51662309
2019-03-03/11:27:15.25           0.51606871
2019-03-03/11:27:15.28           0.51667440
2019-03-03/11:27:15.31           0.51692780
2019-03-03/11:27:15.34           0.51717538
2019-03-03/11:27:15.37           0.51694497
2019-03-03/11:27:15.40           0.51783182
2019-03-03/11:27:15.43           0.51820824
2019-03-03/11:27:15.46           0.51851845
2019-03-03/11:27:15.50           0.51836906
2019-03-03/11:27:15.53           0.51908462
2019-03-03/11:27:15.56           0.51912571
2019-03-03/11:27:15.59           0.51921993
2019-03-03/11:27:15.62           0.51879264
2019-03-03/11:27:15.65           0.51938583
2019-03-03/11:27:15.68           0.51934303
2019-03-03/11:27:15.71           0.51937399
2019-03-03/11:27:15.75           0.51898358
2019-03-03/11:27:15.78           0.51934324
2019-03-03/11:27:15.81           0.51936860
2019-03-03/11:27:15.84           0.51965438
2019-03-03/11:27:15.87           0.51932728
2019-03-03/11:27:15.90           0.51990580
2019-03-03/11:27:15.93           0.52010673
2019-03-03/11:27:15.96           0.52033723
2019-03-03/11:27:16.00           0.51990677
2019-03-03/11:27:16.03           0.52069180
2019-03-03/11:27:16.06           0.52100170
2019-03-03/11:27:16.09           0.52107064
2019-03-03/11:27:16.12           0.52061950
2019-03-03/11:27:16.15           0.52119705
2019-03-03/11:27:16.18           0.52128146
2019-03-03/11:27:16.21           0.52136285
2019-03-03/11:27:16.25           0.52096856
2019-03-03/11:27:16.28           0.52161387
2019-03-03/11:27:16.31           0.52170546
2019-03-03/11:27:16.34           0.52185373
2019-03-03/11:27:16.37           0.52157718
2019-03-03/11:27:16.40           0.52228436
2019-03-03/11:27:16.43           0.52249933
2019-03-03/11:27:16.46           0.52267588
2019-03-03/11:27:16.50           0.52227570
2019-03-03/11:27:16.53           0.52278836
2019-03-03/11:27:16.56           0.52280140
2019-03-03/11:27:16.59           0.52268948
2019-03-03/11:27:16.62           0.52206034
2019-03-03/11:27:16.65           0.52264459
2019-03-03/11:27:16.68           0.52273445
2019-03-03/11:27:16.71           0.52280557
2019-03-03/11:27:16.75           0.52231186
2019-03-03/11:27:16.78           0.52294653
2019-03-03/11:27:16.81           0.52318358
2019-03-03/11:27:16.84           0.52339723
2019-03-03/11:27:16.87           0.52306962
2019-03-03/11:27:16.90           0.52368058
2019-03-03/11:27:16.93           0.52381109
2019-03-03/11:27:16.96           0.52407573
2019-03-03/11:27:17.00           0.52387124
2019-03-03/11:27:17.03           0.52456295
2019-03-03/11:27:17.06           0.52469770
2019-03-03/11:27:17.09           0.52475288
2019-03-03/11:27:17.12           0.52413343
2019-03-03/11:27:17.15           0.52463701
2019-03-03/11:27:17.18           0.52480877
2019-03-03/11:27:17.21           0.52490628
2019-03-03/11:27:17.25           0.52434949
2019-03-03/11:27:17.28           0.52477570
2019-03-03/11:27:17.31           0.52470165
2019-03-03/11:27:17.34           0.52475095
2019-03-03/11:27:17.37           0.52446232
2019-03-03/11:27:17.40           0.52519448
2019-03-03/11:27:17.43           0.52538731
2019-03-03/11:27:17.46           0.52563478
2019-03-03/11:27:17.50           0.52524479
2019-03-03/11:27:17.53           0.52592575
2019-03-03/11:27:17.56           0.52624432
2019-03-03/11:27:17.59           0.52661974
2019-03-03/11:27:17.62           0.52649308
2019-03-03/11:27:17.65           0.52697009
2019-03-03/11:27:17.68           0.52684968
2019-03-03/11:27:17.71           0.52685458
2019-03-03/11:27:17.75           0.52634148
2019-03-03/11:27:17.78           0.52687786
2019-03-03/11:27:17.81           0.52688495
2019-03-03/11:27:17.84           0.52686082
2019-03-03/11:27:17.87           0.52636677
2019-03-03/11:27:17.90           0.52695523
2019-03-03/11:27:17.93           0.52711939
2019-03-03/11:27:17.96           0.52730524
2019-03-03/11:27:18.00           0.52706105
2019-03-03/11:27:18.03           0.52799503
2019-03-03/11:27:18.06           0.52832314
2019-03-03/11:27:18.09           0.52851554
2019-03-03/11:27:18.12           0.52808786
2019-03-03/11:27:18.15           0.52862559
2019-03-03/11:27:18.18           0.52871067
2019-03-03/11:27:18.21           0.52881012
2019-03-03/11:27:18.25           0.52828174
2019-03-03/11:27:18.28           0.52872162
2019-03-03/11:27:18.31           0.52872490
2019-03-03/11:27:18.34           0.52875375
2019-03-03/11:27:18.37           0.52828261
2019-03-03/11:27:18.40           0.52892643
2019-03-03/11:27:18.43           0.52904293
2019-03-03/11:27:18.46           0.52921962
2019-03-03/11:27:18.50           0.52895516
2019-03-03/11:27:18.53           0.52968367
2019-03-03/11:27:18.56           0.52987934
2019-03-03/11:27:18.59           0.53000500
2019-03-03/11:27:18.62           0.52955026
2019-03-03/11:27:18.65           0.53011769
2019-03-03/11:27:18.68           0.53008491
2019-03-03/11:27:18.71           0.53014236
2019-03-03/11:27:18.75           0.52962657
2019-03-03/11:27:18.78           0.53008052
2019-03-03/11:27:18.81           0.53013163
2019-03-03/11:27:18.84           0.53013745
2019-03-03/11:27:18.87           0.52977058
2019-03-03/11:27:18.90           0.53037207
2019-03-03/11:27:18.93           0.53037230
2019-03-03/11:27:18.96           0.53047091
2019-03-03/11:27:19.00           0.53007640
2019-03-03/11:27:19.03           0.53071818
2019-03-03/11:27:19.06           0.53083403
2019-03-03/11:27:19.09           0.53078266
2019-03-03/11:27:19.12           0.53016987
2019-03-03/11:27:19.15           0.53066656
2019-03-03/11:27:19.18           0.53061167
2019-03-03/11:27:19.21           0.53069184
2019-03-03/11:27:19.25           0.53030732
2019-03-03/11:27:19.28           0.53091371
2019-03-03/11:27:19.31           0.53101930
2019-03-03/11:27:19.34           0.53106463
2019-03-03/11:27:19.37           0.53071454
2019-03-03/11:27:19.40           0.53152156
2019-03-03/11:27:19.43           0.53173339
2019-03-03/11:27:19.46           0.53194421
2019-03-03/11:27:19.50           0.53152901
2019-03-03/11:27:19.53           0.53206151
2019-03-03/11:27:19.56           0.53204697
2019-03-03/11:27:19.59           0.53192360
2019-03-03/11:27:19.62           0.53126712
2019-03-03/11:27:19.65           0.53150922
2019-03-03/11:27:19.68           0.53137584
2019-03-03/11:27:19.71           0.53123423
2019-03-03/11:27:19.75           0.53044020
2019-03-03/11:27:19.78           0.53080525
2019-03-03/11:27:19.81           0.53071114
2019-03-03/11:27:19.84           0.53068069
2019-03-03/11:27:19.87           0.53017745
2019-03-03/11:27:19.90           0.53079132
2019-03-03/11:27:19.93           0.53082408
2019-03-03/11:27:19.96           0.53077365
2019-03-03/11:27:20.00           0.53023944
2019-03-03/11:27:20.03           0.53093984
2019-03-03/11:27:20.06           0.53110269
2019-03-03/11:27:20.09           0.53109567
2019-03-03/11:27:20.12           0.53064587
2019-03-03/11:27:20.15           0.53110456
2019-03-03/11:27:20.18           0.53090642
2019-03-03/11:27:20.21           0.53086925
2019-03-03/11:27:20.25           0.53034043
2019-03-03/11:27:20.28           0.53069863
2019-03-03/11:27:20.31           0.53059575
2019-03-03/11:27:20.34           0.53064414
2019-03-03/11:27:20.37           0.53024085
2019-03-03/11:27:20.40           0.53077352
2019-03-03/11:27:20.43           0.53089077
2019-03-03/11:27:20.46           0.53104281
2019-03-03/11:27:20.50           0.53056718
2019-03-03/11:27:20.53           0.53122715
2019-03-03/11:27:20.56           0.53150170
2019-03-03/11:27:20.59           0.53174054
2019-03-03/11:27:20.62           0.53134134
2019-03-03/11:27:20.65           0.53200381
2019-03-03/11:27:20.68           0.53220592
2019-03-03/11:27:20.71           0.53223070
2019-03-03/11:27:20.75           0.53177542
2019-03-03/11:27:20.78           0.53238934
2019-03-03/11:27:20.81           0.53238620
2019-03-03/11:27:20.84           0.53247264
2019-03-03/11:27:20.87           0.53221092
2019-03-03/11:27:20.90           0.53287846
2019-03-03/11:27:20.93           0.53290240
2019-03-03/11:27:20.96           0.53288752
2019-03-03/11:27:21.00           0.53242703
2019-03-03/11:27:21.03           0.53312639
2019-03-03/11:27:21.06           0.53321614
2019-03-03/11:27:21.09           0.53334661
2019-03-03/11:27:21.12           0.53304867
2019-03-03/11:27:21.15           0.53368129
2019-03-03/11:27:21.18           0.53374349
2019-03-03/11:27:21.21           0.53388806
2019-03-03/11:27:21.25           0.53354685
2019-03-03/11:27:21.28           0.53424194
2019-03-03/11:27:21.31           0.53431361
2019-03-03/11:27:21.34           0.53450837
2019-03-03/11:27:21.37           0.53428387
2019-03-03/11:27:21.40           0.53489648
2019-03-03/11:27:21.43           0.53498321
2019-03-03/11:27:21.46           0.53516752
2019-03-03/11:27:21.50           0.53483797
2019-03-03/11:27:21.53           0.53546601
2019-03-03/11:27:21.56           0.53560805
2019-03-03/11:27:21.59           0.53573915
2019-03-03/11:27:21.62           0.53519808
2019-03-03/11:27:21.65           0.53568271
2019-03-03/11:27:21.68           0.53575258
2019-03-03/11:27:21.71           0.53569870
2019-03-03/11:27:21.75           0.53507946
2019-03-03/11:27:21.78           0.53561732
2019-03-03/11:27:21.81           0.53559972
2019-03-03/11:27:21.84           0.53562583
2019-03-03/11:27:21.87           0.53522100
2019-03-03/11:27:21.90           0.53592271
2019-03-03/11:27:21.93           0.53606921
2019-03-03/11:27:21.96           0.53617997
2019-03-03/11:27:22.00           0.53593158
2019-03-03/11:27:22.03           0.53679661
2019-03-03/11:27:22.06           0.53687639
2019-03-03/11:27:22.09           0.53688019
2019-03-03/11:27:22.12           0.53638098
2019-03-03/11:27:22.15           0.53675351
2019-03-03/11:27:22.18           0.53664879
2019-03-03/11:27:22.21           0.53656009
2019-03-03/11:27:22.25           0.53591120
2019-03-03/11:27:22.28           0.53625254
2019-03-03/11:27:22.31           0.53609863
2019-03-03/11:27:22.34           0.53617529
2019-03-03/11:27:22.37           0.53575390
2019-03-03/11:27:22.40           0.53637607
2019-03-03/11:27:22.43           0.53655678
2019-03-03/11:27:22.46           0.53675807
2019-03-03/11:27:22.50           0.53650441
2019-03-03/11:27:22.53           0.53721488
2019-03-03/11:27:22.56           0.53739148
2019-03-03/11:27:22.59           0.53750141
2019-03-03/11:27:22.62           0.53697995
2019-03-03/11:27:22.65           0.53748474
2019-03-03/11:27:22.68           0.53750015
2019-03-03/11:27:22.71           0.53748824
2019-03-03/11:27:22.75           0.53681133
2019-03-03/11:27:22.78           0.53710353
2019-03-03/11:27:22.81           0.53696962
2019-03-03/11:27:22.84           0.53688137
2019-03-03/11:27:22.87           0.53631768
2019-03-03/11:27:22.90           0.53689628
2019-03-03/11:27:22.93           0.53692866
2019-03-03/11:27:22.96           0.53697678
2019-03-03/11:27:23.00           0.53648143
2019-03-03/11:27:23.03           0.53705357
2019-03-03/11:27:23.06           0.53723273
2019-03-03/11:27:23.09           0.53731951
2019-03-03/11:27:23.12           0.53678503
2019-03-03/11:27:23.15           0.53725631
2019-03-03/11:27:23.18           0.53722885
2019-03-03/11:27:23.21           0.53719180
2019-03-03/11:27:23.25           0.53656302
2019-03-03/11:27:23.28           0.53699087
2019-03-03/11:27:23.31           0.53690344
2019-03-03/11:27:23.34           0.53680429
2019-03-03/11:27:23.37           0.53607745
2019-03-03/11:27:23.40           0.53633612
2019-03-03/11:27:23.43           0.53611568
2019-03-03/11:27:23.46           0.53611013
2019-03-03/11:27:23.50           0.53570468
2019-03-03/11:27:23.53           0.53625640
2019-03-03/11:27:23.56           0.53622668
2019-03-03/11:27:23.59           0.53609102
2019-03-03/11:27:23.62           0.53546411
2019-03-03/11:27:23.65           0.53596865
2019-03-03/11:27:23.68           0.53609247
2019-03-03/11:27:23.71           0.53625161
2019-03-03/11:27:23.75           0.53567080
2019-03-03/11:27:23.78           0.53607173
2019-03-03/11:27:23.81           0.53602201
2019-03-03/11:27:23.84           0.53594686
2019-03-03/11:27:23.87           0.53547528
2019-03-03/11:27:23.90           0.53609650
2019-03-03/11:27:23.93           0.53612919
2019-03-03/11:27:23.96           0.53608572
2019-03-03/11:27:24.00           0.53558134
2019-03-03/11:27:24.03           0.53622611
2019-03-03/11:27:24.06           0.53631855
2019-03-03/11:27:24.09           0.53631264
2019-03-03/11:27:24.12           0.53578680
2019-03-03/11:27:24.15           0.53632315
2019-03-03/11:27:24.18           0.53630123
2019-03-03/11:27:24.21           0.53637002
2019-03-03/11:27:24.25           0.53586943
2019-03-03/11:27:24.28           0.53611346
2019-03-03/11:27:24.31           0.53586713
2019-03-03/11:27:24.34           0.53581242
2019-03-03/11:27:24.37           0.53518819
2019-03-03/11:27:24.40           0.53562042
2019-03-03/11:27:24.43           0.53565209
2019-03-03/11:27:24.46           0.53565197
2019-03-03/11:27:24.50           0.53508401
2019-03-03/11:27:24.53           0.53565577
2019-03-03/11:27:24.56           0.53588897
2019-03-03/11:27:24.59           0.53616277
2019-03-03/11:27:24.62           0.53576562
2019-03-03/11:27:24.65           0.53637606
2019-03-03/11:27:24.68           0.53639439
2019-03-03/11:27:24.71           0.53620011
2019-03-03/11:27:24.75           0.53542109
2019-03-03/11:27:24.78           0.53571191
2019-03-03/11:27:24.81           0.53545650
2019-03-03/11:27:24.84           0.53515099
2019-03-03/11:27:24.87           0.53434287
2019-03-03/11:27:24.90           0.53469832
2019-03-03/11:27:24.93           0.53465570
2019-03-03/11:27:24.96           0.53466875
2019-03-03/11:27:25.00           0.53415566
2019-03-03/11:27:25.03           0.53475852
2019-03-03/11:27:25.06           0.53490108
2019-03-03/11:27:25.09           0.53496844
2019-03-03/11:27:25.12           0.53444909
2019-03-03/11:27:25.15           0.53488550
2019-03-03/11:27:25.18           0.53471542
2019-03-03/11:27:25.21           0.53450813
2019-03-03/11:27:25.25           0.53378319
2019-03-03/11:27:25.28           0.53421370
2019-03-03/11:27:25.31           0.53415875
2019-03-03/11:27:25.34           0.53407978
2019-03-03/11:27:25.37           0.53348117
2019-03-03/11:27:25.40           0.53392354
2019-03-03/11:27:25.43           0.53386489
2019-03-03/11:27:25.46           0.53386871
2019-03-03/11:27:25.50           0.53339678
2019-03-03/11:27:25.53           0.53389508
2019-03-03/11:27:25.56           0.53379851
2019-03-03/11:27:25.59           0.53366545
2019-03-03/11:27:25.62           0.53294240
2019-03-03/11:27:25.65           0.53317984
2019-03-03/11:27:25.68           0.53297224
2019-03-03/11:27:25.71           0.53282715
2019-03-03/11:27:25.75           0.53220170
2019-03-03/11:27:25.78           0.53250496
2019-03-03/11:27:25.81           0.53224378
2019-03-03/11:27:25.84           0.53210039
2019-03-03/11:27:25.87           0.53152653
2019-03-03/11:27:25.90           0.53207951
2019-03-03/11:27:25.93           0.53214943
2019-03-03/11:27:25.96           0.53218105
2019-03-03/11:27:26.00           0.53173638
2019-03-03/11:27:26.03           0.53223558
2019-03-03/11:27:26.06           0.53221250
2019-03-03/11:27:26.09           0.53222506
2019-03-03/11:27:26.12           0.53158822
2019-03-03/11:27:26.15           0.53192175
2019-03-03/11:27:26.18           0.53160464
2019-03-03/11:27:26.21           0.53128326
2019-03-03/11:27:26.25           0.53051304
2019-03-03/11:27:26.28           0.53074323
2019-03-03/11:27:26.31           0.53049221
2019-03-03/11:27:26.34           0.53026345
2019-03-03/11:27:26.37           0.52957703
2019-03-03/11:27:26.40           0.53003285
2019-03-03/11:27:26.43           0.52993829
2019-03-03/11:27:26.46           0.52987035
2019-03-03/11:27:26.50           0.52928123
2019-03-03/11:27:26.53           0.52962427
2019-03-03/11:27:26.56           0.52948275
2019-03-03/11:27:26.59           0.52937631
2019-03-03/11:27:26.62           0.52876976
2019-03-03/11:27:26.65           0.52915095
2019-03-03/11:27:26.68           0.52906156
2019-03-03/11:27:26.71           0.52894039
2019-03-03/11:27:26.75           0.52817219
2019-03-03/11:27:26.78           0.52848145
2019-03-03/11:27:26.81           0.52835038
2019-03-03/11:27:26.84           0.52830787
2019-03-03/11:27:26.87           0.52784043
2019-03-03/11:27:26.90           0.52831323
2019-03-03/11:27:26.93           0.52828767
2019-03-03/11:27:26.96           0.52818798
2019-03-03/11:27:27.00           0.52773762
2019-03-03/11:27:27.03           0.52853355
2019-03-03/11:27:27.06           0.52866906
2019-03-03/11:27:27.09           0.52862289
2019-03-03/11:27:27.12           0.52797253
2019-03-03/11:27:27.15           0.52850087
2019-03-03/11:27:27.18           0.52854540
2019-03-03/11:27:27.21           0.52845916
2019-03-03/11:27:27.25           0.52790237
2019-03-03/11:27:27.28           0.52833774
2019-03-03/11:27:27.31           0.52807923
2019-03-03/11:27:27.34           0.52782835
2019-03-03/11:27:27.37           0.52719567
2019-03-03/11:27:27.40           0.52749718
2019-03-03/11:27:27.43           0.52721917
2019-03-03/11:27:27.46           0.52693075
2019-03-03/11:27:27.50           0.52627703
2019-03-03/11:27:27.53           0.52672557
2019-03-03/11:27:27.56           0.52660870
2019-03-03/11:27:27.59           0.52655345
2019-03-03/11:27:27.62           0.52600474
2019-03-03/11:27:27.65           0.52650974
2019-03-03/11:27:27.68           0.52652467
2019-03-03/11:27:27.71           0.52649794
2019-03-03/11:27:27.75           0.52595421
2019-03-03/11:27:27.78           0.52637053
2019-03-03/11:27:27.81           0.52613147
2019-03-03/11:27:27.84           0.52587299
2019-03-03/11:27:27.87           0.52525138
2019-03-03/11:27:27.90           0.52573160
2019-03-03/11:27:27.93           0.52563325
2019-03-03/11:27:27.96           0.52545325
2019-03-03/11:27:28.00           0.52481610
2019-03-03/11:27:28.03           0.52530480
2019-03-03/11:27:28.06           0.52520504
2019-03-03/11:27:28.09           0.52508432
2019-03-03/11:27:28.12           0.52453005
2019-03-03/11:27:28.15           0.52490106
2019-03-03/11:27:28.18           0.52463676
2019-03-03/11:27:28.21           0.52440609
2019-03-03/11:27:28.25           0.52379834
2019-03-03/11:27:28.28           0.52416510
2019-03-03/11:27:28.31           0.52387768
2019-03-03/11:27:28.34           0.52375204
2019-03-03/11:27:28.37           0.52331276
2019-03-03/11:27:28.40           0.52380405
2019-03-03/11:27:28.43           0.52367946
2019-03-03/11:27:28.46           0.52350288
2019-03-03/11:27:28.50           0.52286906
2019-03-03/11:27:28.53           0.52331195
2019-03-03/11:27:28.56           0.52314005
2019-03-03/11:27:28.59           0.52297942
2019-03-03/11:27:28.62           0.52225186
2019-03-03/11:27:28.65           0.52237866
2019-03-03/11:27:28.68           0.52206520
2019-03-03/11:27:28.71           0.52177306
2019-03-03/11:27:28.75           0.52091840
2019-03-03/11:27:28.78           0.52106622
2019-03-03/11:27:28.81           0.52069021
2019-03-03/11:27:28.84           0.52028578
2019-03-03/11:27:28.87           0.51948422
2019-03-03/11:27:28.90           0.51977895
2019-03-03/11:27:28.93           0.51962186
2019-03-03/11:27:28.96           0.51942769
2019-03-03/11:27:29.00           0.51859294
2019-03-03/11:27:29.03           0.51886676
2019-03-03/11:27:29.06           0.51876601
2019-03-03/11:27:29.09           0.51869180
2019-03-03/11:27:29.12           0.51807008
2019-03-03/11:27:29.15           0.51836176
2019-03-03/11:27:29.18           0.51816953
2019-03-03/11:27:29.21           0.51789108
2019-03-03/11:27:29.25           0.51707039
2019-03-03/11:27:29.28           0.51740919
2019-03-03/11:27:29.31           0.51716032
2019-03-03/11:27:29.34           0.51669322
2019-03-03/11:27:29.37           0.51570612
2019-03-03/11:27:29.40           0.51577848
2019-03-03/11:27:29.43           0.51545022
2019-03-03/11:27:29.46           0.51513756
2019-03-03/11:27:29.50           0.51425450
2019-03-03/11:27:29.53           0.51438884
2019-03-03/11:27:29.56           0.51398276
2019-03-03/11:27:29.59           0.51365698
2019-03-03/11:27:29.62           0.51299734
2019-03-03/11:27:29.65           0.51334425
2019-03-03/11:27:29.68           0.51329122
2019-03-03/11:27:29.71           0.51307777
2019-03-03/11:27:29.75           0.51212602
2019-03-03/11:27:29.78           0.51221112
2019-03-03/11:27:29.81           0.51178948
2019-03-03/11:27:29.84           0.51140875
2019-03-03/11:27:29.87           0.51051126
2019-03-03/11:27:29.90           0.51063835
2019-03-03/11:27:29.93           0.51027977
2019-03-03/11:27:29.96           0.50981245
2019-03-03/11:27:30.00           0.50897950
2019-03-03/11:27:30.03           0.50931446
2019-03-03/11:27:30.06           0.50910943
2019-03-03/11:27:30.09           0.50883115
2019-03-03/11:27:30.12           0.50813446
2019-03-03/11:27:30.15           0.50837900
2019-03-03/11:27:30.18           0.50796348
2019-03-03/11:27:30.21           0.50747393
2019-03-03/11:27:30.25           0.50657117
2019-03-03/11:27:30.28           0.50658446
2019-03-03/11:27:30.31           0.50598363
2019-03-03/11:27:30.34           0.50555745
2019-03-03/11:27:30.37           0.50473652
2019-03-03/11:27:30.40           0.50479472
2019-03-03/11:27:30.43           0.50434042
2019-03-03/11:27:30.46           0.50392565
2019-03-03/11:27:30.50           0.50312382
2019-03-03/11:27:30.53           0.50322093
2019-03-03/11:27:30.56           0.50295229
2019-03-03/11:27:30.59           0.50283459
2019-03-03/11:27:30.62           0.50200488
2019-03-03/11:27:30.65           0.50207879
2019-03-03/11:27:30.68           0.50165248
2019-03-03/11:27:30.71           0.50125813
2019-03-03/11:27:30.75           0.50040445
2019-03-03/11:27:30.78           0.50050994
2019-03-03/11:27:30.81           0.50019251
2019-03-03/11:27:30.84           0.49991987
2019-03-03/11:27:30.87           0.49923604
2019-03-03/11:27:30.90           0.49962365
2019-03-03/11:27:30.93           0.49956677
2019-03-03/11:27:30.96           0.49954923
2019-03-03/11:27:31.00           0.49911238
2019-03-03/11:27:31.03           0.49963747
2019-03-03/11:27:31.06           0.49958026
2019-03-03/11:27:31.09           0.49954474
2019-03-03/11:27:31.12           0.49906744
2019-03-03/11:27:31.15           0.49935170
2019-03-03/11:27:31.18           0.49906348
2019-03-03/11:27:31.21           0.49881638
2019-03-03/11:27:31.25           0.49808304
2019-03-03/11:27:31.28           0.49829803
2019-03-03/11:27:31.31           0.49792728
2019-03-03/11:27:31.34           0.49759686
2019-03-03/11:27:31.37           0.49677693
2019-03-03/11:27:31.40           0.49689069
2019-03-03/11:27:31.43           0.49666381
2019-03-03/11:27:31.46           0.49653973
2019-03-03/11:27:31.50           0.49586567
2019-03-03/11:27:31.53           0.49612963
2019-03-03/11:27:31.56           0.49602264
2019-03-03/11:27:31.59           0.49591797
2019-03-03/11:27:31.62           0.49532434
2019-03-03/11:27:31.65           0.49572686
2019-03-03/11:27:31.68           0.49557971
2019-03-03/11:27:31.71           0.49531537
2019-03-03/11:27:31.75           0.49449082
2019-03-03/11:27:31.78           0.49463325
2019-03-03/11:27:31.81           0.49421400
2019-03-03/11:27:31.84           0.49377744
2019-03-03/11:27:31.87           0.49302169
2019-03-03/11:27:31.90           0.49318705
2019-03-03/11:27:31.93           0.49273965
2019-03-03/11:27:31.96           0.49239505
2019-03-03/11:27:32.00           0.49166311
2019-03-03/11:27:32.03           0.49191139
2019-03-03/11:27:32.06           0.49186592
2019-03-03/11:27:32.09           0.49181895
2019-03-03/11:27:32.12           0.49122128
2019-03-03/11:27:32.15           0.49152776
2019-03-03/11:27:32.18           0.49125983
2019-03-03/11:27:32.21           0.49097269
2019-03-03/11:27:32.25           0.49028594
2019-03-03/11:27:32.28           0.49056607
2019-03-03/11:27:32.31           0.49031809
2019-03-03/11:27:32.34           0.48999996
2019-03-03/11:27:32.37           0.48922814
2019-03-03/11:27:32.40           0.48941111
2019-03-03/11:27:32.43           0.48905440
2019-03-03/11:27:32.46           0.48863214
2019-03-03/11:27:32.50           0.48783092
2019-03-03/11:27:32.53           0.48798028
2019-03-03/11:27:32.56           0.48763871
2019-03-03/11:27:32.59           0.48743408
2019-03-03/11:27:32.62           0.48678017
2019-03-03/11:27:32.65           0.48704263
2019-03-03/11:27:32.68           0.48677028
2019-03-03/11:27:32.71           0.48642292
2019-03-03/11:27:32.75           0.48562344
2019-03-03/11:27:32.78           0.48577471
2019-03-03/11:27:32.81           0.48550224
2019-03-03/11:27:32.84           0.48523187
2019-03-03/11:27:32.87           0.48438687
2019-03-03/11:27:32.90           0.48447992
2019-03-03/11:27:32.93           0.48417809
2019-03-03/11:27:32.96           0.48393484
2019-03-03/11:27:33.00           0.48326363
2019-03-03/11:27:33.03           0.48363731
2019-03-03/11:27:33.06           0.48345536
2019-03-03/11:27:33.09           0.48314625
2019-03-03/11:27:33.12           0.48234528
2019-03-03/11:27:33.15           0.48252316
2019-03-03/11:27:33.18           0.48225456
2019-03-03/11:27:33.21           0.48193620
2019-03-03/11:27:33.25           0.48113840
2019-03-03/11:27:33.28           0.48121356
2019-03-03/11:27:33.31           0.48084054
2019-03-03/11:27:33.34           0.48052195
2019-03-03/11:27:33.37           0.47972117
2019-03-03/11:27:33.40           0.47989461
2019-03-03/11:27:33.43           0.47968224
2019-03-03/11:27:33.46           0.47946843
2019-03-03/11:27:33.50           0.47878618
2019-03-03/11:27:33.53           0.47900708
2019-03-03/11:27:33.56           0.47881371
2019-03-03/11:27:33.59           0.47871227
2019-03-03/11:27:33.62           0.47818136
2019-03-03/11:27:33.65           0.47869367
2019-03-03/11:27:33.68           0.47864126
2019-03-03/11:27:33.71           0.47830171
2019-03-03/11:27:33.75           0.47741929
2019-03-03/11:27:33.78           0.47743022
2019-03-03/11:27:33.81           0.47691143
2019-03-03/11:27:33.84           0.47645038
2019-03-03/11:27:33.87           0.47550772
2019-03-03/11:27:33.90           0.47536816
2019-03-03/11:27:33.93           0.47480199
2019-03-03/11:27:33.96           0.47450130
2019-03-03/11:27:34.00           0.47387077
2019-03-03/11:27:34.03           0.47407700
2019-03-03/11:27:34.06           0.47386866
2019-03-03/11:27:34.09           0.47377448
2019-03-03/11:27:34.12           0.47308049
2019-03-03/11:27:34.15           0.47320331
2019-03-03/11:27:34.18           0.47288702
2019-03-03/11:27:34.21           0.47255785
2019-03-03/11:27:34.25           0.47165603
2019-03-03/11:27:34.28           0.47152737
2019-03-03/11:27:34.31           0.47104768
2019-03-03/11:27:34.34           0.47060202
2019-03-03/11:27:34.37           0.46961784
2019-03-03/11:27:34.40           0.46965043
2019-03-03/11:27:34.43           0.46928438
2019-03-03/11:27:34.46           0.46884804
2019-03-03/11:27:34.50           0.46795586
2019-03-03/11:27:34.53           0.46805159
2019-03-03/11:27:34.56           0.46782581
2019-03-03/11:27:34.59           0.46759583
2019-03-03/11:27:34.62           0.46684199
2019-03-03/11:27:34.65           0.46692061
2019-03-03/11:27:34.68           0.46656003
2019-03-03/11:27:34.71           0.46623933
2019-03-03/11:27:34.75           0.46551265
2019-03-03/11:27:34.78           0.46563185
2019-03-03/11:27:34.81           0.46515560
2019-03-03/11:27:34.84           0.46466138
2019-03-03/11:27:34.87           0.46370141
2019-03-03/11:27:34.90           0.46367237
2019-03-03/11:27:34.93           0.46330525
2019-03-03/11:27:34.96           0.46300436
2019-03-03/11:27:35.00           0.46221770
2019-03-03/11:27:35.03           0.46234365
2019-03-03/11:27:35.06           0.46210621
2019-03-03/11:27:35.09           0.46184993
2019-03-03/11:27:35.12           0.46107919
2019-03-03/11:27:35.15           0.46122432
2019-03-03/11:27:35.18           0.46091549
2019-03-03/11:27:35.21           0.46050856
2019-03-03/11:27:35.25           0.45963238
2019-03-03/11:27:35.28           0.45969213
2019-03-03/11:27:35.31           0.45922631
2019-03-03/11:27:35.34           0.45871629
2019-03-03/11:27:35.37           0.45787113
2019-03-03/11:27:35.40           0.45806415
2019-03-03/11:27:35.43           0.45784246
2019-03-03/11:27:35.46           0.45762976
2019-03-03/11:27:35.50           0.45713817
2019-03-03/11:27:35.53           0.45747507
2019-03-03/11:27:35.56           0.45726680
2019-03-03/11:27:35.59           0.45720200
2019-03-03/11:27:35.62           0.45672971
2019-03-03/11:27:35.65           0.45700125
2019-03-03/11:27:35.68           0.45668411
2019-03-03/11:27:35.71           0.45636709
2019-03-03/11:27:35.75           0.45552175
2019-03-03/11:27:35.78           0.45533268
2019-03-03/11:27:35.81           0.45474363
2019-03-03/11:27:35.84           0.45419251
2019-03-03/11:27:35.87           0.45315840
2019-03-03/11:27:35.90           0.45307924
2019-03-03/11:27:35.93           0.45252661
2019-03-03/11:27:35.96           0.45211736
2019-03-03/11:27:36.00           0.45137098
2019-03-03/11:27:36.03           0.45158875
2019-03-03/11:27:36.06           0.45153014
2019-03-03/11:27:36.09           0.45134126
2019-03-03/11:27:36.12           0.45078360
2019-03-03/11:27:36.15           0.45111862
2019-03-03/11:27:36.18           0.45095795
2019-03-03/11:27:36.21           0.45082095
2019-03-03/11:27:36.25           0.45012037
2019-03-03/11:27:36.28           0.45027235
2019-03-03/11:27:36.31           0.45001564
2019-03-03/11:27:36.34           0.44973093
2019-03-03/11:27:36.37           0.44898218
2019-03-03/11:27:36.40           0.44913105
2019-03-03/11:27:36.43           0.44889020
2019-03-03/11:27:36.46           0.44868147
2019-03-03/11:27:36.50           0.44822727
2019-03-03/11:27:36.53           0.44869078
2019-03-03/11:27:36.56           0.44874468
2019-03-03/11:27:36.59           0.44888558
2019-03-03/11:27:36.62           0.44862562
2019-03-03/11:27:36.65           0.44938655
2019-03-03/11:27:36.68           0.44968241
2019-03-03/11:27:36.71           0.44990175
2019-03-03/11:27:36.75           0.44964666
2019-03-03/11:27:36.78           0.45025843
2019-03-03/11:27:36.81           0.45045822
2019-03-03/11:27:36.84           0.45057063
2019-03-03/11:27:36.87           0.45020116
2019-03-03/11:27:36.90           0.45068620
2019-03-03/11:27:36.93           0.45072194
2019-03-03/11:27:36.96           0.45074231
2019-03-03/11:27:37.00           0.45042815
2019-03-03/11:27:37.03           0.45104561
2019-03-03/11:27:37.06           0.45119259
2019-03-03/11:27:37.09           0.45137453
2019-03-03/11:27:37.12           0.45113730
2019-03-03/11:27:37.15           0.45180185
2019-03-03/11:27:37.18           0.45205148
2019-03-03/11:27:37.21           0.45230878
2019-03-03/11:27:37.25           0.45213856
2019-03-03/11:27:37.28           0.45271229
2019-03-03/11:27:37.31           0.45282559
2019-03-03/11:27:37.34           0.45304465
2019-03-03/11:27:37.37           0.45285192
2019-03-03/11:27:37.40           0.45343621
2019-03-03/11:27:37.43           0.45352840
2019-03-03/11:27:37.46           0.45372076
2019-03-03/11:27:37.50           0.45346234
2019-03-03/11:27:37.53           0.45409580
2019-03-03/11:27:37.56           0.45432733
2019-03-03/11:27:37.59           0.45456286
2019-03-03/11:27:37.62           0.45429837
2019-03-03/11:27:37.65           0.45486643
2019-03-03/11:27:37.68           0.45505130
2019-03-03/11:27:37.71           0.45525778
2019-03-03/11:27:37.75           0.45491553
2019-03-03/11:27:37.78           0.45544906
2019-03-03/11:27:37.81           0.45551303
2019-03-03/11:27:37.84           0.45556812
2019-03-03/11:27:37.87           0.45524843
2019-03-03/11:27:37.90           0.45571364
2019-03-03/11:27:37.93           0.45570775
2019-03-03/11:27:37.96           0.45568153
2019-03-03/11:27:38.00           0.45524651
2019-03-03/11:27:38.03           0.45579784
2019-03-03/11:27:38.06           0.45586056
2019-03-03/11:27:38.09           0.45592968
2019-03-03/11:27:38.12           0.45555144
2019-03-03/11:27:38.15           0.45583781
2019-03-03/11:27:38.18           0.45561283
2019-03-03/11:27:38.21           0.45545921
2019-03-03/11:27:38.25           0.45491021
2019-03-03/11:27:38.28           0.45527259
2019-03-03/11:27:38.31           0.45507069
2019-03-03/11:27:38.34           0.45481818
2019-03-03/11:27:38.37           0.45415366
2019-03-03/11:27:38.40           0.45430756
2019-03-03/11:27:38.43           0.45403730
2019-03-03/11:27:38.46           0.45378712
2019-03-03/11:27:38.50           0.45309754
2019-03-03/11:27:38.53           0.45330817
2019-03-03/11:27:38.56           0.45304610
2019-03-03/11:27:38.59           0.45277140
2019-03-03/11:27:38.62           0.45198969
2019-03-03/11:27:38.65           0.45201459
2019-03-03/11:27:38.68           0.45167576
2019-03-03/11:27:38.71           0.45143662
2019-03-03/11:27:38.75           0.45067552
2019-03-03/11:27:38.78           0.45058502
2019-03-03/11:27:38.81           0.44987628
2019-03-03/11:27:38.84           0.44907061
2019-03-03/11:27:38.87           0.44792591
2019-03-03/11:27:38.90           0.44761447
2019-03-03/11:27:38.93           0.44680612
2019-03-03/11:27:38.96           0.44602861
2019-03-03/11:27:39.00           0.44483317
2019-03-03/11:27:39.03           0.44463728
2019-03-03/11:27:39.06           0.44405454
2019-03-03/11:27:39.09           0.44342632
2019-03-03/11:27:39.12           0.44252895
2019-03-03/11:27:39.15           0.44254582
2019-03-03/11:27:39.18           0.44217223
2019-03-03/11:27:39.21           0.44179095
2019-03-03/11:27:39.25           0.44077264
2019-03-03/11:27:39.28           0.44048700
2019-03-03/11:27:39.31           0.43977350
2019-03-03/11:27:39.34           0.43913775
2019-03-03/11:27:39.37           0.43812204
2019-03-03/11:27:39.40           0.43788350
2019-03-03/11:27:39.43           0.43711793
2019-03-03/11:27:39.46           0.43640044
2019-03-03/11:27:39.50           0.43541155
2019-03-03/11:27:39.53           0.43541245
2019-03-03/11:27:39.56           0.43507967
2019-03-03/11:27:39.59           0.43479928
2019-03-03/11:27:39.62           0.43409409
2019-03-03/11:27:39.65           0.43434254
2019-03-03/11:27:39.68           0.43424107
2019-03-03/11:27:39.71           0.43414794
2019-03-03/11:27:39.75           0.43361399
2019-03-03/11:27:39.78           0.43377796
2019-03-03/11:27:39.81           0.43342527
2019-03-03/11:27:39.84           0.43312041
2019-03-03/11:27:39.87           0.43247448
2019-03-03/11:27:39.90           0.43281214
2019-03-03/11:27:39.93           0.43278353
2019-03-03/11:27:39.96           0.43268762
2019-03-03/11:27:40.00           0.43227031
2019-03-03/11:27:40.03           0.43272279
2019-03-03/11:27:40.06           0.43275478
2019-03-03/11:27:40.09           0.43284203
2019-03-03/11:27:40.12           0.43256654
2019-03-03/11:27:40.15           0.43311665
2019-03-03/11:27:40.18           0.43299658
2019-03-03/11:27:40.21           0.43276256
2019-03-03/11:27:40.25           0.43217450
2019-03-03/11:27:40.28           0.43237968
2019-03-03/11:27:40.31           0.43224036
2019-03-03/11:27:40.34           0.43215059
2019-03-03/11:27:40.37           0.43167113
2019-03-03/11:27:40.40           0.43208486
2019-03-03/11:27:40.43           0.43206911
2019-03-03/11:27:40.46           0.43236247
2019-03-03/11:27:40.50           0.43235026
2019-03-03/11:27:40.53           0.43308249
2019-03-03/11:27:40.56           0.43352903
2019-03-03/11:27:40.59           0.43405457
2019-03-03/11:27:40.62           0.43415517
2019-03-03/11:27:40.65           0.43505841
2019-03-03/11:27:40.68           0.43532665
2019-03-03/11:27:40.71           0.43553545
2019-03-03/11:27:40.75           0.43526774
2019-03-03/11:27:40.78           0.43577045
2019-03-03/11:27:40.81           0.43587902
2019-03-03/11:27:40.84           0.43590910
2019-03-03/11:27:40.87           0.43553672
2019-03-03/11:27:40.90           0.43616813
2019-03-03/11:27:40.93           0.43639844
2019-03-03/11:27:40.96           0.43659868
2019-03-03/11:27:41.00           0.43637815
2019-03-03/11:27:41.03           0.43704198
2019-03-03/11:27:41.06           0.43735746
2019-03-03/11:27:41.09           0.43773302
2019-03-03/11:27:41.12           0.43773682
2019-03-03/11:27:41.15           0.43848132
2019-03-03/11:27:41.18           0.43868940
2019-03-03/11:27:41.21           0.43894006
2019-03-03/11:27:41.25           0.43895139
2019-03-03/11:27:41.28           0.43986592
2019-03-03/11:27:41.31           0.44022300
2019-03-03/11:27:41.34           0.44050628
2019-03-03/11:27:41.37           0.44019655
2019-03-03/11:27:41.40           0.44064096
2019-03-03/11:27:41.43           0.44071556
2019-03-03/11:27:41.46           0.44085250
2019-03-03/11:27:41.50           0.44061321
2019-03-03/11:27:41.53           0.44115734
2019-03-03/11:27:41.56           0.44128094
2019-03-03/11:27:41.59           0.44149721
2019-03-03/11:27:41.62           0.44131341
2019-03-03/11:27:41.65           0.44204867
2019-03-03/11:27:41.68           0.44240086
2019-03-03/11:27:41.71           0.44277245
2019-03-03/11:27:41.75           0.44270248
2019-03-03/11:27:41.78           0.44336184
2019-03-03/11:27:41.81           0.44340205
2019-03-03/11:27:41.84           0.44331998
2019-03-03/11:27:41.87           0.44285321
2019-03-03/11:27:41.90           0.44333950
2019-03-03/11:27:41.93           0.44341304
2019-03-03/11:27:41.96           0.44346119
2019-03-03/11:27:42.00           0.44309280
2019-03-03/11:27:42.03           0.44343971
2019-03-03/11:27:42.06           0.44334465
2019-03-03/11:27:42.09           0.44342057
2019-03-03/11:27:42.12           0.44303119
2019-03-03/11:27:42.15           0.44345988
2019-03-03/11:27:42.18           0.44344942
2019-03-03/11:27:42.21           0.44329350
2019-03-03/11:27:42.25           0.44261669
2019-03-03/11:27:42.28           0.44267832
2019-03-03/11:27:42.31           0.44231935
2019-03-03/11:27:42.34           0.44203248
2019-03-03/11:27:42.37           0.44113301
2019-03-03/11:27:42.40           0.44102076
2019-03-03/11:27:42.43           0.44044181
2019-03-03/11:27:42.46           0.43966633
2019-03-03/11:27:42.50           0.43854775
2019-03-03/11:27:42.53           0.43838834
2019-03-03/11:27:42.56           0.43777841
2019-03-03/11:27:42.59           0.43725100
2019-03-03/11:27:42.62           0.43621490
2019-03-03/11:27:42.65           0.43596232
2019-03-03/11:27:42.68           0.43521015
2019-03-03/11:27:42.71           0.43426626
2019-03-03/11:27:42.75           0.43290891
2019-03-03/11:27:42.78           0.43233124
2019-03-03/11:27:42.81           0.43120401
2019-03-03/11:27:42.84           0.43001876
2019-03-03/11:27:42.87           0.42828255
2019-03-03/11:27:42.90           0.42729790
2019-03-03/11:27:42.93           0.42592112
2019-03-03/11:27:42.96           0.42452001
2019-03-03/11:27:43.00           0.42271152
2019-03-03/11:27:43.03           0.42170283
2019-03-03/11:27:43.06           0.42014934
2019-03-03/11:27:43.09           0.41854741
2019-03-03/11:27:43.12           0.41647078
2019-03-03/11:27:43.15           0.41513810
2019-03-03/11:27:43.18           0.41338324
2019-03-03/11:27:43.21           0.41151499
2019-03-03/11:27:43.25           0.40926078
2019-03-03/11:27:43.28           0.40782544
2019-03-03/11:27:43.31           0.40602229
2019-03-03/11:27:43.34           0.40424775
2019-03-03/11:27:43.37           0.40205939
2019-03-03/11:27:43.40           0.40069391
2019-03-03/11:27:43.43           0.39902410
2019-03-03/11:27:43.46           0.39754979
2019-03-03/11:27:43.50           0.39586620
2019-03-03/11:27:43.53           0.39509172
2019-03-03/11:27:43.56           0.39409969
2019-03-03/11:27:43.59           0.39314894
2019-03-03/11:27:43.62           0.39193068
2019-03-03/11:27:43.65           0.39157543
2019-03-03/11:27:43.68           0.39092346
2019-03-03/11:27:43.71           0.39031460
2019-03-03/11:27:43.75           0.38924093
2019-03-03/11:27:43.78           0.38895031
2019-03-03/11:27:43.81           0.38821005
2019-03-03/11:27:43.84           0.38743113
2019-03-03/11:27:43.87           0.38634720
2019-03-03/11:27:43.90           0.38602706
2019-03-03/11:27:43.93           0.38544651
2019-03-03/11:27:43.96           0.38502053
2019-03-03/11:27:44.00           0.38439167
2019-03-03/11:27:44.03           0.38469544
2019-03-03/11:27:44.06           0.38466155
2019-03-03/11:27:44.09           0.38471903
2019-03-03/11:27:44.12           0.38455728
2019-03-03/11:27:44.15           0.38521435
2019-03-03/11:27:44.18           0.38548169
2019-03-03/11:27:44.21           0.38573489
2019-03-03/11:27:44.25           0.38562357
2019-03-03/11:27:44.28           0.38617146
2019-03-03/11:27:44.31           0.38636021
2019-03-03/11:27:44.34           0.38666544
2019-03-03/11:27:44.37           0.38663247
2019-03-03/11:27:44.40           0.38742406
2019-03-03/11:27:44.43           0.38799033
2019-03-03/11:27:44.46           0.38864894
2019-03-03/11:27:44.50           0.38898471
2019-03-03/11:27:44.53           0.39004779
2019-03-03/11:27:44.56           0.39072952
2019-03-03/11:27:44.59           0.39143484
2019-03-03/11:27:44.62           0.39164122
2019-03-03/11:27:44.65           0.39255238
2019-03-03/11:27:44.68           0.39301360
2019-03-03/11:27:44.71           0.39324870
2019-03-03/11:27:44.75           0.39316350
2019-03-03/11:27:44.78           0.39389999
2019-03-03/11:27:44.81           0.39410957
2019-03-03/11:27:44.84           0.39426441
2019-03-03/11:27:44.87           0.39400205
2019-03-03/11:27:44.90           0.39453699
2019-03-03/11:27:44.93           0.39471234
2019-03-03/11:27:44.96           0.39480312
2019-03-03/11:27:45.00           0.39458904
2019-03-03/11:27:45.03           0.39515997
2019-03-03/11:27:45.06           0.39520712
2019-03-03/11:27:45.09           0.39529036
2019-03-03/11:27:45.12           0.39500394
2019-03-03/11:27:45.15           0.39539255
2019-03-03/11:27:45.18           0.39535724
2019-03-03/11:27:45.21           0.39527574
2019-03-03/11:27:45.25           0.39481349
2019-03-03/11:27:45.28           0.39510761
2019-03-03/11:27:45.31           0.39478239
2019-03-03/11:27:45.34           0.39425800
2019-03-03/11:27:45.37           0.39332538
2019-03-03/11:27:45.40           0.39321978
2019-03-03/11:27:45.43           0.39286486
2019-03-03/11:27:45.46           0.39242046
2019-03-03/11:27:45.50           0.39147057
2019-03-03/11:27:45.53           0.39134059
2019-03-03/11:27:45.56           0.39072586
2019-03-03/11:27:45.59           0.39016137
2019-03-03/11:27:45.62           0.38945855
2019-03-03/11:27:45.65           0.38959037
2019-03-03/11:27:45.68           0.38917679
2019-03-03/11:27:45.71           0.38856545
2019-03-03/11:27:45.75           0.38767881
2019-03-03/11:27:45.78           0.38766164
2019-03-03/11:27:45.81           0.38721601
2019-03-03/11:27:45.84           0.38675387
2019-03-03/11:27:45.87           0.38597931
2019-03-03/11:27:45.90           0.38596175
2019-03-03/11:27:45.93           0.38547513
2019-03-03/11:27:45.96           0.38514984
2019-03-03/11:27:46.00           0.38460335
2019-03-03/11:27:46.03           0.38478033
2019-03-03/11:27:46.06           0.38467341
2019-03-03/11:27:46.09           0.38469980
2019-03-03/11:27:46.12           0.38447914
2019-03-03/11:27:46.15           0.38501172
2019-03-03/11:27:46.18           0.38520270
2019-03-03/11:27:46.21           0.38547412
2019-03-03/11:27:46.25           0.38524734
2019-03-03/11:27:46.28           0.38542717
2019-03-03/11:27:46.31           0.38483668
2019-03-03/11:27:46.34           0.38389613
2019-03-03/11:27:46.37           0.38227823
2019-03-03/11:27:46.40           0.38117512
2019-03-03/11:27:46.43           0.37956945
2019-03-03/11:27:46.46           0.37766961
2019-03-03/11:27:46.50           0.37522042
2019-03-03/11:27:46.53           0.37354495
2019-03-03/11:27:46.56           0.37181692
2019-03-03/11:27:46.59           0.37051051
2019-03-03/11:27:46.62           0.36901095
2019-03-03/11:27:46.65           0.36847142
2019-03-03/11:27:46.68           0.36777792
2019-03-03/11:27:46.71           0.36711350
2019-03-03/11:27:46.75           0.36624429
2019-03-03/11:27:46.78           0.36616126
2019-03-03/11:27:46.81           0.36556986
2019-03-03/11:27:46.84           0.36471518
2019-03-03/11:27:46.87           0.36333692
2019-03-03/11:27:46.90           0.36255459
2019-03-03/11:27:46.93           0.36132321
2019-03-03/11:27:46.96           0.36006468
2019-03-03/11:27:47.00           0.35844918
2019-03-03/11:27:47.03           0.35747529
2019-03-03/11:27:47.06           0.35593702
2019-03-03/11:27:47.09           0.35444642
2019-03-03/11:27:47.12           0.35290841
2019-03-03/11:27:47.15           0.35219022
2019-03-03/11:27:47.18           0.35128229
2019-03-03/11:27:47.21           0.35038002
2019-03-03/11:27:47.25           0.35051125
2019-03-03/11:27:47.28           0.35084827
2019-03-03/11:27:47.31           0.35084898
2019-03-03/11:27:47.34           0.35085055
2019-03-03/11:27:47.37           0.35050714
2019-03-03/11:27:47.40           0.35084102
2019-03-03/11:27:47.43           0.35083250
2019-03-03/11:27:47.46           0.35082788
2019-03-03/11:27:47.50           0.35048744
2019-03-03/11:27:47.53           0.35081432
2019-03-03/11:27:47.56           0.35080111
2019-03-03/11:27:47.59           0.35079054
2019-03-03/11:27:47.62           0.35229553
2019-03-03/11:27:47.65           0.35434470
2019-03-03/11:27:47.68           0.35600363
2019-03-03/11:27:47.71           0.35788620
2019-03-03/11:27:47.75           0.35959115
2019-03-03/11:27:47.78           0.36204465
2019-03-03/11:27:47.81           0.36415561
2019-03-03/11:27:47.84           0.36632264
2019-03-03/11:27:47.87           0.36822904
2019-03-03/11:27:47.90           0.37068911
2019-03-03/11:27:47.93           0.37289266
2019-03-03/11:27:47.96           0.37540518
2019-03-03/11:27:48.00           0.37759775
2019-03-03/11:27:48.03           0.38065283
2019-03-03/11:27:48.06           0.38354453
2019-03-03/11:27:48.09           0.38636509
2019-03-03/11:27:48.12           0.38862539
2019-03-03/11:27:48.15           0.39167604
2019-03-03/11:27:48.18           0.39455869
2019-03-03/11:27:48.21           0.39740172
2019-03-03/11:27:48.25           0.39948488
2019-03-03/11:27:48.28           0.40209814
2019-03-03/11:27:48.31           0.40414382
2019-03-03/11:27:48.34           0.40578604
2019-03-03/11:27:48.37           0.40679447
2019-03-03/11:27:48.40           0.40853004
2019-03-03/11:27:48.43           0.40965650
2019-03-03/11:27:48.46           0.41053406
2019-03-03/11:27:48.50           0.41074280
2019-03-03/11:27:48.53           0.41159486
2019-03-03/11:27:48.56           0.41202066
2019-03-03/11:27:48.59           0.41229669
2019-03-03/11:27:48.62           0.41217046
2019-03-03/11:27:48.65           0.41287906
2019-03-03/11:27:48.68           0.41295033
2019-03-03/11:27:48.71           0.41293297
2019-03-03/11:27:48.75           0.41233591
2019-03-03/11:27:48.78           0.41245707
2019-03-03/11:27:48.81           0.41232499
2019-03-03/11:27:48.84           0.41204059
2019-03-03/11:27:48.87           0.41129799
2019-03-03/11:27:48.90           0.41141208
2019-03-03/11:27:48.93           0.41102904
2019-03-03/11:27:48.96           0.41052449
2019-03-03/11:27:49.00           0.40957942
2019-03-03/11:27:49.03           0.40964068
2019-03-03/11:27:49.06           0.40945533
2019-03-03/11:27:49.09           0.40926742
2019-03-03/11:27:49.12           0.40876316
2019-03-03/11:27:49.15           0.40913003
2019-03-03/11:27:49.18           0.40904894
2019-03-03/11:27:49.21           0.40886567
2019-03-03/11:27:49.25           0.40837083
2019-03-03/11:27:49.28           0.40865502
2019-03-03/11:27:49.31           0.40850301
2019-03-03/11:27:49.34           0.40837743
2019-03-03/11:27:49.37           0.40788077
2019-03-03/11:27:49.40           0.40816362
2019-03-03/11:27:49.43           0.40797456
2019-03-03/11:27:49.46           0.40790982
2019-03-03/11:27:49.50           0.40762050
2019-03-03/11:27:49.53           0.40806897
2019-03-03/11:27:49.56           0.40812679
2019-03-03/11:27:49.59           0.40820706
2019-03-03/11:27:49.62           0.40783516
2019-03-03/11:27:49.65           0.40819159
2019-03-03/11:27:49.68           0.40801784
2019-03-03/11:27:49.71           0.40786378
2019-03-03/11:27:49.75           0.40721477
2019-03-03/11:27:49.78           0.40716455
2019-03-03/11:27:49.81           0.40674800
2019-03-03/11:27:49.84           0.40627619
2019-03-03/11:27:49.87           0.40537236
2019-03-03/11:27:49.90           0.40522098
2019-03-03/11:27:49.93           0.40468156
2019-03-03/11:27:49.96           0.40434884
2019-03-03/11:27:50.00           0.40360793
2019-03-03/11:27:50.03           0.40362358
2019-03-03/11:27:50.06           0.40331381
2019-03-03/11:27:50.09           0.40309716
2019-03-03/11:27:50.12           0.40260833
2019-03-03/11:27:50.15           0.40286224
2019-03-03/11:27:50.18           0.40271493
2019-03-03/11:27:50.21           0.40250151
2019-03-03/11:27:50.25           0.40189040
2019-03-03/11:27:50.28           0.40210548
2019-03-03/11:27:50.31           0.40199029
2019-03-03/11:27:50.34           0.40192554
2019-03-03/11:27:50.37           0.40138558
2019-03-03/11:27:50.40           0.40167745
2019-03-03/11:27:50.43           0.40166357
2019-03-03/11:27:50.46           0.40174173
2019-03-03/11:27:50.50           0.40154503
2019-03-03/11:27:50.53           0.40211873
2019-03-03/11:27:50.56           0.40237156
2019-03-03/11:27:50.59           0.40263162
2019-03-03/11:27:50.62           0.40247056
2019-03-03/11:27:50.65           0.40307353
2019-03-03/11:27:50.68           0.40327436
2019-03-03/11:27:50.71           0.40352954
2019-03-03/11:27:50.75           0.40337843
2019-03-03/11:27:50.78           0.40407569
2019-03-03/11:27:50.81           0.40444366
2019-03-03/11:27:50.84           0.40472288
2019-03-03/11:27:50.87           0.40461512
2019-03-03/11:27:50.90           0.40538991
2019-03-03/11:27:50.93           0.40590533
2019-03-03/11:27:50.96           0.40636985
2019-03-03/11:27:51.00           0.40640736
2019-03-03/11:27:51.03           0.40740992
2019-03-03/11:27:51.06           0.40804752
2019-03-03/11:27:51.09           0.40874335
2019-03-03/11:27:51.12           0.40961626
2019-03-03/11:27:51.15           0.41056263
2019-03-03/11:27:51.18           0.41145810
2019-03-03/11:27:51.21           0.41229950
2019-03-03/11:27:51.25           0.41331196
2019-03-03/11:27:51.28           0.41440978
2019-03-03/11:27:51.31           0.41541385
2019-03-03/11:27:51.34           0.41653284
2019-03-03/11:27:51.37           0.41759070
2019-03-03/11:27:51.40           0.41850714
2019-03-03/11:27:51.43           0.41950003
2019-03-03/11:27:51.46           0.42064939
2019-03-03/11:27:51.50           0.42195125
2019-03-03/11:27:51.53           0.42322138
2019-03-03/11:27:51.56           0.42447740
2019-03-03/11:27:51.59           0.42578438
2019-03-03/11:27:51.62           0.42700323
2019-03-03/11:27:51.65           0.42825388
2019-03-03/11:27:51.68           0.42961175
2019-03-03/11:27:51.71           0.43092903
2019-03-03/11:27:51.75           0.43220495
2019-03-03/11:27:51.78           0.43351795
2019-03-03/11:27:51.81           0.43481518
2019-03-03/11:27:51.84           0.43608084
2019-03-03/11:27:51.87           0.43747440
2019-03-03/11:27:51.90           0.43905076
2019-03-03/11:27:51.93           0.44071183
2019-03-03/11:27:51.96           0.44246037
2019-03-03/11:27:52.00           0.44439243
2019-03-03/11:27:52.03           0.44641898
2019-03-03/11:27:52.06           0.44861074
2019-03-03/11:27:52.09           0.45105302
2019-03-03/11:27:52.12           0.45364253
2019-03-03/11:27:52.15           0.45578671
2019-03-03/11:27:52.18           0.45872082
2019-03-03/11:27:52.21           0.46129240
2019-03-03/11:27:52.25           0.46387364
2019-03-03/11:27:52.28           0.46586772
2019-03-03/11:27:52.31           0.46879183
2019-03-03/11:27:52.34           0.47114046
2019-03-03/11:27:52.37           0.47317073
2019-03-03/11:27:52.40           0.47454375
2019-03-03/11:27:52.43           0.47677314
2019-03-03/11:27:52.46           0.47852017
2019-03-03/11:27:52.50           0.48017090
2019-03-03/11:27:52.53           0.48131450
2019-03-03/11:27:52.56           0.48326282
2019-03-03/11:27:52.59           0.48464474
2019-03-03/11:27:52.62           0.48615714
2019-03-03/11:27:52.65           0.48724733
2019-03-03/11:27:52.68           0.48931761
2019-03-03/11:27:52.71           0.49085518
2019-03-03/11:27:52.75           0.49226856
2019-03-03/11:27:52.78           0.49323933
2019-03-03/11:27:52.81           0.49498933
2019-03-03/11:27:52.84           0.49621647
2019-03-03/11:27:52.87           0.49756042
2019-03-03/11:27:52.90           0.49830763
2019-03-03/11:27:52.93           0.50011928
2019-03-03/11:27:52.96           0.50148325
2019-03-03/11:27:53.00           0.50263400
2019-03-03/11:27:53.03           0.50319518
2019-03-03/11:27:53.06           0.50475035
2019-03-03/11:27:53.09           0.50586832
2019-03-03/11:27:53.12           0.50705014
2019-03-03/11:27:53.15           0.50765868
2019-03-03/11:27:53.18           0.50911668
2019-03-03/11:27:53.21           0.50990286
2019-03-03/11:27:53.25           0.51055956
2019-03-03/11:27:53.28           0.51075389
2019-03-03/11:27:53.31           0.51205309
2019-03-03/11:27:53.34           0.51289345
2019-03-03/11:27:53.37           0.51369673
2019-03-03/11:27:53.40           0.51399936
2019-03-03/11:27:53.43           0.51526444
2019-03-03/11:27:53.46           0.51598357
2019-03-03/11:27:53.50           0.51669865
2019-03-03/11:27:53.53           0.51697854
2019-03-03/11:27:53.56           0.51834521
2019-03-03/11:27:53.59           0.51923438
2019-03-03/11:27:53.62           0.51994167
2019-03-03/11:27:53.65           0.51995914
2019-03-03/11:27:53.68           0.52095990
2019-03-03/11:27:53.71           0.52149985
2019-03-03/11:27:53.75           0.52210112
2019-03-03/11:27:53.78           0.52218160
2019-03-03/11:27:53.81           0.52315399
2019-03-03/11:27:53.84           0.52346344
2019-03-03/11:27:53.87           0.52375458
2019-03-03/11:27:53.90           0.52368733
2019-03-03/11:27:53.93           0.52477913
2019-03-03/11:27:53.96           0.52551284
2019-03-03/11:27:54.00           0.52634580
2019-03-03/11:27:54.03           0.52670024
2019-03-03/11:27:54.06           0.52806834
2019-03-03/11:27:54.09           0.52893337
2019-03-03/11:27:54.12           0.52992361
2019-03-03/11:27:54.15           0.53031560
2019-03-03/11:27:54.18           0.53157980
2019-03-03/11:27:54.21           0.53243011
2019-03-03/11:27:54.25           0.53316985
2019-03-03/11:27:54.28           0.53317969
2019-03-03/11:27:54.31           0.53408096
2019-03-03/11:27:54.34           0.53424692
2019-03-03/11:27:54.37           0.53433840
2019-03-03/11:27:54.40           0.53396844
2019-03-03/11:27:54.43           0.53474341
2019-03-03/11:27:54.46           0.53502182
2019-03-03/11:27:54.50           0.53515507
2019-03-03/11:27:54.53           0.53462045
2019-03-03/11:27:54.56           0.53508871
2019-03-03/11:27:54.59           0.53509604
2019-03-03/11:27:54.62           0.53515399
2019-03-03/11:27:54.65           0.53474174
2019-03-03/11:27:54.68           0.53533603
2019-03-03/11:27:54.71           0.53527335
2019-03-03/11:27:54.75           0.53510759
2019-03-03/11:27:54.78           0.53427166
2019-03-03/11:27:54.81           0.53447374
2019-03-03/11:27:54.84           0.53424666
2019-03-03/11:27:54.87           0.53388570
2019-03-03/11:27:54.90           0.53285734
2019-03-03/11:27:54.93           0.53275874
2019-03-03/11:27:54.96           0.53210779
2019-03-03/11:27:55.00           0.53147118
2019-03-03/11:27:55.03           0.53029280
2019-03-03/11:27:55.06           0.53018576
2019-03-03/11:27:55.09           0.52958815
2019-03-03/11:27:55.12           0.52891477
2019-03-03/11:27:55.15           0.52767027
2019-03-03/11:27:55.18           0.52746421
2019-03-03/11:27:55.21           0.52669418
2019-03-03/11:27:55.25           0.52588903
2019-03-03/11:27:55.28           0.52458866
2019-03-03/11:27:55.31           0.52435615
2019-03-03/11:27:55.34           0.52368120
2019-03-03/11:27:55.37           0.52287414
2019-03-03/11:27:55.40           0.52158978
2019-03-03/11:27:55.43           0.52142350
2019-03-03/11:27:55.46           0.52072689
2019-03-03/11:27:55.50           0.52004681
2019-03-03/11:27:55.53           0.51884201
2019-03-03/11:27:55.56           0.51864888
2019-03-03/11:27:55.59           0.51790826
2019-03-03/11:27:55.62           0.51714321
2019-03-03/11:27:55.65           0.51592929
2019-03-03/11:27:55.68           0.51565412
2019-03-03/11:27:55.71           0.51481501
2019-03-03/11:27:55.75           0.51392126
2019-03-03/11:27:55.78           0.51260408
2019-03-03/11:27:55.81           0.51240600
2019-03-03/11:27:55.84           0.51169833
2019-03-03/11:27:55.87           0.51098364
2019-03-03/11:27:55.90           0.50976054
2019-03-03/11:27:55.93           0.50956846
2019-03-03/11:27:55.96           0.50900443
2019-03-03/11:27:56.00           0.50853042
2019-03-03/11:27:56.03           0.50760948
2019-03-03/11:27:56.06           0.50772877
2019-03-03/11:27:56.09           0.50734709
2019-03-03/11:27:56.12           0.50689498
2019-03-03/11:27:56.15           0.50599825
2019-03-03/11:27:56.18           0.50610503
2019-03-03/11:27:56.21           0.50567702
2019-03-03/11:27:56.25           0.50512873
2019-03-03/11:27:56.28           0.50394308
2019-03-03/11:27:56.31           0.50383568
2019-03-03/11:27:56.34           0.50333370
2019-03-03/11:27:56.37           0.50285311
2019-03-03/11:27:56.40           0.50200587
2019-03-03/11:27:56.43           0.50220909
2019-03-03/11:27:56.46           0.50188101
2019-03-03/11:27:56.50           0.50160603
2019-03-03/11:27:56.53           0.50104677
2019-03-03/11:27:56.56           0.50156107
2019-03-03/11:27:56.59           0.50155825
2019-03-03/11:27:56.62           0.50152863
2019-03-03/11:27:56.65           0.50098148
2019-03-03/11:27:56.68           0.50130601
2019-03-03/11:27:56.71           0.50104488
2019-03-03/11:27:56.75           0.50072098
2019-03-03/11:27:56.78           0.49996343
2019-03-03/11:27:56.81           0.50008543
2019-03-03/11:27:56.84           0.49965997
2019-03-03/11:27:56.87           0.49937854
2019-03-03/11:27:56.90           0.49854534
2019-03-03/11:27:56.93           0.49870276
2019-03-03/11:27:56.96           0.49845198
2019-03-03/11:27:57.00           0.49818643
2019-03-03/11:27:57.03           0.49759337
2019-03-03/11:27:57.06           0.49802101
2019-03-03/11:27:57.09           0.49783108
2019-03-03/11:27:57.12           0.49760860
2019-03-03/11:27:57.15           0.49689502
2019-03-03/11:27:57.18           0.49704408
2019-03-03/11:27:57.21           0.49669654
2019-03-03/11:27:57.25           0.49627585
2019-03-03/11:27:57.28           0.49542089
2019-03-03/11:27:57.31           0.49554784
2019-03-03/11:27:57.34           0.49509303
2019-03-03/11:27:57.37           0.49475159
2019-03-03/11:27:57.40           0.49392033
2019-03-03/11:27:57.43           0.49405441
2019-03-03/11:27:57.46           0.49375824
2019-03-03/11:27:57.50           0.49328772
2019-03-03/11:27:57.53           0.49238042
2019-03-03/11:27:57.56           0.49231021
2019-03-03/11:27:57.59           0.49169056
2019-03-03/11:27:57.62           0.49115014
2019-03-03/11:27:57.65           0.48985486
2019-03-03/11:27:57.68           0.48944178
2019-03-03/11:27:57.71           0.48849783
2019-03-03/11:27:57.75           0.48744847
2019-03-03/11:27:57.78           0.48607112
2019-03-03/11:27:57.81           0.48571765
2019-03-03/11:27:57.84           0.48495229
2019-03-03/11:27:57.87           0.48425553
2019-03-03/11:27:57.90           0.48301366
2019-03-03/11:27:57.93           0.48276078
2019-03-03/11:27:57.96           0.48221294
2019-03-03/11:27:58.00           0.48172581
2019-03-03/11:27:58.03           0.48081630
2019-03-03/11:27:58.06           0.48075743
2019-03-03/11:27:58.09           0.48015403
2019-03-03/11:27:58.12           0.47944505
2019-03-03/11:27:58.15           0.47820847
2019-03-03/11:27:58.18           0.47802354
2019-03-03/11:27:58.21           0.47732176
2019-03-03/11:27:58.25           0.47651225
2019-03-03/11:27:58.28           0.47524056
2019-03-03/11:27:58.31           0.47488518
2019-03-03/11:27:58.34           0.47409176
2019-03-03/11:27:58.37           0.47341195
2019-03-03/11:27:58.40           0.47247090
2019-03-03/11:27:58.43           0.47249807
2019-03-03/11:27:58.46           0.47211294
2019-03-03/11:27:58.50           0.47186432
2019-03-03/11:27:58.53           0.47118562
2019-03-03/11:27:58.56           0.47141770
2019-03-03/11:27:58.59           0.47104137
2019-03-03/11:27:58.62           0.47063844
2019-03-03/11:27:58.65           0.46992493
2019-03-03/11:27:58.68           0.47001699
2019-03-03/11:27:58.71           0.46958769
2019-03-03/11:27:58.75           0.46907924
2019-03-03/11:27:58.78           0.46794573
2019-03-03/11:27:58.81           0.46770746
2019-03-03/11:27:58.84           0.46704219
2019-03-03/11:27:58.87           0.46653526
2019-03-03/11:27:58.90           0.46568587
2019-03-03/11:27:58.93           0.46561680
2019-03-03/11:27:58.96           0.46515744
2019-03-03/11:27:59.00           0.46481045
2019-03-03/11:27:59.03           0.46404414
2019-03-03/11:27:59.06           0.46419277
2019-03-03/11:27:59.09           0.46388527
2019-03-03/11:27:59.12           0.46366506
2019-03-03/11:27:59.15           0.46301121
2019-03-03/11:27:59.18           0.46321081
2019-03-03/11:27:59.21           0.46289279
2019-03-03/11:27:59.25           0.46250105
2019-03-03/11:27:59.28           0.46157388
2019-03-03/11:27:59.31           0.46144499
2019-03-03/11:27:59.34           0.46092487
2019-03-03/11:27:59.37           0.46047967
2019-03-03/11:27:59.40           0.45963114
2019-03-03/11:27:59.43           0.45974860
2019-03-03/11:27:59.46           0.45938398
2019-03-03/11:27:59.50           0.45902423
2019-03-03/11:27:59.53           0.45822224
2019-03-03/11:27:59.56           0.45835530
2019-03-03/11:27:59.59           0.45820065
2019-03-03/11:27:59.62           0.45795178
2019-03-03/11:27:59.65           0.45709874
2019-03-03/11:27:59.68           0.45711049
2019-03-03/11:27:59.71           0.45662968
2019-03-03/11:27:59.75           0.45619563
2019-03-03/11:27:59.78           0.45527292
2019-03-03/11:27:59.81           0.45509725
2019-03-03/11:27:59.84           0.45454908
2019-03-03/11:27:59.87           0.45409080
2019-03-03/11:27:59.90           0.45321403
2019-03-03/11:27:59.93           0.45341407
2019-03-03/11:27:59.96           0.45319831
2019-03-03/11:28:00.00           0.45288977
2019-03-03/11:28:00.03           0.45208334
2019-03-03/11:28:00.06           0.45201213
2019-03-03/11:28:00.09           0.45143496
2019-03-03/11:28:00.12           0.45091857
2019-03-03/11:28:00.15           0.44996941
2019-03-03/11:28:00.18           0.44974277
2019-03-03/11:28:00.21           0.44897282
2019-03-03/11:28:00.25           0.44797033
2019-03-03/11:28:00.28           0.44643522
2019-03-03/11:28:00.31           0.44597997
2019-03-03/11:28:00.34           0.44515398
2019-03-03/11:28:00.37           0.44444699
2019-03-03/11:28:00.40           0.44330432
2019-03-03/11:28:00.43           0.44294406
2019-03-03/11:28:00.46           0.44230621
2019-03-03/11:28:00.50           0.44178678
2019-03-03/11:28:00.53           0.44105142
2019-03-03/11:28:00.56           0.44119870
2019-03-03/11:28:00.59           0.44081918
2019-03-03/11:28:00.62           0.44034630
2019-03-03/11:28:00.65           0.43936263
2019-03-03/11:28:00.68           0.43925816
2019-03-03/11:28:00.71           0.43862628
2019-03-03/11:28:00.75           0.43782708
2019-03-03/11:28:00.78           0.43650482
2019-03-03/11:28:00.81           0.43599550
2019-03-03/11:28:00.84           0.43506323
2019-03-03/11:28:00.87           0.43412948
2019-03-03/11:28:00.90           0.43297376
2019-03-03/11:28:00.93           0.43280705
2019-03-03/11:28:00.96           0.43217950
2019-03-03/11:28:01.00           0.43153136
2019-03-03/11:28:01.03           0.43054223
2019-03-03/11:28:01.06           0.43053156
2019-03-03/11:28:01.09           0.43002725
2019-03-03/11:28:01.12           0.42951130
2019-03-03/11:28:01.15           0.42871711
2019-03-03/11:28:01.18           0.42857464
2019-03-03/11:28:01.21           0.42798537
2019-03-03/11:28:01.25           0.42749362
2019-03-03/11:28:01.28           0.42654168
2019-03-03/11:28:01.31           0.42644319
2019-03-03/11:28:01.34           0.42589295
2019-03-03/11:28:01.37           0.42529423
2019-03-03/11:28:01.40           0.42430413
2019-03-03/11:28:01.43           0.42410475
2019-03-03/11:28:01.46           0.42356117
2019-03-03/11:28:01.50           0.42305233
2019-03-03/11:28:01.53           0.42207304
2019-03-03/11:28:01.56           0.42199386
2019-03-03/11:28:01.59           0.42147407
2019-03-03/11:28:01.62           0.42086697
2019-03-03/11:28:01.65           0.41984243
2019-03-03/11:28:01.68           0.41954973
2019-03-03/11:28:01.71           0.41879665
2019-03-03/11:28:01.75           0.41798842
2019-03-03/11:28:01.78           0.41674462
2019-03-03/11:28:01.81           0.41633073
2019-03-03/11:28:01.84           0.41550772
2019-03-03/11:28:01.87           0.41467818
2019-03-03/11:28:01.90           0.41353147
2019-03-03/11:28:01.93           0.41337635
2019-03-03/11:28:01.96           0.41300752
2019-03-03/11:28:02.00           0.41262953
2019-03-03/11:28:02.03           0.41184156
2019-03-03/11:28:02.06           0.41183907
2019-03-03/11:28:02.09           0.41129545
2019-03-03/11:28:02.12           0.41082579
2019-03-03/11:28:02.15           0.40997687
2019-03-03/11:28:02.18           0.40976931
2019-03-03/11:28:02.21           0.40904519
2019-03-03/11:28:02.25           0.40821871
2019-03-03/11:28:02.28           0.40712742
2019-03-03/11:28:02.31           0.40698969
2019-03-03/11:28:02.34           0.40643729
2019-03-03/11:28:02.37           0.40588202
2019-03-03/11:28:02.40           0.40489414
2019-03-03/11:28:02.43           0.40472679
2019-03-03/11:28:02.46           0.40429376
2019-03-03/11:28:02.50           0.40385210
2019-03-03/11:28:02.53           0.40294779
2019-03-03/11:28:02.56           0.40278557
2019-03-03/11:28:02.59           0.40206958
2019-03-03/11:28:02.62           0.40128207
2019-03-03/11:28:02.65           0.40014117
2019-03-03/11:28:02.68           0.39970565
2019-03-03/11:28:02.71           0.39886573
2019-03-03/11:28:02.75           0.39795229
2019-03-03/11:28:02.78           0.39665073
2019-03-03/11:28:02.81           0.39614656
2019-03-03/11:28:02.84           0.39524225
2019-03-03/11:28:02.87           0.39434212
2019-03-03/11:28:02.90           0.39309107
2019-03-03/11:28:02.93           0.39272255
2019-03-03/11:28:02.96           0.39208025
2019-03-03/11:28:03.00           0.39144529
2019-03-03/11:28:03.03           0.39043409
2019-03-03/11:28:03.06           0.39025353
2019-03-03/11:28:03.09           0.38966964
2019-03-03/11:28:03.12           0.38903275
2019-03-03/11:28:03.15           0.38805218
2019-03-03/11:28:03.18           0.38784589
2019-03-03/11:28:03.21           0.38723615
2019-03-03/11:28:03.25           0.38652703
2019-03-03/11:28:03.28           0.38538527
2019-03-03/11:28:03.31           0.38494620
2019-03-03/11:28:03.34           0.38410538
2019-03-03/11:28:03.37           0.38330555
2019-03-03/11:28:03.40           0.38218665
2019-03-03/11:28:03.43           0.38185658
2019-03-03/11:28:03.46           0.38099213
2019-03-03/11:28:03.50           0.37998189
2019-03-03/11:28:03.53           0.37859303
2019-03-03/11:28:03.56           0.37805660
2019-03-03/11:28:03.59           0.37725767
2019-03-03/11:28:03.62           0.37637713
2019-03-03/11:28:03.65           0.37517750
2019-03-03/11:28:03.68           0.37471340
2019-03-03/11:28:03.71           0.37373310
2019-03-03/11:28:03.75           0.37279211
2019-03-03/11:28:03.78           0.37161521
2019-03-03/11:28:03.81           0.37122360
2019-03-03/11:28:03.84           0.37040082
2019-03-03/11:28:03.87           0.36959511
2019-03-03/11:28:03.90           0.36850223
2019-03-03/11:28:03.93           0.36810710
2019-03-03/11:28:03.96           0.36735475
2019-03-03/11:28:04.00           0.36664181
2019-03-03/11:28:04.03           0.36561146
2019-03-03/11:28:04.06           0.36525617
2019-03-03/11:28:04.09           0.36464625
2019-03-03/11:28:04.12           0.36417463
2019-03-03/11:28:04.15           0.36335750
2019-03-03/11:28:04.18           0.36318288
2019-03-03/11:28:04.21           0.36244631
2019-03-03/11:28:04.25           0.36161302
2019-03-03/11:28:04.28           0.36059407
2019-03-03/11:28:04.31           0.36043031
2019-03-03/11:28:04.34           0.35997589
2019-03-03/11:28:04.37           0.35942394
2019-03-03/11:28:04.40           0.35837802
2019-03-03/11:28:04.43           0.35797579
2019-03-03/11:28:04.46           0.35736833
2019-03-03/11:28:04.50           0.35683921
2019-03-03/11:28:04.53           0.35580715
2019-03-03/11:28:04.56           0.35530732
2019-03-03/11:28:04.59           0.35440088
2019-03-03/11:28:04.62           0.35348461
2019-03-03/11:28:04.65           0.35220767
2019-03-03/11:28:04.68           0.35160259
2019-03-03/11:28:04.71           0.35054887
2019-03-03/11:28:04.75           0.34940373
2019-03-03/11:28:04.78           0.34800844
2019-03-03/11:28:04.81           0.34744664
2019-03-03/11:28:04.84           0.34667807
2019-03-03/11:28:04.87           0.34594165
2019-03-03/11:28:04.90           0.34479545
2019-03-03/11:28:04.93           0.34424000
2019-03-03/11:28:04.96           0.34336078
2019-03-03/11:28:05.00           0.34256524
2019-03-03/11:28:05.03           0.34157328
2019-03-03/11:28:05.06           0.34123472
2019-03-03/11:28:05.09           0.34046838
2019-03-03/11:28:05.12           0.33955831
2019-03-03/11:28:05.15           0.33816086
2019-03-03/11:28:05.18           0.33750894
2019-03-03/11:28:05.21           0.33659942
2019-03-03/11:28:05.25           0.33570849
2019-03-03/11:28:05.28           0.33456612
2019-03-03/11:28:05.31           0.33396077
2019-03-03/11:28:05.34           0.33316089
2019-03-03/11:28:05.37           0.33250223
2019-03-03/11:28:05.40           0.33147828
2019-03-03/11:28:05.43           0.33122647
2019-03-03/11:28:05.46           0.33068593
2019-03-03/11:28:05.50           0.33015563
2019-03-03/11:28:05.53           0.32928083
2019-03-03/11:28:05.56           0.32898573
2019-03-03/11:28:05.59           0.32842458
2019-03-03/11:28:05.62           0.32782679
2019-03-03/11:28:05.65           0.32680594
2019-03-03/11:28:05.68           0.32635528
2019-03-03/11:28:05.71           0.32556556
2019-03-03/11:28:05.75           0.32457973
2019-03-03/11:28:05.78           0.32317758
2019-03-03/11:28:05.81           0.32257565
2019-03-03/11:28:05.84           0.32169900
2019-03-03/11:28:05.87           0.32079947
2019-03-03/11:28:05.90           0.32011317
2019-03-03/11:28:05.93           0.32033919
2019-03-03/11:28:05.96           0.32025807
2019-03-03/11:28:06.00           0.32020430
2019-03-03/11:28:06.03           0.31988220
2019-03-03/11:28:06.06           0.32009859
2019-03-03/11:28:06.09           0.32000412
2019-03-03/11:28:06.12           0.31996478
2019-03-03/11:28:06.15           0.31962254
2019-03-03/11:28:06.18           0.31985113
2019-03-03/11:28:06.21           0.31978924
2019-03-03/11:28:06.25           0.31974420
2019-03-03/11:28:06.28           0.31932186
2019-03-03/11:28:06.31           0.31957054
2019-03-03/11:28:06.34           0.31955802
2019-03-03/11:28:06.37           0.31947390
2019-03-03/11:28:06.40           0.31906374
2019-03-03/11:28:06.43           0.31931723
2019-03-03/11:28:06.46           0.31921604
2019-03-03/11:28:06.50           0.31909767
2019-03-03/11:28:06.53           0.31872795
2019-03-03/11:28:06.56           0.31901459
2019-03-03/11:28:06.59           0.31895806
2019-03-03/11:28:06.62           0.31882150
2019-03-03/11:28:06.65           0.31843452
2019-03-03/11:28:06.68           0.31871357
2019-03-03/11:28:06.71           0.31865252
2019-03-03/11:28:06.75           0.31856321
2019-03-03/11:28:06.78           0.31818343
2019-03-03/11:28:06.81           0.31843542
2019-03-03/11:28:06.84           0.31837441
2019-03-03/11:28:06.87           0.31833900
2019-03-03/11:28:06.90           0.31794283
2019-03-03/11:28:06.93           0.31815890
2019-03-03/11:28:06.96           0.31815029
2019-03-03/11:28:07.00           0.31809457
2019-03-03/11:28:07.03           0.31766128
2019-03-03/11:28:07.06           0.31789661
2019-03-03/11:28:07.09           0.31783867
2019-03-03/11:28:07.12           0.31773792
2019-03-03/11:28:07.15           0.31733770
2019-03-03/11:28:07.18           0.31754811
2019-03-03/11:28:07.21           0.31744302
2019-03-03/11:28:07.25           0.31735681
2019-03-03/11:28:07.28           0.31697299
2019-03-03/11:28:07.31           0.31722219
2019-03-03/11:28:07.34           0.31713425
2019-03-03/11:28:07.37           0.31707099
2019-03-03/11:28:07.40           0.31669716
2019-03-03/11:28:07.43           0.31692883
2019-03-03/11:28:07.46           0.31686357
2019-03-03/11:28:07.50           0.31680146
2019-03-03/11:28:07.53           0.31642364
2019-03-03/11:28:07.56           0.31664830
2019-03-03/11:28:07.59           0.31662772
2019-03-03/11:28:07.62           0.31653832
2019-03-03/11:28:07.65           0.31610949
2019-03-03/11:28:07.68           0.31633374
2019-03-03/11:28:07.71           0.31622167
2019-03-03/11:28:07.75           0.31618487
2019-03-03/11:28:07.78           0.31582293
2019-03-03/11:28:07.81           0.31603588
2019-03-03/11:28:07.84           0.31594400
2019-03-03/11:28:07.87           0.31579243
2019-03-03/11:28:07.90           0.31538912
2019-03-03/11:28:07.93           0.31571944
2019-03-03/11:28:07.96           0.31567407
2019-03-03/11:28:08.00           0.31555208
2019-03-03/11:28:08.03           0.31514253
2019-03-03/11:28:08.06           0.31533162
2019-03-03/11:28:08.09           0.31527880
2019-03-03/11:28:08.12           0.31524067
2019-03-03/11:28:08.15           0.31486456
2019-03-03/11:28:08.18           0.31508430
2019-03-03/11:28:08.21           0.31500637
2019-03-03/11:28:08.25           0.31494872
2019-03-03/11:28:08.28           0.31461276
2019-03-03/11:28:08.31           0.31486388
2019-03-03/11:28:08.34           0.31472409
2019-03-03/11:28:08.37           0.31463122
2019-03-03/11:28:08.40           0.31427079
2019-03-03/11:28:08.43           0.31445550
2019-03-03/11:28:08.46           0.31434291
2019-03-03/11:28:08.50           0.31425996
2019-03-03/11:28:08.53           0.31391189
2019-03-03/11:28:08.56           0.31418902
2019-03-03/11:28:08.59           0.31409694
2019-03-03/11:28:08.62           0.31395260
2019-03-03/11:28:08.65           0.31354199
2019-03-03/11:28:08.68           0.31375922
2019-03-03/11:28:08.71           0.31368574
2019-03-03/11:28:08.75           0.31363169
2019-03-03/11:28:08.78           0.31324756
2019-03-03/11:28:08.81           0.31349136
2019-03-03/11:28:08.84           0.31345826
2019-03-03/11:28:08.87           0.31337071
2019-03-03/11:28:08.90           0.31296933
2019-03-03/11:28:08.93           0.31318585
2019-03-03/11:28:08.96           0.31310915
2019-03-03/11:28:09.00           0.31305142
2019-03-03/11:28:09.03           0.31264929
2019-03-03/11:28:09.06           0.31283471
2019-03-03/11:28:09.09           0.31273724
2019-03-03/11:28:09.12           0.31265988
2019-03-03/11:28:09.15           0.31229152
2019-03-03/11:28:09.18           0.31247770
2019-03-03/11:28:09.21           0.31235852
2019-03-03/11:28:09.25           0.31228881
2019-03-03/11:28:09.28           0.31192785
2019-03-03/11:28:09.31           0.31216013
2019-03-03/11:28:09.34           0.31204244
2019-03-03/11:28:09.37           0.31191375
2019-03-03/11:28:09.40           0.31153220
2019-03-03/11:28:09.43           0.31178192
2019-03-03/11:28:09.46           0.31169106
2019-03-03/11:28:09.50           0.31159301
2019-03-03/11:28:09.53           0.31116928
2019-03-03/11:28:09.56           0.31137073
2019-03-03/11:28:09.59           0.31128266
2019-03-03/11:28:09.62           0.31114258
2019-03-03/11:28:09.65           0.31070427
2019-03-03/11:28:09.68           0.31086168
2019-03-03/11:28:09.71           0.31066173
2019-03-03/11:28:09.75           0.31048675
2019-03-03/11:28:09.78           0.31004365
2019-03-03/11:28:09.81           0.31017694
2019-03-03/11:28:09.84           0.31005352
2019-03-03/11:28:09.87           0.30993491
2019-03-03/11:28:09.90           0.30948607
2019-03-03/11:28:09.93           0.30959980
2019-03-03/11:28:09.96           0.30943697
2019-03-03/11:28:10.00           0.30934680
2019-03-03/11:28:10.03           0.30893262
2019-03-03/11:28:10.06           0.30907066
2019-03-03/11:28:10.09           0.30895648
2019-03-03/11:28:10.12           0.30882808
2019-03-03/11:28:10.15           0.30833808
2019-03-03/11:28:10.18           0.30849565
2019-03-03/11:28:10.21           0.30833011
2019-03-03/11:28:10.25           0.30816553
2019-03-03/11:28:10.28           0.30774945
2019-03-03/11:28:10.31           0.30790686
2019-03-03/11:28:10.34           0.30772262
2019-03-03/11:28:10.37           0.30756453
2019-03-03/11:28:10.40           0.30716163
2019-03-03/11:28:10.43           0.30729571
2019-03-03/11:28:10.46           0.30715712
2019-03-03/11:28:10.50           0.30703302
2019-03-03/11:28:10.53           0.30655842
2019-03-03/11:28:10.56           0.30680189
2019-03-03/11:28:10.59           0.30677069
2019-03-03/11:28:10.62           0.30667450
2019-03-03/11:28:10.65           0.30626905
2019-03-03/11:28:10.68           0.30644665
2019-03-03/11:28:10.71           0.30638102
2019-03-03/11:28:10.75           0.30633778
2019-03-03/11:28:10.78           0.30598937
2019-03-03/11:28:10.81           0.30618068
2019-03-03/11:28:10.84           0.30608603
2019-03-03/11:28:10.87           0.30595607
2019-03-03/11:28:10.90           0.30556454
2019-03-03/11:28:10.93           0.30585286
2019-03-03/11:28:10.96           0.30576695
2019-03-03/11:28:11.00           0.30563325
2019-03-03/11:28:11.03           0.30520841
2019-03-03/11:28:11.06           0.30543340
2019-03-03/11:28:11.09           0.30536455
2019-03-03/11:28:11.12           0.30523302
2019-03-03/11:28:11.15           0.30486554
2019-03-03/11:28:11.18           0.30510072
2019-03-03/11:28:11.21           0.30495353
2019-03-03/11:28:11.25           0.30484677
2019-03-03/11:28:11.28           0.30449526
2019-03-03/11:28:11.31           0.30469167
2019-03-03/11:28:11.34           0.30464082
2019-03-03/11:28:11.37           0.30461851
2019-03-03/11:28:11.40           0.30426686
2019-03-03/11:28:11.43           0.30446653
2019-03-03/11:28:11.46           0.30433390
2019-03-03/11:28:11.50           0.30424750
2019-03-03/11:28:11.53           0.30390606
2019-03-03/11:28:11.56           0.30410818
2019-03-03/11:28:11.59           0.30393761
2019-03-03/11:28:11.62           0.30378960
2019-03-03/11:28:11.65           0.30337247
2019-03-03/11:28:11.68           0.30354627
2019-03-03/11:28:11.71           0.30345936
2019-03-03/11:28:11.75           0.30337783
2019-03-03/11:28:11.78           0.30294107
2019-03-03/11:28:11.81           0.30310935
2019-03-03/11:28:11.84           0.30304789
2019-03-03/11:28:11.87           0.30298276
2019-03-03/11:28:11.90           0.30259895
2019-03-03/11:28:11.93           0.30281797
2019-03-03/11:28:11.96           0.30274231
2019-03-03/11:28:12.00           0.30261084
2019-03-03/11:28:12.03           0.30218909
2019-03-03/11:28:12.06           0.30240607
2019-03-03/11:28:12.09           0.30235452
2019-03-03/11:28:12.12           0.30225466
2019-03-03/11:28:12.15           0.30183723
2019-03-03/11:28:12.18           0.30206508
2019-03-03/11:28:12.21           0.30200725
2019-03-03/11:28:12.25           0.30192341
2019-03-03/11:28:12.28           0.30153470
2019-03-03/11:28:12.31           0.30169413
2019-03-03/11:28:12.34           0.30161080
2019-03-03/11:28:12.37           0.30151733
2019-03-03/11:28:12.40           0.30107039
2019-03-03/11:28:12.43           0.30122889
2019-03-03/11:28:12.46           0.30113119
2019-03-03/11:28:12.50           0.30112567
2019-03-03/11:28:12.53           0.30076824
2019-03-03/11:28:12.56           0.30094689
2019-03-03/11:28:12.59           0.30082333
2019-03-03/11:28:12.62           0.30069069
2019-03-03/11:28:12.65           0.30031462
2019-03-03/11:28:12.68           0.30051097
2019-03-03/11:28:12.71           0.30041511
2019-03-03/11:28:12.75           0.30027748
2019-03-03/11:28:12.78           0.29986431
2019-03-03/11:28:12.81           0.30005436
2019-03-03/11:28:12.84           0.29997352
2019-03-03/11:28:12.87           0.29993118
2019-03-03/11:28:12.90           0.29953958
2019-03-03/11:28:12.93           0.29968603
2019-03-03/11:28:12.96           0.29959034
2019-03-03/11:28:13.00           0.29948790
2019-03-03/11:28:13.03           0.29904615
2019-03-03/11:28:13.06           0.29925511
2019-03-03/11:28:13.09           0.29921565
2019-03-03/11:28:13.12           0.29908275
2019-03-03/11:28:13.15           0.29866563
2019-03-03/11:28:13.18           0.29884945
2019-03-03/11:28:13.21           0.29872129
2019-03-03/11:28:13.25           0.29865200
2019-03-03/11:28:13.28           0.29832159
2019-03-03/11:28:13.31           0.29853465
2019-03-03/11:28:13.34           0.29843064
2019-03-03/11:28:13.37           0.29831597
2019-03-03/11:28:13.40           0.29793113
2019-03-03/11:28:13.43           0.29813661
2019-03-03/11:28:13.46           0.29806934
2019-03-03/11:28:13.50           0.29803661
2019-03-03/11:28:13.53           0.29765319
2019-03-03/11:28:13.56           0.29784531
2019-03-03/11:28:13.59           0.29774093
2019-03-03/11:28:13.62           0.29763138
2019-03-03/11:28:13.65           0.29720572
2019-03-03/11:28:13.68           0.29735863
2019-03-03/11:28:13.71           0.29731014
2019-03-03/11:28:13.75           0.29721993
2019-03-03/11:28:13.78           0.29685958
2019-03-03/11:28:13.81           0.29713112
2019-03-03/11:28:13.84           0.29701847
2019-03-03/11:28:13.87           0.29688278
2019-03-03/11:28:13.90           0.29657583
2019-03-03/11:28:13.93           0.29678287
2019-03-03/11:28:13.96           0.29665851
2019-03-03/11:28:14.00           0.29664128
2019-03-03/11:28:14.03           0.29630551
2019-03-03/11:28:14.06           0.29649736
2019-03-03/11:28:14.09           0.29637615
2019-03-03/11:28:14.12           0.29622669
2019-03-03/11:28:14.15           0.29585448
2019-03-03/11:28:14.18           0.29602560
2019-03-03/11:28:14.21           0.29588649
2019-03-03/11:28:14.25           0.29575840
2019-03-03/11:28:14.28           0.29532343
2019-03-03/11:28:14.31           0.29551815
2019-03-03/11:28:14.34           0.29541122
2019-03-03/11:28:14.37           0.29525871
2019-03-03/11:28:14.40           0.29489835
2019-03-03/11:28:14.43           0.29512855
2019-03-03/11:28:14.46           0.29504440
2019-03-03/11:28:14.50           0.29499366
2019-03-03/11:28:14.53           0.29467218
2019-03-03/11:28:14.56           0.29486437
2019-03-03/11:28:14.59           0.29474096
2019-03-03/11:28:14.62           0.29465430
2019-03-03/11:28:14.65           0.29425277
2019-03-03/11:28:14.68           0.29439787
2019-03-03/11:28:14.71           0.29432291
2019-03-03/11:28:14.75           0.29421982
2019-03-03/11:28:14.78           0.29383739
2019-03-03/11:28:14.81           0.29399248
2019-03-03/11:28:14.84           0.29385786
2019-03-03/11:28:14.87           0.29379268
2019-03-03/11:28:14.90           0.29340214
2019-03-03/11:28:14.93           0.29356784
2019-03-03/11:28:14.96           0.29348833
2019-03-03/11:28:15.00           0.29345445
2019-03-03/11:28:15.03           0.29308279
2019-03-03/11:28:15.06           0.29325120
2019-03-03/11:28:15.09           0.29314479
2019-03-03/11:28:15.12           0.29304653
2019-03-03/11:28:15.15           0.29266355
2019-03-03/11:28:15.18           0.29282793
2019-03-03/11:28:15.21           0.29269242
2019-03-03/11:28:15.25           0.29258955
2019-03-03/11:28:15.28           0.29224220
2019-03-03/11:28:15.31           0.29245618
2019-03-03/11:28:15.34           0.29235759
2019-03-03/11:28:15.37           0.29224732
2019-03-03/11:28:15.40           0.29186886
2019-03-03/11:28:15.43           0.29205769
2019-03-03/11:28:15.46           0.29195182
2019-03-03/11:28:15.50           0.29188386
2019-03-03/11:28:15.53           0.29152955
2019-03-03/11:28:15.56           0.29174955
2019-03-03/11:28:15.59           0.29163076
2019-03-03/11:28:15.62           0.29139782
2019-03-03/11:28:15.65           0.29097749
2019-03-03/11:28:15.68           0.29116450
2019-03-03/11:28:15.71           0.29104017
2019-03-03/11:28:15.75           0.29096202
2019-03-03/11:28:15.78           0.29065434
2019-03-03/11:28:15.81           0.29084537
2019-03-03/11:28:15.84           0.29069608
2019-03-03/11:28:15.87           0.29059391
2019-03-03/11:28:15.90           0.29018063
2019-03-03/11:28:15.93           0.29036198
2019-03-03/11:28:15.96           0.29030320
2019-03-03/11:28:16.00           0.29024128
2019-03-03/11:28:16.03           0.28985508
2019-03-03/11:28:16.06           0.29002534
2019-03-03/11:28:16.09           0.28995802
2019-03-03/11:28:16.12           0.28985826
2019-03-03/11:28:16.15           0.28946747
2019-03-03/11:28:16.18           0.28957088
2019-03-03/11:28:16.21           0.28942569
2019-03-03/11:28:16.25           0.28929611
2019-03-03/11:28:16.28           0.28891754
2019-03-03/11:28:16.31           0.28918507
2019-03-03/11:28:16.34           0.28909537
2019-03-03/11:28:16.37           0.28897968
2019-03-03/11:28:16.40           0.28863294
2019-03-03/11:28:16.43           0.28881747
2019-03-03/11:28:16.46           0.28868355
2019-03-03/11:28:16.50           0.28860299
2019-03-03/11:28:16.53           0.28822761
2019-03-03/11:28:16.56           0.28837858
2019-03-03/11:28:16.59           0.28833483
2019-03-03/11:28:16.62           0.28826079
2019-03-03/11:28:16.65           0.28790283
2019-03-03/11:28:16.68           0.28815081
2019-03-03/11:28:16.71           0.28803197
2019-03-03/11:28:16.75           0.28792706
2019-03-03/11:28:16.78           0.28759599
2019-03-03/11:28:16.81           0.28773309
2019-03-03/11:28:16.84           0.28756643
2019-03-03/11:28:16.87           0.28747492
2019-03-03/11:28:16.90           0.28707488
2019-03-03/11:28:16.93           0.28719901
2019-03-03/11:28:16.96           0.28711328
2019-03-03/11:28:17.00           0.28701521
2019-03-03/11:28:17.03           0.28655688
2019-03-03/11:28:17.06           0.28669972
2019-03-03/11:28:17.09           0.28661095
2019-03-03/11:28:17.12           0.28647634
2019-03-03/11:28:17.15           0.28608622
2019-03-03/11:28:17.18           0.28633264
2019-03-03/11:28:17.21           0.28625766
2019-03-03/11:28:17.25           0.28612468
2019-03-03/11:28:17.28           0.28573642
2019-03-03/11:28:17.31           0.28589900
2019-03-03/11:28:17.34           0.28578759
2019-03-03/11:28:17.37           0.28566458
2019-03-03/11:28:17.40           0.28529976
2019-03-03/11:28:17.43           0.28549636
2019-03-03/11:28:17.46           0.28534203
2019-03-03/11:28:17.50           0.28518427
2019-03-03/11:28:17.53           0.28478607
2019-03-03/11:28:17.56           0.28491688
2019-03-03/11:28:17.59           0.28478061
2019-03-03/11:28:17.62           0.28465984
2019-03-03/11:28:17.65           0.28428537
2019-03-03/11:28:17.68           0.28442564
2019-03-03/11:28:17.71           0.28427288
2019-03-03/11:28:17.75           0.28420835
2019-03-03/11:28:17.78           0.28388063
2019-03-03/11:28:17.81           0.28410846
2019-03-03/11:28:17.84           0.28408336
2019-03-03/11:28:17.87           0.28403136
2019-03-03/11:28:17.90           0.28367094
2019-03-03/11:28:17.93           0.28382552
2019-03-03/11:28:17.96           0.28365114
2019-03-03/11:28:18.00           0.28351149
2019-03-03/11:28:18.03           0.28317706
2019-03-03/11:28:18.06           0.28340338
2019-03-03/11:28:18.09           0.28327884
2019-03-03/11:28:18.12           0.28312689
2019-03-03/11:28:18.15           0.28269112
2019-03-03/11:28:18.18           0.28280307
2019-03-03/11:28:18.21           0.28269855
2019-03-03/11:28:18.25           0.28258998
2019-03-03/11:28:18.28           0.28221646
2019-03-03/11:28:18.31           0.28243232
2019-03-03/11:28:18.34           0.28225741
2019-03-03/11:28:18.37           0.28205104
2019-03-03/11:28:18.40           0.28167424
2019-03-03/11:28:18.43           0.28183149
2019-03-03/11:28:18.46           0.28171394
2019-03-03/11:28:18.50           0.28163428
2019-03-03/11:28:18.53           0.28127846
2019-03-03/11:28:18.56           0.28144984
2019-03-03/11:28:18.59           0.28133853
2019-03-03/11:28:18.62           0.28122404
2019-03-03/11:28:18.65           0.28080062
2019-03-03/11:28:18.68           0.28088403
2019-03-03/11:28:18.71           0.28075927
2019-03-03/11:28:18.75           0.28067105
2019-03-03/11:28:18.78           0.28028397
2019-03-03/11:28:18.81           0.28043953
2019-03-03/11:28:18.84           0.28031390
2019-03-03/11:28:18.87           0.28017428
2019-03-03/11:28:18.90           0.27978398
2019-03-03/11:28:18.93           0.28000269
2019-03-03/11:28:18.96           0.27999156
2019-03-03/11:28:19.00           0.27988517
2019-03-03/11:28:19.03           0.27955281
2019-03-03/11:28:19.06           0.27981396
2019-03-03/11:28:19.09           0.27972070
2019-03-03/11:28:19.12           0.27959026
2019-03-03/11:28:19.15           0.27919454
2019-03-03/11:28:19.18           0.27935620
2019-03-03/11:28:19.21           0.27925201
2019-03-03/11:28:19.25           0.27919519
2019-03-03/11:28:19.28           0.27884994
2019-03-03/11:28:19.31           0.27902184
2019-03-03/11:28:19.34           0.27886949
2019-03-03/11:28:19.37           0.27877692
2019-03-03/11:28:19.40           0.27842842
2019-03-03/11:28:19.43           0.27861343
2019-03-03/11:28:19.46           0.27856236
2019-03-03/11:28:19.50           0.27844558
2019-03-03/11:28:19.53           0.27805365
2019-03-03/11:28:19.56           0.27820277
2019-03-03/11:28:19.59           0.27799196
2019-03-03/11:28:19.62           0.27775898
2019-03-03/11:28:19.65           0.27732740
2019-03-03/11:28:19.68           0.27750821
2019-03-03/11:28:19.71           0.27745074
2019-03-03/11:28:19.75           0.27735623
2019-03-03/11:28:19.78           0.27688745
2019-03-03/11:28:19.81           0.27694260
2019-03-03/11:28:19.84           0.27680802
2019-03-03/11:28:19.87           0.27664939
2019-03-03/11:28:19.90           0.27625160
2019-03-03/11:28:19.93           0.27638118
2019-03-03/11:28:19.96           0.27624061
2019-03-03/11:28:20.00           0.27606489
2019-03-03/11:28:20.03           0.27559525
2019-03-03/11:28:20.06           0.27561892
2019-03-03/11:28:20.09           0.27532092
2019-03-03/11:28:20.12           0.27512902
2019-03-03/11:28:20.15           0.27470565
2019-03-03/11:28:20.18           0.27472938
2019-03-03/11:28:20.21           0.27446953
2019-03-03/11:28:20.25           0.27427479
2019-03-03/11:28:20.28           0.27389250
2019-03-03/11:28:20.31           0.27406463
2019-03-03/11:28:20.34           0.27397676
2019-03-03/11:28:20.37           0.27394056
2019-03-03/11:28:20.40           0.27358439
2019-03-03/11:28:20.43           0.27358564
2019-03-03/11:28:20.46           0.27332847
2019-03-03/11:28:20.50           0.27313986
2019-03-03/11:28:20.53           0.27271024
2019-03-03/11:28:20.56           0.27284805
2019-03-03/11:28:20.59           0.27265748
2019-03-03/11:28:20.62           0.27252862
2019-03-03/11:28:20.65           0.27215027
2019-03-03/11:28:20.68           0.27225961
2019-03-03/11:28:20.71           0.27215129
2019-03-03/11:28:20.75           0.27201292
2019-03-03/11:28:20.78           0.27159922
2019-03-03/11:28:20.81           0.27161900
2019-03-03/11:28:20.84           0.27138901
2019-03-03/11:28:20.87           0.27119087
2019-03-03/11:28:20.90           0.27077082
2019-03-03/11:28:20.93           0.27096376
2019-03-03/11:28:20.96           0.27087014
2019-03-03/11:28:21.00           0.27079260
2019-03-03/11:28:21.03           0.27043491
2019-03-03/11:28:21.06           0.27051078
2019-03-03/11:28:21.09           0.27032320
2019-03-03/11:28:21.12           0.27014950
2019-03-03/11:28:21.15           0.26969399
2019-03-03/11:28:21.18           0.26982473
2019-03-03/11:28:21.21           0.26966305
2019-03-03/11:28:21.25           0.26929008
2019-03-03/11:28:21.28           0.26859016
2019-03-03/11:28:21.31           0.26845624
2019-03-03/11:28:21.34           0.26797642
2019-03-03/11:28:21.37           0.26733363
2019-03-03/11:28:21.40           0.26641855
2019-03-03/11:28:21.43           0.26614739
2019-03-03/11:28:21.46           0.26571386
2019-03-03/11:28:21.50           0.26544779
2019-03-03/11:28:21.53           0.26495312
2019-03-03/11:28:21.56           0.26490981
2019-03-03/11:28:21.59           0.26469739
2019-03-03/11:28:21.62           0.26439858
2019-03-03/11:28:21.65           0.26381871
2019-03-03/11:28:21.68           0.26389500
2019-03-03/11:28:21.71           0.26362048
2019-03-03/11:28:21.75           0.26520864
2019-03-03/11:28:21.78           0.26721997
2019-03-03/11:28:21.81           0.26974244
2019-03-03/11:28:21.84           0.27182297
2019-03-03/11:28:21.87           0.27370951
2019-03-03/11:28:21.90           0.27543302
2019-03-03/11:28:21.93           0.27754901
2019-03-03/11:28:21.96           0.27914328
2019-03-03/11:28:22.00           0.28087144
2019-03-03/11:28:22.03           0.28246267
2019-03-03/11:28:22.06           0.28456049
2019-03-03/11:28:22.09           0.28627201
2019-03-03/11:28:22.12           0.28799934
2019-03-03/11:28:22.15           0.28945661
2019-03-03/11:28:22.18           0.29124851
2019-03-03/11:28:22.21           0.29276636
2019-03-03/11:28:22.25           0.29435698
2019-03-03/11:28:22.28           0.29554678
2019-03-03/11:28:22.31           0.29731551
2019-03-03/11:28:22.34           0.29876573
2019-03-03/11:28:22.37           0.30009760
2019-03-03/11:28:22.40           0.30105479
2019-03-03/11:28:22.43           0.30261726
2019-03-03/11:28:22.46           0.30380064
2019-03-03/11:28:22.50           0.30465913
2019-03-03/11:28:22.53           0.30492151
2019-03-03/11:28:22.56           0.30558774
2019-03-03/11:28:22.59           0.30595333
2019-03-03/11:28:22.62           0.30634399
2019-03-03/11:28:22.65           0.30637921
2019-03-03/11:28:22.68           0.30694562
2019-03-03/11:28:22.71           0.30715456
2019-03-03/11:28:22.75           0.30732731
2019-03-03/11:28:22.78           0.30735927
2019-03-03/11:28:22.81           0.30813621
2019-03-03/11:28:22.84           0.30867346
2019-03-03/11:28:22.87           0.30910434
2019-03-03/11:28:22.90           0.30913109
2019-03-03/11:28:22.93           0.30986994
2019-03-03/11:28:22.96           0.31035952
2019-03-03/11:28:23.00           0.31067167
2019-03-03/11:28:23.03           0.31054951
2019-03-03/11:28:23.06           0.31101593
2019-03-03/11:28:23.09           0.31098018
2019-03-03/11:28:23.12           0.31080762
2019-03-03/11:28:23.15           0.31038365
2019-03-03/11:28:23.18           0.31038849
2019-03-03/11:28:23.21           0.30985631
2019-03-03/11:28:23.25           0.30918738
2019-03-03/11:28:23.28           0.30796258
2019-03-03/11:28:23.31           0.30719402
2019-03-03/11:28:23.34           0.30611157
2019-03-03/11:28:23.37           0.30502428
2019-03-03/11:28:23.40           0.30354452
2019-03-03/11:28:23.43           0.30256105
2019-03-03/11:28:23.46           0.30122258
2019-03-03/11:28:23.50           0.29985504
2019-03-03/11:28:23.53           0.29835622
2019-03-03/11:28:23.56           0.29751600
2019-03-03/11:28:23.59           0.29640226
2019-03-03/11:28:23.62           0.29528351
2019-03-03/11:28:23.65           0.29387745
2019-03-03/11:28:23.68           0.29316791
2019-03-03/11:28:23.71           0.29215274
2019-03-03/11:28:23.75           0.29139168
2019-03-03/11:28:23.78           0.29065561
2019-03-03/11:28:23.81           0.29061616
2019-03-03/11:28:23.84           0.29022826
2019-03-03/11:28:23.87           0.28976330
2019-03-03/11:28:23.90           0.28931251
2019-03-03/11:28:23.93           0.28953908
2019-03-03/11:28:23.96           0.28951284
2019-03-03/11:28:24.00           0.28960264
2019-03-03/11:28:24.03           0.28949438
2019-03-03/11:28:24.06           0.28989213
2019-03-03/11:28:24.09           0.28984902
2019-03-03/11:28:24.12           0.28979639
2019-03-03/11:28:24.15           0.28953818
2019-03-03/11:28:24.18           0.28969848
2019-03-03/11:28:24.21           0.28941226
2019-03-03/11:28:24.25           0.28907097
2019-03-03/11:28:24.28           0.28859288
2019-03-03/11:28:24.31           0.28889154
2019-03-03/11:28:24.34           0.28910869
2019-03-03/11:28:24.37           0.28942087
2019-03-03/11:28:24.40           0.28962583
2019-03-03/11:28:24.43           0.29046890
2019-03-03/11:28:24.46           0.29094054
2019-03-03/11:28:24.50           0.29139133
2019-03-03/11:28:24.53           0.29152923
2019-03-03/11:28:24.56           0.29220829
2019-03-03/11:28:24.59           0.29248633
2019-03-03/11:28:24.62           0.29271009
2019-03-03/11:28:24.65           0.29258035
2019-03-03/11:28:24.68           0.29298419
2019-03-03/11:28:24.71           0.29301818
2019-03-03/11:28:24.75           0.29312079
2019-03-03/11:28:24.78           0.29295723
2019-03-03/11:28:24.81           0.29340801
2019-03-03/11:28:24.84           0.29375287
2019-03-03/11:28:24.87           0.29409971
2019-03-03/11:28:24.90           0.29412389
2019-03-03/11:28:24.93           0.29463182
2019-03-03/11:28:24.96           0.29476536
2019-03-03/11:28:25.00           0.29489969
2019-03-03/11:28:25.03           0.29469449
2019-03-03/11:28:25.06           0.29496352
2019-03-03/11:28:25.09           0.29487274
2019-03-03/11:28:25.12           0.29466537
2019-03-03/11:28:25.15           0.29430372
2019-03-03/11:28:25.18           0.29452453
2019-03-03/11:28:25.21           0.29440863
2019-03-03/11:28:25.25           0.29432056
2019-03-03/11:28:25.28           0.29397673
2019-03-03/11:28:25.31           0.29427368
2019-03-03/11:28:25.34           0.29420995
2019-03-03/11:28:25.37           0.29414990
2019-03-03/11:28:25.40           0.29396906
2019-03-03/11:28:25.43           0.29429327
2019-03-03/11:28:25.46           0.29432026
2019-03-03/11:28:25.50           0.29425579
2019-03-03/11:28:25.53           0.29366404
2019-03-03/11:28:25.56           0.29370024
2019-03-03/11:28:25.59           0.29350710
2019-03-03/11:28:25.62           0.29335526
2019-03-03/11:28:25.65           0.29294119
2019-03-03/11:28:25.68           0.29307772
2019-03-03/11:28:25.71           0.29292202
2019-03-03/11:28:25.75           0.29270176
2019-03-03/11:28:25.78           0.29224876
2019-03-03/11:28:25.81           0.29265422
2019-03-03/11:28:25.84           0.29278891
2019-03-03/11:28:25.87           0.29274351
2019-03-03/11:28:25.90           0.29246766
2019-03-03/11:28:25.93           0.29268677
2019-03-03/11:28:25.96           0.29243194
2019-03-03/11:28:26.00           0.29221317
2019-03-03/11:28:26.03           0.29186639
2019-03-03/11:28:26.06           0.29218281
2019-03-03/11:28:26.09           0.29214024
2019-03-03/11:28:26.12           0.29200715
2019-03-03/11:28:26.15           0.29149758
2019-03-03/11:28:26.18           0.29156632
2019-03-03/11:28:26.21           0.29155791
2019-03-03/11:28:26.25           0.29154716
2019-03-03/11:28:26.28           0.29128924
2019-03-03/11:28:26.31           0.29172144
2019-03-03/11:28:26.34           0.29184994
2019-03-03/11:28:26.37           0.29183621
2019-03-03/11:28:26.40           0.29151049
2019-03-03/11:28:26.43           0.29177682
2019-03-03/11:28:26.46           0.29159398
2019-03-03/11:28:26.50           0.29133580
2019-03-03/11:28:26.53           0.29092235
2019-03-03/11:28:26.56           0.29123975
2019-03-03/11:28:26.59           0.29133321
2019-03-03/11:28:26.62           0.29128858
2019-03-03/11:28:26.65           0.29090680
2019-03-03/11:28:26.68           0.29108808
2019-03-03/11:28:26.71           0.29096744
2019-03-03/11:28:26.75           0.29088289
2019-03-03/11:28:26.78           0.29041314
2019-03-03/11:28:26.81           0.29026800
2019-03-03/11:28:26.84           0.28981765
2019-03-03/11:28:26.87           0.28965508
2019-03-03/11:28:26.90           0.28925535
2019-03-03/11:28:26.93           0.28949910
2019-03-03/11:28:26.96           0.28967521
2019-03-03/11:28:27.00           0.28994689
2019-03-03/11:28:27.03           0.28967798
2019-03-03/11:28:27.06           0.28968898
2019-03-03/11:28:27.09           0.28945595
2019-03-03/11:28:27.12           0.28929430
2019-03-03/11:28:27.15           0.28887717
2019-03-03/11:28:27.18           0.28896686
2019-03-03/11:28:27.21           0.28879943
2019-03-03/11:28:27.25           0.28852285
2019-03-03/11:28:27.28           0.28789828
2019-03-03/11:28:27.31           0.28782548
2019-03-03/11:28:27.34           0.28737603
2019-03-03/11:28:27.37           0.28708984
2019-03-03/11:28:27.40           0.28662325
2019-03-03/11:28:27.43           0.28655521
2019-03-03/11:28:27.46           0.28631814
2019-03-03/11:28:27.50           0.28611224
2019-03-03/11:28:27.53           0.28548927
2019-03-03/11:28:27.56           0.28541223
2019-03-03/11:28:27.59           0.28511823
2019-03-03/11:28:27.62           0.28490367
2019-03-03/11:28:27.65           0.28441817
2019-03-03/11:28:27.68           0.28436993
2019-03-03/11:28:27.71           0.28414574
2019-03-03/11:28:27.75           0.28404022
2019-03-03/11:28:27.78           0.28358155
2019-03-03/11:28:27.81           0.28380306
2019-03-03/11:28:27.84           0.28377009
2019-03-03/11:28:27.87           0.28370345
2019-03-03/11:28:27.90           0.28337032
2019-03-03/11:28:27.93           0.28334895
2019-03-03/11:28:27.96           0.28307718
2019-03-03/11:28:28.00           0.28283228
2019-03-03/11:28:28.03           0.28233762
2019-03-03/11:28:28.06           0.28249786
2019-03-03/11:28:28.09           0.28220158
2019-03-03/11:28:28.12           0.28189375
2019-03-03/11:28:28.15           0.28153314
2019-03-03/11:28:28.18           0.28186012
2019-03-03/11:28:28.21           0.28186050
2019-03-03/11:28:28.25           0.28162285
2019-03-03/11:28:28.28           0.28124115
2019-03-03/11:28:28.31           0.28149692
2019-03-03/11:28:28.34           0.28120464
2019-03-03/11:28:28.37           0.28080676
2019-03-03/11:28:28.40           0.28013449
2019-03-03/11:28:28.43           0.27997920
2019-03-03/11:28:28.46           0.27946146
2019-03-03/11:28:28.50           0.27884373
2019-03-03/11:28:28.53           0.27806596
2019-03-03/11:28:28.56           0.27797828
2019-03-03/11:28:28.59           0.27757433
2019-03-03/11:28:28.62           0.27736170
2019-03-03/11:28:28.65           0.27715140
2019-03-03/11:28:28.68           0.27768714
2019-03-03/11:28:28.71           0.27809729
2019-03-03/11:28:28.75           0.27845368
2019-03-03/11:28:28.78           0.27861985
2019-03-03/11:28:28.81           0.27944553
2019-03-03/11:28:28.84           0.27975084
2019-03-03/11:28:28.87           0.27997855
2019-03-03/11:28:28.90           0.28017099
2019-03-03/11:28:28.93           0.28064458
2019-03-03/11:28:28.96           0.28045308
2019-03-03/11:28:29.00           0.28042769
2019-03-03/11:28:29.03           0.28031702
2019-03-03/11:28:29.06           0.28065359
2019-03-03/11:28:29.09           0.28051400
2019-03-03/11:28:29.12           0.28041635
2019-03-03/11:28:29.15           0.28015245
2019-03-03/11:28:29.18           0.28027549
2019-03-03/11:28:29.21           0.28002312
2019-03-03/11:28:29.25           0.27984670
2019-03-03/11:28:29.28           0.27941390
2019-03-03/11:28:29.31           0.27945318
2019-03-03/11:28:29.34           0.27934102
2019-03-03/11:28:29.37           0.27933194
2019-03-03/11:28:29.40           0.27893036
2019-03-03/11:28:29.43           0.27907961
2019-03-03/11:28:29.46           0.27916277
2019-03-03/11:28:29.50           0.27917794
2019-03-03/11:28:29.53           0.27884715
2019-03-03/11:28:29.56           0.27917974
2019-03-03/11:28:29.59           0.27924302
2019-03-03/11:28:29.62           0.27938106
2019-03-03/11:28:29.65           0.27930250
2019-03-03/11:28:29.68           0.27959536
2019-03-03/11:28:29.71           0.27951627
2019-03-03/11:28:29.75           0.27955223
2019-03-03/11:28:29.78           0.27936237
2019-03-03/11:28:29.81           0.27954870
2019-03-03/11:28:29.84           0.27932700
2019-03-03/11:28:29.87           0.27905248
2019-03-03/11:28:29.90           0.27860786
2019-03-03/11:28:29.93           0.27867809
2019-03-03/11:28:29.96           0.27857690
2019-03-03/11:28:30.00           0.27858518
2019-03-03/11:28:30.03           0.27819064
2019-03-03/11:28:30.06           0.27840009
2019-03-03/11:28:30.09           0.27842779
2019-03-03/11:28:30.12           0.27858116
2019-03-03/11:28:30.15           0.27858100
2019-03-03/11:28:30.18           0.27901842
2019-03-03/11:28:30.21           0.27926701
2019-03-03/11:28:30.25           0.27961855
2019-03-03/11:28:30.28           0.27951339
2019-03-03/11:28:30.31           0.27995092
2019-03-03/11:28:30.34           0.28003883
2019-03-03/11:28:30.37           0.28003716
2019-03-03/11:28:30.40           0.27978998
2019-03-03/11:28:30.43           0.27994831
2019-03-03/11:28:30.46           0.27982326
2019-03-03/11:28:30.50           0.27979668
2019-03-03/11:28:30.53           0.27948553
2019-03-03/11:28:30.56           0.27965656
2019-03-03/11:28:30.59           0.27960073
2019-03-03/11:28:30.62           0.27958165
2019-03-03/11:28:30.65           0.27933279
2019-03-03/11:28:30.68           0.27963377
2019-03-03/11:28:30.71           0.27975529
2019-03-03/11:28:30.75           0.27982527
2019-03-03/11:28:30.78           0.27947453
2019-03-03/11:28:30.81           0.27978861
2019-03-03/11:28:30.84           0.27969177
2019-03-03/11:28:30.87           0.27929629
2019-03-03/11:28:30.90           0.27868530
2019-03-03/11:28:30.93           0.27868652
2019-03-03/11:28:30.96           0.27826906
2019-03-03/11:28:31.00           0.27789640
2019-03-03/11:28:31.03           0.27738960
2019-03-03/11:28:31.06           0.27756446
2019-03-03/11:28:31.09           0.27756041
2019-03-03/11:28:31.12           0.27758015
2019-03-03/11:28:31.15           0.27755881
2019-03-03/11:28:31.18           0.27802016
2019-03-03/11:28:31.21           0.27811091
2019-03-03/11:28:31.25           0.27836790
2019-03-03/11:28:31.28           0.27851036
2019-03-03/11:28:31.31           0.27906491
2019-03-03/11:28:31.34           0.27920004
2019-03-03/11:28:31.37           0.27929519
2019-03-03/11:28:31.40           0.27898761
2019-03-03/11:28:31.43           0.27912019
2019-03-03/11:28:31.46           0.27895365
2019-03-03/11:28:31.50           0.27887630
2019-03-03/11:28:31.53           0.27847796
2019-03-03/11:28:31.56           0.27856448
2019-03-03/11:28:31.59           0.27848205
2019-03-03/11:28:31.62           0.27832768
2019-03-03/11:28:31.65           0.27782737
2019-03-03/11:28:31.68           0.27800673
2019-03-03/11:28:31.71           0.27792649
2019-03-03/11:28:31.75           0.27777493
2019-03-03/11:28:31.78           0.27732595
2019-03-03/11:28:31.81           0.27753910
2019-03-03/11:28:31.84           0.27750683
2019-03-03/11:28:31.87           0.27724625
2019-03-03/11:28:31.90           0.27662987
2019-03-03/11:28:31.93           0.27650335
2019-03-03/11:28:31.96           0.27612073
2019-03-03/11:28:32.00           0.27587148
2019-03-03/11:28:32.03           0.27541785
2019-03-03/11:28:32.06           0.27539190
2019-03-03/11:28:32.09           0.27515058
2019-03-03/11:28:32.12           0.27507387
2019-03-03/11:28:32.15           0.27475659
2019-03-03/11:28:32.18           0.27488222
2019-03-03/11:28:32.21           0.27483755
2019-03-03/11:28:32.25           0.27500321
2019-03-03/11:28:32.28           0.27473927
2019-03-03/11:28:32.31           0.27488551
2019-03-03/11:28:32.34           0.27497866
2019-03-03/11:28:32.37           0.27504577
2019-03-03/11:28:32.40           0.27463419
2019-03-03/11:28:32.43           0.27470671
2019-03-03/11:28:32.46           0.27442179
2019-03-03/11:28:32.50           0.27409496
2019-03-03/11:28:32.53           0.27368271
2019-03-03/11:28:32.56           0.27379842
2019-03-03/11:28:32.59           0.27356468
2019-03-03/11:28:32.62           0.27347822
2019-03-03/11:28:32.65           0.27338270
2019-03-03/11:28:32.68           0.27387046
2019-03-03/11:28:32.71           0.27409515
2019-03-03/11:28:32.75           0.27444458
2019-03-03/11:28:32.78           0.27438300
2019-03-03/11:28:32.81           0.27456118
2019-03-03/11:28:32.84           0.27448691
2019-03-03/11:28:32.87           0.27440202
2019-03-03/11:28:32.90           0.27391536
2019-03-03/11:28:32.93           0.27416803
2019-03-03/11:28:32.96           0.27424929
2019-03-03/11:28:33.00           0.27414705
2019-03-03/11:28:33.03           0.27366319
2019-03-03/11:28:33.06           0.27375530
2019-03-03/11:28:33.09           0.27355345
2019-03-03/11:28:33.12           0.27343809
2019-03-03/11:28:33.15           0.27351113
2019-03-03/11:28:33.18           0.27375025
2019-03-03/11:28:33.21           0.27385179
2019-03-03/11:28:33.25           0.27371777
2019-03-03/11:28:33.28           0.27367899
2019-03-03/11:28:33.31           0.27362675
2019-03-03/11:28:33.34           0.27347115
2019-03-03/11:28:33.37           0.27330559
2019-03-03/11:28:33.40           0.27325593
2019-03-03/11:28:33.43           0.27308583
2019-03-03/11:28:33.46           0.27276909
2019-03-03/11:28:33.50           0.27241997
2019-03-03/11:28:33.53           0.27200564
2019-03-03/11:28:33.56           0.27157009
2019-03-03/11:28:33.59           0.27127526
2019-03-03/11:28:33.62           0.27120802
2019-03-03/11:28:33.65           0.27118191
2019-03-03/11:28:33.68           0.27124081
2019-03-03/11:28:33.71           0.27139532
2019-03-03/11:28:33.75           0.27142983
2019-03-03/11:28:33.78           0.27154530
2019-03-03/11:28:33.81           0.27169810
2019-03-03/11:28:33.84           0.27159513
2019-03-03/11:28:33.87           0.27144701
2019-03-03/11:28:33.90           0.27129986
2019-03-03/11:28:33.93           0.27105492
2019-03-03/11:28:33.96           0.27082350
2019-03-03/11:28:34.00           0.27060783
2019-03-03/11:28:34.03           0.27029551
2019-03-03/11:28:34.06           0.26998359
2019-03-03/11:28:34.09           0.26974746
2019-03-03/11:28:34.12           0.26959728
2019-03-03/11:28:34.15           0.26955727
2019-03-03/11:28:34.18           0.26922143
2019-03-03/11:28:34.21           0.26943957
2019-03-03/11:28:34.25           0.26949941
2019-03-03/11:28:34.28           0.26941022
2019-03-03/11:28:34.31           0.26904343
2019-03-03/11:28:34.34           0.26920858
2019-03-03/11:28:34.37           0.26892982
2019-03-03/11:28:34.40           0.26866153
2019-03-03/11:28:34.43           0.26811833
2019-03-03/11:28:34.46           0.26787952
2019-03-03/11:28:34.50           0.26745076
2019-03-03/11:28:34.53           0.26711370
2019-03-03/11:28:34.56           0.26661240
2019-03-03/11:28:34.59           0.26674148
2019-03-03/11:28:34.62           0.26658208
2019-03-03/11:28:34.65           0.26646616
2019-03-03/11:28:34.68           0.26615542
2019-03-03/11:28:34.71           0.26631875
2019-03-03/11:28:34.75           0.26613380
2019-03-03/11:28:34.78           0.26602277
2019-03-03/11:28:34.81           0.26561274
2019-03-03/11:28:34.84           0.26559086
2019-03-03/11:28:34.87           0.26536112
2019-03-03/11:28:34.90           0.26519415
2019-03-03/11:28:34.93           0.26462900
2019-03-03/11:28:34.96           0.26458130
2019-03-03/11:28:35.00           0.26442659
2019-03-03/11:28:35.03           0.26436195
2019-03-03/11:28:35.06           0.26401482
2019-03-03/11:28:35.09           0.26429513
2019-03-03/11:28:35.12           0.26441645
2019-03-03/11:28:35.15           0.26442513
2019-03-03/11:28:35.18           0.26428049
2019-03-03/11:28:35.21           0.26460327
2019-03-03/11:28:35.25           0.26464040
2019-03-03/11:28:35.28           0.26469734
2019-03-03/11:28:35.31           0.26452286
2019-03-03/11:28:35.34           0.26486885
2019-03-03/11:28:35.37           0.26489553
2019-03-03/11:28:35.40           0.26484479
2019-03-03/11:28:35.43           0.26436356
2019-03-03/11:28:35.46           0.26445870
2019-03-03/11:28:35.50           0.26434481
2019-03-03/11:28:35.53           0.26435567
2019-03-03/11:28:35.56           0.26407209
2019-03-03/11:28:35.59           0.26431021
2019-03-03/11:28:35.62           0.26429419
2019-03-03/11:28:35.65           0.26408639
2019-03-03/11:28:35.68           0.26365591
2019-03-03/11:28:35.71           0.26367581
2019-03-03/11:28:35.75           0.26347113
2019-03-03/11:28:35.78           0.26320730
2019-03-03/11:28:35.81           0.26250778
2019-03-03/11:28:35.84           0.26243020
2019-03-03/11:28:35.87           0.26221421
2019-03-03/11:28:35.90           0.26212427
2019-03-03/11:28:35.93           0.26183002
2019-03-03/11:28:35.96           0.26195541
2019-03-03/11:28:36.00           0.26194388
2019-03-03/11:28:36.03           0.26202053
2019-03-03/11:28:36.06           0.26187051
2019-03-03/11:28:36.09           0.26201944
2019-03-03/11:28:36.12           0.26187695
2019-03-03/11:28:36.15           0.26177058
2019-03-03/11:28:36.18           0.26126364
2019-03-03/11:28:36.21           0.26133952
2019-03-03/11:28:36.25           0.26103253
2019-03-03/11:28:36.28           0.26068612
2019-03-03/11:28:36.31           0.26017585
2019-03-03/11:28:36.34           0.26013961
2019-03-03/11:28:36.37           0.25990003
2019-03-03/11:28:36.40           0.25969063
2019-03-03/11:28:36.43           0.25935643
2019-03-03/11:28:36.46           0.25948455
2019-03-03/11:28:36.50           0.25935193
2019-03-03/11:28:36.53           0.25945048
2019-03-03/11:28:36.56           0.25935959
2019-03-03/11:28:36.59           0.25966762
2019-03-03/11:28:36.62           0.25964592
2019-03-03/11:28:36.65           0.25968490
2019-03-03/11:28:36.68           0.25938187
2019-03-03/11:28:36.71           0.25942563
2019-03-03/11:28:36.75           0.25928814
2019-03-03/11:28:36.78           0.25911984
2019-03-03/11:28:36.81           0.25860138
2019-03-03/11:28:36.84           0.25858362
2019-03-03/11:28:36.87           0.25822977
2019-03-03/11:28:36.90           0.25797870
2019-03-03/11:28:36.93           0.25742748
2019-03-03/11:28:36.96           0.25744101
2019-03-03/11:28:37.00           0.25731820
2019-03-03/11:28:37.03           0.25716135
2019-03-03/11:28:37.06           0.25690322
2019-03-03/11:28:37.09           0.25711107
2019-03-03/11:28:37.12           0.25710829
2019-03-03/11:28:37.15           0.25702771
2019-03-03/11:28:37.18           0.25673002
2019-03-03/11:28:37.21           0.25703387
2019-03-03/11:28:37.25           0.25710756
2019-03-03/11:28:37.28           0.25722480
2019-03-03/11:28:37.31           0.25690114
2019-03-03/11:28:37.34           0.25699789
2019-03-03/11:28:37.37           0.25689915
2019-03-03/11:28:37.40           0.25679306
2019-03-03/11:28:37.43           0.25638646
2019-03-03/11:28:37.46           0.25645416
2019-03-03/11:28:37.50           0.25639753
2019-03-03/11:28:37.53           0.25624011
2019-03-03/11:28:37.56           0.25573927
2019-03-03/11:28:37.59           0.25577848
2019-03-03/11:28:37.62           0.25563922
2019-03-03/11:28:37.65           0.25548680
2019-03-03/11:28:37.68           0.25507675
2019-03-03/11:28:37.71           0.25529766
2019-03-03/11:28:37.75           0.25516821
2019-03-03/11:28:37.78           0.25495922
2019-03-03/11:28:37.81           0.25456835
2019-03-03/11:28:37.84           0.25482531
2019-03-03/11:28:37.87           0.25494329
2019-03-03/11:28:37.90           0.25491733
2019-03-03/11:28:37.93           0.25461980
2019-03-03/11:28:37.96           0.25497061
2019-03-03/11:28:38.00           0.25497380
2019-03-03/11:28:38.03           0.25486726
2019-03-03/11:28:38.06           0.25451839
2019-03-03/11:28:38.09           0.25454708
2019-03-03/11:28:38.12           0.25415616
2019-03-03/11:28:38.15           0.25388652
2019-03-03/11:28:38.18           0.25354772
2019-03-03/11:28:38.21           0.25360326
2019-03-03/11:28:38.25           0.25336232
2019-03-03/11:28:38.28           0.25327935
2019-03-03/11:28:38.31           0.25299124
2019-03-03/11:28:38.34           0.25308372
2019-03-03/11:28:38.37           0.25303573
2019-03-03/11:28:38.40           0.25300543
2019-03-03/11:28:38.43           0.25261857
2019-03-03/11:28:38.46           0.25281594
2019-03-03/11:28:38.50           0.25283410
2019-03-03/11:28:38.53           0.25285094
2019-03-03/11:28:38.56           0.25262835
2019-03-03/11:28:38.59           0.25280245
2019-03-03/11:28:38.62           0.25264698
2019-03-03/11:28:38.65           0.25248338
2019-03-03/11:28:38.68           0.25196410
2019-03-03/11:28:38.71           0.25189856
2019-03-03/11:28:38.75           0.25170369
2019-03-03/11:28:38.78           0.25150316
2019-03-03/11:28:38.81           0.25097434
2019-03-03/11:28:38.84           0.25095136
2019-03-03/11:28:38.87           0.25074747
2019-03-03/11:28:38.90           0.25052014
2019-03-03/11:28:38.93           0.25003841
2019-03-03/11:28:38.96           0.25009086
2019-03-03/11:28:39.00           0.25001028
2019-03-03/11:28:39.03           0.24972585
2019-03-03/11:28:39.06           0.24924786
2019-03-03/11:28:39.09           0.24939096
2019-03-03/11:28:39.12           0.24926432
2019-03-03/11:28:39.15           0.24900450
2019-03-03/11:28:39.18           0.24850470
2019-03-03/11:28:39.21           0.24867219
2019-03-03/11:28:39.25           0.24851309
2019-03-03/11:28:39.28           0.24838590
2019-03-03/11:28:39.31           0.24790859
2019-03-03/11:28:39.34           0.24790228
2019-03-03/11:28:39.37           0.24766750
2019-03-03/11:28:39.40           0.24738898
2019-03-03/11:28:39.43           0.24691496
2019-03-03/11:28:39.46           0.24697706
2019-03-03/11:28:39.50           0.24684245
2019-03-03/11:28:39.53           0.24662509
2019-03-03/11:28:39.56           0.24606498
2019-03-03/11:28:39.59           0.24619223
2019-03-03/11:28:39.62           0.24610092
2019-03-03/11:28:39.65           0.24582095
2019-03-03/11:28:39.68           0.24517319
2019-03-03/11:28:39.71           0.24495724
2019-03-03/11:28:39.75           0.24473948
2019-03-03/11:28:39.78           0.24462513
2019-03-03/11:28:39.81           0.24416559
2019-03-03/11:28:39.84           0.24421682
2019-03-03/11:28:39.87           0.24411491
2019-03-03/11:28:39.90           0.24390970
2019-03-03/11:28:39.93           0.24343793
2019-03-03/11:28:39.96           0.24350485
2019-03-03/11:28:40.00           0.24334875
2019-03-03/11:28:40.03           0.24318893
2019-03-03/11:28:40.06           0.24269514
2019-03-03/11:28:40.09           0.24261507
2019-03-03/11:28:40.12           0.24242088
2019-03-03/11:28:40.15           0.24228923
2019-03-03/11:28:40.18           0.24173287
2019-03-03/11:28:40.21           0.24157515
2019-03-03/11:28:40.25           0.24132915
2019-03-03/11:28:40.28           0.24114246
2019-03-03/11:28:40.31           0.24074736
2019-03-03/11:28:40.34           0.24079412
2019-03-03/11:28:40.37           0.24059205
2019-03-03/11:28:40.40           0.24048023
2019-03-03/11:28:40.43           0.24036084
2019-03-03/11:28:40.46           0.24075069
2019-03-03/11:28:40.50           0.24079491
2019-03-03/11:28:40.53           0.24094261
2019-03-03/11:28:40.56           0.24079337
2019-03-03/11:28:40.59           0.24095927
2019-03-03/11:28:40.62           0.24077690
2019-03-03/11:28:40.65           0.24062200
2019-03-03/11:28:40.68           0.24024890
2019-03-03/11:28:40.71           0.24009980
2019-03-03/11:28:40.75           0.23980228
2019-03-03/11:28:40.78           0.23942555
2019-03-03/11:28:40.81           0.23874394
2019-03-03/11:28:40.84           0.23875686
2019-03-03/11:28:40.87           0.23861353
2019-03-03/11:28:40.90           0.23856227
2019-03-03/11:28:40.93           0.23824431
2019-03-03/11:28:40.96           0.23836535
2019-03-03/11:28:41.00           0.23822522
2019-03-03/11:28:41.03           0.23804473
2019-03-03/11:28:41.06           0.23753039
2019-03-03/11:28:41.09           0.23746106
2019-03-03/11:28:41.12           0.23739255
2019-03-03/11:28:41.15           0.23740208
2019-03-03/11:28:41.18           0.23694900
2019-03-03/11:28:41.21           0.23704212
2019-03-03/11:28:41.25           0.23705288
2019-03-03/11:28:41.28           0.23681913
2019-03-03/11:28:41.31           0.23656116
2019-03-03/11:28:41.34           0.23688553
2019-03-03/11:28:41.37           0.23680261
2019-03-03/11:28:41.40           0.23672030
2019-03-03/11:28:41.43           0.23637202
2019-03-03/11:28:41.46           0.23646373
2019-03-03/11:28:41.50           0.23628736
2019-03-03/11:28:41.53           0.23602121
2019-03-03/11:28:41.56           0.23551539
2019-03-03/11:28:41.59           0.23536509
2019-03-03/11:28:41.62           0.23507241
2019-03-03/11:28:41.65           0.23479722
2019-03-03/11:28:41.68           0.23436208
2019-03-03/11:28:41.71           0.23436659
2019-03-03/11:28:41.75           0.23411236
2019-03-03/11:28:41.78           0.23402049
2019-03-03/11:28:41.81           0.23373906
2019-03-03/11:28:41.84           0.23386092
2019-03-03/11:28:41.87           0.23375355
2019-03-03/11:28:41.90           0.23356403
2019-03-03/11:28:41.93           0.23299774
2019-03-03/11:28:41.96           0.23298973
2019-03-03/11:28:42.00           0.23281552
2019-03-03/11:28:42.03           0.23262707
2019-03-03/11:28:42.06           0.23240183
2019-03-03/11:28:42.09           0.23252668
2019-03-03/11:28:42.12           0.23220099
2019-03-03/11:28:42.15           0.23191309
2019-03-03/11:28:42.18           0.23137701
2019-03-03/11:28:42.21           0.23129721
2019-03-03/11:28:42.25           0.23106068
2019-03-03/11:28:42.28           0.23084841
2019-03-03/11:28:42.31           0.23054857
2019-03-03/11:28:42.34           0.23065039
2019-03-03/11:28:42.37           0.23039568
2019-03-03/11:28:42.40           0.23016132
2019-03-03/11:28:42.43           0.22970382
2019-03-03/11:28:42.46           0.22991059
2019-03-03/11:28:42.50           0.22989036
2019-03-03/11:28:42.53           0.22979029
2019-03-03/11:28:42.56           0.22956949
2019-03-03/11:28:42.59           0.22984241
2019-03-03/11:28:42.62           0.22976529
2019-03-03/11:28:42.65           0.22961443
2019-03-03/11:28:42.68           0.22929288
2019-03-03/11:28:42.71           0.22928737
2019-03-03/11:28:42.75           0.22890880
2019-03-03/11:28:42.78           0.22862757
2019-03-03/11:28:42.81           0.22812958
2019-03-03/11:28:42.84           0.22797707
2019-03-03/11:28:42.87           0.22768079
2019-03-03/11:28:42.90           0.22755733
2019-03-03/11:28:42.93           0.22730614
2019-03-03/11:28:42.96           0.22740755
2019-03-03/11:28:43.00           0.22732948
2019-03-03/11:28:43.03           0.22718323
2019-03-03/11:28:43.06           0.22668610
2019-03-03/11:28:43.09           0.22661783
2019-03-03/11:28:43.12           0.22639036
2019-03-03/11:28:43.15           0.22622735
2019-03-03/11:28:43.18           0.22578590
2019-03-03/11:28:43.21           0.22576432
2019-03-03/11:28:43.25           0.22559768
2019-03-03/11:28:43.28           0.22533318
2019-03-03/11:28:43.31           0.22496242
2019-03-03/11:28:43.34           0.22516079
2019-03-03/11:28:43.37           0.22494194
2019-03-03/11:28:43.40           0.22473473
2019-03-03/11:28:43.43           0.22426997
2019-03-03/11:28:43.46           0.22427692
2019-03-03/11:28:43.50           0.22424234
2019-03-03/11:28:43.53           0.22415298
2019-03-03/11:28:43.56           0.22376684
2019-03-03/11:28:43.59           0.22377288
2019-03-03/11:28:43.62           0.22371319
2019-03-03/11:28:43.65           0.22375161
2019-03-03/11:28:43.68           0.22334725
2019-03-03/11:28:43.71           0.22334094
2019-03-03/11:28:43.75           0.22312258
2019-03-03/11:28:43.78           0.22302517
2019-03-03/11:28:43.81           0.22275754
2019-03-03/11:28:43.84           0.22277569
2019-03-03/11:28:43.87           0.22267304
2019-03-03/11:28:43.90           0.22252023
2019-03-03/11:28:43.93           0.22219573
2019-03-03/11:28:43.96           0.22239040
2019-03-03/11:28:44.00           0.22214886
2019-03-03/11:28:44.03           0.22175939
2019-03-03/11:28:44.06           0.22124958
2019-03-03/11:28:44.09           0.22116030
2019-03-03/11:28:44.12           0.22093779
2019-03-03/11:28:44.15           0.22068407
2019-03-03/11:28:44.18           0.22014216
2019-03-03/11:28:44.21           0.22022179
2019-03-03/11:28:44.25           0.22018223
2019-03-03/11:28:44.28           0.22023196
2019-03-03/11:28:44.31           0.21990803
2019-03-03/11:28:44.34           0.22001587
2019-03-03/11:28:44.37           0.21998110
2019-03-03/11:28:44.40           0.21983821
2019-03-03/11:28:44.43           0.21943950
2019-03-03/11:28:44.46           0.21949879
2019-03-03/11:28:44.50           0.21935964
2019-03-03/11:28:44.53           0.21897809
2019-03-03/11:28:44.56           0.21836407
2019-03-03/11:28:44.59           0.21821940
2019-03-03/11:28:44.62           0.21773160
2019-03-03/11:28:44.65           0.21735037
2019-03-03/11:28:44.68           0.21693493
2019-03-03/11:28:44.71           0.21687811
2019-03-03/11:28:44.75           0.21650084
2019-03-03/11:28:44.78           0.21627436
2019-03-03/11:28:44.81           0.21598520
2019-03-03/11:28:44.84           0.21607409
2019-03-03/11:28:44.87           0.21606520
2019-03-03/11:28:44.90           0.21611272
2019-03-03/11:28:44.93           0.21583988
2019-03-03/11:28:44.96           0.21587267
2019-03-03/11:28:45.00           0.21584009
2019-03-03/11:28:45.03           0.21588105
2019-03-03/11:28:45.06           0.21557381
2019-03-03/11:28:45.09           0.21567634
2019-03-03/11:28:45.12           0.21554347
2019-03-03/11:28:45.15           0.21549526
2019-03-03/11:28:45.18           0.21534309
2019-03-03/11:28:45.21           0.21527918
2019-03-03/11:28:45.25           0.21479354
2019-03-03/11:28:45.28           0.21461154
2019-03-03/11:28:45.31           0.21432041
2019-03-03/11:28:45.34           0.21422567
2019-03-03/11:28:45.37           0.21395720
2019-03-03/11:28:45.40           0.21389927
2019-03-03/11:28:45.43           0.21364881
2019-03-03/11:28:45.46           0.21373476
2019-03-03/11:28:45.50           0.21379549
2019-03-03/11:28:45.53           0.21383809
2019-03-03/11:28:45.56           0.21327407
2019-03-03/11:28:45.59           0.21324388
2019-03-03/11:28:45.62           0.21312405
2019-03-03/11:28:45.65           0.21286012
2019-03-03/11:28:45.68           0.21233704
2019-03-03/11:28:45.71           0.21243551
2019-03-03/11:28:45.75           0.21230471
2019-03-03/11:28:45.78           0.21204048
2019-03-03/11:28:45.81           0.21171323
2019-03-03/11:28:45.84           0.21178623
2019-03-03/11:28:45.87           0.21162778
2019-03-03/11:28:45.90           0.21155764
2019-03-03/11:28:45.93           0.21118454
2019-03-03/11:28:45.96           0.21116305
2019-03-03/11:28:46.00           0.21098039
2019-03-03/11:28:46.03           0.21076330
2019-03-03/11:28:46.06           0.21034452
2019-03-03/11:28:46.09           0.21044487
2019-03-03/11:28:46.12           0.21037539
2019-03-03/11:28:46.15           0.21014242
2019-03-03/11:28:46.18           0.20969078
2019-03-03/11:28:46.21           0.20978676
2019-03-03/11:28:46.25           0.20969708
2019-03-03/11:28:46.28           0.20960359
2019-03-03/11:28:46.31           0.20932192
2019-03-03/11:28:46.34           0.20937060
2019-03-03/11:28:46.37           0.20934076
2019-03-03/11:28:46.40           0.20928426
2019-03-03/11:28:46.43           0.20907741
2019-03-03/11:28:46.46           0.20931672
2019-03-03/11:28:46.50           0.20904662
2019-03-03/11:28:46.53           0.20888944
2019-03-03/11:28:46.56           0.20860913
2019-03-03/11:28:46.59           0.20850504
2019-03-03/11:28:46.62           0.20811334
2019-03-03/11:28:46.65           0.20789707
2019-03-03/11:28:46.68           0.20764825
2019-03-03/11:28:46.71           0.20772200
2019-03-03/11:28:46.75           0.20752978
2019-03-03/11:28:46.78           0.20730373
2019-03-03/11:28:46.81           0.20691209
2019-03-03/11:28:46.84           0.20695415
2019-03-03/11:28:46.87           0.20686971
2019-03-03/11:28:46.90           0.20669862
2019-03-03/11:28:46.93           0.20612079
2019-03-03/11:28:46.96           0.20595397
2019-03-03/11:28:47.00           0.20562446
2019-03-03/11:28:47.03           0.20540093
2019-03-03/11:28:47.06           0.20495758
2019-03-03/11:28:47.09           0.20495559
2019-03-03/11:28:47.12           0.20491426
2019-03-03/11:28:47.15           0.20478806
2019-03-03/11:28:47.18           0.20446141
2019-03-03/11:28:47.21           0.20455914
2019-03-03/11:28:47.25           0.20430886
2019-03-03/11:28:47.28           0.20399293
2019-03-03/11:28:47.31           0.20356242
2019-03-03/11:28:47.34           0.20343282
2019-03-03/11:28:47.37           0.20322270
2019-03-03/11:28:47.40           0.20319283
2019-03-03/11:28:47.43           0.20293224
2019-03-03/11:28:47.46           0.20285639
2019-03-03/11:28:47.50           0.20268228
2019-03-03/11:28:47.53           0.20254384
2019-03-03/11:28:47.56           0.20205575
2019-03-03/11:28:47.59           0.20206255
2019-03-03/11:28:47.62           0.20193929
2019-03-03/11:28:47.65           0.20180117
2019-03-03/11:28:47.68           0.20144378
2019-03-03/11:28:47.71           0.20153719
2019-03-03/11:28:47.75           0.20133370
2019-03-03/11:28:47.78           0.20124023
2019-03-03/11:28:47.81           0.20100969
2019-03-03/11:28:47.84           0.20100254
2019-03-03/11:28:47.87           0.20071273
2019-03-03/11:28:47.90           0.20060967
2019-03-03/11:28:47.93           0.20015691
2019-03-03/11:28:47.96           0.20002026
2019-03-03/11:28:48.00           0.19990786
2019-03-03/11:28:48.03           0.19968001
2019-03-03/11:28:48.06           0.19934755
2019-03-03/11:28:48.09           0.19933078
2019-03-03/11:28:48.12           0.19904680
2019-03-03/11:28:48.15           0.19894786
2019-03-03/11:28:48.18           0.19870882
2019-03-03/11:28:48.21           0.19876509
2019-03-03/11:28:48.25           0.19857132
2019-03-03/11:28:48.28           0.19841091
2019-03-03/11:28:48.31           0.19818642
2019-03-03/11:28:48.34           0.19830565
2019-03-03/11:28:48.37           0.19801163
2019-03-03/11:28:48.40           0.19768812
2019-03-03/11:28:48.43           0.19733096
2019-03-03/11:28:48.46           0.19748127
2019-03-03/11:28:48.50           0.19717633
2019-03-03/11:28:48.53           0.19678770
2019-03-03/11:28:48.56           0.19630590
2019-03-03/11:28:48.59           0.19632294
2019-03-03/11:28:48.62           0.19619994
2019-03-03/11:28:48.65           0.19580343
2019-03-03/11:28:48.68           0.19524555
2019-03-03/11:28:48.71           0.19524630
2019-03-03/11:28:48.75           0.19503886
2019-03-03/11:28:48.78           0.19491248
2019-03-03/11:28:48.81           0.19454401
2019-03-03/11:28:48.84           0.19449711
2019-03-03/11:28:48.87           0.19440903
2019-03-03/11:28:48.90           0.19420479
2019-03-03/11:28:48.93           0.19376302
2019-03-03/11:28:48.96           0.19371893
2019-03-03/11:28:49.00           0.19336877
2019-03-03/11:28:49.03           0.19314654
2019-03-03/11:28:49.06           0.19278521
2019-03-03/11:28:49.09           0.19275979
2019-03-03/11:28:49.12           0.19246122
2019-03-03/11:28:49.15           0.19222329
2019-03-03/11:28:49.18           0.19181196
2019-03-03/11:28:49.21           0.19154823
2019-03-03/11:28:49.25           0.19142932
2019-03-03/11:28:49.28           0.19144266
2019-03-03/11:28:49.31           0.19104236
2019-03-03/11:28:49.34           0.19099296
2019-03-03/11:28:49.37           0.19082458
2019-03-03/11:28:49.40           0.19069421
2019-03-03/11:28:49.43           0.19028350
2019-03-03/11:28:49.46           0.19023732
2019-03-03/11:28:49.50           0.19011535
2019-03-03/11:28:49.53           0.18993375
2019-03-03/11:28:49.56           0.18960494
2019-03-03/11:28:49.59           0.18961846
2019-03-03/11:28:49.62           0.18942667
2019-03-03/11:28:49.65           0.18939955
2019-03-03/11:28:49.68           0.18908627
2019-03-03/11:28:49.71           0.18897674
2019-03-03/11:28:49.75           0.18876120
2019-03-03/11:28:49.78           0.18862294
2019-03-03/11:28:49.81           0.18811941
2019-03-03/11:28:49.84           0.18799534
2019-03-03/11:28:49.87           0.18779591
2019-03-03/11:28:49.90           0.18754110
2019-03-03/11:28:49.93           0.18704657
2019-03-03/11:28:49.96           0.18684050
2019-03-03/11:28:50.00           0.18651027
2019-03-03/11:28:50.03           0.18620107
2019-03-03/11:28:50.06           0.18578611
2019-03-03/11:28:50.09           0.18585612
2019-03-03/11:28:50.12           0.18559608
2019-03-03/11:28:50.15           0.18535855
2019-03-03/11:28:50.18           0.18513230
2019-03-03/11:28:50.21           0.18521700
2019-03-03/11:28:50.25           0.18489943
2019-03-03/11:28:50.28           0.18466891
2019-03-03/11:28:50.31           0.18425272
2019-03-03/11:28:50.34           0.18419763
2019-03-03/11:28:50.37           0.18405624
2019-03-03/11:28:50.40           0.18375916
2019-03-03/11:28:50.43           0.18339813
2019-03-03/11:28:50.46           0.18320714
2019-03-03/11:28:50.50           0.18286531
2019-03-03/11:28:50.53           0.18269500
2019-03-03/11:28:50.56           0.18209894
2019-03-03/11:28:50.59           0.18194929
2019-03-03/11:28:50.62           0.18193496
2019-03-03/11:28:50.65           0.18192932
2019-03-03/11:28:50.68           0.18160530
2019-03-03/11:28:50.71           0.18172218
2019-03-03/11:28:50.75           0.18163112
2019-03-03/11:28:50.78           0.18147694
2019-03-03/11:28:50.81           0.18124669
2019-03-03/11:28:50.84           0.18117899
2019-03-03/11:28:50.87           0.18083483
2019-03-03/11:28:50.90           0.18058002
2019-03-03/11:28:50.93           0.18012502
2019-03-03/11:28:50.96           0.17998172
2019-03-03/11:28:51.00           0.17984199
2019-03-03/11:28:51.03           0.17961455
2019-03-03/11:28:51.06           0.17904693
2019-03-03/11:28:51.09           0.17909708
2019-03-03/11:28:51.12           0.17892756
2019-03-03/11:28:51.15           0.17862896
2019-03-03/11:28:51.18           0.17827915
2019-03-03/11:28:51.21           0.17828591
2019-03-03/11:28:51.25           0.17813311
2019-03-03/11:28:51.28           0.17794524
2019-03-03/11:28:51.31           0.17757594
2019-03-03/11:28:51.34           0.17755735
2019-03-03/11:28:51.37           0.17725920
2019-03-03/11:28:51.40           0.17711494
2019-03-03/11:28:51.43           0.17674134
2019-03-03/11:28:51.46           0.17649674
2019-03-03/11:28:51.50           0.17612394
2019-03-03/11:28:51.53           0.17588617
2019-03-03/11:28:51.56           0.17553713
2019-03-03/11:28:51.59           0.17547933
2019-03-03/11:28:51.62           0.17525633
2019-03-03/11:28:51.65           0.17504311
2019-03-03/11:28:51.68           0.17461605
2019-03-03/11:28:51.71           0.17455981
2019-03-03/11:28:51.75           0.17434413
2019-03-03/11:28:51.78           0.17423753
2019-03-03/11:28:51.81           0.17408223
2019-03-03/11:28:51.84           0.17390979
2019-03-03/11:28:51.87           0.17369412
2019-03-03/11:28:51.90           0.17369790
2019-03-03/11:28:51.93           0.17332778
2019-03-03/11:28:51.96           0.17332491
2019-03-03/11:28:52.00           0.17318839
2019-03-03/11:28:52.03           0.17300693
2019-03-03/11:28:52.06           0.17263343
2019-03-03/11:28:52.09           0.17264125
2019-03-03/11:28:52.12           0.17235980
2019-03-03/11:28:52.15           0.17191528
2019-03-03/11:28:52.18           0.17149136
2019-03-03/11:28:52.21           0.17141727
2019-03-03/11:28:52.25           0.17108448
2019-03-03/11:28:52.28           0.17100571
2019-03-03/11:28:52.31           0.17059493
2019-03-03/11:28:52.34           0.17031200
2019-03-03/11:28:52.37           0.17011357
2019-03-03/11:28:52.40           0.16995034
2019-03-03/11:28:52.43           0.16952859
2019-03-03/11:28:52.46           0.16935941
2019-03-03/11:28:52.50           0.16906023
2019-03-03/11:28:52.53           0.16888639
2019-03-03/11:28:52.56           0.16856230
2019-03-03/11:28:52.59           0.16841661
2019-03-03/11:28:52.62           0.16828149
2019-03-03/11:28:52.65           0.16818926
2019-03-03/11:28:52.68           0.16771374
2019-03-03/11:28:52.71           0.16764195
2019-03-03/11:28:52.75           0.16754610
2019-03-03/11:28:52.78           0.16746858
2019-03-03/11:28:52.81           0.16694671
2019-03-03/11:28:52.84           0.16670337
2019-03-03/11:28:52.87           0.16650584
2019-03-03/11:28:52.90           0.16645147
2019-03-03/11:28:52.93           0.16615765
2019-03-03/11:28:52.96           0.16607820
2019-03-03/11:28:53.00           0.16581717
2019-03-03/11:28:53.03           0.16561316
2019-03-03/11:28:53.06           0.16526910
2019-03-03/11:28:53.09           0.16516134
2019-03-03/11:28:53.12           0.16490911
2019-03-03/11:28:53.15           0.16453833
2019-03-03/11:28:53.18           0.16413194
2019-03-03/11:28:53.21           0.16410681
2019-03-03/11:28:53.25           0.16388336
2019-03-03/11:28:53.28           0.16377434
2019-03-03/11:28:53.31           0.16337087
2019-03-03/11:28:53.34           0.16330834
2019-03-03/11:28:53.37           0.16314997
2019-03-03/11:28:53.40           0.16289189
2019-03-03/11:28:53.43           0.16243379
2019-03-03/11:28:53.46           0.16223783
2019-03-03/11:28:53.50           0.16204413
2019-03-03/11:28:53.53           0.16196710
2019-03-03/11:28:53.56           0.16137694
2019-03-03/11:28:53.59           0.16097460
2019-03-03/11:28:53.62           0.16059012
2019-03-03/11:28:53.65           0.16032995
2019-03-03/11:28:53.68           0.16008775
2019-03-03/11:28:53.71           0.16008372
2019-03-03/11:28:53.75           0.15975803
2019-03-03/11:28:53.78           0.15954438
2019-03-03/11:28:53.81           0.15922690
2019-03-03/11:28:53.84           0.15896055
2019-03-03/11:28:53.87           0.15859344
2019-03-03/11:28:53.90           0.15844855
2019-03-03/11:28:53.93           0.15801679
2019-03-03/11:28:53.96           0.15793028
2019-03-03/11:28:54.00           0.15783763
2019-03-03/11:28:54.03           0.15750795
2019-03-03/11:28:54.06           0.15702602
2019-03-03/11:28:54.09           0.15694191
2019-03-03/11:28:54.12           0.15676690
2019-03-03/11:28:54.15           0.15674290
2019-03-03/11:28:54.18           0.15637603
2019-03-03/11:28:54.21           0.15633228
2019-03-03/11:28:54.25           0.15612547
2019-03-03/11:28:54.28           0.15585241
2019-03-03/11:28:54.31           0.15551520
2019-03-03/11:28:54.34           0.15552562
2019-03-03/11:28:54.37           0.15528778
2019-03-03/11:28:54.40           0.15485286
2019-03-03/11:28:54.43           0.15437561
2019-03-03/11:28:54.46           0.15417486
2019-03-03/11:28:54.50           0.15385773
2019-03-03/11:28:54.53           0.15377583
2019-03-03/11:28:54.56           0.15339558
2019-03-03/11:28:54.59           0.15322415
2019-03-03/11:28:54.62           0.15301206
2019-03-03/11:28:54.65           0.15280055
2019-03-03/11:28:54.68           0.15236676
2019-03-03/11:28:54.71           0.15229561
2019-03-03/11:28:54.75           0.15222735
2019-03-03/11:28:54.78           0.15205508
2019-03-03/11:28:54.81           0.15157058
2019-03-03/11:28:54.84           0.15136073
2019-03-03/11:28:54.87           0.15117360
2019-03-03/11:28:54.90           0.15104133
2019-03-03/11:28:54.93           0.15054089
2019-03-03/11:28:54.96           0.15018470
2019-03-03/11:28:55.00           0.14979176
2019-03-03/11:28:55.03           0.14943766
2019-03-03/11:28:55.06           0.14898114
2019-03-03/11:28:55.09           0.14896359
2019-03-03/11:28:55.12           0.14876420
2019-03-03/11:28:55.15           0.14850652
2019-03-03/11:28:55.18           0.14809424
2019-03-03/11:28:55.21           0.14782745
2019-03-03/11:28:55.25           0.14752183
2019-03-03/11:28:55.28           0.14730250
2019-03-03/11:28:55.31           0.14709749
2019-03-03/11:28:55.34           0.14723908
2019-03-03/11:28:55.37           0.14692985
2019-03-03/11:28:55.40           0.14657702
2019-03-03/11:28:55.43           0.14615874
2019-03-03/11:28:55.46           0.14606363
2019-03-03/11:28:55.50           0.14601974
2019-03-03/11:28:55.53           0.14588481
2019-03-03/11:28:55.56           0.14526551
2019-03-03/11:28:55.59           0.14504063
2019-03-03/11:28:55.62           0.14475858
2019-03-03/11:28:55.65           0.14442498
2019-03-03/11:28:55.68           0.14404827
2019-03-03/11:28:55.71           0.14395073
2019-03-03/11:28:55.75           0.14360831
2019-03-03/11:28:55.78           0.14321868
2019-03-03/11:28:55.81           0.14291014
2019-03-03/11:28:55.84           0.14290518
2019-03-03/11:28:55.87           0.14253278
2019-03-03/11:28:55.90           0.14232444
2019-03-03/11:28:55.93           0.14192580
2019-03-03/11:28:55.96           0.14156415
2019-03-03/11:28:56.00           0.14118775
2019-03-03/11:28:56.03           0.14098450
2019-03-03/11:28:56.06           0.14067125
2019-03-03/11:28:56.09           0.14052766
2019-03-03/11:28:56.12           0.14023018
2019-03-03/11:28:56.15           0.13995567
2019-03-03/11:28:56.18           0.13957222
2019-03-03/11:28:56.21           0.13942915
2019-03-03/11:28:56.25           0.13928330
2019-03-03/11:28:56.28           0.13902899
2019-03-03/11:28:56.31           0.13859962
2019-03-03/11:28:56.34           0.13851254
2019-03-03/11:28:56.37           0.13820319
2019-03-03/11:28:56.40           0.13789603
2019-03-03/11:28:56.43           0.13746564
2019-03-03/11:28:56.46           0.13733847
2019-03-03/11:28:56.50           0.13697951
2019-03-03/11:28:56.53           0.13678594
2019-03-03/11:28:56.56           0.13642400
2019-03-03/11:28:56.59           0.13642226
2019-03-03/11:28:56.62           0.13629726
2019-03-03/11:28:56.65           0.13595093
2019-03-03/11:28:56.68           0.13551436
2019-03-03/11:28:56.71           0.13539732
2019-03-03/11:28:56.75           0.13532050
2019-03-03/11:28:56.78           0.13507917
2019-03-03/11:28:56.81           0.13456352
2019-03-03/11:28:56.84           0.13449524
2019-03-03/11:28:56.87           0.13434395
2019-03-03/11:28:56.90           0.13413290
2019-03-03/11:28:56.93           0.13361587
2019-03-03/11:28:56.96           0.13337872
2019-03-03/11:28:57.00           0.13310038
2019-03-03/11:28:57.03           0.13262532
2019-03-03/11:28:57.06           0.13194087
2019-03-03/11:28:57.09           0.13189518
2019-03-03/11:28:57.12           0.13175126
2019-03-03/11:28:57.15           0.13130618
2019-03-03/11:28:57.18           0.13076896
2019-03-03/11:28:57.21           0.13062810
2019-03-03/11:28:57.25           0.13053166
2019-03-03/11:28:57.28           0.13033953
2019-03-03/11:28:57.31           0.12992083
2019-03-03/11:28:57.34           0.12969622
2019-03-03/11:28:57.37           0.12945760
2019-03-03/11:28:57.40           0.12947900
2019-03-03/11:28:57.43           0.12936303
2019-03-03/11:28:57.46           0.12914500
2019-03-03/11:28:57.50           0.12879566
2019-03-03/11:28:57.53           0.12858521
2019-03-03/11:28:57.56           0.12822657
2019-03-03/11:28:57.59           0.12808411
2019-03-03/11:28:57.62           0.12770300
2019-03-03/11:28:57.65           0.12731459
2019-03-03/11:28:57.68           0.12672179
2019-03-03/11:28:57.71           0.12650104
2019-03-03/11:28:57.75           0.12630027
2019-03-03/11:28:57.78           0.12601725
2019-03-03/11:28:57.81           0.12564965
2019-03-03/11:28:57.84           0.12544474
2019-03-03/11:28:57.87           0.12501714
2019-03-03/11:28:57.90           0.12466337
2019-03-03/11:28:57.93           0.12428278
2019-03-03/11:28:57.96           0.12423395
2019-03-03/11:28:58.00           0.12399945
2019-03-03/11:28:58.03           0.12358588
2019-03-03/11:28:58.06           0.12308003
2019-03-03/11:28:58.09           0.12289464
2019-03-03/11:28:58.12           0.12262932
2019-03-03/11:28:58.15           0.12240920
2019-03-03/11:28:58.18           0.12208089
2019-03-03/11:28:58.21           0.12184040
2019-03-03/11:28:58.25           0.12160920
2019-03-03/11:28:58.28           0.12150031
2019-03-03/11:28:58.31           0.12094526
2019-03-03/11:28:58.34           0.12067898
2019-03-03/11:28:58.37           0.12039399
2019-03-03/11:28:58.40           0.12011476
2019-03-03/11:28:58.43           0.12001625
2019-03-03/11:28:58.46           0.11993977
2019-03-03/11:28:58.50           0.11949078
2019-03-03/11:28:58.53           0.11915548
2019-03-03/11:28:58.56           0.11871955
2019-03-03/11:28:58.59           0.11859189
2019-03-03/11:28:58.62           0.11823869
2019-03-03/11:28:58.65           0.11800798
2019-03-03/11:28:58.68           0.11787901
2019-03-03/11:28:58.71           0.11784064
2019-03-03/11:28:58.75           0.11757550
2019-03-03/11:28:58.78           0.11715420
2019-03-03/11:28:58.81           0.11670278
2019-03-03/11:28:58.84           0.11664898
2019-03-03/11:28:58.87           0.11634878
2019-03-03/11:28:58.90           0.11594855
2019-03-03/11:28:58.93           0.11543210
2019-03-03/11:28:58.96           0.11516454
2019-03-03/11:28:59.00           0.11477517
2019-03-03/11:28:59.03           0.11435366
2019-03-03/11:28:59.06           0.11404736
2019-03-03/11:28:59.09           0.11398461
2019-03-03/11:28:59.12           0.11365410
2019-03-03/11:28:59.15           0.11338261
2019-03-03/11:28:59.18           0.11310218
2019-03-03/11:28:59.21           0.11296585
2019-03-03/11:28:59.25           0.11263342
2019-03-03/11:28:59.28           0.11242733
2019-03-03/11:28:59.31           0.11212467
2019-03-03/11:28:59.34           0.11209523
2019-03-03/11:28:59.37           0.11205499
2019-03-03/11:28:59.40           0.11167215
2019-03-03/11:28:59.43           0.11110345
2019-03-03/11:28:59.46           0.11111004
2019-03-03/11:28:59.50           0.11089029
2019-03-03/11:28:59.53           0.11051020
2019-03-03/11:28:59.56           0.11022761
2019-03-03/11:28:59.59           0.11017021
2019-03-03/11:28:59.62           0.10989619
2019-03-03/11:28:59.65           0.10953211
2019-03-03/11:28:59.68           0.10896839
2019-03-03/11:28:59.71           0.10873896
2019-03-03/11:28:59.75           0.10836604
2019-03-03/11:28:59.78           0.10804724
2019-03-03/11:28:59.81           0.10774941
2019-03-03/11:28:59.84           0.10776219
2019-03-03/11:28:59.87           0.10751767
2019-03-03/11:28:59.90           0.10720158
2019-03-03/11:28:59.93           0.10676837
2019-03-03/11:28:59.96           0.10658264
2019-03-03/11:29:00.00           0.10635504
2019-03-03/11:29:00.03           0.10595464
2019-03-03/11:29:00.06           0.10556588
2019-03-03/11:29:00.09           0.10542580
2019-03-03/11:29:00.12           0.10514898
2019-03-03/11:29:00.15           0.10475777
2019-03-03/11:29:00.18           0.10420786
2019-03-03/11:29:00.21           0.10390082
2019-03-03/11:29:00.25           0.10353215
2019-03-03/11:29:00.28           0.10311781
2019-03-03/11:29:00.31           0.10249003
2019-03-03/11:29:00.34           0.10199823
2019-03-03/11:29:00.37           0.10148056
2019-03-03/11:29:00.40           0.10105259
2019-03-03/11:29:00.43           0.10049996
2019-03-03/11:29:00.46           0.10025777
2019-03-03/11:29:00.50          0.099913600
2019-03-03/11:29:00.53          0.099579259
2019-03-03/11:29:00.56          0.099342460
2019-03-03/11:29:00.59          0.099252815
2019-03-03/11:29:00.62          0.099033842
2019-03-03/11:29:00.65          0.098704774
2019-03-03/11:29:00.68          0.098130705
2019-03-03/11:29:00.71          0.097906052
2019-03-03/11:29:00.75          0.097860475
2019-03-03/11:29:00.78          0.097767127
2019-03-03/11:29:00.81          0.097137078
2019-03-03/11:29:00.84          0.096771268
2019-03-03/11:29:00.87          0.096644598
2019-03-03/11:29:00.90          0.096487666
2019-03-03/11:29:00.93          0.096155804
2019-03-03/11:29:00.96          0.095915676
2019-03-03/11:29:01.00          0.095505767
2019-03-03/11:29:01.03          0.095198344
2019-03-03/11:29:01.06          0.094930248
2019-03-03/11:29:01.09          0.094988657
2019-03-03/11:29:01.12          0.094803789
2019-03-03/11:29:01.15          0.094547532
2019-03-03/11:29:01.18          0.094333030
2019-03-03/11:29:01.21          0.094209055
2019-03-03/11:29:01.25          0.093943699
2019-03-03/11:29:01.28          0.093755805
2019-03-03/11:29:01.31          0.093411735
2019-03-03/11:29:01.34          0.093082237
2019-03-03/11:29:01.37          0.092856826
2019-03-03/11:29:01.40          0.092776398
2019-03-03/11:29:01.43          0.092278782
2019-03-03/11:29:01.46          0.091919367
2019-03-03/11:29:01.50          0.091735688
2019-03-03/11:29:01.53          0.091438360
2019-03-03/11:29:01.56          0.090999742
2019-03-03/11:29:01.59          0.090814776
2019-03-03/11:29:01.62          0.090589500
2019-03-03/11:29:01.65          0.090366542
2019-03-03/11:29:01.68          0.089960314
2019-03-03/11:29:01.71          0.089722041
2019-03-03/11:29:01.75          0.089418802
2019-03-03/11:29:01.78          0.089127214
2019-03-03/11:29:01.81          0.088697419
2019-03-03/11:29:01.84          0.088383968
2019-03-03/11:29:01.87          0.088090174
2019-03-03/11:29:01.90          0.087851219
2019-03-03/11:29:01.93          0.087332403
2019-03-03/11:29:01.96          0.087011297
2019-03-03/11:29:02.00          0.086726207
2019-03-03/11:29:02.03          0.086551039
2019-03-03/11:29:02.06          0.086268621
2019-03-03/11:29:02.09          0.086083097
2019-03-03/11:29:02.12          0.085754840
2019-03-03/11:29:02.15          0.085319768
2019-03-03/11:29:02.18          0.084943355
2019-03-03/11:29:02.21          0.084807745
2019-03-03/11:29:02.25          0.084533918
2019-03-03/11:29:02.28          0.084233556
2019-03-03/11:29:02.31          0.083728245
2019-03-03/11:29:02.34          0.083495573
2019-03-03/11:29:02.37          0.083307174
2019-03-03/11:29:02.40          0.083017261
2019-03-03/11:29:02.43          0.082671492
2019-03-03/11:29:02.46          0.082355947
2019-03-03/11:29:02.50          0.082055064
2019-03-03/11:29:02.53          0.081737471
2019-03-03/11:29:02.56          0.081273552
2019-03-03/11:29:02.59          0.081285011
2019-03-03/11:29:02.62          0.081147542
2019-03-03/11:29:02.65          0.080698031
2019-03-03/11:29:02.68          0.080293976
2019-03-03/11:29:02.71          0.079989438
2019-03-03/11:29:02.75          0.079461527
2019-03-03/11:29:02.78          0.079077812
2019-03-03/11:29:02.81          0.078771202
2019-03-03/11:29:02.84          0.078415557
2019-03-03/11:29:02.87          0.077909483
2019-03-03/11:29:02.90          0.077659816
2019-03-03/11:29:02.93          0.077330137
2019-03-03/11:29:02.96          0.077057587
2019-03-03/11:29:03.00          0.076662177
2019-03-03/11:29:03.03          0.076320195
2019-03-03/11:29:03.06          0.076000787
2019-03-03/11:29:03.09          0.075822690
2019-03-03/11:29:03.12          0.075511267
2019-03-03/11:29:03.15          0.075165324
2019-03-03/11:29:03.18          0.074849962
2019-03-03/11:29:03.21          0.074783657
2019-03-03/11:29:03.25          0.074493914
2019-03-03/11:29:03.28          0.074232403
2019-03-03/11:29:03.31          0.073944648
2019-03-03/11:29:03.34          0.073742626
2019-03-03/11:29:03.37          0.073348055
2019-03-03/11:29:03.40          0.073030279
2019-03-03/11:29:03.43          0.072667925
2019-03-03/11:29:03.46          0.072500984
2019-03-03/11:29:03.50          0.072324885
2019-03-03/11:29:03.53          0.071988868
2019-03-03/11:29:03.56          0.071591125
2019-03-03/11:29:03.59          0.071286063
2019-03-03/11:29:03.62          0.070875310
2019-03-03/11:29:03.65          0.070462622
2019-03-03/11:29:03.68          0.070138702
2019-03-03/11:29:03.71          0.070056149
2019-03-03/11:29:03.75          0.069804127
2019-03-03/11:29:03.78          0.069591464
2019-03-03/11:29:03.81          0.069234423
2019-03-03/11:29:03.84          0.068898841
2019-03-03/11:29:03.87          0.068487781
2019-03-03/11:29:03.90          0.068013887
2019-03-03/11:29:03.93          0.067628218
2019-03-03/11:29:03.96          0.067584682
2019-03-03/11:29:04.00          0.067310801
2019-03-03/11:29:04.03          0.067009677
2019-03-03/11:29:04.06          0.066767442
2019-03-03/11:29:04.09          0.066464608
2019-03-03/11:29:04.12          0.065921064
2019-03-03/11:29:04.15          0.065550995
2019-03-03/11:29:04.18          0.065202609
2019-03-03/11:29:04.21          0.064952073
2019-03-03/11:29:04.25          0.064674925
2019-03-03/11:29:04.28          0.064230739
2019-03-03/11:29:04.31          0.063796091
2019-03-03/11:29:04.34          0.063640731
2019-03-03/11:29:04.37          0.063340556
2019-03-03/11:29:04.40          0.062986752
2019-03-03/11:29:04.43          0.062760601
2019-03-03/11:29:04.46          0.062596763
2019-03-03/11:29:04.50          0.062320569
2019-03-03/11:29:04.53          0.062246458
2019-03-03/11:29:04.56          0.062044468
2019-03-03/11:29:04.59          0.061703943
2019-03-03/11:29:04.62          0.061194347
2019-03-03/11:29:04.65          0.060734966
2019-03-03/11:29:04.68          0.060288488
2019-03-03/11:29:04.71          0.059904274
2019-03-03/11:29:04.75          0.059604451
2019-03-03/11:29:04.78          0.059250352
2019-03-03/11:29:04.81          0.058711409
2019-03-03/11:29:04.84          0.058618112
2019-03-03/11:29:04.87          0.058373446
2019-03-03/11:29:04.90          0.057924758
2019-03-03/11:29:04.93          0.057560283
2019-03-03/11:29:04.96          0.057197717
2019-03-03/11:29:05.00          0.056795657
2019-03-03/11:29:05.03          0.056465385
2019-03-03/11:29:05.06          0.056060689
2019-03-03/11:29:05.09          0.055981806
2019-03-03/11:29:05.12          0.055791023
2019-03-03/11:29:05.15          0.055569519
2019-03-03/11:29:05.18          0.055155495
2019-03-03/11:29:05.21          0.054766991
2019-03-03/11:29:05.25          0.054611937
2019-03-03/11:29:05.28          0.054253444
2019-03-03/11:29:05.31          0.053738517
2019-03-03/11:29:05.34          0.053606909
2019-03-03/11:29:05.37          0.053477713
2019-03-03/11:29:05.40          0.053192698
2019-03-03/11:29:05.43          0.052816328
2019-03-03/11:29:05.46          0.052488044
2019-03-03/11:29:05.50          0.052032816
2019-03-03/11:29:05.53          0.051727638
2019-03-03/11:29:05.56          0.051400248
2019-03-03/11:29:05.59          0.051133268
2019-03-03/11:29:05.62          0.050870291
2019-03-03/11:29:05.65          0.050413427
2019-03-03/11:29:05.68          0.049992280
2019-03-03/11:29:05.71          0.049738133
2019-03-03/11:29:05.75          0.049297563
2019-03-03/11:29:05.78          0.049063606
2019-03-03/11:29:05.81          0.048813412
2019-03-03/11:29:05.84          0.048713041
2019-03-03/11:29:05.87          0.048370754
2019-03-03/11:29:05.90          0.047937744
2019-03-03/11:29:05.93          0.047693310
2019-03-03/11:29:05.96          0.047409578
2019-03-03/11:29:06.00          0.047047124
2019-03-03/11:29:06.03          0.046898254
2019-03-03/11:29:06.06          0.046527734
2019-03-03/11:29:06.09          0.046011234
2019-03-03/11:29:06.12          0.045488173
2019-03-03/11:29:06.15          0.045055131
2019-03-03/11:29:06.18          0.044644727
2019-03-03/11:29:06.21          0.044258279
2019-03-03/11:29:06.25          0.044036353
2019-03-03/11:29:06.28          0.043617972
2019-03-03/11:29:06.31          0.043080262
2019-03-03/11:29:06.34          0.042997134
2019-03-03/11:29:06.37          0.042593701
2019-03-03/11:29:06.40          0.042104720
2019-03-03/11:29:06.43          0.041777433
2019-03-03/11:29:06.46          0.041613225
2019-03-03/11:29:06.50          0.041434018
2019-03-03/11:29:06.53          0.041046022
2019-03-03/11:29:06.56          0.040541607
2019-03-03/11:29:06.59          0.040314219
2019-03-03/11:29:06.62          0.040039934
2019-03-03/11:29:06.65          0.039680842
2019-03-03/11:29:06.68          0.039314866
2019-03-03/11:29:06.71          0.038864135
2019-03-03/11:29:06.75          0.038456354
2019-03-03/11:29:06.78          0.038255548
2019-03-03/11:29:06.81          0.037938487
2019-03-03/11:29:06.84          0.037620039
2019-03-03/11:29:06.87          0.037128314
2019-03-03/11:29:06.90          0.036972061
2019-03-03/11:29:06.93          0.036774456
2019-03-03/11:29:06.96          0.036608847
2019-03-03/11:29:07.00          0.036512825
2019-03-03/11:29:07.03          0.035951347
2019-03-03/11:29:07.06          0.035364670
2019-03-03/11:29:07.09          0.035234663
2019-03-03/11:29:07.12          0.035074817
2019-03-03/11:29:07.15          0.034745465
2019-03-03/11:29:07.18          0.034352771
2019-03-03/11:29:07.21          0.033883287
2019-03-03/11:29:07.25          0.033612534
2019-03-03/11:29:07.28          0.033600222
2019-03-03/11:29:07.31          0.033275660
2019-03-03/11:29:07.34          0.032856263
2019-03-03/11:29:07.37          0.032707735
2019-03-03/11:29:07.40          0.032461382
2019-03-03/11:29:07.43          0.031915851
2019-03-03/11:29:07.46          0.031528156
2019-03-03/11:29:07.50          0.031203017
2019-03-03/11:29:07.53          0.030879334
2019-03-03/11:29:07.56          0.030276442
2019-03-03/11:29:07.59          0.029882000
2019-03-03/11:29:07.62          0.029789748
2019-03-03/11:29:07.65          0.029492967
2019-03-03/11:29:07.68          0.028947969
2019-03-03/11:29:07.71          0.028526426
2019-03-03/11:29:07.75          0.028411554
2019-03-03/11:29:07.78          0.028331564
2019-03-03/11:29:07.81          0.027988747
2019-03-03/11:29:07.84          0.027640287
2019-03-03/11:29:07.87          0.027312142
2019-03-03/11:29:07.90          0.027057188
2019-03-03/11:29:07.93          0.026734254
2019-03-03/11:29:07.96          0.026418313
2019-03-03/11:29:08.00          0.026052733
2019-03-03/11:29:08.03          0.025677802
2019-03-03/11:29:08.06          0.025477763
2019-03-03/11:29:08.09          0.025255975
2019-03-03/11:29:08.12          0.024716958
2019-03-03/11:29:08.15          0.024195148
2019-03-03/11:29:08.18          0.023850331
2019-03-03/11:29:08.21          0.023679548
2019-03-03/11:29:08.25          0.023395117
2019-03-03/11:29:08.28          0.022995410
2019-03-03/11:29:08.31          0.022691164
2019-03-03/11:29:08.34          0.022313797
2019-03-03/11:29:08.37          0.021963579
2019-03-03/11:29:08.40          0.021658529
2019-03-03/11:29:08.43          0.021286452
2019-03-03/11:29:08.46          0.020948790
2019-03-03/11:29:08.50          0.020633306
2019-03-03/11:29:08.53          0.020397243
2019-03-03/11:29:08.56          0.020129819
2019-03-03/11:29:08.59          0.019940831
2019-03-03/11:29:08.62          0.019604887
2019-03-03/11:29:08.65          0.019250382
2019-03-03/11:29:08.68          0.018694571
2019-03-03/11:29:08.71          0.018305373
2019-03-03/11:29:08.75          0.017912390
2019-03-03/11:29:08.78          0.017643440
2019-03-03/11:29:08.81          0.017375852
2019-03-03/11:29:08.84          0.016967894
2019-03-03/11:29:08.87          0.016636746
2019-03-03/11:29:08.90          0.016274391
2019-03-03/11:29:08.93          0.015909503
2019-03-03/11:29:08.96          0.015571130
2019-03-03/11:29:09.00          0.015396575
2019-03-03/11:29:09.03          0.015005622
2019-03-03/11:29:09.06          0.014406873
2019-03-03/11:29:09.09          0.014107654
2019-03-03/11:29:09.12          0.013743210
2019-03-03/11:29:09.15          0.013352382
2019-03-03/11:29:09.18          0.013106634
2019-03-03/11:29:09.21          0.012832782
2019-03-03/11:29:09.25          0.012352143
2019-03-03/11:29:09.28          0.011984689
2019-03-03/11:29:09.31          0.011738936
2019-03-03/11:29:09.34          0.011337055
2019-03-03/11:29:09.37          0.010864759
2019-03-03/11:29:09.40          0.010575194
2019-03-03/11:29:09.43          0.010229364
2019-03-03/11:29:09.46         0.0098162443
2019-03-03/11:29:09.50         0.0093833080
2019-03-03/11:29:09.53         0.0089007747
2019-03-03/11:29:09.56         0.0085215236
2019-03-03/11:29:09.59         0.0081819758
2019-03-03/11:29:09.62         0.0077064684
2019-03-03/11:29:09.65         0.0072801262
2019-03-03/11:29:09.68         0.0070712338
2019-03-03/11:29:09.71         0.0068347010
2019-03-03/11:29:09.75         0.0064597496
2019-03-03/11:29:09.78         0.0062190347
2019-03-03/11:29:09.81         0.0060995268
2019-03-03/11:29:09.84         0.0057593225
2019-03-03/11:29:09.87         0.0053928710
2019-03-03/11:29:09.90         0.0052235659
2019-03-03/11:29:09.93         0.0048544324
2019-03-03/11:29:09.96         0.0042953409
2019-03-03/11:29:10.00         0.0039078496
2019-03-03/11:29:10.03         0.0035716057
2019-03-03/11:29:10.06         0.0034210328
2019-03-03/11:29:10.09         0.0031210657
2019-03-03/11:29:10.12         0.0025419980
2019-03-03/11:29:10.15         0.0021243163
2019-03-03/11:29:10.18         0.0018497397
2019-03-03/11:29:10.21         0.0015911490
2019-03-03/11:29:10.25         0.0010760726
2019-03-03/11:29:10.28        0.00061987122
2019-03-03/11:29:10.31        0.00020117094
2019-03-03/11:29:10.34        0.00017295550
2019-03-03/11:29:10.37        0.00053771085
2019-03-03/11:29:10.40         0.0010066318
2019-03-03/11:29:10.43         0.0011966438
2019-03-03/11:29:10.46         0.0014610463
2019-03-03/11:29:10.50         0.0019895337
2019-03-03/11:29:10.53         0.0023375463
2019-03-03/11:29:10.56         0.0026318878
2019-03-03/11:29:10.59         0.0028735209
2019-03-03/11:29:10.62         0.0032045428
2019-03-03/11:29:10.65         0.0037683526
2019-03-03/11:29:10.68         0.0041303759
2019-03-03/11:29:10.71         0.0044878003
2019-03-03/11:29:10.75         0.0049680998
2019-03-03/11:29:10.78         0.0053303666
2019-03-03/11:29:10.81         0.0055802750
2019-03-03/11:29:10.84         0.0059781718
2019-03-03/11:29:10.87         0.0062845722
2019-03-03/11:29:10.90         0.0064640741
2019-03-03/11:29:10.93         0.0067736373
2019-03-03/11:29:10.96         0.0071547991
2019-03-03/11:29:11.00         0.0077761731
2019-03-03/11:29:11.03         0.0082419086
2019-03-03/11:29:11.06         0.0084100502
2019-03-03/11:29:11.09         0.0086597587
2019-03-03/11:29:11.12         0.0089450143
2019-03-03/11:29:11.15         0.0092741766
2019-03-03/11:29:11.18         0.0098303871
2019-03-03/11:29:11.21          0.010360814
2019-03-03/11:29:11.25          0.010732843
2019-03-03/11:29:11.28          0.010996412
2019-03-03/11:29:11.31          0.011172687
2019-03-03/11:29:11.34          0.011487033
2019-03-03/11:29:11.37          0.011754334
2019-03-03/11:29:11.40          0.012246220
2019-03-03/11:29:11.43          0.012850593
2019-03-03/11:29:11.46          0.013401621
2019-03-03/11:29:11.50          0.013908275
2019-03-03/11:29:11.53          0.014295588
2019-03-03/11:29:11.56          0.014650182
2019-03-03/11:29:11.59          0.014823039
2019-03-03/11:29:11.62          0.015207710
2019-03-03/11:29:11.65          0.015562405
2019-03-03/11:29:11.68          0.015871695
2019-03-03/11:29:11.71          0.016316510
2019-03-03/11:29:11.75          0.016556895
2019-03-03/11:29:11.78          0.016742505
2019-03-03/11:29:11.81          0.017139447
2019-03-03/11:29:11.84          0.017571361
2019-03-03/11:29:11.87          0.017860038
2019-03-03/11:29:11.90          0.018237219
2019-03-03/11:29:11.93          0.018730855
2019-03-03/11:29:11.96          0.019233747
2019-03-03/11:29:12.00          0.019644045
2019-03-03/11:29:12.03          0.020210302
2019-03-03/11:29:12.06          0.020611522
2019-03-03/11:29:12.09          0.020874366
2019-03-03/11:29:12.12          0.021142351
2019-03-03/11:29:12.15          0.021523876
2019-03-03/11:29:12.18          0.022025918
2019-03-03/11:29:12.21          0.022322535
2019-03-03/11:29:12.25          0.022781766
2019-03-03/11:29:12.28          0.023357406
2019-03-03/11:29:12.31          0.023612398
2019-03-03/11:29:12.34          0.023781407
2019-03-03/11:29:12.37          0.024334613
2019-03-03/11:29:12.40          0.024663175
2019-03-03/11:29:12.43          0.024855145
2019-03-03/11:29:12.46          0.025203839
2019-03-03/11:29:12.50          0.025691955
2019-03-03/11:29:12.53          0.025969035
2019-03-03/11:29:12.56          0.026408081
2019-03-03/11:29:12.59          0.026936651
2019-03-03/11:29:12.62          0.027174489
2019-03-03/11:29:12.65          0.027758088
2019-03-03/11:29:12.68          0.028272396
2019-03-03/11:29:12.71          0.028435040
2019-03-03/11:29:12.75          0.028902479
2019-03-03/11:29:12.78          0.029391276
2019-03-03/11:29:12.81          0.029798052
2019-03-03/11:29:12.84          0.030036238
2019-03-03/11:29:12.87          0.030258993
2019-03-03/11:29:12.90          0.030623964
2019-03-03/11:29:12.93          0.031191852
2019-03-03/11:29:12.96          0.031565492
2019-03-03/11:29:13.00          0.031818826
2019-03-03/11:29:13.03          0.032398692
2019-03-03/11:29:13.06          0.032980766
2019-03-03/11:29:13.09          0.033273628
2019-03-03/11:29:13.12          0.033752858
2019-03-03/11:29:13.15          0.034024962
2019-03-03/11:29:13.18          0.034433446
2019-03-03/11:29:13.21          0.034798841
2019-03-03/11:29:13.25          0.035271636
2019-03-03/11:29:13.28          0.035944731
2019-03-03/11:29:13.31          0.036205788
2019-03-03/11:29:13.34          0.036464380
2019-03-03/11:29:13.37          0.036938697
2019-03-03/11:29:13.40          0.037225518
2019-03-03/11:29:13.43          0.037798597
2019-03-03/11:29:13.46          0.038183951
2019-03-03/11:29:13.50          0.038653705
2019-03-03/11:29:13.53          0.039215185
2019-03-03/11:29:13.56          0.039525204
2019-03-03/11:29:13.59          0.040009664
2019-03-03/11:29:13.62          0.040557324
2019-03-03/11:29:13.65          0.040816460
2019-03-03/11:29:13.68          0.041147933
2019-03-03/11:29:13.71          0.041444181
2019-03-03/11:29:13.75          0.041713213
2019-03-03/11:29:13.78          0.042120210
2019-03-03/11:29:13.81          0.042623022
2019-03-03/11:29:13.84          0.042917553
2019-03-03/11:29:13.87          0.043283983
2019-03-03/11:29:13.90          0.043618175
2019-03-03/11:29:13.93          0.044050253
2019-03-03/11:29:13.96          0.044396897
2019-03-03/11:29:14.00          0.044883466
2019-03-03/11:29:14.03          0.045319370
[truncated: 106,953 more chars]
