# Supplementary material for: Miniature Dungey-like cycle at Mars
Source: Nat Commun. 2026 Jul 23;17:6129. doi: 10.1038/s41467-026-75019-3 (PMC13396348; doi:10.1038/s41467-026-75019-3)
Supplement: Supplementary file 3 — Source data [file 41467_2026_75019_MOESM3_ESM.zip › data_files/Fig_maven_20160821_212200_j_b_unc.txt]

Panel        1:  junc_b
ytitle=j//_B uncertainty [uA/m^2]
2016-08-21/21:20:30.03          0.086544704
2016-08-21/21:20:30.06          0.083767600
2016-08-21/21:20:30.09          0.086469767
2016-08-21/21:20:30.12          0.085901177
2016-08-21/21:20:30.15          0.085443816
2016-08-21/21:20:30.18          0.082865136
2016-08-21/21:20:30.22          0.085150947
2016-08-21/21:20:30.25          0.084779262
2016-08-21/21:20:30.28          0.085070146
2016-08-21/21:20:30.31          0.082561217
2016-08-21/21:20:30.34          0.085314690
2016-08-21/21:20:30.37          0.085173874
2016-08-21/21:20:30.40          0.084868364
2016-08-21/21:20:30.43          0.082128723
2016-08-21/21:20:30.47          0.084320003
2016-08-21/21:20:30.50          0.083812639
2016-08-21/21:20:30.53          0.082830585
2016-08-21/21:20:30.56          0.082656237
2016-08-21/21:20:30.59          0.082643425
2016-08-21/21:20:30.62          0.082485795
2016-08-21/21:20:30.65          0.082525488
2016-08-21/21:20:30.68          0.082435587
2016-08-21/21:20:30.72          0.082671964
2016-08-21/21:20:30.75          0.082781671
2016-08-21/21:20:30.78          0.082536321
2016-08-21/21:20:30.81          0.082047025
2016-08-21/21:20:30.84          0.081766583
2016-08-21/21:20:30.87          0.081773230
2016-08-21/21:20:30.90          0.081788255
2016-08-21/21:20:30.93          0.081337769
2016-08-21/21:20:30.97          0.081289888
2016-08-21/21:20:31.00          0.081491308
2016-08-21/21:20:31.03          0.081580874
2016-08-21/21:20:31.06          0.081603844
2016-08-21/21:20:31.09          0.081575840
2016-08-21/21:20:31.12          0.081166818
2016-08-21/21:20:31.15          0.081022642
2016-08-21/21:20:31.18          0.081022087
2016-08-21/21:20:31.22          0.081001075
2016-08-21/21:20:31.25          0.080664058
2016-08-21/21:20:31.28          0.080437545
2016-08-21/21:20:31.31          0.080212790
2016-08-21/21:20:31.34          0.080428450
2016-08-21/21:20:31.37          0.080424169
2016-08-21/21:20:31.40          0.080111984
2016-08-21/21:20:31.43          0.080167364
2016-08-21/21:20:31.47          0.080292994
2016-08-21/21:20:31.50          0.079748967
2016-08-21/21:20:31.53          0.079432346
2016-08-21/21:20:31.56          0.079230285
2016-08-21/21:20:31.59          0.078893510
2016-08-21/21:20:31.62          0.078804807
2016-08-21/21:20:31.65          0.078710200
2016-08-21/21:20:31.68          0.078444282
2016-08-21/21:20:31.72          0.078701416
2016-08-21/21:20:31.75          0.078739701
2016-08-21/21:20:31.78          0.078511531
2016-08-21/21:20:31.81          0.078378738
2016-08-21/21:20:31.84          0.078244299
2016-08-21/21:20:31.87          0.077986294
2016-08-21/21:20:31.90          0.077815911
2016-08-21/21:20:31.93          0.077776407
2016-08-21/21:20:31.97          0.077942553
2016-08-21/21:20:32.00          0.077644211
2016-08-21/21:20:32.03          0.077479673
2016-08-21/21:20:32.06          0.077496742
2016-08-21/21:20:32.09          0.077542729
2016-08-21/21:20:32.12          0.077328610
2016-08-21/21:20:32.15          0.077159517
2016-08-21/21:20:32.18          0.076752419
2016-08-21/21:20:32.22          0.076439977
2016-08-21/21:20:32.25          0.076418097
2016-08-21/21:20:32.28          0.076484429
2016-08-21/21:20:32.31          0.076321257
2016-08-21/21:20:32.34          0.076617196
2016-08-21/21:20:32.37          0.076972152
2016-08-21/21:20:32.40          0.077049711
2016-08-21/21:20:32.43          0.076919773
2016-08-21/21:20:32.47          0.076774627
2016-08-21/21:20:32.50          0.076492340
2016-08-21/21:20:32.53          0.076045916
2016-08-21/21:20:32.56          0.075819643
2016-08-21/21:20:32.59          0.075879971
2016-08-21/21:20:32.62          0.075731358
2016-08-21/21:20:32.65          0.075695101
2016-08-21/21:20:32.68          0.075972152
2016-08-21/21:20:32.72          0.076095288
2016-08-21/21:20:32.75          0.075670889
2016-08-21/21:20:32.78          0.075599582
2016-08-21/21:20:32.81          0.075625781
2016-08-21/21:20:32.84          0.075444579
2016-08-21/21:20:32.87          0.075263777
2016-08-21/21:20:32.90          0.074823548
2016-08-21/21:20:32.93          0.073882699
2016-08-21/21:20:32.97          0.073796544
2016-08-21/21:20:33.00          0.074102520
2016-08-21/21:20:33.03          0.074410691
2016-08-21/21:20:33.06          0.074077886
2016-08-21/21:20:33.09          0.074020549
2016-08-21/21:20:33.12          0.074234420
2016-08-21/21:20:33.15          0.074116023
2016-08-21/21:20:33.18          0.073800919
2016-08-21/21:20:33.22          0.073553775
2016-08-21/21:20:33.25          0.073312273
2016-08-21/21:20:33.28          0.073240681
2016-08-21/21:20:33.31          0.073079868
2016-08-21/21:20:33.34          0.072923407
2016-08-21/21:20:33.37          0.072892167
2016-08-21/21:20:33.40          0.073242025
2016-08-21/21:20:33.43          0.073207950
2016-08-21/21:20:33.47          0.073166190
2016-08-21/21:20:33.50          0.073315296
2016-08-21/21:20:33.53          0.073187608
2016-08-21/21:20:33.56          0.072621107
2016-08-21/21:20:33.59          0.072555616
2016-08-21/21:20:33.62          0.072535634
2016-08-21/21:20:33.65          0.072318333
2016-08-21/21:20:33.68          0.072431539
2016-08-21/21:20:33.72          0.072646004
2016-08-21/21:20:33.75          0.072371579
2016-08-21/21:20:33.78          0.072118731
2016-08-21/21:20:33.81          0.071940260
2016-08-21/21:20:33.84          0.071690068
2016-08-21/21:20:33.87          0.071493410
2016-08-21/21:20:33.90          0.071436711
2016-08-21/21:20:33.93          0.071188004
2016-08-21/21:20:33.97          0.070939207
2016-08-21/21:20:34.00          0.070618260
2016-08-21/21:20:34.03          0.070948943
2016-08-21/21:20:34.06          0.071100922
2016-08-21/21:20:34.09          0.071087292
2016-08-21/21:20:34.12          0.071029375
2016-08-21/21:20:34.15          0.070663192
2016-08-21/21:20:34.18          0.070282422
2016-08-21/21:20:34.22          0.070087907
2016-08-21/21:20:34.25          0.070259120
2016-08-21/21:20:34.28          0.070180135
2016-08-21/21:20:34.31          0.069605849
2016-08-21/21:20:34.34          0.069726076
2016-08-21/21:20:34.37          0.070026464
2016-08-21/21:20:34.40          0.069582328
2016-08-21/21:20:34.43          0.069354291
2016-08-21/21:20:34.47          0.069565720
2016-08-21/21:20:34.50          0.069176015
2016-08-21/21:20:34.53          0.069113311
2016-08-21/21:20:34.56          0.068882502
2016-08-21/21:20:34.59          0.068785744
2016-08-21/21:20:34.62          0.068522583
2016-08-21/21:20:34.65          0.068184201
2016-08-21/21:20:34.68          0.068247092
2016-08-21/21:20:34.72          0.068478216
2016-08-21/21:20:34.75          0.068633931
2016-08-21/21:20:34.78          0.068547633
2016-08-21/21:20:34.81          0.068027813
2016-08-21/21:20:34.84          0.067868085
2016-08-21/21:20:34.87          0.067943938
2016-08-21/21:20:34.90          0.067940393
2016-08-21/21:20:34.93          0.067459360
2016-08-21/21:20:34.97          0.067354487
2016-08-21/21:20:35.00          0.067264503
2016-08-21/21:20:35.03          0.066942963
2016-08-21/21:20:35.06          0.066748689
2016-08-21/21:20:35.09          0.066620008
2016-08-21/21:20:35.12          0.066554606
2016-08-21/21:20:35.15          0.066402721
2016-08-21/21:20:35.18          0.065982910
2016-08-21/21:20:35.22          0.065963567
2016-08-21/21:20:35.25          0.065840187
2016-08-21/21:20:35.28          0.065642815
2016-08-21/21:20:35.31          0.065574612
2016-08-21/21:20:35.34          0.065418562
2016-08-21/21:20:35.37          0.065363489
2016-08-21/21:20:35.40          0.065414694
2016-08-21/21:20:35.43          0.065359326
2016-08-21/21:20:35.47          0.065367603
2016-08-21/21:20:35.50          0.065174922
2016-08-21/21:20:35.53          0.065124068
2016-08-21/21:20:35.56          0.064612623
2016-08-21/21:20:35.59          0.064543535
2016-08-21/21:20:35.62          0.064426054
2016-08-21/21:20:35.65          0.063877819
2016-08-21/21:20:35.68          0.063776974
2016-08-21/21:20:35.72          0.064010826
2016-08-21/21:20:35.75          0.063586868
2016-08-21/21:20:35.78          0.063466064
2016-08-21/21:20:35.81          0.063716004
2016-08-21/21:20:35.84          0.063441892
2016-08-21/21:20:35.87          0.062889167
2016-08-21/21:20:35.90          0.062562351
2016-08-21/21:20:35.93          0.062342194
2016-08-21/21:20:35.97          0.062396426
2016-08-21/21:20:36.00          0.062381750
2016-08-21/21:20:36.03          0.062252978
2016-08-21/21:20:36.06          0.062112460
2016-08-21/21:20:36.09          0.062228955
2016-08-21/21:20:36.12          0.062247025
2016-08-21/21:20:36.15          0.062154062
2016-08-21/21:20:36.18          0.062010404
2016-08-21/21:20:36.22          0.061838329
2016-08-21/21:20:36.25          0.061589742
2016-08-21/21:20:36.28          0.061292938
2016-08-21/21:20:36.31          0.060765938
2016-08-21/21:20:36.34          0.060750207
2016-08-21/21:20:36.37          0.060794052
2016-08-21/21:20:36.40          0.060662499
2016-08-21/21:20:36.43          0.060589984
2016-08-21/21:20:36.47          0.060729478
2016-08-21/21:20:36.50          0.060843398
2016-08-21/21:20:36.53          0.060765078
2016-08-21/21:20:36.56          0.060254616
2016-08-21/21:20:36.59          0.059918629
2016-08-21/21:20:36.62          0.059623752
2016-08-21/21:20:36.65          0.059434808
2016-08-21/21:20:36.68          0.059408653
2016-08-21/21:20:36.72          0.059213550
2016-08-21/21:20:36.75          0.059049477
2016-08-21/21:20:36.78          0.059192827
2016-08-21/21:20:36.81          0.059107837
2016-08-21/21:20:36.84          0.058757333
2016-08-21/21:20:36.87          0.058478563
2016-08-21/21:20:36.90          0.058079993
2016-08-21/21:20:36.93          0.057759865
2016-08-21/21:20:36.97          0.057960815
2016-08-21/21:20:37.00          0.057868455
2016-08-21/21:20:37.03          0.057790905
2016-08-21/21:20:37.06          0.057549977
2016-08-21/21:20:37.09          0.057369301
2016-08-21/21:20:37.12          0.057141916
2016-08-21/21:20:37.15          0.057220957
2016-08-21/21:20:37.18          0.057079944
2016-08-21/21:20:37.22          0.056971167
2016-08-21/21:20:37.25          0.056913791
2016-08-21/21:20:37.28          0.056579643
2016-08-21/21:20:37.31          0.056566357
2016-08-21/21:20:37.34          0.056670311
2016-08-21/21:20:37.37          0.056217909
2016-08-21/21:20:37.40          0.055768337
2016-08-21/21:20:37.43          0.055824194
2016-08-21/21:20:37.47          0.055905547
2016-08-21/21:20:37.50          0.055770457
2016-08-21/21:20:37.53          0.055523555
2016-08-21/21:20:37.56          0.055172129
2016-08-21/21:20:37.59          0.055158842
2016-08-21/21:20:37.62          0.054838660
2016-08-21/21:20:37.65          0.054483873
2016-08-21/21:20:37.68          0.054639484
2016-08-21/21:20:37.72          0.054487158
2016-08-21/21:20:37.75          0.054555942
2016-08-21/21:20:37.78          0.054855475
2016-08-21/21:20:37.81          0.054513409
2016-08-21/21:20:37.84          0.054291621
2016-08-21/21:20:37.87          0.054343303
2016-08-21/21:20:37.90          0.054123689
2016-08-21/21:20:37.93          0.053759452
2016-08-21/21:20:37.97          0.053413044
2016-08-21/21:20:38.00          0.053158939
2016-08-21/21:20:38.03          0.053295276
2016-08-21/21:20:38.06          0.053453102
2016-08-21/21:20:38.09          0.053333071
2016-08-21/21:20:38.12          0.053195946
2016-08-21/21:20:38.15          0.052926720
2016-08-21/21:20:38.18          0.052739988
2016-08-21/21:20:38.22          0.052800954
2016-08-21/21:20:38.25          0.052592398
2016-08-21/21:20:38.28          0.051927743
2016-08-21/21:20:38.31          0.051646082
2016-08-21/21:20:38.34          0.051486549
2016-08-21/21:20:38.37          0.051335350
2016-08-21/21:20:38.40          0.051379569
2016-08-21/21:20:38.43          0.051134846
2016-08-21/21:20:38.47          0.050926785
2016-08-21/21:20:38.50          0.051102397
2016-08-21/21:20:38.53          0.051453816
2016-08-21/21:20:38.56          0.051284708
2016-08-21/21:20:38.59          0.050746825
2016-08-21/21:20:38.62          0.050403280
2016-08-21/21:20:38.65          0.050206975
2016-08-21/21:20:38.68          0.049836921
2016-08-21/21:20:38.72          0.049647301
2016-08-21/21:20:38.75          0.049810550
2016-08-21/21:20:38.78          0.049770136
2016-08-21/21:20:38.81          0.049757610
2016-08-21/21:20:38.84          0.049709187
2016-08-21/21:20:38.87          0.049719939
2016-08-21/21:20:38.90          0.049561476
2016-08-21/21:20:38.93          0.049502331
2016-08-21/21:20:38.97          0.049202855
2016-08-21/21:20:39.00          0.048926548
2016-08-21/21:20:39.03          0.048763702
2016-08-21/21:20:39.06          0.048733601
2016-08-21/21:20:39.09          0.048584637
2016-08-21/21:20:39.12          0.048450797
2016-08-21/21:20:39.15          0.048445652
2016-08-21/21:20:39.18          0.048258201
2016-08-21/21:20:39.22          0.047933386
2016-08-21/21:20:39.25          0.048037633
2016-08-21/21:20:39.28          0.047857879
2016-08-21/21:20:39.31          0.047536918
2016-08-21/21:20:39.34          0.047510745
2016-08-21/21:20:39.37          0.047471366
2016-08-21/21:20:39.40          0.047480978
2016-08-21/21:20:39.43          0.047346198
2016-08-21/21:20:39.47          0.047104235
2016-08-21/21:20:39.50          0.047033838
2016-08-21/21:20:39.53          0.046918741
2016-08-21/21:20:39.56          0.046819831
2016-08-21/21:20:39.59          0.046435623
2016-08-21/21:20:39.62          0.046225469
2016-08-21/21:20:39.65          0.045883207
2016-08-21/21:20:39.68          0.045541399
2016-08-21/21:20:39.72          0.045306523
2016-08-21/21:20:39.75          0.045349981
2016-08-21/21:20:39.78          0.045457058
2016-08-21/21:20:39.81          0.045357669
2016-08-21/21:20:39.84          0.045034042
2016-08-21/21:20:39.87          0.044830318
2016-08-21/21:20:39.90          0.044772323
2016-08-21/21:20:39.93          0.044777751
2016-08-21/21:20:39.97          0.044346360
2016-08-21/21:20:40.00          0.044150597
2016-08-21/21:20:40.03          0.044052723
2016-08-21/21:20:40.06          0.043695592
2016-08-21/21:20:40.09          0.043539813
2016-08-21/21:20:40.12          0.043534355
2016-08-21/21:20:40.15          0.043582438
2016-08-21/21:20:40.18          0.043654972
2016-08-21/21:20:40.22          0.043566853
2016-08-21/21:20:40.25          0.043520924
2016-08-21/21:20:40.28          0.043404239
2016-08-21/21:20:40.31          0.043120887
2016-08-21/21:20:40.34          0.042731943
2016-08-21/21:20:40.37          0.042830031
2016-08-21/21:20:40.40          0.042665783
2016-08-21/21:20:40.43          0.042361392
2016-08-21/21:20:40.47          0.042400584
2016-08-21/21:20:40.50          0.042487749
2016-08-21/21:20:40.53          0.042268687
2016-08-21/21:20:40.56          0.042014142
2016-08-21/21:20:40.59          0.041618642
2016-08-21/21:20:40.62          0.041530686
2016-08-21/21:20:40.65          0.041403729
2016-08-21/21:20:40.68          0.041017845
2016-08-21/21:20:40.72          0.040650163
2016-08-21/21:20:40.75          0.040661672
2016-08-21/21:20:40.78          0.040949357
2016-08-21/21:20:40.81          0.040745328
2016-08-21/21:20:40.84          0.040417436
2016-08-21/21:20:40.87          0.040387924
2016-08-21/21:20:40.90          0.040283862
2016-08-21/21:20:40.93          0.040169025
2016-08-21/21:20:40.97          0.039949862
2016-08-21/21:20:41.00          0.039621297
2016-08-21/21:20:41.03          0.039592993
2016-08-21/21:20:41.06          0.039465446
2016-08-21/21:20:41.09          0.039137558
2016-08-21/21:20:41.12          0.039206037
2016-08-21/21:20:41.15          0.039093701
2016-08-21/21:20:41.18          0.039074904
2016-08-21/21:20:41.22          0.039015978
2016-08-21/21:20:41.25          0.038895778
2016-08-21/21:20:41.28          0.038565678
2016-08-21/21:20:41.31          0.038265170
2016-08-21/21:20:41.34          0.037948027
2016-08-21/21:20:41.37          0.037860461
2016-08-21/21:20:41.40          0.037958576
2016-08-21/21:20:41.43          0.037798657
2016-08-21/21:20:41.47          0.037704241
2016-08-21/21:20:41.50          0.037716086
2016-08-21/21:20:41.53          0.037467715
2016-08-21/21:20:41.56          0.037337871
2016-08-21/21:20:41.59          0.037065374
2016-08-21/21:20:41.62          0.036687404
2016-08-21/21:20:41.65          0.036489429
2016-08-21/21:20:41.68          0.036278144
2016-08-21/21:20:41.72          0.036270948
2016-08-21/21:20:41.75          0.036460528
2016-08-21/21:20:41.78          0.036240694
2016-08-21/21:20:41.81          0.036184658
2016-08-21/21:20:41.84          0.036529591
2016-08-21/21:20:41.87          0.036649841
2016-08-21/21:20:41.90          0.036279780
2016-08-21/21:20:41.93          0.036020204
2016-08-21/21:20:41.97          0.035603014
2016-08-21/21:20:42.00          0.035282453
2016-08-21/21:20:42.03          0.035244095
2016-08-21/21:20:42.06          0.034934856
2016-08-21/21:20:42.09          0.034555822
2016-08-21/21:20:42.12          0.034715215
2016-08-21/21:20:42.15          0.034565816
2016-08-21/21:20:42.18          0.034522258
2016-08-21/21:20:42.22          0.034712469
2016-08-21/21:20:42.25          0.034429502
2016-08-21/21:20:42.28          0.034303160
2016-08-21/21:20:42.31          0.034202757
2016-08-21/21:20:42.34          0.033952994
2016-08-21/21:20:42.37          0.033822142
2016-08-21/21:20:42.40          0.033547449
2016-08-21/21:20:42.43          0.033465459
2016-08-21/21:20:42.47          0.033099848
2016-08-21/21:20:42.50          0.032941005
2016-08-21/21:20:42.53          0.032888298
2016-08-21/21:20:42.56          0.032885675
2016-08-21/21:20:42.59          0.032843902
2016-08-21/21:20:42.62          0.032690126
2016-08-21/21:20:42.65          0.032600186
2016-08-21/21:20:42.68          0.032477915
2016-08-21/21:20:42.72          0.032060822
2016-08-21/21:20:42.75          0.031850208
2016-08-21/21:20:42.78          0.031868245
2016-08-21/21:20:42.81          0.031588373
2016-08-21/21:20:42.84          0.031387445
2016-08-21/21:20:42.87          0.031361484
2016-08-21/21:20:42.90          0.031076434
2016-08-21/21:20:42.93          0.030953181
2016-08-21/21:20:42.97          0.030795495
2016-08-21/21:20:43.00          0.030673870
2016-08-21/21:20:43.03          0.030633259
2016-08-21/21:20:43.06          0.030504728
2016-08-21/21:20:43.09          0.030597184
2016-08-21/21:20:43.12          0.030323949
2016-08-21/21:20:43.15          0.030109116
2016-08-21/21:20:43.18          0.030415264
2016-08-21/21:20:43.22          0.030391140
2016-08-21/21:20:43.25          0.030051620
2016-08-21/21:20:43.28          0.029622437
2016-08-21/21:20:43.31          0.029332077
2016-08-21/21:20:43.34          0.028984286
2016-08-21/21:20:43.37          0.029001135
2016-08-21/21:20:43.40          0.029016361
2016-08-21/21:20:43.43          0.028720550
2016-08-21/21:20:43.47          0.028690659
2016-08-21/21:20:43.50          0.028830295
2016-08-21/21:20:43.53          0.028926099
2016-08-21/21:20:43.56          0.028548012
2016-08-21/21:20:43.59          0.028196427
2016-08-21/21:20:43.62          0.028271438
2016-08-21/21:20:43.65          0.027939507
2016-08-21/21:20:43.68          0.027576200
2016-08-21/21:20:43.72          0.027110235
2016-08-21/21:20:43.75          0.026934233
2016-08-21/21:20:43.78          0.027090609
2016-08-21/21:20:43.81          0.027195223
2016-08-21/21:20:43.84          0.026982697
2016-08-21/21:20:43.87          0.026891066
2016-08-21/21:20:43.90          0.026929409
2016-08-21/21:20:43.93          0.026913269
2016-08-21/21:20:43.97          0.026625139
2016-08-21/21:20:44.00          0.026167171
2016-08-21/21:20:44.03          0.025741874
2016-08-21/21:20:44.06          0.025636471
2016-08-21/21:20:44.09          0.025489564
2016-08-21/21:20:44.12          0.025253350
2016-08-21/21:20:44.15          0.025436610
2016-08-21/21:20:44.18          0.025758875
2016-08-21/21:20:44.22          0.025571185
2016-08-21/21:20:44.25          0.025315397
2016-08-21/21:20:44.28          0.025318810
2016-08-21/21:20:44.31          0.025056463
2016-08-21/21:20:44.34          0.024821074
2016-08-21/21:20:44.37          0.024744181
2016-08-21/21:20:44.40          0.024541168
2016-08-21/21:20:44.43          0.024438963
2016-08-21/21:20:44.47          0.024221420
2016-08-21/21:20:44.50          0.023960528
2016-08-21/21:20:44.53          0.023714604
2016-08-21/21:20:44.56          0.023648550
2016-08-21/21:20:44.59          0.023667757
2016-08-21/21:20:44.62          0.023684301
2016-08-21/21:20:44.65          0.023412082
2016-08-21/21:20:44.68          0.023290375
2016-08-21/21:20:44.72          0.023212815
2016-08-21/21:20:44.75          0.022973261
2016-08-21/21:20:44.78          0.022945162
2016-08-21/21:20:44.81          0.022890892
2016-08-21/21:20:44.84          0.022614431
2016-08-21/21:20:44.87          0.022351808
2016-08-21/21:20:44.90          0.022319395
2016-08-21/21:20:44.93          0.022311509
2016-08-21/21:20:44.97          0.021941189
2016-08-21/21:20:45.00          0.021828373
2016-08-21/21:20:45.03          0.021595432
2016-08-21/21:20:45.06          0.021146752
2016-08-21/21:20:45.09          0.021090801
2016-08-21/21:20:45.12          0.021033582
2016-08-21/21:20:45.15          0.020836826
2016-08-21/21:20:45.18          0.020816952
2016-08-21/21:20:45.22          0.020638457
2016-08-21/21:20:45.25          0.020480528
2016-08-21/21:20:45.28          0.020378749
2016-08-21/21:20:45.31          0.020305256
2016-08-21/21:20:45.34          0.020126834
2016-08-21/21:20:45.37          0.019743976
2016-08-21/21:20:45.40          0.019299462
2016-08-21/21:20:45.43          0.018969200
2016-08-21/21:20:45.47          0.018904450
2016-08-21/21:20:45.50          0.018973541
2016-08-21/21:20:45.53          0.019145720
2016-08-21/21:20:45.56          0.019317110
2016-08-21/21:20:45.59          0.019350885
2016-08-21/21:20:45.62          0.019237844
2016-08-21/21:20:45.65          0.018952989
2016-08-21/21:20:45.68          0.018724515
2016-08-21/21:20:45.72          0.018265219
2016-08-21/21:20:45.75          0.018143552
2016-08-21/21:20:45.78          0.018221409
2016-08-21/21:20:45.81          0.017980505
2016-08-21/21:20:45.84          0.017825895
2016-08-21/21:20:45.87          0.017638455
2016-08-21/21:20:45.90          0.017488432
2016-08-21/21:20:45.93          0.017588862
2016-08-21/21:20:45.97          0.017624309
2016-08-21/21:20:46.00          0.017409113
2016-08-21/21:20:46.03          0.016953256
2016-08-21/21:20:46.06          0.016446510
2016-08-21/21:20:46.09          0.016308398
2016-08-21/21:20:46.12          0.016136499
2016-08-21/21:20:46.15          0.015793282
2016-08-21/21:20:46.18          0.015795473
2016-08-21/21:20:46.22          0.015629956
2016-08-21/21:20:46.25          0.015408759
2016-08-21/21:20:46.28          0.015400932
2016-08-21/21:20:46.31          0.015465371
2016-08-21/21:20:46.34          0.015274252
2016-08-21/21:20:46.37          0.015016602
2016-08-21/21:20:46.40          0.014943090
2016-08-21/21:20:46.43          0.014685335
2016-08-21/21:20:46.47          0.014336354
2016-08-21/21:20:46.50          0.014247079
2016-08-21/21:20:46.53          0.014162331
2016-08-21/21:20:46.56          0.014160302
2016-08-21/21:20:46.59          0.013993157
2016-08-21/21:20:46.62          0.013596653
2016-08-21/21:20:46.65          0.013122619
2016-08-21/21:20:46.68          0.013073713
2016-08-21/21:20:46.72          0.013235592
2016-08-21/21:20:46.75          0.013137009
2016-08-21/21:20:46.78          0.012884836
2016-08-21/21:20:46.81          0.012666977
2016-08-21/21:20:46.84          0.012547061
2016-08-21/21:20:46.87          0.012666702
2016-08-21/21:20:46.90          0.012577773
2016-08-21/21:20:46.93          0.012193703
2016-08-21/21:20:46.97          0.012039636
2016-08-21/21:20:47.00          0.011967641
2016-08-21/21:20:47.03          0.011751196
2016-08-21/21:20:47.06          0.011595889
2016-08-21/21:20:47.09          0.011596887
2016-08-21/21:20:47.12          0.011375689
2016-08-21/21:20:47.15          0.010968230
2016-08-21/21:20:47.18          0.010745242
2016-08-21/21:20:47.22          0.010828796
2016-08-21/21:20:47.25          0.010890548
2016-08-21/21:20:47.28          0.010653795
2016-08-21/21:20:47.31          0.010490841
2016-08-21/21:20:47.34          0.010251671
2016-08-21/21:20:47.37         0.0098191256
2016-08-21/21:20:47.40         0.0096113968
2016-08-21/21:20:47.43         0.0096369604
2016-08-21/21:20:47.47         0.0094729008
2016-08-21/21:20:47.50         0.0091419051
2016-08-21/21:20:47.53         0.0089691147
2016-08-21/21:20:47.56         0.0089752747
2016-08-21/21:20:47.59         0.0091567009
2016-08-21/21:20:47.62         0.0090130418
2016-08-21/21:20:47.65         0.0085029072
2016-08-21/21:20:47.68         0.0082038441
2016-08-21/21:20:47.72         0.0079631917
2016-08-21/21:20:47.75         0.0077900981
2016-08-21/21:20:47.78         0.0076059754
2016-08-21/21:20:47.81         0.0075075730
2016-08-21/21:20:47.84         0.0072754789
2016-08-21/21:20:47.87         0.0072589434
2016-08-21/21:20:47.90         0.0070858939
2016-08-21/21:20:47.93         0.0069317926
2016-08-21/21:20:47.97         0.0070041582
2016-08-21/21:20:48.00         0.0066207029
2016-08-21/21:20:48.03         0.0064823574
2016-08-21/21:20:48.06         0.0065103275
2016-08-21/21:20:48.09         0.0062158214
2016-08-21/21:20:48.12         0.0059137027
2016-08-21/21:20:48.15         0.0058968703
2016-08-21/21:20:48.18         0.0057927024
2016-08-21/21:20:48.22         0.0054634802
2016-08-21/21:20:48.25         0.0054587599
2016-08-21/21:20:48.28         0.0052431532
2016-08-21/21:20:48.31         0.0049264846
2016-08-21/21:20:48.34         0.0048047215
2016-08-21/21:20:48.37         0.0047781544
2016-08-21/21:20:48.40         0.0045018079
2016-08-21/21:20:48.43         0.0043271574
2016-08-21/21:20:48.47         0.0042548508
2016-08-21/21:20:48.50         0.0041354397
2016-08-21/21:20:48.53         0.0041068868
2016-08-21/21:20:48.56         0.0041838427
2016-08-21/21:20:48.59         0.0042007529
2016-08-21/21:20:48.62         0.0036627275
2016-08-21/21:20:48.65         0.0034270295
2016-08-21/21:20:48.68         0.0032622363
2016-08-21/21:20:48.72         0.0028389483
2016-08-21/21:20:48.75         0.0027925075
2016-08-21/21:20:48.78         0.0029541534
2016-08-21/21:20:48.81         0.0028639579
2016-08-21/21:20:48.84         0.0025135712
2016-08-21/21:20:48.87         0.0023802659
2016-08-21/21:20:48.90         0.0024257653
2016-08-21/21:20:48.93         0.0024324520
2016-08-21/21:20:48.97         0.0024581902
2016-08-21/21:20:49.00         0.0022259077
2016-08-21/21:20:49.03         0.0017450062
2016-08-21/21:20:49.06         0.0012595104
2016-08-21/21:20:49.09         0.0010179896
2016-08-21/21:20:49.12        0.00085868645
2016-08-21/21:20:49.15        0.00051985197
2016-08-21/21:20:49.18        0.00038768951
2016-08-21/21:20:49.22        0.00047573239
2016-08-21/21:20:49.25        0.00057937406
2016-08-21/21:20:49.28        0.00056929986
2016-08-21/21:20:49.31        0.00030441939
2016-08-21/21:20:49.34        2.8176962e-06
2016-08-21/21:20:49.37        0.00042298744
2016-08-21/21:20:49.40        0.00080036752
2016-08-21/21:20:49.43        0.00091145487
2016-08-21/21:20:49.47        0.00092061031
2016-08-21/21:20:49.50         0.0010841697
2016-08-21/21:20:49.53         0.0014551470
2016-08-21/21:20:49.56         0.0015361030
2016-08-21/21:20:49.59         0.0013708445
2016-08-21/21:20:49.62         0.0014486489
2016-08-21/21:20:49.65         0.0017876683
2016-08-21/21:20:49.68         0.0019348610
2016-08-21/21:20:49.72         0.0022373496
2016-08-21/21:20:49.75         0.0025604946
2016-08-21/21:20:49.78         0.0025742173
2016-08-21/21:20:49.81         0.0026254310
2016-08-21/21:20:49.84         0.0027276605
2016-08-21/21:20:49.87         0.0030644314
2016-08-21/21:20:49.90         0.0033908264
2016-08-21/21:20:49.93         0.0032945961
2016-08-21/21:20:49.97         0.0034474118
2016-08-21/21:20:50.00         0.0036366178
2016-08-21/21:20:50.03         0.0035072927
2016-08-21/21:20:50.06         0.0038294174
2016-08-21/21:20:50.09         0.0042373041
2016-08-21/21:20:50.12         0.0041864420
2016-08-21/21:20:50.15         0.0041394864
2016-08-21/21:20:50.18         0.0043832813
2016-08-21/21:20:50.22         0.0047434966
2016-08-21/21:20:50.25         0.0050344788
2016-08-21/21:20:50.28         0.0051259799
2016-08-21/21:20:50.31         0.0050380440
2016-08-21/21:20:50.34         0.0051865195
2016-08-21/21:20:50.37         0.0057486980
2016-08-21/21:20:50.40         0.0060161868
2016-08-21/21:20:50.43         0.0062934278
2016-08-21/21:20:50.47         0.0067087029
2016-08-21/21:20:50.50         0.0066037707
2016-08-21/21:20:50.53         0.0065953602
2016-08-21/21:20:50.56         0.0066846354
2016-08-21/21:20:50.59         0.0064726552
2016-08-21/21:20:50.62         0.0065722331
2016-08-21/21:20:50.65         0.0067895989
2016-08-21/21:20:50.68         0.0071488019
2016-08-21/21:20:50.72         0.0074619669
2016-08-21/21:20:50.75         0.0076382943
2016-08-21/21:20:50.78         0.0076846641
2016-08-21/21:20:50.81         0.0078311926
2016-08-21/21:20:50.84         0.0082294234
2016-08-21/21:20:50.87         0.0082687858
2016-08-21/21:20:50.90         0.0081311325
2016-08-21/21:20:50.93         0.0083774714
2016-08-21/21:20:50.97         0.0088213508
2016-08-21/21:20:51.00         0.0089141041
2016-08-21/21:20:51.03         0.0088742960
2016-08-21/21:20:51.06         0.0091852601
2016-08-21/21:20:51.09         0.0091755759
2016-08-21/21:20:51.12         0.0091832236
2016-08-21/21:20:51.15         0.0097221407
2016-08-21/21:20:51.18         0.0099804237
2016-08-21/21:20:51.22          0.010041813
2016-08-21/21:20:51.25          0.010114866
2016-08-21/21:20:51.28          0.010194840
2016-08-21/21:20:51.31          0.010400582
2016-08-21/21:20:51.34          0.010527404
2016-08-21/21:20:51.37          0.010779688
2016-08-21/21:20:51.40          0.010993418
2016-08-21/21:20:51.43          0.011102838
2016-08-21/21:20:51.47          0.011293312
2016-08-21/21:20:51.50          0.011719218
2016-08-21/21:20:51.53          0.012037029
2016-08-21/21:20:51.56          0.011935015
2016-08-21/21:20:51.59          0.012053990
2016-08-21/21:20:51.62          0.012347123
2016-08-21/21:20:51.65          0.012312360
2016-08-21/21:20:51.68          0.012363469
2016-08-21/21:20:51.72          0.012503748
2016-08-21/21:20:51.75          0.012791172
2016-08-21/21:20:51.78          0.013088322
2016-08-21/21:20:51.81          0.013269744
2016-08-21/21:20:51.84          0.013504803
2016-08-21/21:20:51.87          0.013572164
2016-08-21/21:20:51.90          0.013658172
2016-08-21/21:20:51.93          0.013899732
2016-08-21/21:20:51.97          0.013985015
2016-08-21/21:20:52.00          0.014303986
2016-08-21/21:20:52.03          0.014594176
2016-08-21/21:20:52.06          0.014915257
2016-08-21/21:20:52.09          0.015333439
2016-08-21/21:20:52.12          0.015264481
2016-08-21/21:20:52.15          0.015162551
2016-08-21/21:20:52.18          0.015394620
2016-08-21/21:20:52.22          0.015594079
2016-08-21/21:20:52.25          0.015768538
2016-08-21/21:20:52.28          0.015765552
2016-08-21/21:20:52.31          0.015861692
2016-08-21/21:20:52.34          0.016178560
2016-08-21/21:20:52.37          0.016447993
2016-08-21/21:20:52.40          0.016579816
2016-08-21/21:20:52.43          0.016948411
2016-08-21/21:20:52.47          0.017173376
2016-08-21/21:20:52.50          0.017091601
2016-08-21/21:20:52.53          0.017253456
2016-08-21/21:20:52.56          0.017393258
2016-08-21/21:20:52.59          0.017255270
2016-08-21/21:20:52.62          0.017339681
2016-08-21/21:20:52.65          0.017760162
2016-08-21/21:20:52.68          0.018056382
2016-08-21/21:20:52.72          0.018091692
2016-08-21/21:20:52.75          0.018258211
2016-08-21/21:20:52.78          0.018657595
2016-08-21/21:20:52.81          0.018945895
2016-08-21/21:20:52.84          0.019044496
2016-08-21/21:20:52.87          0.019192725
2016-08-21/21:20:52.90          0.019246810
2016-08-21/21:20:52.93          0.019386318
2016-08-21/21:20:52.97          0.019557536
2016-08-21/21:20:53.00          0.019693261
2016-08-21/21:20:53.03          0.019896449
2016-08-21/21:20:53.06          0.020174870
2016-08-21/21:20:53.09          0.020373125
2016-08-21/21:20:53.12          0.020682675
2016-08-21/21:20:53.15          0.020935853
2016-08-21/21:20:53.18          0.021079651
2016-08-21/21:20:53.22          0.021327185
2016-08-21/21:20:53.25          0.021504971
2016-08-21/21:20:53.28          0.021565466
2016-08-21/21:20:53.31          0.021744058
2016-08-21/21:20:53.34          0.021880642
2016-08-21/21:20:53.37          0.021827896
2016-08-21/21:20:53.40          0.022053648
2016-08-21/21:20:53.43          0.022448775
2016-08-21/21:20:53.47          0.022489695
2016-08-21/21:20:53.50          0.022792204
2016-08-21/21:20:53.53          0.022927890
2016-08-21/21:20:53.56          0.023094613
2016-08-21/21:20:53.59          0.023310960
2016-08-21/21:20:53.62          0.023507019
2016-08-21/21:20:53.65          0.023649354
2016-08-21/21:20:53.68          0.023859865
2016-08-21/21:20:53.72          0.024139248
2016-08-21/21:20:53.75          0.024321468
2016-08-21/21:20:53.78          0.024571526
2016-08-21/21:20:53.81          0.024583787
2016-08-21/21:20:53.84          0.024504507
2016-08-21/21:20:53.87          0.024616934
2016-08-21/21:20:53.90          0.024740599
2016-08-21/21:20:53.93          0.025081792
2016-08-21/21:20:53.97          0.025206683
2016-08-21/21:20:54.00          0.025253901
2016-08-21/21:20:54.03          0.025520356
2016-08-21/21:20:54.06          0.025588814
2016-08-21/21:20:54.09          0.025783020
2016-08-21/21:20:54.12          0.026141426
2016-08-21/21:20:54.15          0.026402709
2016-08-21/21:20:54.18          0.026552652
2016-08-21/21:20:54.22          0.026492973
2016-08-21/21:20:54.25          0.026631546
2016-08-21/21:20:54.28          0.026769061
2016-08-21/21:20:54.31          0.026959159
2016-08-21/21:20:54.34          0.026867360
2016-08-21/21:20:54.37          0.027050492
2016-08-21/21:20:54.40          0.027602094
2016-08-21/21:20:54.43          0.027980203
2016-08-21/21:20:54.47          0.028343959
2016-08-21/21:20:54.50          0.028518626
2016-08-21/21:20:54.53          0.028606777
2016-08-21/21:20:54.56          0.028910899
2016-08-21/21:20:54.59          0.029094814
2016-08-21/21:20:54.62          0.029137032
2016-08-21/21:20:54.65          0.028948518
2016-08-21/21:20:54.68          0.028948442
2016-08-21/21:20:54.72          0.029315704
2016-08-21/21:20:54.75          0.029660782
2016-08-21/21:20:54.78          0.029944838
2016-08-21/21:20:54.81          0.030124737
2016-08-21/21:20:54.84          0.030217939
2016-08-21/21:20:54.87          0.030579406
2016-08-21/21:20:54.90          0.030844911
2016-08-21/21:20:54.93          0.030991013
2016-08-21/21:20:54.97          0.031084253
2016-08-21/21:20:55.00          0.031082321
2016-08-21/21:20:55.03          0.031166793
2016-08-21/21:20:55.06          0.031411611
2016-08-21/21:20:55.09          0.031654870
2016-08-21/21:20:55.12          0.031948458
2016-08-21/21:20:55.15          0.032050860
2016-08-21/21:20:55.18          0.032252012
2016-08-21/21:20:55.22          0.032474544
2016-08-21/21:20:55.25          0.032443765
2016-08-21/21:20:55.28          0.032623086
2016-08-21/21:20:55.31          0.033062909
2016-08-21/21:20:55.34          0.033188815
2016-08-21/21:20:55.37          0.033276128
2016-08-21/21:20:55.40          0.033444418
2016-08-21/21:20:55.43          0.033894319
2016-08-21/21:20:55.47          0.034193837
2016-08-21/21:20:55.50          0.034262835
2016-08-21/21:20:55.53          0.034203154
2016-08-21/21:20:55.56          0.034259451
2016-08-21/21:20:55.59          0.034372746
2016-08-21/21:20:55.62          0.034519607
2016-08-21/21:20:55.65          0.034551710
2016-08-21/21:20:55.68          0.034741093
2016-08-21/21:20:55.72          0.035244090
2016-08-21/21:20:55.75          0.035547984
2016-08-21/21:20:55.78          0.035670106
2016-08-21/21:20:55.81          0.035930066
2016-08-21/21:20:55.84          0.036022938
2016-08-21/21:20:55.87          0.036303676
2016-08-21/21:20:55.90          0.036440486
2016-08-21/21:20:55.93          0.036451249
2016-08-21/21:20:55.97          0.036532923
2016-08-21/21:20:56.00          0.036754453
2016-08-21/21:20:56.03          0.036958899
2016-08-21/21:20:56.06          0.037155866
2016-08-21/21:20:56.09          0.037493064
2016-08-21/21:20:56.12          0.037895001
2016-08-21/21:20:56.15          0.038172051
2016-08-21/21:20:56.18          0.038350972
2016-08-21/21:20:56.22          0.038257915
2016-08-21/21:20:56.25          0.038417171
2016-08-21/21:20:56.28          0.038812992
2016-08-21/21:20:56.31          0.039021499
2016-08-21/21:20:56.34          0.038984767
2016-08-21/21:20:56.37          0.038993902
2016-08-21/21:20:56.40          0.039186277
2016-08-21/21:20:56.43          0.039711110
2016-08-21/21:20:56.47          0.039995227
2016-08-21/21:20:56.50          0.040077496
2016-08-21/21:20:56.53          0.040199221
2016-08-21/21:20:56.56          0.040214348
2016-08-21/21:20:56.59          0.040220122
2016-08-21/21:20:56.62          0.040503023
2016-08-21/21:20:56.65          0.040881123
2016-08-21/21:20:56.68          0.040954756
2016-08-21/21:20:56.72          0.040962134
2016-08-21/21:20:56.75          0.041340261
2016-08-21/21:20:56.78          0.041465838
2016-08-21/21:20:56.81          0.041705156
2016-08-21/21:20:56.84          0.042024339
2016-08-21/21:20:56.87          0.042245943
2016-08-21/21:20:56.90          0.042231687
2016-08-21/21:20:56.93          0.042432701
2016-08-21/21:20:56.97          0.042743898
2016-08-21/21:20:57.00          0.042858553
2016-08-21/21:20:57.03          0.042992080
2016-08-21/21:20:57.06          0.043194664
2016-08-21/21:20:57.09          0.043415258
2016-08-21/21:20:57.12          0.043741330
2016-08-21/21:20:57.15          0.044098418
2016-08-21/21:20:57.18          0.044158471
2016-08-21/21:20:57.22          0.043922515
2016-08-21/21:20:57.25          0.044002416
2016-08-21/21:20:57.28          0.044292738
2016-08-21/21:20:57.31          0.044630025
2016-08-21/21:20:57.34          0.044789802
2016-08-21/21:20:57.37          0.045097673
2016-08-21/21:20:57.40          0.045465628
2016-08-21/21:20:57.43          0.045893082
2016-08-21/21:20:57.47          0.045988378
2016-08-21/21:20:57.50          0.046131828
2016-08-21/21:20:57.53          0.046446276
2016-08-21/21:20:57.56          0.046441433
2016-08-21/21:20:57.59          0.046417178
2016-08-21/21:20:57.62          0.046564547
2016-08-21/21:20:57.65          0.046514398
2016-08-21/21:20:57.68          0.046864306
2016-08-21/21:20:57.72          0.047294999
2016-08-21/21:20:57.75          0.047602678
2016-08-21/21:20:57.78          0.047719471
2016-08-21/21:20:57.81          0.047812469
2016-08-21/21:20:57.84          0.048047910
2016-08-21/21:20:57.87          0.048256106
2016-08-21/21:20:57.90          0.048364576
2016-08-21/21:20:57.93          0.048534008
2016-08-21/21:20:57.97          0.048711055
2016-08-21/21:20:58.00          0.048999644
2016-08-21/21:20:58.03          0.049076986
2016-08-21/21:20:58.06          0.049184870
2016-08-21/21:20:58.09          0.049281977
2016-08-21/21:20:58.12          0.049561593
2016-08-21/21:20:58.15          0.049859916
2016-08-21/21:20:58.18          0.050118928
2016-08-21/21:20:58.22          0.050256806
2016-08-21/21:20:58.25          0.050632975
2016-08-21/21:20:58.28          0.050801254
2016-08-21/21:20:58.31          0.050904055
2016-08-21/21:20:58.34          0.050972623
2016-08-21/21:20:58.37          0.051216638
2016-08-21/21:20:58.40          0.051435485
2016-08-21/21:20:58.43          0.051379709
2016-08-21/21:20:58.47          0.051551307
2016-08-21/21:20:58.50          0.051956089
2016-08-21/21:20:58.53          0.052142632
2016-08-21/21:20:58.56          0.052257138
2016-08-21/21:20:58.59          0.052203432
2016-08-21/21:20:58.62          0.052313597
2016-08-21/21:20:58.65          0.052692072
2016-08-21/21:20:58.68          0.052971996
2016-08-21/21:20:58.72          0.053007577
2016-08-21/21:20:58.75          0.053365392
2016-08-21/21:20:58.78          0.053785863
2016-08-21/21:20:58.81          0.054024649
2016-08-21/21:20:58.84          0.054165060
2016-08-21/21:20:58.87          0.054401724
2016-08-21/21:20:58.90          0.054379031
2016-08-21/21:20:58.93          0.054366062
2016-08-21/21:20:58.97          0.054485826
2016-08-21/21:20:59.00          0.054751828
2016-08-21/21:20:59.03          0.055012740
2016-08-21/21:20:59.06          0.055565717
2016-08-21/21:20:59.09          0.055883919
2016-08-21/21:20:59.12          0.056102398
2016-08-21/21:20:59.15          0.056234573
2016-08-21/21:20:59.18          0.056304048
2016-08-21/21:20:59.22          0.056475566
2016-08-21/21:20:59.25          0.056645240
2016-08-21/21:20:59.28          0.056444809
2016-08-21/21:20:59.31          0.056545632
2016-08-21/21:20:59.34          0.056817939
2016-08-21/21:20:59.37          0.057166911
2016-08-21/21:20:59.40          0.057606810
2016-08-21/21:20:59.43          0.057914556
2016-08-21/21:20:59.47          0.058141336
2016-08-21/21:20:59.50          0.058260696
2016-08-21/21:20:59.53          0.058283476
2016-08-21/21:20:59.56          0.058488565
2016-08-21/21:20:59.59          0.058474879
2016-08-21/21:20:59.62          0.058683694
2016-08-21/21:20:59.65          0.058958963
2016-08-21/21:20:59.68          0.058885975
2016-08-21/21:20:59.72          0.058908565
2016-08-21/21:20:59.75          0.059301697
2016-08-21/21:20:59.78          0.059464044
2016-08-21/21:20:59.81          0.059749078
2016-08-21/21:20:59.84          0.059784149
2016-08-21/21:20:59.87          0.059876420
2016-08-21/21:20:59.90          0.060192403
2016-08-21/21:20:59.93          0.060411563
2016-08-21/21:20:59.97          0.060746901
2016-08-21/21:21:00.00          0.061020741
2016-08-21/21:21:00.03          0.061237625
2016-08-21/21:21:00.06          0.061469436
2016-08-21/21:21:00.09          0.061292408
2016-08-21/21:21:00.12          0.061703950
2016-08-21/21:21:00.15          0.061950938
2016-08-21/21:21:00.18          0.061932474
2016-08-21/21:21:00.22          0.062149648
2016-08-21/21:21:00.25          0.062185333
2016-08-21/21:21:00.28          0.061975359
2016-08-21/21:21:00.31          0.062329625
2016-08-21/21:21:00.34          0.062545218
2016-08-21/21:21:00.37          0.062669705
2016-08-21/21:21:00.40          0.063105538
2016-08-21/21:21:00.43          0.063521450
2016-08-21/21:21:00.47          0.063630998
2016-08-21/21:21:00.50          0.063865904
2016-08-21/21:21:00.53          0.064107328
2016-08-21/21:21:00.56          0.064022424
2016-08-21/21:21:00.59          0.064079164
2016-08-21/21:21:00.62          0.064488574
2016-08-21/21:21:00.65          0.064545014
2016-08-21/21:21:00.68          0.064722989
2016-08-21/21:21:00.72          0.065013729
2016-08-21/21:21:00.75          0.065247054
2016-08-21/21:21:00.78          0.065561827
2016-08-21/21:21:00.81          0.065825886
2016-08-21/21:21:00.84          0.065971041
2016-08-21/21:21:00.87          0.066459824
2016-08-21/21:21:00.90          0.066637084
2016-08-21/21:21:00.93          0.066451695
2016-08-21/21:21:00.97          0.066353172
2016-08-21/21:21:01.00          0.066682602
2016-08-21/21:21:01.03          0.066775469
2016-08-21/21:21:01.06          0.067019706
2016-08-21/21:21:01.09          0.067318532
2016-08-21/21:21:01.12          0.067838130
2016-08-21/21:21:01.15          0.068056293
2016-08-21/21:21:01.18          0.068239671
2016-08-21/21:21:01.22          0.068518421
2016-08-21/21:21:01.25          0.068660145
2016-08-21/21:21:01.28          0.068853063
2016-08-21/21:21:01.31          0.068996379
2016-08-21/21:21:01.34          0.068793076
2016-08-21/21:21:01.37          0.069008223
2016-08-21/21:21:01.40          0.069250668
2016-08-21/21:21:01.43          0.069421506
2016-08-21/21:21:01.47          0.069881028
2016-08-21/21:21:01.50          0.070346614
2016-08-21/21:21:01.53          0.070272322
2016-08-21/21:21:01.56          0.070422218
2016-08-21/21:21:01.59          0.070598493
2016-08-21/21:21:01.62          0.070707669
2016-08-21/21:21:01.65          0.070880617
2016-08-21/21:21:01.68          0.071234751
2016-08-21/21:21:01.72          0.071680685
2016-08-21/21:21:01.75          0.071865776
2016-08-21/21:21:01.78          0.071832628
2016-08-21/21:21:01.81          0.072072854
2016-08-21/21:21:01.84          0.072184378
2016-08-21/21:21:01.87          0.072267106
2016-08-21/21:21:01.90          0.072439883
2016-08-21/21:21:01.93          0.072923162
2016-08-21/21:21:01.97          0.072882190
2016-08-21/21:21:02.00          0.073074699
2016-08-21/21:21:02.03          0.073496908
2016-08-21/21:21:02.06          0.073619582
2016-08-21/21:21:02.09          0.073791477
2016-08-21/21:21:02.12          0.074026954
2016-08-21/21:21:02.15          0.074079198
2016-08-21/21:21:02.18          0.074301905
2016-08-21/21:21:02.22          0.074349427
2016-08-21/21:21:02.25          0.074625992
2016-08-21/21:21:02.28          0.074766763
2016-08-21/21:21:02.31          0.074708964
2016-08-21/21:21:02.34          0.074835058
2016-08-21/21:21:02.37          0.075110257
2016-08-21/21:21:02.40          0.075465603
2016-08-21/21:21:02.43          0.076014950
2016-08-21/21:21:02.47          0.076084447
2016-08-21/21:21:02.50          0.076318647
2016-08-21/21:21:02.53          0.076632786
2016-08-21/21:21:02.56          0.076722650
2016-08-21/21:21:02.59          0.076718535
2016-08-21/21:21:02.62          0.076730721
2016-08-21/21:21:02.65          0.076725311
2016-08-21/21:21:02.68          0.076918116
2016-08-21/21:21:02.72          0.077109984
2016-08-21/21:21:02.75          0.077511105
2016-08-21/21:21:02.78          0.077822904
2016-08-21/21:21:02.81          0.078098344
2016-08-21/21:21:02.84          0.078245771
2016-08-21/21:21:02.87          0.078518837
2016-08-21/21:21:02.90          0.078697362
2016-08-21/21:21:02.93          0.078773181
2016-08-21/21:21:02.97          0.078803073
2016-08-21/21:21:03.00          0.079029822
2016-08-21/21:21:03.03          0.079296231
2016-08-21/21:21:03.06          0.079616778
2016-08-21/21:21:03.09          0.079469069
2016-08-21/21:21:03.12          0.079476148
2016-08-21/21:21:03.15          0.079674675
2016-08-21/21:21:03.18          0.080006384
2016-08-21/21:21:03.22          0.080326823
2016-08-21/21:21:03.25          0.080707205
2016-08-21/21:21:03.28          0.080697969
2016-08-21/21:21:03.31          0.080593569
2016-08-21/21:21:03.34          0.080935576
2016-08-21/21:21:03.37          0.081450530
2016-08-21/21:21:03.40          0.081602742
2016-08-21/21:21:03.43          0.081702085
2016-08-21/21:21:03.47          0.081738146
2016-08-21/21:21:03.50          0.082046283
2016-08-21/21:21:03.53          0.082041381
2016-08-21/21:21:03.56          0.082065217
2016-08-21/21:21:03.59          0.082143182
2016-08-21/21:21:03.62          0.082400782
2016-08-21/21:21:03.65          0.082596576
2016-08-21/21:21:03.68          0.082984957
2016-08-21/21:21:03.72          0.083296286
2016-08-21/21:21:03.75          0.083422560
2016-08-21/21:21:03.78          0.083549852
2016-08-21/21:21:03.81          0.083829497
2016-08-21/21:21:03.84          0.083861512
2016-08-21/21:21:03.87          0.084068606
2016-08-21/21:21:03.90          0.084198698
2016-08-21/21:21:03.93          0.084078907
2016-08-21/21:21:03.97          0.084137382
2016-08-21/21:21:04.00          0.084554600
2016-08-21/21:21:04.03          0.084918921
2016-08-21/21:21:04.06          0.085183690
2016-08-21/21:21:04.09          0.085338326
2016-08-21/21:21:04.12          0.085740084
2016-08-21/21:21:04.15          0.085902457
2016-08-21/21:21:04.18          0.086072007
2016-08-21/21:21:04.22          0.086030344
2016-08-21/21:21:04.25          0.086038070
2016-08-21/21:21:04.28          0.086108098
2016-08-21/21:21:04.31          0.086228522
2016-08-21/21:21:04.34          0.086349935
2016-08-21/21:21:04.37          0.086633150
2016-08-21/21:21:04.40          0.086983552
2016-08-21/21:21:04.43          0.087506125
2016-08-21/21:21:04.47          0.087670730
2016-08-21/21:21:04.50          0.087948338
2016-08-21/21:21:04.53          0.088082924
2016-08-21/21:21:04.56          0.088110897
2016-08-21/21:21:04.59          0.088251976
2016-08-21/21:21:04.62          0.088539346
2016-08-21/21:21:04.65          0.088550918
2016-08-21/21:21:04.68          0.088861418
2016-08-21/21:21:04.72          0.088869402
2016-08-21/21:21:04.75          0.088892373
2016-08-21/21:21:04.78          0.089155954
2016-08-21/21:21:04.81          0.089431525
2016-08-21/21:21:04.84          0.089548135
2016-08-21/21:21:04.87          0.089849676
2016-08-21/21:21:04.90          0.090174143
2016-08-21/21:21:04.93          0.090265815
2016-08-21/21:21:04.97          0.090358691
2016-08-21/21:21:05.00          0.090599974
2016-08-21/21:21:05.03          0.090807293
2016-08-21/21:21:05.06          0.091428604
2016-08-21/21:21:05.09          0.091538590
2016-08-21/21:21:05.12          0.091626933
2016-08-21/21:21:05.15          0.091809754
2016-08-21/21:21:05.18          0.091869957
2016-08-21/21:21:05.22          0.091927474
2016-08-21/21:21:05.25          0.092303713
2016-08-21/21:21:05.28          0.092493317
2016-08-21/21:21:05.31          0.092507358
2016-08-21/21:21:05.34          0.092514867
2016-08-21/21:21:05.37          0.092989957
2016-08-21/21:21:05.40          0.093359023
2016-08-21/21:21:05.43          0.093373306
2016-08-21/21:21:05.47          0.093569424
2016-08-21/21:21:05.50          0.094016903
2016-08-21/21:21:05.53          0.094130669
2016-08-21/21:21:05.56          0.094279656
2016-08-21/21:21:05.59          0.094292010
2016-08-21/21:21:05.62          0.094459366
2016-08-21/21:21:05.65          0.094399573
2016-08-21/21:21:05.68          0.094675375
2016-08-21/21:21:05.72          0.094829294
2016-08-21/21:21:05.75          0.095058908
2016-08-21/21:21:05.78          0.095557107
2016-08-21/21:21:05.81          0.095938547
2016-08-21/21:21:05.84          0.095913449
2016-08-21/21:21:05.87          0.096111770
2016-08-21/21:21:05.90          0.096382951
2016-08-21/21:21:05.93          0.096571680
2016-08-21/21:21:05.97          0.096756787
2016-08-21/21:21:06.00          0.097002201
2016-08-21/21:21:06.03          0.096915891
2016-08-21/21:21:06.06          0.097009532
2016-08-21/21:21:06.09          0.096954136
2016-08-21/21:21:06.12          0.097214437
2016-08-21/21:21:06.15          0.097559751
2016-08-21/21:21:06.18          0.097846895
2016-08-21/21:21:06.22          0.098057376
2016-08-21/21:21:06.25          0.098470041
2016-08-21/21:21:06.28          0.098644232
2016-08-21/21:21:06.31          0.098654008
2016-08-21/21:21:06.34          0.098596144
2016-08-21/21:21:06.37          0.098912702
2016-08-21/21:21:06.40          0.099160052
2016-08-21/21:21:06.43          0.099252863
2016-08-21/21:21:06.47          0.099274707
2016-08-21/21:21:06.50          0.099657466
2016-08-21/21:21:06.53           0.10000340
2016-08-21/21:21:06.56           0.10014781
2016-08-21/21:21:06.59           0.10018382
2016-08-21/21:21:06.62           0.10037153
2016-08-21/21:21:06.65           0.10066787
2016-08-21/21:21:06.68           0.10115145
2016-08-21/21:21:06.72           0.10138152
2016-08-21/21:21:06.75           0.10155897
2016-08-21/21:21:06.78           0.10154514
2016-08-21/21:21:06.81           0.10182782
2016-08-21/21:21:06.84           0.10198207
2016-08-21/21:21:06.87           0.10217776
2016-08-21/21:21:06.90           0.10219364
2016-08-21/21:21:06.93           0.10237625
2016-08-21/21:21:06.97           0.10226386
2016-08-21/21:21:07.00           0.10241673
2016-08-21/21:21:07.03           0.10290411
2016-08-21/21:21:07.06           0.10325747
2016-08-21/21:21:07.09           0.10341188
2016-08-21/21:21:07.12           0.10373365
2016-08-21/21:21:07.15           0.10400748
2016-08-21/21:21:07.18           0.10405343
2016-08-21/21:21:07.22           0.10390912
2016-08-21/21:21:07.25           0.10419372
2016-08-21/21:21:07.28           0.10428930
2016-08-21/21:21:07.31           0.10429144
2016-08-21/21:21:07.34           0.10443935
2016-08-21/21:21:07.37           0.10492197
2016-08-21/21:21:07.40           0.10525932
2016-08-21/21:21:07.43           0.10544548
2016-08-21/21:21:07.47           0.10556218
2016-08-21/21:21:07.50           0.10599244
2016-08-21/21:21:07.53           0.10627001
2016-08-21/21:21:07.56           0.10648736
2016-08-21/21:21:07.59           0.10656367
2016-08-21/21:21:07.62           0.10690976
2016-08-21/21:21:07.65           0.10690987
2016-08-21/21:21:07.68           0.10692055
2016-08-21/21:21:07.72           0.10698226
2016-08-21/21:21:07.75           0.10715075
2016-08-21/21:21:07.78           0.10748144
2016-08-21/21:21:07.81           0.10803086
2016-08-21/21:21:07.84           0.10816601
2016-08-21/21:21:07.87           0.10830577
2016-08-21/21:21:07.90           0.10846718
2016-08-21/21:21:07.93           0.10872256
2016-08-21/21:21:07.97           0.10863265
2016-08-21/21:21:08.00           0.10890605
2016-08-21/21:21:08.03           0.10926441
2016-08-21/21:21:08.06           0.10945973
2016-08-21/21:21:08.09           0.10966104
2016-08-21/21:21:08.12           0.10994531
2016-08-21/21:21:08.15           0.11010308
2016-08-21/21:21:08.18           0.11038782
2016-08-21/21:21:08.22           0.11037807
2016-08-21/21:21:08.25           0.11061511
2016-08-21/21:21:08.28           0.11076166
2016-08-21/21:21:08.31           0.11096215
2016-08-21/21:21:08.34           0.11108843
2016-08-21/21:21:08.37           0.11130552
2016-08-21/21:21:08.40           0.11150254
2016-08-21/21:21:08.43           0.11172535
2016-08-21/21:21:08.47           0.11181890
2016-08-21/21:21:08.50           0.11207564
2016-08-21/21:21:08.53           0.11215781
2016-08-21/21:21:08.56           0.11228427
2016-08-21/21:21:08.59           0.11236322
2016-08-21/21:21:08.62           0.11267038
2016-08-21/21:21:08.65           0.11274055
2016-08-21/21:21:08.68           0.11300053
2016-08-21/21:21:08.72           0.11328786
2016-08-21/21:21:08.75           0.11358527
2016-08-21/21:21:08.78           0.11389439
2016-08-21/21:21:08.81           0.11406699
2016-08-21/21:21:08.84           0.11398434
2016-08-21/21:21:08.87           0.11442579
2016-08-21/21:21:08.90           0.11473541
2016-08-21/21:21:08.93           0.11476513
2016-08-21/21:21:08.97           0.11460151
2016-08-21/21:21:09.00           0.11475322
2016-08-21/21:21:09.03           0.11504157
2016-08-21/21:21:09.06           0.11525845
2016-08-21/21:21:09.09           0.11548995
2016-08-21/21:21:09.12           0.11612021
2016-08-21/21:21:09.15           0.11632895
2016-08-21/21:21:09.18           0.11649593
2016-08-21/21:21:09.22           0.11682387
2016-08-21/21:21:09.25           0.11708479
2016-08-21/21:21:09.28           0.11698856
2016-08-21/21:21:09.31           0.11712918
2016-08-21/21:21:09.34           0.11710893
2016-08-21/21:21:09.37           0.11735809
2016-08-21/21:21:09.40           0.11746648
2016-08-21/21:21:09.43           0.11768890
2016-08-21/21:21:09.47           0.11795770
2016-08-21/21:21:09.50           0.11829973
2016-08-21/21:21:09.53           0.11851441
2016-08-21/21:21:09.56           0.11871741
2016-08-21/21:21:09.59           0.11870281
2016-08-21/21:21:09.62           0.11893651
2016-08-21/21:21:09.65           0.11901555
2016-08-21/21:21:09.68           0.11918457
2016-08-21/21:21:09.72           0.11941972
2016-08-21/21:21:09.75           0.11975421
2016-08-21/21:21:09.78           0.11976521
2016-08-21/21:21:09.81           0.11988906
2016-08-21/21:21:09.84           0.12001534
2016-08-21/21:21:09.87           0.12012262
2016-08-21/21:21:09.90           0.12009333
2016-08-21/21:21:09.93           0.12027758
2016-08-21/21:21:09.97           0.12037894
2016-08-21/21:21:10.00           0.12069193
2016-08-21/21:21:10.03           0.12109506
2016-08-21/21:21:10.06           0.12138516
2016-08-21/21:21:10.09           0.12126932
2016-08-21/21:21:10.12           0.12154832
2016-08-21/21:21:10.15           0.12164654
2016-08-21/21:21:10.18           0.12179098
2016-08-21/21:21:10.22           0.12169895
2016-08-21/21:21:10.25           0.12182324
2016-08-21/21:21:10.28           0.12195730
2016-08-21/21:21:10.31           0.12207886
2016-08-21/21:21:10.34           0.12208926
2016-08-21/21:21:10.37           0.12244282
2016-08-21/21:21:10.40           0.12263964
2016-08-21/21:21:10.43           0.12287113
2016-08-21/21:21:10.47           0.12316027
2016-08-21/21:21:10.50           0.12359453
2016-08-21/21:21:10.53           0.12390505
2016-08-21/21:21:10.56           0.12406989
2016-08-21/21:21:10.59           0.12405665
2016-08-21/21:21:10.62           0.12421913
2016-08-21/21:21:10.65           0.12436397
2016-08-21/21:21:10.68           0.12460611
2016-08-21/21:21:10.72           0.12467967
2016-08-21/21:21:10.75           0.12492554
2016-08-21/21:21:10.78           0.12528800
2016-08-21/21:21:10.81           0.12548836
2016-08-21/21:21:10.84           0.12547690
2016-08-21/21:21:10.87           0.12588778
2016-08-21/21:21:10.90           0.12613662
2016-08-21/21:21:10.93           0.12642187
2016-08-21/21:21:10.97           0.12635110
2016-08-21/21:21:11.00           0.12659786
2016-08-21/21:21:11.03           0.12684016
2016-08-21/21:21:11.06           0.12700261
2016-08-21/21:21:11.09           0.12696055
2016-08-21/21:21:11.12           0.12727782
2016-08-21/21:21:11.15           0.12758647
2016-08-21/21:21:11.18           0.12781861
2016-08-21/21:21:11.22           0.12792465
2016-08-21/21:21:11.25           0.12812314
2016-08-21/21:21:11.28           0.12816238
2016-08-21/21:21:11.31           0.12843896
2016-08-21/21:21:11.34           0.12862977
2016-08-21/21:21:11.37           0.12898189
2016-08-21/21:21:11.40           0.12924476
2016-08-21/21:21:11.43           0.12954312
2016-08-21/21:21:11.47           0.12958349
2016-08-21/21:21:11.50           0.12991736
2016-08-21/21:21:11.53           0.13017050
2016-08-21/21:21:11.56           0.13024180
2016-08-21/21:21:11.59           0.13007243
2016-08-21/21:21:11.62           0.13024841
2016-08-21/21:21:11.65           0.13048196
2016-08-21/21:21:11.68           0.13082264
2016-08-21/21:21:11.72           0.13100108
2016-08-21/21:21:11.75           0.13123032
2016-08-21/21:21:11.78           0.13155700
2016-08-21/21:21:11.81           0.13177534
2016-08-21/21:21:11.84           0.13172071
2016-08-21/21:21:11.87           0.13200502
2016-08-21/21:21:11.90           0.13209556
2016-08-21/21:21:11.93           0.13217002
2016-08-21/21:21:11.97           0.13216740
2016-08-21/21:21:12.00           0.13256419
2016-08-21/21:21:12.03           0.13273255
2016-08-21/21:21:12.06           0.13297636
2016-08-21/21:21:12.09           0.13308598
2016-08-21/21:21:12.12           0.13333909
2016-08-21/21:21:12.15           0.13374039
2016-08-21/21:21:12.18           0.13424138
2016-08-21/21:21:12.22           0.13425503
2016-08-21/21:21:12.25           0.13448676
2016-08-21/21:21:12.28           0.13443270
2016-08-21/21:21:12.31           0.13439755
2016-08-21/21:21:12.34           0.13454337
2016-08-21/21:21:12.37           0.13480907
2016-08-21/21:21:12.40           0.13490557
2016-08-21/21:21:12.43           0.13514639
2016-08-21/21:21:12.47           0.13520453
2016-08-21/21:21:12.50           0.13532834
2016-08-21/21:21:12.53           0.13568090
2016-08-21/21:21:12.56           0.13617025
2016-08-21/21:21:12.59           0.13608297
2016-08-21/21:21:12.62           0.13640356
2016-08-21/21:21:12.65           0.13665309
2016-08-21/21:21:12.68           0.13678682
2016-08-21/21:21:12.72           0.13689287
2016-08-21/21:21:12.75           0.13722827
2016-08-21/21:21:12.78           0.13733199
2016-08-21/21:21:12.81           0.13752765
2016-08-21/21:21:12.84           0.13768690
2016-08-21/21:21:12.87           0.13793607
2016-08-21/21:21:12.90           0.13786551
2016-08-21/21:21:12.93           0.13797432
2016-08-21/21:21:12.97           0.13814490
2016-08-21/21:21:13.00           0.13856569
2016-08-21/21:21:13.03           0.13880313
2016-08-21/21:21:13.06           0.13900754
2016-08-21/21:21:13.09           0.13919771
2016-08-21/21:21:13.12           0.13941816
2016-08-21/21:21:13.15           0.13942155
2016-08-21/21:21:13.18           0.13979025
2016-08-21/21:21:13.22           0.13977702
2016-08-21/21:21:13.25           0.13981552
2016-08-21/21:21:13.28           0.13993338
2016-08-21/21:21:13.31           0.14014839
2016-08-21/21:21:13.34           0.14043451
2016-08-21/21:21:13.37           0.14106329
2016-08-21/21:21:13.40           0.14116304
2016-08-21/21:21:13.43           0.14126226
2016-08-21/21:21:13.47           0.14147048
2016-08-21/21:21:13.50           0.14165805
2016-08-21/21:21:13.53           0.14173444
2016-08-21/21:21:13.56           0.14199740
2016-08-21/21:21:13.59           0.14208640
2016-08-21/21:21:13.62           0.14242930
2016-08-21/21:21:13.65           0.14257098
2016-08-21/21:21:13.68           0.14269839
2016-08-21/21:21:13.72           0.14262262
2016-08-21/21:21:13.75           0.14297424
2016-08-21/21:21:13.78           0.14346291
2016-08-21/21:21:13.81           0.14386879
2016-08-21/21:21:13.84           0.14396066
2016-08-21/21:21:13.87           0.14422735
2016-08-21/21:21:13.90           0.14426567
2016-08-21/21:21:13.93           0.14432582
2016-08-21/21:21:13.97           0.14426725
2016-08-21/21:21:14.00           0.14444852
2016-08-21/21:21:14.03           0.14449748
2016-08-21/21:21:14.06           0.14476608
2016-08-21/21:21:14.09           0.14490821
2016-08-21/21:21:14.12           0.14517921
2016-08-21/21:21:14.15           0.14532066
2016-08-21/21:21:14.18           0.14553049
2016-08-21/21:21:14.22           0.14563124
2016-08-21/21:21:14.25           0.14609522
2016-08-21/21:21:14.28           0.14628243
2016-08-21/21:21:14.31           0.14644563
2016-08-21/21:21:14.34           0.14652621
2016-08-21/21:21:14.37           0.14666082
2016-08-21/21:21:14.40           0.14697486
2016-08-21/21:21:14.43           0.14733029
2016-08-21/21:21:14.47           0.14730598
2016-08-21/21:21:14.50           0.14751225
2016-08-21/21:21:14.53           0.14757107
2016-08-21/21:21:14.56           0.14768106
2016-08-21/21:21:14.59           0.14765820
2016-08-21/21:21:14.62           0.14811710
2016-08-21/21:21:14.65           0.14826228
2016-08-21/21:21:14.68           0.14848152
2016-08-21/21:21:14.72           0.14869211
2016-08-21/21:21:14.75           0.14910548
2016-08-21/21:21:14.78           0.14918558
2016-08-21/21:21:14.81           0.14924167
2016-08-21/21:21:14.84           0.14933486
2016-08-21/21:21:14.87           0.14961490
2016-08-21/21:21:14.90           0.14968886
2016-08-21/21:21:14.93           0.14976333
2016-08-21/21:21:14.97           0.14974288
2016-08-21/21:21:15.00           0.15010566
2016-08-21/21:21:15.03           0.15044777
2016-08-21/21:21:15.06           0.15086701
2016-08-21/21:21:15.09           0.15103285
2016-08-21/21:21:15.12           0.15137896
2016-08-21/21:21:15.15           0.15161947
2016-08-21/21:21:15.18           0.15182881
2016-08-21/21:21:15.22           0.15179752
2016-08-21/21:21:15.25           0.15203140
2016-08-21/21:21:15.28           0.15218334
2016-08-21/21:21:15.31           0.15232486
2016-08-21/21:21:15.34           0.15242326
2016-08-21/21:21:15.37           0.15289590
2016-08-21/21:21:15.40           0.15306024
2016-08-21/21:21:15.43           0.15327302
2016-08-21/21:21:15.47           0.15334922
2016-08-21/21:21:15.50           0.15370428
2016-08-21/21:21:15.53           0.15385634
2016-08-21/21:21:15.56           0.15396074
2016-08-21/21:21:15.59           0.15408241
2016-08-21/21:21:15.62           0.15454528
2016-08-21/21:21:15.65           0.15453786
2016-08-21/21:21:15.68           0.15468599
2016-08-21/21:21:15.72           0.15482115
2016-08-21/21:21:15.75           0.15504847
2016-08-21/21:21:15.78           0.15524600
2016-08-21/21:21:15.81           0.15538463
2016-08-21/21:21:15.84           0.15542526
2016-08-21/21:21:15.87           0.15600570
2016-08-21/21:21:15.90           0.15616919
2016-08-21/21:21:15.93           0.15631879
2016-08-21/21:21:15.97           0.15638728
2016-08-21/21:21:16.00           0.15671159
2016-08-21/21:21:16.03           0.15701383
2016-08-21/21:21:16.06           0.15711580
2016-08-21/21:21:16.09           0.15722889
2016-08-21/21:21:16.12           0.15776798
2016-08-21/21:21:16.15           0.15780746
2016-08-21/21:21:16.18           0.15785807
2016-08-21/21:21:16.22           0.15791662
2016-08-21/21:21:16.25           0.15817823
2016-08-21/21:21:16.28           0.15816522
2016-08-21/21:21:16.31           0.15852337
2016-08-21/21:21:16.34           0.15877927
2016-08-21/21:21:16.37           0.15909101
2016-08-21/21:21:16.40           0.15941494
2016-08-21/21:21:16.43           0.15965820
2016-08-21/21:21:16.47           0.15974278
2016-08-21/21:21:16.50           0.16013372
2016-08-21/21:21:16.53           0.16015791
2016-08-21/21:21:16.56           0.16016834
2016-08-21/21:21:16.59           0.16024227
2016-08-21/21:21:16.62           0.16062682
2016-08-21/21:21:16.65           0.16082352
2016-08-21/21:21:16.68           0.16112594
2016-08-21/21:21:16.72           0.16101791
2016-08-21/21:21:16.75           0.16127650
2016-08-21/21:21:16.78           0.16159347
2016-08-21/21:21:16.81           0.16202122
2016-08-21/21:21:16.84           0.16228185
2016-08-21/21:21:16.87           0.16261110
2016-08-21/21:21:16.90           0.16269910
2016-08-21/21:21:16.93           0.16289597
2016-08-21/21:21:16.97           0.16277806
2016-08-21/21:21:17.00           0.16303707
2016-08-21/21:21:17.03           0.16325229
2016-08-21/21:21:17.06           0.16342714
2016-08-21/21:21:17.09           0.16337489
2016-08-21/21:21:17.12           0.16355379
2016-08-21/21:21:17.15           0.16367338
2016-08-21/21:21:17.18           0.16385323
2016-08-21/21:21:17.22           0.16395690
2016-08-21/21:21:17.25           0.16440575
2016-08-21/21:21:17.28           0.16462389
2016-08-21/21:21:17.31           0.16481429
2016-08-21/21:21:17.34           0.16488101
2016-08-21/21:21:17.37           0.16523254
2016-08-21/21:21:17.40           0.16534689
2016-08-21/21:21:17.43           0.16545883
2016-08-21/21:21:17.47           0.16558511
2016-08-21/21:21:17.50           0.16591389
2016-08-21/21:21:17.53           0.16590647
2016-08-21/21:21:17.56           0.16592748
2016-08-21/21:21:17.59           0.16591091
2016-08-21/21:21:17.62           0.16626673
2016-08-21/21:21:17.65           0.16662264
2016-08-21/21:21:17.68           0.16704052
2016-08-21/21:21:17.72           0.16705174
2016-08-21/21:21:17.75           0.16748184
2016-08-21/21:21:17.78           0.16762628
2016-08-21/21:21:17.81           0.16763683
2016-08-21/21:21:17.84           0.16764448
2016-08-21/21:21:17.87           0.16802670
2016-08-21/21:21:17.90           0.16819894
2016-08-21/21:21:17.93           0.16827029
2016-08-21/21:21:17.97           0.16819593
2016-08-21/21:21:18.00           0.16866302
2016-08-21/21:21:18.03           0.16898276
2016-08-21/21:21:18.06           0.16913942
2016-08-21/21:21:18.09           0.16929326
2016-08-21/21:21:18.12           0.16982978
2016-08-21/21:21:18.15           0.16997374
2016-08-21/21:21:18.18           0.17000207
2016-08-21/21:21:18.22           0.17000536
2016-08-21/21:21:18.25           0.17027814
2016-08-21/21:21:18.28           0.17028735
2016-08-21/21:21:18.31           0.17051717
2016-08-21/21:21:18.34           0.17064293
2016-08-21/21:21:18.37           0.17093926
2016-08-21/21:21:18.40           0.17112496
2016-08-21/21:21:18.43           0.17149929
2016-08-21/21:21:18.47           0.17157832
2016-08-21/21:21:18.50           0.17178970
2016-08-21/21:21:18.53           0.17183057
2016-08-21/21:21:18.56           0.17195349
2016-08-21/21:21:18.59           0.17202531
2016-08-21/21:21:18.62           0.17236168
2016-08-21/21:21:18.65           0.17246188
2016-08-21/21:21:18.68           0.17265986
2016-08-21/21:21:18.72           0.17264279
2016-08-21/21:21:18.75           0.17291751
2016-08-21/21:21:18.78           0.17300440
2016-08-21/21:21:18.81           0.17330358
2016-08-21/21:21:18.84           0.17349303
2016-08-21/21:21:18.87           0.17384728
2016-08-21/21:21:18.90           0.17404590
2016-08-21/21:21:18.93           0.17428432
2016-08-21/21:21:18.97           0.17429026
2016-08-21/21:21:19.00           0.17443622
2016-08-21/21:21:19.03           0.17459947
2016-08-21/21:21:19.06           0.17480896
2016-08-21/21:21:19.09           0.17473019
2016-08-21/21:21:19.12           0.17516622
2016-08-21/21:21:19.15           0.17548533
2016-08-21/21:21:19.18           0.17563836
2016-08-21/21:21:19.22           0.17554612
2016-08-21/21:21:19.25           0.17576719
2016-08-21/21:21:19.28           0.17593285
2016-08-21/21:21:19.31           0.17617281
2016-08-21/21:21:19.34           0.17627360
2016-08-21/21:21:19.37           0.17671904
2016-08-21/21:21:19.40           0.17691757
2016-08-21/21:21:19.43           0.17711499
2016-08-21/21:21:19.47           0.17707740
2016-08-21/21:21:19.50           0.17734693
2016-08-21/21:21:19.53           0.17747701
2016-08-21/21:21:19.56           0.17760953
2016-08-21/21:21:19.59           0.17749974
2016-08-21/21:21:19.62           0.17779283
2016-08-21/21:21:19.65           0.17796992
2016-08-21/21:21:19.68           0.17815363
2016-08-21/21:21:19.72           0.17821958
2016-08-21/21:21:19.75           0.17854950
2016-08-21/21:21:19.78           0.17868013
2016-08-21/21:21:19.81           0.17904085
2016-08-21/21:21:19.84           0.17899730
2016-08-21/21:21:19.87           0.17926396
2016-08-21/21:21:19.90           0.17942820
2016-08-21/21:21:19.93           0.17935777
2016-08-21/21:21:19.97           0.17925644
2016-08-21/21:21:20.00           0.17961267
2016-08-21/21:21:20.03           0.17961957
2016-08-21/21:21:20.06           0.17977348
2016-08-21/21:21:20.09           0.17980820
2016-08-21/21:21:20.12           0.18008258
2016-08-21/21:21:20.15           0.18023916
2016-08-21/21:21:20.18           0.18036848
2016-08-21/21:21:20.22           0.18037488
2016-08-21/21:21:20.25           0.18078793
2016-08-21/21:21:20.28           0.18091565
2016-08-21/21:21:20.31           0.18095064
2016-08-21/21:21:20.34           0.18087864
2016-08-21/21:21:20.37           0.18118897
2016-08-21/21:21:20.40           0.18122846
2016-08-21/21:21:20.43           0.18138388
2016-08-21/21:21:20.47           0.18144222
2016-08-21/21:21:20.50           0.18167286
2016-08-21/21:21:20.53           0.18195591
2016-08-21/21:21:20.56           0.18213816
2016-08-21/21:21:20.59           0.18203113
2016-08-21/21:21:20.62           0.18245494
2016-08-21/21:21:20.65           0.18266544
2016-08-21/21:21:20.68           0.18276953
2016-08-21/21:21:20.72           0.18285929
2016-08-21/21:21:20.75           0.18334348
2016-08-21/21:21:20.78           0.18340673
2016-08-21/21:21:20.81           0.18357301
2016-08-21/21:21:20.84           0.18351875
2016-08-21/21:21:20.87           0.18367062
2016-08-21/21:21:20.90           0.18389375
2016-08-21/21:21:20.93           0.18409752
2016-08-21/21:21:20.97           0.18399849
2016-08-21/21:21:21.00           0.18448336
2016-08-21/21:21:21.03           0.18476739
2016-08-21/21:21:21.06           0.18511089
2016-08-21/21:21:21.09           0.18514709
2016-08-21/21:21:21.12           0.18546936
2016-08-21/21:21:21.15           0.18574543
2016-08-21/21:21:21.18           0.18573541
2016-08-21/21:21:21.22           0.18554015
2016-08-21/21:21:21.25           0.18595139
2016-08-21/21:21:21.28           0.18611602
2016-08-21/21:21:21.31           0.18624867
2016-08-21/21:21:21.34           0.18627135
2016-08-21/21:21:21.37           0.18662881
2016-08-21/21:21:21.40           0.18682465
2016-08-21/21:21:21.43           0.18708047
2016-08-21/21:21:21.47           0.18719793
2016-08-21/21:21:21.50           0.18752521
2016-08-21/21:21:21.53           0.18754005
2016-08-21/21:21:21.56           0.18775835
2016-08-21/21:21:21.59           0.18778070
2016-08-21/21:21:21.62           0.18803135
2016-08-21/21:21:21.65           0.18824341
2016-08-21/21:21:21.68           0.18843772
2016-08-21/21:21:21.72           0.18835014
2016-08-21/21:21:21.75           0.18872314
2016-08-21/21:21:21.78           0.18894104
2016-08-21/21:21:21.81           0.18913358
2016-08-21/21:21:21.84           0.18918255
2016-08-21/21:21:21.87           0.18944258
2016-08-21/21:21:21.90           0.18956676
2016-08-21/21:21:21.93           0.18984113
2016-08-21/21:21:21.97           0.18994753
2016-08-21/21:21:22.00           0.19028882
2016-08-21/21:21:22.03           0.19046893
2016-08-21/21:21:22.06           0.19066439
2016-08-21/21:21:22.09           0.19050786
2016-08-21/21:21:22.12           0.19072925
2016-08-21/21:21:22.15           0.19087874
2016-08-21/21:21:22.18           0.19110747
2016-08-21/21:21:22.22           0.19094310
2016-08-21/21:21:22.25           0.19138428
2016-08-21/21:21:22.28           0.19170231
2016-08-21/21:21:22.31           0.19190364
2016-08-21/21:21:22.34           0.19211919
2016-08-21/21:21:22.37           0.19258905
2016-08-21/21:21:22.40           0.19271493
2016-08-21/21:21:22.43           0.19271449
2016-08-21/21:21:22.47           0.19253323
2016-08-21/21:21:22.50           0.19292051
2016-08-21/21:21:22.53           0.19309132
2016-08-21/21:21:22.56           0.19315106
2016-08-21/21:21:22.59           0.19312331
2016-08-21/21:21:22.62           0.19350867
2016-08-21/21:21:22.65           0.19372937
2016-08-21/21:21:22.68           0.19393740
2016-08-21/21:21:22.72           0.19385739
2016-08-21/21:21:22.75           0.19436912
2016-08-21/21:21:22.78           0.19478209
2016-08-21/21:21:22.81           0.19479903
2016-08-21/21:21:22.84           0.19452802
2016-08-21/21:21:22.87           0.19478210
2016-08-21/21:21:22.90           0.19496656
2016-08-21/21:21:22.93           0.19520599
2016-08-21/21:21:22.97           0.19529371
2016-08-21/21:21:23.00           0.19574606
2016-08-21/21:21:23.03           0.19573763
2016-08-21/21:21:23.06           0.19589865
2016-08-21/21:21:23.09           0.19605703
2016-08-21/21:21:23.12           0.19644396
2016-08-21/21:21:23.15           0.19664629
2016-08-21/21:21:23.18           0.19685226
2016-08-21/21:21:23.22           0.19676886
2016-08-21/21:21:23.25           0.19702218
2016-08-21/21:21:23.28           0.19717810
2016-08-21/21:21:23.31           0.19726751
2016-08-21/21:21:23.34           0.19731017
2016-08-21/21:21:23.37           0.19777378
2016-08-21/21:21:23.40           0.19795360
2016-08-21/21:21:23.43           0.19817215
2016-08-21/21:21:23.47           0.19807740
2016-08-21/21:21:23.50           0.19833236
2016-08-21/21:21:23.53           0.19853326
2016-08-21/21:21:23.56           0.19878327
2016-08-21/21:21:23.59           0.19881279
2016-08-21/21:21:23.62           0.19922319
2016-08-21/21:21:23.65           0.19946514
2016-08-21/21:21:23.68           0.19968970
2016-08-21/21:21:23.72           0.19970925
2016-08-21/21:21:23.75           0.20004056
2016-08-21/21:21:23.78           0.20007429
2016-08-21/21:21:23.81           0.20010479
2016-08-21/21:21:23.84           0.19994939
2016-08-21/21:21:23.87           0.20027041
2016-08-21/21:21:23.90           0.20050545
2016-08-21/21:21:23.93           0.20081522
2016-08-21/21:21:23.97           0.20084492
2016-08-21/21:21:24.00           0.20121631
2016-08-21/21:21:24.03           0.20150497
2016-08-21/21:21:24.06           0.20180288
2016-08-21/21:21:24.09           0.20173390
2016-08-21/21:21:24.12           0.20207804
2016-08-21/21:21:24.15           0.20221796
2016-08-21/21:21:24.18           0.20226683
2016-08-21/21:21:24.22           0.20208406
2016-08-21/21:21:24.25           0.20243229
2016-08-21/21:21:24.28           0.20265560
2016-08-21/21:21:24.31           0.20283178
2016-08-21/21:21:24.34           0.20295984
2016-08-21/21:21:24.37           0.20336693
2016-08-21/21:21:24.40           0.20353696
2016-08-21/21:21:24.43           0.20366437
2016-08-21/21:21:24.47           0.20355473
2016-08-21/21:21:24.50           0.20394727
2016-08-21/21:21:24.53           0.20415570
2016-08-21/21:21:24.56           0.20434894
2016-08-21/21:21:24.59           0.20428682
2016-08-21/21:21:24.62           0.20474919
2016-08-21/21:21:24.65           0.20486790
2016-08-21/21:21:24.68           0.20495725
2016-08-21/21:21:24.72           0.20492203
2016-08-21/21:21:24.75           0.20531752
2016-08-21/21:21:24.78           0.20553834
2016-08-21/21:21:24.81           0.20566053
2016-08-21/21:21:24.84           0.20557529
2016-08-21/21:21:24.87           0.20597185
2016-08-21/21:21:24.90           0.20616955
2016-08-21/21:21:24.93           0.20635705
2016-08-21/21:21:24.97           0.20639852
2016-08-21/21:21:25.00           0.20668914
2016-08-21/21:21:25.03           0.20692457
2016-08-21/21:21:25.06           0.20710661
2016-08-21/21:21:25.09           0.20712230
2016-08-21/21:21:25.12           0.20744131
2016-08-21/21:21:25.15           0.20734159
2016-08-21/21:21:25.18           0.20741982
2016-08-21/21:21:25.22           0.20741441
2016-08-21/21:21:25.25           0.20790318
2016-08-21/21:21:25.28           0.20813103
2016-08-21/21:21:25.31           0.20848185
2016-08-21/21:21:25.34           0.20862945
2016-08-21/21:21:25.37           0.20897732
2016-08-21/21:21:25.40           0.20911446
2016-08-21/21:21:25.43           0.20921298
2016-08-21/21:21:25.47           0.20900496
2016-08-21/21:21:25.50           0.20934213
2016-08-21/21:21:25.53           0.20946713
2016-08-21/21:21:25.56           0.20951393
2016-08-21/21:21:25.59           0.20957656
2016-08-21/21:21:25.62           0.20997956
2016-08-21/21:21:25.65           0.21015868
2016-08-21/21:21:25.68           0.21053287
2016-08-21/21:21:25.72           0.21059172
2016-08-21/21:21:25.75           0.21097396
2016-08-21/21:21:25.78           0.21113603
2016-08-21/21:21:25.81           0.21132660
2016-08-21/21:21:25.84           0.21121916
2016-08-21/21:21:25.87           0.21146341
2016-08-21/21:21:25.90           0.21177483
2016-08-21/21:21:25.93           0.21204559
2016-08-21/21:21:25.97           0.21201925
2016-08-21/21:21:26.00           0.21230415
2016-08-21/21:21:26.03           0.21243397
2016-08-21/21:21:26.06           0.21270000
2016-08-21/21:21:26.09           0.21257494
2016-08-21/21:21:26.12           0.21294239
2016-08-21/21:21:26.15           0.21319203
2016-08-21/21:21:26.18           0.21336767
2016-08-21/21:21:26.22           0.21340116
2016-08-21/21:21:26.25           0.21386321
2016-08-21/21:21:26.28           0.21407643
2016-08-21/21:21:26.31           0.21413193
2016-08-21/21:21:26.34           0.21390389
2016-08-21/21:21:26.37           0.21417056
2016-08-21/21:21:26.40           0.21429706
2016-08-21/21:21:26.43           0.21456423
2016-08-21/21:21:26.47           0.21448826
2016-08-21/21:21:26.50           0.21481147
2016-08-21/21:21:26.53           0.21510489
2016-08-21/21:21:26.56           0.21533719
2016-08-21/21:21:26.59           0.21549606
2016-08-21/21:21:26.62           0.21597382
2016-08-21/21:21:26.65           0.21607705
2016-08-21/21:21:26.68           0.21640922
2016-08-21/21:21:26.72           0.21636819
2016-08-21/21:21:26.75           0.21663755
2016-08-21/21:21:26.78           0.21677640
2016-08-21/21:21:26.81           0.21685048
2016-08-21/21:21:26.84           0.21682337
2016-08-21/21:21:26.87           0.21714206
2016-08-21/21:21:26.90           0.21729893
2016-08-21/21:21:26.93           0.21769833
2016-08-21/21:21:26.97           0.21773625
2016-08-21/21:21:27.00           0.21811602
2016-08-21/21:21:27.03           0.21838076
2016-08-21/21:21:27.06           0.21864252
2016-08-21/21:21:27.09           0.21855963
2016-08-21/21:21:27.12           0.21893304
2016-08-21/21:21:27.15           0.21907468
2016-08-21/21:21:27.18           0.21900708
2016-08-21/21:21:27.22           0.21884327
2016-08-21/21:21:27.25           0.21930045
2016-08-21/21:21:27.28           0.21954037
2016-08-21/21:21:27.31           0.21975321
2016-08-21/21:21:27.34           0.21957659
2016-08-21/21:21:27.37           0.22001234
2016-08-21/21:21:27.40           0.22040390
2016-08-21/21:21:27.43           0.22050512
2016-08-21/21:21:27.47           0.22045624
2016-08-21/21:21:27.50           0.22087754
2016-08-21/21:21:27.53           0.22103324
2016-08-21/21:21:27.56           0.22123031
2016-08-21/21:21:27.59           0.22125695
2016-08-21/21:21:27.62           0.22171920
2016-08-21/21:21:27.65           0.22178387
2016-08-21/21:21:27.68           0.22186933
2016-08-21/21:21:27.72           0.22187964
2016-08-21/21:21:27.75           0.22228831
2016-08-21/21:21:27.78           0.22246004
2016-08-21/21:21:27.81           0.22271773
2016-08-21/21:21:27.84           0.22267206
2016-08-21/21:21:27.87           0.22307512
2016-08-21/21:21:27.90           0.22327981
2016-08-21/21:21:27.93           0.22345852
2016-08-21/21:21:27.97           0.22344769
2016-08-21/21:21:28.00           0.22375962
2016-08-21/21:21:28.03           0.22392437
2016-08-21/21:21:28.06           0.22409778
2016-08-21/21:21:28.09           0.22395879
2016-08-21/21:21:28.12           0.22432792
2016-08-21/21:21:28.15           0.22458565
2016-08-21/21:21:28.18           0.22476815
2016-08-21/21:21:28.22           0.22474858
2016-08-21/21:21:28.25           0.22523602
2016-08-21/21:21:28.28           0.22550181
2016-08-21/21:21:28.31           0.22574516
2016-08-21/21:21:28.34           0.22569485
2016-08-21/21:21:28.37           0.22608185
2016-08-21/21:21:28.40           0.22609995
2016-08-21/21:21:28.43           0.22614473
2016-08-21/21:21:28.47           0.22607454
2016-08-21/21:21:28.50           0.22641092
2016-08-21/21:21:28.53           0.22657194
2016-08-21/21:21:28.56           0.22675896
2016-08-21/21:21:28.59           0.22688892
2016-08-21/21:21:28.62           0.22733893
2016-08-21/21:21:28.65           0.22745570
2016-08-21/21:21:28.68           0.22761950
2016-08-21/21:21:28.72           0.22764450
2016-08-21/21:21:28.75           0.22806611
2016-08-21/21:21:28.78           0.22821754
2016-08-21/21:21:28.81           0.22832341
2016-08-21/21:21:28.84           0.22818547
2016-08-21/21:21:28.87           0.22872602
2016-08-21/21:21:28.90           0.22900758
2016-08-21/21:21:28.93           0.22914779
2016-08-21/21:21:28.97           0.22906820
2016-08-21/21:21:29.00           0.22941282
2016-08-21/21:21:29.03           0.22956695
2016-08-21/21:21:29.06           0.22974312
2016-08-21/21:21:29.09           0.22969897
2016-08-21/21:21:29.12           0.23009745
2016-08-21/21:21:29.15           0.23035734
2016-08-21/21:21:29.18           0.23075709
2016-08-21/21:21:29.22           0.23070409
2016-08-21/21:21:29.25           0.23105559
2016-08-21/21:21:29.28           0.23124802
2016-08-21/21:21:29.31           0.23135256
2016-08-21/21:21:29.34           0.23120557
2016-08-21/21:21:29.37           0.23145621
2016-08-21/21:21:29.40           0.23158474
2016-08-21/21:21:29.43           0.23174293
2016-08-21/21:21:29.47           0.23159570
2016-08-21/21:21:29.50           0.23200154
2016-08-21/21:21:29.53           0.23223749
2016-08-21/21:21:29.56           0.23242228
2016-08-21/21:21:29.59           0.23222751
2016-08-21/21:21:29.62           0.23261243
2016-08-21/21:21:29.65           0.23289993
2016-08-21/21:21:29.68           0.23305153
2016-08-21/21:21:29.72           0.23289253
2016-08-21/21:21:29.75           0.23299940
2016-08-21/21:21:29.78           0.23295465
2016-08-21/21:21:29.81           0.23303765
2016-08-21/21:21:29.84           0.23289809
2016-08-21/21:21:29.87           0.23316162
2016-08-21/21:21:29.90           0.23337447
2016-08-21/21:21:29.93           0.23377017
2016-08-21/21:21:29.97           0.23361676
2016-08-21/21:21:30.00           0.23393979
2016-08-21/21:21:30.03           0.23411333
2016-08-21/21:21:30.06           0.23415926
2016-08-21/21:21:30.09           0.23403784
2016-08-21/21:21:30.12           0.23438853
2016-08-21/21:21:30.15           0.23446360
2016-08-21/21:21:30.18           0.23452258
2016-08-21/21:21:30.22           0.23439918
2016-08-21/21:21:30.25           0.23478472
2016-08-21/21:21:30.28           0.23485714
2016-08-21/21:21:30.31           0.23476879
2016-08-21/21:21:30.34           0.23471064
2016-08-21/21:21:30.37           0.23511520
2016-08-21/21:21:30.40           0.23531500
2016-08-21/21:21:30.43           0.23549465
2016-08-21/21:21:30.47           0.23536755
2016-08-21/21:21:30.50           0.23577507
2016-08-21/21:21:30.53           0.23581882
2016-08-21/21:21:30.56           0.23600659
2016-08-21/21:21:30.59           0.23595401
2016-08-21/21:21:30.62           0.23627773
2016-08-21/21:21:30.65           0.23635594
2016-08-21/21:21:30.68           0.23643318
2016-08-21/21:21:30.72           0.23639335
2016-08-21/21:21:30.75           0.23674749
2016-08-21/21:21:30.78           0.23678614
2016-08-21/21:21:30.81           0.23694353
2016-08-21/21:21:30.84           0.23706210
2016-08-21/21:21:30.87           0.23757864
2016-08-21/21:21:30.90           0.23771429
2016-08-21/21:21:30.93           0.23796743
2016-08-21/21:21:30.97           0.23794850
2016-08-21/21:21:31.00           0.23818485
2016-08-21/21:21:31.03           0.23821522
2016-08-21/21:21:31.06           0.23833914
2016-08-21/21:21:31.09           0.23814005
2016-08-21/21:21:31.12           0.23845095
2016-08-21/21:21:31.15           0.23895242
2016-08-21/21:21:31.18           0.23950498
2016-08-21/21:21:31.22           0.23971376
2016-08-21/21:21:31.25           0.24021909
2016-08-21/21:21:31.28           0.24043081
2016-08-21/21:21:31.31           0.24068473
2016-08-21/21:21:31.34           0.24053412
2016-08-21/21:21:31.37           0.24087159
2016-08-21/21:21:31.40           0.24127732
2016-08-21/21:21:31.43           0.24165972
2016-08-21/21:21:31.47           0.24161427
2016-08-21/21:21:31.50           0.24206572
2016-08-21/21:21:31.53           0.24241445
2016-08-21/21:21:31.56           0.24277173
2016-08-21/21:21:31.59           0.24283946
2016-08-21/21:21:31.62           0.24331665
2016-08-21/21:21:31.65           0.24347486
2016-08-21/21:21:31.68           0.24349832
2016-08-21/21:21:31.72           0.24328265
2016-08-21/21:21:31.75           0.24368380
2016-08-21/21:21:31.78           0.24373328
2016-08-21/21:21:31.81           0.24381812
2016-08-21/21:21:31.84           0.24379545
2016-08-21/21:21:31.87           0.24427702
2016-08-21/21:21:31.90           0.24442091
2016-08-21/21:21:31.93           0.24461071
2016-08-21/21:21:31.97           0.24468224
2016-08-21/21:21:32.00           0.24512918
2016-08-21/21:21:32.03           0.24537627
2016-08-21/21:21:32.06           0.24560016
2016-08-21/21:21:32.09           0.24560608
2016-08-21/21:21:32.12           0.24624690
2016-08-21/21:21:32.15           0.24659938
2016-08-21/21:21:32.18           0.24697788
2016-08-21/21:21:32.22           0.24714632
2016-08-21/21:21:32.25           0.24780722
2016-08-21/21:21:32.28           0.24806461
2016-08-21/21:21:32.31           0.24827603
2016-08-21/21:21:32.34           0.24829518
2016-08-21/21:21:32.37           0.24872037
2016-08-21/21:21:32.40           0.24890121
2016-08-21/21:21:32.43           0.24898332
2016-08-21/21:21:32.47           0.24897514
2016-08-21/21:21:32.50           0.24953864
2016-08-21/21:21:32.53           0.24982747
2016-08-21/21:21:32.56           0.25010790
2016-08-21/21:21:32.59           0.25002456
2016-08-21/21:21:32.62           0.25039327
2016-08-21/21:21:32.65           0.25064125
2016-08-21/21:21:32.68           0.25088697
2016-08-21/21:21:32.72           0.25081464
2016-08-21/21:21:32.75           0.25127867
2016-08-21/21:21:32.78           0.25151362
2016-08-21/21:21:32.81           0.25181710
2016-08-21/21:21:32.84           0.25186767
2016-08-21/21:21:32.87           0.25249981
2016-08-21/21:21:32.90           0.25288072
2016-08-21/21:21:32.93           0.25314366
2016-08-21/21:21:32.97           0.25317314
2016-08-21/21:21:33.00           0.25368286
2016-08-21/21:21:33.03           0.25382156
2016-08-21/21:21:33.06           0.25387483
2016-08-21/21:21:33.09           0.25389483
2016-08-21/21:21:33.12           0.25444264
2016-08-21/21:21:33.15           0.25459038
2016-08-21/21:21:33.18           0.25475396
2016-08-21/21:21:33.22           0.25479871
2016-08-21/21:21:33.25           0.25533413
2016-08-21/21:21:33.28           0.25553303
2016-08-21/21:21:33.31           0.25582342
2016-08-21/21:21:33.34           0.25597227
2016-08-21/21:21:33.37           0.25657310
2016-08-21/21:21:33.40           0.25681302
2016-08-21/21:21:33.43           0.25709972
2016-08-21/21:21:33.47           0.25713564
2016-08-21/21:21:33.50           0.25751313
2016-08-21/21:21:33.53           0.25756851
2016-08-21/21:21:33.56           0.25759979
2016-08-21/21:21:33.59           0.25766153
2016-08-21/21:21:33.62           0.25766293
2016-08-21/21:21:33.65           0.25769006
2016-08-21/21:21:33.68           0.25773779
2016-08-21/21:21:33.72           0.25787528
2016-08-21/21:21:33.75           0.25834489
2016-08-21/21:21:33.78           0.25864709
2016-08-21/21:21:33.81           0.25880323
2016-08-21/21:21:33.84           0.25915380
2016-08-21/21:21:33.87           0.25964462
2016-08-21/21:21:33.90           0.25990829
2016-08-21/21:21:33.93           0.25973101
2016-08-21/21:21:33.97           0.25966937
2016-08-21/21:21:34.00           0.25978406
2016-08-21/21:21:34.03           0.25981088
2016-08-21/21:21:34.06           0.25980698
2016-08-21/21:21:34.09           0.26013713
2016-08-21/21:21:34.12           0.26056021
2016-08-21/21:21:34.15           0.26080156
2016-08-21/21:21:34.18           0.26105603
2016-08-21/21:21:34.21           0.26131682
2016-08-21/21:21:34.25           0.26165530
2016-08-21/21:21:34.28           0.26199944
2016-08-21/21:21:34.31           0.26226970
2016-08-21/21:21:34.34           0.26248249
2016-08-21/21:21:34.37           0.26260168
2016-08-21/21:21:34.40           0.26287593
2016-08-21/21:21:34.43           0.26329447
2016-08-21/21:21:34.46           0.26359377
2016-08-21/21:21:34.50           0.26386472
2016-08-21/21:21:34.53           0.26418493
2016-08-21/21:21:34.56           0.26463026
2016-08-21/21:21:34.59           0.26503721
2016-08-21/21:21:34.62           0.26501525
2016-08-21/21:21:34.65           0.26547184
2016-08-21/21:21:34.68           0.26577585
2016-08-21/21:21:34.71           0.26604871
2016-08-21/21:21:34.75           0.26596712
2016-08-21/21:21:34.78           0.26640554
2016-08-21/21:21:34.81           0.26643440
2016-08-21/21:21:34.84           0.26634086
2016-08-21/21:21:34.87           0.26625040
2016-08-21/21:21:34.90           0.26662776
2016-08-21/21:21:34.93           0.26656466
2016-08-21/21:21:34.96           0.26677505
2016-08-21/21:21:35.00           0.26683253
2016-08-21/21:21:35.03           0.26749171
2016-08-21/21:21:35.06           0.26787693
2016-08-21/21:21:35.09           0.26823865
2016-08-21/21:21:35.12           0.26840553
2016-08-21/21:21:35.15           0.26878423
2016-08-21/21:21:35.18           0.26891088
2016-08-21/21:21:35.21           0.26918051
2016-08-21/21:21:35.25           0.26924370
2016-08-21/21:21:35.28           0.26976202
2016-08-21/21:21:35.31           0.26989650
2016-08-21/21:21:35.34           0.27010717
2016-08-21/21:21:35.37           0.26989866
2016-08-21/21:21:35.40           0.27032366
2016-08-21/21:21:35.43           0.27068624
2016-08-21/21:21:35.46           0.27099806
2016-08-21/21:21:35.50           0.27091854
2016-08-21/21:21:35.53           0.27144379
2016-08-21/21:21:35.56           0.27185971
2016-08-21/21:21:35.59           0.27197652
2016-08-21/21:21:35.62           0.27176100
2016-08-21/21:21:35.65           0.27224602
2016-08-21/21:21:35.68           0.27232048
2016-08-21/21:21:35.71           0.27237512
2016-08-21/21:21:35.75           0.27243497
2016-08-21/21:21:35.78           0.27308112
2016-08-21/21:21:35.81           0.27344437
2016-08-21/21:21:35.84           0.27373781
2016-08-21/21:21:35.87           0.27363541
2016-08-21/21:21:35.90           0.27412282
2016-08-21/21:21:35.93           0.27450632
2016-08-21/21:21:35.96           0.27503227
2016-08-21/21:21:36.00           0.27503504
2016-08-21/21:21:36.03           0.27536030
2016-08-21/21:21:36.06           0.27556556
2016-08-21/21:21:36.09           0.27582071
2016-08-21/21:21:36.12           0.27570123
2016-08-21/21:21:36.15           0.27624238
2016-08-21/21:21:36.18           0.27654073
2016-08-21/21:21:36.21           0.27658702
2016-08-21/21:21:36.25           0.27643883
2016-08-21/21:21:36.28           0.27694088
2016-08-21/21:21:36.31           0.27718335
2016-08-21/21:21:36.34           0.27745981
2016-08-21/21:21:36.37           0.27748323
2016-08-21/21:21:36.40           0.27805385
2016-08-21/21:21:36.43           0.27854131
2016-08-21/21:21:36.46           0.27894762
2016-08-21/21:21:36.50           0.27877963
2016-08-21/21:21:36.53           0.27913599
2016-08-21/21:21:36.56           0.27937716
2016-08-21/21:21:36.59           0.27953859
2016-08-21/21:21:36.62           0.27943550
2016-08-21/21:21:36.65           0.27996793
2016-08-21/21:21:36.68           0.28012576
2016-08-21/21:21:36.71           0.28031875
2016-08-21/21:21:36.75           0.28030893
2016-08-21/21:21:36.78           0.28085835
2016-08-21/21:21:36.81           0.28102573
2016-08-21/21:21:36.84           0.28112076
2016-08-21/21:21:36.87           0.28096399
2016-08-21/21:21:36.90           0.28124210
2016-08-21/21:21:36.93           0.28123308
2016-08-21/21:21:36.96           0.28124244
2016-08-21/21:21:37.00           0.28089255
2016-08-21/21:21:37.03           0.28134033
2016-08-21/21:21:37.06           0.28158235
2016-08-21/21:21:37.09           0.28180208
2016-08-21/21:21:37.12           0.28184076
2016-08-21/21:21:37.15           0.28233457
2016-08-21/21:21:37.18           0.28278049
2016-08-21/21:21:37.21           0.28319860
2016-08-21/21:21:37.25           0.28317015
2016-08-21/21:21:37.28           0.28376136
2016-08-21/21:21:37.31           0.28412271
2016-08-21/21:21:37.34           0.28441787
2016-08-21/21:21:37.37           0.28429801
2016-08-21/21:21:37.40           0.28471551
2016-08-21/21:21:37.43           0.28493725
2016-08-21/21:21:37.46           0.28513224
2016-08-21/21:21:37.50           0.28515180
2016-08-21/21:21:37.53           0.28569607
2016-08-21/21:21:37.56           0.28580555
2016-08-21/21:21:37.59           0.28598566
2016-08-21/21:21:37.62           0.28603135
2016-08-21/21:21:37.65           0.28677208
2016-08-21/21:21:37.68           0.28720942
2016-08-21/21:21:37.71           0.28762360
2016-08-21/21:21:37.75           0.28764531
2016-08-21/21:21:37.78           0.28805600
2016-08-21/21:21:37.81           0.28807143
2016-08-21/21:21:37.84           0.28820771
2016-08-21/21:21:37.87           0.28824182
2016-08-21/21:21:37.90           0.28867051
2016-08-21/21:21:37.93           0.28865750
2016-08-21/21:21:37.96           0.28888782
2016-08-21/21:21:38.00           0.28886255
2016-08-21/21:21:38.03           0.28940257
2016-08-21/21:21:38.06           0.28982005
2016-08-21/21:21:38.09           0.29025018
2016-08-21/21:21:38.12           0.29029937
2016-08-21/21:21:38.15           0.29082419
2016-08-21/21:21:38.18           0.29105702
2016-08-21/21:21:38.21           0.29106991
2016-08-21/21:21:38.25           0.29083682
2016-08-21/21:21:38.28           0.29135201
2016-08-21/21:21:38.31           0.29152620
2016-08-21/21:21:38.34           0.29185190
2016-08-21/21:21:38.37           0.29194825
2016-08-21/21:21:38.40           0.29245108
2016-08-21/21:21:38.43           0.29286735
2016-08-21/21:21:38.46           0.29339242
2016-08-21/21:21:38.50           0.29354566
2016-08-21/21:21:38.53           0.29413250
2016-08-21/21:21:38.56           0.29435023
2016-08-21/21:21:38.59           0.29465456
2016-08-21/21:21:38.62           0.29474899
2016-08-21/21:21:38.65           0.29527694
2016-08-21/21:21:38.68           0.29534227
2016-08-21/21:21:38.71           0.29555602
2016-08-21/21:21:38.75           0.29545472
2016-08-21/21:21:38.78           0.29590447
2016-08-21/21:21:38.81           0.29610346
2016-08-21/21:21:38.84           0.29625636
2016-08-21/21:21:38.87           0.29625652
2016-08-21/21:21:38.90           0.29692974
2016-08-21/21:21:38.93           0.29721819
2016-08-21/21:21:38.96           0.29737286
2016-08-21/21:21:39.00           0.29749507
2016-08-21/21:21:39.03           0.29819511
2016-08-21/21:21:39.06           0.29835959
2016-08-21/21:21:39.09           0.29845062
2016-08-21/21:21:39.12           0.29825102
2016-08-21/21:21:39.15           0.29867237
2016-08-21/21:21:39.18           0.29886222
2016-08-21/21:21:39.21           0.29894327
2016-08-21/21:21:39.25           0.29876319
2016-08-21/21:21:39.28           0.29925437
2016-08-21/21:21:39.31           0.29954931
2016-08-21/21:21:39.34           0.29991044
2016-08-21/21:21:39.37           0.29981253
2016-08-21/21:21:39.40           0.30027526
2016-08-21/21:21:39.43           0.30051370
2016-08-21/21:21:39.46           0.30076548
2016-08-21/21:21:39.50           0.30073069
2016-08-21/21:21:39.53           0.30126607
2016-08-21/21:21:39.56           0.30133698
2016-08-21/21:21:39.59           0.30154602
2016-08-21/21:21:39.62           0.30150520
2016-08-21/21:21:39.65           0.30180402
2016-08-21/21:21:39.68           0.30198023
2016-08-21/21:21:39.71           0.30229081
2016-08-21/21:21:39.75           0.30222963
2016-08-21/21:21:39.78           0.30276835
2016-08-21/21:21:39.81           0.30300660
2016-08-21/21:21:39.84           0.30320106
2016-08-21/21:21:39.87           0.30298539
2016-08-21/21:21:39.90           0.30336042
2016-08-21/21:21:39.93           0.30342473
2016-08-21/21:21:39.96           0.30353321
2016-08-21/21:21:40.00           0.30343037
2016-08-21/21:21:40.03           0.30370665
2016-08-21/21:21:40.06           0.30353887
2016-08-21/21:21:40.09           0.30358743
2016-08-21/21:21:40.12           0.30331586
2016-08-21/21:21:40.15           0.30363528
2016-08-21/21:21:40.18           0.30379664
2016-08-21/21:21:40.21           0.30402978
2016-08-21/21:21:40.25           0.30398611
2016-08-21/21:21:40.28           0.30443583
2016-08-21/21:21:40.31           0.30463714
2016-08-21/21:21:40.34           0.30487324
2016-08-21/21:21:40.37           0.30474806
2016-08-21/21:21:40.40           0.30510030
2016-08-21/21:21:40.43           0.30520256
2016-08-21/21:21:40.46           0.30528109
2016-08-21/21:21:40.50           0.30507723
2016-08-21/21:21:40.53           0.30547898
2016-08-21/21:21:40.56           0.30546023
2016-08-21/21:21:40.59           0.30568153
2016-08-21/21:21:40.62           0.30566741
2016-08-21/21:21:40.65           0.30623539
2016-08-21/21:21:40.68           0.30664855
2016-08-21/21:21:40.71           0.30701168
2016-08-21/21:21:40.75           0.30686241
2016-08-21/21:21:40.78           0.30720181
2016-08-21/21:21:40.81           0.30731262
2016-08-21/21:21:40.84           0.30740416
2016-08-21/21:21:40.87           0.30729937
2016-08-21/21:21:40.90           0.30778123
2016-08-21/21:21:40.93           0.30806803
2016-08-21/21:21:40.96           0.30849634
2016-08-21/21:21:41.00           0.30856480
2016-08-21/21:21:41.03           0.30921852
2016-08-21/21:21:41.06           0.30949276
2016-08-21/21:21:41.09           0.30974785
2016-08-21/21:21:41.12           0.30974556
2016-08-21/21:21:41.15           0.31036332
2016-08-21/21:21:41.18           0.31062765
2016-08-21/21:21:41.21           0.31074888
2016-08-21/21:21:41.25           0.31048733
2016-08-21/21:21:41.28           0.31087385
2016-08-21/21:21:41.31           0.31085128
2016-08-21/21:21:41.34           0.31075068
2016-08-21/21:21:41.37           0.31053340
2016-08-21/21:21:41.40           0.31107052
2016-08-21/21:21:41.43           0.31107084
2016-08-21/21:21:41.46           0.31098932
2016-08-21/21:21:41.50           0.31076748
2016-08-21/21:21:41.53           0.31124701
2016-08-21/21:21:41.56           0.31152173
2016-08-21/21:21:41.59           0.31176472
2016-08-21/21:21:41.62           0.31178866
2016-08-21/21:21:41.65           0.31242015
2016-08-21/21:21:41.68           0.31250252
2016-08-21/21:21:41.71           0.31268861
2016-08-21/21:21:41.75           0.31278848
2016-08-21/21:21:41.78           0.31329746
2016-08-21/21:21:41.81           0.31337795
2016-08-21/21:21:41.84           0.31351608
2016-08-21/21:21:41.87           0.31353946
2016-08-21/21:21:41.90           0.31421194
2016-08-21/21:21:41.93           0.31442744
2016-08-21/21:21:41.96           0.31459905
2016-08-21/21:21:42.00           0.31443836
2016-08-21/21:21:42.03           0.31490555
2016-08-21/21:21:42.06           0.31513225
2016-08-21/21:21:42.09           0.31521799
2016-08-21/21:21:42.12           0.31495071
2016-08-21/21:21:42.15           0.31543098
2016-08-21/21:21:42.18           0.31550029
2016-08-21/21:21:42.21           0.31551875
2016-08-21/21:21:42.25           0.31529904
2016-08-21/21:21:42.28           0.31575867
2016-08-21/21:21:42.31           0.31597432
2016-08-21/21:21:42.34           0.31630307
2016-08-21/21:21:42.37           0.31638387
2016-08-21/21:21:42.40           0.31697115
2016-08-21/21:21:42.43           0.31731063
2016-08-21/21:21:42.46           0.31763950
2016-08-21/21:21:42.50           0.31748879
2016-08-21/21:21:42.53           0.31807597
2016-08-21/21:21:42.56           0.31823763
2016-08-21/21:21:42.59           0.31836072
2016-08-21/21:21:42.62           0.31823066
2016-08-21/21:21:42.65           0.31867574
2016-08-21/21:21:42.68           0.31891295
2016-08-21/21:21:42.71           0.31888820
2016-08-21/21:21:42.75           0.31858023
2016-08-21/21:21:42.78           0.31917210
2016-08-21/21:21:42.81           0.31941404
2016-08-21/21:21:42.84           0.31955827
2016-08-21/21:21:42.87           0.31936159
2016-08-21/21:21:42.90           0.31967481
2016-08-21/21:21:42.93           0.31962841
2016-08-21/21:21:42.96           0.31960280
2016-08-21/21:21:43.00           0.31934933
2016-08-21/21:21:43.03           0.31973043
2016-08-21/21:21:43.06           0.31977023
2016-08-21/21:21:43.09           0.31981594
2016-08-21/21:21:43.12           0.31960222
2016-08-21/21:21:43.15           0.32009233
2016-08-21/21:21:43.18           0.32040044
2016-08-21/21:21:43.21           0.32069067
2016-08-21/21:21:43.25           0.32058096
2016-08-21/21:21:43.28           0.32108626
2016-08-21/21:21:43.31           0.32142850
2016-08-21/21:21:43.34           0.32186393
2016-08-21/21:21:43.37           0.32170270
2016-08-21/21:21:43.40           0.32198060
2016-08-21/21:21:43.43           0.32199207
2016-08-21/21:21:43.46           0.32200460
2016-08-21/21:21:43.50           0.32173426
2016-08-21/21:21:43.53           0.32208360
2016-08-21/21:21:43.56           0.32217132
2016-08-21/21:21:43.59           0.32218311
2016-08-21/21:21:43.62           0.32175906
2016-08-21/21:21:43.65           0.32218053
2016-08-21/21:21:43.68           0.32239614
2016-08-21/21:21:43.71           0.32250065
2016-08-21/21:21:43.75           0.32225350
2016-08-21/21:21:43.78           0.32280333
2016-08-21/21:21:43.81           0.32298605
2016-08-21/21:21:43.84           0.32304542
2016-08-21/21:21:43.87           0.32280794
2016-08-21/21:21:43.90           0.32324651
2016-08-21/21:21:43.93           0.32342658
2016-08-21/21:21:43.96           0.32366974
2016-08-21/21:21:44.00           0.32370821
2016-08-21/21:21:44.03           0.32411003
2016-08-21/21:21:44.06           0.32419412
2016-08-21/21:21:44.09           0.32432878
2016-08-21/21:21:44.12           0.32419283
2016-08-21/21:21:44.15           0.32482536
2016-08-21/21:21:44.18           0.32511913
2016-08-21/21:21:44.21           0.32523075
2016-08-21/21:21:44.25           0.32496614
2016-08-21/21:21:44.28           0.32551996
2016-08-21/21:21:44.31           0.32567030
2016-08-21/21:21:44.34           0.32573269
2016-08-21/21:21:44.37           0.32550478
2016-08-21/21:21:44.40           0.32594068
2016-08-21/21:21:44.43           0.32611423
2016-08-21/21:21:44.46           0.32627617
2016-08-21/21:21:44.50           0.32610473
2016-08-21/21:21:44.53           0.32667176
2016-08-21/21:21:44.56           0.32692280
2016-08-21/21:21:44.59           0.32709983
2016-08-21/21:21:44.62           0.32697034
2016-08-21/21:21:44.65           0.32741191
2016-08-21/21:21:44.68           0.32739725
2016-08-21/21:21:44.71           0.32746543
2016-08-21/21:21:44.75           0.32723643
2016-08-21/21:21:44.78           0.32761007
2016-08-21/21:21:44.81           0.32763887
2016-08-21/21:21:44.84           0.32757465
2016-08-21/21:21:44.87           0.32734394
2016-08-21/21:21:44.90           0.32793932
2016-08-21/21:21:44.93           0.32816623
2016-08-21/21:21:44.96           0.32832502
2016-08-21/21:21:45.00           0.32815582
2016-08-21/21:21:45.03           0.32861369
2016-08-21/21:21:45.06           0.32864346
2016-08-21/21:21:45.09           0.32858332
2016-08-21/21:21:45.12           0.32828681
2016-08-21/21:21:45.15           0.32867626
2016-08-21/21:21:45.18           0.32869261
2016-08-21/21:21:45.21           0.32860102
2016-08-21/21:21:45.25           0.32823228
2016-08-21/21:21:45.28           0.32863625
2016-08-21/21:21:45.31           0.32882326
2016-08-21/21:21:45.34           0.32890072
2016-08-21/21:21:45.37           0.32868046
2016-08-21/21:21:45.40           0.32928651
2016-08-21/21:21:45.43           0.32956504
2016-08-21/21:21:45.46           0.32978042
2016-08-21/21:21:45.50           0.32958579
2016-08-21/21:21:45.53           0.33000336
2016-08-21/21:21:45.56           0.33016089
2016-08-21/21:21:45.59           0.33014271
2016-08-21/21:21:45.62           0.32979811
2016-08-21/21:21:45.65           0.33022671
2016-08-21/21:21:45.68           0.33031318
2016-08-21/21:21:45.71           0.33039417
2016-08-21/21:21:45.75           0.33017320
2016-08-21/21:21:45.78           0.33068642
2016-08-21/21:21:45.81           0.33089941
2016-08-21/21:21:45.84           0.33104911
2016-08-21/21:21:45.87           0.33099806
2016-08-21/21:21:45.90           0.33167495
2016-08-21/21:21:45.93           0.33187000
2016-08-21/21:21:45.96           0.33182463
2016-08-21/21:21:46.00           0.33144950
2016-08-21/21:21:46.03           0.33172836
2016-08-21/21:21:46.06           0.33170175
2016-08-21/21:21:46.09           0.33184752
2016-08-21/21:21:46.12           0.33152581
2016-08-21/21:21:46.15           0.33184738
2016-08-21/21:21:46.18           0.33191296
2016-08-21/21:21:46.21           0.33204667
2016-08-21/21:21:46.25           0.33209332
2016-08-21/21:21:46.28           0.33269205
2016-08-21/21:21:46.31           0.33283668
2016-08-21/21:21:46.34           0.33294598
2016-08-21/21:21:46.37           0.33262252
2016-08-21/21:21:46.40           0.33287144
2016-08-21/21:21:46.43           0.33295607
2016-08-21/21:21:46.46           0.33306481
2016-08-21/21:21:46.50           0.33271455
2016-08-21/21:21:46.53           0.33292626
2016-08-21/21:21:46.56           0.33279265
2016-08-21/21:21:46.59           0.33279329
2016-08-21/21:21:46.62           0.33258846
2016-08-21/21:21:46.65           0.33305910
2016-08-21/21:21:46.68           0.33307005
2016-08-21/21:21:46.71           0.33304169
2016-08-21/21:21:46.75           0.33276804
2016-08-21/21:21:46.78           0.33310486
2016-08-21/21:21:46.81           0.33315710
2016-08-21/21:21:46.84           0.33316833
2016-08-21/21:21:46.87           0.33269359
2016-08-21/21:21:46.90           0.33282923
2016-08-21/21:21:46.93           0.33279320
2016-08-21/21:21:46.96           0.33286128
2016-08-21/21:21:47.00           0.33256853
2016-08-21/21:21:47.03           0.33284767
2016-08-21/21:21:47.06           0.33281710
2016-08-21/21:21:47.09           0.33289890
2016-08-21/21:21:47.12           0.33279068
2016-08-21/21:21:47.15           0.33329996
2016-08-21/21:21:47.18           0.33334846
2016-08-21/21:21:47.21           0.33339935
2016-08-21/21:21:47.25           0.33299619
2016-08-21/21:21:47.28           0.33307532
2016-08-21/21:21:47.31           0.33297745
2016-08-21/21:21:47.34           0.33291464
2016-08-21/21:21:47.37           0.33244400
2016-08-21/21:21:47.40           0.33274079
2016-08-21/21:21:47.43           0.33268704
2016-08-21/21:21:47.46           0.33263584
2016-08-21/21:21:47.50           0.33230858
2016-08-21/21:21:47.53           0.33279167
2016-08-21/21:21:47.56           0.33303071
2016-08-21/21:21:47.59           0.33315242
2016-08-21/21:21:47.62           0.33289438
2016-08-21/21:21:47.65           0.33327346
2016-08-21/21:21:47.68           0.33330976
2016-08-21/21:21:47.71           0.33331775
2016-08-21/21:21:47.75           0.33292090
2016-08-21/21:21:47.78           0.33321920
2016-08-21/21:21:47.81           0.33321405
2016-08-21/21:21:47.84           0.33305656
2016-08-21/21:21:47.87           0.33260309
2016-08-21/21:21:47.90           0.33274502
2016-08-21/21:21:47.93           0.33258242
2016-08-21/21:21:47.96           0.33247716
2016-08-21/21:21:48.00           0.33188130
2016-08-21/21:21:48.03           0.33185056
2016-08-21/21:21:48.06           0.33171315
2016-08-21/21:21:48.09           0.33173448
2016-08-21/21:21:48.12           0.33130846
2016-08-21/21:21:48.15           0.33143298
2016-08-21/21:21:48.18           0.33122241
2016-08-21/21:21:48.21           0.33103921
2016-08-21/21:21:48.25           0.33049335
2016-08-21/21:21:48.28           0.33047041
2016-08-21/21:21:48.31           0.33029601
2016-08-21/21:21:48.34           0.33019925
2016-08-21/21:21:48.37           0.32980984
2016-08-21/21:21:48.40           0.33010754
2016-08-21/21:21:48.43           0.33009141
2016-08-21/21:21:48.46           0.33011102
2016-08-21/21:21:48.50           0.32976502
2016-08-21/21:21:48.53           0.32994353
2016-08-21/21:21:48.56           0.32975951
2016-08-21/21:21:48.59           0.32951893
2016-08-21/21:21:48.62           0.32886339
2016-08-21/21:21:48.65           0.32893258
2016-08-21/21:21:48.68           0.32857264
2016-08-21/21:21:48.71           0.32817908
2016-08-21/21:21:48.75           0.32764174
2016-08-21/21:21:48.78           0.32788357
2016-08-21/21:21:48.81           0.32786647
2016-08-21/21:21:48.84           0.32784330
2016-08-21/21:21:48.87           0.32737849
2016-08-21/21:21:48.90           0.32748675
2016-08-21/21:21:48.93           0.32730892
2016-08-21/21:21:48.96           0.32710882
2016-08-21/21:21:49.00           0.32668431
2016-08-21/21:21:49.03           0.32692297
2016-08-21/21:21:49.06           0.32681571
2016-08-21/21:21:49.09           0.32652898
2016-08-21/21:21:49.12           0.32588158
2016-08-21/21:21:49.15           0.32602028
2016-08-21/21:21:49.18           0.32583103
2016-08-21/21:21:49.21           0.32576477
2016-08-21/21:21:49.25           0.32542226
2016-08-21/21:21:49.28           0.32553930
2016-08-21/21:21:49.31           0.32539442
2016-08-21/21:21:49.34           0.32527212
2016-08-21/21:21:49.37           0.32475956
2016-08-21/21:21:49.40           0.32490397
2016-08-21/21:21:49.43           0.32475344
2016-08-21/21:21:49.46           0.32466846
2016-08-21/21:21:49.50           0.32400756
2016-08-21/21:21:49.53           0.32382242
2016-08-21/21:21:49.56           0.32347964
2016-08-21/21:21:49.59           0.32314402
2016-08-21/21:21:49.62           0.32245399
2016-08-21/21:21:49.65           0.32240884
2016-08-21/21:21:49.68           0.32205214
2016-08-21/21:21:49.71           0.32175944
2016-08-21/21:21:49.75           0.32125101
2016-08-21/21:21:49.78           0.32130819
2016-08-21/21:21:49.81           0.32101491
2016-08-21/21:21:49.84           0.32066798
2016-08-21/21:21:49.87           0.31996442
2016-08-21/21:21:49.90           0.31992722
2016-08-21/21:21:49.93           0.31958251
2016-08-21/21:21:49.96           0.31938668
2016-08-21/21:21:50.00           0.31894415
2016-08-21/21:21:50.03           0.31908775
2016-08-21/21:21:50.06           0.31909501
2016-08-21/21:21:50.09           0.31914431
2016-08-21/21:21:50.12           0.31888438
2016-08-21/21:21:50.15           0.31920778
2016-08-21/21:21:50.18           0.31919939
2016-08-21/21:21:50.21           0.31924389
2016-08-21/21:21:50.25           0.31903771
2016-08-21/21:21:50.28           0.31942825
2016-08-21/21:21:50.31           0.31943505
2016-08-21/21:21:50.34           0.31945717
2016-08-21/21:21:50.37           0.31924234
2016-08-21/21:21:50.40           0.31961543
2016-08-21/21:21:50.43           0.31962629
2016-08-21/21:21:50.46           0.31971162
2016-08-21/21:21:50.50           0.31946838
2016-08-21/21:21:50.53           0.31977975
2016-08-21/21:21:50.56           0.31984325
2016-08-21/21:21:50.59           0.31996000
2016-08-21/21:21:50.62           0.31977976
2016-08-21/21:21:50.65           0.32017891
2016-08-21/21:21:50.68           0.32023020
2016-08-21/21:21:50.71           0.32036778
2016-08-21/21:21:50.75           0.32019649
2016-08-21/21:21:50.78           0.32059192
2016-08-21/21:21:50.81           0.32072834
2016-08-21/21:21:50.84           0.32087431
2016-08-21/21:21:50.87           0.32066391
2016-08-21/21:21:50.90           0.32102267
2016-08-21/21:21:50.93           0.32108200
2016-08-21/21:21:50.96           0.32120218
2016-08-21/21:21:51.00           0.32094107
2016-08-21/21:21:51.03           0.32132256
2016-08-21/21:21:51.06           0.32141168
2016-08-21/21:21:51.09           0.32154615
2016-08-21/21:21:51.12           0.32134800
2016-08-21/21:21:51.15           0.32174204
2016-08-21/21:21:51.18           0.32191251
2016-08-21/21:21:51.21           0.32207625
2016-08-21/21:21:51.25           0.32185452
2016-08-21/21:21:51.28           0.32226567
2016-08-21/21:21:51.31           0.32237453
2016-08-21/21:21:51.34           0.32243119
2016-08-21/21:21:51.37           0.32223423
2016-08-21/21:21:51.40           0.32262721
2016-08-21/21:21:51.43           0.32266373
2016-08-21/21:21:51.46           0.32276363
2016-08-21/21:21:51.50           0.32264363
2016-08-21/21:21:51.53           0.32308997
2016-08-21/21:21:51.56           0.32317938
2016-08-21/21:21:51.59           0.32333606
2016-08-21/21:21:51.62           0.32312271
2016-08-21/21:21:51.65           0.32351725
2016-08-21/21:21:51.68           0.32360449
2016-08-21/21:21:51.71           0.32374123
2016-08-21/21:21:51.75           0.32358873
2016-08-21/21:21:51.78           0.32400059
2016-08-21/21:21:51.81           0.32408873
2016-08-21/21:21:51.84           0.32417681
2016-08-21/21:21:51.87           0.32392030
2016-08-21/21:21:51.90           0.32426890
2016-08-21/21:21:51.93           0.32436004
2016-08-21/21:21:51.96           0.32449183
2016-08-21/21:21:52.00           0.32429594
2016-08-21/21:21:52.03           0.32474537
2016-08-21/21:21:52.06           0.32488438
2016-08-21/21:21:52.09           0.32498796
2016-08-21/21:21:52.12           0.32477007
2016-08-21/21:21:52.15           0.32522286
2016-08-21/21:21:52.18           0.32534154
2016-08-21/21:21:52.21           0.32540836
2016-08-21/21:21:52.25           0.32514575
2016-08-21/21:21:52.28           0.32553368
2016-08-21/21:21:52.31           0.32559932
2016-08-21/21:21:52.34           0.32566898
2016-08-21/21:21:52.37           0.32544669
2016-08-21/21:21:52.40           0.32586989
2016-08-21/21:21:52.43           0.32599116
2016-08-21/21:21:52.46           0.32615656
2016-08-21/21:21:52.50           0.32597421
2016-08-21/21:21:52.53           0.32638304
2016-08-21/21:21:52.56           0.32648929
2016-08-21/21:21:52.59           0.32656511
2016-08-21/21:21:52.62           0.32630773
2016-08-21/21:21:52.65           0.32670481
2016-08-21/21:21:52.68           0.32674894
2016-08-21/21:21:52.71           0.32679695
2016-08-21/21:21:52.75           0.32660028
2016-08-21/21:21:52.78           0.32708614
2016-08-21/21:21:52.81           0.32722927
2016-08-21/21:21:52.84           0.32728761
2016-08-21/21:21:52.87           0.32707446
2016-08-21/21:21:52.90           0.32746348
2016-08-21/21:21:52.93           0.32754213
2016-08-21/21:21:52.96           0.32772295
2016-08-21/21:21:53.00           0.32750151
2016-08-21/21:21:53.03           0.32788499
2016-08-21/21:21:53.06           0.32801337
2016-08-21/21:21:53.09           0.32810880
2016-08-21/21:21:53.12           0.32786542
2016-08-21/21:21:53.15           0.32826448
2016-08-21/21:21:53.18           0.32831659
2016-08-21/21:21:53.21           0.32835874
2016-08-21/21:21:53.25           0.32814969
2016-08-21/21:21:53.28           0.32861804
2016-08-21/21:21:53.31           0.32873455
2016-08-21/21:21:53.34           0.32885152
2016-08-21/21:21:53.37           0.32863674
2016-08-21/21:21:53.40           0.32905257
2016-08-21/21:21:53.43           0.32919354
2016-08-21/21:21:53.46           0.32925697
2016-08-21/21:21:53.50           0.32900434
2016-08-21/21:21:53.53           0.32940158
2016-08-21/21:21:53.56           0.32944044
2016-08-21/21:21:53.59           0.32946837
2016-08-21/21:21:53.62           0.32928771
2016-08-21/21:21:53.65           0.32978183
2016-08-21/21:21:53.68           0.32983517
2016-08-21/21:21:53.71           0.32995304
2016-08-21/21:21:53.75           0.32975820
2016-08-21/21:21:53.78           0.33019080
2016-08-21/21:21:53.81           0.33034607
2016-08-21/21:21:53.84           0.33044160
2016-08-21/21:21:53.87           0.33016844
2016-08-21/21:21:53.90           0.33053255
2016-08-21/21:21:53.93           0.33064833
2016-08-21/21:21:53.96           0.33073480
2016-08-21/21:21:54.00           0.33045857
2016-08-21/21:21:54.03           0.33088742
2016-08-21/21:21:54.06           0.33100050
2016-08-21/21:21:54.09           0.33113663
2016-08-21/21:21:54.12           0.33089722
2016-08-21/21:21:54.15           0.33129703
2016-08-21/21:21:54.18           0.33137493
2016-08-21/21:21:54.21           0.33145171
2016-08-21/21:21:54.25           0.33127990
2016-08-21/21:21:54.28           0.33174498
2016-08-21/21:21:54.31           0.33181839
2016-08-21/21:21:54.34           0.33185041
2016-08-21/21:21:54.37           0.33164442
2016-08-21/21:21:54.40           0.33201738
2016-08-21/21:21:54.43           0.33205888
2016-08-21/21:21:54.46           0.33216038
2016-08-21/21:21:54.50           0.33191676
2016-08-21/21:21:54.53           0.33229369
2016-08-21/21:21:54.56           0.33232557
2016-08-21/21:21:54.59           0.33244171
2016-08-21/21:21:54.62           0.33229218
2016-08-21/21:21:54.65           0.33274928
2016-08-21/21:21:54.68           0.33283464
2016-08-21/21:21:54.71           0.33294785
2016-08-21/21:21:54.75           0.33268995
2016-08-21/21:21:54.78           0.33308165
2016-08-21/21:21:54.81           0.33318155
2016-08-21/21:21:54.84           0.33326079
2016-08-21/21:21:54.87           0.33300451
2016-08-21/21:21:54.90           0.33335221
2016-08-21/21:21:54.93           0.33341636
2016-08-21/21:21:54.96           0.33349438
2016-08-21/21:21:55.00           0.33331906
2016-08-21/21:21:55.03           0.33382975
2016-08-21/21:21:55.06           0.33396125
2016-08-21/21:21:55.09           0.33407804
2016-08-21/21:21:55.12           0.33385670
2016-08-21/21:21:55.15           0.33426267
2016-08-21/21:21:55.18           0.33430971
2016-08-21/21:21:55.21           0.33440160
2016-08-21/21:21:55.25           0.33414946
2016-08-21/21:21:55.28           0.33456988
2016-08-21/21:21:55.31           0.33467942
2016-08-21/21:21:55.34           0.33473059
2016-08-21/21:21:55.37           0.33451045
2016-08-21/21:21:55.40           0.33495288
2016-08-21/21:21:55.43           0.33507156
2016-08-21/21:21:55.46           0.33514467
2016-08-21/21:21:55.50           0.33490547
2016-08-21/21:21:55.53           0.33538561
2016-08-21/21:21:55.56           0.33545959
2016-08-21/21:21:55.59           0.33553409
2016-08-21/21:21:55.62           0.33531087
2016-08-21/21:21:55.65           0.33571838
2016-08-21/21:21:55.68           0.33582177
2016-08-21/21:21:55.71           0.33593723
2016-08-21/21:21:55.75           0.33568719
2016-08-21/21:21:55.78           0.33606803
2016-08-21/21:21:55.81           0.33614104
2016-08-21/21:21:55.84           0.33622378
2016-08-21/21:21:55.87           0.33600651
2016-08-21/21:21:55.90           0.33646126
2016-08-21/21:21:55.93           0.33656238
2016-08-21/21:21:55.96           0.33665119
2016-08-21/21:21:56.00           0.33644279
2016-08-21/21:21:56.03           0.33687104
2016-08-21/21:21:56.06           0.33695532
2016-08-21/21:21:56.09           0.33699661
2016-08-21/21:21:56.12           0.33676867
2016-08-21/21:21:56.15           0.33721028
2016-08-21/21:21:56.18           0.33725886
2016-08-21/21:21:56.21           0.33731379
2016-08-21/21:21:56.25           0.33705129
2016-08-21/21:21:56.28           0.33749380
2016-08-21/21:21:56.31           0.33760627
2016-08-21/21:21:56.34           0.33767006
2016-08-21/21:21:56.37           0.33743954
2016-08-21/21:21:56.40           0.33782615
2016-08-21/21:21:56.43           0.33787333
2016-08-21/21:21:56.46           0.33799308
2016-08-21/21:21:56.50           0.33778591
2016-08-21/21:21:56.53           0.33820271
2016-08-21/21:21:56.56           0.33823518
2016-08-21/21:21:56.59           0.33830674
2016-08-21/21:21:56.62           0.33801769
2016-08-21/21:21:56.65           0.33835905
2016-08-21/21:21:56.68           0.33843929
2016-08-21/21:21:56.71           0.33852296
2016-08-21/21:21:56.75           0.33830724
2016-08-21/21:21:56.78           0.33868653
2016-08-21/21:21:56.81           0.33873232
2016-08-21/21:21:56.84           0.33877558
2016-08-21/21:21:56.87           0.33851114
2016-08-21/21:21:56.90           0.33894664
2016-08-21/21:21:56.93           0.33907303
2016-08-21/21:21:56.96           0.33914823
2016-08-21/21:21:57.00           0.33887036
2016-08-21/21:21:57.03           0.33924207
2016-08-21/21:21:57.06           0.33922471
2016-08-21/21:21:57.09           0.33926598
2016-08-21/21:21:57.12           0.33901417
2016-08-21/21:21:57.15           0.33941157
2016-08-21/21:21:57.18           0.33943419
2016-08-21/21:21:57.21           0.33946246
2016-08-21/21:21:57.25           0.33922567
2016-08-21/21:21:57.28           0.33968362
2016-08-21/21:21:57.31           0.33978165
2016-08-21/21:21:57.34           0.33982408
2016-08-21/21:21:57.37           0.33956874
2016-08-21/21:21:57.40           0.33997578
2016-08-21/21:21:57.43           0.33999895
2016-08-21/21:21:57.46           0.33998232
2016-08-21/21:21:57.50           0.33967620
2016-08-21/21:21:57.53           0.34007413
2016-08-21/21:21:57.56           0.34011071
2016-08-21/21:21:57.59           0.34019311
2016-08-21/21:21:57.62           0.33996032
2016-08-21/21:21:57.65           0.34038526
2016-08-21/21:21:57.68           0.34044387
2016-08-21/21:21:57.71           0.34049068
2016-08-21/21:21:57.75           0.34024753
2016-08-21/21:21:57.78           0.34060956
2016-08-21/21:21:57.81           0.34060399
2016-08-21/21:21:57.84           0.34058666
2016-08-21/21:21:57.87           0.34028486
2016-08-21/21:21:57.90           0.34067742
2016-08-21/21:21:57.93           0.34075372
2016-08-21/21:21:57.96           0.34083897
2016-08-21/21:21:58.00           0.34057544
2016-08-21/21:21:58.03           0.34093031
2016-08-21/21:21:58.06           0.34094933
2016-08-21/21:21:58.09           0.34099636
2016-08-21/21:21:58.12           0.34072272
2016-08-21/21:21:58.15           0.34112414
2016-08-21/21:21:58.18           0.34119121
2016-08-21/21:21:58.21           0.34126171
2016-08-21/21:21:58.25           0.34102455
2016-08-21/21:21:58.28           0.34142248
2016-08-21/21:21:58.31           0.34142857
2016-08-21/21:21:58.34           0.34148306
2016-08-21/21:21:58.37           0.34118976
2016-08-21/21:21:58.40           0.34155018
2016-08-21/21:21:58.43           0.34160413
2016-08-21/21:21:58.46           0.34161725
2016-08-21/21:21:58.50           0.34129599
2016-08-21/21:21:58.53           0.34172385
2016-08-21/21:21:58.56           0.34184682
2016-08-21/21:21:58.59           0.34192002
2016-08-21/21:21:58.62           0.34162864
2016-08-21/21:21:58.65           0.34200877
2016-08-21/21:21:58.68           0.34208113
2016-08-21/21:21:58.71           0.34213493
2016-08-21/21:21:58.75           0.34181466
2016-08-21/21:21:58.78           0.34216294
2016-08-21/21:21:58.81           0.34219489
2016-08-21/21:21:58.84           0.34224685
2016-08-21/21:21:58.87           0.34198540
2016-08-21/21:21:58.90           0.34240904
2016-08-21/21:21:58.93           0.34252622
2016-08-21/21:21:58.96           0.34260604
2016-08-21/21:21:59.00           0.34235871
2016-08-21/21:21:59.03           0.34273704
2016-08-21/21:21:59.06           0.34274439
2016-08-21/21:21:59.09           0.34279397
2016-08-21/21:21:59.12           0.34254493
2016-08-21/21:21:59.15           0.34290424
2016-08-21/21:21:59.18           0.34291377
2016-08-21/21:21:59.21           0.34295414
2016-08-21/21:21:59.25           0.34270878
2016-08-21/21:21:59.28           0.34312100
2016-08-21/21:21:59.31           0.34313759
2016-08-21/21:21:59.34           0.34317611
2016-08-21/21:21:59.37           0.34288817
2016-08-21/21:21:59.40           0.34328652
2016-08-21/21:21:59.43           0.34337993
2016-08-21/21:21:59.46           0.34345769
2016-08-21/21:21:59.50           0.34315020
2016-08-21/21:21:59.53           0.34348857
2016-08-21/21:21:59.56           0.34346537
2016-08-21/21:21:59.59           0.34342022
2016-08-21/21:21:59.62           0.34306150
2016-08-21/21:21:59.65           0.34337561
2016-08-21/21:21:59.68           0.34336327
2016-08-21/21:21:59.71           0.34331980
2016-08-21/21:21:59.75           0.34294315
2016-08-21/21:21:59.78           0.34325360
2016-08-21/21:21:59.81           0.34324965
2016-08-21/21:21:59.84           0.34324669
2016-08-21/21:21:59.87           0.34293386
2016-08-21/21:21:59.90           0.34327952
2016-08-21/21:21:59.93           0.34326548
2016-08-21/21:21:59.96           0.34322420
2016-08-21/21:22:00.00           0.34285466
2016-08-21/21:22:00.03           0.34316967
2016-08-21/21:22:00.06           0.34311528
2016-08-21/21:22:00.09           0.34310633
2016-08-21/21:22:00.12           0.34279777
2016-08-21/21:22:00.15           0.34309680
2016-08-21/21:22:00.18           0.34307146
2016-08-21/21:22:00.21           0.34307447
2016-08-21/21:22:00.25           0.34271543
2016-08-21/21:22:00.28           0.34308895
2016-08-21/21:22:00.31           0.34311823
2016-08-21/21:22:00.34           0.34307318
2016-08-21/21:22:00.37           0.34273727
2016-08-21/21:22:00.40           0.34309354
2016-08-21/21:22:00.43           0.34307359
2016-08-21/21:22:00.46           0.34308120
2016-08-21/21:22:00.50           0.34274774
2016-08-21/21:22:00.53           0.34306403
2016-08-21/21:22:00.56           0.34314294
2016-08-21/21:22:00.59           0.34320029
2016-08-21/21:22:00.62           0.34291406
2016-08-21/21:22:00.65           0.34333055
2016-08-21/21:22:00.68           0.34341940
2016-08-21/21:22:00.71           0.34346532
2016-08-21/21:22:00.75           0.34316706
2016-08-21/21:22:00.78           0.34355708
2016-08-21/21:22:00.81           0.34365956
2016-08-21/21:22:00.84           0.34376773
2016-08-21/21:22:00.87           0.34349172
2016-08-21/21:22:00.90           0.34389232
2016-08-21/21:22:00.93           0.34395515
2016-08-21/21:22:00.96           0.34399624
2016-08-21/21:22:01.00           0.34370573
2016-08-21/21:22:01.03           0.34409662
2016-08-21/21:22:01.06           0.34412978
2016-08-21/21:22:01.09           0.34417024
2016-08-21/21:22:01.12           0.34393375
2016-08-21/21:22:01.15           0.34435793
2016-08-21/21:22:01.18           0.34443571
2016-08-21/21:22:01.21           0.34448961
2016-08-21/21:22:01.25           0.34422538
2016-08-21/21:22:01.28           0.34461366
2016-08-21/21:22:01.31           0.34464560
2016-08-21/21:22:01.34           0.34470463
2016-08-21/21:22:01.37           0.34439299
2016-08-21/21:22:01.40           0.34476066
2016-08-21/21:22:01.43           0.34481172
2016-08-21/21:22:01.46           0.34484753
2016-08-21/21:22:01.50           0.34455076
2016-08-21/21:22:01.53           0.34493313
2016-08-21/21:22:01.56           0.34499332
2016-08-21/21:22:01.59           0.34503410
2016-08-21/21:22:01.62           0.34474720
2016-08-21/21:22:01.65           0.34514296
2016-08-21/21:22:01.68           0.34518655
2016-08-21/21:22:01.71           0.34523714
2016-08-21/21:22:01.75           0.34495214
2016-08-21/21:22:01.78           0.34536313
2016-08-21/21:22:01.81           0.34544752
2016-08-21/21:22:01.84           0.34550685
2016-08-21/21:22:01.87           0.34519700
2016-08-21/21:22:01.90           0.34552535
2016-08-21/21:22:01.93           0.34557292
2016-08-21/21:22:01.96           0.34562443
2016-08-21/21:22:02.00           0.34536371
2016-08-21/21:22:02.03           0.34577718
2016-08-21/21:22:02.06           0.34584129
2016-08-21/21:22:02.09           0.34591377
2016-08-21/21:22:02.12           0.34567322
2016-08-21/21:22:02.15           0.34609430
2016-08-21/21:22:02.18           0.34613151
2016-08-21/21:22:02.21           0.34616705
2016-08-21/21:22:02.25           0.34587290
2016-08-21/21:22:02.28           0.34625814
2016-08-21/21:22:02.31           0.34630311
2016-08-21/21:22:02.34           0.34638579
2016-08-21/21:22:02.37           0.34611223
2016-08-21/21:22:02.40           0.34650434
2016-08-21/21:22:02.43           0.34659778
2016-08-21/21:22:02.46           0.34669509
2016-08-21/21:22:02.50           0.34641531
2016-08-21/21:22:02.53           0.34680189
2016-08-21/21:22:02.56           0.34687161
2016-08-21/21:22:02.59           0.34693126
2016-08-21/21:22:02.62           0.34666472
2016-08-21/21:22:02.65           0.34706040
2016-08-21/21:22:02.68           0.34712448
2016-08-21/21:22:02.71           0.34714873
2016-08-21/21:22:02.75           0.34684705
2016-08-21/21:22:02.78           0.34725589
2016-08-21/21:22:02.81           0.34729222
2016-08-21/21:22:02.84           0.34732616
2016-08-21/21:22:02.87           0.34705305
2016-08-21/21:22:02.90           0.34743775
2016-08-21/21:22:02.93           0.34748385
2016-08-21/21:22:02.96           0.34755914
2016-08-21/21:22:03.00           0.34729962
2016-08-21/21:22:03.03           0.34769282
2016-08-21/21:22:03.06           0.34775682
2016-08-21/21:22:03.09           0.34786721
2016-08-21/21:22:03.12           0.34759412
2016-08-21/21:22:03.15           0.34793982
2016-08-21/21:22:03.18           0.34794322
2016-08-21/21:22:03.21           0.34796129
2016-08-21/21:22:03.25           0.34767926
2016-08-21/21:22:03.28           0.34804753
2016-08-21/21:22:03.31           0.34807628
2016-08-21/21:22:03.34           0.34817153
2016-08-21/21:22:03.37           0.34793194
2016-08-21/21:22:03.40           0.34832000
2016-08-21/21:22:03.43           0.34835849
2016-08-21/21:22:03.46           0.34841390
2016-08-21/21:22:03.50           0.34813286
2016-08-21/21:22:03.53           0.34849639
2016-08-21/21:22:03.56           0.34851470
2016-08-21/21:22:03.59           0.34854276
2016-08-21/21:22:03.62           0.34823246
2016-08-21/21:22:03.65           0.34861086
2016-08-21/21:22:03.68           0.34867951
2016-08-21/21:22:03.71           0.34876691
2016-08-21/21:22:03.75           0.34850808
2016-08-21/21:22:03.78           0.34889482
2016-08-21/21:22:03.81           0.34895600
2016-08-21/21:22:03.84           0.34902196
2016-08-21/21:22:03.87           0.34873666
2016-08-21/21:22:03.90           0.34911673
2016-08-21/21:22:03.93           0.34914156
2016-08-21/21:22:03.96           0.34920035
2016-08-21/21:22:04.00           0.34892607
2016-08-21/21:22:04.03           0.34928262
2016-08-21/21:22:04.06           0.34930300
2016-08-21/21:22:04.09           0.34938990
2016-08-21/21:22:04.12           0.34909073
2016-08-21/21:22:04.15           0.34941829
2016-08-21/21:22:04.18           0.34947259
2016-08-21/21:22:04.21           0.34953543
2016-08-21/21:22:04.25           0.34925295
2016-08-21/21:22:04.28           0.34964489
2016-08-21/21:22:04.31           0.34969847
2016-08-21/21:22:04.34           0.34976175
2016-08-21/21:22:04.37           0.34948161
2016-08-21/21:22:04.40           0.34986243
2016-08-21/21:22:04.43           0.34990591
2016-08-21/21:22:04.46           0.34996483
2016-08-21/21:22:04.50           0.34963211
2016-08-21/21:22:04.53           0.34996933
2016-08-21/21:22:04.56           0.35002902
2016-08-21/21:22:04.59           0.35010798
2016-08-21/21:22:04.62           0.34980859
2016-08-21/21:22:04.65           0.35020874
2016-08-21/21:22:04.68           0.35027731
2016-08-21/21:22:04.71           0.35033386
2016-08-21/21:22:04.75           0.35005796
2016-08-21/21:22:04.78           0.35043813
2016-08-21/21:22:04.81           0.35047295
2016-08-21/21:22:04.84           0.35049412
2016-08-21/21:22:04.87           0.35018937
2016-08-21/21:22:04.90           0.35059387
2016-08-21/21:22:04.93           0.35064384
2016-08-21/21:22:04.96           0.35067905
2016-08-21/21:22:05.00           0.35040496
2016-08-21/21:22:05.03           0.35080711
2016-08-21/21:22:05.06           0.35086309
2016-08-21/21:22:05.09           0.35093146
2016-08-21/21:22:05.12           0.35063719
2016-08-21/21:22:05.15           0.35101300
2016-08-21/21:22:05.18           0.35109120
2016-08-21/21:22:05.21           0.35115491
2016-08-21/21:22:05.25           0.35085957
2016-08-21/21:22:05.28           0.35129303
2016-08-21/21:22:05.31           0.35138130
2016-08-21/21:22:05.34           0.35142416
2016-08-21/21:22:05.37           0.35113294
2016-08-21/21:22:05.40           0.35151784
2016-08-21/21:22:05.43           0.35154919
2016-08-21/21:22:05.46           0.35158739
2016-08-21/21:22:05.50           0.35128056
2016-08-21/21:22:05.53           0.35169693
2016-08-21/21:22:05.56           0.35176983
2016-08-21/21:22:05.59           0.35179826
2016-08-21/21:22:05.62           0.35151364
2016-08-21/21:22:05.65           0.35191274
2016-08-21/21:22:05.68           0.35197076
2016-08-21/21:22:05.71           0.35201313
2016-08-21/21:22:05.75           0.35169417
2016-08-21/21:22:05.78           0.35206717
2016-08-21/21:22:05.81           0.35208489
2016-08-21/21:22:05.84           0.35210964
2016-08-21/21:22:05.87           0.35183341
2016-08-21/21:22:05.90           0.35223396
2016-08-21/21:22:05.93           0.35227815
2016-08-21/21:22:05.96           0.35232393
2016-08-21/21:22:06.00           0.35202933
2016-08-21/21:22:06.03           0.35243106
2016-08-21/21:22:06.06           0.35245138
2016-08-21/21:22:06.09           0.35248152
2016-08-21/21:22:06.12           0.35217667
2016-08-21/21:22:06.15           0.35252629
2016-08-21/21:22:06.18           0.35254484
2016-08-21/21:22:06.21           0.35258466
2016-08-21/21:22:06.25           0.35229679
2016-08-21/21:22:06.28           0.35269016
2016-08-21/21:22:06.31           0.35269970
2016-08-21/21:22:06.34           0.35270806
2016-08-21/21:22:06.37           0.35240970
2016-08-21/21:22:06.40           0.35279751
2016-08-21/21:22:06.43           0.35282931
2016-08-21/21:22:06.46           0.35286820
2016-08-21/21:22:06.50           0.35257619
2016-08-21/21:22:06.53           0.35298071
2016-08-21/21:22:06.56           0.35304694
2016-08-21/21:22:06.59           0.35307203
2016-08-21/21:22:06.62           0.35278684
2016-08-21/21:22:06.65           0.35317039
2016-08-21/21:22:06.68           0.35318137
2016-08-21/21:22:06.71           0.35321125
2016-08-21/21:22:06.75           0.35290240
2016-08-21/21:22:06.78           0.35329057
2016-08-21/21:22:06.81           0.35332336
2016-08-21/21:22:06.84           0.35335154
2016-08-21/21:22:06.87           0.35304057
2016-08-21/21:22:06.90           0.35341902
2016-08-21/21:22:06.93           0.35349009
2016-08-21/21:22:06.96           0.35354789
2016-08-21/21:22:07.00           0.35322366
2016-08-21/21:22:07.03           0.35358803
2016-08-21/21:22:07.06           0.35360380
2016-08-21/21:22:07.09           0.35363598
2016-08-21/21:22:07.12           0.35333051
2016-08-21/21:22:07.15           0.35370755
2016-08-21/21:22:07.18           0.35373897
2016-08-21/21:22:07.21           0.35377234
2016-08-21/21:22:07.25           0.35347893
2016-08-21/21:22:07.28           0.35385679
2016-08-21/21:22:07.31           0.35389258
2016-08-21/21:22:07.34           0.35392416
2016-08-21/21:22:07.37           0.35362971
2016-08-21/21:22:07.40           0.35402053
2016-08-21/21:22:07.43           0.35407687
2016-08-21/21:22:07.46           0.35412570
2016-08-21/21:22:07.50           0.35381565
2016-08-21/21:22:07.53           0.35419874
2016-08-21/21:22:07.56           0.35424746
2016-08-21/21:22:07.59           0.35431003
2016-08-21/21:22:07.62           0.35399585
2016-08-21/21:22:07.65           0.35434753
2016-08-21/21:22:07.68           0.35439373
2016-08-21/21:22:07.71           0.35444126
2016-08-21/21:22:07.75           0.35410987
2016-08-21/21:22:07.78           0.35449473
2016-08-21/21:22:07.81           0.35455929
2016-08-21/21:22:07.84           0.35462334
2016-08-21/21:22:07.87           0.35433383
2016-08-21/21:22:07.90           0.35473578
2016-08-21/21:22:07.93           0.35477281
2016-08-21/21:22:07.96           0.35479770
2016-08-21/21:22:08.00           0.35447777
2016-08-21/21:22:08.03           0.35483943
2016-08-21/21:22:08.06           0.35488897
2016-08-21/21:22:08.09           0.35493766
2016-08-21/21:22:08.12           0.35462158
2016-08-21/21:22:08.15           0.35501637
2016-08-21/21:22:08.18           0.35508996
2016-08-21/21:22:08.21           0.35514886
2016-08-21/21:22:08.25           0.35485044
2016-08-21/21:22:08.28           0.35522091
2016-08-21/21:22:08.31           0.35524711
2016-08-21/21:22:08.34           0.35528941
2016-08-21/21:22:08.37           0.35497892
2016-08-21/21:22:08.40           0.35536123
2016-08-21/21:22:08.43           0.35540019
2016-08-21/21:22:08.46           0.35542507
2016-08-21/21:22:08.50           0.35512544
2016-08-21/21:22:08.53           0.35553544
2016-08-21/21:22:08.56           0.35559036
2016-08-21/21:22:08.59           0.35563956
2016-08-21/21:22:08.62           0.35533929
2016-08-21/21:22:08.65           0.35571851
2016-08-21/21:22:08.68           0.35576469
2016-08-21/21:22:08.71           0.35581004
2016-08-21/21:22:08.75           0.35549419
2016-08-21/21:22:08.78           0.35586367
2016-08-21/21:22:08.81           0.35591287
2016-08-21/21:22:08.84           0.35595745
2016-08-21/21:22:08.87           0.35563461
2016-08-21/21:22:08.90           0.35600458
2016-08-21/21:22:08.93           0.35602441
2016-08-21/21:22:08.96           0.35604942
2016-08-21/21:22:09.00           0.35573210
2016-08-21/21:22:09.03           0.35610847
2016-08-21/21:22:09.06           0.35614307
2016-08-21/21:22:09.09           0.35616237
2016-08-21/21:22:09.12           0.35586005
2016-08-21/21:22:09.15           0.35626966
2016-08-21/21:22:09.18           0.35631521
2016-08-21/21:22:09.21           0.35634906
2016-08-21/21:22:09.25           0.35601513
2016-08-21/21:22:09.28           0.35637574
2016-08-21/21:22:09.31           0.35641241
2016-08-21/21:22:09.34           0.35643946
2016-08-21/21:22:09.37           0.35611910
2016-08-21/21:22:09.40           0.35649842
2016-08-21/21:22:09.43           0.35652699
2016-08-21/21:22:09.46           0.35656945
2016-08-21/21:22:09.50           0.35621965
2016-08-21/21:22:09.53           0.35652259
2016-08-21/21:22:09.56           0.35648188
2016-08-21/21:22:09.59           0.35642686
2016-08-21/21:22:09.62           0.35600801
2016-08-21/21:22:09.65           0.35632164
2016-08-21/21:22:09.68           0.35628964
2016-08-21/21:22:09.71           0.35622521
2016-08-21/21:22:09.75           0.35583437
2016-08-21/21:22:09.78           0.35613234
2016-08-21/21:22:09.81           0.35607849
2016-08-21/21:22:09.84           0.35602169
2016-08-21/21:22:09.87           0.35562597
2016-08-21/21:22:09.90           0.35592064
2016-08-21/21:22:09.93           0.35587307
2016-08-21/21:22:09.96           0.35582365
2016-08-21/21:22:10.00           0.35542968
2016-08-21/21:22:10.03           0.35572612
2016-08-21/21:22:10.06           0.35567596
2016-08-21/21:22:10.09           0.35562531
2016-08-21/21:22:10.12           0.35521885
2016-08-21/21:22:10.15           0.35552682
2016-08-21/21:22:10.18           0.35548824
2016-08-21/21:22:10.21           0.35542240
2016-08-21/21:22:10.25           0.35502356
2016-08-21/21:22:10.28           0.35530494
2016-08-21/21:22:10.31           0.35523160
2016-08-21/21:22:10.34           0.35516935
2016-08-21/21:22:10.37           0.35477852
2016-08-21/21:22:10.40           0.35507878
2016-08-21/21:22:10.43           0.35503914
2016-08-21/21:22:10.46           0.35498789
2016-08-21/21:22:10.50           0.35458994
2016-08-21/21:22:10.53           0.35491889
2016-08-21/21:22:10.56           0.35491985
2016-08-21/21:22:10.59           0.35493807
2016-08-21/21:22:10.62           0.35461427
2016-08-21/21:22:10.65           0.35494963
2016-08-21/21:22:10.68           0.35496246
2016-08-21/21:22:10.71           0.35500539
2016-08-21/21:22:10.75           0.35468783
2016-08-21/21:22:10.78           0.35503899
2016-08-21/21:22:10.81           0.35506136
2016-08-21/21:22:10.84           0.35509173
2016-08-21/21:22:10.87           0.35475686
2016-08-21/21:22:10.90           0.35512230
2016-08-21/21:22:10.93           0.35514756
2016-08-21/21:22:10.96           0.35515427
2016-08-21/21:22:11.00           0.35481403
2016-08-21/21:22:11.03           0.35517554
2016-08-21/21:22:11.06           0.35519208
2016-08-21/21:22:11.09           0.35520140
2016-08-21/21:22:11.12           0.35488054
2016-08-21/21:22:11.15           0.35522609
2016-08-21/21:22:11.18           0.35523054
2016-08-21/21:22:11.21           0.35523997
2016-08-21/21:22:11.25           0.35490045
2016-08-21/21:22:11.28           0.35526545
2016-08-21/21:22:11.31           0.35528241
2016-08-21/21:22:11.34           0.35528770
2016-08-21/21:22:11.37           0.35494817
2016-08-21/21:22:11.40           0.35531862
2016-08-21/21:22:11.43           0.35534214
2016-08-21/21:22:11.46           0.35534479
2016-08-21/21:22:11.50           0.35500125
2016-08-21/21:22:11.53           0.35533850
2016-08-21/21:22:11.56           0.35534011
2016-08-21/21:22:11.59           0.35535187
2016-08-21/21:22:11.62           0.35501840
2016-08-21/21:22:11.65           0.35536666
2016-08-21/21:22:11.68           0.35538125
2016-08-21/21:22:11.71           0.35540415
2016-08-21/21:22:11.75           0.35508572
2016-08-21/21:22:11.78           0.35545146
2016-08-21/21:22:11.81           0.35547055
2016-08-21/21:22:11.84           0.35548903
2016-08-21/21:22:11.87           0.35514792
2016-08-21/21:22:11.90           0.35550133
2016-08-21/21:22:11.93           0.35550454
2016-08-21/21:22:11.96           0.35549437
2016-08-21/21:22:12.00           0.35516363
2016-08-21/21:22:12.03           0.35553398
2016-08-21/21:22:12.06           0.35553264
2016-08-21/21:22:12.09           0.35555643
2016-08-21/21:22:12.12           0.35525213
2016-08-21/21:22:12.15           0.35561029
2016-08-21/21:22:12.18           0.35561795
2016-08-21/21:22:12.21           0.35563317
2016-08-21/21:22:12.25           0.35530951
2016-08-21/21:22:12.28           0.35566237
2016-08-21/21:22:12.31           0.35567946
2016-08-21/21:22:12.34           0.35571647
2016-08-21/21:22:12.37           0.35539857
2016-08-21/21:22:12.40           0.35576505
2016-08-21/21:22:12.43           0.35578458
2016-08-21/21:22:12.46           0.35579530
2016-08-21/21:22:12.50           0.35546908
2016-08-21/21:22:12.53           0.35582607
2016-08-21/21:22:12.56           0.35584012
2016-08-21/21:22:12.59           0.35587297
2016-08-21/21:22:12.62           0.35555833
2016-08-21/21:22:12.65           0.35593063
2016-08-21/21:22:12.68           0.35595595
2016-08-21/21:22:12.71           0.35597986
2016-08-21/21:22:12.75           0.35566615
2016-08-21/21:22:12.78           0.35603022
2016-08-21/21:22:12.81           0.35604369
2016-08-21/21:22:12.84           0.35605894
2016-08-21/21:22:12.87           0.35573174
2016-08-21/21:22:12.90           0.35609525
2016-08-21/21:22:12.93           0.35610529
2016-08-21/21:22:12.96           0.35613200
2016-08-21/21:22:13.00           0.35581381
2016-08-21/21:22:13.03           0.35617025
2016-08-21/21:22:13.06           0.35619241
2016-08-21/21:22:13.09           0.35620404
2016-08-21/21:22:13.12           0.35587084
2016-08-21/21:22:13.15           0.35625056
2016-08-21/21:22:13.18           0.35627571
2016-08-21/21:22:13.21           0.35629626
2016-08-21/21:22:13.25           0.35596365
2016-08-21/21:22:13.28           0.35632759
2016-08-21/21:22:13.31           0.35635472
2016-08-21/21:22:13.34           0.35637024
2016-08-21/21:22:13.37           0.35605089
2016-08-21/21:22:13.40           0.35641374
2016-08-21/21:22:13.43           0.35642385
2016-08-21/21:22:13.46           0.35644737
2016-08-21/21:22:13.50           0.35611664
2016-08-21/21:22:13.53           0.35647524
2016-08-21/21:22:13.56           0.35649096
2016-08-21/21:22:13.59           0.35651260
2016-08-21/21:22:13.62           0.35620143
2016-08-21/21:22:13.65           0.35656982
2016-08-21/21:22:13.68           0.35657791
2016-08-21/21:22:13.71           0.35659660
2016-08-21/21:22:13.75           0.35627374
2016-08-21/21:22:13.78           0.35661982
2016-08-21/21:22:13.81           0.35662002
2016-08-21/21:22:13.84           0.35663688
2016-08-21/21:22:13.87           0.35631090
2016-08-21/21:22:13.90           0.35666907
2016-08-21/21:22:13.93           0.35668332
2016-08-21/21:22:13.96           0.35670142
2016-08-21/21:22:14.00           0.35637707
2016-08-21/21:22:14.03           0.35674738
2016-08-21/21:22:14.06           0.35675761
2016-08-21/21:22:14.09           0.35676145
2016-08-21/21:22:14.12           0.35642537
2016-08-21/21:22:14.15           0.35677839
2016-08-21/21:22:14.18           0.35678640
2016-08-21/21:22:14.21           0.35680588
2016-08-21/21:22:14.25           0.35647020
2016-08-21/21:22:14.28           0.35680940
2016-08-21/21:22:14.31           0.35682138
2016-08-21/21:22:14.34           0.35683732
2016-08-21/21:22:14.37           0.35650059
2016-08-21/21:22:14.40           0.35684618
2016-08-21/21:22:14.43           0.35685243
2016-08-21/21:22:14.46           0.35687398
2016-08-21/21:22:14.50           0.35654191
2016-08-21/21:22:14.53           0.35689498
2016-08-21/21:22:14.56           0.35691293
2016-08-21/21:22:14.59           0.35693625
2016-08-21/21:22:14.62           0.35659938
2016-08-21/21:22:14.65           0.35694770
2016-08-21/21:22:14.68           0.35694012
2016-08-21/21:22:14.71           0.35693496
2016-08-21/21:22:14.75           0.35659601
2016-08-21/21:22:14.78           0.35694829
2016-08-21/21:22:14.81           0.35695172
2016-08-21/21:22:14.84           0.35696039
2016-08-21/21:22:14.87           0.35662242
2016-08-21/21:22:14.90           0.35697290
2016-08-21/21:22:14.93           0.35698122
2016-08-21/21:22:14.96           0.35699826
2016-08-21/21:22:15.00           0.35665309
2016-08-21/21:22:15.03           0.35700762
2016-08-21/21:22:15.06           0.35702318
2016-08-21/21:22:15.09           0.35701987
2016-08-21/21:22:15.12           0.35667891
2016-08-21/21:22:15.15           0.35702702
2016-08-21/21:22:15.18           0.35704045
2016-08-21/21:22:15.21           0.35706045
2016-08-21/21:22:15.25           0.35671464
2016-08-21/21:22:15.28           0.35705207
2016-08-21/21:22:15.31           0.35706994
2016-08-21/21:22:15.34           0.35707794
2016-08-21/21:22:15.37           0.35672490
2016-08-21/21:22:15.40           0.35709032
2016-08-21/21:22:15.43           0.35709870
2016-08-21/21:22:15.46           0.35709959
2016-08-21/21:22:15.50           0.35675895
2016-08-21/21:22:15.53           0.35710709
2016-08-21/21:22:15.56           0.35711120
2016-08-21/21:22:15.59           0.35711346
2016-08-21/21:22:15.62           0.35677915
2016-08-21/21:22:15.65           0.35714968
2016-08-21/21:22:15.68           0.35714550
2016-08-21/21:22:15.71           0.35714029
2016-08-21/21:22:15.75           0.35680623
2016-08-21/21:22:15.78           0.35715247
2016-08-21/21:22:15.81           0.35715097
2016-08-21/21:22:15.84           0.35715003
2016-08-21/21:22:15.87           0.35679850
2016-08-21/21:22:15.90           0.35713776
2016-08-21/21:22:15.93           0.35714066
2016-08-21/21:22:15.96           0.35713663
2016-08-21/21:22:16.00           0.35678988
2016-08-21/21:22:16.03           0.35713102
2016-08-21/21:22:16.06           0.35712785
2016-08-21/21:22:16.09           0.35712826
2016-08-21/21:22:16.12           0.35678395
2016-08-21/21:22:16.15           0.35713635
2016-08-21/21:22:16.18           0.35712571
2016-08-21/21:22:16.21           0.35712297
2016-08-21/21:22:16.25           0.35678260
2016-08-21/21:22:16.28           0.35712998
2016-08-21/21:22:16.31           0.35712956
2016-08-21/21:22:16.34           0.35713068
2016-08-21/21:22:16.37           0.35677968
2016-08-21/21:22:16.40           0.35712587
2016-08-21/21:22:16.43           0.35712242
2016-08-21/21:22:16.46           0.35711244
2016-08-21/21:22:16.50           0.35676908
2016-08-21/21:22:16.53           0.35711800
2016-08-21/21:22:16.56           0.35711821
2016-08-21/21:22:16.59           0.35712026
2016-08-21/21:22:16.62           0.35678098
2016-08-21/21:22:16.65           0.35712397
2016-08-21/21:22:16.68           0.35711588
2016-08-21/21:22:16.71           0.35710987
2016-08-21/21:22:16.75           0.35675684
2016-08-21/21:22:16.78           0.35711202
2016-08-21/21:22:16.81           0.35712065
2016-08-21/21:22:16.84           0.35710507
2016-08-21/21:22:16.87           0.35675918
2016-08-21/21:22:16.90           0.35710663
2016-08-21/21:22:16.93           0.35709858
2016-08-21/21:22:16.96           0.35710384
2016-08-21/21:22:17.00           0.35675096
2016-08-21/21:22:17.03           0.35709371
2016-08-21/21:22:17.06           0.35708867
2016-08-21/21:22:17.09           0.35709542
2016-08-21/21:22:17.12           0.35675682
2016-08-21/21:22:17.15           0.35710023
2016-08-21/21:22:17.18           0.35711208
2016-08-21/21:22:17.21           0.35712327
2016-08-21/21:22:17.25           0.35679745
2016-08-21/21:22:17.28           0.35715298
2016-08-21/21:22:17.31           0.35715121
2016-08-21/21:22:17.34           0.35715450
2016-08-21/21:22:17.37           0.35681582
2016-08-21/21:22:17.40           0.35717871
2016-08-21/21:22:17.43           0.35717359
2016-08-21/21:22:17.46           0.35716390
2016-08-21/21:22:17.50           0.35683834
2016-08-21/21:22:17.53           0.35720163
2016-08-21/21:22:17.56           0.35719895
2016-08-21/21:22:17.59           0.35721018
2016-08-21/21:22:17.62           0.35687032
2016-08-21/21:22:17.65           0.35722104
2016-08-21/21:22:17.68           0.35723000
2016-08-21/21:22:17.71           0.35722442
2016-08-21/21:22:17.75           0.35688079
2016-08-21/21:22:17.78           0.35722927
2016-08-21/21:22:17.81           0.35722693
2016-08-21/21:22:17.84           0.35723474
2016-08-21/21:22:17.87           0.35690145
2016-08-21/21:22:17.90           0.35724737
2016-08-21/21:22:17.93           0.35725045
2016-08-21/21:22:17.96           0.35726025
2016-08-21/21:22:18.00           0.35692697
2016-08-21/21:22:18.03           0.35727916
2016-08-21/21:22:18.06           0.35728583
2016-08-21/21:22:18.09           0.35728690
2016-08-21/21:22:18.12           0.35694347
2016-08-21/21:22:18.15           0.35730273
2016-08-21/21:22:18.18           0.35730692
2016-08-21/21:22:18.21           0.35731465
2016-08-21/21:22:18.25           0.35696541
2016-08-21/21:22:18.28           0.35730391
2016-08-21/21:22:18.31           0.35730937
2016-08-21/21:22:18.34           0.35731676
2016-08-21/21:22:18.37           0.35696555
2016-08-21/21:22:18.40           0.35730068
2016-08-21/21:22:18.43           0.35729408
2016-08-21/21:22:18.46           0.35728875
2016-08-21/21:22:18.50           0.35692805
2016-08-21/21:22:18.53           0.35727938
2016-08-21/21:22:18.56           0.35728646
2016-08-21/21:22:18.59           0.35727579
2016-08-21/21:22:18.62           0.35693214
2016-08-21/21:22:18.65           0.35727880
2016-08-21/21:22:18.68           0.35727127
2016-08-21/21:22:18.71           0.35726078
2016-08-21/21:22:18.75           0.35690853
2016-08-21/21:22:18.78           0.35726449
2016-08-21/21:22:18.81           0.35725896
2016-08-21/21:22:18.84           0.35722856
2016-08-21/21:22:18.87           0.35687286
2016-08-21/21:22:18.90           0.35721321
2016-08-21/21:22:18.93           0.35720650
2016-08-21/21:22:18.96           0.35719919
2016-08-21/21:22:19.00           0.35682858
2016-08-21/21:22:19.03           0.35714914
2016-08-21/21:22:19.06           0.35713897
2016-08-21/21:22:19.09           0.35714164
2016-08-21/21:22:19.12           0.35679113
2016-08-21/21:22:19.15           0.35712778
2016-08-21/21:22:19.18           0.35712707
2016-08-21/21:22:19.21           0.35712552
2016-08-21/21:22:19.25           0.35676473
2016-08-21/21:22:19.28           0.35710535
2016-08-21/21:22:19.31           0.35710979
2016-08-21/21:22:19.34           0.35709309
2016-08-21/21:22:19.37           0.35672503
2016-08-21/21:22:19.40           0.35706454
2016-08-21/21:22:19.43           0.35705443
2016-08-21/21:22:19.46           0.35704483
2016-08-21/21:22:19.50           0.35666233
2016-08-21/21:22:19.53           0.35693481
2016-08-21/21:22:19.56           0.35685101
2016-08-21/21:22:19.59           0.35676306
2016-08-21/21:22:19.62           0.35633124
2016-08-21/21:22:19.65           0.35659036
2016-08-21/21:22:19.68           0.35650349
2016-08-21/21:22:19.71           0.35641227
2016-08-21/21:22:19.75           0.35595818
2016-08-21/21:22:19.78           0.35621536
2016-08-21/21:22:19.81           0.35614228
2016-08-21/21:22:19.84           0.35605577
2016-08-21/21:22:19.87           0.35561372
2016-08-21/21:22:19.90           0.35585949
2016-08-21/21:22:19.93           0.35577139
2016-08-21/21:22:19.96           0.35567495
2016-08-21/21:22:20.00           0.35523143
2016-08-21/21:22:20.03           0.35548914
2016-08-21/21:22:20.06           0.35539189
2016-08-21/21:22:20.09           0.35530279
2016-08-21/21:22:20.12           0.35487834
2016-08-21/21:22:20.15           0.35512017
2016-08-21/21:22:20.18           0.35502045
2016-08-21/21:22:20.21           0.35494023
2016-08-21/21:22:20.25           0.35451946
2016-08-21/21:22:20.28           0.35477448
2016-08-21/21:22:20.31           0.35467520
2016-08-21/21:22:20.34           0.35457930
2016-08-21/21:22:20.37           0.35414338
2016-08-21/21:22:20.40           0.35439563
2016-08-21/21:22:20.43           0.35430411
2016-08-21/21:22:20.46           0.35420898
2016-08-21/21:22:20.50           0.35378480
2016-08-21/21:22:20.53           0.35409137
2016-08-21/21:22:20.56           0.35407101
2016-08-21/21:22:20.59           0.35404947
2016-08-21/21:22:20.62           0.35369269
2016-08-21/21:22:20.65           0.35400702
2016-08-21/21:22:20.68           0.35398041
2016-08-21/21:22:20.71           0.35395917
2016-08-21/21:22:20.75           0.35359080
2016-08-21/21:22:20.78           0.35393057
2016-08-21/21:22:20.81           0.35392614
2016-08-21/21:22:20.84           0.35389764
2016-08-21/21:22:20.87           0.35354689
2016-08-21/21:22:20.90           0.35387150
2016-08-21/21:22:20.93           0.35383904
2016-08-21/21:22:20.96           0.35382241
2016-08-21/21:22:21.00           0.35346895
2016-08-21/21:22:21.03           0.35379349
2016-08-21/21:22:21.06           0.35376249
2016-08-21/21:22:21.09           0.35375097
2016-08-21/21:22:21.12           0.35338224
2016-08-21/21:22:21.15           0.35370067
2016-08-21/21:22:21.18           0.35370773
2016-08-21/21:22:21.21           0.35369106
2016-08-21/21:22:21.25           0.35332908
2016-08-21/21:22:21.28           0.35367417
2016-08-21/21:22:21.31           0.35366252
2016-08-21/21:22:21.34           0.35364383
2016-08-21/21:22:21.37           0.35326354
2016-08-21/21:22:21.40           0.35356290
2016-08-21/21:22:21.43           0.35355232
2016-08-21/21:22:21.46           0.35354870
2016-08-21/21:22:21.50           0.35318825
2016-08-21/21:22:21.53           0.35351864
2016-08-21/21:22:21.56           0.35349790
2016-08-21/21:22:21.59           0.35347100
2016-08-21/21:22:21.62           0.35310449
2016-08-21/21:22:21.65           0.35342423
2016-08-21/21:22:21.68           0.35341931
2016-08-21/21:22:21.71           0.35339797
2016-08-21/21:22:21.75           0.35304344
2016-08-21/21:22:21.78           0.35339079
2016-08-21/21:22:21.81           0.35338238
2016-08-21/21:22:21.84           0.35335913
2016-08-21/21:22:21.87           0.35299070
2016-08-21/21:22:21.90           0.35330004
2016-08-21/21:22:21.93           0.35327820
2016-08-21/21:22:21.96           0.35326848
2016-08-21/21:22:22.00           0.35291357
2016-08-21/21:22:22.03           0.35325338
2016-08-21/21:22:22.06           0.35323564
2016-08-21/21:22:22.09           0.35321722
2016-08-21/21:22:22.12           0.35286163
2016-08-21/21:22:22.15           0.35320338
2016-08-21/21:22:22.18           0.35317541
2016-08-21/21:22:22.21           0.35312831
2016-08-21/21:22:22.25           0.35276609
2016-08-21/21:22:22.28           0.35309749
2016-08-21/21:22:22.31           0.35308884
2016-08-21/21:22:22.34           0.35306784
2016-08-21/21:22:22.37           0.35271190
2016-08-21/21:22:22.40           0.35304703
2016-08-21/21:22:22.43           0.35302252
2016-08-21/21:22:22.46           0.35299218
2016-08-21/21:22:22.50           0.35263763
2016-08-21/21:22:22.53           0.35296245
2016-08-21/21:22:22.56           0.35293380
2016-08-21/21:22:22.59           0.35290902
2016-08-21/21:22:22.62           0.35254414
2016-08-21/21:22:22.65           0.35286991
2016-08-21/21:22:22.68           0.35284473
2016-08-21/21:22:22.71           0.35281358
2016-08-21/21:22:22.75           0.35245539
2016-08-21/21:22:22.78           0.35276574
2016-08-21/21:22:22.81           0.35273115
2016-08-21/21:22:22.84           0.35271783
2016-08-21/21:22:22.87           0.35235242
2016-08-21/21:22:22.90           0.35265538
2016-08-21/21:22:22.93           0.35262422
2016-08-21/21:22:22.96           0.35258540
2016-08-21/21:22:23.00           0.35222273
2016-08-21/21:22:23.03           0.35256518
2016-08-21/21:22:23.06           0.35254300
2016-08-21/21:22:23.09           0.35250490
2016-08-21/21:22:23.12           0.35213044
2016-08-21/21:22:23.15           0.35243506
2016-08-21/21:22:23.18           0.35237734
2016-08-21/21:22:23.21           0.35234268
2016-08-21/21:22:23.25           0.35196811
2016-08-21/21:22:23.28           0.35227325
2016-08-21/21:22:23.31           0.35226500
2016-08-21/21:22:23.34           0.35223700
2016-08-21/21:22:23.37           0.35187612
2016-08-21/21:22:23.40           0.35221513
2016-08-21/21:22:23.43           0.35218616
2016-08-21/21:22:23.46           0.35215365
2016-08-21/21:22:23.50           0.35178905
2016-08-21/21:22:23.53           0.35211149
2016-08-21/21:22:23.56           0.35209730
2016-08-21/21:22:23.59           0.35206886
2016-08-21/21:22:23.62           0.35168572
2016-08-21/21:22:23.65           0.35199025
2016-08-21/21:22:23.68           0.35193633
2016-08-21/21:22:23.71           0.35189549
2016-08-21/21:22:23.75           0.35152693
2016-08-21/21:22:23.78           0.35181486
2016-08-21/21:22:23.81           0.35177340
2016-08-21/21:22:23.84           0.35174653
2016-08-21/21:22:23.87           0.35137375
2016-08-21/21:22:23.90           0.35169737
2016-08-21/21:22:23.93           0.35168624
2016-08-21/21:22:23.96           0.35167299
2016-08-21/21:22:24.00           0.35130281
2016-08-21/21:22:24.03           0.35159598
2016-08-21/21:22:24.06           0.35157450
2016-08-21/21:22:24.09           0.35156101
2016-08-21/21:22:24.12           0.35117632
2016-08-21/21:22:24.15           0.35145218
2016-08-21/21:22:24.18           0.35142211
2016-08-21/21:22:24.21           0.35142167
2016-08-21/21:22:24.25           0.35106919
2016-08-21/21:22:24.28           0.35141237
2016-08-21/21:22:24.31           0.35139743
2016-08-21/21:22:24.34           0.35136360
2016-08-21/21:22:24.37           0.35099540
2016-08-21/21:22:24.40           0.35129880
2016-08-21/21:22:24.43           0.35126897
2016-08-21/21:22:24.46           0.35124068
2016-08-21/21:22:24.50           0.35086042
2016-08-21/21:22:24.53           0.35114153
2016-08-21/21:22:24.56           0.35108859
2016-08-21/21:22:24.59           0.35103115
2016-08-21/21:22:24.62           0.35064044
2016-08-21/21:22:24.65           0.35096734
2016-08-21/21:22:24.68           0.35095780
2016-08-21/21:22:24.71           0.35095131
2016-08-21/21:22:24.75           0.35058091
2016-08-21/21:22:24.78           0.35085670
2016-08-21/21:22:24.81           0.35079908
2016-08-21/21:22:24.84           0.35075666
2016-08-21/21:22:24.87           0.35038162
2016-08-21/21:22:24.90           0.35069836
2016-08-21/21:22:24.93           0.35067513
2016-08-21/21:22:24.96           0.35063200
2016-08-21/21:22:25.00           0.35025029
2016-08-21/21:22:25.03           0.35055784
2016-08-21/21:22:25.06           0.35052419
2016-08-21/21:22:25.09           0.35047912
2016-08-21/21:22:25.12           0.35008847
2016-08-21/21:22:25.15           0.35039596
2016-08-21/21:22:25.18           0.35037203
2016-08-21/21:22:25.21           0.35031128
2016-08-21/21:22:25.25           0.34992388
2016-08-21/21:22:25.28           0.35024168
2016-08-21/21:22:25.31           0.35019812
2016-08-21/21:22:25.34           0.35015737
2016-08-21/21:22:25.37           0.34976527
2016-08-21/21:22:25.40           0.35004331
2016-08-21/21:22:25.43           0.34999732
2016-08-21/21:22:25.46           0.34998061
2016-08-21/21:22:25.50           0.34963867
2016-08-21/21:22:25.53           0.34993833
2016-08-21/21:22:25.56           0.34989210
2016-08-21/21:22:25.59           0.34987617
2016-08-21/21:22:25.62           0.34950789
2016-08-21/21:22:25.65           0.34980809
2016-08-21/21:22:25.68           0.34978043
2016-08-21/21:22:25.71           0.34972611
2016-08-21/21:22:25.75           0.34933891
2016-08-21/21:22:25.78           0.34964485
2016-08-21/21:22:25.81           0.34960737
2016-08-21/21:22:25.84           0.34957316
2016-08-21/21:22:25.87           0.34918640
2016-08-21/21:22:25.90           0.34950295
2016-08-21/21:22:25.93           0.34948466
2016-08-21/21:22:25.96           0.34941777
2016-08-21/21:22:26.00           0.34898959
2016-08-21/21:22:26.03           0.34926098
2016-08-21/21:22:26.06           0.34921830
2016-08-21/21:22:26.09           0.34919308
2016-08-21/21:22:26.12           0.34885260
2016-08-21/21:22:26.15           0.34920048
2016-08-21/21:22:26.18           0.34920040
2016-08-21/21:22:26.21           0.34917732
2016-08-21/21:22:26.25           0.34880015
2016-08-21/21:22:26.28           0.34905881
2016-08-21/21:22:26.31           0.34901153
2016-08-21/21:22:26.34           0.34897311
2016-08-21/21:22:26.37           0.34861176
2016-08-21/21:22:26.40           0.34893873
2016-08-21/21:22:26.43           0.34888359
2016-08-21/21:22:26.46           0.34881993
2016-08-21/21:22:26.50           0.34843830
2016-08-21/21:22:26.53           0.34874097
2016-08-21/21:22:26.56           0.34869596
2016-08-21/21:22:26.59           0.34863815
2016-08-21/21:22:26.62           0.34823176
2016-08-21/21:22:26.65           0.34851958
2016-08-21/21:22:26.68           0.34844491
2016-08-21/21:22:26.71           0.34838300
2016-08-21/21:22:26.75           0.34804279
2016-08-21/21:22:26.78           0.34838131
2016-08-21/21:22:26.81           0.34836453
2016-08-21/21:22:26.84           0.34831375
2016-08-21/21:22:26.87           0.34789038
2016-08-21/21:22:26.90           0.34821100
2016-08-21/21:22:26.93           0.34823151
2016-08-21/21:22:26.96           0.34818678
2016-08-21/21:22:27.00           0.34778467
2016-08-21/21:22:27.03           0.34808756
2016-08-21/21:22:27.06           0.34803972
2016-08-21/21:22:27.09           0.34802224
2016-08-21/21:22:27.12           0.34770280
2016-08-21/21:22:27.15           0.34796736
2016-08-21/21:22:27.18           0.34791166
2016-08-21/21:22:27.21           0.34789694
2016-08-21/21:22:27.25           0.34749118
2016-08-21/21:22:27.28           0.34777551
2016-08-21/21:22:27.31           0.34773698
2016-08-21/21:22:27.34           0.34766236
2016-08-21/21:22:27.37           0.34725984
2016-08-21/21:22:27.40           0.34755692
2016-08-21/21:22:27.43           0.34752077
2016-08-21/21:22:27.46           0.34748665
2016-08-21/21:22:27.50           0.34708145
2016-08-21/21:22:27.53           0.34735905
2016-08-21/21:22:27.56           0.34733474
2016-08-21/21:22:27.59           0.34729666
2016-08-21/21:22:27.62           0.34692253
2016-08-21/21:22:27.65           0.34718200
2016-08-21/21:22:27.68           0.34712953
2016-08-21/21:22:27.71           0.34710186
2016-08-21/21:22:27.75           0.34669735
2016-08-21/21:22:27.78           0.34701220
2016-08-21/21:22:27.81           0.34703429
2016-08-21/21:22:27.84           0.34701020
2016-08-21/21:22:27.87           0.34661298
2016-08-21/21:22:27.90           0.34691408
2016-08-21/21:22:27.93           0.34690450
2016-08-21/21:22:27.96           0.34685916
2016-08-21/21:22:28.00           0.34645482
2016-08-21/21:22:28.03           0.34675663
2016-08-21/21:22:28.06           0.34672525
2016-08-21/21:22:28.09           0.34668470
2016-08-21/21:22:28.12           0.34631330
2016-08-21/21:22:28.15           0.34656728
2016-08-21/21:22:28.18           0.34647355
2016-08-21/21:22:28.21           0.34644170
2016-08-21/21:22:28.25           0.34605358
2016-08-21/21:22:28.28           0.34634291
2016-08-21/21:22:28.31           0.34631140
2016-08-21/21:22:28.34           0.34627940
2016-08-21/21:22:28.37           0.34593449
2016-08-21/21:22:28.40           0.34621019
2016-08-21/21:22:28.43           0.34615667
2016-08-21/21:22:28.46           0.34612414
2016-08-21/21:22:28.50           0.34572906
2016-08-21/21:22:28.53           0.34601281
2016-08-21/21:22:28.56           0.34596053
2016-08-21/21:22:28.59           0.34587942
2016-08-21/21:22:28.62           0.34545329
2016-08-21/21:22:28.65           0.34575205
2016-08-21/21:22:28.68           0.34574172
2016-08-21/21:22:28.71           0.34567187
2016-08-21/21:22:28.75           0.34529206
2016-08-21/21:22:28.78           0.34556302
2016-08-21/21:22:28.81           0.34545772
2016-08-21/21:22:28.84           0.34542007
2016-08-21/21:22:28.87           0.34504522
2016-08-21/21:22:28.90           0.34532947
2016-08-21/21:22:28.93           0.34531259
2016-08-21/21:22:28.96           0.34530389
2016-08-21/21:22:29.00           0.34493868
2016-08-21/21:22:29.03           0.34521379
2016-08-21/21:22:29.06           0.34514079
2016-08-21/21:22:29.09           0.34509855
2016-08-21/21:22:29.12           0.34470967
2016-08-21/21:22:29.15           0.34494672
2016-08-21/21:22:29.18           0.34484111
2016-08-21/21:22:29.21           0.34476768
2016-08-21/21:22:29.25           0.34440685
2016-08-21/21:22:29.28           0.34471603
2016-08-21/21:22:29.31           0.34469614
2016-08-21/21:22:29.34           0.34469173
2016-08-21/21:22:29.37           0.34434279
2016-08-21/21:22:29.40           0.34467128
2016-08-21/21:22:29.43           0.34464496
2016-08-21/21:22:29.46           0.34455488
2016-08-21/21:22:29.50           0.34411059
2016-08-21/21:22:29.53           0.34433405
2016-08-21/21:22:29.56           0.34420004
2016-08-21/21:22:29.59           0.34407586
2016-08-21/21:22:29.62           0.34361625
2016-08-21/21:22:29.65           0.34382853
2016-08-21/21:22:29.68           0.34372340
2016-08-21/21:22:29.71           0.34362550
2016-08-21/21:22:29.75           0.34319094
2016-08-21/21:22:29.78           0.34334636
2016-08-21/21:22:29.81           0.34320026
2016-08-21/21:22:29.84           0.34311001
2016-08-21/21:22:29.87           0.34261378
2016-08-21/21:22:29.90           0.34279214
2016-08-21/21:22:29.93           0.34265545
2016-08-21/21:22:29.96           0.34258147
2016-08-21/21:22:30.00           0.34218626
2016-08-21/21:22:30.03           0.34238459
2016-08-21/21:22:30.06           0.34226295
2016-08-21/21:22:30.09           0.34216026
2016-08-21/21:22:30.12           0.34168598
2016-08-21/21:22:30.15           0.34179789
2016-08-21/21:22:30.18           0.34169359
2016-08-21/21:22:30.21           0.34160686
2016-08-21/21:22:30.25           0.34113418
2016-08-21/21:22:30.28           0.34132885
2016-08-21/21:22:30.31           0.34118381
2016-08-21/21:22:30.34           0.34107546
2016-08-21/21:22:30.37           0.34063014
2016-08-21/21:22:30.40           0.34081890
2016-08-21/21:22:30.43           0.34066527
2016-08-21/21:22:30.46           0.34050698
2016-08-21/21:22:30.50           0.34005093
2016-08-21/21:22:30.53           0.34026218
2016-08-21/21:22:30.56           0.34019608
2016-08-21/21:22:30.59           0.34021351
2016-08-21/21:22:30.62           0.33981998
2016-08-21/21:22:30.65           0.34007110
2016-08-21/21:22:30.68           0.34005377
2016-08-21/21:22:30.71           0.34001967
2016-08-21/21:22:30.75           0.33960522
2016-08-21/21:22:30.78           0.33987171
2016-08-21/21:22:30.81           0.33984345
2016-08-21/21:22:30.84           0.33978231
2016-08-21/21:22:30.87           0.33940536
2016-08-21/21:22:30.90           0.33968848
2016-08-21/21:22:30.93           0.33964465
2016-08-21/21:22:30.96           0.33958030
2016-08-21/21:22:31.00           0.33920321
2016-08-21/21:22:31.03           0.33949168
2016-08-21/21:22:31.06           0.33943645
2016-08-21/21:22:31.09           0.33939822
2016-08-21/21:22:31.12           0.33904623
2016-08-21/21:22:31.15           0.33933081
2016-08-21/21:22:31.18           0.33927684
2016-08-21/21:22:31.21           0.33924224
2016-08-21/21:22:31.25           0.33889412
2016-08-21/21:22:31.28           0.33919323
2016-08-21/21:22:31.31           0.33911177
2016-08-21/21:22:31.34           0.33905234
2016-08-21/21:22:31.37           0.33867165
2016-08-21/21:22:31.40           0.33893882
2016-08-21/21:22:31.43           0.33888850
2016-08-21/21:22:31.46           0.33884208
2016-08-21/21:22:31.50           0.33848295
2016-08-21/21:22:31.53           0.33872013
2016-08-21/21:22:31.56           0.33863521
2016-08-21/21:22:31.59           0.33862443
2016-08-21/21:22:31.62           0.33852334
2016-08-21/21:22:31.65           0.33840780
2016-08-21/21:22:31.68           0.33831521
2016-08-21/21:22:31.71           0.33816107
2016-08-21/21:22:31.75           0.33806430
2016-08-21/21:22:31.78           0.33800225
2016-08-21/21:22:31.81           0.33793544
2016-08-21/21:22:31.84           0.33790377
2016-08-21/21:22:31.87           0.33789873
2016-08-21/21:22:31.90           0.33787639
2016-08-21/21:22:31.93           0.33786028
2016-08-21/21:22:31.96           0.33783411
2016-08-21/21:22:32.00           0.33776567
2016-08-21/21:22:32.03           0.33769741
2016-08-21/21:22:32.06           0.33765220
2016-08-21/21:22:32.09           0.33760869
2016-08-21/21:22:32.12           0.33749979
2016-08-21/21:22:32.15           0.33738047
2016-08-21/21:22:32.18           0.33728500
2016-08-21/21:22:32.21           0.33722535
2016-08-21/21:22:32.25           0.33718293
2016-08-21/21:22:32.28           0.33713116
2016-08-21/21:22:32.31           0.33706951
2016-08-21/21:22:32.34           0.33691502
2016-08-21/21:22:32.37           0.33677756
2016-08-21/21:22:32.40           0.33678372
2016-08-21/21:22:32.43           0.33674427
2016-08-21/21:22:32.46           0.33660656
2016-08-21/21:22:32.50           0.33651341
2016-08-21/21:22:32.53           0.33638232
2016-08-21/21:22:32.56           0.33626457
2016-08-21/21:22:32.59           0.33621945
2016-08-21/21:22:32.62           0.33617330
2016-08-21/21:22:32.65           0.33580484
2016-08-21/21:22:32.68           0.33607541
2016-08-21/21:22:32.71           0.33594387
2016-08-21/21:22:32.75           0.33579716
2016-08-21/21:22:32.78           0.33536660
2016-08-21/21:22:32.81           0.33558026
2016-08-21/21:22:32.84           0.33551582
2016-08-21/21:22:32.87           0.33544232
2016-08-21/21:22:32.90           0.33501898
2016-08-21/21:22:32.93           0.33526538
2016-08-21/21:22:32.96           0.33517332
2016-08-21/21:22:33.00           0.33506745
2016-08-21/21:22:33.03           0.33469583
2016-08-21/21:22:33.06           0.33504000
2016-08-21/21:22:33.09           0.33501328
2016-08-21/21:22:33.12           0.33492326
2016-08-21/21:22:33.15           0.33449502
2016-08-21/21:22:33.18           0.33469060
2016-08-21/21:22:33.21           0.33459419
2016-08-21/21:22:33.25           0.33452261
2016-08-21/21:22:33.28           0.33414707
2016-08-21/21:22:33.31           0.33440243
2016-08-21/21:22:33.34           0.33434819
2016-08-21/21:22:33.37           0.33428733
2016-08-21/21:22:33.40           0.33382799
2016-08-21/21:22:33.43           0.33405163
2016-08-21/21:22:33.46           0.33407794
2016-08-21/21:22:33.50           0.33410613
2016-08-21/21:22:33.53           0.33377514
2016-08-21/21:22:33.56           0.33407128
2016-08-21/21:22:33.59           0.33399034
2016-08-21/21:22:33.62           0.33384980
2016-08-21/21:22:33.65           0.33334475
2016-08-21/21:22:33.68           0.33354502
2016-08-21/21:22:33.71           0.33346597
2016-08-21/21:22:33.75           0.33339725
2016-08-21/21:22:33.78           0.33301412
2016-08-21/21:22:33.81           0.33320915
2016-08-21/21:22:33.84           0.33304698
2016-08-21/21:22:33.87           0.33294573
2016-08-21/21:22:33.90           0.33254182
2016-08-21/21:22:33.93           0.33282548
2016-08-21/21:22:33.96           0.33280461
2016-08-21/21:22:34.00           0.33269889
2016-08-21/21:22:34.03           0.33222774
2016-08-21/21:22:34.06           0.33246646
2016-08-21/21:22:34.09           0.33233653
2016-08-21/21:22:34.12           0.33223314
2016-08-21/21:22:34.15           0.33188001
2016-08-21/21:22:34.18           0.33221398
2016-08-21/21:22:34.21           0.33228371
2016-08-21/21:22:34.25           0.33224036
2016-08-21/21:22:34.28           0.33182454
2016-08-21/21:22:34.31           0.33207914
2016-08-21/21:22:34.34           0.33206571
2016-08-21/21:22:34.37           0.33203350
2016-08-21/21:22:34.40           0.33162624
2016-08-21/21:22:34.43           0.33191181
2016-08-21/21:22:34.46           0.33179634
2016-08-21/21:22:34.50           0.33161156
2016-08-21/21:22:34.53           0.33119350
2016-08-21/21:22:34.56           0.33139331
2016-08-21/21:22:34.59           0.33123029
2016-08-21/21:22:34.62           0.33111492
2016-08-21/21:22:34.65           0.33072426
2016-08-21/21:22:34.68           0.33100942
2016-08-21/21:22:34.71           0.33094111
2016-08-21/21:22:34.75           0.33088026
2016-08-21/21:22:34.78           0.33047936
2016-08-21/21:22:34.81           0.33069866
2016-08-21/21:22:34.84           0.33055198
2016-08-21/21:22:34.87           0.33040348
2016-08-21/21:22:34.90           0.32999278
2016-08-21/21:22:34.93           0.33018500
2016-08-21/21:22:34.96           0.33010881
2016-08-21/21:22:35.00           0.33013648
2016-08-21/21:22:35.03           0.32984173
2016-08-21/21:22:35.06           0.33015627
2016-08-21/21:22:35.09           0.33013649
2016-08-21/21:22:35.12           0.33010922
2016-08-21/21:22:35.15           0.32974442
2016-08-21/21:22:35.18           0.32993866
2016-08-21/21:22:35.21           0.32973441
2016-08-21/21:22:35.25           0.32959343
2016-08-21/21:22:35.28           0.32918969
2016-08-21/21:22:35.31           0.32947964
2016-08-21/21:22:35.34           0.32947713
2016-08-21/21:22:35.37           0.32938711
2016-08-21/21:22:35.40           0.32894923
2016-08-21/21:22:35.43           0.32917806
2016-08-21/21:22:35.46           0.32910763
2016-08-21/21:22:35.50           0.32901996
2016-08-21/21:22:35.53           0.32864094
2016-08-21/21:22:35.56           0.32889465
2016-08-21/21:22:35.59           0.32882353
2016-08-21/21:22:35.62           0.32876764
2016-08-21/21:22:35.65           0.32838791
2016-08-21/21:22:35.68           0.32862288
2016-08-21/21:22:35.71           0.32856586
2016-08-21/21:22:35.75           0.32851943
2016-08-21/21:22:35.78           0.32814494
2016-08-21/21:22:35.81           0.32837895
2016-08-21/21:22:35.84           0.32826967
2016-08-21/21:22:35.87           0.32820082
2016-08-21/21:22:35.90           0.32778442
2016-08-21/21:22:35.93           0.32803215
2016-08-21/21:22:35.96           0.32802854
2016-08-21/21:22:36.00           0.32794841
2016-08-21/21:22:36.03           0.32747855
2016-08-21/21:22:36.06           0.32770980
2016-08-21/21:22:36.09           0.32757829
2016-08-21/21:22:36.12           0.32740986
2016-08-21/21:22:36.15           0.32700031
2016-08-21/21:22:36.18           0.32718080
2016-08-21/21:22:36.21           0.32708275
2016-08-21/21:22:36.25           0.32709979
2016-08-21/21:22:36.28           0.32674662
2016-08-21/21:22:36.31           0.32687871
2016-08-21/21:22:36.34           0.32680569
2016-08-21/21:22:36.37           0.32681601
2016-08-21/21:22:36.40           0.32641526
2016-08-21/21:22:36.43           0.32667329
2016-08-21/21:22:36.46           0.32660141
2016-08-21/21:22:36.50           0.32650539
2016-08-21/21:22:36.53           0.32612463
2016-08-21/21:22:36.56           0.32635188
2016-08-21/21:22:36.59           0.32625525
2016-08-21/21:22:36.62           0.32613731
2016-08-21/21:22:36.65           0.32572711
2016-08-21/21:22:36.68           0.32599743
2016-08-21/21:22:36.71           0.32585834
2016-08-21/21:22:36.75           0.32578976
2016-08-21/21:22:36.78           0.32539118
2016-08-21/21:22:36.81           0.32553366
2016-08-21/21:22:36.84           0.32542432
2016-08-21/21:22:36.87           0.32534958
2016-08-21/21:22:36.90           0.32494574
2016-08-21/21:22:36.93           0.32518602
2016-08-21/21:22:36.96           0.32512311
2016-08-21/21:22:37.00           0.32499652
2016-08-21/21:22:37.03           0.32461503
2016-08-21/21:22:37.06           0.32490752
2016-08-21/21:22:37.09           0.32481811
2016-08-21/21:22:37.12           0.32469610
2016-08-21/21:22:37.15           0.32422969
2016-08-21/21:22:37.18           0.32447930
2016-08-21/21:22:37.21           0.32445937
2016-08-21/21:22:37.25           0.32442331
2016-08-21/21:22:37.28           0.32405334
2016-08-21/21:22:37.31           0.32424940
2016-08-21/21:22:37.34           0.32409833
2016-08-21/21:22:37.37           0.32396048
2016-08-21/21:22:37.40           0.32354987
2016-08-21/21:22:37.43           0.32377909
2016-08-21/21:22:37.46           0.32371827
2016-08-21/21:22:37.50           0.32364088
2016-08-21/21:22:37.53           0.32323342
2016-08-21/21:22:37.56           0.32353018
2016-08-21/21:22:37.59           0.32343451
2016-08-21/21:22:37.62           0.32327929
2016-08-21/21:22:37.65           0.32291227
2016-08-21/21:22:37.68           0.32310250
2016-08-21/21:22:37.71           0.32298182
2016-08-21/21:22:37.75           0.32288485
2016-08-21/21:22:37.78           0.32241213
2016-08-21/21:22:37.81           0.32264695
2016-08-21/21:22:37.84           0.32263739
2016-08-21/21:22:37.87           0.32254408
2016-08-21/21:22:37.90           0.32212939
2016-08-21/21:22:37.93           0.32235033
2016-08-21/21:22:37.96           0.32224020
2016-08-21/21:22:38.00           0.32216279
2016-08-21/21:22:38.03           0.32176027
2016-08-21/21:22:38.06           0.32195273
2016-08-21/21:22:38.09           0.32186032
2016-08-21/21:22:38.12           0.32177639
2016-08-21/21:22:38.15           0.32131498
2016-08-21/21:22:38.18           0.32150021
2016-08-21/21:22:38.21           0.32144078
2016-08-21/21:22:38.25           0.32133312
2016-08-21/21:22:38.28           0.32089923
2016-08-21/21:22:38.31           0.32108893
2016-08-21/21:22:38.34           0.32098455
2016-08-21/21:22:38.37           0.32085242
2016-08-21/21:22:38.40           0.32045897
2016-08-21/21:22:38.43           0.32073635
2016-08-21/21:22:38.46           0.32058553
2016-08-21/21:22:38.50           0.32044470
2016-08-21/21:22:38.53           0.31998950
2016-08-21/21:22:38.56           0.32014640
2016-08-21/21:22:38.59           0.32008034
2016-08-21/21:22:38.62           0.31995288
2016-08-21/21:22:38.65           0.31950075
2016-08-21/21:22:38.68           0.31969858
2016-08-21/21:22:38.71           0.31958043
2016-08-21/21:22:38.75           0.31948254
2016-08-21/21:22:38.78           0.31908161
2016-08-21/21:22:38.81           0.31927892
2016-08-21/21:22:38.84           0.31912073
2016-08-21/21:22:38.87           0.31898946
2016-08-21/21:22:38.90           0.31861682
2016-08-21/21:22:38.93           0.31884890
2016-08-21/21:22:38.96           0.31868566
2016-08-21/21:22:39.00           0.31847266
2016-08-21/21:22:39.03           0.31803501
2016-08-21/21:22:39.06           0.31825679
2016-08-21/21:22:39.09           0.31809127
2016-08-21/21:22:39.12           0.31801013
2016-08-21/21:22:39.15           0.31759878
2016-08-21/21:22:39.18           0.31772800
2016-08-21/21:22:39.21           0.31765715
2016-08-21/21:22:39.25           0.31758687
2016-08-21/21:22:39.28           0.31719673
2016-08-21/21:22:39.31           0.31742130
2016-08-21/21:22:39.34           0.31726835
2016-08-21/21:22:39.37           0.31710430
2016-08-21/21:22:39.40           0.31669914
2016-08-21/21:22:39.43           0.31693450
2016-08-21/21:22:39.46           0.31676765
2016-08-21/21:22:39.50           0.31662521
2016-08-21/21:22:39.53           0.31621289
2016-08-21/21:22:39.56           0.31640695
2016-08-21/21:22:39.59           0.31635905
2016-08-21/21:22:39.62           0.31628321
2016-08-21/21:22:39.65           0.31578928
2016-08-21/21:22:39.68           0.31593319
2016-08-21/21:22:39.71           0.31571754
2016-08-21/21:22:39.75           0.31548565
2016-08-21/21:22:39.78           0.31507540
2016-08-21/21:22:39.81           0.31525848
2016-08-21/21:22:39.84           0.31508430
2016-08-21/21:22:39.87           0.31486961
2016-08-21/21:22:39.90           0.31438071
2016-08-21/21:22:39.93           0.31446213
2016-08-21/21:22:39.96           0.31428959
2016-08-21/21:22:40.00           0.31421688
2016-08-21/21:22:40.03           0.31375577
2016-08-21/21:22:40.06           0.31388517
2016-08-21/21:22:40.09           0.31373711
2016-08-21/21:22:40.12           0.31357390
2016-08-21/21:22:40.15           0.31315037
2016-08-21/21:22:40.18           0.31332211
2016-08-21/21:22:40.21           0.31311507
2016-08-21/21:22:40.25           0.31285406
2016-08-21/21:22:40.28           0.31233028
2016-08-21/21:22:40.31           0.31255541
2016-08-21/21:22:40.34           0.31252363
2016-08-21/21:22:40.37           0.31238119
2016-08-21/21:22:40.40           0.31186966
2016-08-21/21:22:40.43           0.31201756
2016-08-21/21:22:40.46           0.31190319
2016-08-21/21:22:40.50           0.31176234
2016-08-21/21:22:40.53           0.31128534
2016-08-21/21:22:40.56           0.31140547
2016-08-21/21:22:40.59           0.31131037
2016-08-21/21:22:40.62           0.31129676
2016-08-21/21:22:40.65           0.31092904
2016-08-21/21:22:40.68           0.31117246
2016-08-21/21:22:40.71           0.31110222
2016-08-21/21:22:40.75           0.31095667
2016-08-21/21:22:40.78           0.31059761
2016-08-21/21:22:40.81           0.31075202
2016-08-21/21:22:40.84           0.31050713
2016-08-21/21:22:40.87           0.31034572
2016-08-21/21:22:40.90           0.30987425
2016-08-21/21:22:40.93           0.31010722
2016-08-21/21:22:40.96           0.31002662
2016-08-21/21:22:41.00           0.30996006
2016-08-21/21:22:41.03           0.30959380
2016-08-21/21:22:41.06           0.30977128
2016-08-21/21:22:41.09           0.30970932
2016-08-21/21:22:41.12           0.30965390
2016-08-21/21:22:41.15           0.30929958
2016-08-21/21:22:41.18           0.30950258
2016-08-21/21:22:41.21           0.30935616
2016-08-21/21:22:41.25           0.30922765
2016-08-21/21:22:41.28           0.30879566
2016-08-21/21:22:41.31           0.30906601
2016-08-21/21:22:41.34           0.30900556
2016-08-21/21:22:41.37           0.30884274
2016-08-21/21:22:41.40           0.30847342
2016-08-21/21:22:41.43           0.30870494
2016-08-21/21:22:41.46           0.30855670
2016-08-21/21:22:41.50           0.30842126
2016-08-21/21:22:41.53           0.30802134
2016-08-21/21:22:41.56           0.30814668
2016-08-21/21:22:41.59           0.30797497
2016-08-21/21:22:41.62           0.30786510
2016-08-21/21:22:41.65           0.30757711
2016-08-21/21:22:41.68           0.30787052
2016-08-21/21:22:41.71           0.30776228
2016-08-21/21:22:41.75           0.30766491
2016-08-21/21:22:41.78           0.30732897
2016-08-21/21:22:41.81           0.30752839
2016-08-21/21:22:41.84           0.30729677
2016-08-21/21:22:41.87           0.30722346
2016-08-21/21:22:41.90           0.30692806
2016-08-21/21:22:41.93           0.30718115
2016-08-21/21:22:41.96           0.30709854
2016-08-21/21:22:42.00           0.30698116
2016-08-21/21:22:42.03           0.30662277
2016-08-21/21:22:42.06           0.30683131
2016-08-21/21:22:42.09           0.30672621
2016-08-21/21:22:42.12           0.30654392
2016-08-21/21:22:42.15           0.30603053
2016-08-21/21:22:42.18           0.30632159
2016-08-21/21:22:42.21           0.30630326
2016-08-21/21:22:42.25           0.30616086
2016-08-21/21:22:42.28           0.30579616
2016-08-21/21:22:42.31           0.30594936
2016-08-21/21:22:42.34           0.30580388
2016-08-21/21:22:42.37           0.30576497
2016-08-21/21:22:42.40           0.30539733
2016-08-21/21:22:42.43           0.30551545
2016-08-21/21:22:42.46           0.30537079
2016-08-21/21:22:42.50           0.30533649
2016-08-21/21:22:42.53           0.30497760
2016-08-21/21:22:42.56           0.30515446
2016-08-21/21:22:42.59           0.30505834
2016-08-21/21:22:42.62           0.30497744
2016-08-21/21:22:42.65           0.30462915
2016-08-21/21:22:42.68           0.30482520
2016-08-21/21:22:42.71           0.30466969
2016-08-21/21:22:42.75           0.30455779
2016-08-21/21:22:42.78           0.30411186
2016-08-21/21:22:42.81           0.30439982
2016-08-21/21:22:42.84           0.30445111
2016-08-21/21:22:42.87           0.30440755
2016-08-21/21:22:42.90           0.30400303
2016-08-21/21:22:42.93           0.30418224
2016-08-21/21:22:42.96           0.30406240
2016-08-21/21:22:43.00           0.30392077
2016-08-21/21:22:43.03           0.30348256
2016-08-21/21:22:43.06           0.30355869
2016-08-21/21:22:43.09           0.30342115
2016-08-21/21:22:43.12           0.30336937
2016-08-21/21:22:43.15           0.30301950
2016-08-21/21:22:43.18           0.30322904
2016-08-21/21:22:43.21           0.30309147
2016-08-21/21:22:43.25           0.30303782
2016-08-21/21:22:43.28           0.30267847
2016-08-21/21:22:43.31           0.30279665
2016-08-21/21:22:43.34           0.30268903
2016-08-21/21:22:43.37           0.30264670
2016-08-21/21:22:43.40           0.30229542
2016-08-21/21:22:43.43           0.30250118
2016-08-21/21:22:43.46           0.30239503
2016-08-21/21:22:43.50           0.30224776
2016-08-21/21:22:43.53           0.30180298
2016-08-21/21:22:43.56           0.30199322
2016-08-21/21:22:43.59           0.30187926
2016-08-21/21:22:43.62           0.30175627
2016-08-21/21:22:43.65           0.30137783
2016-08-21/21:22:43.68           0.30155425
2016-08-21/21:22:43.71           0.30140150
2016-08-21/21:22:43.75           0.30125590
2016-08-21/21:22:43.78           0.30084330
2016-08-21/21:22:43.81           0.30105633
2016-08-21/21:22:43.84           0.30096437
2016-08-21/21:22:43.87           0.30085701
2016-08-21/21:22:43.90           0.30053455
2016-08-21/21:22:43.93           0.30080571
2016-08-21/21:22:43.96           0.30064525
2016-08-21/21:22:44.00           0.30052663
2016-08-21/21:22:44.03           0.30020309
2016-08-21/21:22:44.06           0.30038187
2016-08-21/21:22:44.09           0.30016963
2016-08-21/21:22:44.12           0.29999361
2016-08-21/21:22:44.15           0.29968880
2016-08-21/21:22:44.18           0.29988718
2016-08-21/21:22:44.21           0.29977884
2016-08-21/21:22:44.25           0.29971041
2016-08-21/21:22:44.28           0.29931839
2016-08-21/21:22:44.31           0.29949636
2016-08-21/21:22:44.34           0.29938028
2016-08-21/21:22:44.37           0.29928526
2016-08-21/21:22:44.40           0.29886877
2016-08-21/21:22:44.43           0.29908453
2016-08-21/21:22:44.46           0.29898439
2016-08-21/21:22:44.50           0.29883247
2016-08-21/21:22:44.53           0.29833151
2016-08-21/21:22:44.56           0.29858268
2016-08-21/21:22:44.59           0.29854114
2016-08-21/21:22:44.62           0.29828265
2016-08-21/21:22:44.65           0.29794492
2016-08-21/21:22:44.68           0.29822381
2016-08-21/21:22:44.71           0.29804269
2016-08-21/21:22:44.75           0.29791681
2016-08-21/21:22:44.78           0.29751371
2016-08-21/21:22:44.81           0.29762436
2016-08-21/21:22:44.84           0.29757960
2016-08-21/21:22:44.87           0.29749697
2016-08-21/21:22:44.90           0.29703834
2016-08-21/21:22:44.93           0.29719064
2016-08-21/21:22:44.96           0.29706900
2016-08-21/21:22:45.00           0.29703681
2016-08-21/21:22:45.03           0.29667882
2016-08-21/21:22:45.06           0.29679776
2016-08-21/21:22:45.09           0.29669279
2016-08-21/21:22:45.12           0.29655526
2016-08-21/21:22:45.15           0.29610756
2016-08-21/21:22:45.18           0.29636041
2016-08-21/21:22:45.21           0.29627722
2016-08-21/21:22:45.25           0.29614967
2016-08-21/21:22:45.28           0.29572894
2016-08-21/21:22:45.31           0.29578848
2016-08-21/21:22:45.34           0.29573921
2016-08-21/21:22:45.37           0.29577763
2016-08-21/21:22:45.40           0.29537392
2016-08-21/21:22:45.43           0.29551849
2016-08-21/21:22:45.46           0.29538251
2016-08-21/21:22:45.50           0.29526518
2016-08-21/21:22:45.53           0.29485545
2016-08-21/21:22:45.56           0.29503230
2016-08-21/21:22:45.59           0.29488280
2016-08-21/21:22:45.62           0.29468296
2016-08-21/21:22:45.65           0.29424791
2016-08-21/21:22:45.68           0.29444514
2016-08-21/21:22:45.71           0.29438199
2016-08-21/21:22:45.75           0.29435904
2016-08-21/21:22:45.78           0.29402777
2016-08-21/21:22:45.81           0.29414234
2016-08-21/21:22:45.84           0.29394065
2016-08-21/21:22:45.87           0.29376763
2016-08-21/21:22:45.90           0.29333574
2016-08-21/21:22:45.93           0.29353019
2016-08-21/21:22:45.96           0.29346986
2016-08-21/21:22:46.00           0.29337948
2016-08-21/21:22:46.03           0.29300620
2016-08-21/21:22:46.06           0.29322065
2016-08-21/21:22:46.09           0.29313280
2016-08-21/21:22:46.12           0.29304738
2016-08-21/21:22:46.15           0.29264087
2016-08-21/21:22:46.18           0.29276250
2016-08-21/21:22:46.21           0.29258013
2016-08-21/21:22:46.25           0.29242512
2016-08-21/21:22:46.28           0.29209729
2016-08-21/21:22:46.31           0.29221146
2016-08-21/21:22:46.34           0.29211449
2016-08-21/21:22:46.37           0.29214417
2016-08-21/21:22:46.40           0.29170342
2016-08-21/21:22:46.43           0.29181112
2016-08-21/21:22:46.46           0.29170299
2016-08-21/21:22:46.50           0.29155698
2016-08-21/21:22:46.53           0.29119500
2016-08-21/21:22:46.56           0.29134369
2016-08-21/21:22:46.59           0.29118356
2016-08-21/21:22:46.62           0.29109954
2016-08-21/21:22:46.65           0.29076833
2016-08-21/21:22:46.68           0.29093527
2016-08-21/21:22:46.71           0.29077792
2016-08-21/21:22:46.75           0.29069288
2016-08-21/21:22:46.78           0.29029902
2016-08-21/21:22:46.81           0.29036510
2016-08-21/21:22:46.84           0.29029425
2016-08-21/21:22:46.87           0.29020416
2016-08-21/21:22:46.90           0.28972309
2016-08-21/21:22:46.93           0.28991551
2016-08-21/21:22:46.96           0.28984562
2016-08-21/21:22:47.00           0.28976498
2016-08-21/21:22:47.03           0.28937235
2016-08-21/21:22:47.06           0.28953514
2016-08-21/21:22:47.09           0.28942740
2016-08-21/21:22:47.12           0.28928207
2016-08-21/21:22:47.15           0.28880012
2016-08-21/21:22:47.18           0.28898093
2016-08-21/21:22:47.21           0.28879056
2016-08-21/21:22:47.25           0.28862875
2016-08-21/21:22:47.28           0.28835478
2016-08-21/21:22:47.31           0.28862750
2016-08-21/21:22:47.34           0.28851152
2016-08-21/21:22:47.37           0.28828627
2016-08-21/21:22:47.40           0.28785069
2016-08-21/21:22:47.43           0.28811471
2016-08-21/21:22:47.46           0.28797555
2016-08-21/21:22:47.50           0.28772223
2016-08-21/21:22:47.53           0.28741057
2016-08-21/21:22:47.56           0.28765854
2016-08-21/21:22:47.59           0.28748758
2016-08-21/21:22:47.62           0.28728335
2016-08-21/21:22:47.65           0.28693964
2016-08-21/21:22:47.68           0.28717238
2016-08-21/21:22:47.71           0.28690702
2016-08-21/21:22:47.75           0.28665791
2016-08-21/21:22:47.78           0.28622692
2016-08-21/21:22:47.81           0.28648068
2016-08-21/21:22:47.84           0.28636989
2016-08-21/21:22:47.87           0.28626539
2016-08-21/21:22:47.90           0.28595755
2016-08-21/21:22:47.93           0.28608295
2016-08-21/21:22:47.96           0.28600996
2016-08-21/21:22:48.00           0.28596193
2016-08-21/21:22:48.03           0.28563994
2016-08-21/21:22:48.06           0.28575654
2016-08-21/21:22:48.09           0.28550535
2016-08-21/21:22:48.12           0.28534005
2016-08-21/21:22:48.15           0.28493683
2016-08-21/21:22:48.18           0.28510380
2016-08-21/21:22:48.21           0.28494502
2016-08-21/21:22:48.25           0.28482770
2016-08-21/21:22:48.28           0.28448782
2016-08-21/21:22:48.31           0.28460043
2016-08-21/21:22:48.34           0.28451150
2016-08-21/21:22:48.37           0.28442650
2016-08-21/21:22:48.40           0.28400539
2016-08-21/21:22:48.43           0.28410743
2016-08-21/21:22:48.46           0.28392886
2016-08-21/21:22:48.50           0.28385683
2016-08-21/21:22:48.53           0.28344892
2016-08-21/21:22:48.56           0.28363336
2016-08-21/21:22:48.59           0.28351147
2016-08-21/21:22:48.62           0.28333013
2016-08-21/21:22:48.65           0.28298709
2016-08-21/21:22:48.68           0.28327614
2016-08-21/21:22:48.71           0.28322918
2016-08-21/21:22:48.75           0.28305149
2016-08-21/21:22:48.78           0.28258587
2016-08-21/21:22:48.81           0.28281987
2016-08-21/21:22:48.84           0.28278724
2016-08-21/21:22:48.87           0.28262182
2016-08-21/21:22:48.90           0.28217405
2016-08-21/21:22:48.93           0.28234900
2016-08-21/21:22:48.96           0.28228324
2016-08-21/21:22:49.00           0.28214790
2016-08-21/21:22:49.03           0.28170897
2016-08-21/21:22:49.06           0.28181186
2016-08-21/21:22:49.09           0.28174112
2016-08-21/21:22:49.12           0.28165626
2016-08-21/21:22:49.15           0.28124310
2016-08-21/21:22:49.18           0.28135385
2016-08-21/21:22:49.21           0.28128898
2016-08-21/21:22:49.25           0.28127725
2016-08-21/21:22:49.28           0.28081780
2016-08-21/21:22:49.31           0.28081477
2016-08-21/21:22:49.34           0.28073820
2016-08-21/21:22:49.37           0.28068384
2016-08-21/21:22:49.40           0.28021563
2016-08-21/21:22:49.43           0.28045815
2016-08-21/21:22:49.46           0.28043760
2016-08-21/21:22:49.50           0.28033646
2016-08-21/21:22:49.53           0.27983756
2016-08-21/21:22:49.56           0.27996737
2016-08-21/21:22:49.59           0.27989470
2016-08-21/21:22:49.62           0.27965341
2016-08-21/21:22:49.65           0.27917244
2016-08-21/21:22:49.68           0.27914308
2016-08-21/21:22:49.71           0.27887943
2016-08-21/21:22:49.75           0.27868247
2016-08-21/21:22:49.78           0.27822986
2016-08-21/21:22:49.81           0.27844192
2016-08-21/21:22:49.84           0.27832315
2016-08-21/21:22:49.87           0.27812838
2016-08-21/21:22:49.90           0.27761826
2016-08-21/21:22:49.93           0.27761373
2016-08-21/21:22:49.96           0.27740121
2016-08-21/21:22:50.00           0.27717750
2016-08-21/21:22:50.03           0.27674263
2016-08-21/21:22:50.06           0.27687650
2016-08-21/21:22:50.09           0.27668076
2016-08-21/21:22:50.12           0.27650433
2016-08-21/21:22:50.15           0.27601911
2016-08-21/21:22:50.18           0.27607176
2016-08-21/21:22:50.21           0.27595398
2016-08-21/21:22:50.25           0.27588982
2016-08-21/21:22:50.28           0.27551251
2016-08-21/21:22:50.31           0.27557392
2016-08-21/21:22:50.34           0.27537632
2016-08-21/21:22:50.37           0.27509636
2016-08-21/21:22:50.40           0.27458441
2016-08-21/21:22:50.43           0.27477789
2016-08-21/21:22:50.46           0.27463935
2016-08-21/21:22:50.50           0.27440880
2016-08-21/21:22:50.53           0.27394666
2016-08-21/21:22:50.56           0.27408608
2016-08-21/21:22:50.59           0.27399501
2016-08-21/21:22:50.62           0.27386458
2016-08-21/21:22:50.65           0.27344537
2016-08-21/21:22:50.68           0.27362514
2016-08-21/21:22:50.71           0.27359055
2016-08-21/21:22:50.75           0.27348263
2016-08-21/21:22:50.78           0.27310881
2016-08-21/21:22:50.81           0.27330119
2016-08-21/21:22:50.84           0.27314621
2016-08-21/21:22:50.87           0.27306867
2016-08-21/21:22:50.90           0.27273214
2016-08-21/21:22:50.93           0.27284196
2016-08-21/21:22:50.96           0.27259630
2016-08-21/21:22:51.00           0.27248812
2016-08-21/21:22:51.03           0.27226279
2016-08-21/21:22:51.06           0.27236402
2016-08-21/21:22:51.09           0.27223437
2016-08-21/21:22:51.12           0.27218141
2016-08-21/21:22:51.15           0.27174306
2016-08-21/21:22:51.18           0.27181155
2016-08-21/21:22:51.21           0.27168485
2016-08-21/21:22:51.25           0.27153488
2016-08-21/21:22:51.28           0.27110875
2016-08-21/21:22:51.31           0.27127082
2016-08-21/21:22:51.34           0.27110487
2016-08-21/21:22:51.37           0.27091665
2016-08-21/21:22:51.40           0.27061788
2016-08-21/21:22:51.43           0.27078694
2016-08-21/21:22:51.46           0.27062959
2016-08-21/21:22:51.50           0.27051176
2016-08-21/21:22:51.53           0.27012721
2016-08-21/21:22:51.56           0.27025363
2016-08-21/21:22:51.59           0.27007742
2016-08-21/21:22:51.62           0.26996902
2016-08-21/21:22:51.65           0.26959269
2016-08-21/21:22:51.68           0.26975088
2016-08-21/21:22:51.71           0.26970391
2016-08-21/21:22:51.75           0.26962729
2016-08-21/21:22:51.78           0.26927786
2016-08-21/21:22:51.81           0.26936499
2016-08-21/21:22:51.84           0.26917615
2016-08-21/21:22:51.87           0.26898056
2016-08-21/21:22:51.90           0.26853921
2016-08-21/21:22:51.93           0.26874520
2016-08-21/21:22:51.96           0.26866437
2016-08-21/21:22:52.00           0.26854159
2016-08-21/21:22:52.03           0.26822842
2016-08-21/21:22:52.06           0.26844791
2016-08-21/21:22:52.09           0.26832639
2016-08-21/21:22:52.12           0.26817469
2016-08-21/21:22:52.15           0.26767378
2016-08-21/21:22:52.18           0.26770843
2016-08-21/21:22:52.21           0.26756602
2016-08-21/21:22:52.25           0.26737617
2016-08-21/21:22:52.28           0.26695701
2016-08-21/21:22:52.31           0.26712255
2016-08-21/21:22:52.34           0.26706173
2016-08-21/21:22:52.37           0.26693560
2016-08-21/21:22:52.40           0.26658852
2016-08-21/21:22:52.43           0.26676547
2016-08-21/21:22:52.46           0.26655733
2016-08-21/21:22:52.50           0.26637899
2016-08-21/21:22:52.53           0.26604081
2016-08-21/21:22:52.56           0.26612459
2016-08-21/21:22:52.59           0.26596725
2016-08-21/21:22:52.62           0.26594723
2016-08-21/21:22:52.65           0.26562408
2016-08-21/21:22:52.68           0.26574437
2016-08-21/21:22:52.71           0.26566151
2016-08-21/21:22:52.75           0.26551387
2016-08-21/21:22:52.78           0.26508241
2016-08-21/21:22:52.81           0.26521277
2016-08-21/21:22:52.84           0.26503534
2016-08-21/21:22:52.87           0.26487946
2016-08-21/21:22:52.90           0.26453563
2016-08-21/21:22:52.93           0.26476981
2016-08-21/21:22:52.96           0.26454891
2016-08-21/21:22:53.00           0.26439076
2016-08-21/21:22:53.03           0.26417722
2016-08-21/21:22:53.06           0.26427324
2016-08-21/21:22:53.09           0.26404948
2016-08-21/21:22:53.12           0.26392871
2016-08-21/21:22:53.15           0.26355946
2016-08-21/21:22:53.18           0.26369024
2016-08-21/21:22:53.21           0.26355996
2016-08-21/21:22:53.25           0.26352502
2016-08-21/21:22:53.28           0.26325059
2016-08-21/21:22:53.31           0.26336621
2016-08-21/21:22:53.34           0.26316807
2016-08-21/21:22:53.37           0.26299409
2016-08-21/21:22:53.40           0.26260227
2016-08-21/21:22:53.43           0.26273436
2016-08-21/21:22:53.46           0.26263958
2016-08-21/21:22:53.50           0.26249940
2016-08-21/21:22:53.53           0.26208317
2016-08-21/21:22:53.56           0.26227121
2016-08-21/21:22:53.59           0.26223632
2016-08-21/21:22:53.62           0.26215385
2016-08-21/21:22:53.65           0.26178846
2016-08-21/21:22:53.68           0.26181996
2016-08-21/21:22:53.71           0.26149348
2016-08-21/21:22:53.75           0.26139064
2016-08-21/21:22:53.78           0.26113673
2016-08-21/21:22:53.81           0.26120711
2016-08-21/21:22:53.84           0.26110324
2016-08-21/21:22:53.87           0.26104603
2016-08-21/21:22:53.90           0.26069371
2016-08-21/21:22:53.93           0.26074491
2016-08-21/21:22:53.96           0.26049951
2016-08-21/21:22:54.00           0.26039568
2016-08-21/21:22:54.03           0.26003492
2016-08-21/21:22:54.06           0.26013680
2016-08-21/21:22:54.09           0.26001366
2016-08-21/21:22:54.12           0.25993784
2016-08-21/21:22:54.15           0.25945482
2016-08-21/21:22:54.18           0.25958629
2016-08-21/21:22:54.21           0.25958578
2016-08-21/21:22:54.25           0.25944737
2016-08-21/21:22:54.28           0.25904977
2016-08-21/21:22:54.31           0.25916860
2016-08-21/21:22:54.34           0.25893536
2016-08-21/21:22:54.37           0.25875933
2016-08-21/21:22:54.40           0.25841204
2016-08-21/21:22:54.43           0.25843761
2016-08-21/21:22:54.46           0.25834405
2016-08-21/21:22:54.50           0.25826475
2016-08-21/21:22:54.53           0.25788068
2016-08-21/21:22:54.56           0.25804739
2016-08-21/21:22:54.59           0.25791423
2016-08-21/21:22:54.62           0.25772725
2016-08-21/21:22:54.65           0.25739385
2016-08-21/21:22:54.68           0.25742554
2016-08-21/21:22:54.71           0.25721957
2016-08-21/21:22:54.75           0.25720360
2016-08-21/21:22:54.78           0.25690362
2016-08-21/21:22:54.81           0.25706988
2016-08-21/21:22:54.84           0.25700895
2016-08-21/21:22:54.87           0.25695273
2016-08-21/21:22:54.90           0.25652417
2016-08-21/21:22:54.93           0.25667651
2016-08-21/21:22:54.96           0.25648997
2016-08-21/21:22:55.00           0.25614067
2016-08-21/21:22:55.03           0.25573306
2016-08-21/21:22:55.06           0.25599115
2016-08-21/21:22:55.09           0.25598713
2016-08-21/21:22:55.12           0.25568518
2016-08-21/21:22:55.15           0.25528828
2016-08-21/21:22:55.18           0.25553731
2016-08-21/21:22:55.21           0.25532959
2016-08-21/21:22:55.25           0.25527007
2016-08-21/21:22:55.28           0.25486623
2016-08-21/21:22:55.31           0.25490214
2016-08-21/21:22:55.34           0.25480194
2016-08-21/21:22:55.37           0.25461150
2016-08-21/21:22:55.40           0.25422261
2016-08-21/21:22:55.43           0.25445783
2016-08-21/21:22:55.46           0.25448133
2016-08-21/21:22:55.50           0.25440222
2016-08-21/21:22:55.53           0.25402087
2016-08-21/21:22:55.56           0.25415493
2016-08-21/21:22:55.59           0.25399312
2016-08-21/21:22:55.62           0.25379464
2016-08-21/21:22:55.65           0.25337704
2016-08-21/21:22:55.68           0.25348598
2016-08-21/21:22:55.71           0.25332229
2016-08-21/21:22:55.75           0.25336014
2016-08-21/21:22:55.78           0.25306139
2016-08-21/21:22:55.81           0.25298262
2016-08-21/21:22:55.84           0.25284072
2016-08-21/21:22:55.87           0.25277629
2016-08-21/21:22:55.90           0.25242167
2016-08-21/21:22:55.93           0.25253760
2016-08-21/21:22:55.96           0.25238689
2016-08-21/21:22:56.00           0.25222450
2016-08-21/21:22:56.03           0.25185481
2016-08-21/21:22:56.06           0.25204213
2016-08-21/21:22:56.09           0.25202218
2016-08-21/21:22:56.12           0.25201778
2016-08-21/21:22:56.15           0.25160232
2016-08-21/21:22:56.18           0.25163703
2016-08-21/21:22:56.21           0.25147821
2016-08-21/21:22:56.25           0.25131874
2016-08-21/21:22:56.28           0.25096740
2016-08-21/21:22:56.31           0.25108543
2016-08-21/21:22:56.34           0.25089555
2016-08-21/21:22:56.37           0.25071763
2016-08-21/21:22:56.40           0.25037726
2016-08-21/21:22:56.43           0.25054140
2016-08-21/21:22:56.46           0.25040675
2016-08-21/21:22:56.50           0.25023661
2016-08-21/21:22:56.53           0.24986069
2016-08-21/21:22:56.56           0.24994284
2016-08-21/21:22:56.59           0.24980297
2016-08-21/21:22:56.62           0.24966811
2016-08-21/21:22:56.65           0.24934174
2016-08-21/21:22:56.68           0.24953086
2016-08-21/21:22:56.71           0.24932935
2016-08-21/21:22:56.75           0.24921722
2016-08-21/21:22:56.78           0.24891927
2016-08-21/21:22:56.81           0.24893256
2016-08-21/21:22:56.84           0.24869644
2016-08-21/21:22:56.87           0.24854986
2016-08-21/21:22:56.90           0.24811302
2016-08-21/21:22:56.93           0.24827330
2016-08-21/21:22:56.96           0.24834510
2016-08-21/21:22:57.00           0.24819033
2016-08-21/21:22:57.03           0.24774981
2016-08-21/21:22:57.06           0.24790677
2016-08-21/21:22:57.09           0.24777234
2016-08-21/21:22:57.12           0.24761448
2016-08-21/21:22:57.15           0.24721503
2016-08-21/21:22:57.18           0.24723874
2016-08-21/21:22:57.21           0.24707193
2016-08-21/21:22:57.25           0.24701826
2016-08-21/21:22:57.28           0.24664166
2016-08-21/21:22:57.31           0.24678577
2016-08-21/21:22:57.34           0.24671366
2016-08-21/21:22:57.37           0.24659093
2016-08-21/21:22:57.40           0.24621657
2016-08-21/21:22:57.43           0.24631448
2016-08-21/21:22:57.46           0.24619958
2016-08-21/21:22:57.50           0.24596608
2016-08-21/21:22:57.53           0.24553381
2016-08-21/21:22:57.56           0.24575134
2016-08-21/21:22:57.59           0.24568629
2016-08-21/21:22:57.62           0.24558870
2016-08-21/21:22:57.65           0.24523691
2016-08-21/21:22:57.68           0.24532573
2016-08-21/21:22:57.71           0.24519123
2016-08-21/21:22:57.75           0.24511928
2016-08-21/21:22:57.78           0.24484811
2016-08-21/21:22:57.81           0.24488219
2016-08-21/21:22:57.84           0.24475645
2016-08-21/21:22:57.87           0.24468121
2016-08-21/21:22:57.90           0.24433708
2016-08-21/21:22:57.93           0.24444200
2016-08-21/21:22:57.96           0.24422540
2016-08-21/21:22:58.00           0.24414852
2016-08-21/21:22:58.03           0.24377591
2016-08-21/21:22:58.06           0.24380753
2016-08-21/21:22:58.09           0.24364049
2016-08-21/21:22:58.12           0.24339126
2016-08-21/21:22:58.15           0.24300519
2016-08-21/21:22:58.18           0.24319539
2016-08-21/21:22:58.21           0.24314833
2016-08-21/21:22:58.25           0.24310104
2016-08-21/21:22:58.28           0.24264948
2016-08-21/21:22:58.31           0.24271779
2016-08-21/21:22:58.34           0.24271058
2016-08-21/21:22:58.37           0.24250675
2016-08-21/21:22:58.40           0.24205728
2016-08-21/21:22:58.43           0.24224124
2016-08-21/21:22:58.46           0.24212878
2016-08-21/21:22:58.50           0.24203643
2016-08-21/21:22:58.53           0.24166475
2016-08-21/21:22:58.56           0.24171534
2016-08-21/21:22:58.59           0.24160976
2016-08-21/21:22:58.62           0.24152946
2016-08-21/21:22:58.65           0.24121996
2016-08-21/21:22:58.68           0.24129387
2016-08-21/21:22:58.71           0.24112098
2016-08-21/21:22:58.75           0.24101416
2016-08-21/21:22:58.78           0.24065637
2016-08-21/21:22:58.81           0.24068589
2016-08-21/21:22:58.84           0.24043582
2016-08-21/21:22:58.87           0.24034010
2016-08-21/21:22:58.90           0.24005238
2016-08-21/21:22:58.93           0.24018973
2016-08-21/21:22:58.96           0.24013787
2016-08-21/21:22:59.00           0.23996358
2016-08-21/21:22:59.03           0.23959765
2016-08-21/21:22:59.06           0.23968973
2016-08-21/21:22:59.09           0.23947431
2016-08-21/21:22:59.12           0.23930684
2016-08-21/21:22:59.15           0.23896753
2016-08-21/21:22:59.18           0.23916980
2016-08-21/21:22:59.21           0.23911827
2016-08-21/21:22:59.25           0.23897685
2016-08-21/21:22:59.28           0.23851106
2016-08-21/21:22:59.31           0.23862356
2016-08-21/21:22:59.34           0.23839890
2016-08-21/21:22:59.37           0.23826686
2016-08-21/21:22:59.40           0.23790047
2016-08-21/21:22:59.43           0.23790024
2016-08-21/21:22:59.46           0.23789434
2016-08-21/21:22:59.50           0.23768102
2016-08-21/21:22:59.53           0.23721600
2016-08-21/21:22:59.56           0.23738838
2016-08-21/21:22:59.59           0.23724559
2016-08-21/21:22:59.62           0.23696922
2016-08-21/21:22:59.65           0.23649206
2016-08-21/21:22:59.68           0.23654430
2016-08-21/21:22:59.71           0.23642377
2016-08-21/21:22:59.75           0.23641920
2016-08-21/21:22:59.78           0.23610198
2016-08-21/21:22:59.81           0.23603721
2016-08-21/21:22:59.84           0.23588977
2016-08-21/21:22:59.87           0.23577834
2016-08-21/21:22:59.90           0.23536470
2016-08-21/21:22:59.93           0.23538052
2016-08-21/21:22:59.96           0.23516038
2016-08-21/21:23:00.00           0.23490808
2016-08-21/21:23:00.03           0.23441154
2016-08-21/21:23:00.06           0.23451407
2016-08-21/21:23:00.09           0.23441528
2016-08-21/21:23:00.12           0.23430514
2016-08-21/21:23:00.15           0.23393449
2016-08-21/21:23:00.18           0.23401479
2016-08-21/21:23:00.21           0.23381108
2016-08-21/21:23:00.25           0.23368831
2016-08-21/21:23:00.28           0.23328111
2016-08-21/21:23:00.31           0.23326441
2016-08-21/21:23:00.34           0.23311948
2016-08-21/21:23:00.37           0.23298733
2016-08-21/21:23:00.40           0.23260293
2016-08-21/21:23:00.43           0.23266009
2016-08-21/21:23:00.46           0.23259572
2016-08-21/21:23:00.50           0.23241129
2016-08-21/21:23:00.53           0.23204479
2016-08-21/21:23:00.56           0.23218577
2016-08-21/21:23:00.59           0.23193142
2016-08-21/21:23:00.62           0.23179408
2016-08-21/21:23:00.65           0.23146259
2016-08-21/21:23:00.68           0.23153436
2016-08-21/21:23:00.71           0.23147791
2016-08-21/21:23:00.75           0.23132175
2016-08-21/21:23:00.78           0.23094143
2016-08-21/21:23:00.81           0.23099118
2016-08-21/21:23:00.84           0.23080550
2016-08-21/21:23:00.87           0.23076163
2016-08-21/21:23:00.90           0.23037868
2016-08-21/21:23:00.93           0.23033933
2016-08-21/21:23:00.96           0.23021946
2016-08-21/21:23:01.00           0.23010493
2016-08-21/21:23:01.03           0.22974816
2016-08-21/21:23:01.06           0.22979863
2016-08-21/21:23:01.09           0.22978708
2016-08-21/21:23:01.12           0.22980935
2016-08-21/21:23:01.15           0.22941900
2016-08-21/21:23:01.18           0.22946945
2016-08-21/21:23:01.21           0.22930309
2016-08-21/21:23:01.25           0.22919020
2016-08-21/21:23:01.28           0.22880884
2016-08-21/21:23:01.31           0.22885997
2016-08-21/21:23:01.34           0.22867053
2016-08-21/21:23:01.37           0.22854353
2016-08-21/21:23:01.40           0.22815115
2016-08-21/21:23:01.43           0.22822453
2016-08-21/21:23:01.46           0.22817236
2016-08-21/21:23:01.50           0.22798030
2016-08-21/21:23:01.53           0.22761698
2016-08-21/21:23:01.56           0.22769468
2016-08-21/21:23:01.59           0.22750923
2016-08-21/21:23:01.62           0.22747789
2016-08-21/21:23:01.65           0.22714210
2016-08-21/21:23:01.68           0.22714584
2016-08-21/21:23:01.71           0.22700949
2016-08-21/21:23:01.75           0.22690407
2016-08-21/21:23:01.78           0.22669889
2016-08-21/21:23:01.81           0.22695331
2016-08-21/21:23:01.84           0.22673157
2016-08-21/21:23:01.87           0.22642210
2016-08-21/21:23:01.90           0.22615869
2016-08-21/21:23:01.93           0.22625546
2016-08-21/21:23:01.96           0.22614282
2016-08-21/21:23:02.00           0.22611668
2016-08-21/21:23:02.03           0.22578534
2016-08-21/21:23:02.06           0.22584571
2016-08-21/21:23:02.09           0.22558167
2016-08-21/21:23:02.12           0.22542299
2016-08-21/21:23:02.15           0.22513598
2016-08-21/21:23:02.18           0.22527814
2016-08-21/21:23:02.21           0.22503307
2016-08-21/21:23:02.25           0.22495766
2016-08-21/21:23:02.28           0.22482151
2016-08-21/21:23:02.31           0.22480977
2016-08-21/21:23:02.34           0.22471252
2016-08-21/21:23:02.37           0.22472410
2016-08-21/21:23:02.40           0.22435358
2016-08-21/21:23:02.43           0.22436847
2016-08-21/21:23:02.46           0.22412832
2016-08-21/21:23:02.50           0.22395750
2016-08-21/21:23:02.53           0.22360362
2016-08-21/21:23:02.56           0.22367251
2016-08-21/21:23:02.59           0.22358901
2016-08-21/21:23:02.62           0.22365268
2016-08-21/21:23:02.65           0.22347928
2016-08-21/21:23:02.68           0.22402692
2016-08-21/21:23:02.71           0.22415356
2016-08-21/21:23:02.75           0.22410504
2016-08-21/21:23:02.78           0.22384584
2016-08-21/21:23:02.81           0.22392323
2016-08-21/21:23:02.84           0.22377703
2016-08-21/21:23:02.87           0.22390567
2016-08-21/21:23:02.90           0.22374676
2016-08-21/21:23:02.93           0.22414762
2016-08-21/21:23:02.96           0.22429815
2016-08-21/21:23:03.00           0.22428308
2016-08-21/21:23:03.03           0.22402686
2016-08-21/21:23:03.06           0.22414861
2016-08-21/21:23:03.09           0.22422407
2016-08-21/21:23:03.12           0.22440229
2016-08-21/21:23:03.15           0.22435300
2016-08-21/21:23:03.18           0.22472362
2016-08-21/21:23:03.21           0.22480051
2016-08-21/21:23:03.25           0.22484182
2016-08-21/21:23:03.28           0.22459683
2016-08-21/21:23:03.31           0.22482906
2016-08-21/21:23:03.34           0.22489632
2016-08-21/21:23:03.37           0.22486300
2016-08-21/21:23:03.40           0.22462910
2016-08-21/21:23:03.43           0.22474994
2016-08-21/21:23:03.46           0.22460944
2016-08-21/21:23:03.50           0.22462885
2016-08-21/21:23:03.53           0.22448729
2016-08-21/21:23:03.56           0.22484005
2016-08-21/21:23:03.59           0.22506064
2016-08-21/21:23:03.62           0.22515381
2016-08-21/21:23:03.65           0.22481840
2016-08-21/21:23:03.68           0.22500364
2016-08-21/21:23:03.71           0.22505841
2016-08-21/21:23:03.75           0.22502226
2016-08-21/21:23:03.78           0.22482053
2016-08-21/21:23:03.81           0.22505457
2016-08-21/21:23:03.84           0.22505423
2016-08-21/21:23:03.87           0.22518153
2016-08-21/21:23:03.90           0.22492331
2016-08-21/21:23:03.93           0.22509885
2016-08-21/21:23:03.96           0.22532568
2016-08-21/21:23:04.00           0.22529716
2016-08-21/21:23:04.03           0.22494102
2016-08-21/21:23:04.06           0.22520037
2016-08-21/21:23:04.09           0.22526620
2016-08-21/21:23:04.12           0.22539769
2016-08-21/21:23:04.15           0.22531984
2016-08-21/21:23:04.18           0.22555254
2016-08-21/21:23:04.21           0.22553153
2016-08-21/21:23:04.25           0.22550027
2016-08-21/21:23:04.28           0.22510822
2016-08-21/21:23:04.31           0.22522803
2016-08-21/21:23:04.34           0.22527133
2016-08-21/21:23:04.37           0.22530558
2016-08-21/21:23:04.40           0.22512830
2016-08-21/21:23:04.43           0.22535836
2016-08-21/21:23:04.46           0.22541337
2016-08-21/21:23:04.50           0.22556354
2016-08-21/21:23:04.53           0.22563869
2016-08-21/21:23:04.56           0.22607623
2016-08-21/21:23:04.59           0.22617902
2016-08-21/21:23:04.62           0.22620429
2016-08-21/21:23:04.65           0.22590882
2016-08-21/21:23:04.68           0.22605367
2016-08-21/21:23:04.71           0.22594683
2016-08-21/21:23:04.75           0.22584643
2016-08-21/21:23:04.78           0.22550632
2016-08-21/21:23:04.81           0.22580158
2016-08-21/21:23:04.84           0.22574835
2016-08-21/21:23:04.87           0.22561529
2016-08-21/21:23:04.90           0.22547800
2016-08-21/21:23:04.93           0.22572951
2016-08-21/21:23:04.96           0.22582868
2016-08-21/21:23:05.00           0.22601572
2016-08-21/21:23:05.03           0.22590566
2016-08-21/21:23:05.06           0.22618927
2016-08-21/21:23:05.09           0.22633958
2016-08-21/21:23:05.12           0.22648985
2016-08-21/21:23:05.15           0.22631916
2016-08-21/21:23:05.18           0.22644126
2016-08-21/21:23:05.21           0.22626909
2016-08-21/21:23:05.25           0.22629578
2016-08-21/21:23:05.28           0.22617213
2016-08-21/21:23:05.31           0.22644494
2016-08-21/21:23:05.34           0.22660231
2016-08-21/21:23:05.37           0.22671420
2016-08-21/21:23:05.40           0.22659846
2016-08-21/21:23:05.43           0.22701524
2016-08-21/21:23:05.46           0.22701167
2016-08-21/21:23:05.50           0.22698384
2016-08-21/21:23:05.53           0.22685885
2016-08-21/21:23:05.56           0.22704113
2016-08-21/21:23:05.59           0.22695086
2016-08-21/21:23:05.62           0.22691948
2016-08-21/21:23:05.65           0.22664746
2016-08-21/21:23:05.68           0.22689555
2016-08-21/21:23:05.71           0.22687860
2016-08-21/21:23:05.75           0.22680060
2016-08-21/21:23:05.78           0.22663555
2016-08-21/21:23:05.81           0.22701618
2016-08-21/21:23:05.84           0.22708729
2016-08-21/21:23:05.87           0.22707039
2016-08-21/21:23:05.90           0.22683403
2016-08-21/21:23:05.93           0.22702942
2016-08-21/21:23:05.96           0.22721101
2016-08-21/21:23:06.00           0.22719943
2016-08-21/21:23:06.03           0.22690775
2016-08-21/21:23:06.06           0.22721979
2016-08-21/21:23:06.09           0.22728969
2016-08-21/21:23:06.12           0.22729059
2016-08-21/21:23:06.15           0.22676296
2016-08-21/21:23:06.18           0.22685363
2016-08-21/21:23:06.21           0.22683993
2016-08-21/21:23:06.25           0.22684529
2016-08-21/21:23:06.28           0.22673185
2016-08-21/21:23:06.31           0.22692041
2016-08-21/21:23:06.34           0.22689592
2016-08-21/21:23:06.37           0.22691504
2016-08-21/21:23:06.40           0.22689954
2016-08-21/21:23:06.43           0.22723653
2016-08-21/21:23:06.46           0.22730487
2016-08-21/21:23:06.50           0.22732350
2016-08-21/21:23:06.53           0.22700074
2016-08-21/21:23:06.56           0.22724557
2016-08-21/21:23:06.59           0.22731911
2016-08-21/21:23:06.62           0.22753529
2016-08-21/21:23:06.65           0.22726281
2016-08-21/21:23:06.68           0.22735049
2016-08-21/21:23:06.71           0.22737106
2016-08-21/21:23:06.75           0.22738008
2016-08-21/21:23:06.78           0.22737910
2016-08-21/21:23:06.81           0.22771396
2016-08-21/21:23:06.84           0.22754318
2016-08-21/21:23:06.87           0.22749453
2016-08-21/21:23:06.90           0.22749062
2016-08-21/21:23:06.93           0.22777941
2016-08-21/21:23:06.96           0.22786762
2016-08-21/21:23:07.00           0.22789092
2016-08-21/21:23:07.03           0.22763210
2016-08-21/21:23:07.06           0.22787086
2016-08-21/21:23:07.09           0.22781900
2016-08-21/21:23:07.12           0.22778240
2016-08-21/21:23:07.15           0.22755285
2016-08-21/21:23:07.18           0.22787077
2016-08-21/21:23:07.21           0.22795362
2016-08-21/21:23:07.25           0.22811060
2016-08-21/21:23:07.28           0.22813254
2016-08-21/21:23:07.31           0.22822306
2016-08-21/21:23:07.34           0.22816394
2016-08-21/21:23:07.37           0.22822165
2016-08-21/21:23:07.40           0.22787237
2016-08-21/21:23:07.43           0.22820674
2016-08-21/21:23:07.46           0.22829571
2016-08-21/21:23:07.50           0.22818194
2016-08-21/21:23:07.53           0.22789114
2016-08-21/21:23:07.56           0.22811467
2016-08-21/21:23:07.59           0.22818766
2016-08-21/21:23:07.62           0.22818673
2016-08-21/21:23:07.65           0.22779438
2016-08-21/21:23:07.68           0.22795315
2016-08-21/21:23:07.71           0.22801308
2016-08-21/21:23:07.75           0.22801248
2016-08-21/21:23:07.78           0.22772923
2016-08-21/21:23:07.81           0.22817036
2016-08-21/21:23:07.84           0.22843460
2016-08-21/21:23:07.87           0.22865138
2016-08-21/21:23:07.90           0.22870689
2016-08-21/21:23:07.93           0.22904379
2016-08-21/21:23:07.96           0.22912308
2016-08-21/21:23:08.00           0.22905918
2016-08-21/21:23:08.03           0.22868314
2016-08-21/21:23:08.06           0.22876480
2016-08-21/21:23:08.09           0.22870949
2016-08-21/21:23:08.12           0.22877708
2016-08-21/21:23:08.15           0.22872056
2016-08-21/21:23:08.18           0.22916383
2016-08-21/21:23:08.21           0.22926991
2016-08-21/21:23:08.25           0.22911604
2016-08-21/21:23:08.28           0.22881801
2016-08-21/21:23:08.31           0.22922684
2016-08-21/21:23:08.34           0.22918172
2016-08-21/21:23:08.37           0.22888617
2016-08-21/21:23:08.40           0.22836238
2016-08-21/21:23:08.43           0.22865978
2016-08-21/21:23:08.46           0.22887920
2016-08-21/21:23:08.50           0.22893295
2016-08-21/21:23:08.53           0.22858877
2016-08-21/21:23:08.56           0.22864883
2016-08-21/21:23:08.59           0.22864578
2016-08-21/21:23:08.62           0.22883584
2016-08-21/21:23:08.65           0.22876511
2016-08-21/21:23:08.68           0.22892490
2016-08-21/21:23:08.71           0.22897487
2016-08-21/21:23:08.75           0.22908258
2016-08-21/21:23:08.78           0.22910010
2016-08-21/21:23:08.81           0.22950692
2016-08-21/21:23:08.84           0.22938404
2016-08-21/21:23:08.87           0.22929363
2016-08-21/21:23:08.90           0.22905350
2016-08-21/21:23:08.93           0.22909874
2016-08-21/21:23:08.96           0.22898229
2016-08-21/21:23:09.00           0.22888053
2016-08-21/21:23:09.03           0.22868080
2016-08-21/21:23:09.06           0.22899867
2016-08-21/21:23:09.09           0.22897445
2016-08-21/21:23:09.12           0.22903620
2016-08-21/21:23:09.15           0.22896146
2016-08-21/21:23:09.18           0.22928157
2016-08-21/21:23:09.21           0.22932796
2016-08-21/21:23:09.25           0.22952614
2016-08-21/21:23:09.28           0.22940039
2016-08-21/21:23:09.31           0.22950889
2016-08-21/21:23:09.34           0.22947648
2016-08-21/21:23:09.37           0.22962835
2016-08-21/21:23:09.40           0.22937203
2016-08-21/21:23:09.43           0.22959573
2016-08-21/21:23:09.46           0.22967063
2016-08-21/21:23:09.50           0.22954821
2016-08-21/21:23:09.53           0.22921499
2016-08-21/21:23:09.56           0.22934546
2016-08-21/21:23:09.59           0.22932889
2016-08-21/21:23:09.62           0.22941436
2016-08-21/21:23:09.65           0.22930030
2016-08-21/21:23:09.68           0.22951167
2016-08-21/21:23:09.71           0.22954783
2016-08-21/21:23:09.75           0.22987103
2016-08-21/21:23:09.78           0.22979222
2016-08-21/21:23:09.81           0.22987134
2016-08-21/21:23:09.84           0.22983095
2016-08-21/21:23:09.87           0.22975406
2016-08-21/21:23:09.90           0.22951351
2016-08-21/21:23:09.93           0.22980828
2016-08-21/21:23:09.96           0.22971171
2016-08-21/21:23:10.00           0.22961557
2016-08-21/21:23:10.03           0.22943917
2016-08-21/21:23:10.06           0.22976607
2016-08-21/21:23:10.09           0.22968896
2016-08-21/21:23:10.12           0.22947360
2016-08-21/21:23:10.15           0.22919944
2016-08-21/21:23:10.18           0.22948504
2016-08-21/21:23:10.21           0.22944986
2016-08-21/21:23:10.25           0.22948281
2016-08-21/21:23:10.28           0.22918463
2016-08-21/21:23:10.31           0.22924826
2016-08-21/21:23:10.34           0.22926156
2016-08-21/21:23:10.37           0.22919577
2016-08-21/21:23:10.40           0.22920933
2016-08-21/21:23:10.43           0.22951134
2016-08-21/21:23:10.46           0.22928595
2016-08-21/21:23:10.50           0.22915096
2016-08-21/21:23:10.53           0.22898469
2016-08-21/21:23:10.56           0.22938204
2016-08-21/21:23:10.59           0.22945235
2016-08-21/21:23:10.62           0.22974258
2016-08-21/21:23:10.65           0.22969898
2016-08-21/21:23:10.68           0.22998557
2016-08-21/21:23:10.71           0.23010492
2016-08-21/21:23:10.75           0.23016480
2016-08-21/21:23:10.78           0.22995873
2016-08-21/21:23:10.81           0.23006127
2016-08-21/21:23:10.84           0.23009981
2016-08-21/21:23:10.87           0.23015313
2016-08-21/21:23:10.90           0.22977828
2016-08-21/21:23:10.93           0.22998642
2016-08-21/21:23:10.96           0.23008090
2016-08-21/21:23:11.00           0.23019651
2016-08-21/21:23:11.03           0.23018813
2016-08-21/21:23:11.06           0.23042144
2016-08-21/21:23:11.09           0.23015993
2016-08-21/21:23:11.12           0.23005425
2016-08-21/21:23:11.15           0.22990795
2016-08-21/21:23:11.18           0.23024718
2016-08-21/21:23:11.21           0.23024839
2016-08-21/21:23:11.25           0.22999286
2016-08-21/21:23:11.28           0.22977006
2016-08-21/21:23:11.31           0.23014169
2016-08-21/21:23:11.34           0.23007818
2016-08-21/21:23:11.37           0.23008461
2016-08-21/21:23:11.40           0.23011256
2016-08-21/21:23:11.43           0.23032863
2016-08-21/21:23:11.46           0.23017658
2016-08-21/21:23:11.50           0.23021612
2016-08-21/21:23:11.53           0.23009544
2016-08-21/21:23:11.56           0.23053978
2016-08-21/21:23:11.59           0.23059177
2016-08-21/21:23:11.62           0.23061332
2016-08-21/21:23:11.65           0.23037470
2016-08-21/21:23:11.68           0.23055443
2016-08-21/21:23:11.71           0.23050589
2016-08-21/21:23:11.75           0.23038069
2016-08-21/21:23:11.78           0.23006774
2016-08-21/21:23:11.81           0.23026444
2016-08-21/21:23:11.84           0.23045396
2016-08-21/21:23:11.87           0.23055309
2016-08-21/21:23:11.90           0.23026402
2016-08-21/21:23:11.93           0.23070429
2016-08-21/21:23:11.96           0.23110344
2016-08-21/21:23:12.00           0.23122643
2016-08-21/21:23:12.03           0.23099054
2016-08-21/21:23:12.06           0.23113602
2016-08-21/21:23:12.09           0.23103402
2016-08-21/21:23:12.12           0.23110337
2016-08-21/21:23:12.15           0.23093642
2016-08-21/21:23:12.18           0.23118495
2016-08-21/21:23:12.21           0.23105747
2016-08-21/21:23:12.25           0.23094969
2016-08-21/21:23:12.28           0.23098329
2016-08-21/21:23:12.31           0.23143772
2016-08-21/21:23:12.34           0.23132819
2016-08-21/21:23:12.37           0.23123066
2016-08-21/21:23:12.40           0.23107708
2016-08-21/21:23:12.43           0.23139238
2016-08-21/21:23:12.46           0.23163482
2016-08-21/21:23:12.50           0.23191401
2016-08-21/21:23:12.53           0.23182110
2016-08-21/21:23:12.56           0.23200263
2016-08-21/21:23:12.59           0.23200383
2016-08-21/21:23:12.62           0.23203606
2016-08-21/21:23:12.65           0.23168386
2016-08-21/21:23:12.68           0.23202103
2016-08-21/21:23:12.71           0.23211143
2016-08-21/21:23:12.75           0.23207501
2016-08-21/21:23:12.78           0.23183013
2016-08-21/21:23:12.81           0.23218050
2016-08-21/21:23:12.84           0.23237547
2016-08-21/21:23:12.87           0.23258402
2016-08-21/21:23:12.90           0.23255014
2016-08-21/21:23:12.93           0.23273903
2016-08-21/21:23:12.96           0.23274970
2016-08-21/21:23:13.00           0.23265710
2016-08-21/21:23:13.03           0.23243308
2016-08-21/21:23:13.06           0.23292564
2016-08-21/21:23:13.09           0.23292625
2016-08-21/21:23:13.12           0.23291514
2016-08-21/21:23:13.15           0.23270057
2016-08-21/21:23:13.18           0.23293811
2016-08-21/21:23:13.21           0.23308742
2016-08-21/21:23:13.25           0.23309555
2016-08-21/21:23:13.28           0.23274515
2016-08-21/21:23:13.31           0.23306357
2016-08-21/21:23:13.34           0.23319729
2016-08-21/21:23:13.37           0.23293706
2016-08-21/21:23:13.40           0.23269844
2016-08-21/21:23:13.43           0.23330607
2016-08-21/21:23:13.46           0.23346756
2016-08-21/21:23:13.50           0.23349648
2016-08-21/21:23:13.53           0.23323439
2016-08-21/21:23:13.56           0.23331630
2016-08-21/21:23:13.59           0.23307465
2016-08-21/21:23:13.62           0.23279074
2016-08-21/21:23:13.65           0.23231873
2016-08-21/21:23:13.68           0.23256354
2016-08-21/21:23:13.71           0.23289584
2016-08-21/21:23:13.75           0.23323361
2016-08-21/21:23:13.78           0.23318533
2016-08-21/21:23:13.81           0.23342838
2016-08-21/21:23:13.84           0.23326011
2016-08-21/21:23:13.87           0.23323336
2016-08-21/21:23:13.90           0.23337373
2016-08-21/21:23:13.93           0.23374664
2016-08-21/21:23:13.96           0.23372784
2016-08-21/21:23:14.00           0.23361381
2016-08-21/21:23:14.03           0.23324045
2016-08-21/21:23:14.06           0.23354768
2016-08-21/21:23:14.09           0.23355061
2016-08-21/21:23:14.12           0.23362883
2016-08-21/21:23:14.15           0.23323414
2016-08-21/21:23:14.18           0.23324519
2016-08-21/21:23:14.21           0.23335117
2016-08-21/21:23:14.25           0.23331908
2016-08-21/21:23:14.28           0.23321109
2016-08-21/21:23:14.31           0.23366609
2016-08-21/21:23:14.34           0.23374943
2016-08-21/21:23:14.37           0.23383988
2016-08-21/21:23:14.40           0.23379502
2016-08-21/21:23:14.43           0.23409725
2016-08-21/21:23:14.46           0.23421445
2016-08-21/21:23:14.50           0.23432970
2016-08-21/21:23:14.53           0.23410894
2016-08-21/21:23:14.56           0.23441917
2016-08-21/21:23:14.59           0.23428379
2016-08-21/21:23:14.62           0.23418308
2016-08-21/21:23:14.65           0.23407471
2016-08-21/21:23:14.68           0.23434166
2016-08-21/21:23:14.71           0.23425750
2016-08-21/21:23:14.75           0.23422914
2016-08-21/21:23:14.78           0.23409380
2016-08-21/21:23:14.81           0.23444009
2016-08-21/21:23:14.84           0.23463377
2016-08-21/21:23:14.87           0.23460899
2016-08-21/21:23:14.90           0.23436716
2016-08-21/21:23:14.93           0.23472838
2016-08-21/21:23:14.96           0.23497432
2016-08-21/21:23:15.00           0.23509734
2016-08-21/21:23:15.03           0.23474049
2016-08-21/21:23:15.06           0.23483135
2016-08-21/21:23:15.09           0.23473501
2016-08-21/21:23:15.12           0.23470208
2016-08-21/21:23:15.15           0.23479384
2016-08-21/21:23:15.18           0.23519827
2016-08-21/21:23:15.21           0.23502865
2016-08-21/21:23:15.25           0.23517248
2016-08-21/21:23:15.28           0.23508510
2016-08-21/21:23:15.31           0.23537823
2016-08-21/21:23:15.34           0.23555147
2016-08-21/21:23:15.37           0.23569572
2016-08-21/21:23:15.40           0.23557561
2016-08-21/21:23:15.43           0.23589401
2016-08-21/21:23:15.46           0.23576204
2016-08-21/21:23:15.50           0.23549387
2016-08-21/21:23:15.53           0.23505664
2016-08-21/21:23:15.56           0.23527951
2016-08-21/21:23:15.59           0.23549998
2016-08-21/21:23:15.62           0.23560843
2016-08-21/21:23:15.65           0.23550032
2016-08-21/21:23:15.68           0.23591683
2016-08-21/21:23:15.71           0.23599130
2016-08-21/21:23:15.75           0.23588325
2016-08-21/21:23:15.78           0.23563528
2016-08-21/21:23:15.81           0.23595698
2016-08-21/21:23:15.84           0.23600580
2016-08-21/21:23:15.87           0.23603326
2016-08-21/21:23:15.90           0.23597349
2016-08-21/21:23:15.93           0.23629274
2016-08-21/21:23:15.96           0.23593971
2016-08-21/21:23:16.00           0.23596131
2016-08-21/21:23:16.03           0.23590615
2016-08-21/21:23:16.06           0.23603761
2016-08-21/21:23:16.09           0.23606606
2016-08-21/21:23:16.12           0.23615736
2016-08-21/21:23:16.15           0.23595933
2016-08-21/21:23:16.18           0.23614005
2016-08-21/21:23:16.21           0.23629025
2016-08-21/21:23:16.25           0.23663971
2016-08-21/21:23:16.28           0.23643611
2016-08-21/21:23:16.31           0.23646762
2016-08-21/21:23:16.34           0.23641535
2016-08-21/21:23:16.37           0.23640427
2016-08-21/21:23:16.40           0.23613936
2016-08-21/21:23:16.43           0.23652162
2016-08-21/21:23:16.46           0.23654589
2016-08-21/21:23:16.50           0.23639852
2016-08-21/21:23:16.53           0.23638352
2016-08-21/21:23:16.56           0.23680874
2016-08-21/21:23:16.59           0.23680945
2016-08-21/21:23:16.62           0.23703493
2016-08-21/21:23:16.65           0.23678666
2016-08-21/21:23:16.68           0.23697244
2016-08-21/21:23:16.71           0.23700940
2016-08-21/21:23:16.75           0.23686725
2016-08-21/21:23:16.78           0.23672413
2016-08-21/21:23:16.81           0.23695377
2016-08-21/21:23:16.84           0.23693619
2016-08-21/21:23:16.87           0.23705190
2016-08-21/21:23:16.90           0.23675483
2016-08-21/21:23:16.93           0.23699499
2016-08-21/21:23:16.96           0.23681067
2016-08-21/21:23:17.00           0.23656957
2016-08-21/21:23:17.03           0.23655036
2016-08-21/21:23:17.06           0.23686420
2016-08-21/21:23:17.09           0.23659012
2016-08-21/21:23:17.12           0.23656852
2016-08-21/21:23:17.15           0.23665269
2016-08-21/21:23:17.18           0.23694907
2016-08-21/21:23:17.21           0.23688421
2016-08-21/21:23:17.25           0.23702364
2016-08-21/21:23:17.28           0.23695663
2016-08-21/21:23:17.31           0.23713856
2016-08-21/21:23:17.34           0.23708528
2016-08-21/21:23:17.37           0.23711513
2016-08-21/21:23:17.40           0.23684852
2016-08-21/21:23:17.43           0.23702620
2016-08-21/21:23:17.46           0.23721087
2016-08-21/21:23:17.50           0.23738939
2016-08-21/21:23:17.53           0.23706212
2016-08-21/21:23:17.56           0.23735793
2016-08-21/21:23:17.59           0.23734670
2016-08-21/21:23:17.62           0.23746118
2016-08-21/21:23:17.65           0.23742489
2016-08-21/21:23:17.68           0.23751138
2016-08-21/21:23:17.71           0.23744791
2016-08-21/21:23:17.75           0.23756738
2016-08-21/21:23:17.78           0.23756593
2016-08-21/21:23:17.81           0.23790223
2016-08-21/21:23:17.84           0.23781296
2016-08-21/21:23:17.87           0.23754756
2016-08-21/21:23:17.90           0.23721946
2016-08-21/21:23:17.93           0.23748550
2016-08-21/21:23:17.96           0.23754680
2016-08-21/21:23:18.00           0.23779374
2016-08-21/21:23:18.03           0.23773688
2016-08-21/21:23:18.06           0.23799213
2016-08-21/21:23:18.09           0.23806336
2016-08-21/21:23:18.12           0.23804423
2016-08-21/21:23:18.15           0.23785353
2016-08-21/21:23:18.18           0.23833231
2016-08-21/21:23:18.21           0.23837816
2016-08-21/21:23:18.25           0.23816330
2016-08-21/21:23:18.28           0.23791574
2016-08-21/21:23:18.31           0.23817930
2016-08-21/21:23:18.34           0.23834253
2016-08-21/21:23:18.37           0.23840215
2016-08-21/21:23:18.40           0.23802553
2016-08-21/21:23:18.43           0.23841981
2016-08-21/21:23:18.46           0.23853235
2016-08-21/21:23:18.50           0.23848539
2016-08-21/21:23:18.53           0.23820986
2016-08-21/21:23:18.56           0.23858618
2016-08-21/21:23:18.59           0.23850155
2016-08-21/21:23:18.62           0.23851984
2016-08-21/21:23:18.65           0.23844852
2016-08-21/21:23:18.68           0.23863262
2016-08-21/21:23:18.71           0.23864579
2016-08-21/21:23:18.75           0.23860595
2016-08-21/21:23:18.78           0.23838642
2016-08-21/21:23:18.81           0.23856098
2016-08-21/21:23:18.84           0.23848260
2016-08-21/21:23:18.87           0.23841927
2016-08-21/21:23:18.90           0.23823744
2016-08-21/21:23:18.93           0.23866726
2016-08-21/21:23:18.96           0.23864355
2016-08-21/21:23:19.00           0.23853178
2016-08-21/21:23:19.03           0.23848305
2016-08-21/21:23:19.06           0.23874654
2016-08-21/21:23:19.09           0.23884519
2016-08-21/21:23:19.12           0.23897991
2016-08-21/21:23:19.15           0.23847605
2016-08-21/21:23:19.18           0.23869645
2016-08-21/21:23:19.21           0.23876553
2016-08-21/21:23:19.25           0.23864585
2016-08-21/21:23:19.28           0.23846375
2016-08-21/21:23:19.31           0.23895518
2016-08-21/21:23:19.34           0.23916844
2016-08-21/21:23:19.37           0.23932532
2016-08-21/21:23:19.40           0.23899299
2016-08-21/21:23:19.43           0.23899474
2016-08-21/21:23:19.46           0.23913643
2016-08-21/21:23:19.50           0.23923428
2016-08-21/21:23:19.53           0.23908178
2016-08-21/21:23:19.56           0.23934846
2016-08-21/21:23:19.59           0.23904994
2016-08-21/21:23:19.62           0.23892231
2016-08-21/21:23:19.65           0.23896261
2016-08-21/21:23:19.68           0.23941263
2016-08-21/21:23:19.71           0.23920589
2016-08-21/21:23:19.75           0.23916061
2016-08-21/21:23:19.78           0.23886374
2016-08-21/21:23:19.81           0.23896609
2016-08-21/21:23:19.84           0.23897698
2016-08-21/21:23:19.87           0.23898035
2016-08-21/21:23:19.90           0.23881690
2016-08-21/21:23:19.93           0.23912585
2016-08-21/21:23:19.96           0.23921491
2016-08-21/21:23:20.00           0.23935302
2016-08-21/21:23:20.03           0.23926825
2016-08-21/21:23:20.06           0.23947981
2016-08-21/21:23:20.09           0.23951951
2016-08-21/21:23:20.12           0.23923012
2016-08-21/21:23:20.15           0.23869980
2016-08-21/21:23:20.18           0.23886391
2016-08-21/21:23:20.21           0.23874615
2016-08-21/21:23:20.25           0.23889960
2016-08-21/21:23:20.28           0.23888449
2016-08-21/21:23:20.31           0.23918042
2016-08-21/21:23:20.34           0.23909424
2016-08-21/21:23:20.37           0.23909851
2016-08-21/21:23:20.40           0.23913540
2016-08-21/21:23:20.43           0.23943415
2016-08-21/21:23:20.46           0.23940879
2016-08-21/21:23:20.50           0.23952260
2016-08-21/21:23:20.53           0.23925583
2016-08-21/21:23:20.56           0.23959445
2016-08-21/21:23:20.59           0.23980275
2016-08-21/21:23:20.62           0.23988554
2016-08-21/21:23:20.65           0.23954676
2016-08-21/21:23:20.68           0.23954892
2016-08-21/21:23:20.71           0.23952578
2016-08-21/21:23:20.75           0.23953667
2016-08-21/21:23:20.78           0.23926006
2016-08-21/21:23:20.81           0.23935301
2016-08-21/21:23:20.84           0.23937149
2016-08-21/21:23:20.87           0.23970563
2016-08-21/21:23:20.90           0.23974551
2016-08-21/21:23:20.93           0.24011943
2016-08-21/21:23:20.96           0.24014290
2016-08-21/21:23:21.00           0.24011207
2016-08-21/21:23:21.03           0.23998607
2016-08-21/21:23:21.06           0.23997544
2016-08-21/21:23:21.09           0.23984651
2016-08-21/21:23:21.12           0.23999063
2016-08-21/21:23:21.15           0.23969699
2016-08-21/21:23:21.18           0.24020312
2016-08-21/21:23:21.21           0.24034414
2016-08-21/21:23:21.25           0.24045007
2016-08-21/21:23:21.28           0.24035111
2016-08-21/21:23:21.31           0.24026706
2016-08-21/21:23:21.34           0.24025286
2016-08-21/21:23:21.37           0.24041325
2016-08-21/21:23:21.40           0.24003622
2016-08-21/21:23:21.43           0.24026494
2016-08-21/21:23:21.46           0.24046152
2016-08-21/21:23:21.50           0.24055251
2016-08-21/21:23:21.53           0.24054444
2016-08-21/21:23:21.56           0.24088151
2016-08-21/21:23:21.59           0.24069828
2016-08-21/21:23:21.62           0.24053818
2016-08-21/21:23:21.65           0.24017941
2016-08-21/21:23:21.68           0.24035815
2016-08-21/21:23:21.71           0.24031653
2016-08-21/21:23:21.75           0.24034057
2016-08-21/21:23:21.78           0.24016025
2016-08-21/21:23:21.81           0.24054496
2016-08-21/21:23:21.84           0.24051911
2016-08-21/21:23:21.87           0.24053500
2016-08-21/21:23:21.90           0.24050005
2016-08-21/21:23:21.93           0.24099155
2016-08-21/21:23:21.96           0.24098565
2016-08-21/21:23:22.00           0.24071426
2016-08-21/21:23:22.03           0.24044372
2016-08-21/21:23:22.06           0.24059092
2016-08-21/21:23:22.09           0.24052991
2016-08-21/21:23:22.12           0.24059950
2016-08-21/21:23:22.15           0.24043242
2016-08-21/21:23:22.18           0.24084852
2016-08-21/21:23:22.21           0.24071218
2016-08-21/21:23:22.25           0.24048701
2016-08-21/21:23:22.28           0.24015688
2016-08-21/21:23:22.31           0.24030247
2016-08-21/21:23:22.34           0.24050819
2016-08-21/21:23:22.37           0.24057741
2016-08-21/21:23:22.40           0.24050042
2016-08-21/21:23:22.43           0.24092387
2016-08-21/21:23:22.46           0.24097441
2016-08-21/21:23:22.50           0.24128570
2016-08-21/21:23:22.53           0.24111439
2016-08-21/21:23:22.56           0.24086568
2016-08-21/21:23:22.59           0.24064488
2016-08-21/21:23:22.62           0.24082374
2016-08-21/21:23:22.65           0.24067057
2016-08-21/21:23:22.68           0.24093678
2016-08-21/21:23:22.71           0.24114721
2016-08-21/21:23:22.75           0.24153354
2016-08-21/21:23:22.78           0.24149783
2016-08-21/21:23:22.81           0.24156752
2016-08-21/21:23:22.84           0.24133888
2016-08-21/21:23:22.87           0.24125494
2016-08-21/21:23:22.90           0.24109336
2016-08-21/21:23:22.93           0.24144539
2016-08-21/21:23:22.96           0.24119068
2016-08-21/21:23:23.00           0.24109978
2016-08-21/21:23:23.03           0.24099376
2016-08-21/21:23:23.06           0.24125527
2016-08-21/21:23:23.09           0.24142092
2016-08-21/21:23:23.12           0.24139989
2016-08-21/21:23:23.15           0.24107666
2016-08-21/21:23:23.18           0.24147136
2016-08-21/21:23:23.21           0.24153921
2016-08-21/21:23:23.25           0.24158679
2016-08-21/21:23:23.28           0.24153890
2016-08-21/21:23:23.31           0.24201773
2016-08-21/21:23:23.34           0.24225208
2016-08-21/21:23:23.37           0.24223912
2016-08-21/21:23:23.40           0.24191665
2016-08-21/21:23:23.43           0.24210575
2016-08-21/21:23:23.46           0.24219452
2016-08-21/21:23:23.50           0.24223011
2016-08-21/21:23:23.53           0.24185027
2016-08-21/21:23:23.56           0.24202674
2016-08-21/21:23:23.59           0.24188471
2016-08-21/21:23:23.62           0.24190591
2016-08-21/21:23:23.65           0.24176237
2016-08-21/21:23:23.68           0.24215500
2016-08-21/21:23:23.71           0.24241176
2016-08-21/21:23:23.75           0.24227980
2016-08-21/21:23:23.78           0.24183298
2016-08-21/21:23:23.81           0.24208831
2016-08-21/21:23:23.84           0.24214251
2016-08-21/21:23:23.87           0.24225943
2016-08-21/21:23:23.90           0.24217151
2016-08-21/21:23:23.93           0.24234506
2016-08-21/21:23:23.96           0.24236918
2016-08-21/21:23:24.00           0.24259513
2016-08-21/21:23:24.03           0.24258807
2016-08-21/21:23:24.06           0.24248304
2016-08-21/21:23:24.09           0.24221189
2016-08-21/21:23:24.12           0.24229291
2016-08-21/21:23:24.15           0.24188896
2016-08-21/21:23:24.18           0.24217772
2016-08-21/21:23:24.21           0.24225122
2016-08-21/21:23:24.25           0.24227596
2016-08-21/21:23:24.28           0.24214992
2016-08-21/21:23:24.31           0.24246259
2016-08-21/21:23:24.34           0.24234156
2016-08-21/21:23:24.37           0.24213959
2016-08-21/21:23:24.40           0.24186018
2016-08-21/21:23:24.43           0.24174400
2016-08-21/21:23:24.46           0.24164040
2016-08-21/21:23:24.50           0.24183603
2016-08-21/21:23:24.53           0.24162564
2016-08-21/21:23:24.56           0.24186378
2016-08-21/21:23:24.59           0.24175589
2016-08-21/21:23:24.62           0.24207027
2016-08-21/21:23:24.65           0.24229910
2016-08-21/21:23:24.68           0.24248097
2016-08-21/21:23:24.71           0.24207167
2016-08-21/21:23:24.75           0.24195751
2016-08-21/21:23:24.78           0.24180601
2016-08-21/21:23:24.81           0.24206090
2016-08-21/21:23:24.84           0.24211550
2016-08-21/21:23:24.87           0.24215037
2016-08-21/21:23:24.90           0.24197479
2016-08-21/21:23:24.93           0.24198377
2016-08-21/21:23:24.96           0.24190631
2016-08-21/21:23:25.00           0.24189213
2016-08-21/21:23:25.03           0.24145988
2016-08-21/21:23:25.06           0.24137672
2016-08-21/21:23:25.09           0.24122942
2016-08-21/21:23:25.12           0.24143522
2016-08-21/21:23:25.15           0.24153354
2016-08-21/21:23:25.18           0.24199733
2016-08-21/21:23:25.21           0.24214244
2016-08-21/21:23:25.25           0.24238913
2016-08-21/21:23:25.28           0.24226054
2016-08-21/21:23:25.31           0.24215450
2016-08-21/21:23:25.34           0.24169639
2016-08-21/21:23:25.37           0.24186826
2016-08-21/21:23:25.40           0.24160775
2016-08-21/21:23:25.43           0.24172627
2016-08-21/21:23:25.46           0.24171923
2016-08-21/21:23:25.50           0.24163422
2016-08-21/21:23:25.53           0.24167794
2016-08-21/21:23:25.56           0.24198371
2016-08-21/21:23:25.59           0.24183156
2016-08-21/21:23:25.62           0.24175720
2016-08-21/21:23:25.65           0.24158500
2016-08-21/21:23:25.68           0.24197170
2016-08-21/21:23:25.71           0.24201186
2016-08-21/21:23:25.75           0.24187265
2016-08-21/21:23:25.78           0.24175383
2016-08-21/21:23:25.81           0.24218192
2016-08-21/21:23:25.84           0.24220836
2016-08-21/21:23:25.87           0.24229853
2016-08-21/21:23:25.90           0.24220301
2016-08-21/21:23:25.93           0.24249890
2016-08-21/21:23:25.96           0.24235815
2016-08-21/21:23:26.00           0.24229384
2016-08-21/21:23:26.03           0.24217713
2016-08-21/21:23:26.06           0.24231431
2016-08-21/21:23:26.09           0.24210661
2016-08-21/21:23:26.12           0.24208903
2016-08-21/21:23:26.15           0.24168812
2016-08-21/21:23:26.18           0.24189358
2016-08-21/21:23:26.21           0.24209213
2016-08-21/21:23:26.25           0.24194168
2016-08-21/21:23:26.28           0.24140974
2016-08-21/21:23:26.31           0.24145473
2016-08-21/21:23:26.34           0.24127343
2016-08-21/21:23:26.37           0.24108720
2016-08-21/21:23:26.40           0.24074520
2016-08-21/21:23:26.43           0.24126618
2016-08-21/21:23:26.46           0.24142234
2016-08-21/21:23:26.50           0.24139759
2016-08-21/21:23:26.53           0.24093029
2016-08-21/21:23:26.56           0.24100504
2016-08-21/21:23:26.59           0.24085081
2016-08-21/21:23:26.62           0.24063757
2016-08-21/21:23:26.65           0.24062781
2016-08-21/21:23:26.68           0.24085018
2016-08-21/21:23:26.71           0.24076819
2016-08-21/21:23:26.75           0.24086114
2016-08-21/21:23:26.78           0.24036216
2016-08-21/21:23:26.81           0.24028403
2016-08-21/21:23:26.84           0.24017814
2016-08-21/21:23:26.87           0.23988344
2016-08-21/21:23:26.90           0.23948987
2016-08-21/21:23:26.93           0.23952289
2016-08-21/21:23:26.96           0.23924683
2016-08-21/21:23:27.00           0.23940342
2016-08-21/21:23:27.03           0.23962363
2016-08-21/21:23:27.06           0.24008643
2016-08-21/21:23:27.09           0.23991516
2016-08-21/21:23:27.12           0.23970022
2016-08-21/21:23:27.15           0.23947410
2016-08-21/21:23:27.18           0.23968740
2016-08-21/21:23:27.21           0.23962411
2016-08-21/21:23:27.25           0.23969017
2016-08-21/21:23:27.28           0.23950554
2016-08-21/21:23:27.31           0.23977780
2016-08-21/21:23:27.34           0.23987998
2016-08-21/21:23:27.37           0.24005096
2016-08-21/21:23:27.40           0.23987770
2016-08-21/21:23:27.43           0.23991054
2016-08-21/21:23:27.46           0.23970180
2016-08-21/21:23:27.50           0.23944538
2016-08-21/21:23:27.53           0.23913966
2016-08-21/21:23:27.56           0.23965016
2016-08-21/21:23:27.59           0.24002553
2016-08-21/21:23:27.62           0.24026988
2016-08-21/21:23:27.65           0.24009698
2016-08-21/21:23:27.68           0.24032075
2016-08-21/21:23:27.71           0.24034521
2016-08-21/21:23:27.75           0.24031675
2016-08-21/21:23:27.78           0.24007296
2016-08-21/21:23:27.81           0.24020276
2016-08-21/21:23:27.84           0.24020546
2016-08-21/21:23:27.87           0.24013540
2016-08-21/21:23:27.90           0.23974507
2016-08-21/21:23:27.93           0.24034069
2016-08-21/21:23:27.96           0.24065876
2016-08-21/21:23:28.00           0.24073267
2016-08-21/21:23:28.03           0.24053772
2016-08-21/21:23:28.06           0.24058378
2016-08-21/21:23:28.09           0.24058375
2016-08-21/21:23:28.12           0.24054939
2016-08-21/21:23:28.15           0.24015771
2016-08-21/21:23:28.18           0.24035799
2016-08-21/21:23:28.21           0.24036077
2016-08-21/21:23:28.25           0.24042799
2016-08-21/21:23:28.28           0.24029491
2016-08-21/21:23:28.31           0.24070184
2016-08-21/21:23:28.34           0.24059492
2016-08-21/21:23:28.37           0.24044462
2016-08-21/21:23:28.40           0.24020386
2016-08-21/21:23:28.43           0.24016147
2016-08-21/21:23:28.46           0.24018723
2016-08-21/21:23:28.50           0.24069889
2016-08-21/21:23:28.53           0.24071839
2016-08-21/21:23:28.56           0.24112018
2016-08-21/21:23:28.59           0.24136201
2016-08-21/21:23:28.62           0.24132484
2016-08-21/21:23:28.65           0.24100318
2016-08-21/21:23:28.68           0.24125835
2016-08-21/21:23:28.71           0.24110338
2016-08-21/21:23:28.75           0.24072258
2016-08-21/21:23:28.78           0.24043169
2016-08-21/21:23:28.81           0.24070810
2016-08-21/21:23:28.84           0.24067059
2016-08-21/21:23:28.87           0.24089252
2016-08-21/21:23:28.90           0.24078621
2016-08-21/21:23:28.93           0.24124642
2016-08-21/21:23:28.96           0.24126952
2016-08-21/21:23:29.00           0.24107612
2016-08-21/21:23:29.03           0.24072499
2016-08-21/21:23:29.06           0.24104654
2016-08-21/21:23:29.09           0.24135849
2016-08-21/21:23:29.12           0.24162353
2016-08-21/21:23:29.15           0.24170554
2016-08-21/21:23:29.18           0.24193775
2016-08-21/21:23:29.21           0.24186105
2016-08-21/21:23:29.25           0.24192698
2016-08-21/21:23:29.28           0.24162132
2016-08-21/21:23:29.31           0.24172165
2016-08-21/21:23:29.34           0.24157524
2016-08-21/21:23:29.37           0.24164510
2016-08-21/21:23:29.40           0.24151025
2016-08-21/21:23:29.43           0.24185656
2016-08-21/21:23:29.46           0.24200659
2016-08-21/21:23:29.50           0.24208442
2016-08-21/21:23:29.53           0.24207208
2016-08-21/21:23:29.56           0.24212805
2016-08-21/21:23:29.59           0.24213865
2016-08-21/21:23:29.62           0.24178376
2016-08-21/21:23:29.65           0.24171115
2016-08-21/21:23:29.68           0.24200517
2016-08-21/21:23:29.71           0.24215181
2016-08-21/21:23:29.75           0.24226427
2016-08-21/21:23:29.78           0.24225344
2016-08-21/21:23:29.81           0.24219567
2016-08-21/21:23:29.84           0.24236049
2016-08-21/21:23:29.87           0.24240520
2016-08-21/21:23:29.90           0.24246756
2016-08-21/21:23:29.93           0.24267350
2016-08-21/21:23:29.96           0.24263977
2016-08-21/21:23:30.00           0.24242024
2016-08-21/21:23:30.03           0.24255051
2016-08-21/21:23:30.06           0.24268164
2016-08-21/21:23:30.09           0.24274612
2016-08-21/21:23:30.12           0.24294755
2016-08-21/21:23:30.15           0.24290124
2016-08-21/21:23:30.18           0.24278309
2016-08-21/21:23:30.21           0.24254975
2016-08-21/21:23:30.25           0.24236653
2016-08-21/21:23:30.28           0.24231791
2016-08-21/21:23:30.31           0.24242563
2016-08-21/21:23:30.34           0.24258129
2016-08-21/21:23:30.37           0.24275508
2016-08-21/21:23:30.40           0.24274369
2016-08-21/21:23:30.43           0.24267122
2016-08-21/21:23:30.46           0.24305410
2016-08-21/21:23:30.50           0.24317990
2016-08-21/21:23:30.53           0.24290712
2016-08-21/21:23:30.56           0.24256237
2016-08-21/21:23:30.59           0.24299174
2016-08-21/21:23:30.62           0.24319831
2016-08-21/21:23:30.65           0.24314410
2016-08-21/21:23:30.68           0.24283070
2016-08-21/21:23:30.71           0.24318348
2016-08-21/21:23:30.75           0.24331963
2016-08-21/21:23:30.78           0.24331808
2016-08-21/21:23:30.81           0.24317571
2016-08-21/21:23:30.84           0.24349570
2016-08-21/21:23:30.87           0.24330735
2016-08-21/21:23:30.90           0.24308880
2016-08-21/21:23:30.93           0.24291540
2016-08-21/21:23:30.96           0.24352701
2016-08-21/21:23:31.00           0.24364338
2016-08-21/21:23:31.03           0.24370881
2016-08-21/21:23:31.06           0.24359964
2016-08-21/21:23:31.09           0.24373743
2016-08-21/21:23:31.12           0.24367376
2016-08-21/21:23:31.15           0.24379377
2016-08-21/21:23:31.18           0.24360962
2016-08-21/21:23:31.21           0.24388304
2016-08-21/21:23:31.25           0.24416725
2016-08-21/21:23:31.28           0.24428901
2016-08-21/21:23:31.31           0.24422202
2016-08-21/21:23:31.34           0.24462494
2016-08-21/21:23:31.37           0.24473894
2016-08-21/21:23:31.40           0.24481418
2016-08-21/21:23:31.43           0.24439139
2016-08-21/21:23:31.46           0.24439517
2016-08-21/21:23:31.50           0.24429689
2016-08-21/21:23:31.53           0.24430771
2016-08-21/21:23:31.56           0.24400824
2016-08-21/21:23:31.59           0.24466423
2016-08-21/21:23:31.62           0.24487638
2016-08-21/21:23:31.65           0.24475221
2016-08-21/21:23:31.68           0.24459677
2016-08-21/21:23:31.71           0.24480305
2016-08-21/21:23:31.75           0.24487605
2016-08-21/21:23:31.78           0.24517709
2016-08-21/21:23:31.81           0.24489600
2016-08-21/21:23:31.84           0.24506956
2016-08-21/21:23:31.87           0.24522924
2016-08-21/21:23:31.90           0.24526337
2016-08-21/21:23:31.93           0.24539414
2016-08-21/21:23:31.96           0.24572049
2016-08-21/21:23:32.00           0.24547556
2016-08-21/21:23:32.03           0.24554584
2016-08-21/21:23:32.06           0.24538910
2016-08-21/21:23:32.09           0.24523722
2016-08-21/21:23:32.12           0.24494268
2016-08-21/21:23:32.15           0.24500214
2016-08-21/21:23:32.18           0.24480547
2016-08-21/21:23:32.21           0.24501640
2016-08-21/21:23:32.25           0.24508633
2016-08-21/21:23:32.28           0.24535702
2016-08-21/21:23:32.31           0.24528560
2016-08-21/21:23:32.34           0.24545501
2016-08-21/21:23:32.37           0.24528354
2016-08-21/21:23:32.40           0.24519926
2016-08-21/21:23:32.43           0.24483209
2016-08-21/21:23:32.46           0.24498811
2016-08-21/21:23:32.50           0.24501253
2016-08-21/21:23:32.53           0.24527308
2016-08-21/21:23:32.56           0.24524540
2016-08-21/21:23:32.59           0.24538469
2016-08-21/21:23:32.62           0.24541220
2016-08-21/21:23:32.65           0.24523015
2016-08-21/21:23:32.68           0.24462677
2016-08-21/21:23:32.71           0.24500774
2016-08-21/21:23:32.75           0.24521115
2016-08-21/21:23:32.78           0.24515608
2016-08-21/21:23:32.81           0.24492553
2016-08-21/21:23:32.84           0.24513159
2016-08-21/21:23:32.87           0.24541743
2016-08-21/21:23:32.90           0.24573914
2016-08-21/21:23:32.93           0.24548483
2016-08-21/21:23:32.96           0.24546459
2016-08-21/21:23:33.00           0.24492160
2016-08-21/21:23:33.03           0.24478248
2016-08-21/21:23:33.06           0.24468450
2016-08-21/21:23:33.09           0.24499975
2016-08-21/21:23:33.12           0.24509190
2016-08-21/21:23:33.15           0.24511674
2016-08-21/21:23:33.18           0.24496086
2016-08-21/21:23:33.21           0.24520982
2016-08-21/21:23:33.25           0.24532964
2016-08-21/21:23:33.28           0.24555171
2016-08-21/21:23:33.31           0.24523263
2016-08-21/21:23:33.34           0.24537504
2016-08-21/21:23:33.37           0.24534878
2016-08-21/21:23:33.40           0.24520310
2016-08-21/21:23:33.43           0.24497562
2016-08-21/21:23:33.46           0.24545359
2016-08-21/21:23:33.50           0.24548488
2016-08-21/21:23:33.53           0.24538615
2016-08-21/21:23:33.56           0.24493298
2016-08-21/21:23:33.59           0.24505109
2016-08-21/21:23:33.62           0.24495068
2016-08-21/21:23:33.65           0.24504679
2016-08-21/21:23:33.68           0.24505834
2016-08-21/21:23:33.71           0.24522559
2016-08-21/21:23:33.75           0.24518247
2016-08-21/21:23:33.78           0.24531617
2016-08-21/21:23:33.81           0.24538635
2016-08-21/21:23:33.84           0.24568573
2016-08-21/21:23:33.87           0.24570931
2016-08-21/21:23:33.90           0.24575918
2016-08-21/21:23:33.93           0.24542973
2016-08-21/21:23:33.96           0.24571105
2016-08-21/21:23:34.00           0.24573476
2016-08-21/21:23:34.03           0.24550813
2016-08-21/21:23:34.06           0.24501001
2016-08-21/21:23:34.09           0.24552655
2016-08-21/21:23:34.12           0.24571172
2016-08-21/21:23:34.15           0.24575567
2016-08-21/21:23:34.18           0.24543709
2016-08-21/21:23:34.21           0.24560602
2016-08-21/21:23:34.25           0.24565971
2016-08-21/21:23:34.28           0.24554743
2016-08-21/21:23:34.31           0.24534604
2016-08-21/21:23:34.34           0.24554807
2016-08-21/21:23:34.37           0.24585434
2016-08-21/21:23:34.40           0.24592170
2016-08-21/21:23:34.43           0.24561964
2016-08-21/21:23:34.46           0.24588869
2016-08-21/21:23:34.50           0.24562694
2016-08-21/21:23:34.53           0.24570188
2016-08-21/21:23:34.56           0.24536489
2016-08-21/21:23:34.59           0.24553754
2016-08-21/21:23:34.62           0.24579764
2016-08-21/21:23:34.65           0.24563095
2016-08-21/21:23:34.68           0.24538153
2016-08-21/21:23:34.71           0.24577149
2016-08-21/21:23:34.75           0.24598323
2016-08-21/21:23:34.78           0.24601741
2016-08-21/21:23:34.81           0.24541941
2016-08-21/21:23:34.84           0.24545847
2016-08-21/21:23:34.87           0.24546248
2016-08-21/21:23:34.90           0.24559919
2016-08-21/21:23:34.93           0.24540614
2016-08-21/21:23:34.96           0.24544687
2016-08-21/21:23:35.00           0.24554868
2016-08-21/21:23:35.03           0.24569956
2016-08-21/21:23:35.06           0.24545216
2016-08-21/21:23:35.09           0.24572881
2016-08-21/21:23:35.12           0.24572161
2016-08-21/21:23:35.15           0.24579150
2016-08-21/21:23:35.18           0.24573946
2016-08-21/21:23:35.21           0.24608906
2016-08-21/21:23:35.25           0.24592621
2016-08-21/21:23:35.28           0.24591834
2016-08-21/21:23:35.31           0.24554048
2016-08-21/21:23:35.34           0.24568935
2016-08-21/21:23:35.37           0.24587896
2016-08-21/21:23:35.40           0.24607509
2016-08-21/21:23:35.43           0.24568553
2016-08-21/21:23:35.46           0.24563492
2016-08-21/21:23:35.50           0.24541310
2016-08-21/21:23:35.53           0.24513904
2016-08-21/21:23:35.56           0.24486284
2016-08-21/21:23:35.59           0.24536699
2016-08-21/21:23:35.62           0.24580936
2016-08-21/21:23:35.65           0.24583528
2016-08-21/21:23:35.68           0.24541776
2016-08-21/21:23:35.71           0.24594898
2016-08-21/21:23:35.75           0.24614692
2016-08-21/21:23:35.78           0.24595241
2016-08-21/21:23:35.81           0.24538653
2016-08-21/21:23:35.84           0.24565675
2016-08-21/21:23:35.87           0.24588167
2016-08-21/21:23:35.90           0.24584122
2016-08-21/21:23:35.93           0.24559401
2016-08-21/21:23:35.96           0.24587713
2016-08-21/21:23:36.00           0.24588943
2016-08-21/21:23:36.03           0.24564024
2016-08-21/21:23:36.06           0.24515471
2016-08-21/21:23:36.09           0.24533203
2016-08-21/21:23:36.12           0.24534740
2016-08-21/21:23:36.15           0.24567162
2016-08-21/21:23:36.18           0.24549198
2016-08-21/21:23:36.21           0.24567164
2016-08-21/21:23:36.25           0.24573645
2016-08-21/21:23:36.28           0.24551862
2016-08-21/21:23:36.31           0.24518810
2016-08-21/21:23:36.34           0.24529600
2016-08-21/21:23:36.37           0.24536016
2016-08-21/21:23:36.40           0.24563111
2016-08-21/21:23:36.43           0.24536512
2016-08-21/21:23:36.46           0.24546707
2016-08-21/21:23:36.50           0.24545739
2016-08-21/21:23:36.53           0.24565308
2016-08-21/21:23:36.56           0.24571530
2016-08-21/21:23:36.59           0.24590571
2016-08-21/21:23:36.62           0.24564385
2016-08-21/21:23:36.65           0.24549388
2016-08-21/21:23:36.68           0.24532703
2016-08-21/21:23:36.71           0.24546221
2016-08-21/21:23:36.75           0.24535348
2016-08-21/21:23:36.78           0.24544304
2016-08-21/21:23:36.81           0.24524613
2016-08-21/21:23:36.84           0.24565697
2016-08-21/21:23:36.87           0.24557857
2016-08-21/21:23:36.90           0.24551002
2016-08-21/21:23:36.93           0.24536309
2016-08-21/21:23:36.96           0.24550807
2016-08-21/21:23:37.00           0.24546841
2016-08-21/21:23:37.03           0.24546589
2016-08-21/21:23:37.06           0.24528832
2016-08-21/21:23:37.09           0.24586583
2016-08-21/21:23:37.12           0.24604928
2016-08-21/21:23:37.15           0.24606364
2016-08-21/21:23:37.18           0.24578872
2016-08-21/21:23:37.21           0.24599029
2016-08-21/21:23:37.25           0.24597222
2016-08-21/21:23:37.28           0.24563248
2016-08-21/21:23:37.31           0.24522719
2016-08-21/21:23:37.34           0.24558418
2016-08-21/21:23:37.37           0.24565833
2016-08-21/21:23:37.40           0.24569615
2016-08-21/21:23:37.43           0.24547661
2016-08-21/21:23:37.46           0.24571646
2016-08-21/21:23:37.50           0.24559197
2016-08-21/21:23:37.53           0.24542824
2016-08-21/21:23:37.56           0.24532154
2016-08-21/21:23:37.59           0.24549560
2016-08-21/21:23:37.62           0.24528346
2016-08-21/21:23:37.65           0.24554280
2016-08-21/21:23:37.68           0.24532674
2016-08-21/21:23:37.71           0.24556876
2016-08-21/21:23:37.75           0.24584327
2016-08-21/21:23:37.78           0.24578740
2016-08-21/21:23:37.81           0.24562982
2016-08-21/21:23:37.84           0.24592277
2016-08-21/21:23:37.87           0.24552371
2016-08-21/21:23:37.90           0.24502044
2016-08-21/21:23:37.93           0.24479634
2016-08-21/21:23:37.96           0.24516242
2016-08-21/21:23:38.00           0.24520863
2016-08-21/21:23:38.03           0.24547748
2016-08-21/21:23:38.06           0.24546273
2016-08-21/21:23:38.09           0.24559126
2016-08-21/21:23:38.12           0.24509471
2016-08-21/21:23:38.15           0.24496812
2016-08-21/21:23:38.18           0.24480856
2016-08-21/21:23:38.21           0.24495851
2016-08-21/21:23:38.25           0.24497610
2016-08-21/21:23:38.28           0.24483098
2016-08-21/21:23:38.31           0.24461540
2016-08-21/21:23:38.34           0.24497195
2016-08-21/21:23:38.37           0.24485738
2016-08-21/21:23:38.40           0.24489884
2016-08-21/21:23:38.43           0.24476229
2016-08-21/21:23:38.46           0.24498052
2016-08-21/21:23:38.50           0.24489480
2016-08-21/21:23:38.53           0.24490731
2016-08-21/21:23:38.56           0.24462698
2016-08-21/21:23:38.59           0.24464673
2016-08-21/21:23:38.62           0.24466733
2016-08-21/21:23:38.65           0.24490568
2016-08-21/21:23:38.68           0.24470177
2016-08-21/21:23:38.71           0.24457278
2016-08-21/21:23:38.75           0.24429664
2016-08-21/21:23:38.78           0.24437134
2016-08-21/21:23:38.81           0.24400461
2016-08-21/21:23:38.84           0.24400493
2016-08-21/21:23:38.87           0.24400198
2016-08-21/21:23:38.90           0.24387426
2016-08-21/21:23:38.93           0.24382515
2016-08-21/21:23:38.96           0.24465212
2016-08-21/21:23:39.00           0.24466860
2016-08-21/21:23:39.03           0.24467842
2016-08-21/21:23:39.06           0.24440267
2016-08-21/21:23:39.09           0.24432474
2016-08-21/21:23:39.12           0.24405897
2016-08-21/21:23:39.15           0.24392854
2016-08-21/21:23:39.18           0.24377553
2016-08-21/21:23:39.21           0.24394087
2016-08-21/21:23:39.25           0.24388970
2016-08-21/21:23:39.28           0.24395931
2016-08-21/21:23:39.31           0.24380521
2016-08-21/21:23:39.34           0.24396215
2016-08-21/21:23:39.37           0.24383235
2016-08-21/21:23:39.40           0.24398729
2016-08-21/21:23:39.43           0.24376403
2016-08-21/21:23:39.46           0.24388069
2016-08-21/21:23:39.50           0.24395484
2016-08-21/21:23:39.53           0.24399597
2016-08-21/21:23:39.56           0.24387728
2016-08-21/21:23:39.59           0.24416187
2016-08-21/21:23:39.62           0.24410055
2016-08-21/21:23:39.65           0.24399130
2016-08-21/21:23:39.68           0.24339300
2016-08-21/21:23:39.71           0.24359370
2016-08-21/21:23:39.75           0.24347929
2016-08-21/21:23:39.78           0.24322348
2016-08-21/21:23:39.81           0.24277533
2016-08-21/21:23:39.84           0.24271984
2016-08-21/21:23:39.87           0.24294042
2016-08-21/21:23:39.90           0.24318143
2016-08-21/21:23:39.93           0.24306018
2016-08-21/21:23:39.96           0.24334973
2016-08-21/21:23:40.00           0.24312315
2016-08-21/21:23:40.03           0.24286176
2016-08-21/21:23:40.06           0.24250308
2016-08-21/21:23:40.09           0.24268847
2016-08-21/21:23:40.12           0.24255920
2016-08-21/21:23:40.15           0.24244150
2016-08-21/21:23:40.18           0.24236288
2016-08-21/21:23:40.21           0.24267462
2016-08-21/21:23:40.25           0.24266638
2016-08-21/21:23:40.28           0.24262598
2016-08-21/21:23:40.31           0.24203882
2016-08-21/21:23:40.34           0.24219250
2016-08-21/21:23:40.37           0.24232795
2016-08-21/21:23:40.40           0.24222486
2016-08-21/21:23:40.43           0.24183901
2016-08-21/21:23:40.46           0.24221350
2016-08-21/21:23:40.50           0.24242855
2016-08-21/21:23:40.53           0.24232891
2016-08-21/21:23:40.56           0.24200694
2016-08-21/21:23:40.59           0.24216830
2016-08-21/21:23:40.62           0.24212941
2016-08-21/21:23:40.65           0.24197606
2016-08-21/21:23:40.68           0.24139111
2016-08-21/21:23:40.71           0.24165801
2016-08-21/21:23:40.75           0.24170730
2016-08-21/21:23:40.78           0.24160853
2016-08-21/21:23:40.81           0.24136345
2016-08-21/21:23:40.84           0.24162838
2016-08-21/21:23:40.87           0.24142343
2016-08-21/21:23:40.90           0.24149529
2016-08-21/21:23:40.93           0.24134070
2016-08-21/21:23:40.96           0.24127471
2016-08-21/21:23:41.00           0.24128693
2016-08-21/21:23:41.03           0.24139103
2016-08-21/21:23:41.06           0.24135564
2016-08-21/21:23:41.09           0.24159218
2016-08-21/21:23:41.12           0.24149233
2016-08-21/21:23:41.15           0.24169710
2016-08-21/21:23:41.18           0.24147704
2016-08-21/21:23:41.21           0.24157368
2016-08-21/21:23:41.25           0.24151543
2016-08-21/21:23:41.28           0.24131303
2016-08-21/21:23:41.31           0.24075698
2016-08-21/21:23:41.34           0.24100695
2016-08-21/21:23:41.37           0.24113376
2016-08-21/21:23:41.40           0.24142145
2016-08-21/21:23:41.43           0.24127732
2016-08-21/21:23:41.46           0.24124804
2016-08-21/21:23:41.50           0.24116486
2016-08-21/21:23:41.53           0.24093178
2016-08-21/21:23:41.56           0.24046014
2016-08-21/21:23:41.59           0.24051847
2016-08-21/21:23:41.62           0.24057412
2016-08-21/21:23:41.65           0.24049970
2016-08-21/21:23:41.68           0.24000224
2016-08-21/21:23:41.71           0.24010260
2016-08-21/21:23:41.75           0.24018539
2016-08-21/21:23:41.78           0.24028019
2016-08-21/21:23:41.81           0.24000907
2016-08-21/21:23:41.84           0.24030699
2016-08-21/21:23:41.87           0.24007962
2016-08-21/21:23:41.90           0.23990100
2016-08-21/21:23:41.93           0.23967434
2016-08-21/21:23:41.96           0.23997746
2016-08-21/21:23:42.00           0.23995594
2016-08-21/21:23:42.03           0.23974085
2016-08-21/21:23:42.06           0.23964385
2016-08-21/21:23:42.09           0.24002015
2016-08-21/21:23:42.12           0.23986321
2016-08-21/21:23:42.15           0.23952210
2016-08-21/21:23:42.18           0.23914712
2016-08-21/21:23:42.21           0.23945425
2016-08-21/21:23:42.25           0.23939097
2016-08-21/21:23:42.28           0.23938709
2016-08-21/21:23:42.31           0.23910534
2016-08-21/21:23:42.34           0.23937483
2016-08-21/21:23:42.37           0.23954110
2016-08-21/21:23:42.40           0.23948662
2016-08-21/21:23:42.43           0.23927860
2016-08-21/21:23:42.46           0.23949535
2016-08-21/21:23:42.50           0.23940430
2016-08-21/21:23:42.53           0.23920915
2016-08-21/21:23:42.56           0.23861799
2016-08-21/21:23:42.59           0.23889027
2016-08-21/21:23:42.62           0.23890269
2016-08-21/21:23:42.65           0.23896737
2016-08-21/21:23:42.68           0.23884638
2016-08-21/21:23:42.71           0.23874497
2016-08-21/21:23:42.75           0.23855301
2016-08-21/21:23:42.78           0.23852602
2016-08-21/21:23:42.81           0.23806692
2016-08-21/21:23:42.84           0.23825323
2016-08-21/21:23:42.87           0.23829517
2016-08-21/21:23:42.90           0.23831312
2016-08-21/21:23:42.93           0.23824794
2016-08-21/21:23:42.96           0.23862354
2016-08-21/21:23:43.00           0.23856361
2016-08-21/21:23:43.03           0.23837928
2016-08-21/21:23:43.06           0.23797317
2016-08-21/21:23:43.09           0.23810476
2016-08-21/21:23:43.12           0.23816043
2016-08-21/21:23:43.15           0.23812768
2016-08-21/21:23:43.18           0.23790060
2016-08-21/21:23:43.21           0.23811090
2016-08-21/21:23:43.25           0.23804579
2016-08-21/21:23:43.28           0.23813613
2016-08-21/21:23:43.31           0.23772632
2016-08-21/21:23:43.34           0.23758587
2016-08-21/21:23:43.37           0.23767839
2016-08-21/21:23:43.40           0.23770454
2016-08-21/21:23:43.43           0.23722202
2016-08-21/21:23:43.46           0.23753208
2016-08-21/21:23:43.50           0.23754083
2016-08-21/21:23:43.53           0.23742611
2016-08-21/21:23:43.56           0.23742412
2016-08-21/21:23:43.59           0.23765551
2016-08-21/21:23:43.62           0.23748511
2016-08-21/21:23:43.65           0.23744762
2016-08-21/21:23:43.68           0.23707975
2016-08-21/21:23:43.71           0.23722577
2016-08-21/21:23:43.75           0.23711777
2016-08-21/21:23:43.78           0.23696969
2016-08-21/21:23:43.81           0.23695812
2016-08-21/21:23:43.84           0.23729336
2016-08-21/21:23:43.87           0.23713050
2016-08-21/21:23:43.90           0.23717132
2016-08-21/21:23:43.93           0.23665827
2016-08-21/21:23:43.96           0.23674677
2016-08-21/21:23:44.00           0.23692943
2016-08-21/21:23:44.03           0.23670112
2016-08-21/21:23:44.06           0.23607416
2016-08-21/21:23:44.09           0.23621381
2016-08-21/21:23:44.12           0.23625972
2016-08-21/21:23:44.15           0.23648833
2016-08-21/21:23:44.18           0.23628521
2016-08-21/21:23:44.21           0.23642833
2016-08-21/21:23:44.25           0.23649542
2016-08-21/21:23:44.28           0.23648391
2016-08-21/21:23:44.31           0.23610198
2016-08-21/21:23:44.34           0.23629361
2016-08-21/21:23:44.37           0.23639623
2016-08-21/21:23:44.40           0.23616545
2016-08-21/21:23:44.43           0.23580264
2016-08-21/21:23:44.46           0.23606125
2016-08-21/21:23:44.50           0.23615822
2016-08-21/21:23:44.53           0.23615645
2016-08-21/21:23:44.56           0.23566815
2016-08-21/21:23:44.59           0.23550258
2016-08-21/21:23:44.62           0.23505595
2016-08-21/21:23:44.65           0.23490723
2016-08-21/21:23:44.68           0.23464085
2016-08-21/21:23:44.71           0.23477493
2016-08-21/21:23:44.75           0.23487467
2016-08-21/21:23:44.78           0.23500344
2016-08-21/21:23:44.81           0.23479093
2016-08-21/21:23:44.84           0.23501134
2016-08-21/21:23:44.87           0.23503091
2016-08-21/21:23:44.90           0.23491762
2016-08-21/21:23:44.93           0.23466926
2016-08-21/21:23:44.96           0.23475379
2016-08-21/21:23:45.00           0.23473831
2016-08-21/21:23:45.03           0.23483169
2016-08-21/21:23:45.06           0.23430201
2016-08-21/21:23:45.09           0.23454323
2016-08-21/21:23:45.12           0.23460393
2016-08-21/21:23:45.15           0.23424294
2016-08-21/21:23:45.18           0.23379134
2016-08-21/21:23:45.21           0.23388053
2016-08-21/21:23:45.25           0.23366903
2016-08-21/21:23:45.28           0.23359963
2016-08-21/21:23:45.31           0.23340933
2016-08-21/21:23:45.34           0.23368236
2016-08-21/21:23:45.37           0.23355950
2016-08-21/21:23:45.40           0.23346804
2016-08-21/21:23:45.43           0.23356747
2016-08-21/21:23:45.46           0.23364321
2016-08-21/21:23:45.50           0.23317870
2016-08-21/21:23:45.53           0.23313697
2016-08-21/21:23:45.56           0.23263566
2016-08-21/21:23:45.59           0.23293729
2016-08-21/21:23:45.62           0.23309753
2016-08-21/21:23:45.65           0.23294100
2016-08-21/21:23:45.68           0.23273344
2016-08-21/21:23:45.71           0.23286045
2016-08-21/21:23:45.75           0.23259840
2016-08-21/21:23:45.78           0.23252230
2016-08-21/21:23:45.81           0.23274582
2016-08-21/21:23:45.84           0.23289743
2016-08-21/21:23:45.87           0.23252016
2016-08-21/21:23:45.90           0.23242000
2016-08-21/21:23:45.93           0.23193156
2016-08-21/21:23:45.96           0.23203498
2016-08-21/21:23:46.00           0.23172740
2016-08-21/21:23:46.03           0.23159648
2016-08-21/21:23:46.06           0.23160192
2016-08-21/21:23:46.09           0.23174361
2016-08-21/21:23:46.12           0.23160943
2016-08-21/21:23:46.15           0.23176947
2016-08-21/21:23:46.18           0.23131710
2016-08-21/21:23:46.21           0.23115507
2016-08-21/21:23:46.25           0.23133437
2016-08-21/21:23:46.28           0.23154696
2016-08-21/21:23:46.31           0.23147246
2016-08-21/21:23:46.34           0.23182422
2016-08-21/21:23:46.37           0.23176731
2016-08-21/21:23:46.40           0.23152208
2016-08-21/21:23:46.43           0.23102214
2016-08-21/21:23:46.46           0.23100517
2016-08-21/21:23:46.50           0.23080936
2016-08-21/21:23:46.53           0.23060927
2016-08-21/21:23:46.56           0.23027368
2016-08-21/21:23:46.59           0.23051396
2016-08-21/21:23:46.62           0.23059884
2016-08-21/21:23:46.65           0.23058575
2016-08-21/21:23:46.68           0.23017047
2016-08-21/21:23:46.71           0.23013475
2016-08-21/21:23:46.75           0.23002246
2016-08-21/21:23:46.78           0.23014000
2016-08-21/21:23:46.81           0.22995689
2016-08-21/21:23:46.84           0.23006132
2016-08-21/21:23:46.87           0.23008317
2016-08-21/21:23:46.90           0.23032294
2016-08-21/21:23:46.93           0.23013784
2016-08-21/21:23:46.96           0.23002700
2016-08-21/21:23:47.00           0.22984833
2016-08-21/21:23:47.03           0.22987015
2016-08-21/21:23:47.06           0.22929155
2016-08-21/21:23:47.09           0.22923931
2016-08-21/21:23:47.12           0.22906725
2016-08-21/21:23:47.15           0.22902884
2016-08-21/21:23:47.18           0.22898661
2016-08-21/21:23:47.21           0.22939998
2016-08-21/21:23:47.25           0.22942288
2016-08-21/21:23:47.28           0.22892310
2016-08-21/21:23:47.31           0.22826476
2016-08-21/21:23:47.34           0.22860301
2016-08-21/21:23:47.37           0.22824758
2016-08-21/21:23:47.40           0.22774153
2016-08-21/21:23:47.43           0.22772522
2016-08-21/21:23:47.46           0.22813425
2016-08-21/21:23:47.50           0.22803654
2016-08-21/21:23:47.53           0.22805819
2016-08-21/21:23:47.56           0.22786615
2016-08-21/21:23:47.59           0.22797615
2016-08-21/21:23:47.62           0.22784761
2016-08-21/21:23:47.65           0.22756933
2016-08-21/21:23:47.68           0.22726200
2016-08-21/21:23:47.71           0.22732698
2016-08-21/21:23:47.75           0.22730283
2016-08-21/21:23:47.78           0.22740201
2016-08-21/21:23:47.81           0.22723145
2016-08-21/21:23:47.84           0.22746839
2016-08-21/21:23:47.87           0.22714676
2016-08-21/21:23:47.90           0.22683076
2016-08-21/21:23:47.93           0.22642146
2016-08-21/21:23:47.96           0.22658842
2016-08-21/21:23:48.00           0.22636762
2016-08-21/21:23:48.03           0.22619694
2016-08-21/21:23:48.06           0.22595615
2016-08-21/21:23:48.09           0.22629208
2016-08-21/21:23:48.12           0.22618528
2016-08-21/21:23:48.15           0.22590062
2016-08-21/21:23:48.18           0.22590123
2016-08-21/21:23:48.21           0.22598790
2016-08-21/21:23:48.25           0.22571380
2016-08-21/21:23:48.28           0.22568424
2016-08-21/21:23:48.31           0.22542574
2016-08-21/21:23:48.34           0.22544583
2016-08-21/21:23:48.37           0.22529587
2016-08-21/21:23:48.40           0.22549380
2016-08-21/21:23:48.43           0.22523446
2016-08-21/21:23:48.46           0.22519869
2016-08-21/21:23:48.50           0.22483861
2016-08-21/21:23:48.53           0.22461848
2016-08-21/21:23:48.56           0.22432802
2016-08-21/21:23:48.59           0.22446395
2016-08-21/21:23:48.62           0.22412795
2016-08-21/21:23:48.65           0.22390600
2016-08-21/21:23:48.68           0.22393973
2016-08-21/21:23:48.71           0.22437360
2016-08-21/21:23:48.75           0.22435746
2016-08-21/21:23:48.78           0.22424992
2016-08-21/21:23:48.81           0.22409570
2016-08-21/21:23:48.84           0.22409931
2016-08-21/21:23:48.87           0.22364658
2016-08-21/21:23:48.90           0.22355347
2016-08-21/21:23:48.93           0.22357219
2016-08-21/21:23:48.96           0.22371226
2016-08-21/21:23:49.00           0.22347897
2016-08-21/21:23:49.03           0.22355321
2016-08-21/21:23:49.06           0.22333058
2016-08-21/21:23:49.09           0.22338409
2016-08-21/21:23:49.12           0.22326756
2016-08-21/21:23:49.15           0.22338634
2016-08-21/21:23:49.18           0.22280365
2016-08-21/21:23:49.21           0.22262430
2016-08-21/21:23:49.25           0.22267696
2016-08-21/21:23:49.28           0.22264819
2016-08-21/21:23:49.31           0.22258266
2016-08-21/21:23:49.34           0.22265872
2016-08-21/21:23:49.37           0.22240601
2016-08-21/21:23:49.40           0.22260228
2016-08-21/21:23:49.43           0.22218267
2016-08-21/21:23:49.46           0.22208814
2016-08-21/21:23:49.50           0.22202539
2016-08-21/21:23:49.53           0.22170564
2016-08-21/21:23:49.56           0.22129907
2016-08-21/21:23:49.59           0.22131735
2016-08-21/21:23:49.62           0.22126842
2016-08-21/21:23:49.65           0.22139109
2016-08-21/21:23:49.68           0.22118121
2016-08-21/21:23:49.71           0.22127343
2016-08-21/21:23:49.75           0.22113361
2016-08-21/21:23:49.78           0.22086344
2016-08-21/21:23:49.81           0.22028286
2016-08-21/21:23:49.84           0.22024078
2016-08-21/21:23:49.87           0.22002909
2016-08-21/21:23:49.90           0.21996424
2016-08-21/21:23:49.93           0.21972393
2016-08-21/21:23:49.96           0.21976602
2016-08-21/21:23:50.00           0.21958463
2016-08-21/21:23:50.03           0.21978202
2016-08-21/21:23:50.06           0.21936557
2016-08-21/21:23:50.09           0.21935149
2016-08-21/21:23:50.12           0.21935894
2016-08-21/21:23:50.15           0.21901390
2016-08-21/21:23:50.18           0.21878618
2016-08-21/21:23:50.21           0.21910587
2016-08-21/21:23:50.25           0.21919952
2016-08-21/21:23:50.28           0.21911759
2016-08-21/21:23:50.31           0.21856207
2016-08-21/21:23:50.34           0.21853908
2016-08-21/21:23:50.37           0.21825791
2016-08-21/21:23:50.40           0.21784852
2016-08-21/21:23:50.43           0.21731718
2016-08-21/21:23:50.46           0.21735589
2016-08-21/21:23:50.50           0.21733633
2016-08-21/21:23:50.53           0.21715106
2016-08-21/21:23:50.56           0.21683299
2016-08-21/21:23:50.59           0.21729299
2016-08-21/21:23:50.62           0.21737983
2016-08-21/21:23:50.65           0.21716208
2016-08-21/21:23:50.68           0.21687459
2016-08-21/21:23:50.71           0.21690341
2016-08-21/21:23:50.75           0.21646358
2016-08-21/21:23:50.78           0.21624815
2016-08-21/21:23:50.81           0.21589621
2016-08-21/21:23:50.84           0.21609295
2016-08-21/21:23:50.87           0.21615267
2016-08-21/21:23:50.90           0.21613515
2016-08-21/21:23:50.93           0.21574709
2016-08-21/21:23:50.96           0.21564682
2016-08-21/21:23:51.00           0.21522820
2016-08-21/21:23:51.03           0.21491820
2016-08-21/21:23:51.06           0.21480755
2016-08-21/21:23:51.09           0.21495672
2016-08-21/21:23:51.12           0.21489167
2016-08-21/21:23:51.15           0.21493745
2016-08-21/21:23:51.18           0.21468344
2016-08-21/21:23:51.21           0.21480559
2016-08-21/21:23:51.25           0.21476663
2016-08-21/21:23:51.28           0.21463637
2016-08-21/21:23:51.31           0.21392538
2016-08-21/21:23:51.34           0.21394861
2016-08-21/21:23:51.37           0.21374220
2016-08-21/21:23:51.40           0.21355461
2016-08-21/21:23:51.43           0.21356469
2016-08-21/21:23:51.46           0.21362530
2016-08-21/21:23:51.50           0.21344779
2016-08-21/21:23:51.53           0.21329136
2016-08-21/21:23:51.56           0.21288683
2016-08-21/21:23:51.59           0.21305046
2016-08-21/21:23:51.62           0.21301766
2016-08-21/21:23:51.65           0.21277521
2016-08-21/21:23:51.68           0.21223213
2016-08-21/21:23:51.71           0.21245044
2016-08-21/21:23:51.75           0.21240013
2016-08-21/21:23:51.78           0.21224932
2016-08-21/21:23:51.81           0.21178948
2016-08-21/21:23:51.84           0.21182271
2016-08-21/21:23:51.87           0.21169856
2016-08-21/21:23:51.90           0.21152038
2016-08-21/21:23:51.93           0.21117470
2016-08-21/21:23:51.96           0.21124831
2016-08-21/21:23:52.00           0.21117645
2016-08-21/21:23:52.03           0.21105815
2016-08-21/21:23:52.06           0.21083424
2016-08-21/21:23:52.09           0.21120997
2016-08-21/21:23:52.12           0.21136420
2016-08-21/21:23:52.15           0.21118102
2016-08-21/21:23:52.18           0.21061131
2016-08-21/21:23:52.21           0.21047981
2016-08-21/21:23:52.25           0.21040950
2016-08-21/21:23:52.28           0.21030064
2016-08-21/21:23:52.31           0.20987867
2016-08-21/21:23:52.34           0.20982442
2016-08-21/21:23:52.37           0.20946869
2016-08-21/21:23:52.40           0.20939741
2016-08-21/21:23:52.43           0.20923365
2016-08-21/21:23:52.46           0.20921587
2016-08-21/21:23:52.50           0.20875936
2016-08-21/21:23:52.53           0.20857126
2016-08-21/21:23:52.56           0.20825642
2016-08-21/21:23:52.59           0.20849495
2016-08-21/21:23:52.62           0.20854200
2016-08-21/21:23:52.65           0.20850443
2016-08-21/21:23:52.68           0.20829881
2016-08-21/21:23:52.71           0.20840930
2016-08-21/21:23:52.75           0.20834478
2016-08-21/21:23:52.78           0.20806690
2016-08-21/21:23:52.81           0.20771102
2016-08-21/21:23:52.84           0.20763189
2016-08-21/21:23:52.87           0.20748582
2016-08-21/21:23:52.90           0.20736069
2016-08-21/21:23:52.93           0.20684331
2016-08-21/21:23:52.96           0.20720796
2016-08-21/21:23:53.00           0.20710033
2016-08-21/21:23:53.03           0.20679997
2016-08-21/21:23:53.06           0.20673365
2016-08-21/21:23:53.09           0.20683479
2016-08-21/21:23:53.12           0.20648970
2016-08-21/21:23:53.15           0.20626200
2016-08-21/21:23:53.18           0.20569138
2016-08-21/21:23:53.21           0.20573374
2016-08-21/21:23:53.25           0.20599464
2016-08-21/21:23:53.28           0.20599480
2016-08-21/21:23:53.31           0.20560871
2016-08-21/21:23:53.34           0.20580391
2016-08-21/21:23:53.37           0.20552181
2016-08-21/21:23:53.40           0.20512357
2016-08-21/21:23:53.43           0.20495008
2016-08-21/21:23:53.46           0.20512783
2016-08-21/21:23:53.50           0.20490072
2016-08-21/21:23:53.53           0.20482866
2016-08-21/21:23:53.56           0.20453251
2016-08-21/21:23:53.59           0.20450289
2016-08-21/21:23:53.62           0.20430531
2016-08-21/21:23:53.65           0.20432951
2016-08-21/21:23:53.68           0.20398277
2016-08-21/21:23:53.71           0.20390141
2016-08-21/21:23:53.75           0.20368126
2016-08-21/21:23:53.78           0.20323316
2016-08-21/21:23:53.81           0.20279010
2016-08-21/21:23:53.84           0.20297442
2016-08-21/21:23:53.87           0.20313075
2016-08-21/21:23:53.90           0.20300189
2016-08-21/21:23:53.93           0.20260391
2016-08-21/21:23:53.96           0.20264348
2016-08-21/21:23:54.00           0.20241779
2016-08-21/21:23:54.03           0.20231892
2016-08-21/21:23:54.06           0.20197718
2016-08-21/21:23:54.09           0.20198809
2016-08-21/21:23:54.12           0.20180550
2016-08-21/21:23:54.15           0.20169177
2016-08-21/21:23:54.18           0.20140506
2016-08-21/21:23:54.21           0.20148791
2016-08-21/21:23:54.25           0.20122100
2016-08-21/21:23:54.28           0.20087206
2016-08-21/21:23:54.31           0.20037934
2016-08-21/21:23:54.34           0.20028878
2016-08-21/21:23:54.37           0.20016733
2016-08-21/21:23:54.40           0.20001935
2016-08-21/21:23:54.43           0.19943174
2016-08-21/21:23:54.46           0.19939926
2016-08-21/21:23:54.50           0.19948363
2016-08-21/21:23:54.53           0.19946611
2016-08-21/21:23:54.56           0.19908560
2016-08-21/21:23:54.59           0.19929933
2016-08-21/21:23:54.62           0.19943479
2016-08-21/21:23:54.65           0.19919000
2016-08-21/21:23:54.68           0.19854536
2016-08-21/21:23:54.71           0.19858579
2016-08-21/21:23:54.75           0.19834462
2016-08-21/21:23:54.78           0.19805558
2016-08-21/21:23:54.81           0.19778884
2016-08-21/21:23:54.84           0.19790938
2016-08-21/21:23:54.87           0.19773196
2016-08-21/21:23:54.90           0.19745839
2016-08-21/21:23:54.93           0.19702955
2016-08-21/21:23:54.96           0.19709331
2016-08-21/21:23:55.00           0.19679591
2016-08-21/21:23:55.03           0.19684271
2016-08-21/21:23:55.06           0.19680894
2016-08-21/21:23:55.09           0.19680831
2016-08-21/21:23:55.12           0.19657042
2016-08-21/21:23:55.15           0.19646930
2016-08-21/21:23:55.18           0.19622769
2016-08-21/21:23:55.21           0.19591616
2016-08-21/21:23:55.25           0.19550121
2016-08-21/21:23:55.28           0.19543853
2016-08-21/21:23:55.31           0.19503544
2016-08-21/21:23:55.34           0.19503265
2016-08-21/21:23:55.37           0.19482550
2016-08-21/21:23:55.40           0.19478290
2016-08-21/21:23:55.43           0.19467777
2016-08-21/21:23:55.46           0.19479480
2016-08-21/21:23:55.50           0.19448868
2016-08-21/21:23:55.53           0.19415545
2016-08-21/21:23:55.56           0.19377691
2016-08-21/21:23:55.59           0.19358414
2016-08-21/21:23:55.62           0.19353960
2016-08-21/21:23:55.65           0.19359659
2016-08-21/21:23:55.68           0.19320136
2016-08-21/21:23:55.71           0.19330664
2016-08-21/21:23:55.75           0.19334844
2016-08-21/21:23:55.78           0.19330477
2016-08-21/21:23:55.81           0.19276218
2016-08-21/21:23:55.84           0.19260971
2016-08-21/21:23:55.87           0.19232300
2016-08-21/21:23:55.90           0.19215290
2016-08-21/21:23:55.93           0.19195065
2016-08-21/21:23:55.96           0.19198780
2016-08-21/21:23:56.00           0.19190272
2016-08-21/21:23:56.03           0.19201022
2016-08-21/21:23:56.06           0.19183000
2016-08-21/21:23:56.09           0.19170275
2016-08-21/21:23:56.12           0.19139165
2016-08-21/21:23:56.15           0.19113892
2016-08-21/21:23:56.18           0.19054740
2016-08-21/21:23:56.21           0.19049727
2016-08-21/21:23:56.25           0.19041652
2016-08-21/21:23:56.28           0.19027184
2016-08-21/21:23:56.31           0.18991333
2016-08-21/21:23:56.34           0.18979521
2016-08-21/21:23:56.37           0.18962562
2016-08-21/21:23:56.40           0.18945823
2016-08-21/21:23:56.43           0.18907864
2016-08-21/21:23:56.46           0.18929119
2016-08-21/21:23:56.50           0.18920024
2016-08-21/21:23:56.53           0.18899734
2016-08-21/21:23:56.56           0.18865780
2016-08-21/21:23:56.59           0.18866574
2016-08-21/21:23:56.62           0.18845935
2016-08-21/21:23:56.65           0.18843213
2016-08-21/21:23:56.68           0.18826162
2016-08-21/21:23:56.71           0.18813507
2016-08-21/21:23:56.75           0.18770071
2016-08-21/21:23:56.78           0.18736340
2016-08-21/21:23:56.81           0.18697042
2016-08-21/21:23:56.84           0.18691907
2016-08-21/21:23:56.87           0.18659478
2016-08-21/21:23:56.90           0.18633592
2016-08-21/21:23:56.93           0.18636047
2016-08-21/21:23:56.96           0.18675566
2016-08-21/21:23:57.00           0.18652137
2016-08-21/21:23:57.03           0.18610574
2016-08-21/21:23:57.06           0.18557938
2016-08-21/21:23:57.09           0.18535783
2016-08-21/21:23:57.12           0.18500746
2016-08-21/21:23:57.15           0.18492291
2016-08-21/21:23:57.18           0.18466686
2016-08-21/21:23:57.21           0.18470670
2016-08-21/21:23:57.25           0.18460437
2016-08-21/21:23:57.28           0.18445819
2016-08-21/21:23:57.31           0.18399084
2016-08-21/21:23:57.34           0.18384822
2016-08-21/21:23:57.37           0.18372993
2016-08-21/21:23:57.40           0.18355016
2016-08-21/21:23:57.43           0.18320286
2016-08-21/21:23:57.46           0.18315313
2016-08-21/21:23:57.50           0.18299699
2016-08-21/21:23:57.53           0.18293411
2016-08-21/21:23:57.56           0.18243862
2016-08-21/21:23:57.59           0.18230923
2016-08-21/21:23:57.62           0.18220105
2016-08-21/21:23:57.65           0.18200778
2016-08-21/21:23:57.68           0.18143229
2016-08-21/21:23:57.71           0.18143958
2016-08-21/21:23:57.75           0.18123585
2016-08-21/21:23:57.78           0.18090743
2016-08-21/21:23:57.81           0.18067024
2016-08-21/21:23:57.84           0.18062688
2016-08-21/21:23:57.87           0.18051020
2016-08-21/21:23:57.90           0.18053361
2016-08-21/21:23:57.93           0.17993883
2016-08-21/21:23:57.96           0.17987741
2016-08-21/21:23:58.00           0.17977193
2016-08-21/21:23:58.03           0.17965797
2016-08-21/21:23:58.06           0.17932896
2016-08-21/21:23:58.09           0.17927996
2016-08-21/21:23:58.12           0.17917315
2016-08-21/21:23:58.15           0.17888503
2016-08-21/21:23:58.18           0.17853951
2016-08-21/21:23:58.21           0.17855579
2016-08-21/21:23:58.25           0.17843038
2016-08-21/21:23:58.28           0.17795666
2016-08-21/21:23:58.31           0.17722984
2016-08-21/21:23:58.34           0.17738221
2016-08-21/21:23:58.37           0.17738557
2016-08-21/21:23:58.40           0.17727303
2016-08-21/21:23:58.43           0.17699068
2016-08-21/21:23:58.46           0.17696731
2016-08-21/21:23:58.50           0.17668916
2016-08-21/21:23:58.53           0.17651188
2016-08-21/21:23:58.56           0.17610809
2016-08-21/21:23:58.59           0.17600540
2016-08-21/21:23:58.62           0.17560535
2016-08-21/21:23:58.65           0.17521477
2016-08-21/21:23:58.68           0.17490361
2016-08-21/21:23:58.71           0.17493658
2016-08-21/21:23:58.75           0.17478276
2016-08-21/21:23:58.78           0.17461848
2016-08-21/21:23:58.81           0.17426170
2016-08-21/21:23:58.84           0.17425474
2016-08-21/21:23:58.87           0.17383014
2016-08-21/21:23:58.90           0.17359263
2016-08-21/21:23:58.93           0.17332878
2016-08-21/21:23:58.96           0.17317374
2016-08-21/21:23:59.00           0.17315266
2016-08-21/21:23:59.03           0.17320712
2016-08-21/21:23:59.06           0.17283417
2016-08-21/21:23:59.09           0.17276014
2016-08-21/21:23:59.12           0.17246902
2016-08-21/21:23:59.15           0.17230572
2016-08-21/21:23:59.18           0.17198222
2016-08-21/21:23:59.21           0.17170984
2016-08-21/21:23:59.25           0.17144986
2016-08-21/21:23:59.28           0.17130670
2016-08-21/21:23:59.31           0.17085859
2016-08-21/21:23:59.34           0.17079397
2016-08-21/21:23:59.37           0.17075714
2016-08-21/21:23:59.40           0.17064666
2016-08-21/21:23:59.43           0.17031705
2016-08-21/21:23:59.46           0.17040107
2016-08-21/21:23:59.50           0.17012270
2016-08-21/21:23:59.53           0.16983543
2016-08-21/21:23:59.56           0.16953228
2016-08-21/21:23:59.59           0.16968695
2016-08-21/21:23:59.62           0.16946363
2016-08-21/21:23:59.65           0.16904004
2016-08-21/21:23:59.68           0.16854613
2016-08-21/21:23:59.71           0.16846231
2016-08-21/21:23:59.75           0.16829661
2016-08-21/21:23:59.78           0.16805267
2016-08-21/21:23:59.81           0.16747222
2016-08-21/21:23:59.84           0.16738608
2016-08-21/21:23:59.87           0.16718973
2016-08-21/21:23:59.90           0.16701012
2016-08-21/21:23:59.93           0.16667544
2016-08-21/21:23:59.96           0.16652031
2016-08-21/21:24:00.00           0.16638139
2016-08-21/21:24:00.03           0.16627213
2016-08-21/21:24:00.06           0.16577888
2016-08-21/21:24:00.09           0.16553588
2016-08-21/21:24:00.12           0.16515851
2016-08-21/21:24:00.15           0.16479629
2016-08-21/21:24:00.18           0.16432515
2016-08-21/21:24:00.21           0.16427542
2016-08-21/21:24:00.25           0.16407347
2016-08-21/21:24:00.28           0.16398283
2016-08-21/21:24:00.31           0.16363283
2016-08-21/21:24:00.34           0.16348541
2016-08-21/21:24:00.37           0.16329091
2016-08-21/21:24:00.40           0.16301545
2016-08-21/21:24:00.43           0.16276227
2016-08-21/21:24:00.46           0.16281024
2016-08-21/21:24:00.50           0.16249345
2016-08-21/21:24:00.53           0.16218275
2016-08-21/21:24:00.56           0.16177823
2016-08-21/21:24:00.59           0.16172421
2016-08-21/21:24:00.62           0.16137231
2016-08-21/21:24:00.65           0.16122538
2016-08-21/21:24:00.68           0.16084653
2016-08-21/21:24:00.71           0.16035917
2016-08-21/21:24:00.75           0.16004395
2016-08-21/21:24:00.78           0.15994746
2016-08-21/21:24:00.81           0.15959252
2016-08-21/21:24:00.84           0.15958416
2016-08-21/21:24:00.87           0.15935739
2016-08-21/21:24:00.90           0.15914206
2016-08-21/21:24:00.93           0.15888200
2016-08-21/21:24:00.96           0.15886787
2016-08-21/21:24:01.00           0.15854245
2016-08-21/21:24:01.03           0.15840549
2016-08-21/21:24:01.06           0.15810128
2016-08-21/21:24:01.09           0.15802492
2016-08-21/21:24:01.12           0.15781880
2016-08-21/21:24:01.15           0.15750860
2016-08-21/21:24:01.18           0.15707121
2016-08-21/21:24:01.21           0.15707269
2016-08-21/21:24:01.25           0.15693512
2016-08-21/21:24:01.28           0.15639252
2016-08-21/21:24:01.31           0.15606102
2016-08-21/21:24:01.34           0.15621313
2016-08-21/21:24:01.37           0.15563857
2016-08-21/21:24:01.40           0.15523327
2016-08-21/21:24:01.43           0.15511411
2016-08-21/21:24:01.46           0.15531781
2016-08-21/21:24:01.50           0.15513868
2016-08-21/21:24:01.53           0.15496579
2016-08-21/21:24:01.56           0.15449495
2016-08-21/21:24:01.59           0.15422221
2016-08-21/21:24:01.62           0.15378584
2016-08-21/21:24:01.65           0.15357150
2016-08-21/21:24:01.68           0.15321374
2016-08-21/21:24:01.71           0.15317566
2016-08-21/21:24:01.75           0.15296051
2016-08-21/21:24:01.78           0.15266885
2016-08-21/21:24:01.81           0.15239022
2016-08-21/21:24:01.84           0.15222020
2016-08-21/21:24:01.87           0.15181031
2016-08-21/21:24:01.90           0.15181926
2016-08-21/21:24:01.93           0.15167486
2016-08-21/21:24:01.96           0.15123145
2016-08-21/21:24:02.00           0.15095994
2016-08-21/21:24:02.03           0.15088458
2016-08-21/21:24:02.06           0.15058786
2016-08-21/21:24:02.09           0.15062268
2016-08-21/21:24:02.12           0.15029924
2016-08-21/21:24:02.15           0.15001588
2016-08-21/21:24:02.18           0.14949299
2016-08-21/21:24:02.21           0.14923549
2016-08-21/21:24:02.25           0.14900571
2016-08-21/21:24:02.28           0.14880850
2016-08-21/21:24:02.31           0.14842870
2016-08-21/21:24:02.34           0.14836481
2016-08-21/21:24:02.37           0.14826208
2016-08-21/21:24:02.40           0.14816322
2016-08-21/21:24:02.43           0.14798903
2016-08-21/21:24:02.46           0.14787303
2016-08-21/21:24:02.50           0.14749417
2016-08-21/21:24:02.53           0.14719383
2016-08-21/21:24:02.56           0.14687718
2016-08-21/21:24:02.59           0.14689984
2016-08-21/21:24:02.62           0.14641816
2016-08-21/21:24:02.65           0.14591486
2016-08-21/21:24:02.68           0.14553243
2016-08-21/21:24:02.71           0.14558050
2016-08-21/21:24:02.75           0.14548258
2016-08-21/21:24:02.78           0.14534653
2016-08-21/21:24:02.81           0.14489581
2016-08-21/21:24:02.84           0.14460030
2016-08-21/21:24:02.87           0.14444320
2016-08-21/21:24:02.90           0.14447533
2016-08-21/21:24:02.93           0.14402748
2016-08-21/21:24:02.96           0.14394908
2016-08-21/21:24:03.00           0.14373709
2016-08-21/21:24:03.03           0.14350066
2016-08-21/21:24:03.06           0.14335361
2016-08-21/21:24:03.09           0.14313409
2016-08-21/21:24:03.12           0.14267749
2016-08-21/21:24:03.15           0.14242106
2016-08-21/21:24:03.18           0.14199213
2016-08-21/21:24:03.21           0.14173749
2016-08-21/21:24:03.25           0.14155804
2016-08-21/21:24:03.28           0.14158271
2016-08-21/21:24:03.31           0.14130528
2016-08-21/21:24:03.34           0.14107612
2016-08-21/21:24:03.37           0.14078565
2016-08-21/21:24:03.40           0.14055257
2016-08-21/21:24:03.43           0.14019683
2016-08-21/21:24:03.46           0.13993225
2016-08-21/21:24:03.50           0.13949162
2016-08-21/21:24:03.53           0.13944527
2016-08-21/21:24:03.56           0.13908553
2016-08-21/21:24:03.59           0.13905016
2016-08-21/21:24:03.62           0.13905576
2016-08-21/21:24:03.65           0.13867367
2016-08-21/21:24:03.68           0.13823428
2016-08-21/21:24:03.71           0.13804183
2016-08-21/21:24:03.75           0.13784154
2016-08-21/21:24:03.78           0.13773734
2016-08-21/21:24:03.81           0.13736478
2016-08-21/21:24:03.84           0.13730150
2016-08-21/21:24:03.87           0.13689197
2016-08-21/21:24:03.90           0.13670426
2016-08-21/21:24:03.93           0.13654873
2016-08-21/21:24:03.96           0.13635277
2016-08-21/21:24:04.00           0.13609725
2016-08-21/21:24:04.03           0.13581964
2016-08-21/21:24:04.06           0.13526599
2016-08-21/21:24:04.09           0.13508012
2016-08-21/21:24:04.12           0.13477599
2016-08-21/21:24:04.15           0.13448654
2016-08-21/21:24:04.18           0.13420160
2016-08-21/21:24:04.21           0.13432035
2016-08-21/21:24:04.25           0.13410136
2016-08-21/21:24:04.28           0.13377088
2016-08-21/21:24:04.31           0.13334909
2016-08-21/21:24:04.34           0.13315537
2016-08-21/21:24:04.37           0.13290611
2016-08-21/21:24:04.40           0.13257511
2016-08-21/21:24:04.43           0.13212995
2016-08-21/21:24:04.46           0.13209660
2016-08-21/21:24:04.50           0.13199364
2016-08-21/21:24:04.53           0.13180080
2016-08-21/21:24:04.56           0.13125072
2016-08-21/21:24:04.59           0.13101424
2016-08-21/21:24:04.62           0.13074070
2016-08-21/21:24:04.65           0.13043625
2016-08-21/21:24:04.68           0.12994245
2016-08-21/21:24:04.71           0.12967026
2016-08-21/21:24:04.75           0.12958328
2016-08-21/21:24:04.78           0.12955239
2016-08-21/21:24:04.81           0.12917475
2016-08-21/21:24:04.84           0.12905440
2016-08-21/21:24:04.87           0.12888612
2016-08-21/21:24:04.90           0.12879668
2016-08-21/21:24:04.93           0.12846394
2016-08-21/21:24:04.96           0.12824699
2016-08-21/21:24:05.00           0.12797406
2016-08-21/21:24:05.03           0.12758555
2016-08-21/21:24:05.06           0.12701041
2016-08-21/21:24:05.09           0.12701420
2016-08-21/21:24:05.12           0.12689053
2016-08-21/21:24:05.15           0.12663038
2016-08-21/21:24:05.18           0.12627129
2016-08-21/21:24:05.21           0.12608886
2016-08-21/21:24:05.25           0.12582218
2016-08-21/21:24:05.28           0.12538983
2016-08-21/21:24:05.31           0.12482985
2016-08-21/21:24:05.34           0.12468425
2016-08-21/21:24:05.37           0.12445794
2016-08-21/21:24:05.40           0.12436189
2016-08-21/21:24:05.43           0.12406864
2016-08-21/21:24:05.46           0.12382134
2016-08-21/21:24:05.50           0.12349833
2016-08-21/21:24:05.53           0.12317542
2016-08-21/21:24:05.56           0.12270766
2016-08-21/21:24:05.59           0.12250418
2016-08-21/21:24:05.62           0.12224900
2016-08-21/21:24:05.65           0.12209369
2016-08-21/21:24:05.68           0.12173631
2016-08-21/21:24:05.71           0.12148017
2016-08-21/21:24:05.75           0.12118236
2016-08-21/21:24:05.78           0.12108829
2016-08-21/21:24:05.81           0.12078890
2016-08-21/21:24:05.84           0.12058530
2016-08-21/21:24:05.87           0.12035428
2016-08-21/21:24:05.90           0.11994662
2016-08-21/21:24:05.93           0.11949885
2016-08-21/21:24:05.96           0.11950390
2016-08-21/21:24:06.00           0.11930299
2016-08-21/21:24:06.03           0.11902861
2016-08-21/21:24:06.06           0.11869288
2016-08-21/21:24:06.09           0.11843476
2016-08-21/21:24:06.12           0.11806172
2016-08-21/21:24:06.15           0.11773690
2016-08-21/21:24:06.18           0.11735259
2016-08-21/21:24:06.21           0.11724490
2016-08-21/21:24:06.25           0.11707770
2016-08-21/21:24:06.28           0.11703867
2016-08-21/21:24:06.31           0.11685667
2016-08-21/21:24:06.34           0.11671021
2016-08-21/21:24:06.37           0.11641902
2016-08-21/21:24:06.40           0.11624085
2016-08-21/21:24:06.43           0.11582240
2016-08-21/21:24:06.46           0.11554869
2016-08-21/21:24:06.50           0.11504746
2016-08-21/21:24:06.53           0.11471368
2016-08-21/21:24:06.56           0.11427272
2016-08-21/21:24:06.59           0.11405019
2016-08-21/21:24:06.62           0.11389435
2016-08-21/21:24:06.65           0.11386689
2016-08-21/21:24:06.68           0.11355184
2016-08-21/21:24:06.71           0.11328523
2016-08-21/21:24:06.75           0.11301539
2016-08-21/21:24:06.78           0.11281370
2016-08-21/21:24:06.81           0.11245764
2016-08-21/21:24:06.84           0.11242662
2016-08-21/21:24:06.87           0.11224258
2016-08-21/21:24:06.90           0.11218695
2016-08-21/21:24:06.93           0.11210032
2016-08-21/21:24:06.96           0.11179485
2016-08-21/21:24:07.00           0.11142002
2016-08-21/21:24:07.03           0.11111607
2016-08-21/21:24:07.06           0.11074781
2016-08-21/21:24:07.09           0.11047814
2016-08-21/21:24:07.12           0.10999630
2016-08-21/21:24:07.15           0.10955073
2016-08-21/21:24:07.18           0.10909568
2016-08-21/21:24:07.21           0.10902574
2016-08-21/21:24:07.25           0.10884314
2016-08-21/21:24:07.28           0.10876611
2016-08-21/21:24:07.31           0.10845875
2016-08-21/21:24:07.34           0.10813509
2016-08-21/21:24:07.37           0.10788202
2016-08-21/21:24:07.40           0.10774536
2016-08-21/21:24:07.43           0.10733390
2016-08-21/21:24:07.46           0.10714842
2016-08-21/21:24:07.50           0.10712364
2016-08-21/21:24:07.53           0.10700996
2016-08-21/21:24:07.56           0.10667497
2016-08-21/21:24:07.59           0.10645973
2016-08-21/21:24:07.62           0.10610195
2016-08-21/21:24:07.65           0.10567403
2016-08-21/21:24:07.68           0.10506973
2016-08-21/21:24:07.71           0.10472139
2016-08-21/21:24:07.75           0.10437259
2016-08-21/21:24:07.78           0.10430146
2016-08-21/21:24:07.81           0.10412485
2016-08-21/21:24:07.84           0.10401619
2016-08-21/21:24:07.87           0.10378057
2016-08-21/21:24:07.90           0.10356892
2016-08-21/21:24:07.93           0.10307282
2016-08-21/21:24:07.96           0.10270751
2016-08-21/21:24:08.00           0.10260036
2016-08-21/21:24:08.03           0.10231490
2016-08-21/21:24:08.06           0.10186043
2016-08-21/21:24:08.09           0.10181691
2016-08-21/21:24:08.12           0.10158006
2016-08-21/21:24:08.15           0.10141348
2016-08-21/21:24:08.18           0.10107108
2016-08-21/21:24:08.21           0.10079921
2016-08-21/21:24:08.25           0.10055610
2016-08-21/21:24:08.28           0.10025708
2016-08-21/21:24:08.31          0.099879410
2016-08-21/21:24:08.34          0.099681883
2016-08-21/21:24:08.37          0.099440738
2016-08-21/21:24:08.40          0.099204745
2016-08-21/21:24:08.43          0.098679267
2016-08-21/21:24:08.46          0.098493389
2016-08-21/21:24:08.50          0.098315644
2016-08-21/21:24:08.53          0.098000874
2016-08-21/21:24:08.56          0.097473817
2016-08-21/21:24:08.59          0.097179984
2016-08-21/21:24:08.62          0.096984009
2016-08-21/21:24:08.65          0.096893287
2016-08-21/21:24:08.68          0.096619442
2016-08-21/21:24:08.71          0.096479100
2016-08-21/21:24:08.75          0.096165868
2016-08-21/21:24:08.78          0.095958480
2016-08-21/21:24:08.81          0.095634119
2016-08-21/21:24:08.84          0.095314914
2016-08-21/21:24:08.87          0.094993774
2016-08-21/21:24:08.90          0.094793886
2016-08-21/21:24:08.93          0.094474338
2016-08-21/21:24:08.96          0.094228609
2016-08-21/21:24:09.00          0.093861273
2016-08-21/21:24:09.03          0.093563984
2016-08-21/21:24:09.06          0.093238866
2016-08-21/21:24:09.09          0.093009571
2016-08-21/21:24:09.12          0.092689417
2016-08-21/21:24:09.15          0.092341060
2016-08-21/21:24:09.18          0.092036067
2016-08-21/21:24:09.21          0.091976456
2016-08-21/21:24:09.25          0.091729406
2016-08-21/21:24:09.28          0.091439501
2016-08-21/21:24:09.31          0.091074847
2016-08-21/21:24:09.34          0.090947844
2016-08-21/21:24:09.37          0.090705289
2016-08-21/21:24:09.40          0.090467323
2016-08-21/21:24:09.43          0.090100387
2016-08-21/21:24:09.46          0.089738288
2016-08-21/21:24:09.50          0.089405810
2016-08-21/21:24:09.53          0.089270605
2016-08-21/21:24:09.56          0.088761227
2016-08-21/21:24:09.59          0.088506461
2016-08-21/21:24:09.62          0.088360962
2016-08-21/21:24:09.65          0.088134193
2016-08-21/21:24:09.68          0.087840067
2016-08-21/21:24:09.71          0.087674429
2016-08-21/21:24:09.75          0.087190275
2016-08-21/21:24:09.78          0.086721589
2016-08-21/21:24:09.81          0.086305527
2016-08-21/21:24:09.84          0.086028864
2016-08-21/21:24:09.87          0.085914591
2016-08-21/21:24:09.90          0.085772738
2016-08-21/21:24:09.93          0.085268148
2016-08-21/21:24:09.96          0.084997534
2016-08-21/21:24:10.00          0.084830658
2016-08-21/21:24:10.03          0.084530617
2016-08-21/21:24:10.06          0.084049027
2016-08-21/21:24:10.09          0.083895106
2016-08-21/21:24:10.12          0.083557154
2016-08-21/21:24:10.15          0.083094808
2016-08-21/21:24:10.18          0.082646738
2016-08-21/21:24:10.21          0.082563250
2016-08-21/21:24:10.25          0.082538118
2016-08-21/21:24:10.28          0.082409085
2016-08-21/21:24:10.31          0.082075876
2016-08-21/21:24:10.34          0.081969063
2016-08-21/21:24:10.37          0.081605311
2016-08-21/21:24:10.40          0.081095621
2016-08-21/21:24:10.43          0.080756901
2016-08-21/21:24:10.46          0.080561842
2016-08-21/21:24:10.50          0.080278624
2016-08-21/21:24:10.53          0.080116061
2016-08-21/21:24:10.56          0.079794533
2016-08-21/21:24:10.59          0.079566741
2016-08-21/21:24:10.62          0.079227127
2016-08-21/21:24:10.65          0.078969293
2016-08-21/21:24:10.68          0.078645216
2016-08-21/21:24:10.71          0.078510482
2016-08-21/21:24:10.75          0.078320465
2016-08-21/21:24:10.78          0.078139104
2016-08-21/21:24:10.81          0.077798614
2016-08-21/21:24:10.84          0.077549650
2016-08-21/21:24:10.87          0.077204720
2016-08-21/21:24:10.90          0.076849456
2016-08-21/21:24:10.93          0.076500503
2016-08-21/21:24:10.96          0.076283252
2016-08-21/21:24:11.00          0.076021142
2016-08-21/21:24:11.03          0.075675473
2016-08-21/21:24:11.06          0.075285972
2016-08-21/21:24:11.09          0.074991733
2016-08-21/21:24:11.12          0.074761264
2016-08-21/21:24:11.15          0.074684587
2016-08-21/21:24:11.18          0.074333137
2016-08-21/21:24:11.21          0.074161444
2016-08-21/21:24:11.25          0.074022864
2016-08-21/21:24:11.28          0.074006717
2016-08-21/21:24:11.31          0.073749300
2016-08-21/21:24:11.34          0.073382559
2016-08-21/21:24:11.37          0.072954143
2016-08-21/21:24:11.40          0.072652713
2016-08-21/21:24:11.43          0.072442293
2016-08-21/21:24:11.46          0.072291516
2016-08-21/21:24:11.50          0.071935624
2016-08-21/21:24:11.53          0.071552939
2016-08-21/21:24:11.56          0.071220439
2016-08-21/21:24:11.59          0.070992537
2016-08-21/21:24:11.62          0.070626893
2016-08-21/21:24:11.65          0.070257038
2016-08-21/21:24:11.68          0.069906781
2016-08-21/21:24:11.71          0.069925334
2016-08-21/21:24:11.75          0.069825190
2016-08-21/21:24:11.78          0.069577521
2016-08-21/21:24:11.81          0.069198437
2016-08-21/21:24:11.84          0.068931669
2016-08-21/21:24:11.87          0.068680749
2016-08-21/21:24:11.90          0.068315345
2016-08-21/21:24:11.93          0.067942252
2016-08-21/21:24:11.96          0.067960326
2016-08-21/21:24:12.00          0.067649533
2016-08-21/21:24:12.03          0.067402887
2016-08-21/21:24:12.06          0.067224355
2016-08-21/21:24:12.09          0.066977375
2016-08-21/21:24:12.12          0.066625455
2016-08-21/21:24:12.15          0.066231418
2016-08-21/21:24:12.18          0.065922093
2016-08-21/21:24:12.21          0.065821791
2016-08-21/21:24:12.25          0.065536040
2016-08-21/21:24:12.28          0.065161755
2016-08-21/21:24:12.31          0.064797607
2016-08-21/21:24:12.34          0.064706514
2016-08-21/21:24:12.37          0.064636545
2016-08-21/21:24:12.40          0.064431463
2016-08-21/21:24:12.43          0.063934108
2016-08-21/21:24:12.46          0.063578726
2016-08-21/21:24:12.50          0.063331167
2016-08-21/21:24:12.53          0.063055184
2016-08-21/21:24:12.56          0.062730404
2016-08-21/21:24:12.59          0.062556380
2016-08-21/21:24:12.62          0.062318285
2016-08-21/21:24:12.65          0.062103306
2016-08-21/21:24:12.68          0.061799287
2016-08-21/21:24:12.71          0.061667563
2016-08-21/21:24:12.75          0.061408114
2016-08-21/21:24:12.78          0.061113332
2016-08-21/21:24:12.81          0.060793613
2016-08-21/21:24:12.84          0.060483477
2016-08-21/21:24:12.87          0.060160308
2016-08-21/21:24:12.90          0.060012214
2016-08-21/21:24:12.93          0.059773888
2016-08-21/21:24:12.96          0.059543810
2016-08-21/21:24:13.00          0.059252840
2016-08-21/21:24:13.03          0.058955423
2016-08-21/21:24:13.06          0.058656073
2016-08-21/21:24:13.09          0.058404518
2016-08-21/21:24:13.12          0.057923068
2016-08-21/21:24:13.15          0.057603565
2016-08-21/21:24:13.18          0.057412281
2016-08-21/21:24:13.21          0.057340411
2016-08-21/21:24:13.25          0.057155420
2016-08-21/21:24:13.28          0.056940929
2016-08-21/21:24:13.31          0.056664846
2016-08-21/21:24:13.34          0.056503153
2016-08-21/21:24:13.37          0.056224088
2016-08-21/21:24:13.40          0.055947217
2016-08-21/21:24:13.43          0.055703013
2016-08-21/21:24:13.46          0.055420242
2016-08-21/21:24:13.50          0.054948225
2016-08-21/21:24:13.53          0.054623937
2016-08-21/21:24:13.56          0.054271090
2016-08-21/21:24:13.59          0.054070197
2016-08-21/21:24:13.62          0.053895818
2016-08-21/21:24:13.65          0.053676375
2016-08-21/21:24:13.68          0.053275497
2016-08-21/21:24:13.71          0.052914019
2016-08-21/21:24:13.75          0.052706677
2016-08-21/21:24:13.78          0.052531732
2016-08-21/21:24:13.81          0.052260504
2016-08-21/21:24:13.84          0.052083114
2016-08-21/21:24:13.87          0.051927747
2016-08-21/21:24:13.90          0.051699358
2016-08-21/21:24:13.93          0.051386309
2016-08-21/21:24:13.96          0.051257525
2016-08-21/21:24:14.00          0.050862786
2016-08-21/21:24:14.03          0.050407275
2016-08-21/21:24:14.06          0.050064273
2016-08-21/21:24:14.09          0.049930556
2016-08-21/21:24:14.12          0.049694120
2016-08-21/21:24:14.15          0.049480110
2016-08-21/21:24:14.18          0.049282117
2016-08-21/21:24:14.21          0.049157640
2016-08-21/21:24:14.25          0.048900298
2016-08-21/21:24:14.28          0.048595230
2016-08-21/21:24:14.31          0.048164608
2016-08-21/21:24:14.34          0.047967374
2016-08-21/21:24:14.37          0.047867420
2016-08-21/21:24:14.40          0.047662043
2016-08-21/21:24:14.43          0.047336734
2016-08-21/21:24:14.46          0.047172987
2016-08-21/21:24:14.50          0.047020722
2016-08-21/21:24:14.53          0.046788320
2016-08-21/21:24:14.56          0.046419694
2016-08-21/21:24:14.59          0.046056090
2016-08-21/21:24:14.62          0.045854364
2016-08-21/21:24:14.65          0.045579031
2016-08-21/21:24:14.68          0.045232666
2016-08-21/21:24:14.71          0.045015125
2016-08-21/21:24:14.75          0.044833042
2016-08-21/21:24:14.78          0.044745878
2016-08-21/21:24:14.81          0.044437293
2016-08-21/21:24:14.84          0.044285056
2016-08-21/21:24:14.87          0.044042504
2016-08-21/21:24:14.90          0.043706529
2016-08-21/21:24:14.93          0.043508368
2016-08-21/21:24:14.96          0.043312035
2016-08-21/21:24:15.00          0.042971739
2016-08-21/21:24:15.03          0.042764065
2016-08-21/21:24:15.06          0.042543024
2016-08-21/21:24:15.09          0.042435809
2016-08-21/21:24:15.12          0.042147239
2016-08-21/21:24:15.15          0.041809896
2016-08-21/21:24:15.18          0.041504224
2016-08-21/21:24:15.21          0.041240078
2016-08-21/21:24:15.25          0.040986064
2016-08-21/21:24:15.28          0.040930396
2016-08-21/21:24:15.31          0.040665877
2016-08-21/21:24:15.34          0.040373142
2016-08-21/21:24:15.37          0.040204523
2016-08-21/21:24:15.40          0.040055103
2016-08-21/21:24:15.43          0.039784029
2016-08-21/21:24:15.46          0.039393565
2016-08-21/21:24:15.50          0.039166683
2016-08-21/21:24:15.53          0.038960898
2016-08-21/21:24:15.56          0.038559073
2016-08-21/21:24:15.59          0.038323499
2016-08-21/21:24:15.62          0.038136140
2016-08-21/21:24:15.65          0.037976191
2016-08-21/21:24:15.68          0.037744147
2016-08-21/21:24:15.71          0.037697345
2016-08-21/21:24:15.75          0.037527453
2016-08-21/21:24:15.78          0.037348523
2016-08-21/21:24:15.81          0.037125819
2016-08-21/21:24:15.84          0.036766037
2016-08-21/21:24:15.87          0.036509886
2016-08-21/21:24:15.90          0.036396059
2016-08-21/21:24:15.93          0.036171943
2016-08-21/21:24:15.96          0.035939140
2016-08-21/21:24:16.00          0.035626306
2016-08-21/21:24:16.03          0.035378164
2016-08-21/21:24:16.06          0.035133594
2016-08-21/21:24:16.09          0.034897641
2016-08-21/21:24:16.12          0.034699116
2016-08-21/21:24:16.15          0.034493396
2016-08-21/21:24:16.18          0.034152937
2016-08-21/21:24:16.21          0.033888451
2016-08-21/21:24:16.25          0.033723589
2016-08-21/21:24:16.28          0.033577947
2016-08-21/21:24:16.31          0.033405995
2016-08-21/21:24:16.34          0.033230977
2016-08-21/21:24:16.37          0.032992435
2016-08-21/21:24:16.40          0.032823408
2016-08-21/21:24:16.43          0.032532520
2016-08-21/21:24:16.46          0.032251803
2016-08-21/21:24:16.50          0.032052389
2016-08-21/21:24:16.53          0.031913993
2016-08-21/21:24:16.56          0.031702514
2016-08-21/21:24:16.59          0.031520616
2016-08-21/21:24:16.62          0.031363966
2016-08-21/21:24:16.65          0.031201361
2016-08-21/21:24:16.68          0.030834383
2016-08-21/21:24:16.71          0.030438329
2016-08-21/21:24:16.75          0.030162333
2016-08-21/21:24:16.78          0.030119496
2016-08-21/21:24:16.81          0.029872626
2016-08-21/21:24:16.84          0.029613932
2016-08-21/21:24:16.87          0.029511458
2016-08-21/21:24:16.90          0.029329118
2016-08-21/21:24:16.93          0.029066045
2016-08-21/21:24:16.96          0.028856556
2016-08-21/21:24:17.00          0.028601474
2016-08-21/21:24:17.03          0.028211126
2016-08-21/21:24:17.06          0.027903042
2016-08-21/21:24:17.09          0.027825666
2016-08-21/21:24:17.12          0.027597872
2016-08-21/21:24:17.15          0.027461188
2016-08-21/21:24:17.18          0.027279590
2016-08-21/21:24:17.21          0.027037615
2016-08-21/21:24:17.25          0.026744363
2016-08-21/21:24:17.28          0.026488719
2016-08-21/21:24:17.31          0.026322052
2016-08-21/21:24:17.34          0.026081288
2016-08-21/21:24:17.37          0.025812609
2016-08-21/21:24:17.40          0.025660822
2016-08-21/21:24:17.43          0.025470342
2016-08-21/21:24:17.46          0.025270466
2016-08-21/21:24:17.50          0.025055870
2016-08-21/21:24:17.53          0.024799264
2016-08-21/21:24:17.56          0.024501402
2016-08-21/21:24:17.59          0.024390955
2016-08-21/21:24:17.62          0.024232979
2016-08-21/21:24:17.65          0.023990958
2016-08-21/21:24:17.68          0.023759665
2016-08-21/21:24:17.71          0.023619052
2016-08-21/21:24:17.75          0.023452381
2016-08-21/21:24:17.78          0.023273792
2016-08-21/21:24:17.81          0.023081424
2016-08-21/21:24:17.84          0.023002462
2016-08-21/21:24:17.87          0.022782426
2016-08-21/21:24:17.90          0.022514706
2016-08-21/21:24:17.93          0.022289310
2016-08-21/21:24:17.96          0.022041620
2016-08-21/21:24:18.00          0.021777884
2016-08-21/21:24:18.03          0.021577604
2016-08-21/21:24:18.06          0.021414788
2016-08-21/21:24:18.09          0.021242319
2016-08-21/21:24:18.12          0.021065224
2016-08-21/21:24:18.15          0.020803373
2016-08-21/21:24:18.18          0.020486006
2016-08-21/21:24:18.21          0.020335832
2016-08-21/21:24:18.25          0.020153706
2016-08-21/21:24:18.28          0.020052107
2016-08-21/21:24:18.31          0.019908724
2016-08-21/21:24:18.34          0.019749823
2016-08-21/21:24:18.37          0.019571359
2016-08-21/21:24:18.40          0.019347933
2016-08-21/21:24:18.43          0.019101750
2016-08-21/21:24:18.46          0.018833412
2016-08-21/21:24:18.50          0.018574905
2016-08-21/21:24:18.53          0.018429548
2016-08-21/21:24:18.56          0.018246996
2016-08-21/21:24:18.59          0.018074558
2016-08-21/21:24:18.62          0.017905730
2016-08-21/21:24:18.65          0.017705370
2016-08-21/21:24:18.68          0.017522536
2016-08-21/21:24:18.71          0.017460463
2016-08-21/21:24:18.75          0.017352544
2016-08-21/21:24:18.78          0.017058917
2016-08-21/21:24:18.81          0.016858484
2016-08-21/21:24:18.84          0.016722468
2016-08-21/21:24:18.87          0.016321364
2016-08-21/21:24:18.90          0.016124529
2016-08-21/21:24:18.93          0.016023167
2016-08-21/21:24:18.96          0.015893560
2016-08-21/21:24:19.00          0.015686057
2016-08-21/21:24:19.03          0.015419063
2016-08-21/21:24:19.06          0.015241255
2016-08-21/21:24:19.09          0.015064124
2016-08-21/21:24:19.12          0.014896851
2016-08-21/21:24:19.15          0.014710526
2016-08-21/21:24:19.18          0.014464449
2016-08-21/21:24:19.21          0.014295106
2016-08-21/21:24:19.25          0.014110932
2016-08-21/21:24:19.28          0.013953747
2016-08-21/21:24:19.31          0.013928204
2016-08-21/21:24:19.34          0.013958975
2016-08-21/21:24:19.37          0.013694810
2016-08-21/21:24:19.40          0.013453859
2016-08-21/21:24:19.43          0.013360565
2016-08-21/21:24:19.46          0.013172997
2016-08-21/21:24:19.50          0.012900176
2016-08-21/21:24:19.53          0.012758868
2016-08-21/21:24:19.56          0.012641346
2016-08-21/21:24:19.59          0.012482407
2016-08-21/21:24:19.62          0.012381916
2016-08-21/21:24:19.65          0.012281399
2016-08-21/21:24:19.68          0.012035155
2016-08-21/21:24:19.71          0.011823972
2016-08-21/21:24:19.75          0.011774806
2016-08-21/21:24:19.78          0.011691482
2016-08-21/21:24:19.81          0.011455142
2016-08-21/21:24:19.84          0.011288952
2016-08-21/21:24:19.87          0.011172387
2016-08-21/21:24:19.90          0.011190524
2016-08-21/21:24:19.93          0.011074294
2016-08-21/21:24:19.96          0.010862754
2016-08-21/21:24:20.00          0.010684520
2016-08-21/21:24:20.03          0.010457492
2016-08-21/21:24:20.06          0.010289409
2016-08-21/21:24:20.09          0.010273696
2016-08-21/21:24:20.12          0.010149456
2016-08-21/21:24:20.15         0.0099042198
2016-08-21/21:24:20.18         0.0098222251
2016-08-21/21:24:20.21         0.0096970435
2016-08-21/21:24:20.25         0.0095299670
2016-08-21/21:24:20.28         0.0093883188
2016-08-21/21:24:20.31         0.0091829796
2016-08-21/21:24:20.34         0.0090750543
2016-08-21/21:24:20.37         0.0089599032
2016-08-21/21:24:20.40         0.0087985032
2016-08-21/21:24:20.43         0.0085929910
2016-08-21/21:24:20.46         0.0085289592
2016-08-21/21:24:20.50         0.0084021979
2016-08-21/21:24:20.53         0.0081358318
2016-08-21/21:24:20.56         0.0080369860
2016-08-21/21:24:20.59         0.0078833736
2016-08-21/21:24:20.62         0.0075855354
2016-08-21/21:24:20.65         0.0074025669
2016-08-21/21:24:20.68         0.0072610757
2016-08-21/21:24:20.71         0.0071160467
2016-08-21/21:24:20.75         0.0070585161
2016-08-21/21:24:20.78         0.0070070027
2016-08-21/21:24:20.81         0.0068325844
2016-08-21/21:24:20.84         0.0067084000
2016-08-21/21:24:20.87         0.0065835788
2016-08-21/21:24:20.90         0.0063966549
2016-08-21/21:24:20.93         0.0063126088
2016-08-21/21:24:20.96         0.0061770383
2016-08-21/21:24:21.00         0.0059956435
2016-08-21/21:24:21.03         0.0058118158
2016-08-21/21:24:21.06         0.0056265638
2016-08-21/21:24:21.09         0.0054488947
2016-08-21/21:24:21.12         0.0053099942
2016-08-21/21:24:21.15         0.0052261448
2016-08-21/21:24:21.18         0.0049988828
2016-08-21/21:24:21.21         0.0047607544
2016-08-21/21:24:21.25         0.0045350308
2016-08-21/21:24:21.28         0.0044146413
2016-08-21/21:24:21.31         0.0043848982
2016-08-21/21:24:21.34         0.0042260663
2016-08-21/21:24:21.37         0.0041025289
2016-08-21/21:24:21.40         0.0039754508
2016-08-21/21:24:21.43         0.0038382826
2016-08-21/21:24:21.46         0.0036971384
2016-08-21/21:24:21.50         0.0034541242
2016-08-21/21:24:21.53         0.0031458371
2016-08-21/21:24:21.56         0.0029037530
2016-08-21/21:24:21.59         0.0028228875
2016-08-21/21:24:21.62         0.0027063120
2016-08-21/21:24:21.65         0.0025478213
2016-08-21/21:24:21.68         0.0023847133
2016-08-21/21:24:21.71         0.0022494660
2016-08-21/21:24:21.75         0.0020995105
2016-08-21/21:24:21.78         0.0019558156
2016-08-21/21:24:21.81         0.0017404185
2016-08-21/21:24:21.84         0.0015098401
2016-08-21/21:24:21.87         0.0013802295
2016-08-21/21:24:21.90         0.0012677986
2016-08-21/21:24:21.93         0.0011005747
2016-08-21/21:24:21.96         0.0010212956
2016-08-21/21:24:22.00        0.00088981246
2016-08-21/21:24:22.03        0.00068319255
2016-08-21/21:24:22.06        0.00055059295
2016-08-21/21:24:22.09        0.00034771946
2016-08-21/21:24:22.12        7.4365731e-05
2016-08-21/21:24:22.15        3.6404276e-05
2016-08-21/21:24:22.18        0.00013131090
2016-08-21/21:24:22.21        0.00021940419
2016-08-21/21:24:22.25        0.00033269887
2016-08-21/21:24:22.28        0.00055729190
2016-08-21/21:24:22.31        0.00069842936
2016-08-21/21:24:22.34        0.00086557771
2016-08-21/21:24:22.37         0.0010905290
2016-08-21/21:24:22.40         0.0012635879
2016-08-21/21:24:22.43         0.0014166584
2016-08-21/21:24:22.46         0.0015780701
2016-08-21/21:24:22.50         0.0017313999
2016-08-21/21:24:22.53         0.0018475930
2016-08-21/21:24:22.56         0.0020800045
2016-08-21/21:24:22.59         0.0022904575
2016-08-21/21:24:22.62         0.0024048154
2016-08-21/21:24:22.65         0.0026098108
2016-08-21/21:24:22.68         0.0027361560
2016-08-21/21:24:22.71         0.0029035352
2016-08-21/21:24:22.75         0.0030612342
2016-08-21/21:24:22.78         0.0031445992
2016-08-21/21:24:22.81         0.0033530943
2016-08-21/21:24:22.84         0.0035246798
2016-08-21/21:24:22.87         0.0036542046
2016-08-21/21:24:22.90         0.0038118770
2016-08-21/21:24:22.93         0.0039565253
2016-08-21/21:24:22.96         0.0041363365
2016-08-21/21:24:23.00         0.0042936821
2016-08-21/21:24:23.03         0.0045297873
2016-08-21/21:24:23.06         0.0048094990
2016-08-21/21:24:23.09         0.0050024208
2016-08-21/21:24:23.12         0.0051353783
2016-08-21/21:24:23.15         0.0052033220
2016-08-21/21:24:23.18         0.0053105331
2016-08-21/21:24:23.21         0.0054946419
2016-08-21/21:24:23.25         0.0056600529
2016-08-21/21:24:23.28         0.0058986302
2016-08-21/21:24:23.31         0.0060702426
2016-08-21/21:24:23.34         0.0062061857
2016-08-21/21:24:23.37         0.0063741866
2016-08-21/21:24:23.40         0.0065293163
2016-08-21/21:24:23.43         0.0066220846
2016-08-21/21:24:23.46         0.0067398867
2016-08-21/21:24:23.50         0.0069095241
2016-08-21/21:24:23.53         0.0071051503
2016-08-21/21:24:23.56         0.0073843905
2016-08-21/21:24:23.59         0.0076671826
2016-08-21/21:24:23.62         0.0078110829
2016-08-21/21:24:23.65         0.0079715270
2016-08-21/21:24:23.68         0.0081799248
2016-08-21/21:24:23.71         0.0083637207
2016-08-21/21:24:23.75         0.0084973121
2016-08-21/21:24:23.78         0.0086532286
2016-08-21/21:24:23.81         0.0087738348
2016-08-21/21:24:23.84         0.0088031249
2016-08-21/21:24:23.87         0.0090146911
2016-08-21/21:24:23.90         0.0092075797
2016-08-21/21:24:23.93         0.0093616056
2016-08-21/21:24:23.96         0.0096438805
2016-08-21/21:24:24.00         0.0098074501
2016-08-21/21:24:24.03         0.0099611108
2016-08-21/21:24:24.06          0.010088863
2016-08-21/21:24:24.09          0.010182697
2016-08-21/21:24:24.12          0.010354846
2016-08-21/21:24:24.15          0.010560872
2016-08-21/21:24:24.18          0.010746553
2016-08-21/21:24:24.21          0.011054108
2016-08-21/21:24:24.25          0.011249330
2016-08-21/21:24:24.28          0.011384975
2016-08-21/21:24:24.31          0.011515700
2016-08-21/21:24:24.34          0.011640707
2016-08-21/21:24:24.37          0.011775166
2016-08-21/21:24:24.40          0.011932802
2016-08-21/21:24:24.43          0.012189441
2016-08-21/21:24:24.46          0.012483775
2016-08-21/21:24:24.50          0.012661890
2016-08-21/21:24:24.53          0.012764336
2016-08-21/21:24:24.56          0.012908536
2016-08-21/21:24:24.59          0.013153648
2016-08-21/21:24:24.62          0.013372389
2016-08-21/21:24:24.65          0.013553506
2016-08-21/21:24:24.68          0.013622087
2016-08-21/21:24:24.71          0.013670214
2016-08-21/21:24:24.75          0.013806721
2016-08-21/21:24:24.78          0.014090601
2016-08-21/21:24:24.81          0.014329162
2016-08-21/21:24:24.84          0.014527211
2016-08-21/21:24:24.87          0.014640390
2016-08-21/21:24:24.90          0.014799103
2016-08-21/21:24:24.93          0.014966274
2016-08-21/21:24:24.96          0.015199015
2016-08-21/21:24:25.00          0.015372899
2016-08-21/21:24:25.03          0.015512336
2016-08-21/21:24:25.06          0.015699529
2016-08-21/21:24:25.09          0.015976147
2016-08-21/21:24:25.12          0.016229278
2016-08-21/21:24:25.15          0.016357630
2016-08-21/21:24:25.18          0.016520024
2016-08-21/21:24:25.21          0.016744316
2016-08-21/21:24:25.25          0.016888400
2016-08-21/21:24:25.28          0.017020747
2016-08-21/21:24:25.31          0.017171681
2016-08-21/21:24:25.34          0.017331890
2016-08-21/21:24:25.37          0.017394447
2016-08-21/21:24:25.40          0.017526994
2016-08-21/21:24:25.43          0.017811135
2016-08-21/21:24:25.46          0.018007542
2016-08-21/21:24:25.50          0.018093341
2016-08-21/21:24:25.53          0.018380582
2016-08-21/21:24:25.56          0.018554071
2016-08-21/21:24:25.59          0.018612435
2016-08-21/21:24:25.62          0.018857625
2016-08-21/21:24:25.65          0.019012201
2016-08-21/21:24:25.68          0.019203954
2016-08-21/21:24:25.71          0.019527618
2016-08-21/21:24:25.75          0.019714188
2016-08-21/21:24:25.78          0.019896318
2016-08-21/21:24:25.81          0.020134408
2016-08-21/21:24:25.84          0.020333444
2016-08-21/21:24:25.87          0.020422964
2016-08-21/21:24:25.90          0.020579216
2016-08-21/21:24:25.93          0.020736627
2016-08-21/21:24:25.96          0.020867232
2016-08-21/21:24:26.00          0.021094883
2016-08-21/21:24:26.03          0.021264960
2016-08-21/21:24:26.06          0.021418505
2016-08-21/21:24:26.09          0.021592219
2016-08-21/21:24:26.12          0.021883500
2016-08-21/21:24:26.15          0.022056719
2016-08-21/21:24:26.18          0.022127496
2016-08-21/21:24:26.21          0.022324411
2016-08-21/21:24:26.25          0.022543498
2016-08-21/21:24:26.28          0.022722829
2016-08-21/21:24:26.31          0.022940372
2016-08-21/21:24:26.34          0.023116327
2016-08-21/21:24:26.37          0.023266084
2016-08-21/21:24:26.40          0.023406950
2016-08-21/21:24:26.43          0.023493808
2016-08-21/21:24:26.46          0.023586563
2016-08-21/21:24:26.50          0.023777299
2016-08-21/21:24:26.53          0.024021726
2016-08-21/21:24:26.56          0.024174194
2016-08-21/21:24:26.59          0.024417269
2016-08-21/21:24:26.62          0.024728488
2016-08-21/21:24:26.65          0.024969052
2016-08-21/21:24:26.68          0.025131204
2016-08-21/21:24:26.71          0.025235502
2016-08-21/21:24:26.75          0.025482856
2016-08-21/21:24:26.78          0.025656715
2016-08-21/21:24:26.81          0.025842997
2016-08-21/21:24:26.84          0.026017500
2016-08-21/21:24:26.87          0.026154863
2016-08-21/21:24:26.90          0.026285687
2016-08-21/21:24:26.93          0.026519671
2016-08-21/21:24:26.96          0.026724226
2016-08-21/21:24:27.00          0.026926538
2016-08-21/21:24:27.03          0.027048694
2016-08-21/21:24:27.06          0.027242738
2016-08-21/21:24:27.09          0.027468436
2016-08-21/21:24:27.12          0.027668825
2016-08-21/21:24:27.15          0.027822970
2016-08-21/21:24:27.18          0.028062471
2016-08-21/21:24:27.21          0.028277517
2016-08-21/21:24:27.25          0.028539904
2016-08-21/21:24:27.28          0.028721492
2016-08-21/21:24:27.31          0.028728397
2016-08-21/21:24:27.34          0.028784881
2016-08-21/21:24:27.37          0.028998373
2016-08-21/21:24:27.40          0.029152840
2016-08-21/21:24:27.43          0.029351149
2016-08-21/21:24:27.46          0.029545389
2016-08-21/21:24:27.50          0.029754901
2016-08-21/21:24:27.53          0.030052129
2016-08-21/21:24:27.56          0.030348377
2016-08-21/21:24:27.59          0.030473874
2016-08-21/21:24:27.62          0.030666903
2016-08-21/21:24:27.65          0.030797513
2016-08-21/21:24:27.68          0.030934703
2016-08-21/21:24:27.71          0.031043188
2016-08-21/21:24:27.75          0.031284601
2016-08-21/21:24:27.78          0.031564798
2016-08-21/21:24:27.81          0.031748244
2016-08-21/21:24:27.84          0.031803770
2016-08-21/21:24:27.87          0.032000303
2016-08-21/21:24:27.90          0.032151434
2016-08-21/21:24:27.93          0.032262287
2016-08-21/21:24:27.96          0.032453890
2016-08-21/21:24:28.00          0.032718317
2016-08-21/21:24:28.03          0.032870653
2016-08-21/21:24:28.06          0.032977794
2016-08-21/21:24:28.09          0.033189711
2016-08-21/21:24:28.12          0.033524935
2016-08-21/21:24:28.15          0.033725432
2016-08-21/21:24:28.18          0.033907967
2016-08-21/21:24:28.21          0.034007774
2016-08-21/21:24:28.25          0.034163331
2016-08-21/21:24:28.28          0.034282521
2016-08-21/21:24:28.31          0.034491080
2016-08-21/21:24:28.34          0.034699921
2016-08-21/21:24:28.37          0.034862132
2016-08-21/21:24:28.40          0.035039906
2016-08-21/21:24:28.43          0.035247430
2016-08-21/21:24:28.46          0.035455105
2016-08-21/21:24:28.50          0.035649670
2016-08-21/21:24:28.53          0.035725863
2016-08-21/21:24:28.56          0.035961429
2016-08-21/21:24:28.59          0.036151284
2016-08-21/21:24:28.62          0.036393600
2016-08-21/21:24:28.65          0.036634461
2016-08-21/21:24:28.68          0.036799192
2016-08-21/21:24:28.71          0.037015810
2016-08-21/21:24:28.75          0.037262749
2016-08-21/21:24:28.78          0.037347370
2016-08-21/21:24:28.81          0.037516230
2016-08-21/21:24:28.84          0.037702060
2016-08-21/21:24:28.87          0.037904696
2016-08-21/21:24:28.90          0.038045776
2016-08-21/21:24:28.93          0.038168140
2016-08-21/21:24:28.96          0.038352605
2016-08-21/21:24:29.00          0.038686163
2016-08-21/21:24:29.03          0.038898712
2016-08-21/21:24:29.06          0.039077946
2016-08-21/21:24:29.09          0.039284804
2016-08-21/21:24:29.12          0.039533981
2016-08-21/21:24:29.15          0.039626829
2016-08-21/21:24:29.18          0.039759542
2016-08-21/21:24:29.21          0.039929741
2016-08-21/21:24:29.25          0.040179166
2016-08-21/21:24:29.28          0.040391053
2016-08-21/21:24:29.31          0.040577026
2016-08-21/21:24:29.34          0.040776494
2016-08-21/21:24:29.37          0.041039781
2016-08-21/21:24:29.40          0.041128035
2016-08-21/21:24:29.43          0.041227716
2016-08-21/21:24:29.46          0.041370515
2016-08-21/21:24:29.50          0.041616272
2016-08-21/21:24:29.53          0.041766321
2016-08-21/21:24:29.56          0.041889418
2016-08-21/21:24:29.59          0.042112884
2016-08-21/21:24:29.62          0.042457456
2016-08-21/21:24:29.65          0.042692810
2016-08-21/21:24:29.68          0.042884574
2016-08-21/21:24:29.71          0.042983340
2016-08-21/21:24:29.75          0.043202245
2016-08-21/21:24:29.78          0.043329542
2016-08-21/21:24:29.81          0.043442174
2016-08-21/21:24:29.84          0.043614685
2016-08-21/21:24:29.87          0.043887207
2016-08-21/21:24:29.90          0.044101283
2016-08-21/21:24:29.93          0.044243940
2016-08-21/21:24:29.96          0.044405119
2016-08-21/21:24:30.00          0.044713211
2016-08-21/21:24:30.03          0.044829572
2016-08-21/21:24:30.06          0.044892162
2016-08-21/21:24:30.09          0.045087673
2016-08-21/21:24:30.12          0.045373574
2016-08-21/21:24:30.15          0.045576211
2016-08-21/21:24:30.18          0.045841737
2016-08-21/21:24:30.21          0.046009467
2016-08-21/21:24:30.25          0.046201273
2016-08-21/21:24:30.28          0.046343995
2016-08-21/21:24:30.31          0.046604158
2016-08-21/21:24:30.34          0.046700079
2016-08-21/21:24:30.37          0.046786997
2016-08-21/21:24:30.40          0.046960757
2016-08-21/21:24:30.43          0.047159843
2016-08-21/21:24:30.46          0.047279611
2016-08-21/21:24:30.50          0.047507174
2016-08-21/21:24:30.53          0.047798201
2016-08-21/21:24:30.56          0.048070136
2016-08-21/21:24:30.59          0.048121276
2016-08-21/21:24:30.62          0.048381591
2016-08-21/21:24:30.65          0.048620962
2016-08-21/21:24:30.68          0.048746442
2016-08-21/21:24:30.71          0.048889692
2016-08-21/21:24:30.75          0.049172263
2016-08-21/21:24:30.78          0.049381919
2016-08-21/21:24:30.81          0.049533678
2016-08-21/21:24:30.84          0.049668716
2016-08-21/21:24:30.87          0.049891283
2016-08-21/21:24:30.90          0.050106553
2016-08-21/21:24:30.93          0.050316142
2016-08-21/21:24:30.96          0.050317351
2016-08-21/21:24:31.00          0.050438086
2016-08-21/21:24:31.03          0.050650806
2016-08-21/21:24:31.06          0.050927263
2016-08-21/21:24:31.09          0.051208185
2016-08-21/21:24:31.12          0.051467202
2016-08-21/21:24:31.15          0.051656224
2016-08-21/21:24:31.18          0.051808838
2016-08-21/21:24:31.21          0.051893683
2016-08-21/21:24:31.25          0.052180840
2016-08-21/21:24:31.28          0.052343854
2016-08-21/21:24:31.31          0.052501570
2016-08-21/21:24:31.34          0.052655480
2016-08-21/21:24:31.37          0.052966789
2016-08-21/21:24:31.40          0.053176999
2016-08-21/21:24:31.43          0.053328993
2016-08-21/21:24:31.46          0.053514969
2016-08-21/21:24:31.50          0.053746052
2016-08-21/21:24:31.53          0.053849294
2016-08-21/21:24:31.56          0.053994940
2016-08-21/21:24:31.59          0.054146941
2016-08-21/21:24:31.62          0.054413834
2016-08-21/21:24:31.65          0.054636857
2016-08-21/21:24:31.68          0.054786893
2016-08-21/21:24:31.71          0.054845350
2016-08-21/21:24:31.75          0.055231219
2016-08-21/21:24:31.78          0.055537602
2016-08-21/21:24:31.81          0.055709964
2016-08-21/21:24:31.84          0.055774300
2016-08-21/21:24:31.87          0.055956600
2016-08-21/21:24:31.90          0.056128972
2016-08-21/21:24:31.93          0.056313490
2016-08-21/21:24:31.96          0.056468783
2016-08-21/21:24:32.00          0.056750822
2016-08-21/21:24:32.03          0.056963540
2016-08-21/21:24:32.06          0.057185638
2016-08-21/21:24:32.09          0.057303078
2016-08-21/21:24:32.12          0.057559936
2016-08-21/21:24:32.15          0.057818735
2016-08-21/21:24:32.18          0.057955044
2016-08-21/21:24:32.21          0.058051491
2016-08-21/21:24:32.25          0.058297572
2016-08-21/21:24:32.28          0.058571808
2016-08-21/21:24:32.31          0.058781128
2016-08-21/21:24:32.34          0.058870156
2016-08-21/21:24:32.37          0.059187268
2016-08-21/21:24:32.40          0.059290380
2016-08-21/21:24:32.43          0.059352605
2016-08-21/21:24:32.46          0.059521206
2016-08-21/21:24:32.50          0.059712243
2016-08-21/21:24:32.53          0.059871191
2016-08-21/21:24:32.56          0.060113841
2016-08-21/21:24:32.59          0.060302486
2016-08-21/21:24:32.62          0.060571909
2016-08-21/21:24:32.65          0.060749953
2016-08-21/21:24:32.68          0.060998772
2016-08-21/21:24:32.71          0.061208438
2016-08-21/21:24:32.75          0.061486878
2016-08-21/21:24:32.78          0.061611462
2016-08-21/21:24:32.81          0.061770443
2016-08-21/21:24:32.84          0.061951316
2016-08-21/21:24:32.87          0.062228745
2016-08-21/21:24:32.90          0.062405306
2016-08-21/21:24:32.93          0.062630800
2016-08-21/21:24:32.96          0.062796922
2016-08-21/21:24:33.00          0.062910159
2016-08-21/21:24:33.03          0.063025655
2016-08-21/21:24:33.06          0.063261781
2016-08-21/21:24:33.09          0.063351622
2016-08-21/21:24:33.12          0.063669971
2016-08-21/21:24:33.15          0.063936936
2016-08-21/21:24:33.18          0.064173585
2016-08-21/21:24:33.21          0.064306991
2016-08-21/21:24:33.25          0.064578887
2016-08-21/21:24:33.28          0.064782218
2016-08-21/21:24:33.31          0.064936485
2016-08-21/21:24:33.34          0.065052209
2016-08-21/21:24:33.37          0.065201788
2016-08-21/21:24:33.40          0.065358716
2016-08-21/21:24:33.43          0.065617153
2016-08-21/21:24:33.46          0.065767930
2016-08-21/21:24:33.50          0.066019301
2016-08-21/21:24:33.53          0.066262313
2016-08-21/21:24:33.56          0.066510589
2016-08-21/21:24:33.59          0.066666256
2016-08-21/21:24:33.62          0.066875318
2016-08-21/21:24:33.65          0.067018419
2016-08-21/21:24:33.68          0.067184380
2016-08-21/21:24:33.71          0.067261937
2016-08-21/21:24:33.75          0.067597297
2016-08-21/21:24:33.78          0.067862432
2016-08-21/21:24:33.81          0.068103981
2016-08-21/21:24:33.84          0.068218841
2016-08-21/21:24:33.87          0.068415434
2016-08-21/21:24:33.90          0.068650609
2016-08-21/21:24:33.93          0.068894524
2016-08-21/21:24:33.96          0.069012572
2016-08-21/21:24:34.00          0.069207110
2016-08-21/21:24:34.03          0.069391370
2016-08-21/21:24:34.06          0.069593528
2016-08-21/21:24:34.09          0.069704451
2016-08-21/21:24:34.12          0.069968249
2016-08-21/21:24:34.15          0.070123582
2016-08-21/21:24:34.18          0.070305924
2016-08-21/21:24:34.21          0.070504349
2016-08-21/21:24:34.25          0.070783490
2016-08-21/21:24:34.28          0.071006811
2016-08-21/21:24:34.31          0.071226184
2016-08-21/21:24:34.34          0.071374188
2016-08-21/21:24:34.37          0.071672521
2016-08-21/21:24:34.40          0.071845182
2016-08-21/21:24:34.43          0.071994965
2016-08-21/21:24:34.46          0.072031272
2016-08-21/21:24:34.50          0.072299526
2016-08-21/21:24:34.53          0.072454513
2016-08-21/21:24:34.56          0.072632760
2016-08-21/21:24:34.59          0.072769662
2016-08-21/21:24:34.62          0.073033786
2016-08-21/21:24:34.65          0.073383908
2016-08-21/21:24:34.68          0.073587203
2016-08-21/21:24:34.71          0.073631983
2016-08-21/21:24:34.75          0.073951713
2016-08-21/21:24:34.78          0.074209651
2016-08-21/21:24:34.81          0.074400528
2016-08-21/21:24:34.84          0.074445243
2016-08-21/21:24:34.87          0.074690833
2016-08-21/21:24:34.90          0.074888791
2016-08-21/21:24:34.93          0.075115274
2016-08-21/21:24:34.96          0.075258850
2016-08-21/21:24:35.00          0.075494504
2016-08-21/21:24:35.03          0.075700547
2016-08-21/21:24:35.06          0.075865797
2016-08-21/21:24:35.09          0.075982380
2016-08-21/21:24:35.12          0.076242068
2016-08-21/21:24:35.15          0.076434930
2016-08-21/21:24:35.18          0.076654011
2016-08-21/21:24:35.21          0.076786425
2016-08-21/21:24:35.25          0.077120839
2016-08-21/21:24:35.28          0.077270884
2016-08-21/21:24:35.31          0.077467976
2016-08-21/21:24:35.34          0.077705377
2016-08-21/21:24:35.37          0.078007995
2016-08-21/21:24:35.40          0.078098182
2016-08-21/21:24:35.43          0.078213582
2016-08-21/21:24:35.46          0.078355902
2016-08-21/21:24:35.50          0.078510004
2016-08-21/21:24:35.53          0.078726317
2016-08-21/21:24:35.56          0.078981663
2016-08-21/21:24:35.59          0.079072735
2016-08-21/21:24:35.62          0.079342963
2016-08-21/21:24:35.65          0.079547111
2016-08-21/21:24:35.68          0.079746595
2016-08-21/21:24:35.71          0.079870210
2016-08-21/21:24:35.75          0.080179672
2016-08-21/21:24:35.78          0.080350432
2016-08-21/21:24:35.81          0.080572967
2016-08-21/21:24:35.84          0.080793746
2016-08-21/21:24:35.87          0.081133086
2016-08-21/21:24:35.90          0.081300951
2016-08-21/21:24:35.93          0.081467264
2016-08-21/21:24:35.96          0.081597361
2016-08-21/21:24:36.00          0.081861889
2016-08-21/21:24:36.03          0.081962906
2016-08-21/21:24:36.06          0.082110615
2016-08-21/21:24:36.09          0.082161826
2016-08-21/21:24:36.12          0.082419061
2016-08-21/21:24:36.15          0.082623818
2016-08-21/21:24:36.18          0.082815361
2016-08-21/21:24:36.21          0.083043096
2016-08-21/21:24:36.25          0.083450744
2016-08-21/21:24:36.28          0.083683553
2016-08-21/21:24:36.31          0.083895691
2016-08-21/21:24:36.34          0.083990107
2016-08-21/21:24:36.37          0.084226332
2016-08-21/21:24:36.40          0.084435523
2016-08-21/21:24:36.43          0.084627526
2016-08-21/21:24:36.46          0.084716201
2016-08-21/21:24:36.50          0.084941397
2016-08-21/21:24:36.53          0.085159754
2016-08-21/21:24:36.56          0.085410342
2016-08-21/21:24:36.59          0.085447759
2016-08-21/21:24:36.62          0.085700098
2016-08-21/21:24:36.65          0.085863549
2016-08-21/21:24:36.68          0.086019723
2016-08-21/21:24:36.71          0.086206275
2016-08-21/21:24:36.75          0.086417298
2016-08-21/21:24:36.78          0.086606823
2016-08-21/21:24:36.81          0.086880480
2016-08-21/21:24:36.84          0.086998607
2016-08-21/21:24:36.87          0.087345743
2016-08-21/21:24:36.90          0.087586959
2016-08-21/21:24:36.93          0.087714802
2016-08-21/21:24:36.96          0.087701970
2016-08-21/21:24:37.00          0.087941417
2016-08-21/21:24:37.03          0.088174325
2016-08-21/21:24:37.06          0.088437780
2016-08-21/21:24:37.09          0.088543907
2016-08-21/21:24:37.12          0.088786690
2016-08-21/21:24:37.15          0.089011096
2016-08-21/21:24:37.18          0.089202561
2016-08-21/21:24:37.21          0.089309830
2016-08-21/21:24:37.25          0.089600727
2016-08-21/21:24:37.28          0.089815354
2016-08-21/21:24:37.31          0.089997780
2016-08-21/21:24:37.34          0.090121903
2016-08-21/21:24:37.37          0.090484568
2016-08-21/21:24:37.40          0.090620678
2016-08-21/21:24:37.43          0.090788333
2016-08-21/21:24:37.46          0.090988610
2016-08-21/21:24:37.50          0.091227817
2016-08-21/21:24:37.53          0.091353692
2016-08-21/21:24:37.56          0.091548648
2016-08-21/21:24:37.59          0.091674064
2016-08-21/21:24:37.62          0.092007631
2016-08-21/21:24:37.65          0.092197217
2016-08-21/21:24:37.68          0.092375963
2016-08-21/21:24:37.71          0.092543333
2016-08-21/21:24:37.75          0.092895195
2016-08-21/21:24:37.78          0.093061494
2016-08-21/21:24:37.81          0.093268192
2016-08-21/21:24:37.84          0.093442876
2016-08-21/21:24:37.87          0.093681792
2016-08-21/21:24:37.90          0.093767668
2016-08-21/21:24:37.93          0.093968800
2016-08-21/21:24:37.96          0.094149944
2016-08-21/21:24:38.00          0.094405183
2016-08-21/21:24:38.03          0.094514081
2016-08-21/21:24:38.06          0.094652098
2016-08-21/21:24:38.09          0.094690566
2016-08-21/21:24:38.12          0.094890902
2016-08-21/21:24:38.15          0.095121792
2016-08-21/21:24:38.18          0.095391140
2016-08-21/21:24:38.21          0.095473461
2016-08-21/21:24:38.25          0.095799074
2016-08-21/21:24:38.28          0.096076139
2016-08-21/21:24:38.31          0.096373844
2016-08-21/21:24:38.34          0.096510748
2016-08-21/21:24:38.37          0.096733302
2016-08-21/21:24:38.40          0.096822576
2016-08-21/21:24:38.43          0.097030307
2016-08-21/21:24:38.46          0.097199965
2016-08-21/21:24:38.50          0.097390996
2016-08-21/21:24:38.53          0.097530241
2016-08-21/21:24:38.56          0.097722307
2016-08-21/21:24:38.59          0.097765318
2016-08-21/21:24:38.62          0.098062434
2016-08-21/21:24:38.65          0.098242020
2016-08-21/21:24:38.68          0.098381719
2016-08-21/21:24:38.71          0.098471674
2016-08-21/21:24:38.75          0.098781820
2016-08-21/21:24:38.78          0.098973540
2016-08-21/21:24:38.81          0.099184754
2016-08-21/21:24:38.84          0.099310714
2016-08-21/21:24:38.87          0.099618197
2016-08-21/21:24:38.90          0.099869679
2016-08-21/21:24:38.93           0.10016923
2016-08-21/21:24:38.96           0.10023720
2016-08-21/21:24:39.00           0.10036725
2016-08-21/21:24:39.03           0.10057161
2016-08-21/21:24:39.06           0.10069636
2016-08-21/21:24:39.09           0.10065957
2016-08-21/21:24:39.12           0.10098112
2016-08-21/21:24:39.15           0.10126034
2016-08-21/21:24:39.18           0.10154614
2016-08-21/21:24:39.21           0.10155927
2016-08-21/21:24:39.25           0.10171920
2016-08-21/21:24:39.28           0.10190667
2016-08-21/21:24:39.31           0.10219183
2016-08-21/21:24:39.34           0.10236190
2016-08-21/21:24:39.37           0.10258924
2016-08-21/21:24:39.40           0.10274425
2016-08-21/21:24:39.43           0.10308225
2016-08-21/21:24:39.46           0.10321131
2016-08-21/21:24:39.50           0.10347593
2016-08-21/21:24:39.53           0.10357782
2016-08-21/21:24:39.56           0.10366484
2016-08-21/21:24:39.59           0.10378056
2016-08-21/21:24:39.62           0.10401030
2016-08-21/21:24:39.65           0.10411958
2016-08-21/21:24:39.68           0.10432937
2016-08-21/21:24:39.71           0.10450395
2016-08-21/21:24:39.75           0.10479564
2016-08-21/21:24:39.78           0.10490703
2016-08-21/21:24:39.81           0.10508378
2016-08-21/21:24:39.84           0.10518415
2016-08-21/21:24:39.87           0.10554917
2016-08-21/21:24:39.90           0.10574701
2016-08-21/21:24:39.93           0.10584426
2016-08-21/21:24:39.96           0.10597239
2016-08-21/21:24:40.00           0.10624881
2016-08-21/21:24:40.03           0.10639036
2016-08-21/21:24:40.06           0.10665836
2016-08-21/21:24:40.09           0.10669990
2016-08-21/21:24:40.12           0.10690047
2016-08-21/21:24:40.15           0.10704431
2016-08-21/21:24:40.18           0.10717322
2016-08-21/21:24:40.21           0.10730961
2016-08-21/21:24:40.25           0.10760227
2016-08-21/21:24:40.28           0.10765619
2016-08-21/21:24:40.31           0.10783461
2016-08-21/21:24:40.34           0.10802282
2016-08-21/21:24:40.37           0.10833797
2016-08-21/21:24:40.40           0.10852666
2016-08-21/21:24:40.43           0.10868219
2016-08-21/21:24:40.46           0.10873848
2016-08-21/21:24:40.50           0.10903329
2016-08-21/21:24:40.53           0.10918257
2016-08-21/21:24:40.56           0.10937918
2016-08-21/21:24:40.59           0.10943720
2016-08-21/21:24:40.62           0.10965692
2016-08-21/21:24:40.65           0.10981524
2016-08-21/21:24:40.68           0.10993221
2016-08-21/21:24:40.71           0.11013248
2016-08-21/21:24:40.75           0.11054074
2016-08-21/21:24:40.78           0.11058863
2016-08-21/21:24:40.81           0.11070462
2016-08-21/21:24:40.84           0.11076440
2016-08-21/21:24:40.87           0.11110160
2016-08-21/21:24:40.90           0.11136114
2016-08-21/21:24:40.93           0.11161375
2016-08-21/21:24:40.96           0.11163346
2016-08-21/21:24:41.00           0.11179878
2016-08-21/21:24:41.03           0.11202871
2016-08-21/21:24:41.06           0.11228643
2016-08-21/21:24:41.09           0.11239152
2016-08-21/21:24:41.12           0.11266518
2016-08-21/21:24:41.15           0.11274974
2016-08-21/21:24:41.18           0.11285117
2016-08-21/21:24:41.21           0.11297652
2016-08-21/21:24:41.25           0.11326022
2016-08-21/21:24:41.28           0.11340733
2016-08-21/21:24:41.31           0.11368737
2016-08-21/21:24:41.34           0.11374622
2016-08-21/21:24:41.37           0.11394301
2016-08-21/21:24:41.40           0.11407605
2016-08-21/21:24:41.43           0.11423204
2016-08-21/21:24:41.46           0.11435529
2016-08-21/21:24:41.50           0.11471298
2016-08-21/21:24:41.53           0.11495055
2016-08-21/21:24:41.56           0.11519535
2016-08-21/21:24:41.59           0.11514480
2016-08-21/21:24:41.62           0.11531560
2016-08-21/21:24:41.65           0.11553275
2016-08-21/21:24:41.68           0.11578876
2016-08-21/21:24:41.71           0.11589372
2016-08-21/21:24:41.75           0.11609514
2016-08-21/21:24:41.78           0.11619953
2016-08-21/21:24:41.81           0.11641165
2016-08-21/21:24:41.84           0.11656326
2016-08-21/21:24:41.87           0.11692299
2016-08-21/21:24:41.90           0.11713454
2016-08-21/21:24:41.93           0.11733415
2016-08-21/21:24:41.96           0.11745997
2016-08-21/21:24:42.00           0.11770187
2016-08-21/21:24:42.03           0.11783060
2016-08-21/21:24:42.06           0.11803891
2016-08-21/21:24:42.09           0.11819765
2016-08-21/21:24:42.12           0.11861262
2016-08-21/21:24:42.15           0.11877150
2016-08-21/21:24:42.18           0.11888047
2016-08-21/21:24:42.21           0.11888260
2016-08-21/21:24:42.25           0.11921270
2016-08-21/21:24:42.28           0.11942579
2016-08-21/21:24:42.31           0.11959019
2016-08-21/21:24:42.34           0.11961144
2016-08-21/21:24:42.37           0.11991417
2016-08-21/21:24:42.40           0.12012293
2016-08-21/21:24:42.43           0.12034089
2016-08-21/21:24:42.46           0.12049341
2016-08-21/21:24:42.50           0.12079127
2016-08-21/21:24:42.53           0.12098621
2016-08-21/21:24:42.56           0.12122062
2016-08-21/21:24:42.59           0.12126508
2016-08-21/21:24:42.62           0.12151546
2016-08-21/21:24:42.65           0.12164127
2016-08-21/21:24:42.68           0.12179578
2016-08-21/21:24:42.71           0.12187067
2016-08-21/21:24:42.75           0.12216137
2016-08-21/21:24:42.78           0.12235723
2016-08-21/21:24:42.81           0.12256148
2016-08-21/21:24:42.84           0.12263626
2016-08-21/21:24:42.87           0.12279213
2016-08-21/21:24:42.90           0.12288728
2016-08-21/21:24:42.93           0.12317333
2016-08-21/21:24:42.96           0.12332987
2016-08-21/21:24:43.00           0.12360936
2016-08-21/21:24:43.03           0.12376142
2016-08-21/21:24:43.06           0.12405108
2016-08-21/21:24:43.09           0.12419472
2016-08-21/21:24:43.12           0.12447863
2016-08-21/21:24:43.15           0.12462674
2016-08-21/21:24:43.18           0.12478377
2016-08-21/21:24:43.21           0.12475153
2016-08-21/21:24:43.25           0.12497153
2016-08-21/21:24:43.28           0.12513786
2016-08-21/21:24:43.31           0.12533473
2016-08-21/21:24:43.34           0.12538571
2016-08-21/21:24:43.37           0.12565541
2016-08-21/21:24:43.40           0.12585786
2016-08-21/21:24:43.43           0.12596805
2016-08-21/21:24:43.46           0.12600950
2016-08-21/21:24:43.50           0.12646029
2016-08-21/21:24:43.53           0.12665258
2016-08-21/21:24:43.56           0.12672453
2016-08-21/21:24:43.59           0.12681812
2016-08-21/21:24:43.62           0.12713953
2016-08-21/21:24:43.65           0.12728351
2016-08-21/21:24:43.68           0.12751100
2016-08-21/21:24:43.71           0.12750389
2016-08-21/21:24:43.75           0.12774560
2016-08-21/21:24:43.78           0.12791407
2016-08-21/21:24:43.81           0.12809592
2016-08-21/21:24:43.84           0.12812998
2016-08-21/21:24:43.87           0.12840067
2016-08-21/21:24:43.90           0.12865164
2016-08-21/21:24:43.93           0.12891841
2016-08-21/21:24:43.96           0.12901073
2016-08-21/21:24:44.00           0.12934278
2016-08-21/21:24:44.03           0.12956216
2016-08-21/21:24:44.06           0.12972880
2016-08-21/21:24:44.09           0.12965598
2016-08-21/21:24:44.12           0.12984443
2016-08-21/21:24:44.15           0.13003042
2016-08-21/21:24:44.18           0.13019340
2016-08-21/21:24:44.21           0.13020528
2016-08-21/21:24:44.25           0.13055149
2016-08-21/21:24:44.28           0.13071728
2016-08-21/21:24:44.31           0.13090574
2016-08-21/21:24:44.34           0.13090929
2016-08-21/21:24:44.37           0.13115194
2016-08-21/21:24:44.40           0.13134268
2016-08-21/21:24:44.43           0.13147134
2016-08-21/21:24:44.46           0.13151523
2016-08-21/21:24:44.50           0.13183563
2016-08-21/21:24:44.53           0.13208442
2016-08-21/21:24:44.56           0.13234986
2016-08-21/21:24:44.59           0.13239902
2016-08-21/21:24:44.62           0.13271451
2016-08-21/21:24:44.65           0.13291537
2016-08-21/21:24:44.68           0.13305418
2016-08-21/21:24:44.71           0.13303940
2016-08-21/21:24:44.75           0.13331220
2016-08-21/21:24:44.78           0.13348683
2016-08-21/21:24:44.81           0.13360663
2016-08-21/21:24:44.84           0.13358006
2016-08-21/21:24:44.87           0.13387041
2016-08-21/21:24:44.90           0.13401803
2016-08-21/21:24:44.93           0.13422193
2016-08-21/21:24:44.96           0.13426063
2016-08-21/21:24:45.00           0.13456927
2016-08-21/21:24:45.03           0.13476567
2016-08-21/21:24:45.06           0.13484458
2016-08-21/21:24:45.09           0.13494767
2016-08-21/21:24:45.12           0.13536700
2016-08-21/21:24:45.15           0.13551818
2016-08-21/21:24:45.18           0.13569274
2016-08-21/21:24:45.21           0.13578604
2016-08-21/21:24:45.25           0.13606146
2016-08-21/21:24:45.28           0.13614269
2016-08-21/21:24:45.31           0.13627857
2016-08-21/21:24:45.34           0.13628749
2016-08-21/21:24:45.37           0.13653199
2016-08-21/21:24:45.40           0.13666533
2016-08-21/21:24:45.43           0.13685727
2016-08-21/21:24:45.46           0.13692797
2016-08-21/21:24:45.50           0.13730246
2016-08-21/21:24:45.53           0.13762239
2016-08-21/21:24:45.56           0.13777703
2016-08-21/21:24:45.59           0.13766409
2016-08-21/21:24:45.62           0.13797624
2016-08-21/21:24:45.65           0.13813402
2016-08-21/21:24:45.68           0.13825252
2016-08-21/21:24:45.71           0.13836133
2016-08-21/21:24:45.75           0.13871128
2016-08-21/21:24:45.78           0.13880792
2016-08-21/21:24:45.81           0.13893858
2016-08-21/21:24:45.84           0.13900015
2016-08-21/21:24:45.87           0.13925420
2016-08-21/21:24:45.90           0.13943103
2016-08-21/21:24:45.93           0.13963297
2016-08-21/21:24:45.96           0.13961390
2016-08-21/21:24:46.00           0.13983737
2016-08-21/21:24:46.03           0.14011131
2016-08-21/21:24:46.06           0.14041205
2016-08-21/21:24:46.09           0.14039248
2016-08-21/21:24:46.12           0.14055585
2016-08-21/21:24:46.15           0.14061726
2016-08-21/21:24:46.18           0.14081806
2016-08-21/21:24:46.21           0.14093630
2016-08-21/21:24:46.25           0.14133274
2016-08-21/21:24:46.28           0.14151172
2016-08-21/21:24:46.31           0.14171376
2016-08-21/21:24:46.34           0.14180470
2016-08-21/21:24:46.37           0.14210338
2016-08-21/21:24:46.40           0.14219683
2016-08-21/21:24:46.43           0.14243364
2016-08-21/21:24:46.46           0.14254132
2016-08-21/21:24:46.50           0.14265428
2016-08-21/21:24:46.53           0.14278544
2016-08-21/21:24:46.56           0.14304373
2016-08-21/21:24:46.59           0.14307752
2016-08-21/21:24:46.62           0.14346303
2016-08-21/21:24:46.65           0.14370905
2016-08-21/21:24:46.68           0.14383768
2016-08-21/21:24:46.71           0.14385792
2016-08-21/21:24:46.75           0.14410670
2016-08-21/21:24:46.78           0.14410950
2016-08-21/21:24:46.81           0.14420445
2016-08-21/21:24:46.84           0.14425556
2016-08-21/21:24:46.87           0.14459079
2016-08-21/21:24:46.90           0.14467521
2016-08-21/21:24:46.93           0.14488604
2016-08-21/21:24:46.96           0.14503605
2016-08-21/21:24:47.00           0.14533396
2016-08-21/21:24:47.03           0.14549889
2016-08-21/21:24:47.06           0.14557192
2016-08-21/21:24:47.09           0.14546360
2016-08-21/21:24:47.12           0.14575278
2016-08-21/21:24:47.15           0.14597244
2016-08-21/21:24:47.18           0.14618480
2016-08-21/21:24:47.21           0.14619464
2016-08-21/21:24:47.25           0.14645396
2016-08-21/21:24:47.28           0.14660523
2016-08-21/21:24:47.31           0.14674153
2016-08-21/21:24:47.34           0.14666528
2016-08-21/21:24:47.37           0.14691640
2016-08-21/21:24:47.40           0.14705945
2016-08-21/21:24:47.43           0.14721712
2016-08-21/21:24:47.46           0.14725848
2016-08-21/21:24:47.50           0.14760501
2016-08-21/21:24:47.53           0.14781845
2016-08-21/21:24:47.56           0.14798717
2016-08-21/21:24:47.59           0.14798627
2016-08-21/21:24:47.62           0.14827162
2016-08-21/21:24:47.65           0.14846534
2016-08-21/21:24:47.68           0.14861254
2016-08-21/21:24:47.71           0.14858951
2016-08-21/21:24:47.75           0.14897552
2016-08-21/21:24:47.78           0.14912091
2016-08-21/21:24:47.81           0.14918555
2016-08-21/21:24:47.84           0.14913489
2016-08-21/21:24:47.87           0.14942626
2016-08-21/21:24:47.90           0.14960015
2016-08-21/21:24:47.93           0.14968099
2016-08-21/21:24:47.96           0.14967405
2016-08-21/21:24:48.00           0.14998083
2016-08-21/21:24:48.03           0.15006865
2016-08-21/21:24:48.06           0.15024952
2016-08-21/21:24:48.09           0.15031262
2016-08-21/21:24:48.12           0.15064984
2016-08-21/21:24:48.15           0.15083486
2016-08-21/21:24:48.18           0.15096074
2016-08-21/21:24:48.21           0.15105525
2016-08-21/21:24:48.25           0.15140691
2016-08-21/21:24:48.28           0.15149646
2016-08-21/21:24:48.31           0.15154621
2016-08-21/21:24:48.34           0.15151580
2016-08-21/21:24:48.37           0.15186886
2016-08-21/21:24:48.40           0.15193661
2016-08-21/21:24:48.43           0.15204472
2016-08-21/21:24:48.46           0.15206934
2016-08-21/21:24:48.50           0.15233357
2016-08-21/21:24:48.53           0.15247191
2016-08-21/21:24:48.56           0.15260755
2016-08-21/21:24:48.59           0.15264141
2016-08-21/21:24:48.62           0.15292109
2016-08-21/21:24:48.65           0.15304667
2016-08-21/21:24:48.68           0.15329739
2016-08-21/21:24:48.71           0.15340667
2016-08-21/21:24:48.75           0.15375669
2016-08-21/21:24:48.78           0.15392667
2016-08-21/21:24:48.81           0.15400349
2016-08-21/21:24:48.84           0.15391658
2016-08-21/21:24:48.87           0.15423799
2016-08-21/21:24:48.90           0.15443402
2016-08-21/21:24:48.93           0.15449923
2016-08-21/21:24:48.96           0.15440654
2016-08-21/21:24:49.00           0.15475331
2016-08-21/21:24:49.03           0.15501116
2016-08-21/21:24:49.06           0.15514767
2016-08-21/21:24:49.09           0.15509526
2016-08-21/21:24:49.12           0.15534856
2016-08-21/21:24:49.15           0.15550304
2016-08-21/21:24:49.18           0.15577819
2016-08-21/21:24:49.21           0.15572702
2016-08-21/21:24:49.25           0.15591266
2016-08-21/21:24:49.28           0.15615820
2016-08-21/21:24:49.31           0.15639035
2016-08-21/21:24:49.34           0.15627025
2016-08-21/21:24:49.37           0.15652646
2016-08-21/21:24:49.40           0.15668782
2016-08-21/21:24:49.43           0.15679958
2016-08-21/21:24:49.46           0.15675342
2016-08-21/21:24:49.50           0.15702460
2016-08-21/21:24:49.53           0.15708589
2016-08-21/21:24:49.56           0.15717760
2016-08-21/21:24:49.59           0.15724463
2016-08-21/21:24:49.62           0.15760633
2016-08-21/21:24:49.65           0.15773400
2016-08-21/21:24:49.68           0.15785077
2016-08-21/21:24:49.71           0.15774798
2016-08-21/21:24:49.75           0.15791505
2016-08-21/21:24:49.78           0.15799912
2016-08-21/21:24:49.81           0.15812558
2016-08-21/21:24:49.84           0.15812833
2016-08-21/21:24:49.87           0.15843327
2016-08-21/21:24:49.90           0.15855105
2016-08-21/21:24:49.93           0.15866316
2016-08-21/21:24:49.96           0.15854221
2016-08-21/21:24:50.00           0.15875498
2016-08-21/21:24:50.03           0.15892002
2016-08-21/21:24:50.06           0.15906228
2016-08-21/21:24:50.09           0.15896851
2016-08-21/21:24:50.12           0.15925245
2016-08-21/21:24:50.15           0.15936827
2016-08-21/21:24:50.18           0.15955685
2016-08-21/21:24:50.21           0.15969904
2016-08-21/21:24:50.25           0.15997955
2016-08-21/21:24:50.28           0.15996682
2016-08-21/21:24:50.31           0.15998146
2016-08-21/21:24:50.34           0.15989581
2016-08-21/21:24:50.37           0.16020003
2016-08-21/21:24:50.40           0.16038494
2016-08-21/21:24:50.43           0.16041757
2016-08-21/21:24:50.46           0.16035906
2016-08-21/21:24:50.50           0.16066440
2016-08-21/21:24:50.53           0.16075063
2016-08-21/21:24:50.56           0.16086792
2016-08-21/21:24:50.59           0.16080333
2016-08-21/21:24:50.62           0.16110572
2016-08-21/21:24:50.65           0.16131929
2016-08-21/21:24:50.68           0.16147929
2016-08-21/21:24:50.71           0.16143193
2016-08-21/21:24:50.75           0.16171319
2016-08-21/21:24:50.78           0.16190470
2016-08-21/21:24:50.81           0.16206282
2016-08-21/21:24:50.84           0.16199461
2016-08-21/21:24:50.87           0.16223113
2016-08-21/21:24:50.90           0.16239649
2016-08-21/21:24:50.93           0.16250623
2016-08-21/21:24:50.96           0.16236521
2016-08-21/21:24:51.00           0.16259620
2016-08-21/21:24:51.03           0.16279261
2016-08-21/21:24:51.06           0.16300502
2016-08-21/21:24:51.09           0.16303540
2016-08-21/21:24:51.12           0.16337736
2016-08-21/21:24:51.15           0.16344346
2016-08-21/21:24:51.18           0.16345344
2016-08-21/21:24:51.21           0.16343190
2016-08-21/21:24:51.25           0.16372854
2016-08-21/21:24:51.28           0.16382345
2016-08-21/21:24:51.31           0.16404827
2016-08-21/21:24:51.34           0.16410109
2016-08-21/21:24:51.37           0.16435129
2016-08-21/21:24:51.40           0.16442671
2016-08-21/21:24:51.43           0.16449291
2016-08-21/21:24:51.46           0.16445513
2016-08-21/21:24:51.50           0.16468416
2016-08-21/21:24:51.53           0.16476641
2016-08-21/21:24:51.56           0.16485313
2016-08-21/21:24:51.59           0.16481193
2016-08-21/21:24:51.62           0.16517231
2016-08-21/21:24:51.65           0.16533782
2016-08-21/21:24:51.68           0.16552234
2016-08-21/21:24:51.71           0.16545741
2016-08-21/21:24:51.75           0.16577488
2016-08-21/21:24:51.78           0.16592587
2016-08-21/21:24:51.81           0.16599996
2016-08-21/21:24:51.84           0.16590844
2016-08-21/21:24:51.87           0.16626062
2016-08-21/21:24:51.90           0.16646764
2016-08-21/21:24:51.93           0.16650817
2016-08-21/21:24:51.96           0.16647673
2016-08-21/21:24:52.00           0.16683561
2016-08-21/21:24:52.03           0.16687283
2016-08-21/21:24:52.06           0.16691078
2016-08-21/21:24:52.09           0.16694425
2016-08-21/21:24:52.12           0.16719833
2016-08-21/21:24:52.15           0.16721718
2016-08-21/21:24:52.18           0.16736665
2016-08-21/21:24:52.21           0.16756124
2016-08-21/21:24:52.25           0.16802758
2016-08-21/21:24:52.28           0.16834978
2016-08-21/21:24:52.31           0.16857428
2016-08-21/21:24:52.34           0.16857549
2016-08-21/21:24:52.37           0.16891356
2016-08-21/21:24:52.40           0.16907657
2016-08-21/21:24:52.43           0.16930275
2016-08-21/21:24:52.46           0.16940257
2016-08-21/21:24:52.50           0.16980092
2016-08-21/21:24:52.53           0.17015119
2016-08-21/21:24:52.56           0.17043546
2016-08-21/21:24:52.59           0.17044336
2016-08-21/21:24:52.62           0.17085606
2016-08-21/21:24:52.65           0.17107456
2016-08-21/21:24:52.68           0.17129520
2016-08-21/21:24:52.71           0.17135476
2016-08-21/21:24:52.75           0.17184773
2016-08-21/21:24:52.78           0.17236541
2016-08-21/21:24:52.81           0.17264143
2016-08-21/21:24:52.84           0.17273997
2016-08-21/21:24:52.87           0.17330419
2016-08-21/21:24:52.90           0.17349043
2016-08-21/21:24:52.93           0.17371782
2016-08-21/21:24:52.96           0.17384338
2016-08-21/21:24:53.00           0.17432591
2016-08-21/21:24:53.03           0.17450065
2016-08-21/21:24:53.06           0.17442980
2016-08-21/21:24:53.09           0.17443762
2016-08-21/21:24:53.12           0.17488701
2016-08-21/21:24:53.15           0.17513586
2016-08-21/21:24:53.18           0.17548860
2016-08-21/21:24:53.21           0.17560229
2016-08-21/21:24:53.25           0.17603713
2016-08-21/21:24:53.28           0.17628309
2016-08-21/21:24:53.31           0.17661141
2016-08-21/21:24:53.34           0.17681926
2016-08-21/21:24:53.37           0.17728235
2016-08-21/21:24:53.40           0.17747308
2016-08-21/21:24:53.43           0.17763190
2016-08-21/21:24:53.46           0.17764478
2016-08-21/21:24:53.50           0.17797574
2016-08-21/21:24:53.53           0.17811990
2016-08-21/21:24:53.56           0.17816380
2016-08-21/21:24:53.59           0.17813822
2016-08-21/21:24:53.62           0.17852239
2016-08-21/21:24:53.65           0.17869709
2016-08-21/21:24:53.68           0.17890830
2016-08-21/21:24:53.71           0.17900101
2016-08-21/21:24:53.75           0.17931005
2016-08-21/21:24:53.78           0.17944852
2016-08-21/21:24:53.81           0.17976496
2016-08-21/21:24:53.84           0.17974228
2016-08-21/21:24:53.87           0.18002107
2016-08-21/21:24:53.90           0.18023631
2016-08-21/21:24:53.93           0.18036472
2016-08-21/21:24:53.96           0.18033667
2016-08-21/21:24:54.00           0.18077357
2016-08-21/21:24:54.03           0.18105901
2016-08-21/21:24:54.06           0.18113656
2016-08-21/21:24:54.09           0.18104715
2016-08-21/21:24:54.12           0.18142586
2016-08-21/21:24:54.15           0.18156155
2016-08-21/21:24:54.18           0.18176556
2016-08-21/21:24:54.21           0.18173619
2016-08-21/21:24:54.25           0.18209361
2016-08-21/21:24:54.28           0.18233829
2016-08-21/21:24:54.31           0.18267679
2016-08-21/21:24:54.34           0.18287447
2016-08-21/21:24:54.37           0.18337983
2016-08-21/21:24:54.40           0.18366058
2016-08-21/21:24:54.43           0.18371615
2016-08-21/21:24:54.46           0.18366913
2016-08-21/21:24:54.50           0.18407358
2016-08-21/21:24:54.53           0.18424481
2016-08-21/21:24:54.56           0.18449492
2016-08-21/21:24:54.59           0.18461378
2016-08-21/21:24:54.62           0.18509971
2016-08-21/21:24:54.65           0.18527503
2016-08-21/21:24:54.68           0.18553335
2016-08-21/21:24:54.71           0.18570661
2016-08-21/21:24:54.75           0.18609455
2016-08-21/21:24:54.78           0.18641658
2016-08-21/21:24:54.81           0.18675121
2016-08-21/21:24:54.84           0.18678399
2016-08-21/21:24:54.87           0.18725252
2016-08-21/21:24:54.90           0.18745277
2016-08-21/21:24:54.93           0.18744678
2016-08-21/21:24:54.96           0.18738629
2016-08-21/21:24:55.00           0.18782943
2016-08-21/21:24:55.03           0.18793291
2016-08-21/21:24:55.06           0.18792919
2016-08-21/21:24:55.09           0.18785261
2016-08-21/21:24:55.12           0.18817889
2016-08-21/21:24:55.15           0.18839795
2016-08-21/21:24:55.18           0.18871534
2016-08-21/21:24:55.21           0.18887276
2016-08-21/21:24:55.25           0.18937492
2016-08-21/21:24:55.28           0.18956904
2016-08-21/21:24:55.31           0.18976907
2016-08-21/21:24:55.34           0.18992055
2016-08-21/21:24:55.37           0.19042048
2016-08-21/21:24:55.40           0.19060050
2016-08-21/21:24:55.43           0.19082391
2016-08-21/21:24:55.46           0.19095697
2016-08-21/21:24:55.50           0.19135061
2016-08-21/21:24:55.53           0.19154471
2016-08-21/21:24:55.56           0.19176074
2016-08-21/21:24:55.59           0.19169678
2016-08-21/21:24:55.62           0.19198490
2016-08-21/21:24:55.65           0.19209288
2016-08-21/21:24:55.68           0.19218287
2016-08-21/21:24:55.71           0.19214307
2016-08-21/21:24:55.75           0.19251136
2016-08-21/21:24:55.78           0.19265184
2016-08-21/21:24:55.81           0.19279340
2016-08-21/21:24:55.84           0.19287214
2016-08-21/21:24:55.87           0.19336658
2016-08-21/21:24:55.90           0.19355386
2016-08-21/21:24:55.93           0.19357863
2016-08-21/21:24:55.96           0.19334658
2016-08-21/21:24:56.00           0.19372658
2016-08-21/21:24:56.03           0.19401308
2016-08-21/21:24:56.06           0.19419617
2016-08-21/21:24:56.09           0.19409792
2016-08-21/21:24:56.12           0.19439941
2016-08-21/21:24:56.15           0.19454686
2016-08-21/21:24:56.18           0.19473139
2016-08-21/21:24:56.21           0.19479851
2016-08-21/21:24:56.25           0.19506539
2016-08-21/21:24:56.28           0.19516249
2016-08-21/21:24:56.31           0.19540786
2016-08-21/21:24:56.34           0.19557805
2016-08-21/21:24:56.37           0.19617158
2016-08-21/21:24:56.40           0.19645334
2016-08-21/21:24:56.43           0.19657803
2016-08-21/21:24:56.46           0.19657246
2016-08-21/21:24:56.50           0.19701006
2016-08-21/21:24:56.53           0.19703729
2016-08-21/21:24:56.56           0.19711819
2016-08-21/21:24:56.59           0.19696158
2016-08-21/21:24:56.62           0.19719126
2016-08-21/21:24:56.65           0.19746631
2016-08-21/21:24:56.68           0.19758575
2016-08-21/21:24:56.71           0.19734864
2016-08-21/21:24:56.75           0.19756018
2016-08-21/21:24:56.78           0.19769493
2016-08-21/21:24:56.81           0.19786231
2016-08-21/21:24:56.84           0.19792275
2016-08-21/21:24:56.87           0.19843250
2016-08-21/21:24:56.90           0.19855030
2016-08-21/21:24:56.93           0.19870144
2016-08-21/21:24:56.96           0.19876896
2016-08-21/21:24:57.00           0.19915455
2016-08-21/21:24:57.03           0.19933888
2016-08-21/21:24:57.06           0.19942144
2016-08-21/21:24:57.09           0.19940061
2016-08-21/21:24:57.12           0.19989437
2016-08-21/21:24:57.15           0.19996687
2016-08-21/21:24:57.18           0.20003995
2016-08-21/21:24:57.21           0.19999839
2016-08-21/21:24:57.25           0.20036801
2016-08-21/21:24:57.28           0.20045300
2016-08-21/21:24:57.31           0.20052449
2016-08-21/21:24:57.34           0.20065039
2016-08-21/21:24:57.37           0.20113499
2016-08-21/21:24:57.40           0.20118108
2016-08-21/21:24:57.43           0.20122583
2016-08-21/21:24:57.46           0.20119246
2016-08-21/21:24:57.50           0.20158326
2016-08-21/21:24:57.53           0.20176856
2016-08-21/21:24:57.56           0.20195262
2016-08-21/21:24:57.59           0.20190056
2016-08-21/21:24:57.62           0.20223440
2016-08-21/21:24:57.65           0.20233578
2016-08-21/21:24:57.68           0.20233947
2016-08-21/21:24:57.71           0.20220295
2016-08-21/21:24:57.75           0.20246184
2016-08-21/21:24:57.78           0.20267004
2016-08-21/21:24:57.81           0.20286828
2016-08-21/21:24:57.84           0.20278572
2016-08-21/21:24:57.87           0.20313004
2016-08-21/21:24:57.90           0.20324203
2016-08-21/21:24:57.93           0.20329756
2016-08-21/21:24:57.96           0.20322697
2016-08-21/21:24:58.00           0.20350815
2016-08-21/21:24:58.03           0.20339327
2016-08-21/21:24:58.06           0.20353518
2016-08-21/21:24:58.09           0.20357766
2016-08-21/21:24:58.12           0.20386409
2016-08-21/21:24:58.15           0.20393829
2016-08-21/21:24:58.18           0.20401236
2016-08-21/21:24:58.21           0.20400818
2016-08-21/21:24:58.25           0.20440513
2016-08-21/21:24:58.28           0.20443736
2016-08-21/21:24:58.31           0.20450685
2016-08-21/21:24:58.34           0.20441281
2016-08-21/21:24:58.37           0.20466874
2016-08-21/21:24:58.40           0.20478286
2016-08-21/21:24:58.43           0.20494093
2016-08-21/21:24:58.46           0.20499190
2016-08-21/21:24:58.50           0.20543176
2016-08-21/21:24:58.53           0.20553394
2016-08-21/21:24:58.56           0.20556888
2016-08-21/21:24:58.59           0.20549525
2016-08-21/21:24:58.62           0.20577131
2016-08-21/21:24:58.65           0.20585202
2016-08-21/21:24:58.68           0.20606637
2016-08-21/21:24:58.71           0.20603483
2016-08-21/21:24:58.75           0.20632944
2016-08-21/21:24:58.78           0.20632012
2016-08-21/21:24:58.81           0.20638028
2016-08-21/21:24:58.84           0.20640167
2016-08-21/21:24:58.87           0.20675421
2016-08-21/21:24:58.90           0.20683419
2016-08-21/21:24:58.93           0.20700488
2016-08-21/21:24:58.96           0.20693432
2016-08-21/21:24:59.00           0.20730701
2016-08-21/21:24:59.03           0.20748959
2016-08-21/21:24:59.06           0.20770951
2016-08-21/21:24:59.09           0.20773521
2016-08-21/21:24:59.12           0.20792213
2016-08-21/21:24:59.15           0.20790908
2016-08-21/21:24:59.18           0.20784532
2016-08-21/21:24:59.21           0.20749330
2016-08-21/21:24:59.25           0.20763482
2016-08-21/21:24:59.28           0.20771583
2016-08-21/21:24:59.31           0.20782251
2016-08-21/21:24:59.34           0.20778218
2016-08-21/21:24:59.37           0.20806344
2016-08-21/21:24:59.40           0.20814879
2016-08-21/21:24:59.43           0.20827705
2016-08-21/21:24:59.46           0.20807845
2016-08-21/21:24:59.50           0.20832958
2016-08-21/21:24:59.53           0.20842479
2016-08-21/21:24:59.56           0.20862265
2016-08-21/21:24:59.59           0.20852349
2016-08-21/21:24:59.62           0.20887731
2016-08-21/21:24:59.65           0.20899767
2016-08-21/21:24:59.68           0.20905567
2016-08-21/21:24:59.71           0.20898799
2016-08-21/21:24:59.75           0.20919896
2016-08-21/21:24:59.78           0.20904662
2016-08-21/21:24:59.81           0.20903040
2016-08-21/21:24:59.84           0.20874844
2016-08-21/21:24:59.87           0.20877782
2016-08-21/21:24:59.90           0.20888872
2016-08-21/21:24:59.93           0.20888950
2016-08-21/21:24:59.96           0.20872535
2016-08-21/21:25:00.00           0.20920883
2016-08-21/21:25:00.03           0.20947924
2016-08-21/21:25:00.06           0.20967611
2016-08-21/21:25:00.09           0.20959776
2016-08-21/21:25:00.12           0.20981844
2016-08-21/21:25:00.15           0.21006611
2016-08-21/21:25:00.18           0.21025795
2016-08-21/21:25:00.21           0.21009811
2016-08-21/21:25:00.25           0.21038298
2016-08-21/21:25:00.28           0.21032382
2016-08-21/21:25:00.31           0.21020854
2016-08-21/21:25:00.34           0.20987073
2016-08-21/21:25:00.37           0.21013959
2016-08-21/21:25:00.40           0.21020821
2016-08-21/21:25:00.43           0.21013199
2016-08-21/21:25:00.46           0.20995839
2016-08-21/21:25:00.50           0.21039187
2016-08-21/21:25:00.53           0.21054641
2016-08-21/21:25:00.56           0.21057045
2016-08-21/21:25:00.59           0.21043372
2016-08-21/21:25:00.62           0.21078888
2016-08-21/21:25:00.65           0.21084233
2016-08-21/21:25:00.68           0.21088571
2016-08-21/21:25:00.71           0.21076424
2016-08-21/21:25:00.75           0.21104158
2016-08-21/21:25:00.78           0.21113985
2016-08-21/21:25:00.81           0.21110760
2016-08-21/21:25:00.84           0.21096472
2016-08-21/21:25:00.87           0.21122137
2016-08-21/21:25:00.90           0.21123870
2016-08-21/21:25:00.93           0.21131030
2016-08-21/21:25:00.96           0.21113819
2016-08-21/21:25:01.00           0.21138377
2016-08-21/21:25:01.03           0.21143358
2016-08-21/21:25:01.06           0.21158618
2016-08-21/21:25:01.09           0.21158230
2016-08-21/21:25:01.12           0.21175347
2016-08-21/21:25:01.15           0.21177633
2016-08-21/21:25:01.18           0.21191191
2016-08-21/21:25:01.21           0.21160258
2016-08-21/21:25:01.25           0.21176202
2016-08-21/21:25:01.28           0.21174001
2016-08-21/21:25:01.31           0.21156918
2016-08-21/21:25:01.34           0.21115910
2016-08-21/21:25:01.37           0.21125953
2016-08-21/21:25:01.40           0.21130400
2016-08-21/21:25:01.43           0.21139452
2016-08-21/21:25:01.46           0.21132294
2016-08-21/21:25:01.50           0.21161156
2016-08-21/21:25:01.53           0.21150945
2016-08-21/21:25:01.56           0.21166206
2016-08-21/21:25:01.59           0.21165276
2016-08-21/21:25:01.62           0.21198858
2016-08-21/21:25:01.65           0.21216002
2016-08-21/21:25:01.68           0.21209148
2016-08-21/21:25:01.71           0.21194056
2016-08-21/21:25:01.75           0.21226953
2016-08-21/21:25:01.78           0.21221595
2016-08-21/21:25:01.81           0.21211413
2016-08-21/21:25:01.84           0.21186794
2016-08-21/21:25:01.87           0.21197378
2016-08-21/21:25:01.90           0.21193613
2016-08-21/21:25:01.93           0.21200631
2016-08-21/21:25:01.96           0.21190663
2016-08-21/21:25:02.00           0.21220641
2016-08-21/21:25:02.03           0.21225284
2016-08-21/21:25:02.06           0.21244695
2016-08-21/21:25:02.09           0.21240323
2016-08-21/21:25:02.12           0.21269390
2016-08-21/21:25:02.15           0.21276411
2016-08-21/21:25:02.18           0.21284202
2016-08-21/21:25:02.21           0.21279278
2016-08-21/21:25:02.25           0.21310229
2016-08-21/21:25:02.28           0.21309433
2016-08-21/21:25:02.31           0.21305193
2016-08-21/21:25:02.34           0.21279953
2016-08-21/21:25:02.37           0.21295685
2016-08-21/21:25:02.40           0.21292090
2016-08-21/21:25:02.43           0.21284960
2016-08-21/21:25:02.46           0.21262273
2016-08-21/21:25:02.50           0.21278177
2016-08-21/21:25:02.53           0.21268832
2016-08-21/21:25:02.56           0.21280323
2016-08-21/21:25:02.59           0.21271609
2016-08-21/21:25:02.62           0.21293970
2016-08-21/21:25:02.65           0.21311805
2016-08-21/21:25:02.68           0.21317855
2016-08-21/21:25:02.71           0.21288754
2016-08-21/21:25:02.75           0.21303621
2016-08-21/21:25:02.78           0.21305905
2016-08-21/21:25:02.81           0.21304734
2016-08-21/21:25:02.84           0.21277847
2016-08-21/21:25:02.87           0.21297150
2016-08-21/21:25:02.90           0.21295183
2016-08-21/21:25:02.93           0.21294359
2016-08-21/21:25:02.96           0.21275230
2016-08-21/21:25:03.00           0.21292938
2016-08-21/21:25:03.03           0.21292443
2016-08-21/21:25:03.06           0.21291328
2016-08-21/21:25:03.09           0.21271273
2016-08-21/21:25:03.12           0.21312369
2016-08-21/21:25:03.15           0.21322973
2016-08-21/21:25:03.18           0.21336781
2016-08-21/21:25:03.21           0.21335469
2016-08-21/21:25:03.25           0.21369830
2016-08-21/21:25:03.28           0.21379925
2016-08-21/21:25:03.31           0.21367175
2016-08-21/21:25:03.34           0.21336920
2016-08-21/21:25:03.37           0.21348785
2016-08-21/21:25:03.40           0.21331943
2016-08-21/21:25:03.43           0.21330653
2016-08-21/21:25:03.46           0.21325062
2016-08-21/21:25:03.50           0.21347402
2016-08-21/21:25:03.53           0.21328634
2016-08-21/21:25:03.56           0.21300078
2016-08-21/21:25:03.59           0.21251833
2016-08-21/21:25:03.62           0.21269140
2016-08-21/21:25:03.65           0.21271800
2016-08-21/21:25:03.68           0.21274758
2016-08-21/21:25:03.71           0.21263674
2016-08-21/21:25:03.75           0.21286697
2016-08-21/21:25:03.78           0.21289090
2016-08-21/21:25:03.81           0.21294802
2016-08-21/21:25:03.84           0.21266753
2016-08-21/21:25:03.87           0.21275631
2016-08-21/21:25:03.90           0.21260215
2016-08-21/21:25:03.93           0.21242016
2016-08-21/21:25:03.96           0.21203286
2016-08-21/21:25:04.00           0.21223056
2016-08-21/21:25:04.03           0.21230021
2016-08-21/21:25:04.06           0.21207716
2016-08-21/21:25:04.09           0.21172361
2016-08-21/21:25:04.12           0.21199032
2016-08-21/21:25:04.15           0.21209360
2016-08-21/21:25:04.18           0.21208835
2016-08-21/21:25:04.21           0.21167978
2016-08-21/21:25:04.25           0.21168224
2016-08-21/21:25:04.28           0.21171050
2016-08-21/21:25:04.31           0.21183713
2016-08-21/21:25:04.34           0.21163907
2016-08-21/21:25:04.37           0.21177127
2016-08-21/21:25:04.40           0.21169943
2016-08-21/21:25:04.43           0.21166748
2016-08-21/21:25:04.46           0.21127157
2016-08-21/21:25:04.50           0.21123313
2016-08-21/21:25:04.53           0.21105778
2016-08-21/21:25:04.56           0.21094350
2016-08-21/21:25:04.59           0.21072390
2016-08-21/21:25:04.62           0.21090738
2016-08-21/21:25:04.65           0.21090613
2016-08-21/21:25:04.68           0.21085605
2016-08-21/21:25:04.71           0.21063981
2016-08-21/21:25:04.75           0.21095379
2016-08-21/21:25:04.78           0.21097963
2016-08-21/21:25:04.81           0.21101028
2016-08-21/21:25:04.84           0.21078572
2016-08-21/21:25:04.87           0.21087187
2016-08-21/21:25:04.90           0.21077308
2016-08-21/21:25:04.93           0.21074069
2016-08-21/21:25:04.96           0.21062300
2016-08-21/21:25:05.00           0.21084115
2016-08-21/21:25:05.03           0.21070559
2016-08-21/21:25:05.06           0.21056428
2016-08-21/21:25:05.09           0.21025091
2016-08-21/21:25:05.12           0.21044796
2016-08-21/21:25:05.15           0.21052125
2016-08-21/21:25:05.18           0.21035910
2016-08-21/21:25:05.21           0.21002721
2016-08-21/21:25:05.25           0.21029284
2016-08-21/21:25:05.28           0.21026468
2016-08-21/21:25:05.31           0.21023834
2016-08-21/21:25:05.34           0.20997425
2016-08-21/21:25:05.37           0.21009475
2016-08-21/21:25:05.40           0.21007595
2016-08-21/21:25:05.43           0.20988977
2016-08-21/21:25:05.46           0.20949247
2016-08-21/21:25:05.50           0.20955115
2016-08-21/21:25:05.53           0.20944180
2016-08-21/21:25:05.56           0.20936331
2016-08-21/21:25:05.59           0.20907415
2016-08-21/21:25:05.62           0.20940101
2016-08-21/21:25:05.65           0.20953518
2016-08-21/21:25:05.68           0.20940358
2016-08-21/21:25:05.71           0.20918293
2016-08-21/21:25:05.75           0.20948861
2016-08-21/21:25:05.78           0.20954232
2016-08-21/21:25:05.81           0.20962012
2016-08-21/21:25:05.84           0.20940385
2016-08-21/21:25:05.87           0.20949575
2016-08-21/21:25:05.90           0.20942869
2016-08-21/21:25:05.93           0.20928704
2016-08-21/21:25:05.96           0.20896318
2016-08-21/21:25:06.00           0.20894443
2016-08-21/21:25:06.03           0.20863683
2016-08-21/21:25:06.06           0.20864639
2016-08-21/21:25:06.09           0.20843088
2016-08-21/21:25:06.12           0.20847186
2016-08-21/21:25:06.15           0.20828769
2016-08-21/21:25:06.18           0.20826876
2016-08-21/21:25:06.21           0.20798491
2016-08-21/21:25:06.25           0.20792899
2016-08-21/21:25:06.28           0.20778732
2016-08-21/21:25:06.31           0.20796255
2016-08-21/21:25:06.34           0.20788542
2016-08-21/21:25:06.37           0.20804370
2016-08-21/21:25:06.40           0.20804758
2016-08-21/21:25:06.43           0.20808346
2016-08-21/21:25:06.46           0.20775640
2016-08-21/21:25:06.50           0.20779369
2016-08-21/21:25:06.53           0.20768964
2016-08-21/21:25:06.56           0.20748001
2016-08-21/21:25:06.59           0.20715662
2016-08-21/21:25:06.62           0.20714260
2016-08-21/21:25:06.65           0.20687819
2016-08-21/21:25:06.68           0.20675028
2016-08-21/21:25:06.71           0.20662337
2016-08-21/21:25:06.75           0.20673387
2016-08-21/21:25:06.78           0.20664973
2016-08-21/21:25:06.81           0.20658260
2016-08-21/21:25:06.84           0.20610696
2016-08-21/21:25:06.87           0.20619898
2016-08-21/21:25:06.90           0.20609660
2016-08-21/21:25:06.93           0.20600435
2016-08-21/21:25:06.96           0.20584261
2016-08-21/21:25:07.00           0.20605705
2016-08-21/21:25:07.03           0.20607026
2016-08-21/21:25:07.06           0.20615648
2016-08-21/21:25:07.09           0.20598436
2016-08-21/21:25:07.12           0.20612901
2016-08-21/21:25:07.15           0.20595561
2016-08-21/21:25:07.18           0.20572967
2016-08-21/21:25:07.21           0.20534570
2016-08-21/21:25:07.25           0.20545956
2016-08-21/21:25:07.28           0.20550882
2016-08-21/21:25:07.31           0.20549864
2016-08-21/21:25:07.34           0.20522381
2016-08-21/21:25:07.37           0.20544423
2016-08-21/21:25:07.40           0.20540759
2016-08-21/21:25:07.43           0.20540468
2016-08-21/21:25:07.46           0.20511951
2016-08-21/21:25:07.50           0.20514766
2016-08-21/21:25:07.53           0.20500485
2016-08-21/21:25:07.56           0.20476012
2016-08-21/21:25:07.59           0.20436719
2016-08-21/21:25:07.62           0.20441199
2016-08-21/21:25:07.65           0.20425178
2016-08-21/21:25:07.68           0.20398138
2016-08-21/21:25:07.71           0.20334126
2016-08-21/21:25:07.75           0.20320667
2016-08-21/21:25:07.78           0.20297292
2016-08-21/21:25:07.81           0.20284713
2016-08-21/21:25:07.84           0.20257520
2016-08-21/21:25:07.87           0.20274080
2016-08-21/21:25:07.90           0.20265645
2016-08-21/21:25:07.93           0.20249899
2016-08-21/21:25:07.96           0.20238892
2016-08-21/21:25:08.00           0.20256018
2016-08-21/21:25:08.03           0.20242568
2016-08-21/21:25:08.06           0.20230468
2016-08-21/21:25:08.09           0.20185113
2016-08-21/21:25:08.12           0.20196316
2016-08-21/21:25:08.15           0.20202108
2016-08-21/21:25:08.18           0.20191929
2016-08-21/21:25:08.21           0.20166051
2016-08-21/21:25:08.25           0.20175726
2016-08-21/21:25:08.28           0.20173272
2016-08-21/21:25:08.31           0.20163691
2016-08-21/21:25:08.34           0.20121873
2016-08-21/21:25:08.37           0.20137940
2016-08-21/21:25:08.40           0.20128380
2016-08-21/21:25:08.43           0.20092300
2016-08-21/21:25:08.46           0.20046622
2016-08-21/21:25:08.50           0.20061208
2016-08-21/21:25:08.53           0.20054152
2016-08-21/21:25:08.56           0.20041920
2016-08-21/21:25:08.59           0.20011479
2016-08-21/21:25:08.62           0.20022141
2016-08-21/21:25:08.65           0.19997643
2016-08-21/21:25:08.68           0.20001681
2016-08-21/21:25:08.71           0.20001481
2016-08-21/21:25:08.75           0.20015092
2016-08-21/21:25:08.78           0.19996429
2016-08-21/21:25:08.81           0.19979084
2016-08-21/21:25:08.84           0.19954754
2016-08-21/21:25:08.87           0.19957638
2016-08-21/21:25:08.90           0.19925364
2016-08-21/21:25:08.93           0.19897576
2016-08-21/21:25:08.96           0.19868921
2016-08-21/21:25:09.00           0.19877423
2016-08-21/21:25:09.03           0.19861955
2016-08-21/21:25:09.06           0.19861866
2016-08-21/21:25:09.09           0.19834207
2016-08-21/21:25:09.12           0.19824692
2016-08-21/21:25:09.15           0.19784524
2016-08-21/21:25:09.18           0.19757806
2016-08-21/21:25:09.21           0.19719412
2016-08-21/21:25:09.25           0.19723030
2016-08-21/21:25:09.28           0.19714178
2016-08-21/21:25:09.31           0.19692433
2016-08-21/21:25:09.34           0.19664708
2016-08-21/21:25:09.37           0.19690026
2016-08-21/21:25:09.40           0.19690196
2016-08-21/21:25:09.43           0.19680489
2016-08-21/21:25:09.46           0.19647288
2016-08-21/21:25:09.50           0.19663114
2016-08-21/21:25:09.53           0.19651545
2016-08-21/21:25:09.56           0.19636374
2016-08-21/21:25:09.59           0.19615187
2016-08-21/21:25:09.62           0.19629239
2016-08-21/21:25:09.65           0.19621436
2016-08-21/21:25:09.68           0.19606260
2016-08-21/21:25:09.71           0.19577702
2016-08-21/21:25:09.75           0.19557224
2016-08-21/21:25:09.78           0.19538521
2016-08-21/21:25:09.81           0.19540634
2016-08-21/21:25:09.84           0.19495751
2016-08-21/21:25:09.87           0.19509082
2016-08-21/21:25:09.90           0.19503234
2016-08-21/21:25:09.93           0.19492780
2016-08-21/21:25:09.96           0.19457225
2016-08-21/21:25:10.00           0.19440001
2016-08-21/21:25:10.03           0.19428884
2016-08-21/21:25:10.06           0.19421072
2016-08-21/21:25:10.09           0.19370680
2016-08-21/21:25:10.12           0.19376453
2016-08-21/21:25:10.15           0.19358634
2016-08-21/21:25:10.18           0.19325776
2016-08-21/21:25:10.21           0.19277003
2016-08-21/21:25:10.25           0.19276238
2016-08-21/21:25:10.28           0.19265999
2016-08-21/21:25:10.31           0.19240720
2016-08-21/21:25:10.34           0.19207322
2016-08-21/21:25:10.37           0.19201468
2016-08-21/21:25:10.40           0.19160606
2016-08-21/21:25:10.43           0.19140928
2016-08-21/21:25:10.46           0.19115036
2016-08-21/21:25:10.50           0.19139144
2016-08-21/21:25:10.53           0.19142198
2016-08-21/21:25:10.56           0.19129265
2016-08-21/21:25:10.59           0.19104703
2016-08-21/21:25:10.62           0.19125711
2016-08-21/21:25:10.65           0.19114211
2016-08-21/21:25:10.68           0.19074105
2016-08-21/21:25:10.71           0.19033559
2016-08-21/21:25:10.75           0.19046738
2016-08-21/21:25:10.78           0.19028028
2016-08-21/21:25:10.81           0.19010904
2016-08-21/21:25:10.84           0.18980763
2016-08-21/21:25:10.87           0.18982328
2016-08-21/21:25:10.90           0.18952906
2016-08-21/21:25:10.93           0.18925519
2016-08-21/21:25:10.96           0.18883181
2016-08-21/21:25:11.00           0.18878311
2016-08-21/21:25:11.03           0.18860029
2016-08-21/21:25:11.06           0.18838517
2016-08-21/21:25:11.09           0.18811418
2016-08-21/21:25:11.12           0.18828062
2016-08-21/21:25:11.15           0.18811391
2016-08-21/21:25:11.18           0.18796339
2016-08-21/21:25:11.21           0.18761335
2016-08-21/21:25:11.25           0.18776701
2016-08-21/21:25:11.28           0.18767640
2016-08-21/21:25:11.31           0.18751941
2016-08-21/21:25:11.34           0.18720176
2016-08-21/21:25:11.37           0.18716758
2016-08-21/21:25:11.40           0.18690243
2016-08-21/21:25:11.43           0.18673064
2016-08-21/21:25:11.46           0.18639407
2016-08-21/21:25:11.50           0.18625538
2016-08-21/21:25:11.53           0.18598957
2016-08-21/21:25:11.56           0.18576628
2016-08-21/21:25:11.59           0.18540010
2016-08-21/21:25:11.62           0.18541790
2016-08-21/21:25:11.65           0.18540239
2016-08-21/21:25:11.68           0.18545013
2016-08-21/21:25:11.71           0.18516773
2016-08-21/21:25:11.75           0.18535759
2016-08-21/21:25:11.78           0.18529693
2016-08-21/21:25:11.81           0.18513431
2016-08-21/21:25:11.84           0.18467101
2016-08-21/21:25:11.87           0.18443726
2016-08-21/21:25:11.90           0.18414612
2016-08-21/21:25:11.93           0.18396050
2016-08-21/21:25:11.96           0.18365646
2016-08-21/21:25:12.00           0.18373674
2016-08-21/21:25:12.03           0.18358354
2016-08-21/21:25:12.06           0.18340017
2016-08-21/21:25:12.09           0.18312940
2016-08-21/21:25:12.12           0.18327082
2016-08-21/21:25:12.15           0.18312920
2016-08-21/21:25:12.18           0.18295309
2016-08-21/21:25:12.21           0.18261294
2016-08-21/21:25:12.25           0.18261146
2016-08-21/21:25:12.28           0.18264626
2016-08-21/21:25:12.31           0.18250969
2016-08-21/21:25:12.34           0.18213437
2016-08-21/21:25:12.37           0.18218966
2016-08-21/21:25:12.40           0.18194172
2016-08-21/21:25:12.43           0.18155629
2016-08-21/21:25:12.46           0.18105856
2016-08-21/21:25:12.50           0.18099507
2016-08-21/21:25:12.53           0.18075887
2016-08-21/21:25:12.56           0.18072500
2016-08-21/21:25:12.59           0.18040920
2016-08-21/21:25:12.62           0.18033645
2016-08-21/21:25:12.65           0.18011752
2016-08-21/21:25:12.68           0.17989348
2016-08-21/21:25:12.71           0.17943632
2016-08-21/21:25:12.75           0.17935065
2016-08-21/21:25:12.78           0.17932255
2016-08-21/21:25:12.81           0.17934250
2016-08-21/21:25:12.84           0.17896316
2016-08-21/21:25:12.87           0.17899723
2016-08-21/21:25:12.90           0.17886677
2016-08-21/21:25:12.93           0.17858011
2016-08-21/21:25:12.96           0.17817813
2016-08-21/21:25:13.00           0.17819363
2016-08-21/21:25:13.03           0.17799468
2016-08-21/21:25:13.06           0.17770839
2016-08-21/21:25:13.09           0.17735114
2016-08-21/21:25:13.12           0.17734770
2016-08-21/21:25:13.15           0.17727558
2016-08-21/21:25:13.18           0.17732982
2016-08-21/21:25:13.21           0.17696390
2016-08-21/21:25:13.25           0.17681288
2016-08-21/21:25:13.28           0.17667195
2016-08-21/21:25:13.31           0.17660103
2016-08-21/21:25:13.34           0.17624361
2016-08-21/21:25:13.37           0.17613726
2016-08-21/21:25:13.40           0.17599943
2016-08-21/21:25:13.43           0.17593848
2016-08-21/21:25:13.46           0.17569538
2016-08-21/21:25:13.50           0.17577750
2016-08-21/21:25:13.53           0.17556881
2016-08-21/21:25:13.56           0.17537448
2016-08-21/21:25:13.59           0.17497743
2016-08-21/21:25:13.62           0.17497990
2016-08-21/21:25:13.65           0.17490963
2016-08-21/21:25:13.68           0.17480224
2016-08-21/21:25:13.71           0.17461247
2016-08-21/21:25:13.75           0.17475357
2016-08-21/21:25:13.78           0.17478118
2016-08-21/21:25:13.81           0.17470505
2016-08-21/21:25:13.84           0.17436765
2016-08-21/21:25:13.87           0.17432916
2016-08-21/21:25:13.90           0.17398707
2016-08-21/21:25:13.93           0.17368410
2016-08-21/21:25:13.96           0.17328419
2016-08-21/21:25:14.00           0.17329559
2016-08-21/21:25:14.03           0.17316325
[truncated: 275,913 more chars]
