# Supplementary material for: Miniature Dungey-like cycle at Mars
Source: Nat Commun. 2026 Jul 23;17:6129. doi: 10.1038/s41467-026-75019-3 (PMC13396348; doi:10.1038/s41467-026-75019-3)
Supplement: Supplementary file 3 — Source data [file 41467_2026_75019_MOESM3_ESM.zip › data_files/Fig_maven_20190303_112600_mvn_sta_c8_Deflecter.txt]

Panel        1:  mvn_sta_c8_D
ytitle=STA c8!CTheta [deg]
ztitle=Energy Flux
Time               Y=       43.0000      37.2667      31.5333      25.8000      20.0667      14.3333      8.60000      2.86667     -2.86667     -8.60000     -14.3333     -20.0667     -25.8000     -31.5333     -37.2667     -43.0000
2019-03-03/11:25:05.64          59625.5      8742.69      28900.5      47097.1      24910.7      80213.0      357476.  1.30075e+06  2.53476e+06  2.06649e+06      772855.      223881.      76882.1      73545.1      97090.2      51594.7
2019-03-03/11:25:09.64          57629.2      17535.3      21493.0      38757.2      6176.89      91714.9      560648.  1.73639e+06  2.55768e+06  1.66444e+06      678781.      222285.      107904.      40714.7      14991.5      61431.0
2019-03-03/11:25:13.64          20106.6      17398.2      29637.8      47432.1      51772.4      103365.      611998.  1.95389e+06  2.43690e+06  1.66431e+06      530579.      159030.      71133.3      57094.5      30795.4      10918.3
2019-03-03/11:25:17.64          36808.6      39924.9      19134.8      41863.5      51866.5      123500.      546077.  1.58134e+06  2.41420e+06  1.43181e+06      586102.      112147.      63908.6      55784.4      6842.99      18529.2
2019-03-03/11:25:21.64          54157.4      0.00000      26656.0      17952.4      47486.8      124661.      525814.  1.57232e+06  2.06474e+06  1.76258e+06      552199.      113486.      59022.2      54574.4      89021.1      55273.8
2019-03-03/11:25:25.64          92546.7      16341.5      6756.57      49399.3      35702.8      69233.8      617273.  1.44044e+06  2.43397e+06  1.56294e+06      571530.      169241.      106875.      44589.0      0.00000      57067.6
2019-03-03/11:25:29.64          19577.7      29818.9      12001.6      17206.5      43323.0      133235.      432983.  1.30596e+06  2.18992e+06  1.54182e+06      623428.      197281.      65040.1      28985.2      26050.0      34974.2
2019-03-03/11:25:33.64          0.00000      15379.0      19237.8      46415.9      28272.4      121170.      437805.  1.45859e+06  2.18287e+06  1.57387e+06      785380.      211232.      101078.      43463.7      12765.3      8996.40
2019-03-03/11:25:37.64          35549.1      8131.34      19808.1      42524.9      45840.0      74908.8      296527.  1.38186e+06  2.36419e+06  2.12703e+06      818497.      236806.      41634.2      36911.8      34146.3      36608.6
2019-03-03/11:25:41.64          17068.2      15451.0      12389.9      58464.9      67069.2      109156.      297943.  1.32241e+06  2.33460e+06  2.21171e+06  1.12242e+06      258099.      93776.1      34389.9      39037.1      26973.9
2019-03-03/11:25:45.64          93768.2      55640.2      53264.4      30804.6      63605.3      142794.      429768.  1.91928e+06  3.64652e+06  4.35043e+06  2.17115e+06      436058.      215454.      36514.5      13349.2      36627.6
2019-03-03/11:25:49.64          99490.6      36226.2      23696.3      38641.6      73925.5      154974.      543466.  2.00148e+06  3.58226e+06  3.74234e+06  2.15169e+06      453086.      162522.      89211.2      36732.2      8211.93
2019-03-03/11:25:53.64          52450.1      21946.9      37444.4      38883.7      43781.6      164002.      600289.  2.05180e+06  3.85549e+06  3.83666e+06  2.07816e+06      482730.      194294.      61889.3      38081.8      26633.5
2019-03-03/11:25:57.64          34417.9      22931.2      31571.7      40417.0      61279.9      147671.      692983.  2.10378e+06  3.90243e+06  4.24918e+06  1.99035e+06      461294.      125032.      105478.      44999.1      18139.3
2019-03-03/11:26:01.64          84611.4      22792.0      20015.4      40129.9      88177.2      156328.      761372.  2.34505e+06  3.83432e+06  4.15001e+06  2.14696e+06      525348.      137811.      74783.4      76447.7      43585.3
2019-03-03/11:26:05.64          18144.7      7881.02      25785.7      29212.0      62940.6      266994.      805386.  2.31169e+06  4.00006e+06  4.20034e+06  2.38839e+06      456420.      137858.      90341.3      72840.8      47365.5
2019-03-03/11:26:09.64          48459.8      14311.2      17842.9      10820.3      79529.3      160273.      643610.  2.23502e+06  3.85188e+06  4.22203e+06  2.42621e+06      695568.      189155.      109436.      54902.1      16935.3
2019-03-03/11:26:13.64          50702.8      0.00000      47859.0      44115.7      69999.2      221490.      774572.  2.07737e+06  3.77586e+06  4.80225e+06  2.56420e+06      818084.      204786.      100781.      43839.3      42978.4
2019-03-03/11:26:17.64          16927.3      14644.1      24841.2      55218.8      74787.8      253564.      864112.  2.67149e+06  4.26546e+06  4.57370e+06  2.52276e+06      620334.      188624.      83417.1      37104.0      34432.8
2019-03-03/11:26:21.64          15232.2      0.00000      5494.73      58827.1      149597.      149583.      591215.  2.56257e+06  5.37596e+06  7.18968e+06  3.94505e+06  1.05505e+06      101461.      158123.      0.00000      0.00000
2019-03-03/11:26:25.64          0.00000      0.00000      0.00000      0.00000      105303.      158802.      464748.  2.76977e+06  5.97423e+06  5.19182e+06  3.69840e+06      997232.      52356.3      169140.      63509.2      0.00000
2019-03-03/11:26:29.64          0.00000      0.00000      0.00000      0.00000      0.00000      405903.      514258.  3.04476e+06  5.63022e+06  7.42245e+06  3.11352e+06      694441.      288421.      60375.8      133780.      10257.0
2019-03-03/11:26:33.64          160058.      0.00000      63263.8      0.00000      0.00000      159874.      580420.  2.65920e+06  5.63605e+06  6.15675e+06  3.81324e+06      636905.      269326.      55802.9      133016.      0.00000
2019-03-03/11:26:37.64          178326.      0.00000      0.00000      58661.3      0.00000      279824.      952626.  2.81604e+06  6.00754e+06  6.32310e+06  3.15904e+06      906762.      56364.7      60609.4      71065.0      90091.9
2019-03-03/11:26:41.64          180735.      0.00000      7072.10      118514.      6251.56      284025.  1.18389e+06  2.45270e+06  6.01551e+06  7.57404e+06  3.40458e+06  1.59943e+06      347166.      301005.      7062.32      96382.4
2019-03-03/11:26:45.64          0.00000      0.00000      59096.2      0.00000      51813.2      352217.  1.15345e+06  2.47331e+06  6.01353e+06  6.62449e+06  3.69514e+06  1.12718e+06      154388.      53454.9      0.00000      80507.6
2019-03-03/11:26:49.64          161866.      0.00000      6232.85      0.00000      105055.      208069.      714688.  3.17285e+06  6.16105e+06  7.27619e+06  3.71724e+06      675495.      261863.      108465.      62155.7      0.00000
2019-03-03/11:26:53.64          0.00000      0.00000      0.00000      130818.      181981.      120202.  1.20404e+06  2.92288e+06  7.78616e+06  7.75354e+06  4.14475e+06  1.10931e+06      253929.      191665.      0.00000      0.00000
2019-03-03/11:26:57.64          170996.      84786.9      0.00000      0.00000      55926.4      646105.  1.55855e+06  3.50338e+06  7.05485e+06  7.02943e+06  3.47514e+06      923818.      226290.      174031.      0.00000      0.00000
2019-03-03/11:27:01.64          0.00000      83203.9      0.00000      0.00000      0.00000      182454.  1.32039e+06  4.60166e+06  7.21380e+06  7.60917e+06  3.86640e+06  1.09135e+06      368889.      189983.      0.00000      0.00000
2019-03-03/11:27:05.64          0.00000      0.00000      0.00000      55333.1      0.00000      313280.  1.18260e+06  3.21773e+06  8.10119e+06  8.11783e+06  3.99682e+06  1.37382e+06      267892.      171807.      123755.      82940.0
2019-03-03/11:27:09.64          18777.9      77578.0      0.00000      117928.      57048.1      379255.  1.04035e+06  3.77078e+06  9.30435e+06  7.93490e+06  4.66651e+06      841115.      455453.      237708.      63885.9      0.00000
2019-03-03/11:27:17.64          0.00000      76208.0      0.00000      57233.7      110346.      432304.  1.50090e+06  5.18303e+06  1.05668e+07  9.72067e+06  4.63795e+06  1.46873e+06      281517.      56916.9      0.00000      0.00000
2019-03-03/11:27:21.64          175603.      0.00000      0.00000      230899.      221779.      324272.  2.12013e+06  6.14457e+06  1.21126e+07  1.02298e+07  4.06804e+06  1.56944e+06      453496.      185640.      63845.1      0.00000
2019-03-03/11:27:25.64          0.00000      73881.1      0.00000      169677.      6019.65      544713.  2.01665e+06  6.89010e+06  1.23886e+07  1.09176e+07  6.17209e+06  1.10875e+06      221056.      182290.      0.00000      0.00000
2019-03-03/11:27:29.64          0.00000      79384.9      6240.83      0.00000      0.00000      516961.  2.89569e+06  8.15051e+06  1.35489e+07  1.26841e+07  4.90241e+06  1.20691e+06      352836.      122331.      70773.6      106759.
2019-03-03/11:27:33.64          188524.      0.00000      0.00000      5907.90      178507.      863375.  3.01849e+06  1.00105e+07  1.40215e+07  1.05335e+07  3.72381e+06  1.08619e+06      290475.      249023.      150698.      8991.41
2019-03-03/11:27:37.64          183062.      91454.8      11915.8      187320.      124324.      819212.  4.05146e+06  1.00634e+07  1.31189e+07  8.23756e+06  2.73114e+06      453874.      232338.      61998.7      193501.      0.00000
2019-03-03/11:27:41.64          495469.      428512.      242970.      548406.  1.07178e+06  2.08777e+06  5.18688e+06  6.53804e+06  8.07111e+06  5.63484e+06  4.77870e+06  2.66847e+06  1.28218e+06  1.28584e+06      652215.      195297.
2019-03-03/11:27:45.64          679476.      375183.      948341.  1.96861e+06  2.49643e+06  3.20204e+06  4.54585e+06  6.94190e+06  6.11473e+06  3.01542e+06  2.47648e+06  1.08005e+06      887145.      414363.      273201.      238471.
2019-03-03/11:27:49.64      2.87729e+07  8.07742e+06  1.19928e+06      291828.      141902.      46879.7      110211.      52389.1      0.00000      58613.4      5037.60      0.00000      0.00000      58509.4      6786.77      0.00000
2019-03-03/11:27:53.64      2.84868e+06  4.79722e+06  8.55551e+06  8.67036e+06  3.29973e+06  1.11398e+06      556980.      108573.      53666.7      54826.2      6058.69      0.00000      0.00000      0.00000      0.00000      0.00000
2019-03-03/11:27:57.64          0.00000      0.00000      65340.1      370145.      909403.  7.38285e+06  1.75570e+07  1.49624e+07  7.47253e+06      810570.      348594.      60950.3      58943.0      0.00000      0.00000      0.00000
2019-03-03/11:28:01.64          0.00000      0.00000      0.00000      0.00000      67555.2  1.69661e+06  8.80798e+06  1.81668e+07  1.59863e+07  6.59757e+06  1.26426e+06      67051.4      0.00000      0.00000      0.00000      111821.
2019-03-03/11:28:05.64          0.00000      0.00000      0.00000      139261.      203581.      268083.  2.46744e+06  8.75782e+06  1.21680e+07  8.22562e+06  1.13301e+06      200001.      278475.      75111.6      80934.5      0.00000
2019-03-03/11:28:09.64          0.00000      8185.36      150026.      0.00000      6019.22      312974.  1.12387e+06  2.83596e+06  4.05458e+06  2.03597e+06      813480.      376238.      65088.2      82327.7      155600.      113686.
2019-03-03/11:28:13.64          0.00000      206969.      10913.8      114965.      404273.  2.20411e+06  4.05386e+06  3.87175e+06  3.20747e+06  2.78349e+06  1.21980e+06      728987.      387179.      130833.      208124.      89743.0
2019-03-03/11:28:17.64          323910.      144013.      358306.  1.28957e+06  1.85669e+06  2.48127e+06  4.57868e+06  5.96496e+06  5.22214e+06  2.01081e+06      473249.      447908.      176754.      86379.1      76690.3      15517.6
2019-03-03/11:28:21.64          192961.      160232.      0.00000      142171.      133716.      904603.  2.53633e+06  6.15173e+06  2.53892e+07  3.03535e+07  8.70968e+06      481999.      190688.      61689.9      0.00000      0.00000
2019-03-03/11:28:25.64          215855.      15889.7      13646.1      153242.      6027.59      5845.71      418191.  6.06816e+06  2.21138e+07  3.40928e+07  1.29383e+07      920830.      375814.      7127.78      0.00000      0.00000
2019-03-03/11:28:29.64          0.00000      0.00000      76920.5      209491.      67342.3      203059.      516621.  9.45687e+06  2.89680e+07  3.85613e+07  1.15422e+07  1.57742e+06      265596.      68905.2      0.00000      0.00000
2019-03-03/11:28:33.64          241368.      0.00000      7054.64      12842.5      0.00000      190079.      883091.  8.40615e+06  2.86771e+07  3.70067e+07  1.12207e+07      707087.      65323.6      67526.9      7379.93      0.00000
2019-03-03/11:28:37.64          0.00000      8735.35      0.00000      0.00000      64319.4      0.00000      440840.  6.95012e+06  1.95950e+07  2.87481e+07  8.15407e+06      386683.      65189.7      0.00000      76116.5      0.00000
2019-03-03/11:28:41.64          0.00000      0.00000      68027.9      63884.0      62072.3      241744.      296037.  2.87887e+06  1.51550e+07  2.65993e+07  1.12770e+07      360149.      0.00000      0.00000      0.00000      0.00000
2019-03-03/11:28:45.64          0.00000      0.00000      7390.76      0.00000      128636.      0.00000      372834.  2.41451e+06  1.41171e+07  2.67092e+07  1.38667e+07  1.33770e+06      260246.      14018.3      0.00000      0.00000
2019-03-03/11:28:49.64          0.00000      0.00000      0.00000      0.00000      59652.9      0.00000      58063.5  1.19043e+06  8.24304e+06  1.71841e+07  1.02373e+07      773554.      121384.      0.00000      0.00000      0.00000
2019-03-03/11:28:57.64          0.00000      7817.37      0.00000      5965.22      0.00000      177535.      237127.  1.57332e+06  8.34156e+06  1.62191e+07  1.00675e+07      903761.      123791.      64716.7      0.00000      0.00000
2019-03-03/11:29:01.64          0.00000      0.00000      5974.31      57937.4      0.00000      163700.      271071.  1.59961e+06  8.46124e+06  1.84065e+07  9.11188e+06  1.21944e+06      112710.      58473.3      0.00000      0.00000
2019-03-03/11:29:05.64          0.00000      0.00000      0.00000      0.00000      0.00000      0.00000      216063.  1.06467e+06  6.31804e+06  1.24671e+07  9.78837e+06      988280.      223945.      0.00000      0.00000      0.00000
2019-03-03/11:29:09.64          0.00000      0.00000      0.00000      53392.0      0.00000      0.00000      50467.5      651611.  3.70104e+06  9.94639e+06  7.02307e+06  1.50379e+06      52157.1      0.00000      0.00000      0.00000
2019-03-03/11:29:13.64          0.00000      0.00000      0.00000      0.00000      0.00000      0.00000      101495.      546451.  3.06910e+06  6.43317e+06  6.32530e+06  1.07955e+06      52215.0      0.00000      59137.8      0.00000
2019-03-03/11:29:17.64          171613.      0.00000      0.00000      0.00000      0.00000      53982.0      212210.      580940.  2.60442e+06  5.71277e+06  5.11784e+06      601408.      165863.      0.00000      0.00000      0.00000
2019-03-03/11:29:25.64          0.00000      76681.7      61850.5      5997.43      55949.9      220921.      164271.  1.07809e+06  3.33075e+06  4.62078e+06  3.13073e+06  1.27529e+06      113409.      57374.7      0.00000      0.00000
2019-03-03/11:29:29.64          336187.      75054.6      125380.      111446.      110840.      534381.      692238.  2.63428e+06  8.12644e+06  9.92949e+06  6.45376e+06  2.00079e+06      942936.      231693.      65315.6      0.00000
2019-03-03/11:29:33.64          0.00000      0.00000      0.00000      57956.6      58096.6      223565.      996353.  2.45988e+06  6.75783e+06  7.74780e+06  4.64410e+06  2.37741e+06  1.15270e+06      424987.      199331.      91037.8
2019-03-03/11:29:37.64          18370.6      83824.3      0.00000      0.00000      0.00000      498590.      657281.  1.57249e+06  4.29199e+06  4.37787e+06  2.15520e+06      896002.      398394.      181249.      66649.6      91799.9
2019-03-03/11:29:41.64          270238.      315865.      947987.      992627.  2.02814e+06  2.62893e+06  4.65979e+06  5.95254e+06  7.34352e+06  9.26783e+06  8.77102e+06  9.07570e+06  8.46245e+06  5.66936e+06  4.27711e+06  2.33876e+06
2019-03-03/11:29:45.64          775481.      927509.      816359.  1.61630e+06  2.57277e+06  3.56318e+06  6.56502e+06  9.42152e+06  1.09238e+07  1.38503e+07  9.76686e+06  9.28915e+06  7.07256e+06  4.61421e+06  4.96508e+06  3.62489e+06
2019-03-03/11:29:49.64          999158.  1.14675e+06  2.43577e+06  2.88356e+06  4.55944e+06  5.24681e+06  8.14611e+06  9.01301e+06  8.55494e+06  8.66706e+06  7.16772e+06  5.55797e+06  5.36081e+06  4.97337e+06  5.39228e+06  4.78383e+06
2019-03-03/11:29:53.64          0.00000      50034.2      150354.      297235.      635409.  1.94754e+06  2.16936e+06  4.99435e+06  5.47392e+06  4.15229e+06  4.31928e+06  2.63184e+06  1.37268e+06      791827.      199587.      359557.
2019-03-03/11:29:57.64          57193.4      56924.3      56362.0      165521.      275783.      816109.  4.32917e+06  1.13125e+07  2.61735e+07  4.76619e+07  5.82193e+07  5.20872e+07  3.61654e+07  1.63278e+07  6.67594e+06  1.17223e+06
2019-03-03/11:30:01.64          55459.1      55069.1      599912.      324770.      915457.      587315.  1.53254e+06  1.10138e+06  1.24960e+06  1.78184e+06  1.58083e+06  1.21461e+06      424532.      430879.      55342.8      0.00000
                               
