# Supplementary material for: Miniature Dungey-like cycle at Mars
Source: Nat Commun. 2026 Jul 23;17:6129. doi: 10.1038/s41467-026-75019-3 (PMC13396348; doi:10.1038/s41467-026-75019-3)
Supplement: Supplementary file 3 — Source data [file 41467_2026_75019_MOESM3_ESM.zip › data_files/Fig_maven_20170225_221700_j_b.txt]

Panel        1:  jpar
ytitle=j!D//!N_B [uA/m!U2!N]
2017-02-25/22:15:30.03                 -NaN
2017-02-25/22:15:30.06                 -NaN
2017-02-25/22:15:30.09                 -NaN
2017-02-25/22:15:30.12                 -NaN
2017-02-25/22:15:30.15                 -NaN
2017-02-25/22:15:30.19                 -NaN
2017-02-25/22:15:30.22                 -NaN
2017-02-25/22:15:30.25                 -NaN
2017-02-25/22:15:30.28                 -NaN
2017-02-25/22:15:30.31                 -NaN
2017-02-25/22:15:30.34                 -NaN
2017-02-25/22:15:30.37                 -NaN
2017-02-25/22:15:30.40                 -NaN
2017-02-25/22:15:30.44                 -NaN
2017-02-25/22:15:30.47                 -NaN
2017-02-25/22:15:30.50                 -NaN
2017-02-25/22:15:30.53                 -NaN
2017-02-25/22:15:30.56                 -NaN
2017-02-25/22:15:30.59                 -NaN
2017-02-25/22:15:30.62                 -NaN
2017-02-25/22:15:30.65                 -NaN
2017-02-25/22:15:30.69                 -NaN
2017-02-25/22:15:30.72                 -NaN
2017-02-25/22:15:30.75                 -NaN
2017-02-25/22:15:30.78                 -NaN
2017-02-25/22:15:30.81                 -NaN
2017-02-25/22:15:30.84                 -NaN
2017-02-25/22:15:30.87                 -NaN
2017-02-25/22:15:30.90                 -NaN
2017-02-25/22:15:30.94                 -NaN
2017-02-25/22:15:30.97                 -NaN
2017-02-25/22:15:31.00                 -NaN
2017-02-25/22:15:31.03                 -NaN
2017-02-25/22:15:31.06                 -NaN
2017-02-25/22:15:31.09                 -NaN
2017-02-25/22:15:31.12                 -NaN
2017-02-25/22:15:31.15                 -NaN
2017-02-25/22:15:31.19                 -NaN
2017-02-25/22:15:31.22                 -NaN
2017-02-25/22:15:31.25                 -NaN
2017-02-25/22:15:31.28                 -NaN
2017-02-25/22:15:31.31                 -NaN
2017-02-25/22:15:31.34                 -NaN
2017-02-25/22:15:31.37                 -NaN
2017-02-25/22:15:31.40                 -NaN
2017-02-25/22:15:31.44                 -NaN
2017-02-25/22:15:31.47                 -NaN
2017-02-25/22:15:31.50                 -NaN
2017-02-25/22:15:31.53                 -NaN
2017-02-25/22:15:31.56                 -NaN
2017-02-25/22:15:31.59                 -NaN
2017-02-25/22:15:31.62                 -NaN
2017-02-25/22:15:31.65                 -NaN
2017-02-25/22:15:31.69                 -NaN
2017-02-25/22:15:31.72                 -NaN
2017-02-25/22:15:31.75                 -NaN
2017-02-25/22:15:31.78                 -NaN
2017-02-25/22:15:31.81                 -NaN
2017-02-25/22:15:31.84                 -NaN
2017-02-25/22:15:31.87                 -NaN
2017-02-25/22:15:31.90                 -NaN
2017-02-25/22:15:31.94                 -NaN
2017-02-25/22:15:31.97                 -NaN
2017-02-25/22:15:32.00                 -NaN
2017-02-25/22:15:32.03                 -NaN
2017-02-25/22:15:32.06                 -NaN
2017-02-25/22:15:32.09                 -NaN
2017-02-25/22:15:32.12                 -NaN
2017-02-25/22:15:32.15                 -NaN
2017-02-25/22:15:32.19                 -NaN
2017-02-25/22:15:32.22                 -NaN
2017-02-25/22:15:32.25                 -NaN
2017-02-25/22:15:32.28                 -NaN
2017-02-25/22:15:32.31                 -NaN
2017-02-25/22:15:32.34                 -NaN
2017-02-25/22:15:32.37                 -NaN
2017-02-25/22:15:32.40                 -NaN
2017-02-25/22:15:32.44                 -NaN
2017-02-25/22:15:32.47                 -NaN
2017-02-25/22:15:32.50                 -NaN
2017-02-25/22:15:32.53                 -NaN
2017-02-25/22:15:32.56                 -NaN
2017-02-25/22:15:32.59                 -NaN
2017-02-25/22:15:32.62                 -NaN
2017-02-25/22:15:32.65                 -NaN
2017-02-25/22:15:32.69                 -NaN
2017-02-25/22:15:32.72                 -NaN
2017-02-25/22:15:32.75                 -NaN
2017-02-25/22:15:32.78                 -NaN
2017-02-25/22:15:32.81                 -NaN
2017-02-25/22:15:32.84                 -NaN
2017-02-25/22:15:32.87                 -NaN
2017-02-25/22:15:32.90                 -NaN
2017-02-25/22:15:32.94                 -NaN
2017-02-25/22:15:32.97                 -NaN
2017-02-25/22:15:33.00                 -NaN
2017-02-25/22:15:33.03                 -NaN
2017-02-25/22:15:33.06                 -NaN
2017-02-25/22:15:33.09                 -NaN
2017-02-25/22:15:33.12                 -NaN
2017-02-25/22:15:33.15                 -NaN
2017-02-25/22:15:33.19                 -NaN
2017-02-25/22:15:33.22                 -NaN
2017-02-25/22:15:33.25                 -NaN
2017-02-25/22:15:33.28                 -NaN
2017-02-25/22:15:33.31                 -NaN
2017-02-25/22:15:33.34                 -NaN
2017-02-25/22:15:33.37                 -NaN
2017-02-25/22:15:33.40                 -NaN
2017-02-25/22:15:33.44                 -NaN
2017-02-25/22:15:33.47                 -NaN
2017-02-25/22:15:33.50                 -NaN
2017-02-25/22:15:33.53                 -NaN
2017-02-25/22:15:33.56                 -NaN
2017-02-25/22:15:33.59                 -NaN
2017-02-25/22:15:33.62                 -NaN
2017-02-25/22:15:33.65                 -NaN
2017-02-25/22:15:33.69                 -NaN
2017-02-25/22:15:33.72                 -NaN
2017-02-25/22:15:33.75                 -NaN
2017-02-25/22:15:33.78                 -NaN
2017-02-25/22:15:33.81                 -NaN
2017-02-25/22:15:33.84                 -NaN
2017-02-25/22:15:33.87                 -NaN
2017-02-25/22:15:33.90                 -NaN
2017-02-25/22:15:33.94                 -NaN
2017-02-25/22:15:33.97                 -NaN
2017-02-25/22:15:34.00                 -NaN
2017-02-25/22:15:34.03                 -NaN
2017-02-25/22:15:34.06                 -NaN
2017-02-25/22:15:34.09                 -NaN
2017-02-25/22:15:34.12                 -NaN
2017-02-25/22:15:34.15                 -NaN
2017-02-25/22:15:34.19                 -NaN
2017-02-25/22:15:34.22                 -NaN
2017-02-25/22:15:34.25                 -NaN
2017-02-25/22:15:34.28                 -NaN
2017-02-25/22:15:34.31                 -NaN
2017-02-25/22:15:34.34                 -NaN
2017-02-25/22:15:34.37                 -NaN
2017-02-25/22:15:34.40                 -NaN
2017-02-25/22:15:34.44                 -NaN
2017-02-25/22:15:34.47                 -NaN
2017-02-25/22:15:34.50                 -NaN
2017-02-25/22:15:34.53                 -NaN
2017-02-25/22:15:34.56                 -NaN
2017-02-25/22:15:34.59                 -NaN
2017-02-25/22:15:34.62                 -NaN
2017-02-25/22:15:34.65                 -NaN
2017-02-25/22:15:34.69                 -NaN
2017-02-25/22:15:34.72                 -NaN
2017-02-25/22:15:34.75                 -NaN
2017-02-25/22:15:34.78                 -NaN
2017-02-25/22:15:34.81                 -NaN
2017-02-25/22:15:34.84                 -NaN
2017-02-25/22:15:34.87                 -NaN
2017-02-25/22:15:34.90                 -NaN
2017-02-25/22:15:34.94                 -NaN
2017-02-25/22:15:34.97                 -NaN
2017-02-25/22:15:35.00                 -NaN
2017-02-25/22:15:35.03                 -NaN
2017-02-25/22:15:35.06                 -NaN
2017-02-25/22:15:35.09                 -NaN
2017-02-25/22:15:35.12                 -NaN
2017-02-25/22:15:35.15                 -NaN
2017-02-25/22:15:35.19                 -NaN
2017-02-25/22:15:35.22                 -NaN
2017-02-25/22:15:35.25                 -NaN
2017-02-25/22:15:35.28                 -NaN
2017-02-25/22:15:35.31                 -NaN
2017-02-25/22:15:35.34                 -NaN
2017-02-25/22:15:35.37                 -NaN
2017-02-25/22:15:35.40                 -NaN
2017-02-25/22:15:35.44                 -NaN
2017-02-25/22:15:35.47                 -NaN
2017-02-25/22:15:35.50                 -NaN
2017-02-25/22:15:35.53                 -NaN
2017-02-25/22:15:35.56                 -NaN
2017-02-25/22:15:35.59                 -NaN
2017-02-25/22:15:35.62                 -NaN
2017-02-25/22:15:35.65                 -NaN
2017-02-25/22:15:35.69                 -NaN
2017-02-25/22:15:35.72                 -NaN
2017-02-25/22:15:35.75                 -NaN
2017-02-25/22:15:35.78                 -NaN
2017-02-25/22:15:35.81                 -NaN
2017-02-25/22:15:35.84                 -NaN
2017-02-25/22:15:35.87                 -NaN
2017-02-25/22:15:35.90                 -NaN
2017-02-25/22:15:35.94                 -NaN
2017-02-25/22:15:35.97                 -NaN
2017-02-25/22:15:36.00                 -NaN
2017-02-25/22:15:36.03                 -NaN
2017-02-25/22:15:36.06                 -NaN
2017-02-25/22:15:36.09                 -NaN
2017-02-25/22:15:36.12                 -NaN
2017-02-25/22:15:36.15                 -NaN
2017-02-25/22:15:36.19                 -NaN
2017-02-25/22:15:36.22                 -NaN
2017-02-25/22:15:36.25                 -NaN
2017-02-25/22:15:36.28                 -NaN
2017-02-25/22:15:36.31                 -NaN
2017-02-25/22:15:36.34                 -NaN
2017-02-25/22:15:36.37                 -NaN
2017-02-25/22:15:36.40                 -NaN
2017-02-25/22:15:36.44                 -NaN
2017-02-25/22:15:36.47                 -NaN
2017-02-25/22:15:36.50                 -NaN
2017-02-25/22:15:36.53                 -NaN
2017-02-25/22:15:36.56                 -NaN
2017-02-25/22:15:36.59                 -NaN
2017-02-25/22:15:36.62                 -NaN
2017-02-25/22:15:36.65                 -NaN
2017-02-25/22:15:36.69                 -NaN
2017-02-25/22:15:36.72                 -NaN
2017-02-25/22:15:36.75                 -NaN
2017-02-25/22:15:36.78                 -NaN
2017-02-25/22:15:36.81                 -NaN
2017-02-25/22:15:36.84                 -NaN
2017-02-25/22:15:36.87                 -NaN
2017-02-25/22:15:36.90                 -NaN
2017-02-25/22:15:36.94                 -NaN
2017-02-25/22:15:36.97                 -NaN
2017-02-25/22:15:37.00                 -NaN
2017-02-25/22:15:37.03                 -NaN
2017-02-25/22:15:37.06                 -NaN
2017-02-25/22:15:37.09                 -NaN
2017-02-25/22:15:37.12                 -NaN
2017-02-25/22:15:37.15                 -NaN
2017-02-25/22:15:37.19                 -NaN
2017-02-25/22:15:37.22                 -NaN
2017-02-25/22:15:37.25                 -NaN
2017-02-25/22:15:37.28                 -NaN
2017-02-25/22:15:37.31                 -NaN
2017-02-25/22:15:37.34                 -NaN
2017-02-25/22:15:37.37                 -NaN
2017-02-25/22:15:37.40                 -NaN
2017-02-25/22:15:37.44                 -NaN
2017-02-25/22:15:37.47                 -NaN
2017-02-25/22:15:37.50                 -NaN
2017-02-25/22:15:37.53                 -NaN
2017-02-25/22:15:37.56                 -NaN
2017-02-25/22:15:37.59                 -NaN
2017-02-25/22:15:37.62                 -NaN
2017-02-25/22:15:37.65                 -NaN
2017-02-25/22:15:37.69                 -NaN
2017-02-25/22:15:37.72                 -NaN
2017-02-25/22:15:37.75                 -NaN
2017-02-25/22:15:37.78                 -NaN
2017-02-25/22:15:37.81                 -NaN
2017-02-25/22:15:37.84                 -NaN
2017-02-25/22:15:37.87                 -NaN
2017-02-25/22:15:37.90                 -NaN
2017-02-25/22:15:37.94                 -NaN
2017-02-25/22:15:37.97                 -NaN
2017-02-25/22:15:38.00                 -NaN
2017-02-25/22:15:38.03                 -NaN
2017-02-25/22:15:38.06                 -NaN
2017-02-25/22:15:38.09                 -NaN
2017-02-25/22:15:38.12                 -NaN
2017-02-25/22:15:38.15                 -NaN
2017-02-25/22:15:38.19                 -NaN
2017-02-25/22:15:38.22                 -NaN
2017-02-25/22:15:38.25                 -NaN
2017-02-25/22:15:38.28                 -NaN
2017-02-25/22:15:38.31                 -NaN
2017-02-25/22:15:38.34                 -NaN
2017-02-25/22:15:38.37                 -NaN
2017-02-25/22:15:38.40                 -NaN
2017-02-25/22:15:38.44                 -NaN
2017-02-25/22:15:38.47                 -NaN
2017-02-25/22:15:38.50                 -NaN
2017-02-25/22:15:38.53                 -NaN
2017-02-25/22:15:38.56                 -NaN
2017-02-25/22:15:38.59                 -NaN
2017-02-25/22:15:38.62                 -NaN
2017-02-25/22:15:38.65                 -NaN
2017-02-25/22:15:38.69                 -NaN
2017-02-25/22:15:38.72                 -NaN
2017-02-25/22:15:38.75                 -NaN
2017-02-25/22:15:38.78                 -NaN
2017-02-25/22:15:38.81                 -NaN
2017-02-25/22:15:38.84                 -NaN
2017-02-25/22:15:38.87                 -NaN
2017-02-25/22:15:38.90                 -NaN
2017-02-25/22:15:38.94                 -NaN
2017-02-25/22:15:38.97                 -NaN
2017-02-25/22:15:39.00                 -NaN
2017-02-25/22:15:39.03                 -NaN
2017-02-25/22:15:39.06                 -NaN
2017-02-25/22:15:39.09                 -NaN
2017-02-25/22:15:39.12                 -NaN
2017-02-25/22:15:39.15                 -NaN
2017-02-25/22:15:39.19                 -NaN
2017-02-25/22:15:39.22                 -NaN
2017-02-25/22:15:39.25                 -NaN
2017-02-25/22:15:39.28                 -NaN
2017-02-25/22:15:39.31                 -NaN
2017-02-25/22:15:39.34                 -NaN
2017-02-25/22:15:39.37                 -NaN
2017-02-25/22:15:39.40                 -NaN
2017-02-25/22:15:39.44                 -NaN
2017-02-25/22:15:39.47                 -NaN
2017-02-25/22:15:39.50                 -NaN
2017-02-25/22:15:39.53                 -NaN
2017-02-25/22:15:39.56                 -NaN
2017-02-25/22:15:39.59                 -NaN
2017-02-25/22:15:39.62                 -NaN
2017-02-25/22:15:39.65                 -NaN
2017-02-25/22:15:39.69                 -NaN
2017-02-25/22:15:39.72                 -NaN
2017-02-25/22:15:39.75                 -NaN
2017-02-25/22:15:39.78                 -NaN
2017-02-25/22:15:39.81                 -NaN
2017-02-25/22:15:39.84                 -NaN
2017-02-25/22:15:39.87                 -NaN
2017-02-25/22:15:39.90                 -NaN
2017-02-25/22:15:39.94                 -NaN
2017-02-25/22:15:39.97                 -NaN
2017-02-25/22:15:40.00                 -NaN
2017-02-25/22:15:40.03                 -NaN
2017-02-25/22:15:40.06                 -NaN
2017-02-25/22:15:40.09                 -NaN
2017-02-25/22:15:40.12                 -NaN
2017-02-25/22:15:40.15                 -NaN
2017-02-25/22:15:40.19                 -NaN
2017-02-25/22:15:40.22                 -NaN
2017-02-25/22:15:40.25                 -NaN
2017-02-25/22:15:40.28                 -NaN
2017-02-25/22:15:40.31                 -NaN
2017-02-25/22:15:40.34                 -NaN
2017-02-25/22:15:40.37                 -NaN
2017-02-25/22:15:40.40                 -NaN
2017-02-25/22:15:40.44                 -NaN
2017-02-25/22:15:40.47                 -NaN
2017-02-25/22:15:40.50                 -NaN
2017-02-25/22:15:40.53                 -NaN
2017-02-25/22:15:40.56                 -NaN
2017-02-25/22:15:40.59                 -NaN
2017-02-25/22:15:40.62                 -NaN
2017-02-25/22:15:40.65                 -NaN
2017-02-25/22:15:40.69                 -NaN
2017-02-25/22:15:40.72                 -NaN
2017-02-25/22:15:40.75                 -NaN
2017-02-25/22:15:40.78                 -NaN
2017-02-25/22:15:40.81                 -NaN
2017-02-25/22:15:40.84                 -NaN
2017-02-25/22:15:40.87                 -NaN
2017-02-25/22:15:40.90                 -NaN
2017-02-25/22:15:40.94                 -NaN
2017-02-25/22:15:40.97                 -NaN
2017-02-25/22:15:41.00                 -NaN
2017-02-25/22:15:41.03                 -NaN
2017-02-25/22:15:41.06                 -NaN
2017-02-25/22:15:41.09                 -NaN
2017-02-25/22:15:41.12                 -NaN
2017-02-25/22:15:41.15                 -NaN
2017-02-25/22:15:41.19                 -NaN
2017-02-25/22:15:41.22                 -NaN
2017-02-25/22:15:41.25                 -NaN
2017-02-25/22:15:41.28                 -NaN
2017-02-25/22:15:41.31                 -NaN
2017-02-25/22:15:41.34                 -NaN
2017-02-25/22:15:41.37                 -NaN
2017-02-25/22:15:41.40                 -NaN
2017-02-25/22:15:41.44                 -NaN
2017-02-25/22:15:41.47                 -NaN
2017-02-25/22:15:41.50                 -NaN
2017-02-25/22:15:41.53                 -NaN
2017-02-25/22:15:41.56                 -NaN
2017-02-25/22:15:41.59                 -NaN
2017-02-25/22:15:41.62                 -NaN
2017-02-25/22:15:41.65                 -NaN
2017-02-25/22:15:41.69                 -NaN
2017-02-25/22:15:41.72                 -NaN
2017-02-25/22:15:41.75                 -NaN
2017-02-25/22:15:41.78                 -NaN
2017-02-25/22:15:41.81                 -NaN
2017-02-25/22:15:41.84                 -NaN
2017-02-25/22:15:41.87                 -NaN
2017-02-25/22:15:41.90                 -NaN
2017-02-25/22:15:41.94                 -NaN
2017-02-25/22:15:41.97                 -NaN
2017-02-25/22:15:42.00                 -NaN
2017-02-25/22:15:42.03                 -NaN
2017-02-25/22:15:42.06                 -NaN
2017-02-25/22:15:42.09                 -NaN
2017-02-25/22:15:42.12                 -NaN
2017-02-25/22:15:42.15                 -NaN
2017-02-25/22:15:42.19                 -NaN
2017-02-25/22:15:42.22                 -NaN
2017-02-25/22:15:42.25                 -NaN
2017-02-25/22:15:42.28                 -NaN
2017-02-25/22:15:42.31                 -NaN
2017-02-25/22:15:42.34                 -NaN
2017-02-25/22:15:42.37                 -NaN
2017-02-25/22:15:42.40                 -NaN
2017-02-25/22:15:42.44                 -NaN
2017-02-25/22:15:42.47                 -NaN
2017-02-25/22:15:42.50                 -NaN
2017-02-25/22:15:42.53                 -NaN
2017-02-25/22:15:42.56                 -NaN
2017-02-25/22:15:42.59                 -NaN
2017-02-25/22:15:42.62                 -NaN
2017-02-25/22:15:42.65                 -NaN
2017-02-25/22:15:42.69                 -NaN
2017-02-25/22:15:42.72                 -NaN
2017-02-25/22:15:42.75                 -NaN
2017-02-25/22:15:42.78                 -NaN
2017-02-25/22:15:42.81                 -NaN
2017-02-25/22:15:42.84                 -NaN
2017-02-25/22:15:42.87                 -NaN
2017-02-25/22:15:42.90                 -NaN
2017-02-25/22:15:42.94                 -NaN
2017-02-25/22:15:42.97                 -NaN
2017-02-25/22:15:43.00                 -NaN
2017-02-25/22:15:43.03                 -NaN
2017-02-25/22:15:43.06                 -NaN
2017-02-25/22:15:43.09                 -NaN
2017-02-25/22:15:43.12                 -NaN
2017-02-25/22:15:43.15                 -NaN
2017-02-25/22:15:43.19                 -NaN
2017-02-25/22:15:43.22                 -NaN
2017-02-25/22:15:43.25                 -NaN
2017-02-25/22:15:43.28                 -NaN
2017-02-25/22:15:43.31                 -NaN
2017-02-25/22:15:43.34                 -NaN
2017-02-25/22:15:43.37                 -NaN
2017-02-25/22:15:43.40                 -NaN
2017-02-25/22:15:43.44                 -NaN
2017-02-25/22:15:43.47                 -NaN
2017-02-25/22:15:43.50                 -NaN
2017-02-25/22:15:43.53                 -NaN
2017-02-25/22:15:43.56                 -NaN
2017-02-25/22:15:43.59                 -NaN
2017-02-25/22:15:43.62                 -NaN
2017-02-25/22:15:43.65                 -NaN
2017-02-25/22:15:43.69                 -NaN
2017-02-25/22:15:43.72                 -NaN
2017-02-25/22:15:43.75                 -NaN
2017-02-25/22:15:43.78                 -NaN
2017-02-25/22:15:43.81                 -NaN
2017-02-25/22:15:43.84                 -NaN
2017-02-25/22:15:43.87                 -NaN
2017-02-25/22:15:43.90                 -NaN
2017-02-25/22:15:43.94                 -NaN
2017-02-25/22:15:43.97                 -NaN
2017-02-25/22:15:44.00                 -NaN
2017-02-25/22:15:44.03                 -NaN
2017-02-25/22:15:44.06                 -NaN
2017-02-25/22:15:44.09                 -NaN
2017-02-25/22:15:44.12                 -NaN
2017-02-25/22:15:44.15                 -NaN
2017-02-25/22:15:44.19                 -NaN
2017-02-25/22:15:44.22                 -NaN
2017-02-25/22:15:44.25                 -NaN
2017-02-25/22:15:44.28                 -NaN
2017-02-25/22:15:44.31                 -NaN
2017-02-25/22:15:44.34                 -NaN
2017-02-25/22:15:44.37                 -NaN
2017-02-25/22:15:44.40                 -NaN
2017-02-25/22:15:44.44                 -NaN
2017-02-25/22:15:44.47                 -NaN
2017-02-25/22:15:44.50                 -NaN
2017-02-25/22:15:44.53                 -NaN
2017-02-25/22:15:44.56                 -NaN
2017-02-25/22:15:44.59                 -NaN
2017-02-25/22:15:44.62                 -NaN
2017-02-25/22:15:44.65                 -NaN
2017-02-25/22:15:44.69                 -NaN
2017-02-25/22:15:44.72                 -NaN
2017-02-25/22:15:44.75                 -NaN
2017-02-25/22:15:44.78                 -NaN
2017-02-25/22:15:44.81                 -NaN
2017-02-25/22:15:44.84                 -NaN
2017-02-25/22:15:44.87                 -NaN
2017-02-25/22:15:44.90                 -NaN
2017-02-25/22:15:44.94                 -NaN
2017-02-25/22:15:44.97                 -NaN
2017-02-25/22:15:45.00                 -NaN
2017-02-25/22:15:45.03                 -NaN
2017-02-25/22:15:45.06                 -NaN
2017-02-25/22:15:45.09                 -NaN
2017-02-25/22:15:45.12                 -NaN
2017-02-25/22:15:45.15                 -NaN
2017-02-25/22:15:45.19                 -NaN
2017-02-25/22:15:45.22                 -NaN
2017-02-25/22:15:45.25                 -NaN
2017-02-25/22:15:45.28                 -NaN
2017-02-25/22:15:45.31                 -NaN
2017-02-25/22:15:45.34                 -NaN
2017-02-25/22:15:45.37                 -NaN
2017-02-25/22:15:45.40                 -NaN
2017-02-25/22:15:45.44                 -NaN
2017-02-25/22:15:45.47                 -NaN
2017-02-25/22:15:45.50                 -NaN
2017-02-25/22:15:45.53                 -NaN
2017-02-25/22:15:45.56                 -NaN
2017-02-25/22:15:45.59                 -NaN
2017-02-25/22:15:45.62                 -NaN
2017-02-25/22:15:45.65                 -NaN
2017-02-25/22:15:45.69                 -NaN
2017-02-25/22:15:45.72                 -NaN
2017-02-25/22:15:45.75                 -NaN
2017-02-25/22:15:45.78                 -NaN
2017-02-25/22:15:45.81                 -NaN
2017-02-25/22:15:45.84                 -NaN
2017-02-25/22:15:45.87                 -NaN
2017-02-25/22:15:45.90                 -NaN
2017-02-25/22:15:45.94                 -NaN
2017-02-25/22:15:45.97                 -NaN
2017-02-25/22:15:46.00                 -NaN
2017-02-25/22:15:46.03                 -NaN
2017-02-25/22:15:46.06                 -NaN
2017-02-25/22:15:46.09                 -NaN
2017-02-25/22:15:46.12                 -NaN
2017-02-25/22:15:46.15                 -NaN
2017-02-25/22:15:46.19                 -NaN
2017-02-25/22:15:46.22                 -NaN
2017-02-25/22:15:46.25                 -NaN
2017-02-25/22:15:46.28                 -NaN
2017-02-25/22:15:46.31                 -NaN
2017-02-25/22:15:46.34                 -NaN
2017-02-25/22:15:46.37                 -NaN
2017-02-25/22:15:46.40                 -NaN
2017-02-25/22:15:46.44                 -NaN
2017-02-25/22:15:46.47                 -NaN
2017-02-25/22:15:46.50                 -NaN
2017-02-25/22:15:46.53                 -NaN
2017-02-25/22:15:46.56                 -NaN
2017-02-25/22:15:46.59                 -NaN
2017-02-25/22:15:46.62                 -NaN
2017-02-25/22:15:46.65                 -NaN
2017-02-25/22:15:46.69                 -NaN
2017-02-25/22:15:46.72                 -NaN
2017-02-25/22:15:46.75                 -NaN
2017-02-25/22:15:46.78                 -NaN
2017-02-25/22:15:46.81                 -NaN
2017-02-25/22:15:46.84                 -NaN
2017-02-25/22:15:46.87                 -NaN
2017-02-25/22:15:46.90                 -NaN
2017-02-25/22:15:46.94                 -NaN
2017-02-25/22:15:46.97                 -NaN
2017-02-25/22:15:47.00                 -NaN
2017-02-25/22:15:47.03                 -NaN
2017-02-25/22:15:47.06                 -NaN
2017-02-25/22:15:47.09                 -NaN
2017-02-25/22:15:47.12                 -NaN
2017-02-25/22:15:47.15                 -NaN
2017-02-25/22:15:47.19                 -NaN
2017-02-25/22:15:47.22                 -NaN
2017-02-25/22:15:47.25                 -NaN
2017-02-25/22:15:47.28                 -NaN
2017-02-25/22:15:47.31                 -NaN
2017-02-25/22:15:47.34                 -NaN
2017-02-25/22:15:47.37                 -NaN
2017-02-25/22:15:47.40                 -NaN
2017-02-25/22:15:47.44                 -NaN
2017-02-25/22:15:47.47                 -NaN
2017-02-25/22:15:47.50                 -NaN
2017-02-25/22:15:47.53                 -NaN
2017-02-25/22:15:47.56                 -NaN
2017-02-25/22:15:47.59                 -NaN
2017-02-25/22:15:47.62                 -NaN
2017-02-25/22:15:47.65                 -NaN
2017-02-25/22:15:47.69                 -NaN
2017-02-25/22:15:47.72                 -NaN
2017-02-25/22:15:47.75                 -NaN
2017-02-25/22:15:47.78                 -NaN
2017-02-25/22:15:47.81                 -NaN
2017-02-25/22:15:47.84                 -NaN
2017-02-25/22:15:47.87                 -NaN
2017-02-25/22:15:47.90                 -NaN
2017-02-25/22:15:47.94                 -NaN
2017-02-25/22:15:47.97                 -NaN
2017-02-25/22:15:48.00                 -NaN
2017-02-25/22:15:48.03                 -NaN
2017-02-25/22:15:48.06                 -NaN
2017-02-25/22:15:48.09                 -NaN
2017-02-25/22:15:48.12                 -NaN
2017-02-25/22:15:48.15                 -NaN
2017-02-25/22:15:48.19                 -NaN
2017-02-25/22:15:48.22                 -NaN
2017-02-25/22:15:48.25                 -NaN
2017-02-25/22:15:48.28                 -NaN
2017-02-25/22:15:48.31                 -NaN
2017-02-25/22:15:48.34                 -NaN
2017-02-25/22:15:48.37                 -NaN
2017-02-25/22:15:48.40                 -NaN
2017-02-25/22:15:48.44                 -NaN
2017-02-25/22:15:48.47                 -NaN
2017-02-25/22:15:48.50                 -NaN
2017-02-25/22:15:48.53                 -NaN
2017-02-25/22:15:48.56                 -NaN
2017-02-25/22:15:48.59                 -NaN
2017-02-25/22:15:48.62                 -NaN
2017-02-25/22:15:48.65                 -NaN
2017-02-25/22:15:48.69                 -NaN
2017-02-25/22:15:48.72                 -NaN
2017-02-25/22:15:48.75                 -NaN
2017-02-25/22:15:48.78                 -NaN
2017-02-25/22:15:48.81                 -NaN
2017-02-25/22:15:48.84                 -NaN
2017-02-25/22:15:48.87                 -NaN
2017-02-25/22:15:48.90                 -NaN
2017-02-25/22:15:48.94                 -NaN
2017-02-25/22:15:48.97                 -NaN
2017-02-25/22:15:49.00                 -NaN
2017-02-25/22:15:49.03                 -NaN
2017-02-25/22:15:49.06                 -NaN
2017-02-25/22:15:49.09                 -NaN
2017-02-25/22:15:49.12                 -NaN
2017-02-25/22:15:49.15                 -NaN
2017-02-25/22:15:49.19                 -NaN
2017-02-25/22:15:49.22                 -NaN
2017-02-25/22:15:49.25                 -NaN
2017-02-25/22:15:49.28                 -NaN
2017-02-25/22:15:49.31                 -NaN
2017-02-25/22:15:49.34                 -NaN
2017-02-25/22:15:49.37                 -NaN
2017-02-25/22:15:49.40                 -NaN
2017-02-25/22:15:49.44                 -NaN
2017-02-25/22:15:49.47                 -NaN
2017-02-25/22:15:49.50                 -NaN
2017-02-25/22:15:49.53                 -NaN
2017-02-25/22:15:49.56                 -NaN
2017-02-25/22:15:49.59                 -NaN
2017-02-25/22:15:49.62                 -NaN
2017-02-25/22:15:49.65                 -NaN
2017-02-25/22:15:49.69                 -NaN
2017-02-25/22:15:49.72                 -NaN
2017-02-25/22:15:49.75                 -NaN
2017-02-25/22:15:49.78                 -NaN
2017-02-25/22:15:49.81                 -NaN
2017-02-25/22:15:49.84                 -NaN
2017-02-25/22:15:49.87                 -NaN
2017-02-25/22:15:49.90                 -NaN
2017-02-25/22:15:49.94                 -NaN
2017-02-25/22:15:49.97                 -NaN
2017-02-25/22:15:50.00                 -NaN
2017-02-25/22:15:50.03                 -NaN
2017-02-25/22:15:50.06                 -NaN
2017-02-25/22:15:50.09                 -NaN
2017-02-25/22:15:50.12                 -NaN
2017-02-25/22:15:50.15                 -NaN
2017-02-25/22:15:50.19                 -NaN
2017-02-25/22:15:50.22                 -NaN
2017-02-25/22:15:50.25                 -NaN
2017-02-25/22:15:50.28                 -NaN
2017-02-25/22:15:50.31                 -NaN
2017-02-25/22:15:50.34                 -NaN
2017-02-25/22:15:50.37                 -NaN
2017-02-25/22:15:50.40                 -NaN
2017-02-25/22:15:50.44                 -NaN
2017-02-25/22:15:50.47                 -NaN
2017-02-25/22:15:50.50                 -NaN
2017-02-25/22:15:50.53                 -NaN
2017-02-25/22:15:50.56                 -NaN
2017-02-25/22:15:50.59                 -NaN
2017-02-25/22:15:50.62                 -NaN
2017-02-25/22:15:50.65                 -NaN
2017-02-25/22:15:50.69                 -NaN
2017-02-25/22:15:50.72                 -NaN
2017-02-25/22:15:50.75                 -NaN
2017-02-25/22:15:50.78                 -NaN
2017-02-25/22:15:50.81                 -NaN
2017-02-25/22:15:50.84                 -NaN
2017-02-25/22:15:50.87                 -NaN
2017-02-25/22:15:50.90                 -NaN
2017-02-25/22:15:50.94                 -NaN
2017-02-25/22:15:50.97                 -NaN
2017-02-25/22:15:51.00                 -NaN
2017-02-25/22:15:51.03                 -NaN
2017-02-25/22:15:51.06                 -NaN
2017-02-25/22:15:51.09                 -NaN
2017-02-25/22:15:51.12                 -NaN
2017-02-25/22:15:51.15                 -NaN
2017-02-25/22:15:51.19                 -NaN
2017-02-25/22:15:51.22                 -NaN
2017-02-25/22:15:51.25                 -NaN
2017-02-25/22:15:51.28                 -NaN
2017-02-25/22:15:51.31                 -NaN
2017-02-25/22:15:51.34                 -NaN
2017-02-25/22:15:51.37                 -NaN
2017-02-25/22:15:51.40                 -NaN
2017-02-25/22:15:51.44                 -NaN
2017-02-25/22:15:51.47                 -NaN
2017-02-25/22:15:51.50                 -NaN
2017-02-25/22:15:51.53                 -NaN
2017-02-25/22:15:51.56                 -NaN
2017-02-25/22:15:51.59                 -NaN
2017-02-25/22:15:51.62                 -NaN
2017-02-25/22:15:51.65                 -NaN
2017-02-25/22:15:51.69                 -NaN
2017-02-25/22:15:51.72                 -NaN
2017-02-25/22:15:51.75                 -NaN
2017-02-25/22:15:51.78                 -NaN
2017-02-25/22:15:51.81                 -NaN
2017-02-25/22:15:51.84                 -NaN
2017-02-25/22:15:51.87                 -NaN
2017-02-25/22:15:51.90                 -NaN
2017-02-25/22:15:51.94                 -NaN
2017-02-25/22:15:51.97                 -NaN
2017-02-25/22:15:52.00                 -NaN
2017-02-25/22:15:52.03                 -NaN
2017-02-25/22:15:52.06                 -NaN
2017-02-25/22:15:52.09                 -NaN
2017-02-25/22:15:52.12                 -NaN
2017-02-25/22:15:52.15                 -NaN
2017-02-25/22:15:52.19                 -NaN
2017-02-25/22:15:52.22                 -NaN
2017-02-25/22:15:52.25                 -NaN
2017-02-25/22:15:52.28                 -NaN
2017-02-25/22:15:52.31                 -NaN
2017-02-25/22:15:52.34                 -NaN
2017-02-25/22:15:52.37                 -NaN
2017-02-25/22:15:52.40                 -NaN
2017-02-25/22:15:52.44                 -NaN
2017-02-25/22:15:52.47                 -NaN
2017-02-25/22:15:52.50                 -NaN
2017-02-25/22:15:52.53                 -NaN
2017-02-25/22:15:52.56                 -NaN
2017-02-25/22:15:52.59                 -NaN
2017-02-25/22:15:52.62                 -NaN
2017-02-25/22:15:52.65                 -NaN
2017-02-25/22:15:52.69                 -NaN
2017-02-25/22:15:52.72                 -NaN
2017-02-25/22:15:52.75                 -NaN
2017-02-25/22:15:52.78                 -NaN
2017-02-25/22:15:52.81                 -NaN
2017-02-25/22:15:52.84                 -NaN
2017-02-25/22:15:52.87                 -NaN
2017-02-25/22:15:52.90                 -NaN
2017-02-25/22:15:52.94                 -NaN
2017-02-25/22:15:52.97                 -NaN
2017-02-25/22:15:53.00                 -NaN
2017-02-25/22:15:53.03                 -NaN
2017-02-25/22:15:53.06                 -NaN
2017-02-25/22:15:53.09                 -NaN
2017-02-25/22:15:53.12                 -NaN
2017-02-25/22:15:53.15                 -NaN
2017-02-25/22:15:53.19                 -NaN
2017-02-25/22:15:53.22                 -NaN
2017-02-25/22:15:53.25                 -NaN
2017-02-25/22:15:53.28                 -NaN
2017-02-25/22:15:53.31                 -NaN
2017-02-25/22:15:53.34                 -NaN
2017-02-25/22:15:53.37                 -NaN
2017-02-25/22:15:53.40                 -NaN
2017-02-25/22:15:53.44                 -NaN
2017-02-25/22:15:53.47                 -NaN
2017-02-25/22:15:53.50                 -NaN
2017-02-25/22:15:53.53                 -NaN
2017-02-25/22:15:53.56                 -NaN
2017-02-25/22:15:53.59                 -NaN
2017-02-25/22:15:53.62                 -NaN
2017-02-25/22:15:53.65                 -NaN
2017-02-25/22:15:53.69                 -NaN
2017-02-25/22:15:53.72                 -NaN
2017-02-25/22:15:53.75                 -NaN
2017-02-25/22:15:53.78                 -NaN
2017-02-25/22:15:53.81                 -NaN
2017-02-25/22:15:53.84                 -NaN
2017-02-25/22:15:53.87                 -NaN
2017-02-25/22:15:53.90                 -NaN
2017-02-25/22:15:53.94                 -NaN
2017-02-25/22:15:53.97                 -NaN
2017-02-25/22:15:54.00                 -NaN
2017-02-25/22:15:54.03                 -NaN
2017-02-25/22:15:54.06                 -NaN
2017-02-25/22:15:54.09                 -NaN
2017-02-25/22:15:54.12                 -NaN
2017-02-25/22:15:54.15                 -NaN
2017-02-25/22:15:54.19                 -NaN
2017-02-25/22:15:54.22                 -NaN
2017-02-25/22:15:54.25                 -NaN
2017-02-25/22:15:54.28                 -NaN
2017-02-25/22:15:54.31                 -NaN
2017-02-25/22:15:54.34                 -NaN
2017-02-25/22:15:54.37                 -NaN
2017-02-25/22:15:54.40                 -NaN
2017-02-25/22:15:54.44                 -NaN
2017-02-25/22:15:54.47                 -NaN
2017-02-25/22:15:54.50                 -NaN
2017-02-25/22:15:54.53                 -NaN
2017-02-25/22:15:54.56                 -NaN
2017-02-25/22:15:54.59                 -NaN
2017-02-25/22:15:54.62                 -NaN
2017-02-25/22:15:54.65                 -NaN
2017-02-25/22:15:54.69                 -NaN
2017-02-25/22:15:54.72                 -NaN
2017-02-25/22:15:54.75                 -NaN
2017-02-25/22:15:54.78                 -NaN
2017-02-25/22:15:54.81                 -NaN
2017-02-25/22:15:54.84                 -NaN
2017-02-25/22:15:54.87                 -NaN
2017-02-25/22:15:54.90                 -NaN
2017-02-25/22:15:54.94                 -NaN
2017-02-25/22:15:54.97                 -NaN
2017-02-25/22:15:55.00                 -NaN
2017-02-25/22:15:55.03                 -NaN
2017-02-25/22:15:55.06                 -NaN
2017-02-25/22:15:55.09                 -NaN
2017-02-25/22:15:55.12                 -NaN
2017-02-25/22:15:55.15                 -NaN
2017-02-25/22:15:55.19                 -NaN
2017-02-25/22:15:55.22                 -NaN
2017-02-25/22:15:55.25                 -NaN
2017-02-25/22:15:55.28                 -NaN
2017-02-25/22:15:55.31                 -NaN
2017-02-25/22:15:55.34                 -NaN
2017-02-25/22:15:55.37                 -NaN
2017-02-25/22:15:55.40                 -NaN
2017-02-25/22:15:55.44                 -NaN
2017-02-25/22:15:55.47                 -NaN
2017-02-25/22:15:55.50                 -NaN
2017-02-25/22:15:55.53                 -NaN
2017-02-25/22:15:55.56                 -NaN
2017-02-25/22:15:55.59                 -NaN
2017-02-25/22:15:55.62                 -NaN
2017-02-25/22:15:55.65                 -NaN
2017-02-25/22:15:55.69                 -NaN
2017-02-25/22:15:55.72                 -NaN
2017-02-25/22:15:55.75                 -NaN
2017-02-25/22:15:55.78                 -NaN
2017-02-25/22:15:55.81                 -NaN
2017-02-25/22:15:55.84                 -NaN
2017-02-25/22:15:55.87                 -NaN
2017-02-25/22:15:55.90                 -NaN
2017-02-25/22:15:55.94                 -NaN
2017-02-25/22:15:55.97                 -NaN
2017-02-25/22:15:56.00                 -NaN
2017-02-25/22:15:56.03                 -NaN
2017-02-25/22:15:56.06                 -NaN
2017-02-25/22:15:56.09                 -NaN
2017-02-25/22:15:56.12                 -NaN
2017-02-25/22:15:56.15                 -NaN
2017-02-25/22:15:56.19                 -NaN
2017-02-25/22:15:56.22                 -NaN
2017-02-25/22:15:56.25                 -NaN
2017-02-25/22:15:56.28                 -NaN
2017-02-25/22:15:56.31                 -NaN
2017-02-25/22:15:56.34                 -NaN
2017-02-25/22:15:56.37                 -NaN
2017-02-25/22:15:56.40                 -NaN
2017-02-25/22:15:56.44                 -NaN
2017-02-25/22:15:56.47                 -NaN
2017-02-25/22:15:56.50                 -NaN
2017-02-25/22:15:56.53                 -NaN
2017-02-25/22:15:56.56                 -NaN
2017-02-25/22:15:56.59                 -NaN
2017-02-25/22:15:56.62                 -NaN
2017-02-25/22:15:56.65                 -NaN
2017-02-25/22:15:56.69                 -NaN
2017-02-25/22:15:56.72                 -NaN
2017-02-25/22:15:56.75                 -NaN
2017-02-25/22:15:56.78                 -NaN
2017-02-25/22:15:56.81                 -NaN
2017-02-25/22:15:56.84                 -NaN
2017-02-25/22:15:56.87                 -NaN
2017-02-25/22:15:56.90                 -NaN
2017-02-25/22:15:56.94                 -NaN
2017-02-25/22:15:56.97                 -NaN
2017-02-25/22:15:57.00                 -NaN
2017-02-25/22:15:57.03                 -NaN
2017-02-25/22:15:57.06                 -NaN
2017-02-25/22:15:57.09                 -NaN
2017-02-25/22:15:57.12                 -NaN
2017-02-25/22:15:57.15                 -NaN
2017-02-25/22:15:57.19                 -NaN
2017-02-25/22:15:57.22                 -NaN
2017-02-25/22:15:57.25                 -NaN
2017-02-25/22:15:57.28                 -NaN
2017-02-25/22:15:57.31                 -NaN
2017-02-25/22:15:57.34                 -NaN
2017-02-25/22:15:57.37                 -NaN
2017-02-25/22:15:57.40                 -NaN
2017-02-25/22:15:57.44                 -NaN
2017-02-25/22:15:57.47                 -NaN
2017-02-25/22:15:57.50                 -NaN
2017-02-25/22:15:57.53                 -NaN
2017-02-25/22:15:57.56                 -NaN
2017-02-25/22:15:57.59                 -NaN
2017-02-25/22:15:57.62                 -NaN
2017-02-25/22:15:57.65                 -NaN
2017-02-25/22:15:57.69                 -NaN
2017-02-25/22:15:57.72                 -NaN
2017-02-25/22:15:57.75                 -NaN
2017-02-25/22:15:57.78                 -NaN
2017-02-25/22:15:57.81                 -NaN
2017-02-25/22:15:57.84                 -NaN
2017-02-25/22:15:57.87                 -NaN
2017-02-25/22:15:57.90                 -NaN
2017-02-25/22:15:57.94                 -NaN
2017-02-25/22:15:57.97                 -NaN
2017-02-25/22:15:58.00                 -NaN
2017-02-25/22:15:58.03                 -NaN
2017-02-25/22:15:58.06                 -NaN
2017-02-25/22:15:58.09                 -NaN
2017-02-25/22:15:58.12                 -NaN
2017-02-25/22:15:58.15                 -NaN
2017-02-25/22:15:58.19                 -NaN
2017-02-25/22:15:58.22                 -NaN
2017-02-25/22:15:58.25                 -NaN
2017-02-25/22:15:58.28                 -NaN
2017-02-25/22:15:58.31                 -NaN
2017-02-25/22:15:58.34                 -NaN
2017-02-25/22:15:58.37                 -NaN
2017-02-25/22:15:58.40                 -NaN
2017-02-25/22:15:58.44                 -NaN
2017-02-25/22:15:58.47                 -NaN
2017-02-25/22:15:58.50                 -NaN
2017-02-25/22:15:58.53                 -NaN
2017-02-25/22:15:58.56                 -NaN
2017-02-25/22:15:58.59                 -NaN
2017-02-25/22:15:58.62                 -NaN
2017-02-25/22:15:58.65                 -NaN
2017-02-25/22:15:58.69                 -NaN
2017-02-25/22:15:58.72                 -NaN
2017-02-25/22:15:58.75                 -NaN
2017-02-25/22:15:58.78                 -NaN
2017-02-25/22:15:58.81                 -NaN
2017-02-25/22:15:58.84                 -NaN
2017-02-25/22:15:58.87                 -NaN
2017-02-25/22:15:58.90                 -NaN
2017-02-25/22:15:58.94                 -NaN
2017-02-25/22:15:58.97                 -NaN
2017-02-25/22:15:59.00                 -NaN
2017-02-25/22:15:59.03                 -NaN
2017-02-25/22:15:59.06                 -NaN
2017-02-25/22:15:59.09                 -NaN
2017-02-25/22:15:59.12                 -NaN
2017-02-25/22:15:59.15                 -NaN
2017-02-25/22:15:59.19                 -NaN
2017-02-25/22:15:59.22                 -NaN
2017-02-25/22:15:59.25                 -NaN
2017-02-25/22:15:59.28                 -NaN
2017-02-25/22:15:59.31                 -NaN
2017-02-25/22:15:59.34                 -NaN
2017-02-25/22:15:59.37                 -NaN
2017-02-25/22:15:59.40                 -NaN
2017-02-25/22:15:59.44                 -NaN
2017-02-25/22:15:59.47                 -NaN
2017-02-25/22:15:59.50                 -NaN
2017-02-25/22:15:59.53                 -NaN
2017-02-25/22:15:59.56                 -NaN
2017-02-25/22:15:59.59                 -NaN
2017-02-25/22:15:59.62                 -NaN
2017-02-25/22:15:59.65                 -NaN
2017-02-25/22:15:59.69                 -NaN
2017-02-25/22:15:59.72                 -NaN
2017-02-25/22:15:59.75                 -NaN
2017-02-25/22:15:59.78                 -NaN
2017-02-25/22:15:59.81                 -NaN
2017-02-25/22:15:59.84                 -NaN
2017-02-25/22:15:59.87                 -NaN
2017-02-25/22:15:59.90                 -NaN
2017-02-25/22:15:59.94                 -NaN
2017-02-25/22:15:59.97                 -NaN
2017-02-25/22:16:00.00                 -NaN
2017-02-25/22:16:00.03          0.095515201
2017-02-25/22:16:00.06          0.060402204
2017-02-25/22:16:00.09          0.044097657
2017-02-25/22:16:00.12          0.098305572
2017-02-25/22:16:00.15           0.12413214
2017-02-25/22:16:00.19           0.17301056
2017-02-25/22:16:00.22           0.17818929
2017-02-25/22:16:00.25           0.22233351
2017-02-25/22:16:00.28           0.20064421
2017-02-25/22:16:00.31           0.19198377
2017-02-25/22:16:00.34           0.20830719
2017-02-25/22:16:00.37           0.24882486
2017-02-25/22:16:00.40           0.20945342
2017-02-25/22:16:00.44           0.16086276
2017-02-25/22:16:00.47           0.15816337
2017-02-25/22:16:00.50           0.18575147
2017-02-25/22:16:00.53           0.20016713
2017-02-25/22:16:00.56           0.20753622
2017-02-25/22:16:00.59           0.22938028
2017-02-25/22:16:00.62           0.24300781
2017-02-25/22:16:00.65           0.19192959
2017-02-25/22:16:00.69           0.16788629
2017-02-25/22:16:00.72           0.22078186
2017-02-25/22:16:00.75           0.23690107
2017-02-25/22:16:00.78           0.14454844
2017-02-25/22:16:00.81           0.16447641
2017-02-25/22:16:00.84           0.16641603
2017-02-25/22:16:00.87           0.23995367
2017-02-25/22:16:00.90           0.20733349
2017-02-25/22:16:00.94           0.23711538
2017-02-25/22:16:00.97           0.23479515
2017-02-25/22:16:01.00           0.21140900
2017-02-25/22:16:01.03           0.20011696
2017-02-25/22:16:01.06           0.19547826
2017-02-25/22:16:01.09           0.23998869
2017-02-25/22:16:01.12           0.19926813
2017-02-25/22:16:01.15           0.10606667
2017-02-25/22:16:01.19           0.10498608
2017-02-25/22:16:01.22          0.054231254
2017-02-25/22:16:01.25           0.10365553
2017-02-25/22:16:01.28           0.17394898
2017-02-25/22:16:01.31          0.070545935
2017-02-25/22:16:01.34           0.12566678
2017-02-25/22:16:01.37          0.052230612
2017-02-25/22:16:01.40           0.14305811
2017-02-25/22:16:01.44           0.13366400
2017-02-25/22:16:01.47           0.21084802
2017-02-25/22:16:01.50           0.21306470
2017-02-25/22:16:01.53           0.21248220
2017-02-25/22:16:01.56           0.14664066
2017-02-25/22:16:01.59           0.21407127
2017-02-25/22:16:01.62           0.28582919
2017-02-25/22:16:01.65           0.22954391
2017-02-25/22:16:01.69           0.13329712
2017-02-25/22:16:01.72           0.15024386
2017-02-25/22:16:01.75           0.15934235
2017-02-25/22:16:01.78           0.16335208
2017-02-25/22:16:01.81           0.16597873
2017-02-25/22:16:01.84           0.15978280
2017-02-25/22:16:01.87           0.18418675
2017-02-25/22:16:01.90           0.12420832
2017-02-25/22:16:01.94           0.14530693
2017-02-25/22:16:01.97           0.25904319
2017-02-25/22:16:02.00           0.23773495
2017-02-25/22:16:02.03           0.24282068
2017-02-25/22:16:02.06           0.19720204
2017-02-25/22:16:02.09           0.18173826
2017-02-25/22:16:02.12           0.13872502
2017-02-25/22:16:02.15           0.13911817
2017-02-25/22:16:02.19           0.17232515
2017-02-25/22:16:02.22           0.12252198
2017-02-25/22:16:02.25          0.075855035
2017-02-25/22:16:02.28           0.11008898
2017-02-25/22:16:02.31          0.064658174
2017-02-25/22:16:02.34          0.080629857
2017-02-25/22:16:02.37         0.0034430459
2017-02-25/22:16:02.40          0.057399143
2017-02-25/22:16:02.44          0.041065577
2017-02-25/22:16:02.47          0.069873848
2017-02-25/22:16:02.50           0.12335843
2017-02-25/22:16:02.53           0.12704779
2017-02-25/22:16:02.56           0.12741341
2017-02-25/22:16:02.59           0.13999388
2017-02-25/22:16:02.62           0.13412173
2017-02-25/22:16:02.65           0.27885540
2017-02-25/22:16:02.69           0.28508363
2017-02-25/22:16:02.72           0.24479657
2017-02-25/22:16:02.75           0.19748720
2017-02-25/22:16:02.78           0.25574734
2017-02-25/22:16:02.81           0.30858993
2017-02-25/22:16:02.84           0.35720354
2017-02-25/22:16:02.87           0.35383176
2017-02-25/22:16:02.90           0.45578638
2017-02-25/22:16:02.94           0.40736456
2017-02-25/22:16:02.97           0.42384907
2017-02-25/22:16:03.00           0.44301118
2017-02-25/22:16:03.03           0.45011370
2017-02-25/22:16:03.06           0.51464972
2017-02-25/22:16:03.09           0.40781979
2017-02-25/22:16:03.12           0.40160470
2017-02-25/22:16:03.15           0.43910888
2017-02-25/22:16:03.19           0.40714192
2017-02-25/22:16:03.22           0.44642949
2017-02-25/22:16:03.25           0.46780185
2017-02-25/22:16:03.28           0.61363820
2017-02-25/22:16:03.31           0.63977725
2017-02-25/22:16:03.34           0.74303931
2017-02-25/22:16:03.37           0.88564315
2017-02-25/22:16:03.40            1.0140996
2017-02-25/22:16:03.44            1.0541059
2017-02-25/22:16:03.47            1.2037419
2017-02-25/22:16:03.50            1.1520420
2017-02-25/22:16:03.53            1.0682318
2017-02-25/22:16:03.56            1.0907843
2017-02-25/22:16:03.59            1.1373830
2017-02-25/22:16:03.62           0.91649663
2017-02-25/22:16:03.65           0.80097608
2017-02-25/22:16:03.69           0.60688739
2017-02-25/22:16:03.72           0.60844348
2017-02-25/22:16:03.75           0.36445096
2017-02-25/22:16:03.78           0.36799193
2017-02-25/22:16:03.81           0.37164991
2017-02-25/22:16:03.84           0.26405457
2017-02-25/22:16:03.87           0.23373391
2017-02-25/22:16:03.90           0.25444854
2017-02-25/22:16:03.94           0.29706568
2017-02-25/22:16:03.97           0.22560930
2017-02-25/22:16:04.00          0.042621407
2017-02-25/22:16:04.03           0.10364527
2017-02-25/22:16:04.06          0.058444567
2017-02-25/22:16:04.09          0.054741405
2017-02-25/22:16:04.12        0.00077026749
2017-02-25/22:16:04.15         -0.048213710
2017-02-25/22:16:04.19         -0.058128529
2017-02-25/22:16:04.22         -0.067915785
2017-02-25/22:16:04.25        -0.0030626064
2017-02-25/22:16:04.28          0.081295823
2017-02-25/22:16:04.31          0.013700741
2017-02-25/22:16:04.34          0.077895039
2017-02-25/22:16:04.37          0.079835713
2017-02-25/22:16:04.40          0.092111707
2017-02-25/22:16:04.44          0.052894307
2017-02-25/22:16:04.47          0.055580215
2017-02-25/22:16:04.50           0.12387605
2017-02-25/22:16:04.53           0.12387192
2017-02-25/22:16:04.56           0.10049529
2017-02-25/22:16:04.59           0.17945009
2017-02-25/22:16:04.62           0.11094324
2017-02-25/22:16:04.65           0.10666244
2017-02-25/22:16:04.69           0.10894276
2017-02-25/22:16:04.72          0.066913955
2017-02-25/22:16:04.75          0.070055191
2017-02-25/22:16:04.78         0.0097024882
2017-02-25/22:16:04.81        -0.0092136945
2017-02-25/22:16:04.84         -0.022452015
2017-02-25/22:16:04.87         -0.031360025
2017-02-25/22:16:04.90          0.010384577
2017-02-25/22:16:04.94          0.070879017
2017-02-25/22:16:04.97          0.073886713
2017-02-25/22:16:05.00           0.11370311
2017-02-25/22:16:05.03           0.11464793
2017-02-25/22:16:05.06          0.025920211
2017-02-25/22:16:05.09          0.038840353
2017-02-25/22:16:05.12          0.092006238
2017-02-25/22:16:05.15           0.10157507
2017-02-25/22:16:05.19          0.072179691
2017-02-25/22:16:05.22          0.058250093
2017-02-25/22:16:05.25          0.059939739
2017-02-25/22:16:05.28         0.0030492626
2017-02-25/22:16:05.31          0.069259974
2017-02-25/22:16:05.34          0.092104549
2017-02-25/22:16:05.37           0.12442227
2017-02-25/22:16:05.40           0.10886742
2017-02-25/22:16:05.44           0.16937945
2017-02-25/22:16:05.47           0.16542924
2017-02-25/22:16:05.50           0.16250907
2017-02-25/22:16:05.53           0.13661708
2017-02-25/22:16:05.56           0.17711014
2017-02-25/22:16:05.59           0.12795911
2017-02-25/22:16:05.62           0.13363061
2017-02-25/22:16:05.65           0.10139408
2017-02-25/22:16:05.69          0.081557796
2017-02-25/22:16:05.72          0.041562466
2017-02-25/22:16:05.75          0.035215476
2017-02-25/22:16:05.78          0.048417029
2017-02-25/22:16:05.81          0.085457970
2017-02-25/22:16:05.84           0.10920851
2017-02-25/22:16:05.87          0.069888760
2017-02-25/22:16:05.90          0.071922172
2017-02-25/22:16:05.94          0.097116315
2017-02-25/22:16:05.97           0.15355672
2017-02-25/22:16:06.00           0.13896549
2017-02-25/22:16:06.03           0.12874631
2017-02-25/22:16:06.06           0.12935465
2017-02-25/22:16:06.09          0.089205341
2017-02-25/22:16:06.12           0.10145397
2017-02-25/22:16:06.15           0.18386044
2017-02-25/22:16:06.19           0.18387345
2017-02-25/22:16:06.22           0.11228584
2017-02-25/22:16:06.25           0.13213231
2017-02-25/22:16:06.28           0.13486451
2017-02-25/22:16:06.31           0.21031165
2017-02-25/22:16:06.34           0.15755866
2017-02-25/22:16:06.37           0.16418053
2017-02-25/22:16:06.40           0.17962440
2017-02-25/22:16:06.44           0.11053693
2017-02-25/22:16:06.47           0.13631916
2017-02-25/22:16:06.50           0.16801676
2017-02-25/22:16:06.53           0.12657901
2017-02-25/22:16:06.56           0.12403491
2017-02-25/22:16:06.59          0.043873780
2017-02-25/22:16:06.62          0.074932657
2017-02-25/22:16:06.65           0.13746157
2017-02-25/22:16:06.69           0.12861145
2017-02-25/22:16:06.72           0.16848119
2017-02-25/22:16:06.75           0.14052831
2017-02-25/22:16:06.78           0.14471916
2017-02-25/22:16:06.81           0.13305180
2017-02-25/22:16:06.84           0.14340619
2017-02-25/22:16:06.87           0.19523659
2017-02-25/22:16:06.90           0.21017201
2017-02-25/22:16:06.94           0.17598593
2017-02-25/22:16:06.97           0.16512719
2017-02-25/22:16:07.00          0.098634570
2017-02-25/22:16:07.03           0.12557513
2017-02-25/22:16:07.06           0.15555508
2017-02-25/22:16:07.09           0.12250523
2017-02-25/22:16:07.12           0.13108723
2017-02-25/22:16:07.15          0.079696342
2017-02-25/22:16:07.19          0.072612901
2017-02-25/22:16:07.22          0.066792797
2017-02-25/22:16:07.25          0.066175321
2017-02-25/22:16:07.28           0.10892068
2017-02-25/22:16:07.31           0.11694318
2017-02-25/22:16:07.34           0.11666852
2017-02-25/22:16:07.37           0.17462572
2017-02-25/22:16:07.40           0.12069176
2017-02-25/22:16:07.44           0.18723719
2017-02-25/22:16:07.47           0.17091011
2017-02-25/22:16:07.50           0.13983591
2017-02-25/22:16:07.53           0.15123570
2017-02-25/22:16:07.56           0.18846592
2017-02-25/22:16:07.59           0.16122917
2017-02-25/22:16:07.62           0.13498235
2017-02-25/22:16:07.65           0.13371013
2017-02-25/22:16:07.69          0.087749731
2017-02-25/22:16:07.72          0.079170093
2017-02-25/22:16:07.75          0.060781297
2017-02-25/22:16:07.78           0.10040127
2017-02-25/22:16:07.81           0.13367529
2017-02-25/22:16:07.84          0.095050779
2017-02-25/22:16:07.87           0.12322949
2017-02-25/22:16:07.90           0.16859214
2017-02-25/22:16:07.94           0.10716080
2017-02-25/22:16:07.97           0.18368155
2017-02-25/22:16:08.00           0.16672751
2017-02-25/22:16:08.03           0.17861618
2017-02-25/22:16:08.06           0.16572009
2017-02-25/22:16:08.09           0.11764104
2017-02-25/22:16:08.12           0.15653617
2017-02-25/22:16:08.15           0.12305001
2017-02-25/22:16:08.19          0.083039709
2017-02-25/22:16:08.22           0.12049419
2017-02-25/22:16:08.25           0.12750888
2017-02-25/22:16:08.28          0.079859297
2017-02-25/22:16:08.31          0.062622337
2017-02-25/22:16:08.34          0.063357329
2017-02-25/22:16:08.37          0.078315879
2017-02-25/22:16:08.40          0.069910945
2017-02-25/22:16:08.44          0.030818570
2017-02-25/22:16:08.47          0.063196316
2017-02-25/22:16:08.50          0.092206490
2017-02-25/22:16:08.53          0.055387834
2017-02-25/22:16:08.56          0.089419371
2017-02-25/22:16:08.59           0.12822432
2017-02-25/22:16:08.62           0.15644481
2017-02-25/22:16:08.65           0.13552482
2017-02-25/22:16:08.69          0.093499862
2017-02-25/22:16:08.72           0.15757426
2017-02-25/22:16:08.75           0.18144619
2017-02-25/22:16:08.78           0.11735545
2017-02-25/22:16:08.81           0.12741580
2017-02-25/22:16:08.84           0.12539166
2017-02-25/22:16:08.87          0.092089943
2017-02-25/22:16:08.90          0.094654737
2017-02-25/22:16:08.94          0.075144245
2017-02-25/22:16:08.97          0.093897687
2017-02-25/22:16:09.00          0.083197201
2017-02-25/22:16:09.03          0.049775079
2017-02-25/22:16:09.06          0.073090360
2017-02-25/22:16:09.09           0.13142965
2017-02-25/22:16:09.12          0.087020014
2017-02-25/22:16:09.15           0.10989741
2017-02-25/22:16:09.19           0.10192509
2017-02-25/22:16:09.22           0.14885494
2017-02-25/22:16:09.25           0.14793910
2017-02-25/22:16:09.28           0.11741173
2017-02-25/22:16:09.31           0.10831663
2017-02-25/22:16:09.34           0.11208982
2017-02-25/22:16:09.37          0.094783340
2017-02-25/22:16:09.40           0.10670008
2017-02-25/22:16:09.44           0.10416362
2017-02-25/22:16:09.47          0.089688691
2017-02-25/22:16:09.50          0.086868415
2017-02-25/22:16:09.53          0.073615110
2017-02-25/22:16:09.56           0.11287890
2017-02-25/22:16:09.59          0.085372297
2017-02-25/22:16:09.62           0.10380280
2017-02-25/22:16:09.65          0.018236598
2017-02-25/22:16:09.69           0.11439484
2017-02-25/22:16:09.72           0.10804293
2017-02-25/22:16:09.75          0.076643756
2017-02-25/22:16:09.78           0.11309799
2017-02-25/22:16:09.81          0.088041690
2017-02-25/22:16:09.84           0.10446287
2017-02-25/22:16:09.87           0.12691926
2017-02-25/22:16:09.90           0.11167288
2017-02-25/22:16:09.94           0.15666065
2017-02-25/22:16:09.97           0.11782303
2017-02-25/22:16:10.00           0.10580189
2017-02-25/22:16:10.03           0.11098391
2017-02-25/22:16:10.06          0.063159963
2017-02-25/22:16:10.09           0.11020979
2017-02-25/22:16:10.12          0.068137892
2017-02-25/22:16:10.15          0.088622328
2017-02-25/22:16:10.19           0.10841807
2017-02-25/22:16:10.22           0.10271556
2017-02-25/22:16:10.25          0.049293274
2017-02-25/22:16:10.28          0.074477435
2017-02-25/22:16:10.31           0.10998104
2017-02-25/22:16:10.34           0.10759641
2017-02-25/22:16:10.37           0.12824604
2017-02-25/22:16:10.40           0.12419032
2017-02-25/22:16:10.44          0.091163392
2017-02-25/22:16:10.47          0.089684061
2017-02-25/22:16:10.50           0.10360542
2017-02-25/22:16:10.53           0.15661603
2017-02-25/22:16:10.56           0.11895759
2017-02-25/22:16:10.59           0.10231375
2017-02-25/22:16:10.62           0.10446787
2017-02-25/22:16:10.65          0.068751813
2017-02-25/22:16:10.69          0.091669897
2017-02-25/22:16:10.72          0.097965282
2017-02-25/22:16:10.75          0.076679153
2017-02-25/22:16:10.78          0.054247100
2017-02-25/22:16:10.81          0.023622162
2017-02-25/22:16:10.84          0.046615629
2017-02-25/22:16:10.87          0.044426440
2017-02-25/22:16:10.90          0.046634295
2017-02-25/22:16:10.94          0.083632892
2017-02-25/22:16:10.97          0.049218378
2017-02-25/22:16:11.00           0.10347321
2017-02-25/22:16:11.03          0.069082947
2017-02-25/22:16:11.06           0.10495582
2017-02-25/22:16:11.09          0.088600485
2017-02-25/22:16:11.12          0.079372166
2017-02-25/22:16:11.15          0.088143746
2017-02-25/22:16:11.19          0.085849859
2017-02-25/22:16:11.22          0.045342115
2017-02-25/22:16:11.25          0.075238276
2017-02-25/22:16:11.28         -0.017708298
2017-02-25/22:16:11.31          0.020570049
2017-02-25/22:16:11.34          0.011579256
2017-02-25/22:16:11.37          0.057648663
2017-02-25/22:16:11.40          0.063026090
2017-02-25/22:16:11.44          0.043139930
2017-02-25/22:16:11.47          0.048635388
2017-02-25/22:16:11.50          0.059858511
2017-02-25/22:16:11.53          0.060763427
2017-02-25/22:16:11.56           0.11930050
2017-02-25/22:16:11.59           0.12935065
2017-02-25/22:16:11.62           0.11351601
2017-02-25/22:16:11.65          0.075003335
2017-02-25/22:16:11.69          0.073009104
2017-02-25/22:16:11.72           0.14319573
2017-02-25/22:16:11.75           0.10053355
2017-02-25/22:16:11.78          0.063320062
2017-02-25/22:16:11.81          0.059120649
2017-02-25/22:16:11.84          0.044232614
2017-02-25/22:16:11.87          0.035297051
2017-02-25/22:16:11.90          0.018188536
2017-02-25/22:16:11.94          0.053893162
2017-02-25/22:16:11.97          0.061385591
2017-02-25/22:16:12.00         -0.011299805
2017-02-25/22:16:12.03          0.033105882
2017-02-25/22:16:12.06          0.063866898
2017-02-25/22:16:12.09          0.050389064
2017-02-25/22:16:12.12          0.045374092
2017-02-25/22:16:12.15          0.074554906
2017-02-25/22:16:12.19          0.057068597
2017-02-25/22:16:12.22          0.065746081
2017-02-25/22:16:12.25          0.057878434
2017-02-25/22:16:12.28          0.095781625
2017-02-25/22:16:12.31          0.074501966
2017-02-25/22:16:12.34          0.067354252
2017-02-25/22:16:12.37          0.087035327
2017-02-25/22:16:12.40          0.063878106
2017-02-25/22:16:12.44          0.052073050
2017-02-25/22:16:12.47          0.069924091
2017-02-25/22:16:12.50          0.045747368
2017-02-25/22:16:12.53          0.053848387
2017-02-25/22:16:12.56          0.042092568
2017-02-25/22:16:12.59          0.040660924
2017-02-25/22:16:12.62          0.032091913
2017-02-25/22:16:12.65          0.052745553
2017-02-25/22:16:12.69          0.064992160
2017-02-25/22:16:12.72          0.062412501
2017-02-25/22:16:12.75          0.067995395
2017-02-25/22:16:12.78          0.062814672
2017-02-25/22:16:12.81          0.079721779
2017-02-25/22:16:12.84          0.060206712
2017-02-25/22:16:12.87          0.073052526
2017-02-25/22:16:12.90          0.069831739
2017-02-25/22:16:12.94          0.067039349
2017-02-25/22:16:12.97          0.099730100
2017-02-25/22:16:13.00          0.056371794
2017-02-25/22:16:13.03          0.078937852
2017-02-25/22:16:13.06          0.089333873
2017-02-25/22:16:13.09          0.047098434
2017-02-25/22:16:13.12          0.083328042
2017-02-25/22:16:13.15          0.045643806
2017-02-25/22:16:13.19          0.053893359
2017-02-25/22:16:13.22          0.010489436
2017-02-25/22:16:13.25          0.038061513
2017-02-25/22:16:13.28          0.043736934
2017-02-25/22:16:13.31          0.024802969
2017-02-25/22:16:13.34          0.038203714
2017-02-25/22:16:13.37          0.039661284
2017-02-25/22:16:13.40          0.029572672
2017-02-25/22:16:13.44          0.068779487
2017-02-25/22:16:13.47          0.082071018
2017-02-25/22:16:13.50          0.075038490
2017-02-25/22:16:13.53          0.043417307
2017-02-25/22:16:13.56          0.052326249
2017-02-25/22:16:13.59          0.081701113
2017-02-25/22:16:13.62          0.020174273
2017-02-25/22:16:13.65          0.053308772
2017-02-25/22:16:13.69          0.038188457
2017-02-25/22:16:13.72         0.0061259118
2017-02-25/22:16:13.75          0.016981099
2017-02-25/22:16:13.78          0.042580503
2017-02-25/22:16:13.81          0.037685861
2017-02-25/22:16:13.84          0.032607848
2017-02-25/22:16:13.87         0.0069272459
2017-02-25/22:16:13.90          0.065150748
2017-02-25/22:16:13.94          0.049967872
2017-02-25/22:16:13.97          0.044366743
2017-02-25/22:16:14.00          0.074492023
2017-02-25/22:16:14.03          0.047239107
2017-02-25/22:16:14.06          0.035832618
2017-02-25/22:16:14.09          0.042343094
2017-02-25/22:16:14.12          0.053353460
2017-02-25/22:16:14.15          0.053160187
2017-02-25/22:16:14.19          0.030059913
2017-02-25/22:16:14.22          0.018363209
2017-02-25/22:16:14.25          0.033286504
2017-02-25/22:16:14.28          0.013197368
2017-02-25/22:16:14.31         0.0086442377
2017-02-25/22:16:14.34          0.031622203
2017-02-25/22:16:14.37          0.026703892
2017-02-25/22:16:14.40          0.018922056
2017-02-25/22:16:14.44          0.025912656
2017-02-25/22:16:14.47          0.030579743
2017-02-25/22:16:14.50          0.052390599
2017-02-25/22:16:14.53          0.051320968
2017-02-25/22:16:14.56          0.057107290
2017-02-25/22:16:14.59          0.073670142
2017-02-25/22:16:14.62          0.040800731
2017-02-25/22:16:14.65          0.053555974
2017-02-25/22:16:14.69          0.046308519
2017-02-25/22:16:14.72          0.044780976
2017-02-25/22:16:14.75          0.043185199
2017-02-25/22:16:14.78          0.031827926
2017-02-25/22:16:14.81          0.016727351
2017-02-25/22:16:14.84          0.027931410
2017-02-25/22:16:14.87          0.010656119
2017-02-25/22:16:14.90          0.034593335
2017-02-25/22:16:14.94         0.0060940944
2017-02-25/22:16:14.97          0.011758092
2017-02-25/22:16:15.00          0.026557259
2017-02-25/22:16:15.03          0.034685525
2017-02-25/22:16:15.06          0.034752753
2017-02-25/22:16:15.09          0.038026313
2017-02-25/22:16:15.12          0.033901156
2017-02-25/22:16:15.15          0.043820643
2017-02-25/22:16:15.19          0.042414369
2017-02-25/22:16:15.22          0.043498453
2017-02-25/22:16:15.25          0.045389643
2017-02-25/22:16:15.28          0.035456401
2017-02-25/22:16:15.31          0.036307801
2017-02-25/22:16:15.34          0.023319542
2017-02-25/22:16:15.37          0.022864921
2017-02-25/22:16:15.40          0.021749931
2017-02-25/22:16:15.44          0.017130763
2017-02-25/22:16:15.47          0.010580111
2017-02-25/22:16:15.50          0.022000898
2017-02-25/22:16:15.53          0.023821648
2017-02-25/22:16:15.56          0.015717350
2017-02-25/22:16:15.59         0.0096447846
2017-02-25/22:16:15.62          0.016724184
2017-02-25/22:16:15.65          0.028674096
2017-02-25/22:16:15.69          0.027887749
2017-02-25/22:16:15.72          0.033628566
2017-02-25/22:16:15.75          0.033233485
2017-02-25/22:16:15.78          0.040527961
2017-02-25/22:16:15.81          0.026799527
2017-02-25/22:16:15.84          0.037562338
2017-02-25/22:16:15.87          0.038029522
2017-02-25/22:16:15.90          0.061514830
2017-02-25/22:16:15.94          0.035771044
2017-02-25/22:16:15.97          0.034036543
2017-02-25/22:16:16.00          0.026504748
2017-02-25/22:16:16.03          0.039646182
2017-02-25/22:16:16.06          0.026822638
2017-02-25/22:16:16.09          0.025992563
2017-02-25/22:16:16.12          0.023786204
2017-02-25/22:16:16.15          0.034924240
2017-02-25/22:16:16.19       -0.00070273995
2017-02-25/22:16:16.22          0.012683665
2017-02-25/22:16:16.25         0.0090272795
2017-02-25/22:16:16.28         0.0089470702
2017-02-25/22:16:16.31          0.015449195
2017-02-25/22:16:16.34          0.012107325
2017-02-25/22:16:16.37          0.030891845
2017-02-25/22:16:16.40          0.034737035
2017-02-25/22:16:16.44          0.010903235
2017-02-25/22:16:16.47          0.031273321
2017-02-25/22:16:16.50          0.022776053
2017-02-25/22:16:16.53          0.041108023
2017-02-25/22:16:16.56          0.025461850
2017-02-25/22:16:16.59          0.012020645
2017-02-25/22:16:16.62          0.019959147
2017-02-25/22:16:16.65          0.011603196
2017-02-25/22:16:16.69          0.014117769
2017-02-25/22:16:16.72          0.019206518
2017-02-25/22:16:16.75          0.013688706
2017-02-25/22:16:16.78          0.023274327
2017-02-25/22:16:16.81          0.021965979
2017-02-25/22:16:16.84          0.020233220
2017-02-25/22:16:16.87          0.022600982
2017-02-25/22:16:16.90          0.017072582
2017-02-25/22:16:16.94          0.029556519
2017-02-25/22:16:16.97          0.018362316
2017-02-25/22:16:17.00          0.019425272
2017-02-25/22:16:17.03          0.023388305
2017-02-25/22:16:17.06          0.023320349
2017-02-25/22:16:17.09          0.010018338
2017-02-25/22:16:17.12          0.017177071
2017-02-25/22:16:17.15          0.012480104
2017-02-25/22:16:17.19          0.018573215
2017-02-25/22:16:17.22          0.012408229
2017-02-25/22:16:17.25        0.00030748231
2017-02-25/22:16:17.28         0.0086823121
2017-02-25/22:16:17.31         0.0093268235
2017-02-25/22:16:17.34        0.00078132065
2017-02-25/22:16:17.37         0.0023209431
2017-02-25/22:16:17.40          0.017682359
2017-02-25/22:16:17.44          0.014340307
2017-02-25/22:16:17.47          0.023774208
2017-02-25/22:16:17.50          0.012760752
2017-02-25/22:16:17.53          0.023288410
2017-02-25/22:16:17.56          0.015057999
2017-02-25/22:16:17.59          0.018754709
2017-02-25/22:16:17.62          0.021193635
2017-02-25/22:16:17.65          0.022363979
2017-02-25/22:16:17.69          0.021046813
2017-02-25/22:16:17.72          0.021005000
2017-02-25/22:16:17.75         0.0097812849
2017-02-25/22:16:17.78          0.018896197
2017-02-25/22:16:17.81          0.014329342
2017-02-25/22:16:17.84         0.0077584253
2017-02-25/22:16:17.87         0.0034456582
2017-02-25/22:16:17.90         0.0059907213
2017-02-25/22:16:17.94         0.0069168243
2017-02-25/22:16:17.97         0.0016189406
2017-02-25/22:16:18.00         0.0084785673
2017-02-25/22:16:18.03         0.0087301643
2017-02-25/22:16:18.06         0.0078255152
2017-02-25/22:16:18.09          0.011976330
2017-02-25/22:16:18.12          0.023337763
2017-02-25/22:16:18.15          0.021124113
2017-02-25/22:16:18.19          0.019688826
2017-02-25/22:16:18.22          0.021953237
2017-02-25/22:16:18.25          0.016945272
2017-02-25/22:16:18.28          0.010873154
2017-02-25/22:16:18.31         0.0047197102
2017-02-25/22:16:18.34          0.013505061
2017-02-25/22:16:18.37          0.010382379
2017-02-25/22:16:18.40         0.0024186676
2017-02-25/22:16:18.44         0.0021098629
2017-02-25/22:16:18.47         0.0052918144
2017-02-25/22:16:18.50        -0.0034312956
2017-02-25/22:16:18.53         0.0029968813
2017-02-25/22:16:18.56         0.0090842924
2017-02-25/22:16:18.59          0.013293329
2017-02-25/22:16:18.62         0.0063251962
2017-02-25/22:16:18.65          0.011534581
2017-02-25/22:16:18.69          0.015843304
2017-02-25/22:16:18.72          0.014391700
2017-02-25/22:16:18.75         0.0091365006
2017-02-25/22:16:18.78          0.014557202
2017-02-25/22:16:18.81          0.014542648
2017-02-25/22:16:18.84         0.0062608312
2017-02-25/22:16:18.87         0.0083644438
2017-02-25/22:16:18.90          0.011503933
2017-02-25/22:16:18.94         0.0059161244
2017-02-25/22:16:18.97         0.0082362465
2017-02-25/22:16:19.00         0.0060778457
2017-02-25/22:16:19.03         0.0090963174
2017-02-25/22:16:19.06         0.0073133689
2017-02-25/22:16:19.09         0.0023819150
2017-02-25/22:16:19.12         0.0083237816
2017-02-25/22:16:19.15         0.0069192033
2017-02-25/22:16:19.19         0.0015832520
2017-02-25/22:16:19.22         0.0038138471
2017-02-25/22:16:19.25         0.0018631854
2017-02-25/22:16:19.28         0.0070942527
2017-02-25/22:16:19.31         0.0058764639
2017-02-25/22:16:19.34         0.0057278623
2017-02-25/22:16:19.37         0.0075145877
2017-02-25/22:16:19.40         0.0044488491
2017-02-25/22:16:19.44         0.0055617829
2017-02-25/22:16:19.47         0.0056010440
2017-02-25/22:16:19.50         0.0040810893
2017-02-25/22:16:19.53         0.0046214259
2017-02-25/22:16:19.56         0.0012889433
2017-02-25/22:16:19.59         0.0015045203
2017-02-25/22:16:19.62        0.00045891371
2017-02-25/22:16:19.65         0.0016775553
2017-02-25/22:16:19.69         0.0033401152
2017-02-25/22:16:19.72         0.0013098454
2017-02-25/22:16:19.75         0.0021533219
2017-02-25/22:16:19.78         0.0031964687
2017-02-25/22:16:19.81         0.0019983887
2017-02-25/22:16:19.84         0.0031926928
2017-02-25/22:16:19.87         0.0021145760
2017-02-25/22:16:19.90         0.0043173285
2017-02-25/22:16:19.94         0.0020989919
2017-02-25/22:16:19.97         0.0018394773
2017-02-25/22:16:20.00         0.0019561389
2017-02-25/22:16:20.03         0.0017433112
2017-02-25/22:16:20.06         0.0014589631
2017-02-25/22:16:20.09         0.0013741978
2017-02-25/22:16:20.12        0.00089880393
2017-02-25/22:16:20.15        0.00097907452
2017-02-25/22:16:20.19        0.00012420953
2017-02-25/22:16:20.22        0.00040269847
2017-02-25/22:16:20.25        0.00021666042
2017-02-25/22:16:20.28        8.1310832e-05
2017-02-25/22:16:20.31        7.1138011e-05
2017-02-25/22:16:20.34        8.7311124e-05
2017-02-25/22:16:20.37        9.5405332e-06
2017-02-25/22:16:20.40        0.00024310368
2017-02-25/22:16:20.44        0.00053852239
2017-02-25/22:16:20.47        0.00084076553
2017-02-25/22:16:20.50        0.00097052514
2017-02-25/22:16:20.53         0.0013569656
2017-02-25/22:16:20.56         0.0017925181
2017-02-25/22:16:20.59         0.0022278149
2017-02-25/22:16:20.62         0.0015524638
2017-02-25/22:16:20.65         0.0026704575
2017-02-25/22:16:20.69         0.0020117782
2017-02-25/22:16:20.72         0.0017450107
2017-02-25/22:16:20.75         0.0020801365
2017-02-25/22:16:20.78         0.0018431558
2017-02-25/22:16:20.81         0.0013243373
2017-02-25/22:16:20.84        0.00044723185
2017-02-25/22:16:20.87        6.2634806e-05
2017-02-25/22:16:20.90        0.00024336403
2017-02-25/22:16:20.94        0.00057906671
2017-02-25/22:16:20.97         0.0035089982
2017-02-25/22:16:21.00         0.0031189061
2017-02-25/22:16:21.03         0.0054746306
2017-02-25/22:16:21.06         0.0061363754
2017-02-25/22:16:21.09         0.0060557939
2017-02-25/22:16:21.12         0.0077091092
2017-02-25/22:16:21.15         0.0069398614
2017-02-25/22:16:21.19         0.0063461388
2017-02-25/22:16:21.22         0.0065078265
2017-02-25/22:16:21.25         0.0045960659
2017-02-25/22:16:21.28         0.0053967385
2017-02-25/22:16:21.31         0.0033711177
2017-02-25/22:16:21.34         0.0061109606
2017-02-25/22:16:21.37         0.0058853335
2017-02-25/22:16:21.40         0.0015162833
2017-02-25/22:16:21.44         0.0041730205
2017-02-25/22:16:21.47         0.0074700589
2017-02-25/22:16:21.50         0.0059038700
2017-02-25/22:16:21.53         0.0045252530
2017-02-25/22:16:21.56         0.0062818852
2017-02-25/22:16:21.59         0.0060707181
2017-02-25/22:16:21.62         0.0082700155
2017-02-25/22:16:21.65         0.0040208558
2017-02-25/22:16:21.69          0.010642352
2017-02-25/22:16:21.72          0.011666875
2017-02-25/22:16:21.75         0.0063085142
2017-02-25/22:16:21.78         0.0079539365
2017-02-25/22:16:21.81          0.010112186
2017-02-25/22:16:21.84         0.0074167089
2017-02-25/22:16:21.87         0.0080161603
2017-02-25/22:16:21.90         0.0015394019
2017-02-25/22:16:21.94         0.0085745339
2017-02-25/22:16:21.97         0.0051275846
2017-02-25/22:16:22.00        0.00040725808
2017-02-25/22:16:22.03         0.0040696978
2017-02-25/22:16:22.06         0.0012357587
2017-02-25/22:16:22.09        -0.0045997656
2017-02-25/22:16:22.12        0.00073963692
2017-02-25/22:16:22.15         0.0050756979
2017-02-25/22:16:22.19         0.0018435680
2017-02-25/22:16:22.22         0.0024996127
2017-02-25/22:16:22.25         0.0022800521
2017-02-25/22:16:22.28          0.012422978
2017-02-25/22:16:22.31          0.016595971
2017-02-25/22:16:22.34          0.015195448
2017-02-25/22:16:22.37          0.024288017
2017-02-25/22:16:22.40          0.019134648
2017-02-25/22:16:22.44         0.0091692689
2017-02-25/22:16:22.47          0.016049756
2017-02-25/22:16:22.50          0.012494763
2017-02-25/22:16:22.53          0.018008095
2017-02-25/22:16:22.56         0.0019140150
2017-02-25/22:16:22.59         0.0011344707
2017-02-25/22:16:22.62         0.0018561100
2017-02-25/22:16:22.65       -0.00058183874
2017-02-25/22:16:22.69         0.0044660430
2017-02-25/22:16:22.72         0.0081083961
2017-02-25/22:16:22.75         0.0095046872
2017-02-25/22:16:22.78          0.012230730
2017-02-25/22:16:22.81         0.0015980365
2017-02-25/22:16:22.84          0.012340498
2017-02-25/22:16:22.87         0.0089919147
2017-02-25/22:16:22.90          0.012584621
2017-02-25/22:16:22.94          0.013986122
2017-02-25/22:16:22.97         0.0067255884
2017-02-25/22:16:23.00          0.011798274
2017-02-25/22:16:23.03          0.013686379
2017-02-25/22:16:23.06         0.0074531611
2017-02-25/22:16:23.09          0.010588106
2017-02-25/22:16:23.12         0.0024416137
2017-02-25/22:16:23.15         0.0099484011
2017-02-25/22:16:23.19         0.0050077528
2017-02-25/22:16:23.22         0.0026260030
2017-02-25/22:16:23.25         0.0054074246
2017-02-25/22:16:23.28        -0.0032362971
2017-02-25/22:16:23.31        -0.0038691252
2017-02-25/22:16:23.34         0.0022803820
2017-02-25/22:16:23.37         0.0042103690
2017-02-25/22:16:23.40          0.012019964
2017-02-25/22:16:23.44          0.011835717
2017-02-25/22:16:23.47          0.015349433
2017-02-25/22:16:23.50          0.017824982
2017-02-25/22:16:23.53          0.021695671
2017-02-25/22:16:23.56          0.020103074
2017-02-25/22:16:23.59          0.014569454
2017-02-25/22:16:23.62          0.010524654
2017-02-25/22:16:23.65          0.025877611
2017-02-25/22:16:23.69         0.0078127451
2017-02-25/22:16:23.72          0.011288427
2017-02-25/22:16:23.75        0.00031191795
2017-02-25/22:16:23.78        -0.0051250436
2017-02-25/22:16:23.81         -0.010109695
2017-02-25/22:16:23.84        -0.0083045823
2017-02-25/22:16:23.87        -0.0041189255
2017-02-25/22:16:23.90         0.0040515050
2017-02-25/22:16:23.94        -0.0079228666
2017-02-25/22:16:23.97          0.010405844
2017-02-25/22:16:24.00         0.0042313998
2017-02-25/22:16:24.03          0.018182588
2017-02-25/22:16:24.06         0.0074634428
2017-02-25/22:16:24.09          0.013888730
2017-02-25/22:16:24.12          0.027554842
2017-02-25/22:16:24.15          0.023541309
2017-02-25/22:16:24.19          0.019788242
2017-02-25/22:16:24.22          0.027932469
2017-02-25/22:16:24.25         0.0086243814
2017-02-25/22:16:24.28         0.0057708994
2017-02-25/22:16:24.31          0.011160503
2017-02-25/22:16:24.34          0.017374926
2017-02-25/22:16:24.37          0.011347608
2017-02-25/22:16:24.40        -0.0059954525
2017-02-25/22:16:24.44        -0.0031396216
2017-02-25/22:16:24.47        -0.0020748438
2017-02-25/22:16:24.50        -0.0026346140
2017-02-25/22:16:24.53         0.0071567666
2017-02-25/22:16:24.56          0.010483680
2017-02-25/22:16:24.59         0.0074518441
2017-02-25/22:16:24.62          0.010984336
2017-02-25/22:16:24.65          0.012415932
2017-02-25/22:16:24.69          0.022212571
2017-02-25/22:16:24.72          0.020812890
2017-02-25/22:16:24.75          0.019328478
2017-02-25/22:16:24.78         0.0094598380
2017-02-25/22:16:24.81         0.0041098070
2017-02-25/22:16:24.84        -0.0021519138
2017-02-25/22:16:24.87         -0.014275896
2017-02-25/22:16:24.90         -0.017590706
2017-02-25/22:16:24.94         -0.026402112
2017-02-25/22:16:24.97         -0.026381438
2017-02-25/22:16:25.00         -0.024670446
2017-02-25/22:16:25.03         -0.023654609
2017-02-25/22:16:25.06         -0.025846210
2017-02-25/22:16:25.09         -0.019722475
2017-02-25/22:16:25.12         -0.028771785
2017-02-25/22:16:25.15         -0.013725346
2017-02-25/22:16:25.19         -0.016611940
2017-02-25/22:16:25.22        -0.0046086578
2017-02-25/22:16:25.25         -0.024657495
2017-02-25/22:16:25.28         -0.034039686
2017-02-25/22:16:25.31         -0.032369885
2017-02-25/22:16:25.34         -0.034686213
2017-02-25/22:16:25.37         -0.034935040
2017-02-25/22:16:25.40         -0.031579989
2017-02-25/22:16:25.44         -0.049372093
2017-02-25/22:16:25.47         -0.046156971
2017-02-25/22:16:25.50         -0.082085432
2017-02-25/22:16:25.53         -0.055839353
2017-02-25/22:16:25.56         -0.078519696
2017-02-25/22:16:25.59          -0.11182286
2017-02-25/22:16:25.62          -0.13102957
2017-02-25/22:16:25.65          -0.11431661
2017-02-25/22:16:25.69          -0.13937816
2017-02-25/22:16:25.72          -0.11991932
2017-02-25/22:16:25.75          -0.12755382
2017-02-25/22:16:25.78         -0.089225469
2017-02-25/22:16:25.81          -0.10275997
2017-02-25/22:16:25.84         -0.080535131
2017-02-25/22:16:25.87         -0.023119488
2017-02-25/22:16:25.90          0.025279538
2017-02-25/22:16:25.94          0.048235312
2017-02-25/22:16:25.97           0.11756839
2017-02-25/22:16:26.00           0.12800916
2017-02-25/22:16:26.03           0.15146204
2017-02-25/22:16:26.06           0.16672189
2017-02-25/22:16:26.09           0.19039909
2017-02-25/22:16:26.12           0.22336982
2017-02-25/22:16:26.15           0.20529276
2017-02-25/22:16:26.19           0.19170663
2017-02-25/22:16:26.22           0.17472080
2017-02-25/22:16:26.25           0.15544977
2017-02-25/22:16:26.28           0.17437646
2017-02-25/22:16:26.31           0.17533322
2017-02-25/22:16:26.34           0.18600815
2017-02-25/22:16:26.37           0.17213970
2017-02-25/22:16:26.40           0.16625129
2017-02-25/22:16:26.44           0.15974636
2017-02-25/22:16:26.47           0.16716560
2017-02-25/22:16:26.50           0.15026791
2017-02-25/22:16:26.53           0.13898136
2017-02-25/22:16:26.56           0.11573043
2017-02-25/22:16:26.59           0.11592037
2017-02-25/22:16:26.62          0.087320779
2017-02-25/22:16:26.65           0.10192732
2017-02-25/22:16:26.69          0.088211440
2017-02-25/22:16:26.72          0.090494904
2017-02-25/22:16:26.75          0.078832691
2017-02-25/22:16:26.78          0.081585801
2017-02-25/22:16:26.81          0.086323663
2017-02-25/22:16:26.84          0.068046891
2017-02-25/22:16:26.87          0.071023599
2017-02-25/22:16:26.90          0.077747631
2017-02-25/22:16:26.94          0.050848370
2017-02-25/22:16:26.97          0.061301579
2017-02-25/22:16:27.00          0.062236255
2017-02-25/22:16:27.03          0.055304270
2017-02-25/22:16:27.06          0.048756007
2017-02-25/22:16:27.09          0.043100212
2017-02-25/22:16:27.12          0.053478511
2017-02-25/22:16:27.15          0.042356960
2017-02-25/22:16:27.19          0.042886014
2017-02-25/22:16:27.22          0.050256762
2017-02-25/22:16:27.25          0.030798160
2017-02-25/22:16:27.28          0.030154734
2017-02-25/22:16:27.31          0.028241189
2017-02-25/22:16:27.34          0.034493391
2017-02-25/22:16:27.37          0.025897668
2017-02-25/22:16:27.40          0.022807207
2017-02-25/22:16:27.44          0.019500148
2017-02-25/22:16:27.47          0.019555923
2017-02-25/22:16:27.50          0.019439733
2017-02-25/22:16:27.53          0.028394277
2017-02-25/22:16:27.56          0.028847936
2017-02-25/22:16:27.59          0.026175373
2017-02-25/22:16:27.62          0.031353402
2017-02-25/22:16:27.65          0.034312194
2017-02-25/22:16:27.69          0.039500149
2017-02-25/22:16:27.72          0.043531172
2017-02-25/22:16:27.75          0.039341588
2017-02-25/22:16:27.78          0.030128374
2017-02-25/22:16:27.81          0.035137088
2017-02-25/22:16:27.84          0.029869655
2017-02-25/22:16:27.87          0.033348927
2017-02-25/22:16:27.90          0.025648010
2017-02-25/22:16:27.94          0.025254581
2017-02-25/22:16:27.97          0.015529816
2017-02-25/22:16:28.00          0.015935048
2017-02-25/22:16:28.03          0.013721403
2017-02-25/22:16:28.06          0.023496611
2017-02-25/22:16:28.09          0.014372784
2017-02-25/22:16:28.12          0.011697612
2017-02-25/22:16:28.15          0.018768150
2017-02-25/22:16:28.19          0.014835109
2017-02-25/22:16:28.22          0.014374482
2017-02-25/22:16:28.25          0.025264215
2017-02-25/22:16:28.28          0.017462135
2017-02-25/22:16:28.31          0.020502267
2017-02-25/22:16:28.34          0.020751376
2017-02-25/22:16:28.37          0.021957628
2017-02-25/22:16:28.40          0.016175298
2017-02-25/22:16:28.44          0.010327395
2017-02-25/22:16:28.47          0.015506261
2017-02-25/22:16:28.50          0.015215171
2017-02-25/22:16:28.53        0.00062633989
2017-02-25/22:16:28.56         0.0033293053
2017-02-25/22:16:28.59         0.0088018276
2017-02-25/22:16:28.62         0.0073705235
2017-02-25/22:16:28.65         0.0071656080
2017-02-25/22:16:28.69          0.014272488
2017-02-25/22:16:28.72          0.014178276
2017-02-25/22:16:28.75          0.010723735
2017-02-25/22:16:28.78         0.0099696403
2017-02-25/22:16:28.81          0.014458110
2017-02-25/22:16:28.84          0.016697480
2017-02-25/22:16:28.87          0.010303274
2017-02-25/22:16:28.90          0.012149976
2017-02-25/22:16:28.94          0.010552487
2017-02-25/22:16:28.97         0.0093914784
2017-02-25/22:16:29.00         0.0089997360
2017-02-25/22:16:29.03         0.0079762574
2017-02-25/22:16:29.06         0.0059394775
2017-02-25/22:16:29.09         0.0061555067
2017-02-25/22:16:29.12         0.0064629220
2017-02-25/22:16:29.15         0.0035343990
2017-02-25/22:16:29.19         0.0037008651
2017-02-25/22:16:29.22         0.0040172378
2017-02-25/22:16:29.25         0.0054568065
2017-02-25/22:16:29.28         0.0053273892
2017-02-25/22:16:29.31         0.0046090892
2017-02-25/22:16:29.34         0.0073108152
2017-02-25/22:16:29.37         0.0047050465
2017-02-25/22:16:29.40         0.0045923746
2017-02-25/22:16:29.44         0.0068725566
2017-02-25/22:16:29.47         0.0052427237
2017-02-25/22:16:29.50         0.0033318120
2017-02-25/22:16:29.53         0.0032668037
2017-02-25/22:16:29.56         0.0052891117
2017-02-25/22:16:29.59         0.0050974544
2017-02-25/22:16:29.62         0.0027568635
2017-02-25/22:16:29.65         0.0043170910
2017-02-25/22:16:29.69         0.0028821298
2017-02-25/22:16:29.72         0.0017342823
2017-02-25/22:16:29.75         0.0020245639
2017-02-25/22:16:29.78         0.0029380636
2017-02-25/22:16:29.81         0.0017097960
2017-02-25/22:16:29.84        0.00082425130
2017-02-25/22:16:29.87         0.0019731752
2017-02-25/22:16:29.90         0.0029171996
2017-02-25/22:16:29.94         0.0033509431
2017-02-25/22:16:29.97         0.0037487611
2017-02-25/22:16:30.00         0.0032110511
2017-02-25/22:16:30.03         0.0026009563
2017-02-25/22:16:30.06         0.0031677959
2017-02-25/22:16:30.09         0.0022122915
2017-02-25/22:16:30.12         0.0014483710
2017-02-25/22:16:30.15        0.00092885226
2017-02-25/22:16:30.19         0.0013467804
2017-02-25/22:16:30.22        0.00019568856
2017-02-25/22:16:30.25       -0.00024774128
2017-02-25/22:16:30.28        0.00019068654
2017-02-25/22:16:30.31        0.00093556392
2017-02-25/22:16:30.34        9.4503618e-05
2017-02-25/22:16:30.37        0.00030091700
2017-02-25/22:16:30.40        0.00060544900
2017-02-25/22:16:30.44        0.00026424704
2017-02-25/22:16:30.47       -0.00018458906
2017-02-25/22:16:30.50        0.00031147790
2017-02-25/22:16:30.53        0.00040064994
2017-02-25/22:16:30.56        0.00010946606
2017-02-25/22:16:30.59       -8.1142846e-05
2017-02-25/22:16:30.62        0.00020694237
2017-02-25/22:16:30.65        0.00026126902
2017-02-25/22:16:30.69        0.00058570050
2017-02-25/22:16:30.72        0.00034465229
2017-02-25/22:16:30.75        4.0594957e-05
2017-02-25/22:16:30.78        5.7737211e-05
2017-02-25/22:16:30.81        4.3312081e-05
2017-02-25/22:16:30.84        0.00025752413
2017-02-25/22:16:30.87        0.00028438218
2017-02-25/22:16:30.90       -2.1355723e-05
2017-02-25/22:16:30.94        4.5924388e-05
2017-02-25/22:16:30.97       -0.00024490051
2017-02-25/22:16:31.00       -0.00052943575
2017-02-25/22:16:31.03       -0.00033836286
2017-02-25/22:16:31.06        0.00013594079
2017-02-25/22:16:31.09       -0.00018190121
2017-02-25/22:16:31.12       -0.00063561813
2017-02-25/22:16:31.15       -0.00051781291
2017-02-25/22:16:31.19        0.00096403537
2017-02-25/22:16:31.22        0.00081740969
2017-02-25/22:16:31.25        0.00051199405
2017-02-25/22:16:31.28         0.0010535140
2017-02-25/22:16:31.31         0.0012237675
2017-02-25/22:16:31.34       -0.00045392249
2017-02-25/22:16:31.37       -0.00031775001
2017-02-25/22:16:31.40         0.0013110239
2017-02-25/22:16:31.44       -0.00039570300
2017-02-25/22:16:31.47       -0.00093585562
2017-02-25/22:16:31.50        -0.0019068559
2017-02-25/22:16:31.53       -0.00040889004
2017-02-25/22:16:31.56       -0.00072294675
2017-02-25/22:16:31.59       -0.00057282466
2017-02-25/22:16:31.62         0.0010760581
2017-02-25/22:16:31.65         0.0018734418
2017-02-25/22:16:31.69        0.00097617139
2017-02-25/22:16:31.72         0.0031022386
2017-02-25/22:16:31.75         0.0022480165
2017-02-25/22:16:31.78         0.0023756491
2017-02-25/22:16:31.81       -0.00062261270
2017-02-25/22:16:31.84        0.00050835675
2017-02-25/22:16:31.87         0.0012219192
2017-02-25/22:16:31.90        0.00064520315
2017-02-25/22:16:31.94        0.00059474437
2017-02-25/22:16:31.97        0.00069143527
2017-02-25/22:16:32.00         0.0017544113
2017-02-25/22:16:32.03        -0.0010747517
2017-02-25/22:16:32.06        0.00090681943
2017-02-25/22:16:32.09         0.0028501110
2017-02-25/22:16:32.12         0.0013677547
2017-02-25/22:16:32.15       -0.00070449165
2017-02-25/22:16:32.19         0.0020785104
2017-02-25/22:16:32.22         0.0012648420
2017-02-25/22:16:32.25         0.0045075531
2017-02-25/22:16:32.28        0.00092788462
2017-02-25/22:16:32.31         0.0046055049
2017-02-25/22:16:32.34         0.0040789035
2017-02-25/22:16:32.37         0.0014940592
2017-02-25/22:16:32.40         0.0037534243
2017-02-25/22:16:32.44         0.0067424141
2017-02-25/22:16:32.47         0.0018719445
2017-02-25/22:16:32.50         0.0064328789
2017-02-25/22:16:32.53       -0.00039013740
2017-02-25/22:16:32.56        0.00019566538
2017-02-25/22:16:32.59        -0.0016417850
2017-02-25/22:16:32.62        -0.0021091022
2017-02-25/22:16:32.65         0.0014228364
2017-02-25/22:16:32.69       -0.00024286361
2017-02-25/22:16:32.72        -0.0029185246
2017-02-25/22:16:32.75         0.0011604617
2017-02-25/22:16:32.78        -0.0044448548
2017-02-25/22:16:32.81        -0.0010924351
2017-02-25/22:16:32.84         0.0039086381
2017-02-25/22:16:32.87         0.0039574952
2017-02-25/22:16:32.90         0.0036655362
2017-02-25/22:16:32.94         0.0073375445
2017-02-25/22:16:32.97         0.0062316225
2017-02-25/22:16:33.00         0.0033119954
2017-02-25/22:16:33.03         0.0043806781
2017-02-25/22:16:33.06         0.0075983650
2017-02-25/22:16:33.09         0.0047439230
2017-02-25/22:16:33.12        -0.0015976534
2017-02-25/22:16:33.15       -0.00098995084
2017-02-25/22:16:33.19         0.0016664975
2017-02-25/22:16:33.22         -0.011239152
2017-02-25/22:16:33.25        -0.0073638496
2017-02-25/22:16:33.28        -0.0058706879
2017-02-25/22:16:33.31        -0.0014098390
2017-02-25/22:16:33.34        -0.0056021485
2017-02-25/22:16:33.37        -0.0040579129
2017-02-25/22:16:33.40       -0.00067936715
2017-02-25/22:16:33.44        0.00030268031
2017-02-25/22:16:33.47        0.00066399999
2017-02-25/22:16:33.50         0.0094045534
2017-02-25/22:16:33.53         0.0089465214
2017-02-25/22:16:33.56          0.013525723
2017-02-25/22:16:33.59         0.0063629253
2017-02-25/22:16:33.62         0.0087162961
2017-02-25/22:16:33.65         0.0090542209
2017-02-25/22:16:33.69         0.0063624947
2017-02-25/22:16:33.72         0.0069359064
2017-02-25/22:16:33.75         0.0020346564
2017-02-25/22:16:33.78        -0.0041924992
2017-02-25/22:16:33.81        -0.0041541656
2017-02-25/22:16:33.84        -0.0066194276
2017-02-25/22:16:33.87        -0.0099232216
2017-02-25/22:16:33.90        -0.0049306337
2017-02-25/22:16:33.94        -0.0078955955
2017-02-25/22:16:33.97        -0.0021299261
2017-02-25/22:16:34.00        -0.0028879104
2017-02-25/22:16:34.03        -0.0014522576
2017-02-25/22:16:34.06         0.0069097257
2017-02-25/22:16:34.09        0.00061988094
2017-02-25/22:16:34.12        -0.0035452754
2017-02-25/22:16:34.15         0.0026917229
2017-02-25/22:16:34.19         0.0026993110
2017-02-25/22:16:34.22         0.0086788398
2017-02-25/22:16:34.25         0.0051586297
2017-02-25/22:16:34.28        -0.0020048349
2017-02-25/22:16:34.31         0.0059671453
2017-02-25/22:16:34.34         0.0020010217
2017-02-25/22:16:34.37         0.0074594200
2017-02-25/22:16:34.40          0.011184004
2017-02-25/22:16:34.44         0.0035530851
2017-02-25/22:16:34.47        0.00069234048
2017-02-25/22:16:34.50        -0.0093474091
2017-02-25/22:16:34.53         -0.010379048
2017-02-25/22:16:34.56         0.0045211433
2017-02-25/22:16:34.59        -0.0010476950
2017-02-25/22:16:34.62       -0.00042510536
2017-02-25/22:16:34.65        0.00082983567
2017-02-25/22:16:34.69         0.0040552797
2017-02-25/22:16:34.72         0.0013717728
2017-02-25/22:16:34.75         0.0015160028
2017-02-25/22:16:34.78          0.017639504
2017-02-25/22:16:34.81         0.0096352846
2017-02-25/22:16:34.84         0.0073075433
2017-02-25/22:16:34.87       -0.00013046605
2017-02-25/22:16:34.90         0.0068545449
2017-02-25/22:16:34.94         0.0059039301
2017-02-25/22:16:34.97         0.0038693241
2017-02-25/22:16:35.00         0.0043838299
2017-02-25/22:16:35.03       -0.00063217965
2017-02-25/22:16:35.06        -0.0069745674
2017-02-25/22:16:35.09         0.0066930963
2017-02-25/22:16:35.12        -0.0056141250
2017-02-25/22:16:35.15         0.0079869000
2017-02-25/22:16:35.19         0.0023494093
2017-02-25/22:16:35.22         0.0075959265
2017-02-25/22:16:35.25         0.0051698856
2017-02-25/22:16:35.28          0.010001635
2017-02-25/22:16:35.31          0.014034473
2017-02-25/22:16:35.34         0.0039079212
2017-02-25/22:16:35.37         0.0036844686
2017-02-25/22:16:35.40          0.014865580
2017-02-25/22:16:35.44         0.0076882173
2017-02-25/22:16:35.47         0.0098777829
2017-02-25/22:16:35.50         0.0033126282
2017-02-25/22:16:35.53        -0.0020217031
2017-02-25/22:16:35.56         0.0086335725
2017-02-25/22:16:35.59        4.8264873e-05
2017-02-25/22:16:35.62          0.012772177
2017-02-25/22:16:35.65          0.013057599
2017-02-25/22:16:35.69       -0.00074314603
2017-02-25/22:16:35.72        -0.0020679094
2017-02-25/22:16:35.75        0.00038990075
2017-02-25/22:16:35.78       -0.00035582294
2017-02-25/22:16:35.81         0.0075433664
2017-02-25/22:16:35.84        -0.0028940844
2017-02-25/22:16:35.87          0.012307698
2017-02-25/22:16:35.90         0.0025306179
2017-02-25/22:16:35.94        -0.0033008649
2017-02-25/22:16:35.97          0.014502757
2017-02-25/22:16:36.00          0.021116813
2017-02-25/22:16:36.03          0.011596290
2017-02-25/22:16:36.06        -0.0011624948
2017-02-25/22:16:36.09         0.0051269074
2017-02-25/22:16:36.12         0.0033427048
2017-02-25/22:16:36.15        -0.0081553508
2017-02-25/22:16:36.19        -0.0038365868
2017-02-25/22:16:36.22        0.00015341912
2017-02-25/22:16:36.25        -0.0033198129
2017-02-25/22:16:36.28         -0.010071796
2017-02-25/22:16:36.31        -0.0061692225
2017-02-25/22:16:36.34         0.0072483339
2017-02-25/22:16:36.37        -0.0017743786
2017-02-25/22:16:36.40         0.0025548530
2017-02-25/22:16:36.44         0.0034210938
2017-02-25/22:16:36.47         0.0036522118
2017-02-25/22:16:36.50        0.00033879911
2017-02-25/22:16:36.53         0.0021339228
2017-02-25/22:16:36.56       -0.00025208836
2017-02-25/22:16:36.59         0.0043889519
2017-02-25/22:16:36.62         0.0062740625
2017-02-25/22:16:36.65       -0.00038851017
2017-02-25/22:16:36.69        -0.0013556528
2017-02-25/22:16:36.72         0.0032917475
2017-02-25/22:16:36.75        0.00025859395
2017-02-25/22:16:36.78        -0.0014509964
2017-02-25/22:16:36.81        -0.0043436039
2017-02-25/22:16:36.84        -0.0076649858
2017-02-25/22:16:36.87       -0.00075216797
2017-02-25/22:16:36.90         -0.013980656
2017-02-25/22:16:36.94       -2.6122909e-05
2017-02-25/22:16:36.97        -0.0010959681
2017-02-25/22:16:37.00         0.0019020352
2017-02-25/22:16:37.03        -0.0087484358
2017-02-25/22:16:37.06         0.0021719180
2017-02-25/22:16:37.09         0.0014945969
2017-02-25/22:16:37.12       -0.00097556743
2017-02-25/22:16:37.15        -0.0083955225
2017-02-25/22:16:37.19         0.0076913445
2017-02-25/22:16:37.22         0.0043851797
2017-02-25/22:16:37.25        -0.0021759222
2017-02-25/22:16:37.28        -0.0035085284
2017-02-25/22:16:37.31         0.0022484182
2017-02-25/22:16:37.34        0.00036954711
2017-02-25/22:16:37.37         -0.016805317
2017-02-25/22:16:37.40        -0.0029278163
2017-02-25/22:16:37.44        -0.0034227773
2017-02-25/22:16:37.47         -0.010699308
2017-02-25/22:16:37.50         -0.017278358
2017-02-25/22:16:37.53        -0.0030028920
2017-02-25/22:16:37.56        -0.0079685922
2017-02-25/22:16:37.59        0.00010814109
2017-02-25/22:16:37.62        -0.0017113786
2017-02-25/22:16:37.65         0.0097346430
2017-02-25/22:16:37.69         0.0051587586
2017-02-25/22:16:37.72         0.0057685854
2017-02-25/22:16:37.75         0.0069847636
2017-02-25/22:16:37.78          0.022286330
2017-02-25/22:16:37.81         0.0050491690
2017-02-25/22:16:37.84          0.013432555
2017-02-25/22:16:37.87         0.0052839897
2017-02-25/22:16:37.90         0.0071569869
2017-02-25/22:16:37.94         0.0062531724
2017-02-25/22:16:37.97         0.0050060975
2017-02-25/22:16:38.00         0.0058292945
2017-02-25/22:16:38.03         0.0014499256
2017-02-25/22:16:38.06        -0.0089281062
2017-02-25/22:16:38.09         0.0031487569
2017-02-25/22:16:38.12        -0.0010228127
2017-02-25/22:16:38.15         0.0071166237
2017-02-25/22:16:38.19        -0.0039218711
2017-02-25/22:16:38.22          0.011573459
2017-02-25/22:16:38.25         0.0059425871
2017-02-25/22:16:38.28        0.00082083188
2017-02-25/22:16:38.31         0.0097321131
2017-02-25/22:16:38.34          0.010017105
2017-02-25/22:16:38.37          0.010987468
2017-02-25/22:16:38.40        -0.0053479061
2017-02-25/22:16:38.44         0.0015279928
2017-02-25/22:16:38.47         0.0030098685
2017-02-25/22:16:38.50        -0.0070501347
2017-02-25/22:16:38.53         0.0023645668
2017-02-25/22:16:38.56         0.0072583738
2017-02-25/22:16:38.59        0.00084354734
2017-02-25/22:16:38.62        -0.0035109610
2017-02-25/22:16:38.65        -0.0089264842
2017-02-25/22:16:38.69         0.0013719643
2017-02-25/22:16:38.72        0.00056075531
2017-02-25/22:16:38.75        -0.0025823110
2017-02-25/22:16:38.78        -0.0039268588
2017-02-25/22:16:38.81         0.0032928906
2017-02-25/22:16:38.84       -0.00081687053
2017-02-25/22:16:38.87        -0.0014524623
2017-02-25/22:16:38.90        -0.0011243399
2017-02-25/22:16:38.94         0.0032944696
2017-02-25/22:16:38.97          0.014161620
2017-02-25/22:16:39.00         0.0059243027
2017-02-25/22:16:39.03         0.0059725011
2017-02-25/22:16:39.06          0.010557968
2017-02-25/22:16:39.09         0.0024825940
2017-02-25/22:16:39.12        -0.0020395994
2017-02-25/22:16:39.15         0.0022272140
2017-02-25/22:16:39.19         0.0040923662
2017-02-25/22:16:39.22         0.0015416512
2017-02-25/22:16:39.25        -0.0070638391
2017-02-25/22:16:39.28        -0.0033213995
2017-02-25/22:16:39.31        -0.0027358138
2017-02-25/22:16:39.34       -0.00011373480
2017-02-25/22:16:39.37        -0.0014487495
2017-02-25/22:16:39.40         0.0013161852
2017-02-25/22:16:39.44         0.0030384207
2017-02-25/22:16:39.47         0.0086967886
2017-02-25/22:16:39.50         0.0031456379
2017-02-25/22:16:39.53         0.0054553148
2017-02-25/22:16:39.56         0.0060579632
2017-02-25/22:16:39.59         0.0071494406
2017-02-25/22:16:39.62         0.0032344812
2017-02-25/22:16:39.65         0.0040445243
2017-02-25/22:16:39.69         0.0065729300
2017-02-25/22:16:39.72         0.0031983125
2017-02-25/22:16:39.75        -0.0086092111
2017-02-25/22:16:39.78        -0.0058132273
2017-02-25/22:16:39.81        -0.0033076751
2017-02-25/22:16:39.84        -0.0044215289
2017-02-25/22:16:39.87         0.0030646983
2017-02-25/22:16:39.90       -0.00027533240
2017-02-25/22:16:39.94         0.0023723128
2017-02-25/22:16:39.97        0.00024829053
2017-02-25/22:16:40.00        -0.0022125085
2017-02-25/22:16:40.03         0.0054877826
2017-02-25/22:16:40.06         0.0022945091
2017-02-25/22:16:40.09        0.00056197696
2017-02-25/22:16:40.12         0.0020019149
2017-02-25/22:16:40.15        -0.0010993236
2017-02-25/22:16:40.19         0.0037899291
2017-02-25/22:16:40.22        -0.0018694233
2017-02-25/22:16:40.25        -0.0016951959
2017-02-25/22:16:40.28        0.00046609563
2017-02-25/22:16:40.31        -0.0014889619
2017-02-25/22:16:40.34         0.0039884828
2017-02-25/22:16:40.37        0.00094868517
2017-02-25/22:16:40.40         0.0014142628
2017-02-25/22:16:40.44        -0.0048434728
2017-02-25/22:16:40.47        -0.0043774466
2017-02-25/22:16:40.50        0.00057840668
2017-02-25/22:16:40.53       -0.00075273033
2017-02-25/22:16:40.56         0.0028755374
2017-02-25/22:16:40.59       -0.00054290471
2017-02-25/22:16:40.62       -0.00080862942
2017-02-25/22:16:40.65        0.00061571216
2017-02-25/22:16:40.69        -0.0033761923
2017-02-25/22:16:40.72         0.0018660194
2017-02-25/22:16:40.75        -0.0010030923
2017-02-25/22:16:40.78        -0.0030548299
2017-02-25/22:16:40.81        -0.0017321397
2017-02-25/22:16:40.84        -0.0020822896
2017-02-25/22:16:40.87       -0.00066955283
2017-02-25/22:16:40.90       -0.00092536957
2017-02-25/22:16:40.94        -0.0014272945
2017-02-25/22:16:40.97        0.00011304176
2017-02-25/22:16:41.00        -0.0010361884
2017-02-25/22:16:41.03       -0.00025220381
2017-02-25/22:16:41.06       -4.9083681e-05
2017-02-25/22:16:41.09       -7.5754033e-05
2017-02-25/22:16:41.12       -0.00047835327
2017-02-25/22:16:41.15       -0.00075932783
2017-02-25/22:16:41.19        -0.0012529989
2017-02-25/22:16:41.22       -0.00089280824
2017-02-25/22:16:41.25        -0.0015360874
2017-02-25/22:16:41.28        -0.0011775271
2017-02-25/22:16:41.31        -0.0021675031
2017-02-25/22:16:41.34        -0.0020374336
2017-02-25/22:16:41.37        -0.0031961973
2017-02-25/22:16:41.40        -0.0025347099
2017-02-25/22:16:41.44        -0.0034524012
2017-02-25/22:16:41.47        -0.0037307819
2017-02-25/22:16:41.50        -0.0073952169
2017-02-25/22:16:41.53        -0.0082650701
2017-02-25/22:16:41.56        -0.0042328406
2017-02-25/22:16:41.59        -0.0063426861
2017-02-25/22:16:41.62        -0.0093322899
2017-02-25/22:16:41.65         -0.013320887
2017-02-25/22:16:41.69         -0.011411062
2017-02-25/22:16:41.72         -0.010541063
2017-02-25/22:16:41.75        -0.0094230253
2017-02-25/22:16:41.78        -0.0082589677
2017-02-25/22:16:41.81        -0.0075361322
2017-02-25/22:16:41.84         -0.012125027
2017-02-25/22:16:41.87        -0.0085501344
2017-02-25/22:16:41.90         -0.010819091
2017-02-25/22:16:41.94        -0.0059967700
2017-02-25/22:16:41.97        -0.0095035521
2017-02-25/22:16:42.00         -0.014265275
2017-02-25/22:16:42.03         -0.017689871
2017-02-25/22:16:42.06         -0.012584680
2017-02-25/22:16:42.09         -0.015180911
2017-02-25/22:16:42.12         -0.022009358
2017-02-25/22:16:42.15         -0.016700850
2017-02-25/22:16:42.19         -0.019283253
2017-02-25/22:16:42.22         -0.016220869
2017-02-25/22:16:42.25         -0.028554374
2017-02-25/22:16:42.28         -0.027003517
2017-02-25/22:16:42.31         -0.026143317
2017-02-25/22:16:42.34         -0.027426031
2017-02-25/22:16:42.37         -0.035816474
2017-02-25/22:16:42.40         -0.019161310
2017-02-25/22:16:42.44         -0.030993979
2017-02-25/22:16:42.47         -0.031532049
2017-02-25/22:16:42.50         -0.028119530
2017-02-25/22:16:42.53         -0.017560949
2017-02-25/22:16:42.56         -0.012175426
2017-02-25/22:16:42.59         -0.019527701
2017-02-25/22:16:42.62         -0.029055688
2017-02-25/22:16:42.65         -0.016901591
2017-02-25/22:16:42.69         -0.026303013
2017-02-25/22:16:42.72         -0.032944241
2017-02-25/22:16:42.75         -0.022679963
2017-02-25/22:16:42.78         -0.032191147
2017-02-25/22:16:42.81         -0.035792716
2017-02-25/22:16:42.84         -0.034320083
2017-02-25/22:16:42.87         -0.022378724
2017-02-25/22:16:42.90         -0.029275666
2017-02-25/22:16:42.94         -0.046659152
2017-02-25/22:16:42.97         -0.037704811
2017-02-25/22:16:43.00         -0.027884252
2017-02-25/22:16:43.03         -0.033772580
2017-02-25/22:16:43.06         -0.038241064
2017-02-25/22:16:43.09         -0.038932850
2017-02-25/22:16:43.12         -0.056010915
2017-02-25/22:16:43.15         -0.042388293
2017-02-25/22:16:43.19         -0.038410285
2017-02-25/22:16:43.22         -0.032892536
2017-02-25/22:16:43.25         -0.039554410
2017-02-25/22:16:43.28         -0.052525175
2017-02-25/22:16:43.31         -0.053075674
2017-02-25/22:16:43.34         -0.047884815
2017-02-25/22:16:43.37         -0.052574542
2017-02-25/22:16:43.40         -0.034777058
2017-02-25/22:16:43.44         -0.055299988
2017-02-25/22:16:43.47         -0.063756221
2017-02-25/22:16:43.50         -0.051233812
2017-02-25/22:16:43.53         -0.048806827
2017-02-25/22:16:43.56         -0.032006669
2017-02-25/22:16:43.59         -0.038205273
2017-02-25/22:16:43.62         -0.045224583
2017-02-25/22:16:43.65         -0.033943441
2017-02-25/22:16:43.69         -0.048852528
2017-02-25/22:16:43.72         -0.035841957
2017-02-25/22:16:43.75         -0.017194079
2017-02-25/22:16:43.78         -0.032104314
2017-02-25/22:16:43.81         -0.041473997
2017-02-25/22:16:43.84         -0.040829368
2017-02-25/22:16:43.87         -0.019831286
2017-02-25/22:16:43.90         -0.048270129
2017-02-25/22:16:43.94         -0.050502228
2017-02-25/22:16:43.97         -0.023190217
2017-02-25/22:16:44.00         -0.055785914
2017-02-25/22:16:44.03         -0.051735168
2017-02-25/22:16:44.06         -0.037556213
2017-02-25/22:16:44.09         -0.052644792
2017-02-25/22:16:44.12         -0.049636975
2017-02-25/22:16:44.15         -0.068744943
2017-02-25/22:16:44.19         -0.029789492
2017-02-25/22:16:44.22         -0.041428265
2017-02-25/22:16:44.25         -0.049921320
2017-02-25/22:16:44.28         -0.039443667
2017-02-25/22:16:44.31         -0.045908078
2017-02-25/22:16:44.34         -0.062425692
2017-02-25/22:16:44.37         -0.039105118
2017-02-25/22:16:44.40         -0.046022468
2017-02-25/22:16:44.44         -0.041718642
2017-02-25/22:16:44.47         -0.041109984
2017-02-25/22:16:44.50         -0.034290808
2017-02-25/22:16:44.53         -0.053671520
2017-02-25/22:16:44.56         -0.037402618
2017-02-25/22:16:44.59         -0.045514413
2017-02-25/22:16:44.62         -0.039827254
2017-02-25/22:16:44.65         -0.042788226
2017-02-25/22:16:44.69         -0.047096995
2017-02-25/22:16:44.72         -0.043799273
2017-02-25/22:16:44.75         -0.038178095
2017-02-25/22:16:44.78         -0.035108617
2017-02-25/22:16:44.81         -0.037974552
2017-02-25/22:16:44.84         -0.029387675
2017-02-25/22:16:44.87         -0.025411510
2017-02-25/22:16:44.90         -0.016298463
2017-02-25/22:16:44.94         -0.021707134
2017-02-25/22:16:44.97         -0.015159092
2017-02-25/22:16:45.00        -0.0043993705
2017-02-25/22:16:45.03         -0.033433570
2017-02-25/22:16:45.06         -0.038728069
2017-02-25/22:16:45.09         -0.019571172
2017-02-25/22:16:45.12         -0.031810200
2017-02-25/22:16:45.15         -0.021395024
2017-02-25/22:16:45.19         -0.029762965
2017-02-25/22:16:45.22         -0.037109239
2017-02-25/22:16:45.25         -0.012310472
2017-02-25/22:16:45.28         -0.057988629
2017-02-25/22:16:45.31         0.0016809518
2017-02-25/22:16:45.34         -0.014320343
2017-02-25/22:16:45.37         0.0011989748
2017-02-25/22:16:45.40        0.00080939188
2017-02-25/22:16:45.44         -0.016588923
2017-02-25/22:16:45.47         -0.022797226
2017-02-25/22:16:45.50          0.010530917
2017-02-25/22:16:45.53         -0.022094312
2017-02-25/22:16:45.56          0.038980267
2017-02-25/22:16:45.59         -0.015204519
2017-02-25/22:16:45.62          0.022515618
2017-02-25/22:16:45.65         -0.011559228
2017-02-25/22:16:45.69         -0.022149678
2017-02-25/22:16:45.72         -0.019170004
2017-02-25/22:16:45.75        0.00044745700
2017-02-25/22:16:45.78         -0.017871297
2017-02-25/22:16:45.81        -0.0046348722
2017-02-25/22:16:45.84         -0.019841553
2017-02-25/22:16:45.87        0.00088182313
2017-02-25/22:16:45.90         -0.023571930
2017-02-25/22:16:45.93        -0.0014221295
2017-02-25/22:16:45.97        -0.0077723580
2017-02-25/22:16:46.00         0.0014999151
2017-02-25/22:16:46.03        -0.0082276594
2017-02-25/22:16:46.06          0.015774927
2017-02-25/22:16:46.09        -0.0094597458
2017-02-25/22:16:46.12         -0.020806552
2017-02-25/22:16:46.15         -0.038616837
2017-02-25/22:16:46.18         -0.015033863
2017-02-25/22:16:46.22         -0.025238079
2017-02-25/22:16:46.25         0.0059547636
2017-02-25/22:16:46.28         -0.022950114
2017-02-25/22:16:46.31        -0.0058911343
2017-02-25/22:16:46.34         -0.031577090
2017-02-25/22:16:46.37         -0.012716396
2017-02-25/22:16:46.40          0.011184763
2017-02-25/22:16:46.43         0.0080554928
2017-02-25/22:16:46.47        0.00070721015
2017-02-25/22:16:46.50       -0.00012960810
2017-02-25/22:16:46.53        -0.0063832906
2017-02-25/22:16:46.56          0.015700330
2017-02-25/22:16:46.59          0.020134605
2017-02-25/22:16:46.62          0.020242697
2017-02-25/22:16:46.65         0.0084189143
2017-02-25/22:16:46.68         0.0011923513
2017-02-25/22:16:46.72        -0.0085209879
2017-02-25/22:16:46.75        -0.0081251032
2017-02-25/22:16:46.78         -0.018931153
2017-02-25/22:16:46.81         0.0019962702
2017-02-25/22:16:46.84         0.0018004981
2017-02-25/22:16:46.87         -0.032893333
2017-02-25/22:16:46.90         -0.016234779
2017-02-25/22:16:46.93         -0.012941835
2017-02-25/22:16:46.97         -0.032578714
2017-02-25/22:16:47.00         -0.015221293
2017-02-25/22:16:47.03         -0.010771212
2017-02-25/22:16:47.06          0.013287018
2017-02-25/22:16:47.09         -0.020598783
2017-02-25/22:16:47.12         -0.015511786
2017-02-25/22:16:47.15          0.044535627
2017-02-25/22:16:47.18        -0.0025232419
2017-02-25/22:16:47.22          0.029375516
2017-02-25/22:16:47.25          0.014761194
2017-02-25/22:16:47.28          0.040728663
2017-02-25/22:16:47.31         0.0031427292
2017-02-25/22:16:47.34          0.010766163
2017-02-25/22:16:47.37          0.016000620
2017-02-25/22:16:47.40          0.019059333
2017-02-25/22:16:47.43         -0.033549480
2017-02-25/22:16:47.47          0.017489501
2017-02-25/22:16:47.50        -0.0078575510
2017-02-25/22:16:47.53         0.0014261085
2017-02-25/22:16:47.56        -0.0058978429
2017-02-25/22:16:47.59          0.017510019
2017-02-25/22:16:47.62         -0.020799434
2017-02-25/22:16:47.65        -0.0066268773
2017-02-25/22:16:47.68         -0.029482075
2017-02-25/22:16:47.72       -0.00069772316
2017-02-25/22:16:47.75         -0.020055492
2017-02-25/22:16:47.78         -0.017423758
2017-02-25/22:16:47.81         0.0014749310
2017-02-25/22:16:47.84        -0.0012423869
2017-02-25/22:16:47.87        -0.0056906662
2017-02-25/22:16:47.90          0.023548696
2017-02-25/22:16:47.93        -0.0028221033
2017-02-25/22:16:47.97          0.030963753
2017-02-25/22:16:48.00        -0.0031564158
2017-02-25/22:16:48.03         0.0041478318
2017-02-25/22:16:48.06        -0.0057587469
2017-02-25/22:16:48.09       -0.00042440395
2017-02-25/22:16:48.12         0.0096643293
2017-02-25/22:16:48.15         0.0051481830
2017-02-25/22:16:48.18         -0.013313313
2017-02-25/22:16:48.22         0.0022937646
2017-02-25/22:16:48.25        1.2858987e-05
2017-02-25/22:16:48.28          0.012167644
2017-02-25/22:16:48.31          0.010630976
2017-02-25/22:16:48.34         0.0096852466
2017-02-25/22:16:48.37         0.0076932935
2017-02-25/22:16:48.40       -8.3074353e-05
2017-02-25/22:16:48.43          0.038357129
2017-02-25/22:16:48.47          0.024532456
2017-02-25/22:16:48.50          0.016626102
2017-02-25/22:16:48.53         0.0082081712
2017-02-25/22:16:48.56          0.011916123
2017-02-25/22:16:48.59         -0.021291666
2017-02-25/22:16:48.62         0.0097844024
2017-02-25/22:16:48.65          0.010385413
2017-02-25/22:16:48.68         -0.016855971
2017-02-25/22:16:48.72         -0.036445868
2017-02-25/22:16:48.75        -0.0040914628
2017-02-25/22:16:48.78        -0.0034782870
2017-02-25/22:16:48.81         -0.018098770
2017-02-25/22:16:48.84        -0.0059805798
2017-02-25/22:16:48.87          0.025982325
2017-02-25/22:16:48.90         0.0016940699
2017-02-25/22:16:48.93         0.0027977539
2017-02-25/22:16:48.97        -0.0098080710
2017-02-25/22:16:49.00         -0.028645764
2017-02-25/22:16:49.03        -0.0037596943
2017-02-25/22:16:49.06         -0.011971414
2017-02-25/22:16:49.09        -0.0044861563
2017-02-25/22:16:49.12         0.0054827450
2017-02-25/22:16:49.15        0.00079936509
2017-02-25/22:16:49.18         -0.016433639
2017-02-25/22:16:49.22         -0.023276267
2017-02-25/22:16:49.25        -0.0096604192
2017-02-25/22:16:49.28         0.0077953185
2017-02-25/22:16:49.31         -0.031954419
2017-02-25/22:16:49.34        -0.0039002547
2017-02-25/22:16:49.37         -0.017790601
2017-02-25/22:16:49.40         -0.028160082
2017-02-25/22:16:49.43         -0.028322843
2017-02-25/22:16:49.47         -0.033527499
2017-02-25/22:16:49.50         -0.016035343
2017-02-25/22:16:49.53         -0.010700525
2017-02-25/22:16:49.56         -0.022385199
2017-02-25/22:16:49.59        0.00012917922
2017-02-25/22:16:49.62        -0.0035060371
2017-02-25/22:16:49.65          0.014307580
2017-02-25/22:16:49.68        -0.0077711815
2017-02-25/22:16:49.72        -0.0091720061
2017-02-25/22:16:49.75         0.0037385570
2017-02-25/22:16:49.78         -0.014361673
2017-02-25/22:16:49.81        -0.0018360364
2017-02-25/22:16:49.84         -0.010325828
2017-02-25/22:16:49.87        -0.0011107749
2017-02-25/22:16:49.90        -0.0093904853
2017-02-25/22:16:49.93         -0.045629741
2017-02-25/22:16:49.97         -0.040725205
2017-02-25/22:16:50.00         -0.040228588
2017-02-25/22:16:50.03         0.0097685076
2017-02-25/22:16:50.06         -0.019746252
2017-02-25/22:16:50.09         -0.021494532
2017-02-25/22:16:50.12        -0.0052188277
2017-02-25/22:16:50.15         -0.010148995
2017-02-25/22:16:50.18        -0.0078722850
2017-02-25/22:16:50.22         0.0031484161
2017-02-25/22:16:50.25          0.028430322
2017-02-25/22:16:50.28          0.030888171
2017-02-25/22:16:50.31         -0.021836746
2017-02-25/22:16:50.34         0.0095251854
2017-02-25/22:16:50.37          0.011510274
2017-02-25/22:16:50.40         -0.016612357
2017-02-25/22:16:50.43         -0.024328122
2017-02-25/22:16:50.47         -0.040174358
2017-02-25/22:16:50.50        -0.0050497928
2017-02-25/22:16:50.53        -0.0050920580
2017-02-25/22:16:50.56         0.0074014601
2017-02-25/22:16:50.59         -0.018171279
2017-02-25/22:16:50.62         -0.016767423
2017-02-25/22:16:50.65         -0.028908875
2017-02-25/22:16:50.68         -0.035200275
2017-02-25/22:16:50.72         -0.025144796
2017-02-25/22:16:50.75         -0.037029276
2017-02-25/22:16:50.78         -0.036688168
2017-02-25/22:16:50.81         -0.059591087
2017-02-25/22:16:50.84         -0.054137253
2017-02-25/22:16:50.87        -0.0067841330
2017-02-25/22:16:50.90        -0.0084341709
2017-02-25/22:16:50.93        -0.0093116417
2017-02-25/22:16:50.97          0.011297836
2017-02-25/22:16:51.00        -0.0080613559
2017-02-25/22:16:51.03        -0.0055013305
2017-02-25/22:16:51.06         0.0013666841
2017-02-25/22:16:51.09        -0.0027292112
2017-02-25/22:16:51.12         -0.050180544
2017-02-25/22:16:51.15         -0.051805378
2017-02-25/22:16:51.18         -0.057242538
2017-02-25/22:16:51.22         -0.035450339
2017-02-25/22:16:51.25         -0.014546983
2017-02-25/22:16:51.28         -0.034202809
2017-02-25/22:16:51.31         -0.039348603
2017-02-25/22:16:51.34         -0.020909564
2017-02-25/22:16:51.37         -0.027438640
2017-02-25/22:16:51.40          0.015884704
2017-02-25/22:16:51.43          0.011993165
2017-02-25/22:16:51.47        -0.0026042700
2017-02-25/22:16:51.50         -0.025392040
2017-02-25/22:16:51.53         -0.026402914
2017-02-25/22:16:51.56        -0.0069558610
2017-02-25/22:16:51.59         0.0091067633
2017-02-25/22:16:51.62         -0.038251417
2017-02-25/22:16:51.65          0.022558107
2017-02-25/22:16:51.68         -0.039873130
2017-02-25/22:16:51.72         -0.042969112
2017-02-25/22:16:51.75         -0.048967998
2017-02-25/22:16:51.78        -0.0036150273
2017-02-25/22:16:51.81         -0.043728376
2017-02-25/22:16:51.84         -0.052931739
2017-02-25/22:16:51.87         -0.042909531
2017-02-25/22:16:51.90         -0.028644196
2017-02-25/22:16:51.93         -0.092639722
2017-02-25/22:16:51.97         -0.034853116
2017-02-25/22:16:52.00         -0.051181674
2017-02-25/22:16:52.03         -0.021626227
2017-02-25/22:16:52.06         -0.059991763
2017-02-25/22:16:52.09         -0.012264742
2017-02-25/22:16:52.12         -0.036856078
2017-02-25/22:16:52.15        -0.0057712319
2017-02-25/22:16:52.18         -0.016492848
2017-02-25/22:16:52.22        -0.0091867446
2017-02-25/22:16:52.25         -0.011907166
2017-02-25/22:16:52.28         -0.012498129
2017-02-25/22:16:52.31        -0.0016337791
2017-02-25/22:16:52.34       -0.00093025120
2017-02-25/22:16:52.37         -0.054178650
2017-02-25/22:16:52.40          0.011232024
2017-02-25/22:16:52.43         -0.035922828
2017-02-25/22:16:52.47          0.012368654
2017-02-25/22:16:52.50        -0.0085932093
2017-02-25/22:16:52.53        -0.0055138484
2017-02-25/22:16:52.56          0.037204323
2017-02-25/22:16:52.59        -0.0036619145
2017-02-25/22:16:52.62          0.017630263
2017-02-25/22:16:52.65          0.027488869
2017-02-25/22:16:52.68        -0.0032347802
2017-02-25/22:16:52.72         0.0069645802
2017-02-25/22:16:52.75         -0.011193136
2017-02-25/22:16:52.78         0.0092820419
2017-02-25/22:16:52.81         0.0066010089
2017-02-25/22:16:52.84         -0.012543099
2017-02-25/22:16:52.87        -0.0034189126
2017-02-25/22:16:52.90         -0.026301740
2017-02-25/22:16:52.93        -0.0090307856
2017-02-25/22:16:52.97         -0.010329445
2017-02-25/22:16:53.00        0.00019505807
2017-02-25/22:16:53.03         -0.011323224
2017-02-25/22:16:53.06          0.010644989
2017-02-25/22:16:53.09         0.0033075656
2017-02-25/22:16:53.12         -0.017032196
2017-02-25/22:16:53.15          0.033158506
2017-02-25/22:16:53.18          0.016222198
2017-02-25/22:16:53.22          0.036472818
2017-02-25/22:16:53.25          0.031005622
2017-02-25/22:16:53.28          0.044703261
2017-02-25/22:16:53.31          0.013031551
2017-02-25/22:16:53.34        -0.0041444287
2017-02-25/22:16:53.37         -0.021817794
2017-02-25/22:16:53.40         0.0053028976
2017-02-25/22:16:53.43         -0.045509089
2017-02-25/22:16:53.47        -0.0049420280
2017-02-25/22:16:53.50         -0.028253424
2017-02-25/22:16:53.53         -0.011520995
2017-02-25/22:16:53.56         -0.031678190
2017-02-25/22:16:53.59         -0.010839170
2017-02-25/22:16:53.62        -0.0080734086
2017-02-25/22:16:53.65         0.0050711869
2017-02-25/22:16:53.68         -0.016517240
2017-02-25/22:16:53.72          0.016928573
2017-02-25/22:16:53.75         -0.018536948
2017-02-25/22:16:53.78          0.010895463
2017-02-25/22:16:53.81         -0.017644129
2017-02-25/22:16:53.84          0.014706931
2017-02-25/22:16:53.87          0.024123670
2017-02-25/22:16:53.90          0.022701225
2017-02-25/22:16:53.93        -0.0017081165
2017-02-25/22:16:53.97          0.025668030
2017-02-25/22:16:54.00         -0.017629662
2017-02-25/22:16:54.03          0.019792667
2017-02-25/22:16:54.06        -0.0065576855
2017-02-25/22:16:54.09        -0.0060883241
2017-02-25/22:16:54.12         -0.023617799
2017-02-25/22:16:54.15         -0.017116428
2017-02-25/22:16:54.18         -0.030690951
2017-02-25/22:16:54.22         -0.024103830
2017-02-25/22:16:54.25         -0.011244332
2017-02-25/22:16:54.28         0.0033063669
2017-02-25/22:16:54.31          0.033878191
2017-02-25/22:16:54.34          0.033693031
2017-02-25/22:16:54.37          0.033049527
2017-02-25/22:16:54.40          0.011188353
2017-02-25/22:16:54.43          0.034630415
2017-02-25/22:16:54.47          0.013144554
2017-02-25/22:16:54.50          0.056118802
2017-02-25/22:16:54.53          0.028336533
2017-02-25/22:16:54.56          0.022592669
2017-02-25/22:16:54.59         -0.031485773
2017-02-25/22:16:54.62        -0.0070578460
2017-02-25/22:16:54.65          0.034551069
2017-02-25/22:16:54.68          0.027487694
2017-02-25/22:16:54.72         -0.015362849
2017-02-25/22:16:54.75          0.032115333
2017-02-25/22:16:54.78         0.0093307721
2017-02-25/22:16:54.81         0.0087198446
2017-02-25/22:16:54.84          0.049114393
2017-02-25/22:16:54.87          0.037563650
2017-02-25/22:16:54.90          0.047289947
2017-02-25/22:16:54.93         0.0092477563
2017-02-25/22:16:54.97          0.041514758
2017-02-25/22:16:55.00          0.046366954
2017-02-25/22:16:55.03          0.039162786
2017-02-25/22:16:55.06          0.039291558
2017-02-25/22:16:55.09          0.047970171
2017-02-25/22:16:55.12         0.0056543978
2017-02-25/22:16:55.15          0.042395923
2017-02-25/22:16:55.18          0.010194728
2017-02-25/22:16:55.22          0.024422033
2017-02-25/22:16:55.25         0.0067661268
2017-02-25/22:16:55.28          0.021736067
2017-02-25/22:16:55.31        -0.0078860450
2017-02-25/22:16:55.34         0.0050419566
2017-02-25/22:16:55.37         0.0093282525
2017-02-25/22:16:55.40         0.0067532185
2017-02-25/22:16:55.43          0.015429166
2017-02-25/22:16:55.47         0.0092649654
2017-02-25/22:16:55.50          0.037028899
2017-02-25/22:16:55.53          0.039869623
2017-02-25/22:16:55.56          0.049135082
2017-02-25/22:16:55.59          0.073351817
2017-02-25/22:16:55.62          0.028247247
2017-02-25/22:16:55.65         0.0071524168
2017-02-25/22:16:55.68          0.046388225
2017-02-25/22:16:55.72          0.037690424
2017-02-25/22:16:55.75          0.056177246
2017-02-25/22:16:55.78          0.028750131
2017-02-25/22:16:55.81         -0.023477468
2017-02-25/22:16:55.84         -0.010057797
2017-02-25/22:16:55.87          0.012617202
2017-02-25/22:16:55.90          0.034727741
2017-02-25/22:16:55.93          0.052071931
2017-02-25/22:16:55.97          0.034068833
2017-02-25/22:16:56.00        -0.0036103075
2017-02-25/22:16:56.03          0.016579870
2017-02-25/22:16:56.06          0.011259327
2017-02-25/22:16:56.09          0.076950651
2017-02-25/22:16:56.12          0.054548430
2017-02-25/22:16:56.15          0.041368455
2017-02-25/22:16:56.18          0.043369500
2017-02-25/22:16:56.22          0.048912103
2017-02-25/22:16:56.25          0.043206968
2017-02-25/22:16:56.28          0.083969362
2017-02-25/22:16:56.31          0.023778822
2017-02-25/22:16:56.34          0.019467407
2017-02-25/22:16:56.37          0.025358372
2017-02-25/22:16:56.40         0.0030544096
2017-02-25/22:16:56.43       -0.00069314946
2017-02-25/22:16:56.47          0.012400637
2017-02-25/22:16:56.50        -0.0060605271
2017-02-25/22:16:56.53         0.0058345733
2017-02-25/22:16:56.56         -0.015188582
2017-02-25/22:16:56.59          0.020068092
2017-02-25/22:16:56.62          0.025601012
2017-02-25/22:16:56.65          0.023885392
2017-02-25/22:16:56.68          0.045628199
2017-02-25/22:16:56.72         0.0093294102
2017-02-25/22:16:56.75          0.033972956
2017-02-25/22:16:56.78          0.044094040
2017-02-25/22:16:56.81          0.026387548
2017-02-25/22:16:56.84         0.0030352612
2017-02-25/22:16:56.87        0.00022218789
2017-02-25/22:16:56.90          0.042417697
2017-02-25/22:16:56.93        -0.0052277685
2017-02-25/22:16:56.97         -0.023276090
2017-02-25/22:16:57.00          0.017932995
2017-02-25/22:16:57.03         -0.027029734
2017-02-25/22:16:57.06        -0.0015160010
2017-02-25/22:16:57.09        0.00038748745
2017-02-25/22:16:57.12       -2.6968651e-05
2017-02-25/22:16:57.15          0.031553349
2017-02-25/22:16:57.18         -0.015267641
2017-02-25/22:16:57.22         0.0071321355
2017-02-25/22:16:57.25          0.030303780
2017-02-25/22:16:57.28          0.034226451
2017-02-25/22:16:57.31          0.017689963
2017-02-25/22:16:57.34         0.0059167887
2017-02-25/22:16:57.37          0.034374755
2017-02-25/22:16:57.40          0.060460847
2017-02-25/22:16:57.43          0.032281949
2017-02-25/22:16:57.47          0.049114013
2017-02-25/22:16:57.50          0.049565213
2017-02-25/22:16:57.53          0.028098570
2017-02-25/22:16:57.56          0.025719947
2017-02-25/22:16:57.59          0.052001403
2017-02-25/22:16:57.62          0.016853274
2017-02-25/22:16:57.65        -0.0044075155
2017-02-25/22:16:57.68        -0.0019333711
2017-02-25/22:16:57.72         -0.033583993
2017-02-25/22:16:57.75         -0.023174365
2017-02-25/22:16:57.78         -0.032701913
2017-02-25/22:16:57.81        -0.0071860986
2017-02-25/22:16:57.84          0.028336213
2017-02-25/22:16:57.87          0.050189086
2017-02-25/22:16:57.90          0.045751793
2017-02-25/22:16:57.93          0.020402449
2017-02-25/22:16:57.97          0.040680381
2017-02-25/22:16:58.00          0.044960261
2017-02-25/22:16:58.03          0.036079946
2017-02-25/22:16:58.06          0.066063259
2017-02-25/22:16:58.09          0.047028689
2017-02-25/22:16:58.12        -0.0052722823
2017-02-25/22:16:58.15         -0.047100926
2017-02-25/22:16:58.18         -0.010355768
2017-02-25/22:16:58.22          0.031907706
2017-02-25/22:16:58.25        -0.0089629677
2017-02-25/22:16:58.28          0.015520000
2017-02-25/22:16:58.31          0.026083684
2017-02-25/22:16:58.34         0.0097894216
2017-02-25/22:16:58.37        -0.0098765889
2017-02-25/22:16:58.40          0.013344627
2017-02-25/22:16:58.43          0.038082119
2017-02-25/22:16:58.47          0.022420110
2017-02-25/22:16:58.50          0.019827832
2017-02-25/22:16:58.53          0.031463822
2017-02-25/22:16:58.56          0.038227903
2017-02-25/22:16:58.59          0.024561474
2017-02-25/22:16:58.62         -0.015141890
2017-02-25/22:16:58.65          0.018298168
2017-02-25/22:16:58.68         -0.011534194
2017-02-25/22:16:58.72         -0.027400110
2017-02-25/22:16:58.75        -0.0066634697
2017-02-25/22:16:58.78         -0.022357947
2017-02-25/22:16:58.81         -0.040687293
2017-02-25/22:16:58.84         -0.038506864
2017-02-25/22:16:58.87         -0.024614929
2017-02-25/22:16:58.90          0.012853309
2017-02-25/22:16:58.93         -0.018328140
2017-02-25/22:16:58.97          0.011461787
2017-02-25/22:16:59.00          0.025451172
2017-02-25/22:16:59.03          0.019647297
2017-02-25/22:16:59.06         -0.013411762
2017-02-25/22:16:59.09          0.024348441
2017-02-25/22:16:59.12         0.0053996084
2017-02-25/22:16:59.15        -0.0046492818
2017-02-25/22:16:59.18        -0.0054103025
2017-02-25/22:16:59.22        -0.0092241242
2017-02-25/22:16:59.25        -0.0059775196
2017-02-25/22:16:59.28         -0.028909916
2017-02-25/22:16:59.31         -0.037064413
2017-02-25/22:16:59.34         -0.010046066
2017-02-25/22:16:59.37        -0.0080864311
2017-02-25/22:16:59.40         -0.018486043
2017-02-25/22:16:59.43         -0.024205822
2017-02-25/22:16:59.47         -0.017881729
2017-02-25/22:16:59.50          0.029962919
2017-02-25/22:16:59.53        -0.0059604831
2017-02-25/22:16:59.56         0.0059043302
2017-02-25/22:16:59.59         0.0075363009
2017-02-25/22:16:59.62        -0.0021128215
2017-02-25/22:16:59.65         0.0062577407
2017-02-25/22:16:59.68          0.037763209
2017-02-25/22:16:59.72          0.032565981
2017-02-25/22:16:59.75          0.022707385
2017-02-25/22:16:59.78         0.0015287603
2017-02-25/22:16:59.81        -0.0099163995
2017-02-25/22:16:59.84          0.029893919
2017-02-25/22:16:59.87       -0.00097842972
2017-02-25/22:16:59.90          0.011641366
2017-02-25/22:16:59.93          0.014901216
2017-02-25/22:16:59.97        -0.0095893786
2017-02-25/22:17:00.00        -0.0079377974
2017-02-25/22:17:00.03         -0.022225490
2017-02-25/22:17:00.06         -0.017475783
2017-02-25/22:17:00.09          0.024067741
2017-02-25/22:17:00.12         -0.018904660
2017-02-25/22:17:00.15        -0.0053181079
2017-02-25/22:17:00.18          0.038916523
2017-02-25/22:17:00.22          0.019363669
2017-02-25/22:17:00.25          0.030080110
2017-02-25/22:17:00.28          0.017650725
2017-02-25/22:17:00.31          0.024584615
2017-02-25/22:17:00.34          0.024874502
2017-02-25/22:17:00.37         -0.015471207
2017-02-25/22:17:00.40          0.023602438
2017-02-25/22:17:00.43          0.013353770
2017-02-25/22:17:00.47         -0.036138409
2017-02-25/22:17:00.50         -0.041996671
2017-02-25/22:17:00.53         -0.026651918
2017-02-25/22:17:00.56         -0.035630975
2017-02-25/22:17:00.59         0.0086856946
2017-02-25/22:17:00.62         -0.041198977
2017-02-25/22:17:00.65        -0.0076372260
2017-02-25/22:17:00.68         -0.018110667
2017-02-25/22:17:00.72         -0.017683427
2017-02-25/22:17:00.75          0.021575402
2017-02-25/22:17:00.78          0.026520019
2017-02-25/22:17:00.81          0.027955453
2017-02-25/22:17:00.84          0.041915510
2017-02-25/22:17:00.87         0.0036930820
2017-02-25/22:17:00.90          0.046892631
2017-02-25/22:17:00.93          0.042836070
2017-02-25/22:17:00.97          0.017781550
2017-02-25/22:17:01.00          0.016121634
2017-02-25/22:17:01.03         -0.025095283
2017-02-25/22:17:01.06         -0.036716515
2017-02-25/22:17:01.09         -0.062670214
2017-02-25/22:17:01.12         -0.049153090
2017-02-25/22:17:01.15         -0.059122585
2017-02-25/22:17:01.18         -0.060931652
2017-02-25/22:17:01.22         -0.048862611
2017-02-25/22:17:01.25         -0.038249197
2017-02-25/22:17:01.28        -0.0056917951
2017-02-25/22:17:01.31         0.0084493109
2017-02-25/22:17:01.34         0.0051572973
2017-02-25/22:17:01.37         0.0076141915
2017-02-25/22:17:01.40          0.018182131
2017-02-25/22:17:01.43          0.029670299
2017-02-25/22:17:01.47          0.032964089
2017-02-25/22:17:01.50          0.029221081
2017-02-25/22:17:01.53        -0.0064446083
2017-02-25/22:17:01.56        -0.0096281175
2017-02-25/22:17:01.59         -0.027472564
2017-02-25/22:17:01.62         -0.029482132
2017-02-25/22:17:01.65         -0.014205475
2017-02-25/22:17:01.68         -0.021111111
2017-02-25/22:17:01.72         -0.026181577
2017-02-25/22:17:01.75         -0.037180080
2017-02-25/22:17:01.78         -0.021582183
2017-02-25/22:17:01.81         -0.011351832
2017-02-25/22:17:01.84         -0.013494428
2017-02-25/22:17:01.87        -0.0039745704
2017-02-25/22:17:01.90          0.015792302
2017-02-25/22:17:01.93          0.013693264
2017-02-25/22:17:01.97       -0.00099213933
2017-02-25/22:17:02.00       -0.00023539673
2017-02-25/22:17:02.03          0.021224141
2017-02-25/22:17:02.06         -0.022169635
2017-02-25/22:17:02.09        -0.0032383329
2017-02-25/22:17:02.12        -0.0038773943
2017-02-25/22:17:02.15          0.023375688
2017-02-25/22:17:02.18         -0.011297853
2017-02-25/22:17:02.22        0.00040158039
2017-02-25/22:17:02.25        -0.0078025858
2017-02-25/22:17:02.28         -0.013158848
2017-02-25/22:17:02.31         -0.037920839
2017-02-25/22:17:02.34         -0.010803289
2017-02-25/22:17:02.37        -0.0038127282
2017-02-25/22:17:02.40         -0.013771218
2017-02-25/22:17:02.43         -0.038228710
2017-02-25/22:17:02.47         -0.018165363
2017-02-25/22:17:02.50         -0.023550675
2017-02-25/22:17:02.53         -0.017949733
2017-02-25/22:17:02.56          0.015021444
2017-02-25/22:17:02.59          0.036234063
2017-02-25/22:17:02.62          0.011246423
2017-02-25/22:17:02.65          0.016190985
2017-02-25/22:17:02.68          0.013465753
2017-02-25/22:17:02.72          0.015265068
2017-02-25/22:17:02.75          0.013480131
2017-02-25/22:17:02.78          0.011384689
2017-02-25/22:17:02.81          0.017526706
2017-02-25/22:17:02.84         -0.018452100
2017-02-25/22:17:02.87         -0.040178132
2017-02-25/22:17:02.90        -0.0047876626
2017-02-25/22:17:02.93         -0.014330126
2017-02-25/22:17:02.97         -0.015178591
2017-02-25/22:17:03.00         -0.026001626
2017-02-25/22:17:03.03        -0.0065795524
2017-02-25/22:17:03.06        -0.0039617588
2017-02-25/22:17:03.09        -0.0054013603
2017-02-25/22:17:03.12        -0.0015780494
2017-02-25/22:17:03.15          0.017140289
2017-02-25/22:17:03.18         0.0063022919
2017-02-25/22:17:03.22        -0.0083387169
2017-02-25/22:17:03.25         -0.011032043
2017-02-25/22:17:03.28          0.016416505
2017-02-25/22:17:03.31        -0.0027238434
2017-02-25/22:17:03.34         -0.019834839
2017-02-25/22:17:03.37        -0.0086750545
2017-02-25/22:17:03.40         -0.016490824
2017-02-25/22:17:03.43         -0.017151819
2017-02-25/22:17:03.47         -0.045938197
2017-02-25/22:17:03.50         -0.017601066
2017-02-25/22:17:03.53         -0.023072606
2017-02-25/22:17:03.56         -0.049860715
2017-02-25/22:17:03.59         -0.018829871
2017-02-25/22:17:03.62         -0.028971163
2017-02-25/22:17:03.65         -0.020576858
2017-02-25/22:17:03.68        -0.0029530635
2017-02-25/22:17:03.72         -0.036582176
2017-02-25/22:17:03.75         -0.012022890
2017-02-25/22:17:03.78         -0.011370959
2017-02-25/22:17:03.81        -0.0043382885
2017-02-25/22:17:03.84          0.012021348
2017-02-25/22:17:03.87         -0.032356963
2017-02-25/22:17:03.90        -0.0036052321
2017-02-25/22:17:03.93         -0.035391075
2017-02-25/22:17:03.97         -0.047532626
2017-02-25/22:17:04.00        -0.0041086937
2017-02-25/22:17:04.03         -0.026677696
2017-02-25/22:17:04.06         -0.027100393
2017-02-25/22:17:04.09         -0.027946523
2017-02-25/22:17:04.12         -0.039261601
2017-02-25/22:17:04.15         -0.030803261
2017-02-25/22:17:04.18         -0.044223356
2017-02-25/22:17:04.22         -0.016536055
2017-02-25/22:17:04.25        -0.0082831508
2017-02-25/22:17:04.28         -0.031317644
2017-02-25/22:17:04.31         -0.016002294
2017-02-25/22:17:04.34         -0.031177484
2017-02-25/22:17:04.37         -0.024783350
2017-02-25/22:17:04.40         -0.010525706
2017-02-25/22:17:04.43         0.0099388521
2017-02-25/22:17:04.47        -0.0074644219
2017-02-25/22:17:04.50         -0.025585165
2017-02-25/22:17:04.53         -0.022768755
2017-02-25/22:17:04.56         -0.029497258
2017-02-25/22:17:04.59         -0.019150832
2017-02-25/22:17:04.62         -0.019863779
2017-02-25/22:17:04.65         -0.035263151
2017-02-25/22:17:04.68         -0.055592822
2017-02-25/22:17:04.72         -0.039702220
2017-02-25/22:17:04.75        -0.0072014292
2017-02-25/22:17:04.78         -0.017773402
2017-02-25/22:17:04.81         -0.010733680
2017-02-25/22:17:04.84         0.0022344124
2017-02-25/22:17:04.87        -0.0053895525
2017-02-25/22:17:04.90         0.0032777428
2017-02-25/22:17:04.93          0.014372448
2017-02-25/22:17:04.97          0.034899812
2017-02-25/22:17:05.00        -0.0022802309
2017-02-25/22:17:05.03         -0.019034749
2017-02-25/22:17:05.06        -0.0020111801
2017-02-25/22:17:05.09        0.00014229574
2017-02-25/22:17:05.12         -0.018593775
2017-02-25/22:17:05.15         0.0063226257
2017-02-25/22:17:05.18         -0.027933126
2017-02-25/22:17:05.22         -0.013788662
2017-02-25/22:17:05.25         -0.048349040
2017-02-25/22:17:05.28         -0.044789120
2017-02-25/22:17:05.31         -0.030151072
2017-02-25/22:17:05.34         -0.012635865
2017-02-25/22:17:05.37         -0.037126372
2017-02-25/22:17:05.40        -0.0043362645
2017-02-25/22:17:05.43         -0.050080157
2017-02-25/22:17:05.47         -0.016324324
2017-02-25/22:17:05.50         -0.018977321
2017-02-25/22:17:05.53          0.019318264
2017-02-25/22:17:05.56          0.027293977
2017-02-25/22:17:05.59       -0.00034520789
2017-02-25/22:17:05.62         -0.025306777
2017-02-25/22:17:05.65         0.0051797614
2017-02-25/22:17:05.68         -0.018585651
2017-02-25/22:17:05.72        -0.0066189672
2017-02-25/22:17:05.75         -0.029228713
2017-02-25/22:17:05.78         -0.040298643
2017-02-25/22:17:05.81         -0.065543976
2017-02-25/22:17:05.84         -0.052236704
2017-02-25/22:17:05.87         -0.021897217
2017-02-25/22:17:05.90         -0.039275972
2017-02-25/22:17:05.93         -0.038950401
2017-02-25/22:17:05.97         -0.037089123
2017-02-25/22:17:06.00         -0.038384709
2017-02-25/22:17:06.03         -0.034202102
2017-02-25/22:17:06.06        -0.0084738525
2017-02-25/22:17:06.09        -0.0094951244
2017-02-25/22:17:06.12         -0.013056689
2017-02-25/22:17:06.15         -0.018483687
2017-02-25/22:17:06.18         -0.015598213
2017-02-25/22:17:06.22         -0.033569588
2017-02-25/22:17:06.25         -0.031742771
2017-02-25/22:17:06.28        -0.0068808002
2017-02-25/22:17:06.31         -0.013152680
2017-02-25/22:17:06.34         -0.040714883
2017-02-25/22:17:06.37         -0.041376853
2017-02-25/22:17:06.40         -0.035473956
2017-02-25/22:17:06.43         -0.025598934
2017-02-25/22:17:06.47         -0.026115296
2017-02-25/22:17:06.50         -0.026055465
2017-02-25/22:17:06.53        -0.0086509888
2017-02-25/22:17:06.56         -0.038731624
2017-02-25/22:17:06.59         -0.021346180
2017-02-25/22:17:06.62        0.00038187171
2017-02-25/22:17:06.65          0.024742581
2017-02-25/22:17:06.68         0.0023119533
2017-02-25/22:17:06.72         -0.010260304
2017-02-25/22:17:06.75       -0.00070368619
2017-02-25/22:17:06.78         0.0020370303
2017-02-25/22:17:06.81          0.012275155
2017-02-25/22:17:06.84          0.019762027
2017-02-25/22:17:06.87         0.0021960799
2017-02-25/22:17:06.90         0.0017550124
2017-02-25/22:17:06.93         -0.017969824
2017-02-25/22:17:06.97         -0.020148395
2017-02-25/22:17:07.00         -0.039063946
2017-02-25/22:17:07.03         -0.021556102
2017-02-25/22:17:07.06         -0.038677811
2017-02-25/22:17:07.09         -0.053550024
2017-02-25/22:17:07.12         -0.039642335
2017-02-25/22:17:07.15         -0.023112838
2017-02-25/22:17:07.18         -0.040497975
2017-02-25/22:17:07.22         -0.026323989
2017-02-25/22:17:07.25         -0.041070839
2017-02-25/22:17:07.28          0.019454297
2017-02-25/22:17:07.31        -0.0072280210
2017-02-25/22:17:07.34          0.019547530
2017-02-25/22:17:07.37         -0.010250298
2017-02-25/22:17:07.40         -0.014287318
2017-02-25/22:17:07.43         -0.032171775
2017-02-25/22:17:07.47         -0.043806786
2017-02-25/22:17:07.50         -0.047380418
2017-02-25/22:17:07.53         -0.019972509
2017-02-25/22:17:07.56         -0.058450406
2017-02-25/22:17:07.59         -0.045498280
2017-02-25/22:17:07.62         -0.054871250
2017-02-25/22:17:07.65         -0.049414465
2017-02-25/22:17:07.68         -0.037945604
2017-02-25/22:17:07.72         -0.022052217
2017-02-25/22:17:07.75         -0.013141897
2017-02-25/22:17:07.78        -0.0092531938
2017-02-25/22:17:07.81        -0.0036413340
2017-02-25/22:17:07.84         -0.016606255
2017-02-25/22:17:07.87        -0.0047505047
2017-02-25/22:17:07.90         -0.013005239
2017-02-25/22:17:07.93          0.021592861
2017-02-25/22:17:07.97        -0.0038515886
2017-02-25/22:17:08.00         -0.042349123
2017-02-25/22:17:08.03         -0.016209372
2017-02-25/22:17:08.06         -0.024235246
2017-02-25/22:17:08.09         -0.030990576
2017-02-25/22:17:08.12         -0.044172252
2017-02-25/22:17:08.15         -0.055050144
2017-02-25/22:17:08.18         -0.048640778
2017-02-25/22:17:08.22         -0.044453207
2017-02-25/22:17:08.25         -0.046343746
2017-02-25/22:17:08.28         -0.015369598
2017-02-25/22:17:08.31         -0.038655933
2017-02-25/22:17:08.34         -0.039442538
2017-02-25/22:17:08.37         -0.020826176
2017-02-25/22:17:08.40         -0.010527965
2017-02-25/22:17:08.43         -0.020933630
2017-02-25/22:17:08.47         -0.010673768
2017-02-25/22:17:08.50         -0.030600641
2017-02-25/22:17:08.53         -0.027787000
2017-02-25/22:17:08.56         -0.018513530
2017-02-25/22:17:08.59         -0.031736589
2017-02-25/22:17:08.62        -0.0069482016
2017-02-25/22:17:08.65         -0.038427546
2017-02-25/22:17:08.68         -0.043243064
2017-02-25/22:17:08.72         -0.018726260
2017-02-25/22:17:08.75         -0.022069967
2017-02-25/22:17:08.78         -0.026666993
2017-02-25/22:17:08.81         -0.012436642
2017-02-25/22:17:08.84         -0.018078934
2017-02-25/22:17:08.87         0.0075100014
2017-02-25/22:17:08.90         -0.031550401
2017-02-25/22:17:08.93         -0.028749624
2017-02-25/22:17:08.97         -0.015101660
2017-02-25/22:17:09.00         -0.018279858
2017-02-25/22:17:09.03         -0.038361591
2017-02-25/22:17:09.06         -0.018081284
2017-02-25/22:17:09.09         -0.038153118
2017-02-25/22:17:09.12         -0.019889541
2017-02-25/22:17:09.15         -0.042497507
2017-02-25/22:17:09.18         -0.020129856
2017-02-25/22:17:09.22        -0.0039775907
2017-02-25/22:17:09.25         -0.010037850
2017-02-25/22:17:09.28        0.00069778388
2017-02-25/22:17:09.31        -0.0056790363
2017-02-25/22:17:09.34         -0.024951832
2017-02-25/22:17:09.37        -0.0048485496
2017-02-25/22:17:09.40         -0.017185964
2017-02-25/22:17:09.43         -0.014690709
2017-02-25/22:17:09.47         -0.019284310
2017-02-25/22:17:09.50         -0.017243297
2017-02-25/22:17:09.53         -0.022838543
2017-02-25/22:17:09.56         -0.023441514
2017-02-25/22:17:09.59         0.0020309074
2017-02-25/22:17:09.62        -0.0070989032
2017-02-25/22:17:09.65         -0.022574298
2017-02-25/22:17:09.68         -0.024055664
2017-02-25/22:17:09.72         0.0027008999
2017-02-25/22:17:09.75         -0.015202246
2017-02-25/22:17:09.78         -0.020485695
2017-02-25/22:17:09.81         0.0088607232
2017-02-25/22:17:09.84         -0.018713921
2017-02-25/22:17:09.87         -0.038491312
2017-02-25/22:17:09.90         -0.014688428
2017-02-25/22:17:09.93        -0.0026214738
2017-02-25/22:17:09.97        -0.0091703298
2017-02-25/22:17:10.00         -0.023250731
2017-02-25/22:17:10.03        -0.0090678510
2017-02-25/22:17:10.06         -0.023669787
2017-02-25/22:17:10.09         -0.039891337
2017-02-25/22:17:10.12         -0.023104295
2017-02-25/22:17:10.15        -0.0099666973
2017-02-25/22:17:10.18         -0.023460442
2017-02-25/22:17:10.22         -0.028772922
2017-02-25/22:17:10.25        -0.0078496544
2017-02-25/22:17:10.28         -0.016211426
2017-02-25/22:17:10.31         -0.023535528
2017-02-25/22:17:10.34        -0.0033097489
2017-02-25/22:17:10.37         -0.010842959
2017-02-25/22:17:10.40         -0.030207263
2017-02-25/22:17:10.43         -0.023152972
2017-02-25/22:17:10.47         -0.016740899
2017-02-25/22:17:10.50         -0.011789911
2017-02-25/22:17:10.53         -0.027510993
2017-02-25/22:17:10.56         -0.019599004
2017-02-25/22:17:10.59         -0.023742769
2017-02-25/22:17:10.62         -0.033645586
2017-02-25/22:17:10.65         -0.028778728
2017-02-25/22:17:10.68         -0.024797092
2017-02-25/22:17:10.72         -0.029536632
2017-02-25/22:17:10.75         -0.041150200
2017-02-25/22:17:10.78         -0.035374346
2017-02-25/22:17:10.81         -0.016091303
2017-02-25/22:17:10.84         -0.034409035
2017-02-25/22:17:10.87        -0.0082373841
2017-02-25/22:17:10.90         -0.011156937
2017-02-25/22:17:10.93         -0.028076828
2017-02-25/22:17:10.97         -0.013607257
2017-02-25/22:17:11.00        -0.0081464926
2017-02-25/22:17:11.03       -0.00067374201
2017-02-25/22:17:11.06         -0.012096507
2017-02-25/22:17:11.09         -0.036645562
2017-02-25/22:17:11.12        -0.0061458698
2017-02-25/22:17:11.15         -0.030550997
2017-02-25/22:17:11.18         -0.031900000
2017-02-25/22:17:11.22        -0.0011486497
2017-02-25/22:17:11.25         -0.011387372
2017-02-25/22:17:11.28         -0.024963848
2017-02-25/22:17:11.31         -0.024252221
2017-02-25/22:17:11.34         -0.026820404
2017-02-25/22:17:11.37         -0.027660409
2017-02-25/22:17:11.40         -0.013982943
2017-02-25/22:17:11.43        -0.0041259602
2017-02-25/22:17:11.47         -0.019455173
2017-02-25/22:17:11.50         -0.030539632
2017-02-25/22:17:11.53         -0.015907616
2017-02-25/22:17:11.56         -0.022203352
2017-02-25/22:17:11.59         -0.016351641
2017-02-25/22:17:11.62        -0.0064992829
2017-02-25/22:17:11.65        -0.0029085425
2017-02-25/22:17:11.68         -0.028690423
2017-02-25/22:17:11.72         -0.033342466
2017-02-25/22:17:11.75         -0.013313163
2017-02-25/22:17:11.78         -0.016214133
2017-02-25/22:17:11.81         -0.032416493
2017-02-25/22:17:11.84         -0.011368537
2017-02-25/22:17:11.87         -0.012616887
2017-02-25/22:17:11.90         -0.021364439
2017-02-25/22:17:11.93         -0.017849089
2017-02-25/22:17:11.97         -0.022959777
2017-02-25/22:17:12.00        -0.0065686062
2017-02-25/22:17:12.03         -0.015220841
2017-02-25/22:17:12.06         -0.030815880
2017-02-25/22:17:12.09         -0.012027503
2017-02-25/22:17:12.12         -0.021673998
2017-02-25/22:17:12.15         -0.017667993
2017-02-25/22:17:12.18         -0.016474266
2017-02-25/22:17:12.22        -0.0086155032
2017-02-25/22:17:12.25        -0.0080319076
2017-02-25/22:17:12.28         -0.031132743
2017-02-25/22:17:12.31         -0.020724832
2017-02-25/22:17:12.34        -0.0095854871
2017-02-25/22:17:12.37         -0.027772866
2017-02-25/22:17:12.40         -0.019399873
2017-02-25/22:17:12.43         -0.027227154
2017-02-25/22:17:12.47         -0.025360108
2017-02-25/22:17:12.50         -0.029903513
2017-02-25/22:17:12.53         -0.017015046
2017-02-25/22:17:12.56        0.00072075209
2017-02-25/22:17:12.59        -0.0027478472
2017-02-25/22:17:12.62         -0.016560449
2017-02-25/22:17:12.65         0.0010115111
2017-02-25/22:17:12.68         -0.020081975
2017-02-25/22:17:12.72         -0.021796708
2017-02-25/22:17:12.75         -0.025366056
2017-02-25/22:17:12.78         -0.013903958
2017-02-25/22:17:12.81         -0.034958304
2017-02-25/22:17:12.84         -0.041725991
2017-02-25/22:17:12.87         -0.034363637
2017-02-25/22:17:12.90         -0.013533935
2017-02-25/22:17:12.93         -0.026521726
2017-02-25/22:17:12.97        -0.0080922292
2017-02-25/22:17:13.00        0.00038481400
2017-02-25/22:17:13.03         0.0063398989
2017-02-25/22:17:13.06        -0.0094906167
2017-02-25/22:17:13.09        -0.0030975475
2017-02-25/22:17:13.12        0.00050554156
2017-02-25/22:17:13.15        -0.0027171747
2017-02-25/22:17:13.18         -0.010602609
2017-02-25/22:17:13.22        -0.0055191078
2017-02-25/22:17:13.25         -0.017531779
2017-02-25/22:17:13.28         -0.021879421
2017-02-25/22:17:13.31         -0.027380262
2017-02-25/22:17:13.34         -0.016964535
2017-02-25/22:17:13.37         -0.015629129
2017-02-25/22:17:13.40         -0.025017565
2017-02-25/22:17:13.43         -0.033541087
2017-02-25/22:17:13.47         -0.016507229
2017-02-25/22:17:13.50         -0.020792891
2017-02-25/22:17:13.53         -0.017735963
2017-02-25/22:17:13.56         -0.026872347
2017-02-25/22:17:13.59         -0.015158045
2017-02-25/22:17:13.62         -0.019329921
2017-02-25/22:17:13.65         -0.015803042
2017-02-25/22:17:13.68         -0.014726254
2017-02-25/22:17:13.72         -0.013005182
2017-02-25/22:17:13.75         -0.018652496
2017-02-25/22:17:13.78         -0.012254611
2017-02-25/22:17:13.81        -0.0026003577
2017-02-25/22:17:13.84         0.0071022390
2017-02-25/22:17:13.87        -0.0056528312
2017-02-25/22:17:13.90         0.0040848804
2017-02-25/22:17:13.93        0.00037732257
2017-02-25/22:17:13.97        -0.0038443067
2017-02-25/22:17:14.00        -0.0014376046
2017-02-25/22:17:14.03        -0.0088645465
2017-02-25/22:17:14.06        -0.0044753635
2017-02-25/22:17:14.09         -0.014745086
2017-02-25/22:17:14.12         -0.015479412
2017-02-25/22:17:14.15         -0.015695275
2017-02-25/22:17:14.18         -0.020382623
2017-02-25/22:17:14.22        -0.0073380182
2017-02-25/22:17:14.25        0.00062765835
2017-02-25/22:17:14.28        -0.0082294848
2017-02-25/22:17:14.31       -8.8475736e-05
2017-02-25/22:17:14.34        -0.0094317804
2017-02-25/22:17:14.37        -0.0089690605
2017-02-25/22:17:14.40        -0.0076617285
2017-02-25/22:17:14.43         -0.014795628
2017-02-25/22:17:14.47        -0.0015326649
2017-02-25/22:17:14.50         -0.012365193
2017-02-25/22:17:14.53        -0.0076953969
2017-02-25/22:17:14.56        -0.0016393280
2017-02-25/22:17:14.59         -0.013766254
2017-02-25/22:17:14.62        -0.0030341077
2017-02-25/22:17:14.65         0.0018302838
2017-02-25/22:17:14.68         -0.016640684
2017-02-25/22:17:14.72        0.00062492249
2017-02-25/22:17:14.75         -0.028500835
2017-02-25/22:17:14.78         -0.028102902
2017-02-25/22:17:14.81         -0.022467353
2017-02-25/22:17:14.84         -0.020173850
2017-02-25/22:17:14.87         -0.011334896
2017-02-25/22:17:14.90         -0.012963826
2017-02-25/22:17:14.93         -0.023278729
2017-02-25/22:17:14.97        -0.0080903567
2017-02-25/22:17:15.00         -0.016432334
2017-02-25/22:17:15.03        -0.0019018646
2017-02-25/22:17:15.06        -0.0050449207
2017-02-25/22:17:15.09        -0.0032791866
2017-02-25/22:17:15.12         -0.012854214
2017-02-25/22:17:15.15         -0.018039758
2017-02-25/22:17:15.18         -0.020059882
2017-02-25/22:17:15.22        -0.0094953890
2017-02-25/22:17:15.25         -0.021578475
2017-02-25/22:17:15.28        -0.0089485664
2017-02-25/22:17:15.31         -0.021210030
2017-02-25/22:17:15.34         -0.015298599
2017-02-25/22:17:15.37         -0.024918075
2017-02-25/22:17:15.40         -0.013442685
2017-02-25/22:17:15.43         -0.014486566
2017-02-25/22:17:15.47         -0.014900653
2017-02-25/22:17:15.50         -0.014403547
2017-02-25/22:17:15.53         0.0063436648
2017-02-25/22:17:15.56         -0.015973462
2017-02-25/22:17:15.59        -0.0020830359
2017-02-25/22:17:15.62        -0.0017994085
2017-02-25/22:17:15.65         0.0090953691
2017-02-25/22:17:15.68        -0.0035874251
2017-02-25/22:17:15.72       -6.0958824e-05
2017-02-25/22:17:15.75        -0.0019632454
2017-02-25/22:17:15.78        -0.0013135096
2017-02-25/22:17:15.81         -0.014418747
2017-02-25/22:17:15.84         0.0073518311
2017-02-25/22:17:15.87         -0.012476130
2017-02-25/22:17:15.90       -0.00046110566
2017-02-25/22:17:15.93         -0.015121948
2017-02-25/22:17:15.97         -0.018242536
2017-02-25/22:17:16.00         -0.016721007
2017-02-25/22:17:16.03         -0.011311235
2017-02-25/22:17:16.06         -0.020838098
2017-02-25/22:17:16.09         -0.018342187
2017-02-25/22:17:16.12         -0.010678203
2017-02-25/22:17:16.15        -0.0058140137
2017-02-25/22:17:16.18         -0.020989700
2017-02-25/22:17:16.22         -0.012652019
2017-02-25/22:17:16.25       -0.00055871373
2017-02-25/22:17:16.28         0.0064888445
2017-02-25/22:17:16.31         -0.013105970
2017-02-25/22:17:16.34         0.0039735680
2017-02-25/22:17:16.37         0.0028217156
2017-02-25/22:17:16.40         -0.024198318
2017-02-25/22:17:16.43         -0.011561235
2017-02-25/22:17:16.47        -0.0056237350
2017-02-25/22:17:16.50         -0.016497882
2017-02-25/22:17:16.53         -0.012882257
2017-02-25/22:17:16.56         -0.014494452
2017-02-25/22:17:16.59         -0.010806806
2017-02-25/22:17:16.62         -0.019098144
2017-02-25/22:17:16.65         -0.012320645
2017-02-25/22:17:16.68         0.0088128361
2017-02-25/22:17:16.72        -0.0029734198
2017-02-25/22:17:16.75         -0.010917450
2017-02-25/22:17:16.78        -0.0073180010
2017-02-25/22:17:16.81        -0.0026224650
2017-02-25/22:17:16.84        -0.0083276378
2017-02-25/22:17:16.87        -0.0076283507
2017-02-25/22:17:16.90        -0.0062437026
2017-02-25/22:17:16.93        -0.0087813596
2017-02-25/22:17:16.97         -0.026977930
2017-02-25/22:17:17.00         -0.022875764
2017-02-25/22:17:17.03         -0.016292658
2017-02-25/22:17:17.06        -0.0086005204
2017-02-25/22:17:17.09         -0.026965322
2017-02-25/22:17:17.12         -0.029973536
2017-02-25/22:17:17.15         -0.015840304
2017-02-25/22:17:17.18         -0.028136761
2017-02-25/22:17:17.22         -0.023075299
2017-02-25/22:17:17.25        -0.0048060881
2017-02-25/22:17:17.28        -0.0064968042
2017-02-25/22:17:17.31         -0.015382974
2017-02-25/22:17:17.34         -0.010933223
2017-02-25/22:17:17.37         -0.012532730
2017-02-25/22:17:17.40        -0.0020424516
2017-02-25/22:17:17.43        -0.0090489125
2017-02-25/22:17:17.47         0.0013155472
2017-02-25/22:17:17.50        -0.0052077448
2017-02-25/22:17:17.53         -0.012586227
2017-02-25/22:17:17.56         -0.018178042
2017-02-25/22:17:17.59        -0.0061852873
2017-02-25/22:17:17.62         -0.011496607
2017-02-25/22:17:17.65        -0.0078591629
2017-02-25/22:17:17.68         -0.018003171
2017-02-25/22:17:17.72         -0.021326415
2017-02-25/22:17:17.75         -0.018226378
2017-02-25/22:17:17.78         -0.021260902
2017-02-25/22:17:17.81         -0.021180047
2017-02-25/22:17:17.84        -0.0035981401
2017-02-25/22:17:17.87         -0.014375311
2017-02-25/22:17:17.90         -0.014943850
2017-02-25/22:17:17.93        -0.0080741822
2017-02-25/22:17:17.97        -0.0091498769
2017-02-25/22:17:18.00        -0.0039848402
2017-02-25/22:17:18.03        -0.0024999073
2017-02-25/22:17:18.06        -0.0035439710
2017-02-25/22:17:18.09        -0.0080751669
2017-02-25/22:17:18.12         -0.015805237
2017-02-25/22:17:18.15        -0.0032177258
2017-02-25/22:17:18.18        -0.0019890040
2017-02-25/22:17:18.22         -0.011726606
2017-02-25/22:17:18.25         -0.011929865
2017-02-25/22:17:18.28         -0.016242686
2017-02-25/22:17:18.31         -0.014143476
2017-02-25/22:17:18.34         -0.016035157
2017-02-25/22:17:18.37         -0.016516309
2017-02-25/22:17:18.40         -0.010136647
2017-02-25/22:17:18.43         -0.022361537
2017-02-25/22:17:18.47         -0.015942185
2017-02-25/22:17:18.50        -0.0032942476
2017-02-25/22:17:18.53        -0.0027235967
2017-02-25/22:17:18.56         0.0032795396
2017-02-25/22:17:18.59        -0.0050811110
2017-02-25/22:17:18.62         0.0036279067
2017-02-25/22:17:18.65          0.010484707
2017-02-25/22:17:18.68        -0.0037514356
2017-02-25/22:17:18.72          0.010866794
2017-02-25/22:17:18.75         -0.012536493
2017-02-25/22:17:18.78         -0.014177016
2017-02-25/22:17:18.81         -0.014777896
2017-02-25/22:17:18.84         -0.014633199
2017-02-25/22:17:18.87         -0.014988180
2017-02-25/22:17:18.90         -0.014733720
2017-02-25/22:17:18.93         -0.016756335
2017-02-25/22:17:18.97        -0.0094615208
2017-02-25/22:17:19.00         -0.020603428
2017-02-25/22:17:19.03        -0.0065775024
2017-02-25/22:17:19.06        -0.0040994810
2017-02-25/22:17:19.09        -0.0051074754
2017-02-25/22:17:19.12        -0.0090523747
2017-02-25/22:17:19.15        -0.0030263570
2017-02-25/22:17:19.18        -0.0048149345
2017-02-25/22:17:19.22         -0.011416469
2017-02-25/22:17:19.25        -0.0096225601
2017-02-25/22:17:19.28        -0.0077927275
2017-02-25/22:17:19.31        -0.0042246090
2017-02-25/22:17:19.34         -0.011459562
2017-02-25/22:17:19.37        -0.0090438603
2017-02-25/22:17:19.40        -0.0097883157
2017-02-25/22:17:19.43         -0.013639009
2017-02-25/22:17:19.47         -0.014468434
2017-02-25/22:17:19.50         -0.014424413
2017-02-25/22:17:19.53        -0.0094918665
2017-02-25/22:17:19.56         -0.014302667
2017-02-25/22:17:19.59         -0.014162610
2017-02-25/22:17:19.62         -0.010514296
2017-02-25/22:17:19.65        -0.0088212802
2017-02-25/22:17:19.68        -0.0078219281
2017-02-25/22:17:19.72        -0.0086522450
2017-02-25/22:17:19.75        -0.0046384115
2017-02-25/22:17:19.78         0.0030136604
2017-02-25/22:17:19.81        -0.0014722210
2017-02-25/22:17:19.84       -0.00054657043
2017-02-25/22:17:19.87        -0.0042355870
2017-02-25/22:17:19.90        -0.0020640460
2017-02-25/22:17:19.93       -0.00060822221
2017-02-25/22:17:19.97        -0.0066440780
2017-02-25/22:17:20.00        -0.0066721948
2017-02-25/22:17:20.03        -0.0019603570
2017-02-25/22:17:20.06         -0.013873236
2017-02-25/22:17:20.09         -0.016845536
2017-02-25/22:17:20.12         -0.015424360
2017-02-25/22:17:20.15         -0.012800005
2017-02-25/22:17:20.18        -0.0099721253
2017-02-25/22:17:20.22        -0.0061100950
2017-02-25/22:17:20.25        -0.0037456270
2017-02-25/22:17:20.28        -0.0051136227
2017-02-25/22:17:20.31         -0.011199761
2017-02-25/22:17:20.34        0.00029232476
2017-02-25/22:17:20.37       -0.00028899202
2017-02-25/22:17:20.40        8.7205935e-05
2017-02-25/22:17:20.43         0.0019175362
2017-02-25/22:17:20.47        0.00072655903
2017-02-25/22:17:20.50        -0.0034538911
2017-02-25/22:17:20.53        0.00020616408
2017-02-25/22:17:20.56        -0.0031779156
2017-02-25/22:17:20.59        -0.0062540718
2017-02-25/22:17:20.62        -0.0093417161
2017-02-25/22:17:20.65        -0.0069051453
2017-02-25/22:17:20.68        -0.0081498124
2017-02-25/22:17:20.72        -0.0073547327
2017-02-25/22:17:20.75         -0.012762555
2017-02-25/22:17:20.78         -0.010111422
2017-02-25/22:17:20.81        -0.0091041849
2017-02-25/22:17:20.84        -0.0037288093
2017-02-25/22:17:20.87       -0.00022268691
2017-02-25/22:17:20.90        -0.0018881334
2017-02-25/22:17:20.93       -0.00058339692
2017-02-25/22:17:20.97         0.0015115820
2017-02-25/22:17:21.00        0.00012533758
2017-02-25/22:17:21.03         0.0035895602
2017-02-25/22:17:21.06        -0.0010980144
2017-02-25/22:17:21.09        -0.0016824509
2017-02-25/22:17:21.12       -0.00094880763
2017-02-25/22:17:21.15        -0.0072644023
2017-02-25/22:17:21.18        -0.0062235419
2017-02-25/22:17:21.22        -0.0098993541
2017-02-25/22:17:21.25        -0.0080821754
2017-02-25/22:17:21.28         -0.012907859
2017-02-25/22:17:21.31         -0.011292452
2017-02-25/22:17:21.34         -0.010235699
2017-02-25/22:17:21.37        -0.0086681855
2017-02-25/22:17:21.40        -0.0086999889
2017-02-25/22:17:21.43        -0.0083309345
2017-02-25/22:17:21.47        -0.0052299561
2017-02-25/22:17:21.50        -0.0016357371
2017-02-25/22:17:21.53        -0.0020780721
2017-02-25/22:17:21.56        0.00089678860
2017-02-25/22:17:21.59       -0.00055723924
2017-02-25/22:17:21.62        0.00085081258
2017-02-25/22:17:21.65        -0.0017695397
2017-02-25/22:17:21.68        -0.0026664936
2017-02-25/22:17:21.72        -0.0025140363
2017-02-25/22:17:21.75        -0.0075963979
2017-02-25/22:17:21.78        -0.0044110332
2017-02-25/22:17:21.81        -0.0069144248
2017-02-25/22:17:21.84        -0.0078076850
2017-02-25/22:17:21.87        -0.0088877401
2017-02-25/22:17:21.90        -0.0073551505
2017-02-25/22:17:21.93        -0.0070136326
2017-02-25/22:17:21.97        -0.0071295853
2017-02-25/22:17:22.00        -0.0047692530
2017-02-25/22:17:22.03        -0.0021508036
2017-02-25/22:17:22.06        -0.0048356852
2017-02-25/22:17:22.09        -0.0029447004
2017-02-25/22:17:22.12        -0.0057254374
2017-02-25/22:17:22.15        -0.0012388026
2017-02-25/22:17:22.18        -0.0038266407
2017-02-25/22:17:22.22        -0.0046689527
2017-02-25/22:17:22.25        -0.0031998505
2017-02-25/22:17:22.28        -0.0029104848
2017-02-25/22:17:22.31        -0.0030248575
2017-02-25/22:17:22.34        -0.0042752639
2017-02-25/22:17:22.37        -0.0042420311
2017-02-25/22:17:22.40        -0.0019171992
2017-02-25/22:17:22.43        -0.0043054475
2017-02-25/22:17:22.47        -0.0064074418
2017-02-25/22:17:22.50        -0.0041577791
2017-02-25/22:17:22.53        -0.0032591379
2017-02-25/22:17:22.56        -0.0023593753
2017-02-25/22:17:22.59       -0.00063341231
2017-02-25/22:17:22.62       -0.00010841236
2017-02-25/22:17:22.65        -0.0022950172
2017-02-25/22:17:22.68       -0.00012729726
2017-02-25/22:17:22.72        -0.0035244150
2017-02-25/22:17:22.75       -0.00012588116
2017-02-25/22:17:22.78        0.00035201744
2017-02-25/22:17:22.81        -0.0035432038
2017-02-25/22:17:22.84        -0.0025078396
2017-02-25/22:17:22.87        -0.0042020301
2017-02-25/22:17:22.90        -0.0052720039
2017-02-25/22:17:22.93        -0.0028528606
2017-02-25/22:17:22.97        -0.0058515701
2017-02-25/22:17:23.00        -0.0024772408
2017-02-25/22:17:23.03        -0.0043271393
2017-02-25/22:17:23.06        -0.0067682068
2017-02-25/22:17:23.09        -0.0027229457
2017-02-25/22:17:23.12        -0.0037407226
2017-02-25/22:17:23.15        -0.0020414729
2017-02-25/22:17:23.18        -0.0027855938
2017-02-25/22:17:23.22        -0.0023443893
2017-02-25/22:17:23.25        -0.0011592590
2017-02-25/22:17:23.28        -0.0018720037
2017-02-25/22:17:23.31       -0.00095547065
2017-02-25/22:17:23.34        0.00074150666
2017-02-25/22:17:23.37        -0.0015446058
2017-02-25/22:17:23.40        -0.0016197392
2017-02-25/22:17:23.43        -0.0036956711
2017-02-25/22:17:23.47        -0.0017474188
2017-02-25/22:17:23.50        -0.0030749779
2017-02-25/22:17:23.53        -0.0029529620
2017-02-25/22:17:23.56        -0.0031097327
2017-02-25/22:17:23.59        -0.0028968844
2017-02-25/22:17:23.62        -0.0032412918
2017-02-25/22:17:23.65        -0.0026510993
2017-02-25/22:17:23.68        -0.0023551055
2017-02-25/22:17:23.72        -0.0013088661
2017-02-25/22:17:23.75        -0.0011897401
2017-02-25/22:17:23.78       -0.00043466108
2017-02-25/22:17:23.81       -0.00078618903
2017-02-25/22:17:23.84       -0.00049170410
2017-02-25/22:17:23.87       -0.00045204326
2017-02-25/22:17:23.90       -0.00049252908
2017-02-25/22:17:23.93       -8.7245749e-05
2017-02-25/22:17:23.97       -0.00040660596
2017-02-25/22:17:24.00       -0.00068630711
2017-02-25/22:17:24.03       -0.00083334964
2017-02-25/22:17:24.06        -0.0011973040
2017-02-25/22:17:24.09       -0.00095914113
2017-02-25/22:17:24.12       -0.00094685155
2017-02-25/22:17:24.15       -0.00094472739
2017-02-25/22:17:24.18       -0.00064408468
2017-02-25/22:17:24.22       -0.00069736637
2017-02-25/22:17:24.25       -0.00060489783
2017-02-25/22:17:24.28       -0.00048134051
2017-02-25/22:17:24.31       -0.00024230961
2017-02-25/22:17:24.34       -0.00015571942
2017-02-25/22:17:24.37       -9.1389682e-05
2017-02-25/22:17:24.40       -2.2269623e-06
2017-02-25/22:17:24.43       -8.0870773e-05
2017-02-25/22:17:24.47       -0.00019232319
2017-02-25/22:17:24.50       -0.00030235751
2017-02-25/22:17:24.53       -0.00029442212
2017-02-25/22:17:24.56       -0.00030782584
2017-02-25/22:17:24.59       -0.00040400053
2017-02-25/22:17:24.62       -0.00059207832
2017-02-25/22:17:24.65       -0.00046235682
2017-02-25/22:17:24.68       -0.00087733711
2017-02-25/22:17:24.72       -0.00084727968
2017-02-25/22:17:24.75       -0.00036066636
2017-02-25/22:17:24.78       -0.00094930950
2017-02-25/22:17:24.81       -0.00079946645
2017-02-25/22:17:24.84        0.00013979784
2017-02-25/22:17:24.87        -0.0010130966
2017-02-25/22:17:24.90       -0.00093094143
2017-02-25/22:17:24.93       -9.7841458e-05
2017-02-25/22:17:24.97       -8.1352493e-05
2017-02-25/22:17:25.00       -0.00053814984
2017-02-25/22:17:25.03       -0.00091732057
2017-02-25/22:17:25.06       -0.00042715263
2017-02-25/22:17:25.09        -0.0011160293
2017-02-25/22:17:25.12        -0.0028475485
2017-02-25/22:17:25.15        -0.0020755623
2017-02-25/22:17:25.18       -0.00064090315
2017-02-25/22:17:25.22        -0.0036806991
2017-02-25/22:17:25.25        -0.0033064872
2017-02-25/22:17:25.28        -0.0020231348
2017-02-25/22:17:25.31        -0.0019305614
2017-02-25/22:17:25.34        -0.0013561864
2017-02-25/22:17:25.37        -0.0022609511
2017-02-25/22:17:25.40        -0.0015552565
2017-02-25/22:17:25.43        -0.0023222905
2017-02-25/22:17:25.47        -0.0018168166
2017-02-25/22:17:25.50        -0.0023402236
2017-02-25/22:17:25.53       -0.00051160810
2017-02-25/22:17:25.56        -0.0014040722
2017-02-25/22:17:25.59        -0.0037928268
2017-02-25/22:17:25.62        -0.0021212306
2017-02-25/22:17:25.65        0.00078431888
2017-02-25/22:17:25.68        0.00043126214
2017-02-25/22:17:25.72        -0.0016766906
2017-02-25/22:17:25.75        -0.0041049068
2017-02-25/22:17:25.78        -0.0012553262
2017-02-25/22:17:25.81        -0.0051007122
2017-02-25/22:17:25.84        -0.0042628005
2017-02-25/22:17:25.87        -0.0046068599
2017-02-25/22:17:25.90        -0.0057217972
2017-02-25/22:17:25.93        -0.0080739764
2017-02-25/22:17:25.97        -0.0069687118
2017-02-25/22:17:26.00        -0.0020683618
2017-02-25/22:17:26.03        -0.0042817556
2017-02-25/22:17:26.06        -0.0030932910
2017-02-25/22:17:26.09        -0.0011731248
2017-02-25/22:17:26.12        -0.0018333409
2017-02-25/22:17:26.15        9.9062782e-05
2017-02-25/22:17:26.18        -0.0024733776
2017-02-25/22:17:26.22        -0.0019020034
2017-02-25/22:17:26.25        0.00050013670
2017-02-25/22:17:26.28        -0.0049154291
2017-02-25/22:17:26.31        -0.0017600077
2017-02-25/22:17:26.34        -0.0045120905
2017-02-25/22:17:26.37        -0.0059678440
2017-02-25/22:17:26.40        -0.0047633154
2017-02-25/22:17:26.43        -0.0059664392
2017-02-25/22:17:26.47        -0.0053550216
2017-02-25/22:17:26.50        -0.0045760581
2017-02-25/22:17:26.53        -0.0071834368
2017-02-25/22:17:26.56        -0.0059267568
2017-02-25/22:17:26.59        -0.0076778561
2017-02-25/22:17:26.62        -0.0046990941
2017-02-25/22:17:26.65        -0.0034619007
2017-02-25/22:17:26.68        -0.0069134861
2017-02-25/22:17:26.72        -0.0042484406
2017-02-25/22:17:26.75        -0.0033734261
2017-02-25/22:17:26.78        -0.0042451791
2017-02-25/22:17:26.81        -0.0073623735
2017-02-25/22:17:26.84        -0.0034516787
2017-02-25/22:17:26.87        -0.0026173837
2017-02-25/22:17:26.90        -0.0067160386
2017-02-25/22:17:26.93        -0.0028986023
2017-02-25/22:17:26.97        -0.0031102781
2017-02-25/22:17:27.00        -0.0066667046
2017-02-25/22:17:27.03        -0.0044217293
2017-02-25/22:17:27.06        -0.0075034446
2017-02-25/22:17:27.09        -0.0056578762
2017-02-25/22:17:27.12        -0.0073809712
2017-02-25/22:17:27.15        -0.0079575299
2017-02-25/22:17:27.18        -0.0062346823
2017-02-25/22:17:27.22        -0.0093140708
2017-02-25/22:17:27.25        -0.0027204721
2017-02-25/22:17:27.28        -0.0074730045
2017-02-25/22:17:27.31        -0.0079018100
2017-02-25/22:17:27.34        -0.0043571669
2017-02-25/22:17:27.37        -0.0026309901
2017-02-25/22:17:27.40        -0.0074997101
2017-02-25/22:17:27.43        -0.0048451279
2017-02-25/22:17:27.47        -0.0035828305
2017-02-25/22:17:27.50        -0.0099027514
2017-02-25/22:17:27.53         -0.017397378
2017-02-25/22:17:27.56        -0.0065927431
2017-02-25/22:17:27.59        -0.0092486319
2017-02-25/22:17:27.62        -0.0077977814
2017-02-25/22:17:27.65        -0.0067427947
2017-02-25/22:17:27.68        -0.0029315110
2017-02-25/22:17:27.72        -0.0094568381
2017-02-25/22:17:27.75        -0.0073967574
2017-02-25/22:17:27.78        -0.0031871771
2017-02-25/22:17:27.81        -0.0023905315
2017-02-25/22:17:27.84        -0.0062008093
2017-02-25/22:17:27.87        -0.0045326709
2017-02-25/22:17:27.90        -0.0093068032
2017-02-25/22:17:27.93         -0.011598541
2017-02-25/22:17:27.97        -0.0096708425
2017-02-25/22:17:28.00        -0.0038998697
2017-02-25/22:17:28.03         -0.010657906
2017-02-25/22:17:28.06        -0.0082688259
2017-02-25/22:17:28.09        -0.0065702465
2017-02-25/22:17:28.12        -0.0069954587
2017-02-25/22:17:28.15        -0.0050020410
2017-02-25/22:17:28.18        -0.0047531575
2017-02-25/22:17:28.22        -0.0038168756
2017-02-25/22:17:28.25        -0.0069825412
2017-02-25/22:17:28.28        -0.0068949764
2017-02-25/22:17:28.31        -0.0044804034
2017-02-25/22:17:28.34         0.0010519683
2017-02-25/22:17:28.37       -0.00039657056
2017-02-25/22:17:28.40       -0.00020398204
2017-02-25/22:17:28.43        -0.0072242712
2017-02-25/22:17:28.47        -0.0034157248
2017-02-25/22:17:28.50        -0.0051438078
2017-02-25/22:17:28.53        -0.0027847214
2017-02-25/22:17:28.56        -0.0058700887
2017-02-25/22:17:28.59        0.00030727796
2017-02-25/22:17:28.62        -0.0035207151
2017-02-25/22:17:28.65        -0.0064914163
2017-02-25/22:17:28.68         -0.011099617
2017-02-25/22:17:28.72        -0.0026445502
2017-02-25/22:17:28.75        -0.0023777053
2017-02-25/22:17:28.78        -0.0016742775
2017-02-25/22:17:28.81        -0.0031751077
2017-02-25/22:17:28.84        -0.0073543875
2017-02-25/22:17:28.87         -0.010608076
2017-02-25/22:17:28.90         -0.010432321
2017-02-25/22:17:28.93        -0.0044582782
2017-02-25/22:17:28.97        -0.0042157345
2017-02-25/22:17:29.00        -0.0042007932
2017-02-25/22:17:29.03        -0.0044223211
2017-02-25/22:17:29.06        -0.0079301933
2017-02-25/22:17:29.09        -0.0025438937
2017-02-25/22:17:29.12         0.0026663799
2017-02-25/22:17:29.15         0.0064965525
2017-02-25/22:17:29.18       -0.00088321779
2017-02-25/22:17:29.22        -0.0011557373
2017-02-25/22:17:29.25        0.00065841561
2017-02-25/22:17:29.28        -0.0034648500
2017-02-25/22:17:29.31        -0.0038522480
2017-02-25/22:17:29.34         0.0019721108
2017-02-25/22:17:29.37        -0.0014217029
2017-02-25/22:17:29.40        -0.0033915999
2017-02-25/22:17:29.43         -0.012980693
2017-02-25/22:17:29.47        -0.0045998731
2017-02-25/22:17:29.50         -0.015287917
2017-02-25/22:17:29.53        -0.0079745725
2017-02-25/22:17:29.56        -0.0045388775
2017-02-25/22:17:29.59         -0.011544936
2017-02-25/22:17:29.62        -0.0095782462
2017-02-25/22:17:29.65         -0.013277296
2017-02-25/22:17:29.68         -0.010084887
2017-02-25/22:17:29.72        -0.0039613051
2017-02-25/22:17:29.75        -0.0082046977
2017-02-25/22:17:29.78        0.00060489117
2017-02-25/22:17:29.81        -0.0030159633
2017-02-25/22:17:29.84         -0.014159779
2017-02-25/22:17:29.87        -0.0014837368
2017-02-25/22:17:29.90        -0.0085016083
2017-02-25/22:17:29.93        -0.0066121494
2017-02-25/22:17:29.97        -0.0040727851
2017-02-25/22:17:30.00        -0.0090540063
2017-02-25/22:17:30.03        -0.0058764578
2017-02-25/22:17:30.06        -0.0082442833
2017-02-25/22:17:30.09        -0.0086668641
2017-02-25/22:17:30.12        -0.0064978882
2017-02-25/22:17:30.15        -0.0048823497
2017-02-25/22:17:30.18         -0.010752080
2017-02-25/22:17:30.22        -0.0090836855
2017-02-25/22:17:30.25        -0.0093809170
2017-02-25/22:17:30.28         -0.010681300
2017-02-25/22:17:30.31         -0.013858038
2017-02-25/22:17:30.34        -0.0032948676
2017-02-25/22:17:30.37        -0.0089088993
2017-02-25/22:17:30.40        -0.0067649679
2017-02-25/22:17:30.43         -0.010401291
2017-02-25/22:17:30.47       -0.00017192548
2017-02-25/22:17:30.50        -0.0070851446
2017-02-25/22:17:30.53        -0.0056417469
2017-02-25/22:17:30.56        -0.0082785425
2017-02-25/22:17:30.59         -0.011728824
2017-02-25/22:17:30.62         -0.015767078
2017-02-25/22:17:30.65         -0.010800719
2017-02-25/22:17:30.68         -0.012538114
2017-02-25/22:17:30.72         -0.015547891
2017-02-25/22:17:30.75         -0.027888169
2017-02-25/22:17:30.78         -0.011213152
2017-02-25/22:17:30.81         -0.021117187
2017-02-25/22:17:30.84         -0.013434386
2017-02-25/22:17:30.87        -0.0022373801
2017-02-25/22:17:30.90        -0.0085781172
2017-02-25/22:17:30.93         -0.013139266
2017-02-25/22:17:30.97         -0.015950067
2017-02-25/22:17:31.00         -0.012301248
2017-02-25/22:17:31.03         0.0076874215
2017-02-25/22:17:31.06         -0.013123721
2017-02-25/22:17:31.09         -0.010878606
2017-02-25/22:17:31.12         -0.014356296
2017-02-25/22:17:31.15         -0.020327366
2017-02-25/22:17:31.18         -0.027635772
2017-02-25/22:17:31.22         -0.023960309
2017-02-25/22:17:31.25        -0.0074906535
2017-02-25/22:17:31.28         -0.015709357
2017-02-25/22:17:31.31         -0.036852526
2017-02-25/22:17:31.34         -0.015532751
2017-02-25/22:17:31.37         -0.022510542
2017-02-25/22:17:31.40         -0.012651702
2017-02-25/22:17:31.43         -0.030751305
2017-02-25/22:17:31.47        -0.0029808415
2017-02-25/22:17:31.50        -0.0071073807
2017-02-25/22:17:31.53         -0.018270938
2017-02-25/22:17:31.56         -0.013493049
2017-02-25/22:17:31.59        -0.0022602300
2017-02-25/22:17:31.62         -0.018225020
2017-02-25/22:17:31.65        -0.0048465270
2017-02-25/22:17:31.68         -0.012276431
2017-02-25/22:17:31.72         0.0093722765
2017-02-25/22:17:31.75        -0.0088312547
2017-02-25/22:17:31.78        -0.0052154826
2017-02-25/22:17:31.81        0.00091278604
2017-02-25/22:17:31.84        -0.0077156219
2017-02-25/22:17:31.87         -0.015742196
2017-02-25/22:17:31.90        -0.0094070662
2017-02-25/22:17:31.93         -0.014174666
2017-02-25/22:17:31.97        -0.0042102223
2017-02-25/22:17:32.00         -0.021758527
2017-02-25/22:17:32.03         -0.012633538
2017-02-25/22:17:32.06         -0.012358223
2017-02-25/22:17:32.09         -0.012114158
2017-02-25/22:17:32.12         -0.018653009
2017-02-25/22:17:32.15         0.0051332453
2017-02-25/22:17:32.18         0.0062024579
2017-02-25/22:17:32.22         0.0089349097
2017-02-25/22:17:32.25         0.0031515277
2017-02-25/22:17:32.28          0.017531513
2017-02-25/22:17:32.31          0.016338825
2017-02-25/22:17:32.34         0.0054406719
2017-02-25/22:17:32.37          0.010049537
2017-02-25/22:17:32.40          0.018439501
2017-02-25/22:17:32.43        0.00092134108
2017-02-25/22:17:32.47        0.00017651893
2017-02-25/22:17:32.50       -0.00082013581
2017-02-25/22:17:32.53        -0.0043588267
2017-02-25/22:17:32.56         0.0037475835
2017-02-25/22:17:32.59         -0.014168755
2017-02-25/22:17:32.62         0.0028800638
2017-02-25/22:17:32.65        -0.0025685391
2017-02-25/22:17:32.68       -0.00045446525
2017-02-25/22:17:32.72         0.0091089945
2017-02-25/22:17:32.75          0.012313967
2017-02-25/22:17:32.78          0.013145095
2017-02-25/22:17:32.81          0.021477767
2017-02-25/22:17:32.84         0.0098492423
2017-02-25/22:17:32.87          0.034366633
2017-02-25/22:17:32.90          0.027778798
2017-02-25/22:17:32.93          0.024008446
2017-02-25/22:17:32.97          0.028090823
2017-02-25/22:17:33.00          0.019243400
2017-02-25/22:17:33.03          0.017377695
2017-02-25/22:17:33.06          0.036824559
2017-02-25/22:17:33.09          0.021071845
2017-02-25/22:17:33.12          0.041338009
2017-02-25/22:17:33.15          0.021463347
2017-02-25/22:17:33.18          0.016406555
2017-02-25/22:17:33.22          0.024154692
2017-02-25/22:17:33.25          0.029562909
2017-02-25/22:17:33.28          0.038031946
2017-02-25/22:17:33.31          0.037085612
2017-02-25/22:17:33.34          0.037970801
2017-02-25/22:17:33.37          0.039855531
2017-02-25/22:17:33.40          0.029634711
2017-02-25/22:17:33.43          0.034881196
2017-02-25/22:17:33.47          0.058452510
2017-02-25/22:17:33.50          0.058771434
2017-02-25/22:17:33.53          0.049500967
2017-02-25/22:17:33.56          0.041993635
2017-02-25/22:17:33.59          0.042504670
2017-02-25/22:17:33.62          0.020538076
2017-02-25/22:17:33.65          0.036991029
2017-02-25/22:17:33.68          0.046082683
2017-02-25/22:17:33.72          0.058768672
2017-02-25/22:17:33.75          0.020248467
2017-02-25/22:17:33.78          0.016599333
2017-02-25/22:17:33.81          0.024609731
2017-02-25/22:17:33.84          0.046568841
2017-02-25/22:17:33.87          0.032965065
2017-02-25/22:17:33.90          0.061703095
2017-02-25/22:17:33.93          0.040058856
2017-02-25/22:17:33.97          0.035607411
2017-02-25/22:17:34.00          0.037940364
2017-02-25/22:17:34.03          0.068519869
2017-02-25/22:17:34.06          0.067573781
2017-02-25/22:17:34.09          0.069555650
2017-02-25/22:17:34.12          0.045860862
2017-02-25/22:17:34.15          0.050266929
2017-02-25/22:17:34.18          0.027948572
2017-02-25/22:17:34.22          0.051668914
2017-02-25/22:17:34.25          0.038054756
2017-02-25/22:17:34.28          0.022514934
2017-02-25/22:17:34.31          0.022409591
2017-02-25/22:17:34.34          0.022326591
2017-02-25/22:17:34.37          0.019866449
2017-02-25/22:17:34.40          0.045923376
2017-02-25/22:17:34.43          0.047388615
2017-02-25/22:17:34.47          0.047342770
2017-02-25/22:17:34.50          0.046842862
2017-02-25/22:17:34.53          0.045498970
2017-02-25/22:17:34.56          0.048988232
2017-02-25/22:17:34.59          0.043752402
2017-02-25/22:17:34.62          0.049352944
2017-02-25/22:17:34.65          0.052118987
2017-02-25/22:17:34.68          0.036617317
2017-02-25/22:17:34.72          0.048655908
2017-02-25/22:17:34.75          0.031402901
2017-02-25/22:17:34.78         0.0058113710
2017-02-25/22:17:34.81         0.0089962591
2017-02-25/22:17:34.84          0.014780809
2017-02-25/22:17:34.87          0.011488873
2017-02-25/22:17:34.90          0.017661044
2017-02-25/22:17:34.93         0.0012749926
2017-02-25/22:17:34.97         0.0016592364
2017-02-25/22:17:35.00        -0.0062326827
2017-02-25/22:17:35.03          0.018226158
2017-02-25/22:17:35.06          0.033904739
2017-02-25/22:17:35.09          0.039818159
2017-02-25/22:17:35.12          0.025624563
2017-02-25/22:17:35.15          0.023039819
2017-02-25/22:17:35.18         0.0077456468
2017-02-25/22:17:35.22          0.010945101
2017-02-25/22:17:35.25         0.0069297411
2017-02-25/22:17:35.28          0.018523145
2017-02-25/22:17:35.31          0.012351473
2017-02-25/22:17:35.34        -0.0025368358
2017-02-25/22:17:35.37         -0.021488183
2017-02-25/22:17:35.40        -0.0040694449
2017-02-25/22:17:35.43         -0.012320141
2017-02-25/22:17:35.47         -0.011785427
2017-02-25/22:17:35.50         -0.013013193
2017-02-25/22:17:35.53         -0.017068944
2017-02-25/22:17:35.56         -0.016621300
2017-02-25/22:17:35.59         -0.035002941
2017-02-25/22:17:35.62        -0.0097402924
2017-02-25/22:17:35.65         -0.013278324
2017-02-25/22:17:35.68         -0.010076793
2017-02-25/22:17:35.72        0.00046457871
2017-02-25/22:17:35.75        0.00050330836
2017-02-25/22:17:35.78         0.0014542686
2017-02-25/22:17:35.81        -0.0028442766
2017-02-25/22:17:35.84         -0.024535461
2017-02-25/22:17:35.87        -0.0058285681
2017-02-25/22:17:35.90         -0.039298909
2017-02-25/22:17:35.93         -0.014637101
2017-02-25/22:17:35.97         -0.051692896
2017-02-25/22:17:36.00         -0.046792665
2017-02-25/22:17:36.03         -0.049324986
2017-02-25/22:17:36.06         -0.046577719
2017-02-25/22:17:36.09         -0.058564981
2017-02-25/22:17:36.12         -0.031556880
2017-02-25/22:17:36.15         -0.050335496
2017-02-25/22:17:36.18         -0.022855274
2017-02-25/22:17:36.22         -0.050100661
2017-02-25/22:17:36.25         -0.020190865
2017-02-25/22:17:36.28         -0.035715252
2017-02-25/22:17:36.31         -0.047080858
2017-02-25/22:17:36.34         -0.055901715
2017-02-25/22:17:36.37         -0.034065659
2017-02-25/22:17:36.40         -0.051343612
2017-02-25/22:17:36.43         -0.057968384
2017-02-25/22:17:36.47         -0.084555307
2017-02-25/22:17:36.50         -0.068948500
2017-02-25/22:17:36.53         -0.088999972
2017-02-25/22:17:36.56         -0.082195862
2017-02-25/22:17:36.59         -0.073244668
2017-02-25/22:17:36.62         -0.080362176
2017-02-25/22:17:36.65          -0.10018019
2017-02-25/22:17:36.68          -0.10352204
2017-02-25/22:17:36.72         -0.079316578
2017-02-25/22:17:36.75         -0.079032275
2017-02-25/22:17:36.78         -0.084762425
2017-02-25/22:17:36.81         -0.083519938
2017-02-25/22:17:36.84         -0.072993245
2017-02-25/22:17:36.87         -0.096792111
2017-02-25/22:17:36.90         -0.084638953
2017-02-25/22:17:36.93         -0.085915054
2017-02-25/22:17:36.97         -0.092378144
2017-02-25/22:17:37.00          -0.10053007
2017-02-25/22:17:37.03         -0.088921191
2017-02-25/22:17:37.06         -0.090576371
2017-02-25/22:17:37.09          -0.10149432
2017-02-25/22:17:37.12          -0.12467390
2017-02-25/22:17:37.15         -0.093882869
2017-02-25/22:17:37.18          -0.11811380
2017-02-25/22:17:37.22          -0.12112354
2017-02-25/22:17:37.25          -0.12864116
2017-02-25/22:17:37.28          -0.14842876
2017-02-25/22:17:37.31          -0.14244694
2017-02-25/22:17:37.34          -0.13451434
2017-02-25/22:17:37.37          -0.13142211
2017-02-25/22:17:37.40          -0.12201164
2017-02-25/22:17:37.43          -0.14232174
2017-02-25/22:17:37.47          -0.13499486
2017-02-25/22:17:37.50          -0.11784296
2017-02-25/22:17:37.53          -0.12167995
2017-02-25/22:17:37.56          -0.11246258
2017-02-25/22:17:37.59          -0.12469362
2017-02-25/22:17:37.62          -0.14421821
2017-02-25/22:17:37.65          -0.16112214
2017-02-25/22:17:37.68          -0.15686263
2017-02-25/22:17:37.72          -0.18116174
2017-02-25/22:17:37.75          -0.15630490
2017-02-25/22:17:37.78          -0.18752885
2017-02-25/22:17:37.81          -0.20248561
2017-02-25/22:17:37.84          -0.19601308
2017-02-25/22:17:37.87          -0.20667877
2017-02-25/22:17:37.90          -0.20064062
2017-02-25/22:17:37.93          -0.17468065
2017-02-25/22:17:37.97          -0.20204468
2017-02-25/22:17:38.00          -0.15546187
2017-02-25/22:17:38.03          -0.17321456
2017-02-25/22:17:38.06          -0.17136062
2017-02-25/22:17:38.09          -0.14651404
2017-02-25/22:17:38.12          -0.14835107
2017-02-25/22:17:38.15          -0.13933337
2017-02-25/22:17:38.18          -0.15909588
2017-02-25/22:17:38.22          -0.16931748
2017-02-25/22:17:38.25          -0.14069897
2017-02-25/22:17:38.28          -0.16696385
2017-02-25/22:17:38.31          -0.17679398
2017-02-25/22:17:38.34          -0.14523949
2017-02-25/22:17:38.37          -0.15621536
2017-02-25/22:17:38.40          -0.15997772
2017-02-25/22:17:38.43          -0.16130884
2017-02-25/22:17:38.47          -0.15510490
2017-02-25/22:17:38.50          -0.13491472
2017-02-25/22:17:38.53          -0.14900881
2017-02-25/22:17:38.56          -0.11505373
2017-02-25/22:17:38.59          -0.10707532
2017-02-25/22:17:38.62         -0.083644531
2017-02-25/22:17:38.65         -0.063839324
2017-02-25/22:17:38.68         -0.058334405
2017-02-25/22:17:38.72         -0.015751402
2017-02-25/22:17:38.75         0.0044852939
2017-02-25/22:17:38.78          0.044720668
2017-02-25/22:17:38.81          0.046679228
2017-02-25/22:17:38.84          0.035322674
2017-02-25/22:17:38.87          0.034952071
2017-02-25/22:17:38.90          0.038740498
2017-02-25/22:17:38.93          0.052078964
2017-02-25/22:17:38.97          0.065762606
2017-02-25/22:17:39.00          0.034547106
2017-02-25/22:17:39.03          0.058565562
2017-02-25/22:17:39.06          0.040223727
2017-02-25/22:17:39.09          0.059620937
2017-02-25/22:17:39.12          0.053081958
2017-02-25/22:17:39.15          0.098168125
2017-02-25/22:17:39.18          0.068579755
2017-02-25/22:17:39.22          0.089313556
2017-02-25/22:17:39.25          0.067067808
2017-02-25/22:17:39.28          0.090464503
2017-02-25/22:17:39.31          0.089580095
2017-02-25/22:17:39.34          0.072289900
2017-02-25/22:17:39.37          0.067517615
2017-02-25/22:17:39.40          0.086180989
2017-02-25/22:17:39.43          0.070047540
2017-02-25/22:17:39.47          0.070478258
2017-02-25/22:17:39.50          0.055179384
2017-02-25/22:17:39.53          0.070406227
2017-02-25/22:17:39.56          0.065594245
2017-02-25/22:17:39.59          0.060606144
2017-02-25/22:17:39.62          0.048804728
2017-02-25/22:17:39.65          0.046159692
2017-02-25/22:17:39.68          0.037960637
2017-02-25/22:17:39.72          0.022957348
2017-02-25/22:17:39.75          0.044215401
2017-02-25/22:17:39.78          0.041560713
2017-02-25/22:17:39.81          0.047766598
2017-02-25/22:17:39.84          0.042848224
2017-02-25/22:17:39.87         0.0051405849
2017-02-25/22:17:39.90          0.027741313
2017-02-25/22:17:39.93          0.039946103
2017-02-25/22:17:39.97          0.041201831
2017-02-25/22:17:40.00          0.040334181
2017-02-25/22:17:40.03          0.024539025
2017-02-25/22:17:40.06        -0.0014148785
2017-02-25/22:17:40.09         0.0061242424
2017-02-25/22:17:40.12        -0.0062520002
2017-02-25/22:17:40.15          0.026757807
2017-02-25/22:17:40.18          0.018494849
2017-02-25/22:17:40.22          0.011752143
2017-02-25/22:17:40.25          0.014845860
2017-02-25/22:17:40.28          0.010568855
2017-02-25/22:17:40.31         0.0071573103
2017-02-25/22:17:40.34          0.034817931
2017-02-25/22:17:40.37          0.032772488
2017-02-25/22:17:40.40          0.030808614
2017-02-25/22:17:40.43          0.026700593
2017-02-25/22:17:40.47          0.031242435
2017-02-25/22:17:40.50          0.012756908
2017-02-25/22:17:40.53          0.013787224
2017-02-25/22:17:40.56          0.030694765
2017-02-25/22:17:40.59          0.028336720
2017-02-25/22:17:40.62          0.033084743
2017-02-25/22:17:40.65         0.0019780228
2017-02-25/22:17:40.68          0.019229581
2017-02-25/22:17:40.72          0.029213790
2017-02-25/22:17:40.75         -0.011950925
2017-02-25/22:17:40.78          0.017486135
2017-02-25/22:17:40.81        -0.0015252535
2017-02-25/22:17:40.84         -0.010427272
2017-02-25/22:17:40.87          0.022724544
2017-02-25/22:17:40.90        -0.0090179099
2017-02-25/22:17:40.93          0.017135017
2017-02-25/22:17:40.97        -0.0041770563
2017-02-25/22:17:41.00         -0.020041068
2017-02-25/22:17:41.03         0.0058893533
2017-02-25/22:17:41.06         0.0068389002
2017-02-25/22:17:41.09        -0.0058387859
2017-02-25/22:17:41.12         0.0077248901
2017-02-25/22:17:41.15         -0.027986292
2017-02-25/22:17:41.18          0.018450810
2017-02-25/22:17:41.22         0.0033865982
2017-02-25/22:17:41.25          0.014654138
2017-02-25/22:17:41.28         0.0071958906
2017-02-25/22:17:41.31          0.012927944
2017-02-25/22:17:41.34         -0.026503699
2017-02-25/22:17:41.37        -0.0020521858
2017-02-25/22:17:41.40          0.017907850
2017-02-25/22:17:41.43         0.0073332929
2017-02-25/22:17:41.47        -0.0099791812
2017-02-25/22:17:41.50         -0.022519598
2017-02-25/22:17:41.53         -0.023295502
2017-02-25/22:17:41.56         -0.028608796
2017-02-25/22:17:41.59        -0.0045874055
2017-02-25/22:17:41.62         -0.011633536
2017-02-25/22:17:41.65        -0.0020414078
2017-02-25/22:17:41.68         -0.018750130
2017-02-25/22:17:41.72         -0.013398324
2017-02-25/22:17:41.75         -0.049470454
2017-02-25/22:17:41.78       -0.00048752538
2017-02-25/22:17:41.81         -0.026006177
2017-02-25/22:17:41.84         0.0014676434
2017-02-25/22:17:41.87         -0.012518765
2017-02-25/22:17:41.90         0.0026831140
2017-02-25/22:17:41.93         -0.016560431
2017-02-25/22:17:41.97         -0.030207967
2017-02-25/22:17:42.00         -0.039791521
2017-02-25/22:17:42.03         0.0098594720
2017-02-25/22:17:42.06         -0.027737327
2017-02-25/22:17:42.09         -0.026726803
2017-02-25/22:17:42.12         -0.011428061
2017-02-25/22:17:42.15         -0.020815775
2017-02-25/22:17:42.18         -0.010647777
2017-02-25/22:17:42.22          0.016190287
2017-02-25/22:17:42.25        -0.0081715814
2017-02-25/22:17:42.28          0.022333686
2017-02-25/22:17:42.31         -0.055648844
2017-02-25/22:17:42.34         -0.039599802
2017-02-25/22:17:42.37         -0.035162224
2017-02-25/22:17:42.40         -0.043343838
2017-02-25/22:17:42.43         -0.039035501
2017-02-25/22:17:42.47         -0.046554000
2017-02-25/22:17:42.50         -0.062232243
2017-02-25/22:17:42.53         -0.044638803
2017-02-25/22:17:42.56         -0.065344458
2017-02-25/22:17:42.59         -0.017584984
2017-02-25/22:17:42.62        -0.0021119855
2017-02-25/22:17:42.65        -0.0082459806
2017-02-25/22:17:42.68         -0.041122526
2017-02-25/22:17:42.72         -0.040282773
2017-02-25/22:17:42.75         -0.026761628
2017-02-25/22:17:42.78         -0.014376486
2017-02-25/22:17:42.81         -0.030197673
2017-02-25/22:17:42.84        -0.0024277549
2017-02-25/22:17:42.87         -0.027278284
2017-02-25/22:17:42.90         -0.049291520
2017-02-25/22:17:42.93        -0.0075463380
2017-02-25/22:17:42.97         -0.027743052
2017-02-25/22:17:43.00         -0.012875576
2017-02-25/22:17:43.03         -0.032651893
2017-02-25/22:17:43.06         -0.048072742
2017-02-25/22:17:43.09         -0.017365002
2017-02-25/22:17:43.12         -0.034552872
2017-02-25/22:17:43.15         -0.023983476
2017-02-25/22:17:43.18         -0.037623233
2017-02-25/22:17:43.22         -0.066752307
2017-02-25/22:17:43.25         -0.023910357
2017-02-25/22:17:43.28         -0.028341134
2017-02-25/22:17:43.31         -0.023294721
2017-02-25/22:17:43.34         -0.020330502
2017-02-25/22:17:43.37         -0.016390840
2017-02-25/22:17:43.40         -0.032737918
2017-02-25/22:17:43.43         -0.043997187
2017-02-25/22:17:43.47        -0.0061824248
2017-02-25/22:17:43.50          0.015673057
2017-02-25/22:17:43.53          0.014772116
2017-02-25/22:17:43.56         0.0033871114
2017-02-25/22:17:43.59         -0.010271435
2017-02-25/22:17:43.62        -0.0054802795
2017-02-25/22:17:43.65         -0.022817894
2017-02-25/22:17:43.68         -0.012259695
2017-02-25/22:17:43.72          0.051637301
2017-02-25/22:17:43.75         -0.024809837
2017-02-25/22:17:43.78       -0.00043843862
2017-02-25/22:17:43.81         0.0064095259
2017-02-25/22:17:43.84        -0.0090803909
2017-02-25/22:17:43.87          0.011710089
2017-02-25/22:17:43.90         -0.011955825
2017-02-25/22:17:43.93         0.0092579922
2017-02-25/22:17:43.97          0.012129606
2017-02-25/22:17:44.00         -0.017835083
2017-02-25/22:17:44.03          0.032340808
2017-02-25/22:17:44.06        -0.0066168117
2017-02-25/22:17:44.09        -0.0094540286
2017-02-25/22:17:44.12          0.029974332
2017-02-25/22:17:44.15         0.0054011910
2017-02-25/22:17:44.18          0.013932473
2017-02-25/22:17:44.22        -0.0068390683
2017-02-25/22:17:44.25         -0.025883123
2017-02-25/22:17:44.28        -0.0011885935
2017-02-25/22:17:44.31         -0.018495398
2017-02-25/22:17:44.34        -0.0035055370
2017-02-25/22:17:44.37       -0.00018806746
2017-02-25/22:17:44.40         -0.026346121
2017-02-25/22:17:44.43          0.017772129
2017-02-25/22:17:44.47          0.011181527
2017-02-25/22:17:44.50         0.0087897143
2017-02-25/22:17:44.53          0.032079002
2017-02-25/22:17:44.56         0.0018655718
2017-02-25/22:17:44.59          0.032425470
2017-02-25/22:17:44.62          0.030143388
2017-02-25/22:17:44.65          0.015132280
2017-02-25/22:17:44.68         0.0068307147
2017-02-25/22:17:44.72        -0.0036490705
2017-02-25/22:17:44.75          0.034081493
2017-02-25/22:17:44.78          0.033732698
2017-02-25/22:17:44.81          0.039603276
2017-02-25/22:17:44.84          0.036061913
2017-02-25/22:17:44.87          0.024757918
2017-02-25/22:17:44.90          0.025576926
2017-02-25/22:17:44.93          0.027732915
2017-02-25/22:17:44.97          0.049386276
2017-02-25/22:17:45.00          0.026409190
2017-02-25/22:17:45.03          0.010660765
2017-02-25/22:17:45.06          0.026462983
2017-02-25/22:17:45.09          0.038971837
2017-02-25/22:17:45.12          0.019485045
2017-02-25/22:17:45.15          0.049703034
2017-02-25/22:17:45.18          0.048577305
2017-02-25/22:17:45.22          0.078383507
2017-02-25/22:17:45.25          0.049835464
2017-02-25/22:17:45.28          0.086146535
2017-02-25/22:17:45.31          0.056257628
2017-02-25/22:17:45.34          0.062782504
2017-02-25/22:17:45.37          0.021241172
2017-02-25/22:17:45.40          0.057453450
2017-02-25/22:17:45.43          0.040629901
2017-02-25/22:17:45.47          0.056965837
2017-02-25/22:17:45.50          0.020183760
2017-02-25/22:17:45.53          0.053526197
2017-02-25/22:17:45.56         0.0069984978
2017-02-25/22:17:45.59          0.044783963
2017-02-25/22:17:45.62          0.012899574
2017-02-25/22:17:45.65       -0.00097003778
2017-02-25/22:17:45.68         0.0064338956
2017-02-25/22:17:45.72        -0.0080628908
2017-02-25/22:17:45.75        -0.0022345753
2017-02-25/22:17:45.78        -0.0041104701
2017-02-25/22:17:45.81         -0.012594275
2017-02-25/22:17:45.84          0.038109287
2017-02-25/22:17:45.87         0.0038569915
2017-02-25/22:17:45.90          0.032699067
2017-02-25/22:17:45.93          0.048718366
2017-02-25/22:17:45.97          0.024628408
2017-02-25/22:17:46.00          0.028166014
2017-02-25/22:17:46.03         -0.025379095
2017-02-25/22:17:46.06         -0.016961295
2017-02-25/22:17:46.09         -0.032357720
2017-02-25/22:17:46.12         -0.043607178
2017-02-25/22:17:46.15         -0.044275948
2017-02-25/22:17:46.18         -0.045143273
2017-02-25/22:17:46.22         -0.019387385
2017-02-25/22:17:46.25         -0.036241671
2017-02-25/22:17:46.28         -0.043842534
2017-02-25/22:17:46.31         -0.038891377
2017-02-25/22:17:46.34         -0.027426821
2017-02-25/22:17:46.37        -0.0067240347
2017-02-25/22:17:46.40         -0.025934769
2017-02-25/22:17:46.43         -0.028194804
2017-02-25/22:17:46.47         -0.018399773
2017-02-25/22:17:46.50         -0.029270966
2017-02-25/22:17:46.53         -0.018553868
2017-02-25/22:17:46.56         -0.035977368
2017-02-25/22:17:46.59         -0.018936778
2017-02-25/22:17:46.62         -0.034694481
2017-02-25/22:17:46.65         -0.081396565
2017-02-25/22:17:46.68         -0.061358748
2017-02-25/22:17:46.72         -0.030335033
2017-02-25/22:17:46.75         -0.064362096
2017-02-25/22:17:46.78          -0.11257029
2017-02-25/22:17:46.81         -0.069270662
2017-02-25/22:17:46.84         -0.068387682
2017-02-25/22:17:46.87         -0.054796985
2017-02-25/22:17:46.90         -0.037126674
2017-02-25/22:17:46.93        -0.0011275392
2017-02-25/22:17:46.97         0.0036209293
2017-02-25/22:17:47.00        -0.0099796554
2017-02-25/22:17:47.03         0.0040912386
2017-02-25/22:17:47.06          0.023568333
2017-02-25/22:17:47.09         0.0033232846
2017-02-25/22:17:47.12          0.031593061
2017-02-25/22:17:47.15          0.019735408
2017-02-25/22:17:47.18         -0.011257906
2017-02-25/22:17:47.22         -0.010762549
2017-02-25/22:17:47.25         -0.021543343
2017-02-25/22:17:47.28         -0.030504913
2017-02-25/22:17:47.31         -0.084287389
2017-02-25/22:17:47.34         -0.039173413
2017-02-25/22:17:47.37         -0.067338566
2017-02-25/22:17:47.40         -0.049518018
2017-02-25/22:17:47.43         -0.036681775
2017-02-25/22:17:47.47         -0.043857512
2017-02-25/22:17:47.50         -0.040787062
2017-02-25/22:17:47.53         -0.061630974
2017-02-25/22:17:47.56         -0.040323612
2017-02-25/22:17:47.59          0.021856898
2017-02-25/22:17:47.62       -1.9496280e-05
2017-02-25/22:17:47.65          0.015505989
2017-02-25/22:17:47.68         0.0011322024
2017-02-25/22:17:47.72         -0.027324358
2017-02-25/22:17:47.75         -0.013757387
2017-02-25/22:17:47.78        -0.0087120057
2017-02-25/22:17:47.81          0.036126435
2017-02-25/22:17:47.84         -0.023473004
2017-02-25/22:17:47.87         -0.026770748
2017-02-25/22:17:47.90        -0.0032189151
2017-02-25/22:17:47.93         -0.018416802
2017-02-25/22:17:47.97         -0.033110599
2017-02-25/22:17:48.00          0.037530854
2017-02-25/22:17:48.03          0.048385898
2017-02-25/22:17:48.06         0.0044099667
2017-02-25/22:17:48.09         -0.020071150
2017-02-25/22:17:48.12          0.023131883
2017-02-25/22:17:48.15          0.063440346
2017-02-25/22:17:48.18          0.025509176
2017-02-25/22:17:48.22          0.045555094
2017-02-25/22:17:48.25          0.025425315
2017-02-25/22:17:48.28         0.0079757987
2017-02-25/22:17:48.31         -0.010245517
2017-02-25/22:17:48.34        -0.0093395605
2017-02-25/22:17:48.37          0.025150111
2017-02-25/22:17:48.40         0.0053001336
2017-02-25/22:17:48.43         -0.010091701
2017-02-25/22:17:48.47          0.011779534
2017-02-25/22:17:48.50         -0.028019823
2017-02-25/22:17:48.53          0.020061049
2017-02-25/22:17:48.56         -0.027528257
2017-02-25/22:17:48.59          0.011049052
2017-02-25/22:17:48.62          0.035233704
2017-02-25/22:17:48.65         0.0054085902
2017-02-25/22:17:48.68          0.080870593
2017-02-25/22:17:48.72          0.038615640
2017-02-25/22:17:48.75          0.032689629
2017-02-25/22:17:48.78          0.076884214
2017-02-25/22:17:48.81          0.082870391
2017-02-25/22:17:48.84          0.087925602
2017-02-25/22:17:48.87          0.081306413
2017-02-25/22:17:48.90          0.043603659
2017-02-25/22:17:48.93          0.024034518
2017-02-25/22:17:48.97          0.022107901
2017-02-25/22:17:49.00          0.059972458
2017-02-25/22:17:49.03          0.059854226
2017-02-25/22:17:49.06          0.018424334
2017-02-25/22:17:49.09          0.019574071
2017-02-25/22:17:49.12          0.024825851
2017-02-25/22:17:49.15          0.031147023
2017-02-25/22:17:49.18           0.10427453
2017-02-25/22:17:49.22           0.11980050
2017-02-25/22:17:49.25          0.069753563
2017-02-25/22:17:49.28          0.090875875
2017-02-25/22:17:49.31          0.078754398
2017-02-25/22:17:49.34          0.091283374
2017-02-25/22:17:49.37           0.12178741
2017-02-25/22:17:49.40           0.11914554
2017-02-25/22:17:49.43          0.071724699
2017-02-25/22:17:49.47          0.073766372
2017-02-25/22:17:49.50          0.085293402
2017-02-25/22:17:49.53          0.092092192
2017-02-25/22:17:49.56          0.027632133
2017-02-25/22:17:49.59          0.076574442
2017-02-25/22:17:49.62           0.12101153
2017-02-25/22:17:49.65          0.041006168
2017-02-25/22:17:49.68          0.061170369
2017-02-25/22:17:49.72          0.082068293
2017-02-25/22:17:49.75          0.083488617
2017-02-25/22:17:49.78          0.047726240
2017-02-25/22:17:49.81          0.089393825
2017-02-25/22:17:49.84           0.13919563
2017-02-25/22:17:49.87           0.10505006
2017-02-25/22:17:49.90           0.11886260
2017-02-25/22:17:49.93          0.097257507
2017-02-25/22:17:49.97          0.083605245
2017-02-25/22:17:50.00           0.11793561
2017-02-25/22:17:50.03          0.098052990
2017-02-25/22:17:50.06          0.078466402
2017-02-25/22:17:50.09          0.070006789
2017-02-25/22:17:50.12          0.049992628
2017-02-25/22:17:50.15          0.089185691
2017-02-25/22:17:50.18          0.032182936
2017-02-25/22:17:50.22          0.080979529
2017-02-25/22:17:50.25          0.094362322
2017-02-25/22:17:50.28          0.092050785
2017-02-25/22:17:50.31          0.093209045
2017-02-25/22:17:50.34           0.12750765
2017-02-25/22:17:50.37          0.090403135
2017-02-25/22:17:50.40          0.097190035
2017-02-25/22:17:50.43          0.062382594
2017-02-25/22:17:50.47          0.081588628
2017-02-25/22:17:50.50           0.10843011
2017-02-25/22:17:50.53           0.14711336
2017-02-25/22:17:50.56          0.093953252
2017-02-25/22:17:50.59           0.12191637
2017-02-25/22:17:50.62          0.099748323
2017-02-25/22:17:50.65           0.12800929
2017-02-25/22:17:50.68          0.081067493
2017-02-25/22:17:50.72           0.10436183
2017-02-25/22:17:50.75          0.090126601
2017-02-25/22:17:50.78          0.047518884
2017-02-25/22:17:50.81        -0.0098787621
2017-02-25/22:17:50.84          0.032491613
2017-02-25/22:17:50.87          0.023674754
2017-02-25/22:17:50.90          0.071606393
2017-02-25/22:17:50.93          0.010206767
2017-02-25/22:17:50.97          0.092503884
2017-02-25/22:17:51.00          0.073620990
2017-02-25/22:17:51.03          0.099626699
2017-02-25/22:17:51.06           0.12615405
2017-02-25/22:17:51.09           0.10421792
2017-02-25/22:17:51.12           0.12243055
2017-02-25/22:17:51.15          0.062186338
2017-02-25/22:17:51.18          0.068258840
2017-02-25/22:17:51.22          0.088812890
2017-02-25/22:17:51.25          0.058588010
2017-02-25/22:17:51.28          0.058493411
2017-02-25/22:17:51.31          0.058271612
2017-02-25/22:17:51.34          0.029834782
2017-02-25/22:17:51.37          0.090427439
2017-02-25/22:17:51.40          0.024345054
2017-02-25/22:17:51.43          0.073946926
2017-02-25/22:17:51.47          0.041925576
2017-02-25/22:17:51.50           0.10916855
2017-02-25/22:17:51.53           0.12748796
2017-02-25/22:17:51.56           0.10050232
2017-02-25/22:17:51.59           0.11484355
2017-02-25/22:17:51.62           0.16516375
2017-02-25/22:17:51.65          0.097252978
2017-02-25/22:17:51.68           0.18180514
2017-02-25/22:17:51.72           0.13465735
2017-02-25/22:17:51.75           0.15628727
2017-02-25/22:17:51.78           0.11584909
2017-02-25/22:17:51.81          0.099416404
2017-02-25/22:17:51.84           0.13063552
2017-02-25/22:17:51.87          0.069286440
2017-02-25/22:17:51.90          0.085893391
2017-02-25/22:17:51.93           0.12073686
2017-02-25/22:17:51.97          0.081296635
2017-02-25/22:17:52.00           0.13701624
2017-02-25/22:17:52.03           0.14220368
2017-02-25/22:17:52.06           0.21392491
2017-02-25/22:17:52.09           0.18839264
2017-02-25/22:17:52.12           0.22059474
2017-02-25/22:17:52.15           0.26478632
2017-02-25/22:17:52.18           0.21044914
2017-02-25/22:17:52.22           0.21195667
2017-02-25/22:17:52.25           0.24926504
2017-02-25/22:17:52.28           0.22784803
2017-02-25/22:17:52.31           0.21254016
2017-02-25/22:17:52.34           0.13665282
2017-02-25/22:17:52.37           0.17043064
2017-02-25/22:17:52.40           0.11715363
2017-02-25/22:17:52.43           0.13470226
2017-02-25/22:17:52.47           0.18078526
2017-02-25/22:17:52.50           0.16958668
2017-02-25/22:17:52.53           0.17597387
2017-02-25/22:17:52.56           0.17826571
2017-02-25/22:17:52.59           0.21683895
2017-02-25/22:17:52.62           0.20955215
2017-02-25/22:17:52.65           0.20032903
2017-02-25/22:17:52.68           0.24547961
2017-02-25/22:17:52.72           0.23641326
2017-02-25/22:17:52.75           0.19618474
2017-02-25/22:17:52.78           0.22535513
2017-02-25/22:17:52.81           0.21476445
2017-02-25/22:17:52.84           0.24628175
2017-02-25/22:17:52.87           0.16137825
2017-02-25/22:17:52.90           0.18241264
2017-02-25/22:17:52.93           0.21781327
2017-02-25/22:17:52.97           0.20352180
2017-02-25/22:17:53.00           0.16127158
2017-02-25/22:17:53.03           0.20191854
2017-02-25/22:17:53.06           0.19384827
2017-02-25/22:17:53.09           0.15384545
2017-02-25/22:17:53.12           0.12717184
2017-02-25/22:17:53.15           0.20930526
2017-02-25/22:17:53.18           0.18506293
2017-02-25/22:17:53.22           0.13416499
2017-02-25/22:17:53.25           0.18991692
2017-02-25/22:17:53.28           0.18871554
2017-02-25/22:17:53.31           0.15183630
2017-02-25/22:17:53.34           0.16782938
2017-02-25/22:17:53.37           0.20479458
2017-02-25/22:17:53.40           0.18481197
2017-02-25/22:17:53.43           0.17729427
2017-02-25/22:17:53.47           0.16117359
2017-02-25/22:17:53.50           0.16774824
2017-02-25/22:17:53.53           0.10997275
2017-02-25/22:17:53.56           0.11646084
2017-02-25/22:17:53.59           0.13903475
2017-02-25/22:17:53.62           0.12937595
2017-02-25/22:17:53.65           0.10072443
2017-02-25/22:17:53.68          0.092728879
2017-02-25/22:17:53.72          0.056193862
2017-02-25/22:17:53.75           0.10164227
2017-02-25/22:17:53.78          0.092170163
2017-02-25/22:17:53.81          0.073728015
2017-02-25/22:17:53.84           0.12677796
2017-02-25/22:17:53.87          0.071760458
2017-02-25/22:17:53.90          0.087236926
2017-02-25/22:17:53.93           0.13985141
2017-02-25/22:17:53.97           0.13943469
2017-02-25/22:17:54.00           0.15638055
2017-02-25/22:17:54.03          0.089321326
2017-02-25/22:17:54.06           0.12071242
2017-02-25/22:17:54.09           0.15421452
2017-02-25/22:17:54.12           0.10726939
2017-02-25/22:17:54.15           0.11914493
2017-02-25/22:17:54.18           0.12134254
2017-02-25/22:17:54.22          0.029916767
2017-02-25/22:17:54.25           0.10626499
2017-02-25/22:17:54.28          0.049229489
2017-02-25/22:17:54.31           0.12800571
2017-02-25/22:17:54.34           0.11421766
2017-02-25/22:17:54.37          0.083218638
2017-02-25/22:17:54.40          0.086660609
2017-02-25/22:17:54.43          0.095941756
2017-02-25/22:17:54.47          0.097737952
2017-02-25/22:17:54.50           0.14270193
2017-02-25/22:17:54.53          0.045664076
2017-02-25/22:17:54.56           0.13645219
2017-02-25/22:17:54.59          0.068398419
2017-02-25/22:17:54.62          0.040442722
2017-02-25/22:17:54.65          0.058043292
2017-02-25/22:17:54.68          0.077651839
2017-02-25/22:17:54.72          0.032528461
2017-02-25/22:17:54.75        -0.0068420395
2017-02-25/22:17:54.78         -0.020409665
2017-02-25/22:17:54.81          0.014089005
2017-02-25/22:17:54.84        -0.0051591320
2017-02-25/22:17:54.87        -0.0015639151
2017-02-25/22:17:54.90        -0.0040089702
2017-02-25/22:17:54.93         -0.032721011
2017-02-25/22:17:54.97         -0.052434387
2017-02-25/22:17:55.00         -0.049450643
2017-02-25/22:17:55.03         -0.066842325
2017-02-25/22:17:55.06         -0.064004309
2017-02-25/22:17:55.09          -0.10060943
2017-02-25/22:17:55.12          -0.12213863
2017-02-25/22:17:55.15          -0.13634112
2017-02-25/22:17:55.18          -0.17057421
2017-02-25/22:17:55.22          -0.15579381
2017-02-25/22:17:55.25          -0.15581962
2017-02-25/22:17:55.28          -0.12735586
2017-02-25/22:17:55.31          -0.15494464
2017-02-25/22:17:55.34          -0.16182824
2017-02-25/22:17:55.37          -0.16185332
2017-02-25/22:17:55.40          -0.17274415
2017-02-25/22:17:55.43          -0.16943055
2017-02-25/22:17:55.47          -0.15274821
2017-02-25/22:17:55.50          -0.20622921
2017-02-25/22:17:55.53          -0.24633992
2017-02-25/22:17:55.56          -0.26703910
2017-02-25/22:17:55.59          -0.29008845
2017-02-25/22:17:55.62          -0.31632589
2017-02-25/22:17:55.65          -0.30440852
2017-02-25/22:17:55.68          -0.35797184
2017-02-25/22:17:55.72          -0.38509943
2017-02-25/22:17:55.75          -0.35421652
2017-02-25/22:17:55.78          -0.36179950
2017-02-25/22:17:55.81          -0.36689668
2017-02-25/22:17:55.84          -0.40061332
2017-02-25/22:17:55.87          -0.35582745
2017-02-25/22:17:55.90          -0.41528188
2017-02-25/22:17:55.93          -0.41028099
2017-02-25/22:17:55.97          -0.39897813
2017-02-25/22:17:56.00          -0.43780714
2017-02-25/22:17:56.03          -0.42593800
2017-02-25/22:17:56.06          -0.42233561
2017-02-25/22:17:56.09          -0.43276038
2017-02-25/22:17:56.12          -0.40802234
2017-02-25/22:17:56.15          -0.42824795
2017-02-25/22:17:56.18          -0.41613896
2017-02-25/22:17:56.22          -0.43383252
2017-02-25/22:17:56.25          -0.42394711
2017-02-25/22:17:56.28          -0.36827086
2017-02-25/22:17:56.31          -0.44018195
2017-02-25/22:17:56.34          -0.43467077
2017-02-25/22:17:56.37          -0.42670207
2017-02-25/22:17:56.40          -0.39255754
2017-02-25/22:17:56.43          -0.40310756
2017-02-25/22:17:56.47          -0.40260274
2017-02-25/22:17:56.50          -0.42841613
2017-02-25/22:17:56.53          -0.48021405
2017-02-25/22:17:56.56          -0.44099225
2017-02-25/22:17:56.59          -0.43460456
2017-02-25/22:17:56.62          -0.42561238
2017-02-25/22:17:56.65          -0.45332812
2017-02-25/22:17:56.68          -0.45260941
2017-02-25/22:17:56.72          -0.44291619
2017-02-25/22:17:56.75          -0.44337199
2017-02-25/22:17:56.78          -0.40134769
2017-02-25/22:17:56.81          -0.30706526
2017-02-25/22:17:56.84          -0.37235983
2017-02-25/22:17:56.87          -0.33719929
2017-02-25/22:17:56.90          -0.35844718
2017-02-25/22:17:56.93          -0.26658792
2017-02-25/22:17:56.97          -0.27353267
2017-02-25/22:17:57.00          -0.24567858
2017-02-25/22:17:57.03          -0.16820164
2017-02-25/22:17:57.06          -0.18155911
2017-02-25/22:17:57.09          -0.24617012
2017-02-25/22:17:57.12          -0.21796491
2017-02-25/22:17:57.15          -0.17950219
2017-02-25/22:17:57.18          -0.18001007
2017-02-25/22:17:57.22          -0.21336028
2017-02-25/22:17:57.25          -0.24789530
2017-02-25/22:17:57.28          -0.21001572
2017-02-25/22:17:57.31          -0.29862191
2017-02-25/22:17:57.34          -0.28800588
2017-02-25/22:17:57.37          -0.24660157
2017-02-25/22:17:57.40          -0.23433267
2017-02-25/22:17:57.43          -0.26852613
2017-02-25/22:17:57.47          -0.30590092
2017-02-25/22:17:57.50          -0.23317775
2017-02-25/22:17:57.53          -0.23467730
2017-02-25/22:17:57.56          -0.26268655
2017-02-25/22:17:57.59          -0.28014286
2017-02-25/22:17:57.62          -0.39612794
2017-02-25/22:17:57.65          -0.41380216
2017-02-25/22:17:57.68          -0.51797431
2017-02-25/22:17:57.72          -0.58444015
2017-02-25/22:17:57.75          -0.50676407
2017-02-25/22:17:57.78          -0.63714436
2017-02-25/22:17:57.81          -0.66637823
2017-02-25/22:17:57.84          -0.73035625
2017-02-25/22:17:57.87          -0.63421899
2017-02-25/22:17:57.90          -0.55019820
2017-02-25/22:17:57.93          -0.53548437
2017-02-25/22:17:57.97          -0.41445604
2017-02-25/22:17:58.00          -0.33782347
2017-02-25/22:17:58.03          -0.30378189
2017-02-25/22:17:58.06          -0.19003394
2017-02-25/22:17:58.09          0.061770344
2017-02-25/22:17:58.12           0.30701494
2017-02-25/22:17:58.15           0.57543547
2017-02-25/22:17:58.18           0.82969237
2017-02-25/22:17:58.22            1.0902077
2017-02-25/22:17:58.25            1.2657205
2017-02-25/22:17:58.28            1.4087533
2017-02-25/22:17:58.31            1.2859231
2017-02-25/22:17:58.34            1.1817588
2017-02-25/22:17:58.37           0.93120967
2017-02-25/22:17:58.40           0.75024090
2017-02-25/22:17:58.43           0.44936326
2017-02-25/22:17:58.47           0.16607106
2017-02-25/22:17:58.50          -0.11619323
2017-02-25/22:17:58.53          -0.37590686
2017-02-25/22:17:58.56          -0.66932981
2017-02-25/22:17:58.59          -0.68683634
2017-02-25/22:17:58.62          -0.68224657
2017-02-25/22:17:58.65          -0.62981641
2017-02-25/22:17:58.68          -0.65258901
2017-02-25/22:17:58.72          -0.69474100
2017-02-25/22:17:58.75          -0.66240786
2017-02-25/22:17:58.78          -0.67140480
2017-02-25/22:17:58.81          -0.63258441
2017-02-25/22:17:58.84          -0.56505013
2017-02-25/22:17:58.87          -0.48043728
2017-02-25/22:17:58.90          -0.51329585
2017-02-25/22:17:58.93          -0.58592665
2017-02-25/22:17:58.97          -0.52807460
2017-02-25/22:17:59.00          -0.49354423
2017-02-25/22:17:59.03          -0.47373072
2017-02-25/22:17:59.06          -0.50264561
2017-02-25/22:17:59.09          -0.53616619
2017-02-25/22:17:59.12          -0.44098279
2017-02-25/22:17:59.15          -0.41708161
2017-02-25/22:17:59.18          -0.24935274
2017-02-25/22:17:59.22          -0.12801949
2017-02-25/22:17:59.25         0.0037955257
2017-02-25/22:17:59.28          0.080619962
2017-02-25/22:17:59.31           0.18626554
2017-02-25/22:17:59.34           0.36416918
2017-02-25/22:17:59.37           0.64592115
2017-02-25/22:17:59.40           0.67230099
2017-02-25/22:17:59.43           0.71482352
2017-02-25/22:17:59.47           0.75252152
2017-02-25/22:17:59.50           0.75463383
2017-02-25/22:17:59.53           0.60303452
2017-02-25/22:17:59.56           0.59840341
2017-02-25/22:17:59.59           0.49192819
2017-02-25/22:17:59.62           0.34383955
2017-02-25/22:17:59.65           0.19444153
2017-02-25/22:17:59.68          0.098074511
2017-02-25/22:17:59.72           0.13657448
2017-02-25/22:17:59.75         -0.024355632
2017-02-25/22:17:59.78         -0.066285750
2017-02-25/22:17:59.81         -0.087609721
2017-02-25/22:17:59.84          -0.15838715
2017-02-25/22:17:59.87         -0.068485955
2017-02-25/22:17:59.90          0.010416085
2017-02-25/22:17:59.93         -0.068097946
2017-02-25/22:17:59.97         0.0061099098
2017-02-25/22:18:00.00         -0.018927606
2017-02-25/22:18:00.03          0.050119850
2017-02-25/22:18:00.06          0.011976299
2017-02-25/22:18:00.09          0.012305584
2017-02-25/22:18:00.12          0.019034747
2017-02-25/22:18:00.15         -0.087403153
2017-02-25/22:18:00.18          -0.16425096
2017-02-25/22:18:00.22          -0.17087767
2017-02-25/22:18:00.25          -0.20965261
2017-02-25/22:18:00.28          -0.29328538
2017-02-25/22:18:00.31          -0.38820955
2017-02-25/22:18:00.34          -0.39391803
2017-02-25/22:18:00.37          -0.42082962
2017-02-25/22:18:00.40          -0.41592812
2017-02-25/22:18:00.43          -0.41954600
2017-02-25/22:18:00.47          -0.40603768
2017-02-25/22:18:00.50          -0.37380865
2017-02-25/22:18:00.53          -0.40406355
2017-02-25/22:18:00.56          -0.38235740
2017-02-25/22:18:00.59          -0.34028769
2017-02-25/22:18:00.62          -0.32523630
2017-02-25/22:18:00.65          -0.31946198
2017-02-25/22:18:00.68          -0.27127411
2017-02-25/22:18:00.72          -0.23921138
2017-02-25/22:18:00.75          -0.19801095
2017-02-25/22:18:00.78          -0.16618268
2017-02-25/22:18:00.81          -0.12289425
2017-02-25/22:18:00.84         -0.091670350
2017-02-25/22:18:00.87          -0.10650455
2017-02-25/22:18:00.90         -0.052916768
2017-02-25/22:18:00.93         -0.038637564
2017-02-25/22:18:00.97         -0.022984565
2017-02-25/22:18:01.00         -0.034143041
2017-02-25/22:18:01.03         -0.021482888
2017-02-25/22:18:01.06         -0.045742699
2017-02-25/22:18:01.09          0.029099472
2017-02-25/22:18:01.12        -0.0030459938
2017-02-25/22:18:01.15          0.013004871
2017-02-25/22:18:01.18         -0.017896215
2017-02-25/22:18:01.22         -0.042609005
2017-02-25/22:18:01.25          -0.10058332
2017-02-25/22:18:01.28         -0.091476274
2017-02-25/22:18:01.31         -0.099744539
2017-02-25/22:18:01.34          -0.10328497
2017-02-25/22:18:01.37          -0.13578019
2017-02-25/22:18:01.40         -0.094419568
2017-02-25/22:18:01.43         -0.013472888
2017-02-25/22:18:01.47         -0.067519668
2017-02-25/22:18:01.50         -0.016556853
2017-02-25/22:18:01.53         -0.067497526
2017-02-25/22:18:01.56         -0.077202412
2017-02-25/22:18:01.59         -0.097625912
2017-02-25/22:18:01.62          -0.11592692
2017-02-25/22:18:01.65          -0.21744843
2017-02-25/22:18:01.68          -0.22447736
2017-02-25/22:18:01.72          -0.31323242
2017-02-25/22:18:01.75          -0.31732676
2017-02-25/22:18:01.78          -0.33508475
2017-02-25/22:18:01.81          -0.30725637
2017-02-25/22:18:01.84          -0.34746652
2017-02-25/22:18:01.87          -0.45283011
2017-02-25/22:18:01.90          -0.41736999
2017-02-25/22:18:01.93          -0.42708230
2017-02-25/22:18:01.97          -0.48018112
2017-02-25/22:18:02.00          -0.52201611
2017-02-25/22:18:02.03          -0.50174596
2017-02-25/22:18:02.06          -0.52719442
2017-02-25/22:18:02.09          -0.48589980
2017-02-25/22:18:02.12          -0.42728868
2017-02-25/22:18:02.15          -0.25486994
2017-02-25/22:18:02.18          -0.33342330
2017-02-25/22:18:02.22          -0.24202822
2017-02-25/22:18:02.25          -0.19906318
2017-02-25/22:18:02.28          -0.13687151
2017-02-25/22:18:02.31          -0.10141073
2017-02-25/22:18:02.34         -0.069242534
2017-02-25/22:18:02.37         -0.066402593
2017-02-25/22:18:02.40         -0.094420048
2017-02-25/22:18:02.43          -0.14426706
2017-02-25/22:18:02.47         -0.088949838
2017-02-25/22:18:02.50          -0.17048374
2017-02-25/22:18:02.53          -0.13871467
2017-02-25/22:18:02.56          -0.16031309
2017-02-25/22:18:02.59          -0.14728887
2017-02-25/22:18:02.62          -0.17530292
2017-02-25/22:18:02.65          -0.11409143
2017-02-25/22:18:02.68         -0.078794595
2017-02-25/22:18:02.72          -0.14157622
2017-02-25/22:18:02.75         -0.023594030
2017-02-25/22:18:02.78         -0.013173061
2017-02-25/22:18:02.81          0.027847211
2017-02-25/22:18:02.84           0.14131325
2017-02-25/22:18:02.87          0.069988570
2017-02-25/22:18:02.90           0.10296472
2017-02-25/22:18:02.93          0.063963426
2017-02-25/22:18:02.97           0.12504185
2017-02-25/22:18:03.00           0.11753264
2017-02-25/22:18:03.03          0.022926289
2017-02-25/22:18:03.06           0.10948016
2017-02-25/22:18:03.09          0.016958936
2017-02-25/22:18:03.12          0.032516292
2017-02-25/22:18:03.15          0.093380780
2017-02-25/22:18:03.18          0.060964947
2017-02-25/22:18:03.22          0.037598936
2017-02-25/22:18:03.25          0.027806011
2017-02-25/22:18:03.28          0.087533069
2017-02-25/22:18:03.31          0.096136488
2017-02-25/22:18:03.34          0.018408996
2017-02-25/22:18:03.37          0.087217672
2017-02-25/22:18:03.40          0.010254968
2017-02-25/22:18:03.43        -0.0040393308
2017-02-25/22:18:03.47          0.056303471
2017-02-25/22:18:03.50         -0.013684215
2017-02-25/22:18:03.53         -0.058188721
2017-02-25/22:18:03.56          -0.10870898
2017-02-25/22:18:03.59          -0.18041547
2017-02-25/22:18:03.62          -0.12985966
2017-02-25/22:18:03.65          -0.29054216
2017-02-25/22:18:03.68          -0.23078990
2017-02-25/22:18:03.72          -0.31166237
2017-02-25/22:18:03.75          -0.36249793
2017-02-25/22:18:03.78          -0.30054175
2017-02-25/22:18:03.81          -0.39093247
2017-02-25/22:18:03.84          -0.35379054
2017-02-25/22:18:03.87          -0.32734043
2017-02-25/22:18:03.90          -0.48569691
2017-02-25/22:18:03.93          -0.38936388
2017-02-25/22:18:03.97          -0.52305676
2017-02-25/22:18:04.00          -0.48665620
2017-02-25/22:18:04.03          -0.51150356
2017-02-25/22:18:04.06          -0.56422133
2017-02-25/22:18:04.09          -0.48867047
2017-02-25/22:18:04.12          -0.58303093
2017-02-25/22:18:04.15          -0.68714753
2017-02-25/22:18:04.18          -0.58564052
2017-02-25/22:18:04.22          -0.65603344
2017-02-25/22:18:04.25          -0.69294310
2017-02-25/22:18:04.28          -0.70435068
2017-02-25/22:18:04.31          -0.73543121
2017-02-25/22:18:04.34          -0.74357632
2017-02-25/22:18:04.37          -0.82598247
2017-02-25/22:18:04.40          -0.80563006
2017-02-25/22:18:04.43          -0.76154934
2017-02-25/22:18:04.47          -0.79146905
2017-02-25/22:18:04.50          -0.78317768
2017-02-25/22:18:04.53          -0.75825826
2017-02-25/22:18:04.56          -0.76424489
2017-02-25/22:18:04.59          -0.72796804
2017-02-25/22:18:04.62          -0.76837232
2017-02-25/22:18:04.65          -0.70899440
2017-02-25/22:18:04.68          -0.73073787
2017-02-25/22:18:04.72          -0.69588533
2017-02-25/22:18:04.75          -0.73944577
2017-02-25/22:18:04.78          -0.74342623
2017-02-25/22:18:04.81          -0.69967356
2017-02-25/22:18:04.84          -0.65978653
2017-02-25/22:18:04.87          -0.76344880
2017-02-25/22:18:04.90          -0.70497348
2017-02-25/22:18:04.93          -0.73849313
2017-02-25/22:18:04.97          -0.71354795
2017-02-25/22:18:05.00          -0.72476429
2017-02-25/22:18:05.03          -0.69339156
2017-02-25/22:18:05.06          -0.64806986
2017-02-25/22:18:05.09          -0.69958149
2017-02-25/22:18:05.12          -0.69703788
2017-02-25/22:18:05.15          -0.63143755
2017-02-25/22:18:05.18          -0.65982902
2017-02-25/22:18:05.22          -0.69017210
2017-02-25/22:18:05.25          -0.71517382
2017-02-25/22:18:05.28          -0.72140102
2017-02-25/22:18:05.31          -0.71623540
2017-02-25/22:18:05.34          -0.74179956
2017-02-25/22:18:05.37          -0.69118909
2017-02-25/22:18:05.40          -0.69941834
2017-02-25/22:18:05.43          -0.69721227
2017-02-25/22:18:05.47          -0.67796047
2017-02-25/22:18:05.50          -0.67332131
2017-02-25/22:18:05.53          -0.71316936
2017-02-25/22:18:05.56          -0.69521124
2017-02-25/22:18:05.59          -0.58919909
2017-02-25/22:18:05.62          -0.59677139
2017-02-25/22:18:05.65          -0.71031209
2017-02-25/22:18:05.68          -0.72839861
2017-02-25/22:18:05.72          -0.71593676
2017-02-25/22:18:05.75          -0.70304218
2017-02-25/22:18:05.78          -0.70675457
2017-02-25/22:18:05.81          -0.60557053
2017-02-25/22:18:05.84          -0.61043868
2017-02-25/22:18:05.87          -0.74503827
2017-02-25/22:18:05.90          -0.75548879
2017-02-25/22:18:05.93          -0.61635207
2017-02-25/22:18:05.97          -0.58716424
2017-02-25/22:18:06.00          -0.68656437
2017-02-25/22:18:06.03          -0.73333225
2017-02-25/22:18:06.06          -0.70037286
2017-02-25/22:18:06.09          -0.67010214
2017-02-25/22:18:06.12          -0.63753007
2017-02-25/22:18:06.15          -0.58091529
2017-02-25/22:18:06.18          -0.59877457
2017-02-25/22:18:06.22          -0.65850921
2017-02-25/22:18:06.25          -0.62738531
2017-02-25/22:18:06.28          -0.54882062
2017-02-25/22:18:06.31          -0.53494849
2017-02-25/22:18:06.34          -0.49033032
2017-02-25/22:18:06.37          -0.54657315
2017-02-25/22:18:06.40          -0.55862879
2017-02-25/22:18:06.43          -0.56267599
2017-02-25/22:18:06.47          -0.47561391
2017-02-25/22:18:06.50          -0.42588404
2017-02-25/22:18:06.53          -0.46240605
2017-02-25/22:18:06.56          -0.37380613
2017-02-25/22:18:06.59          -0.35479554
2017-02-25/22:18:06.62          -0.38211441
2017-02-25/22:18:06.65          -0.34289000
2017-02-25/22:18:06.68          -0.37881141
2017-02-25/22:18:06.72          -0.33115900
2017-02-25/22:18:06.75          -0.36557312
2017-02-25/22:18:06.78          -0.43374551
2017-02-25/22:18:06.81          -0.36524301
2017-02-25/22:18:06.84          -0.45475503
2017-02-25/22:18:06.87          -0.42066085
2017-02-25/22:18:06.90          -0.41868273
2017-02-25/22:18:06.93          -0.41748782
2017-02-25/22:18:06.97          -0.40514196
2017-02-25/22:18:07.00          -0.43882779
2017-02-25/22:18:07.03          -0.44958930
2017-02-25/22:18:07.06          -0.45933461
2017-02-25/22:18:07.09          -0.46869132
2017-02-25/22:18:07.12          -0.41660492
2017-02-25/22:18:07.15          -0.43825555
2017-02-25/22:18:07.18          -0.49178596
2017-02-25/22:18:07.22          -0.47796408
2017-02-25/22:18:07.25          -0.45337699
2017-02-25/22:18:07.28          -0.38620119
2017-02-25/22:18:07.31          -0.41281444
2017-02-25/22:18:07.34          -0.30146100
2017-02-25/22:18:07.37          -0.39078990
2017-02-25/22:18:07.40          -0.35530622
2017-02-25/22:18:07.43          -0.37692606
2017-02-25/22:18:07.47          -0.21294217
2017-02-25/22:18:07.50          -0.17651753
2017-02-25/22:18:07.53          -0.17888936
2017-02-25/22:18:07.56          -0.21258392
2017-02-25/22:18:07.59          -0.12478375
2017-02-25/22:18:07.62          -0.20112478
2017-02-25/22:18:07.65         -0.056290855
2017-02-25/22:18:07.68         -0.098025663
2017-02-25/22:18:07.72          -0.10660753
2017-02-25/22:18:07.75          -0.13095278
2017-02-25/22:18:07.78          -0.21650226
2017-02-25/22:18:07.81          -0.16245973
2017-02-25/22:18:07.84          -0.10758211
2017-02-25/22:18:07.87          -0.22108537
2017-02-25/22:18:07.90          -0.13962899
2017-02-25/22:18:07.93          -0.17229852
2017-02-25/22:18:07.97          -0.29017334
2017-02-25/22:18:08.00          -0.27187390
2017-02-25/22:18:08.03          -0.25233543
2017-02-25/22:18:08.06          -0.21163564
2017-02-25/22:18:08.09          -0.29316443
2017-02-25/22:18:08.12          -0.30796235
2017-02-25/22:18:08.15          -0.24816976
2017-02-25/22:18:08.18          -0.27818784
2017-02-25/22:18:08.22          -0.37589714
2017-02-25/22:18:08.25          -0.21488543
2017-02-25/22:18:08.28          -0.25450404
2017-02-25/22:18:08.31          -0.29198101
2017-02-25/22:18:08.34          -0.32227934
2017-02-25/22:18:08.37          -0.28760141
2017-02-25/22:18:08.40          -0.35584435
2017-02-25/22:18:08.43          -0.35228417
2017-02-25/22:18:08.47          -0.39706962
2017-02-25/22:18:08.50          -0.27812584
2017-02-25/22:18:08.53          -0.31331619
2017-02-25/22:18:08.56          -0.27394684
2017-02-25/22:18:08.59          -0.34539255
2017-02-25/22:18:08.62          -0.35097129
2017-02-25/22:18:08.65          -0.39151743
2017-02-25/22:18:08.68          -0.44350734
2017-02-25/22:18:08.72          -0.45326359
2017-02-25/22:18:08.75          -0.38077644
2017-02-25/22:18:08.78          -0.43118877
2017-02-25/22:18:08.81          -0.51992615
2017-02-25/22:18:08.84          -0.43218209
2017-02-25/22:18:08.87          -0.43720008
2017-02-25/22:18:08.90          -0.40709544
2017-02-25/22:18:08.93          -0.39484012
2017-02-25/22:18:08.97          -0.31388692
2017-02-25/22:18:09.00          -0.28391098
2017-02-25/22:18:09.03          -0.34530419
2017-02-25/22:18:09.06          -0.35052867
2017-02-25/22:18:09.09          -0.29276589
2017-02-25/22:18:09.12          -0.33079283
2017-02-25/22:18:09.15          -0.22189976
2017-02-25/22:18:09.18          -0.23620195
2017-02-25/22:18:09.22          -0.19896059
2017-02-25/22:18:09.25          -0.17106727
2017-02-25/22:18:09.28          -0.15282806
2017-02-25/22:18:09.31          -0.14818693
2017-02-25/22:18:09.34          -0.10171464
2017-02-25/22:18:09.37         -0.014220515
2017-02-25/22:18:09.40        -0.0048421827
2017-02-25/22:18:09.43          -0.13867540
2017-02-25/22:18:09.47         -0.067210227
2017-02-25/22:18:09.50         -0.061203316
2017-02-25/22:18:09.53         -0.083066504
2017-02-25/22:18:09.56         -0.072672223
2017-02-25/22:18:09.59         -0.032270580
2017-02-25/22:18:09.62         -0.099994468
2017-02-25/22:18:09.65          -0.16492982
2017-02-25/22:18:09.68          -0.14766966
2017-02-25/22:18:09.72          -0.13547915
2017-02-25/22:18:09.75          -0.12794526
2017-02-25/22:18:09.78          -0.12916973
2017-02-25/22:18:09.81          -0.11424198
2017-02-25/22:18:09.84         -0.064720839
2017-02-25/22:18:09.87          -0.11077248
2017-02-25/22:18:09.90          0.010361800
2017-02-25/22:18:09.93          0.092967172
2017-02-25/22:18:09.97          0.026521061
2017-02-25/22:18:10.00          0.097023150
2017-02-25/22:18:10.03          0.091656341
2017-02-25/22:18:10.06          0.048023741
2017-02-25/22:18:10.09          0.060704338
2017-02-25/22:18:10.12          0.029716655
2017-02-25/22:18:10.15          0.061019319
2017-02-25/22:18:10.18       -0.00094652673
2017-02-25/22:18:10.22         -0.047374636
2017-02-25/22:18:10.25         0.0013979488
2017-02-25/22:18:10.28          0.062192189
2017-02-25/22:18:10.31         0.0010303448
2017-02-25/22:18:10.34           0.11158830
2017-02-25/22:18:10.37          0.097476935
2017-02-25/22:18:10.40           0.15052320
2017-02-25/22:18:10.43           0.20298877
2017-02-25/22:18:10.47           0.12801977
2017-02-25/22:18:10.50           0.22661683
2017-02-25/22:18:10.53           0.20476282
2017-02-25/22:18:10.56           0.20239514
2017-02-25/22:18:10.59           0.30617175
2017-02-25/22:18:10.62           0.25000961
2017-02-25/22:18:10.65           0.26840817
2017-02-25/22:18:10.68           0.15841872
2017-02-25/22:18:10.72           0.19069737
2017-02-25/22:18:10.75           0.26594965
2017-02-25/22:18:10.78           0.20832622
2017-02-25/22:18:10.81           0.23441802
2017-02-25/22:18:10.84           0.18127629
2017-02-25/22:18:10.87           0.11731828
2017-02-25/22:18:10.90           0.12392237
2017-02-25/22:18:10.93           0.17418902
2017-02-25/22:18:10.97           0.15358948
2017-02-25/22:18:11.00           0.12436665
2017-02-25/22:18:11.03           0.14299004
2017-02-25/22:18:11.06           0.11924730
2017-02-25/22:18:11.09          0.095277718
2017-02-25/22:18:11.12           0.15699830
2017-02-25/22:18:11.15           0.18667233
2017-02-25/22:18:11.18           0.19349418
2017-02-25/22:18:11.22           0.17592065
2017-02-25/22:18:11.25           0.25769023
2017-02-25/22:18:11.28           0.28181900
2017-02-25/22:18:11.31           0.30635606
2017-02-25/22:18:11.34           0.27306998
2017-02-25/22:18:11.37           0.26033517
2017-02-25/22:18:11.40           0.23278370
2017-02-25/22:18:11.43           0.20750424
2017-02-25/22:18:11.47           0.15410066
2017-02-25/22:18:11.50           0.13194835
2017-02-25/22:18:11.53           0.17037170
2017-02-25/22:18:11.56           0.13358596
2017-02-25/22:18:11.59          0.082838786
2017-02-25/22:18:11.62           0.10293828
2017-02-25/22:18:11.65           0.18423101
2017-02-25/22:18:11.68           0.13294206
2017-02-25/22:18:11.72           0.14135153
2017-02-25/22:18:11.75           0.25814475
2017-02-25/22:18:11.78           0.19520403
2017-02-25/22:18:11.81           0.16620875
2017-02-25/22:18:11.84           0.20756478
2017-02-25/22:18:11.87           0.18700301
2017-02-25/22:18:11.90           0.23658113
2017-02-25/22:18:11.93           0.22191467
2017-02-25/22:18:11.97           0.22895462
2017-02-25/22:18:12.00           0.27363414
2017-02-25/22:18:12.03           0.19134349
2017-02-25/22:18:12.06           0.29731190
2017-02-25/22:18:12.09           0.16897988
2017-02-25/22:18:12.12           0.18091482
2017-02-25/22:18:12.15           0.22708758
2017-02-25/22:18:12.18           0.18925671
2017-02-25/22:18:12.22           0.17031824
2017-02-25/22:18:12.25           0.21666450
2017-02-25/22:18:12.28           0.25315709
2017-02-25/22:18:12.31           0.24563902
2017-02-25/22:18:12.34           0.20373169
2017-02-25/22:18:12.37           0.33141517
2017-02-25/22:18:12.40           0.25142263
2017-02-25/22:18:12.43           0.25503074
2017-02-25/22:18:12.47           0.22925242
2017-02-25/22:18:12.50           0.30832906
2017-02-25/22:18:12.53           0.19238737
2017-02-25/22:18:12.56           0.15706999
2017-02-25/22:18:12.59           0.10070636
2017-02-25/22:18:12.62           0.16906702
2017-02-25/22:18:12.65           0.20443409
2017-02-25/22:18:12.68           0.22821268
2017-02-25/22:18:12.72           0.19728911
2017-02-25/22:18:12.75           0.21674466
2017-02-25/22:18:12.78           0.17042621
2017-02-25/22:18:12.81           0.28566447
2017-02-25/22:18:12.84           0.23935018
2017-02-25/22:18:12.87           0.35641939
2017-02-25/22:18:12.90           0.30352490
2017-02-25/22:18:12.93           0.26859623
2017-02-25/22:18:12.97           0.28575517
2017-02-25/22:18:13.00           0.30243263
2017-02-25/22:18:13.03           0.32420454
2017-02-25/22:18:13.06           0.27604419
2017-02-25/22:18:13.09           0.33183436
2017-02-25/22:18:13.12           0.35031682
2017-02-25/22:18:13.15           0.39049574
2017-02-25/22:18:13.18           0.28643443
2017-02-25/22:18:13.22           0.34396520
2017-02-25/22:18:13.25           0.36611431
2017-02-25/22:18:13.28           0.46093874
2017-02-25/22:18:13.31           0.37201064
2017-02-25/22:18:13.34           0.52199306
2017-02-25/22:18:13.37           0.43521872
2017-02-25/22:18:13.40           0.41565131
2017-02-25/22:18:13.43           0.43464490
2017-02-25/22:18:13.47           0.52632675
2017-02-25/22:18:13.50           0.47427504
2017-02-25/22:18:13.53           0.50882625
2017-02-25/22:18:13.56           0.39270828
2017-02-25/22:18:13.59           0.54464975
2017-02-25/22:18:13.62           0.38034104
2017-02-25/22:18:13.65           0.39054331
2017-02-25/22:18:13.68           0.38870645
2017-02-25/22:18:13.72           0.31848784
2017-02-25/22:18:13.75           0.29241090
2017-02-25/22:18:13.78           0.28943908
2017-02-25/22:18:13.81           0.19476666
2017-02-25/22:18:13.84           0.12187095
2017-02-25/22:18:13.87          0.083428007
2017-02-25/22:18:13.90           0.18461836
2017-02-25/22:18:13.93           0.13289057
2017-02-25/22:18:13.97           0.15165596
2017-02-25/22:18:14.00           0.11196558
2017-02-25/22:18:14.03          0.096901771
2017-02-25/22:18:14.06         -0.037031564
2017-02-25/22:18:14.09          0.043001793
2017-02-25/22:18:14.12          0.087856582
2017-02-25/22:18:14.15          0.031005150
2017-02-25/22:18:14.18          -0.10147577
2017-02-25/22:18:14.22         -0.083041109
2017-02-25/22:18:14.25          -0.20154432
2017-02-25/22:18:14.28          -0.18974343
2017-02-25/22:18:14.31          -0.21692858
2017-02-25/22:18:14.34          -0.11762394
2017-02-25/22:18:14.37          -0.27136396
2017-02-25/22:18:14.40          -0.28396427
2017-02-25/22:18:14.43          -0.28137351
2017-02-25/22:18:14.47          -0.26691555
2017-02-25/22:18:14.50          -0.30481855
2017-02-25/22:18:14.53          -0.18806990
2017-02-25/22:18:14.56          -0.26601456
2017-02-25/22:18:14.59          -0.31831558
2017-02-25/22:18:14.62          -0.33410572
2017-02-25/22:18:14.65          -0.27714268
2017-02-25/22:18:14.68          -0.29794727
2017-02-25/22:18:14.72          -0.36808851
2017-02-25/22:18:14.75          -0.32206054
2017-02-25/22:18:14.78          -0.38814558
2017-02-25/22:18:14.81          -0.44719043
2017-02-25/22:18:14.84          -0.45603385
2017-02-25/22:18:14.87          -0.38024533
2017-02-25/22:18:14.90          -0.39634675
2017-02-25/22:18:14.93          -0.37724194
2017-02-25/22:18:14.97          -0.33128126
2017-02-25/22:18:15.00          -0.32085403
2017-02-25/22:18:15.03          -0.28473203
2017-02-25/22:18:15.06          -0.27538381
2017-02-25/22:18:15.09          -0.30056267
2017-02-25/22:18:15.12          -0.22479987
2017-02-25/22:18:15.15          -0.29048647
2017-02-25/22:18:15.18          -0.23347931
2017-02-25/22:18:15.22          -0.31768901
2017-02-25/22:18:15.25          -0.31275597
2017-02-25/22:18:15.28          -0.21757204
2017-02-25/22:18:15.31          -0.25107667
2017-02-25/22:18:15.34          -0.18822366
2017-02-25/22:18:15.37         -0.057764328
2017-02-25/22:18:15.40          -0.12680560
2017-02-25/22:18:15.43         -0.049300180
2017-02-25/22:18:15.47         -0.073489611
2017-02-25/22:18:15.50         -0.040295627
2017-02-25/22:18:15.53         -0.056764045
2017-02-25/22:18:15.56         -0.074628299
2017-02-25/22:18:15.59         -0.046518643
2017-02-25/22:18:15.62         -0.056806635
2017-02-25/22:18:15.65          -0.18431869
2017-02-25/22:18:15.68          -0.10154999
2017-02-25/22:18:15.72          -0.12026296
2017-02-25/22:18:15.75          -0.15139870
2017-02-25/22:18:15.78         -0.014157332
2017-02-25/22:18:15.81        -0.0074161421
2017-02-25/22:18:15.84         -0.043509155
2017-02-25/22:18:15.87         -0.076646875
2017-02-25/22:18:15.90         -0.019461241
2017-02-25/22:18:15.93        -0.0043410778
2017-02-25/22:18:15.97         0.0067682999
2017-02-25/22:18:16.00          0.092120157
2017-02-25/22:18:16.03           0.15877852
2017-02-25/22:18:16.06          0.013740268
2017-02-25/22:18:16.09          0.052848447
2017-02-25/22:18:16.12          0.034769703
2017-02-25/22:18:16.15         -0.012727698
2017-02-25/22:18:16.18          0.020565207
2017-02-25/22:18:16.22          0.059216460
2017-02-25/22:18:16.25          0.013769175
2017-02-25/22:18:16.28          0.029452495
2017-02-25/22:18:16.31          0.038552461
2017-02-25/22:18:16.34          0.032240882
2017-02-25/22:18:16.37         -0.022824720
2017-02-25/22:18:16.40          0.092059958
2017-02-25/22:18:16.43           0.14631303
2017-02-25/22:18:16.47           0.17101677
2017-02-25/22:18:16.50           0.18627302
2017-02-25/22:18:16.53           0.30345716
2017-02-25/22:18:16.56           0.26114422
2017-02-25/22:18:16.59           0.27794158
2017-02-25/22:18:16.62           0.52293030
2017-02-25/22:18:16.65           0.57354733
2017-02-25/22:18:16.68           0.56262963
2017-02-25/22:18:16.72           0.66406211
2017-02-25/22:18:16.75           0.63237061
2017-02-25/22:18:16.78           0.73004741
2017-02-25/22:18:16.81           0.67213887
2017-02-25/22:18:16.84           0.66895422
2017-02-25/22:18:16.87           0.68455044
2017-02-25/22:18:16.90           0.50429625
2017-02-25/22:18:16.93           0.44082851
2017-02-25/22:18:16.97           0.44892126
2017-02-25/22:18:17.00           0.27282098
2017-02-25/22:18:17.03           0.27575415
2017-02-25/22:18:17.06           0.11695626
2017-02-25/22:18:17.09          0.080700382
2017-02-25/22:18:17.12          0.072890241
2017-02-25/22:18:17.15        -0.0050556516
2017-02-25/22:18:17.18        0.00063289548
2017-02-25/22:18:17.22          0.072961062
2017-02-25/22:18:17.25          0.014039462
2017-02-25/22:18:17.28           0.20886984
2017-02-25/22:18:17.31           0.19666044
2017-02-25/22:18:17.34           0.27365164
2017-02-25/22:18:17.37           0.43080810
2017-02-25/22:18:17.40           0.50612581
2017-02-25/22:18:17.43           0.61727209
2017-02-25/22:18:17.47           0.63436172
2017-02-25/22:18:17.50           0.82934756
2017-02-25/22:18:17.53           0.88813915
2017-02-25/22:18:17.56           0.92725693
2017-02-25/22:18:17.59            1.0045752
2017-02-25/22:18:17.62            1.1613773
2017-02-25/22:18:17.65            1.1873995
2017-02-25/22:18:17.68            1.1990749
2017-02-25/22:18:17.72            1.3096371
2017-02-25/22:18:17.75            1.4765681
2017-02-25/22:18:17.78            1.4076202
2017-02-25/22:18:17.81            1.4713462
2017-02-25/22:18:17.84            1.5162247
2017-02-25/22:18:17.87            1.5670735
2017-02-25/22:18:17.90            1.4769713
2017-02-25/22:18:17.93            1.5138678
2017-02-25/22:18:17.97            1.5230354
2017-02-25/22:18:18.00            1.4342018
2017-02-25/22:18:18.03            1.3918017
2017-02-25/22:18:18.06            1.4126159
2017-02-25/22:18:18.09            1.4584132
2017-02-25/22:18:18.12            1.3319057
2017-02-25/22:18:18.15            1.3407931
2017-02-25/22:18:18.18            1.3428467
2017-02-25/22:18:18.22            1.2433260
2017-02-25/22:18:18.25            1.2732048
2017-02-25/22:18:18.28            1.1817743
2017-02-25/22:18:18.31            1.0948099
2017-02-25/22:18:18.34            1.0929557
2017-02-25/22:18:18.37            1.0154048
2017-02-25/22:18:18.40            1.0473774
2017-02-25/22:18:18.43           0.94387115
2017-02-25/22:18:18.47            1.0183178
2017-02-25/22:18:18.50           0.91095664
2017-02-25/22:18:18.53           0.80485952
2017-02-25/22:18:18.56           0.83755398
2017-02-25/22:18:18.59           0.87517076
2017-02-25/22:18:18.62           0.81906586
2017-02-25/22:18:18.65           0.84436612
2017-02-25/22:18:18.68           0.81805806
2017-02-25/22:18:18.72           0.93648225
2017-02-25/22:18:18.75           0.90665018
2017-02-25/22:18:18.78           0.94035127
2017-02-25/22:18:18.81            1.0020922
2017-02-25/22:18:18.84            1.0495148
2017-02-25/22:18:18.87            1.0923236
2017-02-25/22:18:18.90            1.1074922
2017-02-25/22:18:18.93            1.0496901
2017-02-25/22:18:18.97            1.0273837
2017-02-25/22:18:19.00           0.97386663
2017-02-25/22:18:19.03           0.86881694
2017-02-25/22:18:19.06           0.98852959
2017-02-25/22:18:19.09           0.93932737
2017-02-25/22:18:19.12           0.92368780
2017-02-25/22:18:19.15           0.89565256
2017-02-25/22:18:19.18           0.82180221
2017-02-25/22:18:19.22           0.83515315
2017-02-25/22:18:19.25           0.79676859
2017-02-25/22:18:19.28           0.77858367
2017-02-25/22:18:19.31           0.79891908
2017-02-25/22:18:19.34           0.76056242
2017-02-25/22:18:19.37           0.70634837
2017-02-25/22:18:19.40           0.67714437
2017-02-25/22:18:19.43           0.61093662
2017-02-25/22:18:19.47           0.66049559
2017-02-25/22:18:19.50           0.60248452
2017-02-25/22:18:19.53           0.63745877
2017-02-25/22:18:19.56           0.58862861
2017-02-25/22:18:19.59           0.59020934
2017-02-25/22:18:19.62           0.48307345
2017-02-25/22:18:19.65           0.47284031
2017-02-25/22:18:19.68           0.37294067
2017-02-25/22:18:19.72           0.36388889
2017-02-25/22:18:19.75           0.32830140
2017-02-25/22:18:19.78           0.31123643
2017-02-25/22:18:19.81           0.24630788
2017-02-25/22:18:19.84           0.28010287
2017-02-25/22:18:19.87           0.26900674
2017-02-25/22:18:19.90           0.18700099
2017-02-25/22:18:19.93           0.29099745
2017-02-25/22:18:19.97           0.38834031
2017-02-25/22:18:20.00           0.37809195
2017-02-25/22:18:20.03           0.31470625
2017-02-25/22:18:20.06           0.34755242
2017-02-25/22:18:20.09           0.39418051
2017-02-25/22:18:20.12           0.33229321
2017-02-25/22:18:20.15           0.32569917
2017-02-25/22:18:20.18           0.43959895
2017-02-25/22:18:20.22           0.34673699
2017-02-25/22:18:20.25           0.25796993
2017-02-25/22:18:20.28           0.29613880
2017-02-25/22:18:20.31           0.30594185
2017-02-25/22:18:20.34           0.27090349
2017-02-25/22:18:20.37           0.26222405
2017-02-25/22:18:20.40           0.23208322
2017-02-25/22:18:20.43           0.30063388
2017-02-25/22:18:20.47           0.35092714
2017-02-25/22:18:20.50           0.36771727
2017-02-25/22:18:20.53           0.50280754
2017-02-25/22:18:20.56           0.47849975
2017-02-25/22:18:20.59           0.55806195
2017-02-25/22:18:20.62           0.56394608
2017-02-25/22:18:20.65           0.59177397
2017-02-25/22:18:20.68           0.76414800
2017-02-25/22:18:20.72           0.69932360
2017-02-25/22:18:20.75           0.69384981
2017-02-25/22:18:20.78           0.80558521
2017-02-25/22:18:20.81           0.78869326
2017-02-25/22:18:20.84           0.80004822
2017-02-25/22:18:20.87           0.86457864
2017-02-25/22:18:20.90           0.95384712
2017-02-25/22:18:20.93           0.93576667
2017-02-25/22:18:20.97           0.83875688
2017-02-25/22:18:21.00           0.94213391
2017-02-25/22:18:21.03           0.94501161
2017-02-25/22:18:21.06           0.89195104
2017-02-25/22:18:21.09           0.91185704
2017-02-25/22:18:21.12           0.96065468
2017-02-25/22:18:21.15           0.90016692
2017-02-25/22:18:21.18           0.93294962
2017-02-25/22:18:21.22           0.96179786
2017-02-25/22:18:21.25            1.0043188
2017-02-25/22:18:21.28           0.88333974
2017-02-25/22:18:21.31           0.82734433
2017-02-25/22:18:21.34           0.82395328
2017-02-25/22:18:21.37           0.74588381
2017-02-25/22:18:21.40           0.72674106
2017-02-25/22:18:21.43           0.64458379
2017-02-25/22:18:21.47           0.62754933
2017-02-25/22:18:21.50           0.53189342
2017-02-25/22:18:21.53           0.54597962
2017-02-25/22:18:21.56           0.54430027
2017-02-25/22:18:21.59           0.62611718
2017-02-25/22:18:21.62           0.69475405
2017-02-25/22:18:21.65           0.67718437
2017-02-25/22:18:21.68           0.67892514
2017-02-25/22:18:21.72           0.69733299
2017-02-25/22:18:21.75           0.75469676
2017-02-25/22:18:21.78           0.92188516
2017-02-25/22:18:21.81           0.80746965
2017-02-25/22:18:21.84           0.92305653
2017-02-25/22:18:21.87           0.80669929
2017-02-25/22:18:21.90           0.85060934
2017-02-25/22:18:21.93           0.99548429
2017-02-25/22:18:21.97           0.97146715
2017-02-25/22:18:22.00           0.96814467
2017-02-25/22:18:22.03           0.91090321
2017-02-25/22:18:22.06           0.81687143
2017-02-25/22:18:22.09           0.86166746
2017-02-25/22:18:22.12           0.99094072
2017-02-25/22:18:22.15            1.0188165
2017-02-25/22:18:22.18           0.92693918
2017-02-25/22:18:22.22           0.89089868
2017-02-25/22:18:22.25           0.96634854
2017-02-25/22:18:22.28            1.0494226
2017-02-25/22:18:22.31            1.0187713
2017-02-25/22:18:22.34            1.1078159
2017-02-25/22:18:22.37            1.0635859
2017-02-25/22:18:22.40           0.86294956
2017-02-25/22:18:22.43           0.90038681
2017-02-25/22:18:22.47           0.92658543
2017-02-25/22:18:22.50           0.93310959
2017-02-25/22:18:22.53           0.87623210
2017-02-25/22:18:22.56           0.81778821
2017-02-25/22:18:22.59           0.80227371
2017-02-25/22:18:22.62           0.75229149
2017-02-25/22:18:22.65           0.77903413
2017-02-25/22:18:22.68           0.84805470
2017-02-25/22:18:22.72           0.88474621
2017-02-25/22:18:22.75           0.86998217
2017-02-25/22:18:22.78           0.76933721
2017-02-25/22:18:22.81           0.86833853
2017-02-25/22:18:22.84           0.86933651
2017-02-25/22:18:22.87           0.87846174
2017-02-25/22:18:22.90           0.91287350
2017-02-25/22:18:22.93           0.92466144
2017-02-25/22:18:22.97           0.88837018
2017-02-25/22:18:23.00           0.83194483
2017-02-25/22:18:23.03           0.71119862
2017-02-25/22:18:23.06           0.80329462
2017-02-25/22:18:23.09           0.71570515
2017-02-25/22:18:23.12           0.72176165
2017-02-25/22:18:23.15           0.73502926
2017-02-25/22:18:23.18           0.74385942
2017-02-25/22:18:23.22           0.77477736
2017-02-25/22:18:23.25           0.77455334
2017-02-25/22:18:23.28           0.86376524
2017-02-25/22:18:23.31            1.0072870
2017-02-25/22:18:23.34            1.0333680
2017-02-25/22:18:23.37            1.0408819
2017-02-25/22:18:23.40            1.0653364
2017-02-25/22:18:23.43            1.1833571
2017-02-25/22:18:23.47            1.2418284
2017-02-25/22:18:23.50            1.3393315
2017-02-25/22:18:23.53            1.3513855
2017-02-25/22:18:23.56            1.3041797
2017-02-25/22:18:23.59            1.3642493
2017-02-25/22:18:23.62            1.3789437
2017-02-25/22:18:23.65            1.4683161
2017-02-25/22:18:23.68            1.5353988
2017-02-25/22:18:23.72            1.3997173
2017-02-25/22:18:23.75            1.3571186
2017-02-25/22:18:23.78            1.3747599
2017-02-25/22:18:23.81            1.3596372
2017-02-25/22:18:23.84            1.4588599
2017-02-25/22:18:23.87            1.4440936
2017-02-25/22:18:23.90            1.4415872
2017-02-25/22:18:23.93            1.4571433
2017-02-25/22:18:23.97            1.4942611
2017-02-25/22:18:24.00            1.5207666
2017-02-25/22:18:24.03            1.5151220
2017-02-25/22:18:24.06            1.4399683
2017-02-25/22:18:24.09            1.5105625
2017-02-25/22:18:24.12            1.4716370
2017-02-25/22:18:24.15            1.4556986
2017-02-25/22:18:24.18            1.4323132
2017-02-25/22:18:24.22            1.3455445
2017-02-25/22:18:24.25            1.3403000
2017-02-25/22:18:24.28            1.3727076
2017-02-25/22:18:24.31            1.3667891
2017-02-25/22:18:24.34            1.4333032
2017-02-25/22:18:24.37            1.4371298
2017-02-25/22:18:24.40            1.4051642
2017-02-25/22:18:24.43            1.3416894
2017-02-25/22:18:24.47            1.3893465
2017-02-25/22:18:24.50            1.4128607
2017-02-25/22:18:24.53            1.3998281
2017-02-25/22:18:24.56            1.4445517
2017-02-25/22:18:24.59            1.4298716
2017-02-25/22:18:24.62            1.4340628
2017-02-25/22:18:24.65            1.4709839
2017-02-25/22:18:24.68            1.4007205
2017-02-25/22:18:24.72            1.5300831
2017-02-25/22:18:24.75            1.4334968
2017-02-25/22:18:24.78            1.5068205
2017-02-25/22:18:24.81            1.5019403
2017-02-25/22:18:24.84            1.4542015
2017-02-25/22:18:24.87            1.4966697
2017-02-25/22:18:24.90            1.4530148
2017-02-25/22:18:24.93            1.4620574
2017-02-25/22:18:24.97            1.6001010
2017-02-25/22:18:25.00            1.5691994
2017-02-25/22:18:25.03            1.5773356
2017-02-25/22:18:25.06            1.5078378
2017-02-25/22:18:25.09            1.5125727
2017-02-25/22:18:25.12            1.6341248
2017-02-25/22:18:25.15            1.5799251
2017-02-25/22:18:25.18            1.6467543
2017-02-25/22:18:25.22            1.6027098
2017-02-25/22:18:25.25            1.6189503
2017-02-25/22:18:25.28            1.5630408
2017-02-25/22:18:25.31            1.6632014
2017-02-25/22:18:25.34            1.7022357
2017-02-25/22:18:25.37            1.7125051
2017-02-25/22:18:25.40            1.6794042
2017-02-25/22:18:25.43            1.6851533
2017-02-25/22:18:25.47            1.6503160
2017-02-25/22:18:25.50            1.6535306
2017-02-25/22:18:25.53            1.5923112
2017-02-25/22:18:25.56            1.6451072
2017-02-25/22:18:25.59            1.5895552
2017-02-25/22:18:25.62            1.6490123
2017-02-25/22:18:25.65            1.5542840
2017-02-25/22:18:25.68            1.4685353
2017-02-25/22:18:25.72            1.5230245
2017-02-25/22:18:25.75            1.5958702
2017-02-25/22:18:25.78            1.5069679
2017-02-25/22:18:25.81            1.5641061
2017-02-25/22:18:25.84            1.5318058
2017-02-25/22:18:25.87            1.6879820
2017-02-25/22:18:25.90            1.6219128
2017-02-25/22:18:25.93            1.6599940
2017-02-25/22:18:25.97            1.7943529
2017-02-25/22:18:26.00            1.7882162
2017-02-25/22:18:26.03            1.7794331
2017-02-25/22:18:26.06            1.9912290
2017-02-25/22:18:26.09            2.0024777
2017-02-25/22:18:26.12            2.2534552
2017-02-25/22:18:26.15            2.2700862
2017-02-25/22:18:26.18            2.4181529
2017-02-25/22:18:26.22            2.5858280
2017-02-25/22:18:26.25            2.7116692
2017-02-25/22:18:26.28            2.7995233
2017-02-25/22:18:26.31            2.9045931
2017-02-25/22:18:26.34            2.9198669
2017-02-25/22:18:26.37            2.9639289
2017-02-25/22:18:26.40            2.7466864
2017-02-25/22:18:26.43            2.7081494
2017-02-25/22:18:26.47            2.6886817
2017-02-25/22:18:26.50            2.6172694
2017-02-25/22:18:26.53            2.4449101
2017-02-25/22:18:26.56            2.4067433
2017-02-25/22:18:26.59            2.3323925
2017-02-25/22:18:26.62            2.3282924
2017-02-25/22:18:26.65            2.2321081
2017-02-25/22:18:26.68            2.3887451
2017-02-25/22:18:26.72            2.2758728
2017-02-25/22:18:26.75            2.1194964
2017-02-25/22:18:26.78            2.0686054
2017-02-25/22:18:26.81            1.9714742
2017-02-25/22:18:26.84            1.8849793
2017-02-25/22:18:26.87            1.7361924
2017-02-25/22:18:26.90            1.5712020
2017-02-25/22:18:26.93            1.4771455
2017-02-25/22:18:26.97            1.2599313
2017-02-25/22:18:27.00            1.1726107
2017-02-25/22:18:27.03            1.0340494
2017-02-25/22:18:27.06           0.82402293
2017-02-25/22:18:27.09           0.73591562
2017-02-25/22:18:27.12           0.61140904
2017-02-25/22:18:27.15           0.45571814
2017-02-25/22:18:27.18           0.22097403
2017-02-25/22:18:27.22          0.090074126
2017-02-25/22:18:27.25          -0.17779908
2017-02-25/22:18:27.28          -0.36120802
2017-02-25/22:18:27.31          -0.39747093
2017-02-25/22:18:27.34          -0.65450818
2017-02-25/22:18:27.37          -0.95032262
2017-02-25/22:18:27.40           -1.0705867
2017-02-25/22:18:27.43           -1.1699117
2017-02-25/22:18:27.47           -1.2297097
2017-02-25/22:18:27.50           -1.3322231
2017-02-25/22:18:27.53           -1.1896050
2017-02-25/22:18:27.56           -1.1484314
2017-02-25/22:18:27.59           -1.1145903
2017-02-25/22:18:27.62          -0.85475630
2017-02-25/22:18:27.65          -0.59853945
2017-02-25/22:18:27.68          -0.50221844
2017-02-25/22:18:27.72          -0.38105535
2017-02-25/22:18:27.75          -0.15906669
2017-02-25/22:18:27.78          0.026771011
2017-02-25/22:18:27.81          0.085137830
2017-02-25/22:18:27.84           0.14392763
2017-02-25/22:18:27.87           0.21975123
2017-02-25/22:18:27.90           0.29708817
2017-02-25/22:18:27.93           0.40784485
2017-02-25/22:18:27.97           0.41035468
2017-02-25/22:18:28.00           0.38272251
2017-02-25/22:18:28.03           0.27546745
2017-02-25/22:18:28.06           0.14425009
2017-02-25/22:18:28.09          0.023061309
2017-02-25/22:18:28.12          -0.13251203
2017-02-25/22:18:28.15          -0.25512460
2017-02-25/22:18:28.18          -0.42514829
2017-02-25/22:18:28.22          -0.56252542
2017-02-25/22:18:28.25          -0.63332841
2017-02-25/22:18:28.28          -0.48889681
2017-02-25/22:18:28.31          -0.41133167
2017-02-25/22:18:28.34          -0.10069935
2017-02-25/22:18:28.37          0.091421710
2017-02-25/22:18:28.40           0.28457633
2017-02-25/22:18:28.43           0.52926216
2017-02-25/22:18:28.47           0.78156513
2017-02-25/22:18:28.50           0.87929402
2017-02-25/22:18:28.53            1.1707698
2017-02-25/22:18:28.56            1.1608682
2017-02-25/22:18:28.59            1.3747531
2017-02-25/22:18:28.62            1.4021747
2017-02-25/22:18:28.65            1.4323337
2017-02-25/22:18:28.68            1.5594739
2017-02-25/22:18:28.72            1.4808740
2017-02-25/22:18:28.75            1.4140471
2017-02-25/22:18:28.78            1.4265049
2017-02-25/22:18:28.81            1.2983978
2017-02-25/22:18:28.84            1.2749977
2017-02-25/22:18:28.87            1.1703620
2017-02-25/22:18:28.90            1.0413021
2017-02-25/22:18:28.93           0.71768404
2017-02-25/22:18:28.97           0.43226238
2017-02-25/22:18:29.00           0.12612647
2017-02-25/22:18:29.03          -0.32973064
2017-02-25/22:18:29.06          -0.75720587
2017-02-25/22:18:29.09           -1.0560582
2017-02-25/22:18:29.12           -1.2124536
2017-02-25/22:18:29.15           -1.4271656
2017-02-25/22:18:29.18           -1.5434139
2017-02-25/22:18:29.22           -1.5195816
2017-02-25/22:18:29.25           -1.3157092
2017-02-25/22:18:29.28           -1.0147946
2017-02-25/22:18:29.31          -0.48966739
2017-02-25/22:18:29.34          -0.13375793
2017-02-25/22:18:29.37         -0.010008875
2017-02-25/22:18:29.40          -0.28868476
2017-02-25/22:18:29.43          -0.66057215
2017-02-25/22:18:29.47           -1.0800233
2017-02-25/22:18:29.50           -1.4116872
2017-02-25/22:18:29.53           -1.8248069
2017-02-25/22:18:29.56           -2.0851532
2017-02-25/22:18:29.59           -2.3252181
2017-02-25/22:18:29.62           -2.4691169
2017-02-25/22:18:29.65           -2.4058320
2017-02-25/22:18:29.68           -2.0813260
2017-02-25/22:18:29.72           -1.6994505
2017-02-25/22:18:29.75           -1.0652184
2017-02-25/22:18:29.78          -0.67504872
2017-02-25/22:18:29.81          -0.24185299
2017-02-25/22:18:29.84          0.019963490
2017-02-25/22:18:29.87           0.28742772
2017-02-25/22:18:29.90           0.66864959
2017-02-25/22:18:29.93           0.77987263
2017-02-25/22:18:29.97           0.87293741
2017-02-25/22:18:30.00            1.0886816
2017-02-25/22:18:30.03           0.90913861
2017-02-25/22:18:30.06           0.90850894
2017-02-25/22:18:30.09           0.67437722
2017-02-25/22:18:30.12           0.46554833
2017-02-25/22:18:30.15           0.26722361
2017-02-25/22:18:30.18          -0.15198647
2017-02-25/22:18:30.22          -0.30539234
2017-02-25/22:18:30.25          -0.60931725
2017-02-25/22:18:30.28           -1.1298989
2017-02-25/22:18:30.31           -1.6312760
2017-02-25/22:18:30.34           -1.9281620
2017-02-25/22:18:30.37           -2.3337316
2017-02-25/22:18:30.40           -2.6702816
2017-02-25/22:18:30.43           -3.2385467
2017-02-25/22:18:30.47           -3.6289109
2017-02-25/22:18:30.50           -4.0963906
2017-02-25/22:18:30.53           -4.5009741
2017-02-25/22:18:30.56           -4.9107130
2017-02-25/22:18:30.59           -4.9242601
2017-02-25/22:18:30.62           -5.1294765
2017-02-25/22:18:30.65           -5.0770501
2017-02-25/22:18:30.68           -5.1880935
2017-02-25/22:18:30.72           -5.0724943
2017-02-25/22:18:30.75           -4.9357005
2017-02-25/22:18:30.78           -4.8574461
2017-02-25/22:18:30.81           -4.6057747
2017-02-25/22:18:30.84           -4.1991650
2017-02-25/22:18:30.87           -4.0596025
2017-02-25/22:18:30.90           -3.7539579
2017-02-25/22:18:30.93           -3.6194669
2017-02-25/22:18:30.97           -3.4613666
2017-02-25/22:18:31.00           -3.3871673
2017-02-25/22:18:31.03           -3.3235112
2017-02-25/22:18:31.06           -3.3206887
2017-02-25/22:18:31.09           -3.4436583
2017-02-25/22:18:31.12           -3.5486768
2017-02-25/22:18:31.15           -3.6563260
2017-02-25/22:18:31.18           -3.9068062
2017-02-25/22:18:31.22           -3.9020122
2017-02-25/22:18:31.25           -3.7444345
2017-02-25/22:18:31.28           -3.6033123
2017-02-25/22:18:31.31           -3.5354285
2017-02-25/22:18:31.34           -3.2508661
2017-02-25/22:18:31.37           -2.9363242
2017-02-25/22:18:31.40           -2.7029159
2017-02-25/22:18:31.43           -2.4052563
2017-02-25/22:18:31.47           -2.1550023
2017-02-25/22:18:31.50           -2.0451955
2017-02-25/22:18:31.53           -2.0935477
2017-02-25/22:18:31.56           -2.0230940
2017-02-25/22:18:31.59           -1.6988263
2017-02-25/22:18:31.62           -1.4498287
2017-02-25/22:18:31.65           -1.1109220
2017-02-25/22:18:31.68          -0.79573181
2017-02-25/22:18:31.72          -0.60597758
2017-02-25/22:18:31.75          -0.30550515
2017-02-25/22:18:31.78          -0.11447864
2017-02-25/22:18:31.81          0.039905068
2017-02-25/22:18:31.84         0.0078394489
2017-02-25/22:18:31.87          -0.15113900
2017-02-25/22:18:31.90          -0.38508338
2017-02-25/22:18:31.93          -0.68690704
2017-02-25/22:18:31.97          -0.98369579
2017-02-25/22:18:32.00           -1.2840223
2017-02-25/22:18:32.03           -1.4605658
2017-02-25/22:18:32.06           -1.6663101
2017-02-25/22:18:32.09           -1.8176428
2017-02-25/22:18:32.12           -1.9187958
2017-02-25/22:18:32.15           -2.1771346
2017-02-25/22:18:32.18           -2.3175973
2017-02-25/22:18:32.22           -2.5332255
2017-02-25/22:18:32.25           -2.6637005
2017-02-25/22:18:32.28           -2.5993112
2017-02-25/22:18:32.31           -2.6215131
2017-02-25/22:18:32.34           -2.4143931
2017-02-25/22:18:32.37           -2.1173048
2017-02-25/22:18:32.40           -1.8614397
2017-02-25/22:18:32.43           -1.4401529
2017-02-25/22:18:32.47           -1.2443250
2017-02-25/22:18:32.50          -0.69618577
2017-02-25/22:18:32.53          -0.41992142
2017-02-25/22:18:32.56          -0.26851384
2017-02-25/22:18:32.59          -0.13204269
2017-02-25/22:18:32.62         -0.071825303
2017-02-25/22:18:32.65          -0.19604959
2017-02-25/22:18:32.68          -0.50142683
2017-02-25/22:18:32.72           -1.4231046
2017-02-25/22:18:32.75           -2.1381928
2017-02-25/22:18:32.78           -2.9768173
2017-02-25/22:18:32.81           -3.3793736
2017-02-25/22:18:32.84           -3.5738152
2017-02-25/22:18:32.87           -3.8998425
2017-02-25/22:18:32.90           -4.1556526
2017-02-25/22:18:32.93           -4.2811176
2017-02-25/22:18:32.97           -3.9982252
2017-02-25/22:18:33.00           -3.1679985
2017-02-25/22:18:33.03           -2.4673951
2017-02-25/22:18:33.06           -1.8670586
2017-02-25/22:18:33.09           -1.3989741
2017-02-25/22:18:33.12           -1.2273234
2017-02-25/22:18:33.15          -0.78597149
2017-02-25/22:18:33.18          -0.65857626
2017-02-25/22:18:33.22          -0.54089736
2017-02-25/22:18:33.25          -0.40156305
2017-02-25/22:18:33.28          -0.42439360
2017-02-25/22:18:33.31          -0.30655569
2017-02-25/22:18:33.34          -0.23101874
2017-02-25/22:18:33.37          -0.29987251
2017-02-25/22:18:33.40          -0.23362994
2017-02-25/22:18:33.43          -0.33052299
2017-02-25/22:18:33.47          -0.18781561
2017-02-25/22:18:33.50          -0.13227718
2017-02-25/22:18:33.53          -0.11919186
2017-02-25/22:18:33.56         -0.082276782
2017-02-25/22:18:33.59          -0.12916217
2017-02-25/22:18:33.62          -0.15633207
2017-02-25/22:18:33.65         -0.092060199
2017-02-25/22:18:33.68        -0.0091587065
2017-02-25/22:18:33.72         -0.070465830
2017-02-25/22:18:33.75          -0.10529863
2017-02-25/22:18:33.78         -0.072337353
2017-02-25/22:18:33.81          -0.20289344
2017-02-25/22:18:33.84         -0.068881704
2017-02-25/22:18:33.87         -0.032984765
2017-02-25/22:18:33.90          0.027255056
2017-02-25/22:18:33.93         -0.070964970
2017-02-25/22:18:33.97          -0.10101725
2017-02-25/22:18:34.00         -0.050566540
2017-02-25/22:18:34.03         -0.091702622
2017-02-25/22:18:34.06         0.0055491443
2017-02-25/22:18:34.09           0.16024693
2017-02-25/22:18:34.12         -0.014946992
2017-02-25/22:18:34.15          0.034363660
2017-02-25/22:18:34.18         -0.077539814
2017-02-25/22:18:34.22          0.092089460
2017-02-25/22:18:34.25          0.098407991
2017-02-25/22:18:34.28           0.15684702
2017-02-25/22:18:34.31           0.22452840
2017-02-25/22:18:34.34          0.070130034
2017-02-25/22:18:34.37          0.061619710
2017-02-25/22:18:34.40           0.17806328
2017-02-25/22:18:34.43           0.11934580
2017-02-25/22:18:34.47           0.19461037
2017-02-25/22:18:34.50           0.13437955
2017-02-25/22:18:34.53           0.12744422
2017-02-25/22:18:34.56           0.11401969
2017-02-25/22:18:34.59           0.11749738
2017-02-25/22:18:34.62           0.19199499
2017-02-25/22:18:34.65          0.045948588
2017-02-25/22:18:34.68          0.093271990
2017-02-25/22:18:34.72          0.028202671
2017-02-25/22:18:34.75           0.11096331
2017-02-25/22:18:34.78           0.14337352
2017-02-25/22:18:34.81           0.11594735
2017-02-25/22:18:34.84           0.12231671
2017-02-25/22:18:34.87          0.070064455
2017-02-25/22:18:34.90           0.12141524
2017-02-25/22:18:34.93           0.15778312
2017-02-25/22:18:34.97           0.11654834
2017-02-25/22:18:35.00           0.20220921
2017-02-25/22:18:35.03           0.11031565
2017-02-25/22:18:35.06           0.15312044
2017-02-25/22:18:35.09           0.13962033
2017-02-25/22:18:35.12          0.072329596
2017-02-25/22:18:35.15           0.13566635
2017-02-25/22:18:35.18          0.035690943
2017-02-25/22:18:35.22           0.12155390
2017-02-25/22:18:35.25           0.10673277
2017-02-25/22:18:35.28           0.15703287
2017-02-25/22:18:35.31           0.11186706
2017-02-25/22:18:35.34          0.068118937
2017-02-25/22:18:35.37          0.034480795
2017-02-25/22:18:35.40           0.17839983
2017-02-25/22:18:35.43          0.093412339
2017-02-25/22:18:35.47           0.20973046
2017-02-25/22:18:35.50           0.12860137
2017-02-25/22:18:35.53           0.13401788
2017-02-25/22:18:35.56         0.0047864021
2017-02-25/22:18:35.59          0.087974657
2017-02-25/22:18:35.62          0.097872297
2017-02-25/22:18:35.65           0.20969682
2017-02-25/22:18:35.68           0.12908398
2017-02-25/22:18:35.72           0.14090909
2017-02-25/22:18:35.75          0.038648668
2017-02-25/22:18:35.78           0.11349862
2017-02-25/22:18:35.81          0.074821500
2017-02-25/22:18:35.84           0.18555578
2017-02-25/22:18:35.87           0.18724700
2017-02-25/22:18:35.90           0.22244808
2017-02-25/22:18:35.93           0.13463885
2017-02-25/22:18:35.97           0.11050120
2017-02-25/22:18:36.00           0.15865751
2017-02-25/22:18:36.03           0.22120786
2017-02-25/22:18:36.06           0.15811774
2017-02-25/22:18:36.09           0.16507866
2017-02-25/22:18:36.12           0.19702403
2017-02-25/22:18:36.15           0.16235747
2017-02-25/22:18:36.18           0.11957535
2017-02-25/22:18:36.22          0.089356767
2017-02-25/22:18:36.25           0.13099763
2017-02-25/22:18:36.28           0.14322817
2017-02-25/22:18:36.31          0.099945764
2017-02-25/22:18:36.34           0.14317009
2017-02-25/22:18:36.37           0.11129923
2017-02-25/22:18:36.40           0.12968677
2017-02-25/22:18:36.43          0.093108587
2017-02-25/22:18:36.47          0.089816485
2017-02-25/22:18:36.50           0.21924865
2017-02-25/22:18:36.53           0.14864941
2017-02-25/22:18:36.56           0.13957705
2017-02-25/22:18:36.59           0.14104300
2017-02-25/22:18:36.62           0.15922903
2017-02-25/22:18:36.65           0.20463839
2017-02-25/22:18:36.68          0.096357484
2017-02-25/22:18:36.72           0.18410187
2017-02-25/22:18:36.75           0.14940416
2017-02-25/22:18:36.78          0.038501313
2017-02-25/22:18:36.81          0.054012032
2017-02-25/22:18:36.84          0.052205081
2017-02-25/22:18:36.87           0.10176595
2017-02-25/22:18:36.90           0.10418319
2017-02-25/22:18:36.93          0.057017948
2017-02-25/22:18:36.97          0.080534053
2017-02-25/22:18:37.00          0.051708874
2017-02-25/22:18:37.03          0.043956797
2017-02-25/22:18:37.06          0.084742924
2017-02-25/22:18:37.09           0.13725119
2017-02-25/22:18:37.12          0.056070374
2017-02-25/22:18:37.15          0.028173508
2017-02-25/22:18:37.18         -0.036822812
2017-02-25/22:18:37.22          0.061171391
2017-02-25/22:18:37.25          0.020667836
2017-02-25/22:18:37.28          0.021086364
2017-02-25/22:18:37.31          0.045920727
2017-02-25/22:18:37.34          0.055077349
2017-02-25/22:18:37.37         -0.025848099
2017-02-25/22:18:37.40          0.077422524
2017-02-25/22:18:37.43          0.020668148
2017-02-25/22:18:37.47           0.10124872
2017-02-25/22:18:37.50          0.026337730
2017-02-25/22:18:37.53          0.037201727
2017-02-25/22:18:37.56          0.036120824
2017-02-25/22:18:37.59          0.054752881
2017-02-25/22:18:37.62          0.079997747
2017-02-25/22:18:37.65           0.10436927
2017-02-25/22:18:37.68           0.10018950
2017-02-25/22:18:37.72           0.15226902
2017-02-25/22:18:37.75          0.075095871
2017-02-25/22:18:37.78           0.16301985
2017-02-25/22:18:37.81           0.11760455
2017-02-25/22:18:37.84           0.12881522
2017-02-25/22:18:37.87          0.083805853
2017-02-25/22:18:37.90          0.063349297
2017-02-25/22:18:37.93          0.062777155
2017-02-25/22:18:37.97          0.068233319
2017-02-25/22:18:38.00         0.0015862634
2017-02-25/22:18:38.03          0.032180242
2017-02-25/22:18:38.06         -0.015621448
2017-02-25/22:18:38.09           0.10749224
2017-02-25/22:18:38.12       -0.00046884479
2017-02-25/22:18:38.15          0.013122387
2017-02-25/22:18:38.18          0.016632952
2017-02-25/22:18:38.22          0.088030049
2017-02-25/22:18:38.25        -0.0052598286
2017-02-25/22:18:38.28          0.024350594
2017-02-25/22:18:38.31          0.094869828
2017-02-25/22:18:38.34          0.042923860
2017-02-25/22:18:38.37         -0.013788134
2017-02-25/22:18:38.40           0.10872183
2017-02-25/22:18:38.43           0.13339098
2017-02-25/22:18:38.47          0.091356495
2017-02-25/22:18:38.50          0.079331489
2017-02-25/22:18:38.53          0.099938652
2017-02-25/22:18:38.56           0.13732274
2017-02-25/22:18:38.59          0.060202246
2017-02-25/22:18:38.62          0.095310775
2017-02-25/22:18:38.65           0.11718853
2017-02-25/22:18:38.68           0.10029919
2017-02-25/22:18:38.72          0.036960798
2017-02-25/22:18:38.75          0.044039864
2017-02-25/22:18:38.78        -0.0058832166
2017-02-25/22:18:38.81          0.060444435
2017-02-25/22:18:38.84          0.021285184
2017-02-25/22:18:38.87        -0.0089275718
2017-02-25/22:18:38.90          0.046811992
2017-02-25/22:18:38.93          0.076881996
2017-02-25/22:18:38.97          0.030037731
2017-02-25/22:18:39.00         0.0067910248
2017-02-25/22:18:39.03          0.020178551
2017-02-25/22:18:39.06          0.034229696
2017-02-25/22:18:39.09          0.027852453
2017-02-25/22:18:39.12          0.030426717
2017-02-25/22:18:39.15          0.058304049
2017-02-25/22:18:39.18         -0.021379511
2017-02-25/22:18:39.22        -0.0069232405
2017-02-25/22:18:39.25        -0.0061433355
2017-02-25/22:18:39.28          0.030984466
2017-02-25/22:18:39.31           0.13839277
2017-02-25/22:18:39.34          0.066428650
2017-02-25/22:18:39.37          0.019901010
2017-02-25/22:18:39.40           0.14892591
2017-02-25/22:18:39.43          0.052192125
2017-02-25/22:18:39.47           0.15886010
2017-02-25/22:18:39.50          0.077745299
2017-02-25/22:18:39.53          0.089096171
2017-02-25/22:18:39.56           0.13704282
2017-02-25/22:18:39.59          0.065343244
2017-02-25/22:18:39.62           0.14804245
2017-02-25/22:18:39.65           0.21498665
2017-02-25/22:18:39.68          0.013515060
2017-02-25/22:18:39.72           0.12129652
2017-02-25/22:18:39.75          0.037876549
2017-02-25/22:18:39.78          0.083211010
2017-02-25/22:18:39.81           0.11792215
2017-02-25/22:18:39.84           0.11283118
2017-02-25/22:18:39.87          0.010675241
2017-02-25/22:18:39.90         -0.025972966
2017-02-25/22:18:39.93        -0.0099361408
2017-02-25/22:18:39.97           0.13706755
2017-02-25/22:18:40.00          0.084769726
2017-02-25/22:18:40.03           0.10002939
2017-02-25/22:18:40.06          0.017360166
2017-02-25/22:18:40.09         -0.039220725
2017-02-25/22:18:40.12          0.055880813
2017-02-25/22:18:40.15           0.10644408
2017-02-25/22:18:40.18          0.086320138
2017-02-25/22:18:40.22          0.049555633
2017-02-25/22:18:40.25         -0.072066759
2017-02-25/22:18:40.28          0.018997194
2017-02-25/22:18:40.31        -0.0047224068
2017-02-25/22:18:40.34          0.060953962
2017-02-25/22:18:40.37           0.12547333
2017-02-25/22:18:40.40          0.024107390
2017-02-25/22:18:40.43         0.0082446802
2017-02-25/22:18:40.47          0.057407721
2017-02-25/22:18:40.50          0.033657547
2017-02-25/22:18:40.53          0.095353994
2017-02-25/22:18:40.56         0.0069981841
2017-02-25/22:18:40.59           0.10138039
2017-02-25/22:18:40.62        0.00078157679
2017-02-25/22:18:40.65         -0.044438866
2017-02-25/22:18:40.68         -0.032655843
2017-02-25/22:18:40.72          0.034758658
2017-02-25/22:18:40.75          0.068180169
2017-02-25/22:18:40.78          0.012892753
2017-02-25/22:18:40.81          0.024102058
2017-02-25/22:18:40.84          0.022803544
2017-02-25/22:18:40.87         -0.088078181
2017-02-25/22:18:40.90          0.020486748
2017-02-25/22:18:40.93          0.065355057
2017-02-25/22:18:40.97        -0.0020940457
2017-02-25/22:18:41.00          0.012916889
2017-02-25/22:18:41.03         -0.033586693
2017-02-25/22:18:41.06         -0.012157449
2017-02-25/22:18:41.09          0.030118017
2017-02-25/22:18:41.12          0.040403988
2017-02-25/22:18:41.15          0.070455785
2017-02-25/22:18:41.18         0.0098406182
2017-02-25/22:18:41.22          0.020131258
2017-02-25/22:18:41.25        -0.0051271582
2017-02-25/22:18:41.28         -0.056087757
2017-02-25/22:18:41.31         -0.049203197
2017-02-25/22:18:41.34         -0.060914075
2017-02-25/22:18:41.37         -0.054283771
2017-02-25/22:18:41.40        -0.0045413526
2017-02-25/22:18:41.43          0.049403235
2017-02-25/22:18:41.47          0.042714806
2017-02-25/22:18:41.50         -0.019056256
2017-02-25/22:18:41.53          0.047391871
2017-02-25/22:18:41.56        -0.0088889431
2017-02-25/22:18:41.59         0.0017085262
2017-02-25/22:18:41.62          0.038664624
2017-02-25/22:18:41.65         -0.088818821
2017-02-25/22:18:41.68         -0.081455891
2017-02-25/22:18:41.72         -0.064715730
2017-02-25/22:18:41.75         -0.024002252
2017-02-25/22:18:41.78         -0.025383059
2017-02-25/22:18:41.81         -0.055275766
2017-02-25/22:18:41.84         -0.032489641
2017-02-25/22:18:41.87          0.013461754
2017-02-25/22:18:41.90          0.038923295
2017-02-25/22:18:41.93          0.062214427
2017-02-25/22:18:41.97          0.023053903
2017-02-25/22:18:42.00          -0.10097332
2017-02-25/22:18:42.03         -0.045964598
2017-02-25/22:18:42.06         0.0031600593
2017-02-25/22:18:42.09         -0.048165440
2017-02-25/22:18:42.12         -0.026622147
2017-02-25/22:18:42.15          0.028202262
2017-02-25/22:18:42.18         -0.049044380
2017-02-25/22:18:42.22         -0.036637017
2017-02-25/22:18:42.25         -0.067277278
2017-02-25/22:18:42.28        -0.0012682300
2017-02-25/22:18:42.31         -0.086729853
2017-02-25/22:18:42.34          -0.11667575
2017-02-25/22:18:42.37         -0.011440758
2017-02-25/22:18:42.40          0.040588745
2017-02-25/22:18:42.43       -3.8083275e-05
2017-02-25/22:18:42.47         -0.025028609
2017-02-25/22:18:42.50         -0.046255283
2017-02-25/22:18:42.53          0.037756889
2017-02-25/22:18:42.56          0.055916488
2017-02-25/22:18:42.59          0.062475651
2017-02-25/22:18:42.62          0.033874202
2017-02-25/22:18:42.65          0.077556444
2017-02-25/22:18:42.68         0.0020577933
2017-02-25/22:18:42.72          -0.15523256
2017-02-25/22:18:42.75        -0.0088985288
2017-02-25/22:18:42.78          0.050676051
2017-02-25/22:18:42.81          0.030878780
2017-02-25/22:18:42.84         -0.037228555
2017-02-25/22:18:42.87        -0.0033871383
2017-02-25/22:18:42.90         -0.046815513
2017-02-25/22:18:42.93          -0.12421790
2017-02-25/22:18:42.97         -0.075361620
2017-02-25/22:18:43.00        -0.0048425962
2017-02-25/22:18:43.03         -0.043578656
2017-02-25/22:18:43.06         -0.040915665
2017-02-25/22:18:43.09         -0.061096488
2017-02-25/22:18:43.12         -0.057699520
2017-02-25/22:18:43.15         -0.063234902
2017-02-25/22:18:43.18         -0.054083362
2017-02-25/22:18:43.22         0.0055289186
2017-02-25/22:18:43.25         -0.047227088
2017-02-25/22:18:43.28          0.018693171
2017-02-25/22:18:43.31        -0.0016152493
2017-02-25/22:18:43.34         -0.069648823
2017-02-25/22:18:43.37         -0.090772582
2017-02-25/22:18:43.40         -0.068653901
2017-02-25/22:18:43.43         -0.077316558
2017-02-25/22:18:43.47         -0.027918661
2017-02-25/22:18:43.50         -0.085878255
2017-02-25/22:18:43.53          0.032596665
2017-02-25/22:18:43.56         -0.091821665
2017-02-25/22:18:43.59         -0.034014597
2017-02-25/22:18:43.62          0.075886842
2017-02-25/22:18:43.65          0.039032971
2017-02-25/22:18:43.68          0.065772081
2017-02-25/22:18:43.72           0.14435421
2017-02-25/22:18:43.75           0.15226649
2017-02-25/22:18:43.78           0.11312330
2017-02-25/22:18:43.81         -0.017014752
2017-02-25/22:18:43.84          0.076327745
2017-02-25/22:18:43.87          0.025016777
2017-02-25/22:18:43.90         -0.011442554
2017-02-25/22:18:43.93          0.017962122
2017-02-25/22:18:43.97        -0.0041276151
2017-02-25/22:18:44.00          -0.14765513
2017-02-25/22:18:44.03          -0.13215498
2017-02-25/22:18:44.06         -0.090371758
2017-02-25/22:18:44.09         -0.068919994
2017-02-25/22:18:44.12         -0.037219934
2017-02-25/22:18:44.15         -0.070008091
2017-02-25/22:18:44.18         -0.070283181
2017-02-25/22:18:44.22         0.0051226552
2017-02-25/22:18:44.25          0.067413103
2017-02-25/22:18:44.28           0.12744264
2017-02-25/22:18:44.31         0.0063347744
2017-02-25/22:18:44.34          0.054406322
2017-02-25/22:18:44.37           0.12019945
2017-02-25/22:18:44.40          0.072088720
2017-02-25/22:18:44.43          0.019726710
2017-02-25/22:18:44.47          0.095146122
2017-02-25/22:18:44.50          0.019881757
2017-02-25/22:18:44.53         -0.038630396
2017-02-25/22:18:44.56         -0.061822066
2017-02-25/22:18:44.59          0.013953680
2017-02-25/22:18:44.62         -0.037596325
2017-02-25/22:18:44.65         -0.098149931
2017-02-25/22:18:44.68         -0.052857087
2017-02-25/22:18:44.72          0.011975427
2017-02-25/22:18:44.75         -0.021113494
2017-02-25/22:18:44.78          0.012687276
2017-02-25/22:18:44.81         0.0059849741
2017-02-25/22:18:44.84           0.11010943
2017-02-25/22:18:44.87           0.18476984
2017-02-25/22:18:44.90           0.14333837
2017-02-25/22:18:44.93           0.20566082
2017-02-25/22:18:44.97          0.083788175
2017-02-25/22:18:45.00           0.13881709
2017-02-25/22:18:45.03          0.070592525
2017-02-25/22:18:45.06          0.044682098
2017-02-25/22:18:45.09          0.044866931
2017-02-25/22:18:45.12         -0.059660714
2017-02-25/22:18:45.15         -0.053977053
2017-02-25/22:18:45.18         -0.017636485
2017-02-25/22:18:45.22         -0.068773391
2017-02-25/22:18:45.25         -0.014773529
2017-02-25/22:18:45.28         -0.065062249
2017-02-25/22:18:45.31         0.0096807549
2017-02-25/22:18:45.34         -0.065874299
2017-02-25/22:18:45.37         0.0055364364
2017-02-25/22:18:45.40          0.043339980
2017-02-25/22:18:45.43         -0.030903492
2017-02-25/22:18:45.47          0.062873089
2017-02-25/22:18:45.50          0.047996407
2017-02-25/22:18:45.53          0.099899979
2017-02-25/22:18:45.56          0.050654267
2017-02-25/22:18:45.59          0.035007552
2017-02-25/22:18:45.62          0.080195398
2017-02-25/22:18:45.65         0.0093836114
2017-02-25/22:18:45.68          0.056537793
2017-02-25/22:18:45.72          0.059138067
2017-02-25/22:18:45.75         -0.034520857
2017-02-25/22:18:45.78          0.023545776
2017-02-25/22:18:45.81        -0.0094654446
2017-02-25/22:18:45.84          0.086280264
2017-02-25/22:18:45.87         -0.044914639
2017-02-25/22:18:45.90          0.059093502
2017-02-25/22:18:45.93          0.079706602
2017-02-25/22:18:45.97          0.083941012
2017-02-25/22:18:46.00           0.10188360
2017-02-25/22:18:46.03          0.052727530
2017-02-25/22:18:46.06          0.071588714
2017-02-25/22:18:46.09          0.051313327
2017-02-25/22:18:46.12          0.018188461
2017-02-25/22:18:46.15          0.071823249
2017-02-25/22:18:46.18          0.096094349
2017-02-25/22:18:46.22          0.047671997
2017-02-25/22:18:46.25           0.11392680
2017-02-25/22:18:46.28        -0.0085284695
2017-02-25/22:18:46.31          0.045131758
2017-02-25/22:18:46.34         0.0095704077
2017-02-25/22:18:46.37          0.064842336
2017-02-25/22:18:46.40         0.0047971012
2017-02-25/22:18:46.43          0.045891131
2017-02-25/22:18:46.47         -0.015750530
2017-02-25/22:18:46.50          0.013548394
2017-02-25/22:18:46.53          -0.12277350
2017-02-25/22:18:46.56          0.066912981
2017-02-25/22:18:46.59          0.046365488
2017-02-25/22:18:46.62          0.054794145
2017-02-25/22:18:46.65          0.045079762
2017-02-25/22:18:46.68         -0.015439001
2017-02-25/22:18:46.72          0.051903142
2017-02-25/22:18:46.75         -0.075162511
2017-02-25/22:18:46.78         -0.041414914
2017-02-25/22:18:46.81         -0.066361799
2017-02-25/22:18:46.84          -0.12466506
2017-02-25/22:18:46.87          -0.13474646
2017-02-25/22:18:46.90         -0.078861339
2017-02-25/22:18:46.93         -0.097523731
2017-02-25/22:18:46.97          0.022665868
2017-02-25/22:18:47.00        -0.0068439437
2017-02-25/22:18:47.03          0.084031576
2017-02-25/22:18:47.06          0.058491304
2017-02-25/22:18:47.09          0.074744881
2017-02-25/22:18:47.12         0.0070221608
2017-02-25/22:18:47.15          0.036376008
2017-02-25/22:18:47.18        -0.0060028974
2017-02-25/22:18:47.22        -0.0085840044
2017-02-25/22:18:47.25         -0.025126100
2017-02-25/22:18:47.28          -0.10055638
2017-02-25/22:18:47.31          -0.10937651
2017-02-25/22:18:47.34         -0.047453405
2017-02-25/22:18:47.37         -0.069804191
2017-02-25/22:18:47.40         0.0030735446
2017-02-25/22:18:47.43         -0.020416902
2017-02-25/22:18:47.47         -0.094272675
2017-02-25/22:18:47.50         -0.072799695
2017-02-25/22:18:47.53         -0.058004520
2017-02-25/22:18:47.56         -0.022498416
2017-02-25/22:18:47.59         0.0022073501
2017-02-25/22:18:47.62         -0.037779301
2017-02-25/22:18:47.65         -0.014541358
2017-02-25/22:18:47.68          0.017496223
2017-02-25/22:18:47.72        0.00029319841
2017-02-25/22:18:47.75          0.062702430
2017-02-25/22:18:47.78          0.012648781
2017-02-25/22:18:47.81          0.031564088
2017-02-25/22:18:47.84        -0.0037338397
2017-02-25/22:18:47.87       -0.00089756672
2017-02-25/22:18:47.90          0.024934584
2017-02-25/22:18:47.93          0.052952179
2017-02-25/22:18:47.97         -0.068466495
2017-02-25/22:18:48.00         -0.030762663
2017-02-25/22:18:48.03         -0.031086328
2017-02-25/22:18:48.06          0.021393502
2017-02-25/22:18:48.09         -0.046839725
2017-02-25/22:18:48.12          0.015621204
2017-02-25/22:18:48.15         -0.022034450
2017-02-25/22:18:48.18          -0.11716471
2017-02-25/22:18:48.22         -0.086754853
2017-02-25/22:18:48.25         0.0041403591
2017-02-25/22:18:48.28         0.0032176851
2017-02-25/22:18:48.31         -0.032874590
2017-02-25/22:18:48.34          -0.10070938
2017-02-25/22:18:48.37         -0.068434009
2017-02-25/22:18:48.40          -0.12329176
2017-02-25/22:18:48.43         -0.055916105
2017-02-25/22:18:48.47         -0.028796824
2017-02-25/22:18:48.50         -0.093798618
2017-02-25/22:18:48.53          -0.11885456
2017-02-25/22:18:48.56          -0.17043954
2017-02-25/22:18:48.59         -0.089566708
2017-02-25/22:18:48.62         -0.019562514
2017-02-25/22:18:48.65         -0.033345673
2017-02-25/22:18:48.68         -0.093777284
2017-02-25/22:18:48.72          -0.10087754
2017-02-25/22:18:48.75          -0.12831429
2017-02-25/22:18:48.78         -0.051751302
2017-02-25/22:18:48.81          -0.10679311
2017-02-25/22:18:48.84          0.048534144
2017-02-25/22:18:48.87         -0.090252646
2017-02-25/22:18:48.90          -0.10262890
2017-02-25/22:18:48.93          -0.10003689
2017-02-25/22:18:48.97          0.023004644
2017-02-25/22:18:49.00         -0.083781239
2017-02-25/22:18:49.03          0.015919210
2017-02-25/22:18:49.06         -0.095576504
2017-02-25/22:18:49.09         -0.032451249
2017-02-25/22:18:49.12         -0.082623835
2017-02-25/22:18:49.15         -0.059969600
2017-02-25/22:18:49.18         -0.053473153
2017-02-25/22:18:49.22          -0.10313122
2017-02-25/22:18:49.25          -0.10413400
2017-02-25/22:18:49.28         -0.051536037
2017-02-25/22:18:49.31         -0.058000125
2017-02-25/22:18:49.34         -0.028031057
2017-02-25/22:18:49.37        -0.0093586911
2017-02-25/22:18:49.40         -0.060538236
2017-02-25/22:18:49.43         -0.061351586
2017-02-25/22:18:49.47       -0.00073003106
2017-02-25/22:18:49.50          0.010063326
2017-02-25/22:18:49.53         0.0084069010
2017-02-25/22:18:49.56          0.042158692
2017-02-25/22:18:49.59         -0.030217040
2017-02-25/22:18:49.62          0.086986794
2017-02-25/22:18:49.65         0.0017648865
2017-02-25/22:18:49.68          0.062087141
2017-02-25/22:18:49.72          0.065921459
2017-02-25/22:18:49.75        -0.0039320563
2017-02-25/22:18:49.78          0.010992991
2017-02-25/22:18:49.81          0.015054553
2017-02-25/22:18:49.84          0.039218296
2017-02-25/22:18:49.87         -0.091324759
2017-02-25/22:18:49.90          -0.13378564
2017-02-25/22:18:49.93       -0.00064728616
2017-02-25/22:18:49.97          -0.13203185
2017-02-25/22:18:50.00         -0.063557416
2017-02-25/22:18:50.03         -0.061261321
2017-02-25/22:18:50.06        -0.0024534811
2017-02-25/22:18:50.09         -0.064198661
2017-02-25/22:18:50.12          -0.12569167
2017-02-25/22:18:50.15         -0.022772590
2017-02-25/22:18:50.18         -0.018322355
2017-02-25/22:18:50.22         -0.098877033
2017-02-25/22:18:50.25          0.038834682
2017-02-25/22:18:50.28        -0.0071243456
2017-02-25/22:18:50.31          -0.11810733
2017-02-25/22:18:50.34         -0.040221084
2017-02-25/22:18:50.37        -0.0047978523
2017-02-25/22:18:50.40          0.049480850
2017-02-25/22:18:50.43           0.10593954
2017-02-25/22:18:50.47          0.048800002
2017-02-25/22:18:50.50          0.018948044
2017-02-25/22:18:50.53         -0.037234516
2017-02-25/22:18:50.56         0.0073581582
2017-02-25/22:18:50.59          0.010610477
2017-02-25/22:18:50.62         -0.046642107
2017-02-25/22:18:50.65         -0.092123177
2017-02-25/22:18:50.68         -0.089814404
2017-02-25/22:18:50.72         -0.058280812
2017-02-25/22:18:50.75         -0.059101231
2017-02-25/22:18:50.78         -0.023643967
2017-02-25/22:18:50.81         -0.053060621
2017-02-25/22:18:50.84          -0.10541806
2017-02-25/22:18:50.87           0.10702090
2017-02-25/22:18:50.90          0.064322037
2017-02-25/22:18:50.93          0.082804690
2017-02-25/22:18:50.97         0.0046412649
2017-02-25/22:18:51.00         -0.018994795
2017-02-25/22:18:51.03         0.0075622299
2017-02-25/22:18:51.06          0.041076222
2017-02-25/22:18:51.09          0.027626933
2017-02-25/22:18:51.12           0.15632961
2017-02-25/22:18:51.15         0.0076962470
2017-02-25/22:18:51.18         -0.057713498
2017-02-25/22:18:51.22         -0.057289594
2017-02-25/22:18:51.25          0.072617221
2017-02-25/22:18:51.28          0.069846721
2017-02-25/22:18:51.31           0.11382245
2017-02-25/22:18:51.34          0.034640824
2017-02-25/22:18:51.37          0.075689570
2017-02-25/22:18:51.40         0.0086865595
2017-02-25/22:18:51.43          0.023054057
2017-02-25/22:18:51.47           0.10405611
2017-02-25/22:18:51.50          0.082145398
2017-02-25/22:18:51.53          0.071701695
2017-02-25/22:18:51.56          0.027040247
2017-02-25/22:18:51.59         -0.054546153
2017-02-25/22:18:51.62        -0.0074459567
2017-02-25/22:18:51.65          0.056602941
2017-02-25/22:18:51.68        -0.0067136276
2017-02-25/22:18:51.72         -0.045115336
2017-02-25/22:18:51.75         -0.051638428
2017-02-25/22:18:51.78         -0.043150990
2017-02-25/22:18:51.81          -0.16977730
2017-02-25/22:18:51.84         -0.053655341
2017-02-25/22:18:51.87         -0.023058425
2017-02-25/22:18:51.90         -0.053380910
2017-02-25/22:18:51.93         -0.089383356
2017-02-25/22:18:51.97         -0.094658932
2017-02-25/22:18:52.00          0.016653081
2017-02-25/22:18:52.03          0.032313015
2017-02-25/22:18:52.06          0.072296364
2017-02-25/22:18:52.09           0.16772507
2017-02-25/22:18:52.12          0.046782069
2017-02-25/22:18:52.15         -0.051664415
2017-02-25/22:18:52.18          0.013324008
2017-02-25/22:18:52.22         0.0055618652
2017-02-25/22:18:52.25          0.043660190
2017-02-25/22:18:52.28         -0.082105664
2017-02-25/22:18:52.31          -0.12320637
2017-02-25/22:18:52.34          -0.18260643
2017-02-25/22:18:52.37          -0.15627230
2017-02-25/22:18:52.40          -0.10850411
2017-02-25/22:18:52.43        -0.0059455438
2017-02-25/22:18:52.47        -0.0064539036
2017-02-25/22:18:52.50        -0.0033151912
2017-02-25/22:18:52.53          0.024779772
2017-02-25/22:18:52.56          0.066504449
2017-02-25/22:18:52.59          0.067539252
2017-02-25/22:18:52.62           0.17136565
2017-02-25/22:18:52.65           0.15717054
2017-02-25/22:18:52.68          0.075227265
2017-02-25/22:18:52.72          0.090916339
2017-02-25/22:18:52.75          0.021834600
2017-02-25/22:18:52.78          0.026524508
2017-02-25/22:18:52.81         -0.041476075
2017-02-25/22:18:52.84        -0.0060727890
2017-02-25/22:18:52.87          0.052411075
2017-02-25/22:18:52.90         -0.072232463
2017-02-25/22:18:52.93          -0.14140241
2017-02-25/22:18:52.97         -0.067351559
2017-02-25/22:18:53.00         -0.040148762
2017-02-25/22:18:53.03         0.0072416837
2017-02-25/22:18:53.06          0.014796854
2017-02-25/22:18:53.09          0.051020793
2017-02-25/22:18:53.12          0.039440591
2017-02-25/22:18:53.15          0.045653422
2017-02-25/22:18:53.18          0.084719720
2017-02-25/22:18:53.22           0.14936779
2017-02-25/22:18:53.25          0.060974857
2017-02-25/22:18:53.28          0.041791477
2017-02-25/22:18:53.31         -0.029129523
2017-02-25/22:18:53.34         -0.021337843
2017-02-25/22:18:53.37         -0.053454819
2017-02-25/22:18:53.40         -0.035902843
2017-02-25/22:18:53.43          -0.10408134
2017-02-25/22:18:53.47         -0.056690610
2017-02-25/22:18:53.50          -0.13282458
2017-02-25/22:18:53.53         -0.018266211
2017-02-25/22:18:53.56         -0.068732883
2017-02-25/22:18:53.59         -0.055009916
2017-02-25/22:18:53.62          -0.11147889
2017-02-25/22:18:53.65         -0.048236427
2017-02-25/22:18:53.68         -0.068640759
2017-02-25/22:18:53.72          0.031481757
2017-02-25/22:18:53.75        -0.0066761189
2017-02-25/22:18:53.78          0.054360719
2017-02-25/22:18:53.81         -0.042230586
2017-02-25/22:18:53.84         -0.026357772
2017-02-25/22:18:53.87          0.039962089
2017-02-25/22:18:53.90          0.036109339
2017-02-25/22:18:53.93          0.033084679
2017-02-25/22:18:53.97          0.023957697
2017-02-25/22:18:54.00         -0.033913355
2017-02-25/22:18:54.03         -0.021588163
2017-02-25/22:18:54.06         -0.011841736
2017-02-25/22:18:54.09          0.098575110
2017-02-25/22:18:54.12           0.10768540
2017-02-25/22:18:54.15          0.058307961
2017-02-25/22:18:54.18           0.12128728
2017-02-25/22:18:54.22          0.082657393
2017-02-25/22:18:54.25           0.15130403
2017-02-25/22:18:54.28          0.092150728
2017-02-25/22:18:54.31           0.12924058
2017-02-25/22:18:54.34          0.094568645
2017-02-25/22:18:54.37          0.013531774
2017-02-25/22:18:54.40          0.075300733
2017-02-25/22:18:54.43          0.039226891
2017-02-25/22:18:54.47          0.039346893
2017-02-25/22:18:54.50        -0.0076807421
2017-02-25/22:18:54.53          0.033738208
2017-02-25/22:18:54.56       -0.00058136386
2017-02-25/22:18:54.59         -0.032561080
2017-02-25/22:18:54.62         -0.031090156
2017-02-25/22:18:54.65          0.060318061
2017-02-25/22:18:54.68        -0.0081231756
2017-02-25/22:18:54.72         0.0090009302
2017-02-25/22:18:54.75          0.033556405
2017-02-25/22:18:54.78          0.030129336
2017-02-25/22:18:54.81         -0.019322424
2017-02-25/22:18:54.84          0.071270726
2017-02-25/22:18:54.87          0.091262238
2017-02-25/22:18:54.90          0.088040856
2017-02-25/22:18:54.93         -0.010069797
2017-02-25/22:18:54.97         0.0023272655
2017-02-25/22:18:55.00          0.062406012
2017-02-25/22:18:55.03         -0.015164219
2017-02-25/22:18:55.06          0.076377888
2017-02-25/22:18:55.09          0.034603453
2017-02-25/22:18:55.12        -0.0093336264
2017-02-25/22:18:55.15         -0.040332843
2017-02-25/22:18:55.18         -0.012577899
2017-02-25/22:18:55.22          0.039536832
2017-02-25/22:18:55.25        -0.0081013411
2017-02-25/22:18:55.28          0.054165221
2017-02-25/22:18:55.31          0.063829135
2017-02-25/22:18:55.34          0.043156841
2017-02-25/22:18:55.37          0.051648020
2017-02-25/22:18:55.40          0.059019090
2017-02-25/22:18:55.43          0.083944884
2017-02-25/22:18:55.47           0.14517318
2017-02-25/22:18:55.50           0.12308820
2017-02-25/22:18:55.53           0.16365802
2017-02-25/22:18:55.56           0.12771596
2017-02-25/22:18:55.59           0.11463775
2017-02-25/22:18:55.62           0.14874687
2017-02-25/22:18:55.65           0.12059003
2017-02-25/22:18:55.68          0.076282990
2017-02-25/22:18:55.72           0.11842515
2017-02-25/22:18:55.75          0.038428524
2017-02-25/22:18:55.78          0.041539907
2017-02-25/22:18:55.81          0.054026004
2017-02-25/22:18:55.84          0.055310461
2017-02-25/22:18:55.87          0.090039220
2017-02-25/22:18:55.90           0.10826420
2017-02-25/22:18:55.93          0.023648842
2017-02-25/22:18:55.97           0.12143709
2017-02-25/22:18:56.00          0.073508985
2017-02-25/22:18:56.03          0.050269920
2017-02-25/22:18:56.06           0.10261595
2017-02-25/22:18:56.09           0.10830900
2017-02-25/22:18:56.12          0.018349093
2017-02-25/22:18:56.15          0.053780635
2017-02-25/22:18:56.18          0.021704256
2017-02-25/22:18:56.22          0.086490391
2017-02-25/22:18:56.25          0.093128916
2017-02-25/22:18:56.28           0.13543570
2017-02-25/22:18:56.31          0.074821733
2017-02-25/22:18:56.34          0.065273377
2017-02-25/22:18:56.37         0.0056405080
2017-02-25/22:18:56.40          0.078915348
2017-02-25/22:18:56.43          0.093882663
2017-02-25/22:18:56.47         0.0018345976
2017-02-25/22:18:56.50          0.025864584
2017-02-25/22:18:56.53          0.012704846
2017-02-25/22:18:56.56          -0.12126491
2017-02-25/22:18:56.59         -0.021747539
2017-02-25/22:18:56.62         -0.053016653
2017-02-25/22:18:56.65          0.012294319
2017-02-25/22:18:56.68       -0.00056101119
2017-02-25/22:18:56.72          -0.12201149
2017-02-25/22:18:56.75         -0.019485492
2017-02-25/22:18:56.78         -0.023202615
2017-02-25/22:18:56.81         -0.023207041
2017-02-25/22:18:56.84          0.062654740
2017-02-25/22:18:56.87          0.029345487
2017-02-25/22:18:56.90          0.027212284
2017-02-25/22:18:56.93         0.0046992973
2017-02-25/22:18:56.97         -0.035832075
2017-02-25/22:18:57.00         -0.040599420
2017-02-25/22:18:57.03         -0.049735887
2017-02-25/22:18:57.06         -0.049582267
2017-02-25/22:18:57.09         -0.077540310
2017-02-25/22:18:57.12         -0.088842089
2017-02-25/22:18:57.15        -0.0065993393
2017-02-25/22:18:57.18         -0.045749511
2017-02-25/22:18:57.22         -0.021122046
2017-02-25/22:18:57.25         0.0011507440
2017-02-25/22:18:57.28          0.062791949
2017-02-25/22:18:57.31          0.098121366
2017-02-25/22:18:57.34          0.072688892
2017-02-25/22:18:57.37           0.13693654
2017-02-25/22:18:57.40           0.13348365
2017-02-25/22:18:57.43          0.030470469
2017-02-25/22:18:57.47          0.092477263
2017-02-25/22:18:57.50          0.077348942
2017-02-25/22:18:57.53          0.034801886
2017-02-25/22:18:57.56          0.043496569
2017-02-25/22:18:57.59          0.037040173
2017-02-25/22:18:57.62          0.041005063
2017-02-25/22:18:57.65        -0.0071051098
2017-02-25/22:18:57.68         -0.059756701
2017-02-25/22:18:57.72          0.041942748
2017-02-25/22:18:57.75         -0.042907274
2017-02-25/22:18:57.78        -0.0046512399
2017-02-25/22:18:57.81          0.024626683
2017-02-25/22:18:57.84          0.017255516
2017-02-25/22:18:57.87         0.0014978485
2017-02-25/22:18:57.90        -0.0014329921
2017-02-25/22:18:57.93        -0.0067524067
2017-02-25/22:18:57.97          0.054579677
2017-02-25/22:18:58.00         -0.047667765
2017-02-25/22:18:58.03          0.022220171
2017-02-25/22:18:58.06        -0.0089341435
2017-02-25/22:18:58.09        -0.0097457126
2017-02-25/22:18:58.12         -0.070538942
2017-02-25/22:18:58.15          -0.10001556
2017-02-25/22:18:58.18         -0.031018133
2017-02-25/22:18:58.22         0.0045359234
2017-02-25/22:18:58.25         -0.056477085
2017-02-25/22:18:58.28         0.0021188414
2017-02-25/22:18:58.31         0.0040232747
2017-02-25/22:18:58.34         -0.060145898
2017-02-25/22:18:58.37         0.0038414381
2017-02-25/22:18:58.40       -0.00058341880
2017-02-25/22:18:58.43         -0.021221683
2017-02-25/22:18:58.47         -0.033281428
2017-02-25/22:18:58.50         -0.019418367
2017-02-25/22:18:58.53          0.095299071
2017-02-25/22:18:58.56          0.026684643
2017-02-25/22:18:58.59         -0.021694270
2017-02-25/22:18:58.62          0.030645509
2017-02-25/22:18:58.65         -0.044054780
2017-02-25/22:18:58.68          0.012994754
2017-02-25/22:18:58.72          0.023837901
2017-02-25/22:18:58.75          0.020806175
2017-02-25/22:18:58.78         -0.040801948
2017-02-25/22:18:58.81         -0.098704096
2017-02-25/22:18:58.84         -0.063171232
2017-02-25/22:18:58.87         -0.026438406
2017-02-25/22:18:58.90         -0.052015845
2017-02-25/22:18:58.93         0.0088515569
2017-02-25/22:18:58.97          0.033020174
2017-02-25/22:18:59.00          0.030521927
2017-02-25/22:18:59.03         -0.013145829
2017-02-25/22:18:59.06          0.021302970
2017-02-25/22:18:59.09          0.058124103
2017-02-25/22:18:59.12          0.041258337
2017-02-25/22:18:59.15          0.047874183
2017-02-25/22:18:59.18          0.043241491
2017-02-25/22:18:59.22         0.0038029462
2017-02-25/22:18:59.25         -0.035062143
2017-02-25/22:18:59.28          0.040203870
2017-02-25/22:18:59.31         0.0011655497
2017-02-25/22:18:59.34         -0.047281377
2017-02-25/22:18:59.37         -0.078915952
2017-02-25/22:18:59.40         -0.084864506
2017-02-25/22:18:59.43          -0.10425691
2017-02-25/22:18:59.47         -0.041855202
2017-02-25/22:18:59.50         -0.070216278
2017-02-25/22:18:59.53         -0.053225149
2017-02-25/22:18:59.56          -0.12425754
2017-02-25/22:18:59.59         -0.050223902
2017-02-25/22:18:59.62         -0.013102934
2017-02-25/22:18:59.65        -0.0067542560
2017-02-25/22:18:59.68          0.045531674
2017-02-25/22:18:59.72          0.081378040
2017-02-25/22:18:59.75          0.015777797
2017-02-25/22:18:59.78          0.090725506
2017-02-25/22:18:59.81          0.058053043
2017-02-25/22:18:59.84          0.049175530
2017-02-25/22:18:59.87         0.0022541303
2017-02-25/22:18:59.90         -0.052272816
2017-02-25/22:18:59.93         -0.031369806
2017-02-25/22:18:59.97         -0.077463053
2017-02-25/22:19:00.00          -0.11705328
2017-02-25/22:19:00.03         -0.083267887
2017-02-25/22:19:00.06         -0.086103765
2017-02-25/22:19:00.09         -0.071662378
2017-02-25/22:19:00.12         -0.065040664
2017-02-25/22:19:00.15         0.0011875293
2017-02-25/22:19:00.18        -0.0097667546
2017-02-25/22:19:00.22         0.0072262273
2017-02-25/22:19:00.25          0.032436620
2017-02-25/22:19:00.28          0.085661104
2017-02-25/22:19:00.31          0.036596864
2017-02-25/22:19:00.34          0.018481993
2017-02-25/22:19:00.37          0.063836294
2017-02-25/22:19:00.40          0.039838037
2017-02-25/22:19:00.43         -0.033252338
2017-02-25/22:19:00.47          0.053301538
2017-02-25/22:19:00.50         0.0031214191
2017-02-25/22:19:00.53          0.033558902
2017-02-25/22:19:00.56         -0.077446915
2017-02-25/22:19:00.59        -0.0022079933
2017-02-25/22:19:00.62         -0.013092260
2017-02-25/22:19:00.65         -0.052323421
2017-02-25/22:19:00.68         -0.034864843
2017-02-25/22:19:00.72          0.066574193
2017-02-25/22:19:00.75          0.051832733
2017-02-25/22:19:00.78          0.077254523
2017-02-25/22:19:00.81          0.034699798
2017-02-25/22:19:00.84           0.13642950
2017-02-25/22:19:00.87          0.096209261
2017-02-25/22:19:00.90           0.15543162
2017-02-25/22:19:00.93          0.095773687
2017-02-25/22:19:00.97           0.12919019
2017-02-25/22:19:01.00          0.018919217
2017-02-25/22:19:01.03          0.011456264
2017-02-25/22:19:01.06          0.022866482
2017-02-25/22:19:01.09          0.030584801
2017-02-25/22:19:01.12         -0.013512191
2017-02-25/22:19:01.15         -0.036028696
2017-02-25/22:19:01.18         -0.070821545
2017-02-25/22:19:01.22         -0.027548219
2017-02-25/22:19:01.25         -0.037277857
2017-02-25/22:19:01.28          0.037497673
2017-02-25/22:19:01.31        -0.0043479722
2017-02-25/22:19:01.34         -0.040561098
2017-02-25/22:19:01.37          0.011188254
2017-02-25/22:19:01.40         0.0071740335
2017-02-25/22:19:01.43          0.094340282
2017-02-25/22:19:01.47          0.044092082
2017-02-25/22:19:01.50          0.070371002
2017-02-25/22:19:01.53          0.015006329
2017-02-25/22:19:01.56         -0.028293488
2017-02-25/22:19:01.59         -0.014919569
2017-02-25/22:19:01.62         0.0048686287
2017-02-25/22:19:01.65         -0.038539920
2017-02-25/22:19:01.68         -0.063819510
2017-02-25/22:19:01.72          -0.12565017
2017-02-25/22:19:01.75         -0.055511815
2017-02-25/22:19:01.78         -0.052948415
2017-02-25/22:19:01.81         -0.032672514
2017-02-25/22:19:01.84         -0.016328334
2017-02-25/22:19:01.87         -0.032918131
2017-02-25/22:19:01.90         0.0079683265
2017-02-25/22:19:01.93         -0.044286726
2017-02-25/22:19:01.97         0.0061590735
2017-02-25/22:19:02.00          0.031257244
2017-02-25/22:19:02.03         0.0048871098
2017-02-25/22:19:02.06         -0.026089450
2017-02-25/22:19:02.09         -0.040989928
2017-02-25/22:19:02.12         -0.031437374
2017-02-25/22:19:02.15          0.014181223
2017-02-25/22:19:02.18         -0.084957392
2017-02-25/22:19:02.22          0.033720004
2017-02-25/22:19:02.25         0.0035467565
2017-02-25/22:19:02.28         -0.020251343
2017-02-25/22:19:02.31         -0.065359524
2017-02-25/22:19:02.34         -0.029144238
2017-02-25/22:19:02.37          0.023476093
2017-02-25/22:19:02.40          0.024028130
2017-02-25/22:19:02.43         -0.044557596
2017-02-25/22:19:02.47          0.038344782
2017-02-25/22:19:02.50         -0.069709903
2017-02-25/22:19:02.53         -0.025829130
2017-02-25/22:19:02.56         0.0084630436
2017-02-25/22:19:02.59          0.020311946
2017-02-25/22:19:02.62          0.030121224
2017-02-25/22:19:02.65         -0.037851355
2017-02-25/22:19:02.68         -0.020713612
2017-02-25/22:19:02.72          0.019483816
2017-02-25/22:19:02.75         -0.069528153
2017-02-25/22:19:02.78         -0.077053055
2017-02-25/22:19:02.81         0.0088726635
2017-02-25/22:19:02.84         -0.028988119
2017-02-25/22:19:02.87         -0.071907110
2017-02-25/22:19:02.90         -0.059220835
2017-02-25/22:19:02.93         -0.076429856
2017-02-25/22:19:02.97         -0.096007343
2017-02-25/22:19:03.00         -0.038313300
2017-02-25/22:19:03.03         -0.048531730
2017-02-25/22:19:03.06         -0.011744358
2017-02-25/22:19:03.09          -0.11266210
2017-02-25/22:19:03.12          -0.11232730
2017-02-25/22:19:03.15         -0.038182938
2017-02-25/22:19:03.18         -0.074749059
2017-02-25/22:19:03.22       -0.00064793963
2017-02-25/22:19:03.25         -0.050871271
2017-02-25/22:19:03.28         -0.052062409
2017-02-25/22:19:03.31         -0.018305288
2017-02-25/22:19:03.34        -0.0022238359
2017-02-25/22:19:03.37         -0.022362526
2017-02-25/22:19:03.40         -0.019360595
2017-02-25/22:19:03.43         -0.036040581
2017-02-25/22:19:03.47         -0.034426592
2017-02-25/22:19:03.50         -0.072670860
2017-02-25/22:19:03.53         -0.036078379
2017-02-25/22:19:03.56         -0.016055521
2017-02-25/22:19:03.59          0.013784695
2017-02-25/22:19:03.62         0.0018689692
2017-02-25/22:19:03.65        0.00011493677
2017-02-25/22:19:03.68        0.00022727668
2017-02-25/22:19:03.72          0.032805170
2017-02-25/22:19:03.75         0.0039354778
2017-02-25/22:19:03.78          0.046115979
2017-02-25/22:19:03.81          0.058854669
2017-02-25/22:19:03.84         -0.040690868
2017-02-25/22:19:03.87         -0.018827612
2017-02-25/22:19:03.90          0.057591134
2017-02-25/22:19:03.93          0.092837598
2017-02-25/22:19:03.97          0.038603405
2017-02-25/22:19:04.00          0.018134431
2017-02-25/22:19:04.03          0.020780674
2017-02-25/22:19:04.06          0.023843275
2017-02-25/22:19:04.09         -0.011334591
2017-02-25/22:19:04.12          0.021839000
2017-02-25/22:19:04.15          0.045121158
2017-02-25/22:19:04.18         -0.030166799
2017-02-25/22:19:04.22         -0.044562085
2017-02-25/22:19:04.25         -0.024354407
2017-02-25/22:19:04.28         -0.033353497
2017-02-25/22:19:04.31         -0.038721045
2017-02-25/22:19:04.34         -0.045305649
2017-02-25/22:19:04.37         0.0048077494
2017-02-25/22:19:04.40          0.015601204
2017-02-25/22:19:04.43         -0.025637975
2017-02-25/22:19:04.47          0.027414954
2017-02-25/22:19:04.50        -0.0073628289
2017-02-25/22:19:04.53          0.064816893
2017-02-25/22:19:04.56          0.031873476
2017-02-25/22:19:04.59          0.057348317
2017-02-25/22:19:04.62          0.018821784
2017-02-25/22:19:04.65          0.024664758
2017-02-25/22:19:04.68          0.011818284
2017-02-25/22:19:04.72          0.043922567
2017-02-25/22:19:04.75         -0.065123398
2017-02-25/22:19:04.78         -0.015608804
2017-02-25/22:19:04.81         -0.060799549
2017-02-25/22:19:04.84         -0.039291819
2017-02-25/22:19:04.87          0.028122444
2017-02-25/22:19:04.90          0.046706818
2017-02-25/22:19:04.93          0.055900320
2017-02-25/22:19:04.97          0.073007061
2017-02-25/22:19:05.00          0.068299991
2017-02-25/22:19:05.03           0.15048473
2017-02-25/22:19:05.06          0.075622126
2017-02-25/22:19:05.09           0.14521411
2017-02-25/22:19:05.12           0.13296266
2017-02-25/22:19:05.15          0.097177143
2017-02-25/22:19:05.18           0.11941491
2017-02-25/22:19:05.22           0.10952264
2017-02-25/22:19:05.25          0.067972676
2017-02-25/22:19:05.28          0.060752519
2017-02-25/22:19:05.31          0.038488305
2017-02-25/22:19:05.34          0.098044964
2017-02-25/22:19:05.37          0.018563538
2017-02-25/22:19:05.40         0.0062274791
2017-02-25/22:19:05.43         -0.057585413
2017-02-25/22:19:05.47         -0.026884811
2017-02-25/22:19:05.50          0.023543311
2017-02-25/22:19:05.53          0.038155460
2017-02-25/22:19:05.56          0.022920852
2017-02-25/22:19:05.59         0.0018737105
2017-02-25/22:19:05.62          0.011051019
2017-02-25/22:19:05.65          0.031931972
2017-02-25/22:19:05.68          0.048863159
2017-02-25/22:19:05.72          0.052163376
2017-02-25/22:19:05.75         -0.031562417
2017-02-25/22:19:05.78         -0.028691409
2017-02-25/22:19:05.81         -0.084613982
2017-02-25/22:19:05.84         -0.047262487
2017-02-25/22:19:05.87         -0.065395141
2017-02-25/22:19:05.90         -0.044432668
2017-02-25/22:19:05.93         -0.074128879
2017-02-25/22:19:05.97         -0.037049644
2017-02-25/22:19:06.00         -0.025322667
2017-02-25/22:19:06.03        -0.0091966428
2017-02-25/22:19:06.06         -0.025471642
2017-02-25/22:19:06.09        -0.0014409647
2017-02-25/22:19:06.12         -0.044823330
2017-02-25/22:19:06.15         0.0052903938
2017-02-25/22:19:06.18         -0.015502818
2017-02-25/22:19:06.22         -0.040033199
2017-02-25/22:19:06.25        -0.0042880763
2017-02-25/22:19:06.28          0.016994036
2017-02-25/22:19:06.31          0.020221041
2017-02-25/22:19:06.34         -0.037304110
2017-02-25/22:19:06.37          0.017577019
2017-02-25/22:19:06.40        -0.0058317512
2017-02-25/22:19:06.43         -0.049712924
2017-02-25/22:19:06.47         -0.058864374
2017-02-25/22:19:06.50         -0.015685853
2017-02-25/22:19:06.53         -0.059633238
2017-02-25/22:19:06.56         -0.040634393
2017-02-25/22:19:06.59         -0.032689508
2017-02-25/22:19:06.62        -0.0052541815
2017-02-25/22:19:06.65         0.0053393881
2017-02-25/22:19:06.68          0.035914864
2017-02-25/22:19:06.72          0.074893116
2017-02-25/22:19:06.75          0.064315834
2017-02-25/22:19:06.78          0.088812099
2017-02-25/22:19:06.81          0.058042724
2017-02-25/22:19:06.84          0.033815290
2017-02-25/22:19:06.87          0.012949980
2017-02-25/22:19:06.90          0.027298321
2017-02-25/22:19:06.93          0.015308181
2017-02-25/22:19:06.97         -0.032144889
2017-02-25/22:19:07.00         -0.049358071
2017-02-25/22:19:07.03         -0.033196218
2017-02-25/22:19:07.06         -0.088796735
2017-02-25/22:19:07.09         -0.044949118
2017-02-25/22:19:07.12         -0.080095199
2017-02-25/22:19:07.15         -0.045931131
2017-02-25/22:19:07.18         -0.050467909
2017-02-25/22:19:07.22         -0.057308820
2017-02-25/22:19:07.25         -0.066720496
2017-02-25/22:19:07.28         -0.058327990
2017-02-25/22:19:07.31        -0.0077002291
2017-02-25/22:19:07.34          0.038473746
2017-02-25/22:19:07.37         0.0010101846
2017-02-25/22:19:07.40         -0.034537061
2017-02-25/22:19:07.43         -0.046431093
2017-02-25/22:19:07.47         -0.096863081
2017-02-25/22:19:07.50          -0.10043678
2017-02-25/22:19:07.53        -0.0075406742
2017-02-25/22:19:07.56         -0.077902438
2017-02-25/22:19:07.59          -0.12841569
2017-02-25/22:19:07.62          -0.14540613
2017-02-25/22:19:07.65          -0.13565332
2017-02-25/22:19:07.68         -0.073053698
2017-02-25/22:19:07.72         -0.067805427
2017-02-25/22:19:07.75         -0.053918356
2017-02-25/22:19:07.78          0.029419025
2017-02-25/22:19:07.81         -0.055179726
2017-02-25/22:19:07.84         -0.035419511
2017-02-25/22:19:07.87         -0.021771307
2017-02-25/22:19:07.90         -0.036489059
2017-02-25/22:19:07.93         -0.029308486
2017-02-25/22:19:07.97         -0.027266208
2017-02-25/22:19:08.00         0.0064587810
2017-02-25/22:19:08.03         -0.010502921
2017-02-25/22:19:08.06          -0.11493185
2017-02-25/22:19:08.09         -0.051689274
2017-02-25/22:19:08.12         -0.014582458
2017-02-25/22:19:08.15         -0.046609823
2017-02-25/22:19:08.18         -0.056274359
2017-02-25/22:19:08.22         -0.055455723
2017-02-25/22:19:08.25         -0.042160960
2017-02-25/22:19:08.28         -0.065344254
2017-02-25/22:19:08.31         -0.067414973
2017-02-25/22:19:08.34         -0.014407864
2017-02-25/22:19:08.37         -0.052421563
2017-02-25/22:19:08.40        -0.0088788989
2017-02-25/22:19:08.43          0.014500556
2017-02-25/22:19:08.47        -0.0067581088
2017-02-25/22:19:08.50         -0.021957797
2017-02-25/22:19:08.53        -0.0012260472
2017-02-25/22:19:08.56          0.011064114
2017-02-25/22:19:08.59         -0.012502401
2017-02-25/22:19:08.62         0.0062474411
2017-02-25/22:19:08.65          0.018979856
2017-02-25/22:19:08.68          0.018767081
2017-02-25/22:19:08.72         -0.025442270
2017-02-25/22:19:08.75          0.011034520
2017-02-25/22:19:08.78        -0.0078330179
2017-02-25/22:19:08.81         -0.030852636
2017-02-25/22:19:08.84         -0.064492208
2017-02-25/22:19:08.87         -0.014547835
2017-02-25/22:19:08.90         -0.051483030
2017-02-25/22:19:08.93         -0.064226656
2017-02-25/22:19:08.97          -0.11543059
2017-02-25/22:19:09.00         -0.072042181
2017-02-25/22:19:09.03         -0.053867829
2017-02-25/22:19:09.06        -0.0089693690
2017-02-25/22:19:09.09         -0.024705288
2017-02-25/22:19:09.12         -0.011944822
2017-02-25/22:19:09.15         -0.030031943
2017-02-25/22:19:09.18         -0.076209014
2017-02-25/22:19:09.22         -0.042360748
2017-02-25/22:19:09.25         -0.023254022
2017-02-25/22:19:09.28         -0.013732123
2017-02-25/22:19:09.31         -0.017547317
2017-02-25/22:19:09.34         -0.039974855
2017-02-25/22:19:09.37        -0.0059891545
2017-02-25/22:19:09.40         -0.033304739
2017-02-25/22:19:09.43         -0.017031906
2017-02-25/22:19:09.47         0.0092121133
2017-02-25/22:19:09.50          0.012954574
2017-02-25/22:19:09.53         -0.035921899
2017-02-25/22:19:09.56         -0.045335296
2017-02-25/22:19:09.59         -0.052771975
2017-02-25/22:19:09.62         -0.041365520
2017-02-25/22:19:09.65         -0.034901244
2017-02-25/22:19:09.68        -0.0033534534
2017-02-25/22:19:09.72         0.0037269843
2017-02-25/22:19:09.75        -0.0051352568
2017-02-25/22:19:09.78        -0.0037602982
2017-02-25/22:19:09.81          0.040927420
2017-02-25/22:19:09.84          0.039198689
2017-02-25/22:19:09.87          0.048960167
2017-02-25/22:19:09.90          0.043078366
2017-02-25/22:19:09.93          0.015522912
2017-02-25/22:19:09.97          0.030099459
2017-02-25/22:19:10.00          0.014920900
2017-02-25/22:19:10.03          0.010339252
2017-02-25/22:19:10.06          0.018494110
2017-02-25/22:19:10.09         -0.018123390
2017-02-25/22:19:10.12         -0.021299344
2017-02-25/22:19:10.15         -0.057714931
2017-02-25/22:19:10.18         -0.015739198
2017-02-25/22:19:10.22         -0.025861303
2017-02-25/22:19:10.25         -0.055251986
2017-02-25/22:19:10.28         -0.012560220
2017-02-25/22:19:10.31         -0.026460275
2017-02-25/22:19:10.34         -0.058985787
2017-02-25/22:19:10.37         0.0041840648
2017-02-25/22:19:10.40         0.0083049715
2017-02-25/22:19:10.43          0.024516886
2017-02-25/22:19:10.47        -0.0019234497
2017-02-25/22:19:10.50          0.042497546
2017-02-25/22:19:10.53          0.017286483
2017-02-25/22:19:10.56         -0.026009896
2017-02-25/22:19:10.59        -0.0056381482
2017-02-25/22:19:10.62          0.020794472
2017-02-25/22:19:10.65         -0.025716626
2017-02-25/22:19:10.68         -0.054130724
2017-02-25/22:19:10.72         -0.019826447
2017-02-25/22:19:10.75         -0.039010657
2017-02-25/22:19:10.78         -0.077271385
2017-02-25/22:19:10.81         0.0064048370
2017-02-25/22:19:10.84         -0.021347442
2017-02-25/22:19:10.87         0.0090510619
2017-02-25/22:19:10.90         0.0011170525
2017-02-25/22:19:10.93         0.0045631220
2017-02-25/22:19:10.97          0.018872492
2017-02-25/22:19:11.00          0.023464116
2017-02-25/22:19:11.03          0.063038882
2017-02-25/22:19:11.06          0.062657411
2017-02-25/22:19:11.09         0.0069019219
2017-02-25/22:19:11.12          0.049743531
2017-02-25/22:19:11.15          0.051903730
2017-02-25/22:19:11.18        0.00096755718
2017-02-25/22:19:11.22         0.0077553078
2017-02-25/22:19:11.25          0.026457140
2017-02-25/22:19:11.28          0.016542810
2017-02-25/22:19:11.31         -0.064843027
2017-02-25/22:19:11.34         -0.069078696
2017-02-25/22:19:11.37         -0.042415582
2017-02-25/22:19:11.40         -0.052367351
2017-02-25/22:19:11.43         -0.090283198
2017-02-25/22:19:11.47        -0.0031599478
2017-02-25/22:19:11.50        -0.0084900040
2017-02-25/22:19:11.53          0.023905218
2017-02-25/22:19:11.56        -0.0048774061
2017-02-25/22:19:11.59          0.075954112
2017-02-25/22:19:11.62          0.048803836
2017-02-25/22:19:11.65          0.046092396
2017-02-25/22:19:11.68          0.044373517
2017-02-25/22:19:11.72          0.084824097
2017-02-25/22:19:11.75          0.033526637
2017-02-25/22:19:11.78          0.039616355
2017-02-25/22:19:11.81         -0.018420006
2017-02-25/22:19:11.84         0.0045780982
2017-02-25/22:19:11.87         -0.067134102
2017-02-25/22:19:11.90         0.0010284614
2017-02-25/22:19:11.93         0.0091937652
2017-02-25/22:19:11.97          0.024140054
2017-02-25/22:19:12.00         0.0099212100
2017-02-25/22:19:12.03         -0.048680397
2017-02-25/22:19:12.06          0.034817378
2017-02-25/22:19:12.09          0.023195158
2017-02-25/22:19:12.12          0.039366710
2017-02-25/22:19:12.15           0.10396753
2017-02-25/22:19:12.18          0.052793927
2017-02-25/22:19:12.22          0.069848149
2017-02-25/22:19:12.25          0.018550749
2017-02-25/22:19:12.28         0.0080931863
2017-02-25/22:19:12.31          0.056273134
2017-02-25/22:19:12.34         -0.040577966
2017-02-25/22:19:12.37         -0.038248990
2017-02-25/22:19:12.40         -0.015928285
2017-02-25/22:19:12.43         -0.041156523
2017-02-25/22:19:12.47         -0.037195867
2017-02-25/22:19:12.50         -0.051574524
2017-02-25/22:19:12.53         -0.016753442
2017-02-25/22:19:12.56         -0.037730490
2017-02-25/22:19:12.59         0.0025709838
2017-02-25/22:19:12.62          0.054225404
2017-02-25/22:19:12.65          0.038515400
2017-02-25/22:19:12.68          0.036122410
2017-02-25/22:19:12.72          0.024416844
2017-02-25/22:19:12.75          0.060592804
2017-02-25/22:19:12.78          0.013946019
2017-02-25/22:19:12.81          0.026966294
2017-02-25/22:19:12.84          0.091134649
2017-02-25/22:19:12.87          0.061396560
2017-02-25/22:19:12.90          0.031658750
2017-02-25/22:19:12.93          0.060366184
2017-02-25/22:19:12.97          0.019851646
2017-02-25/22:19:13.00          0.013212607
2017-02-25/22:19:13.03          0.025040667
2017-02-25/22:19:13.06         -0.033311945
2017-02-25/22:19:13.09          0.015570649
2017-02-25/22:19:13.12         -0.019769614
2017-02-25/22:19:13.15         -0.029334954
2017-02-25/22:19:13.18          0.028953486
2017-02-25/22:19:13.22          0.040008727
2017-02-25/22:19:13.25          0.016247759
2017-02-25/22:19:13.28          0.063498688
2017-02-25/22:19:13.31          0.030760405
2017-02-25/22:19:13.34           0.10523952
2017-02-25/22:19:13.37          0.052947460
2017-02-25/22:19:13.40          0.039559595
2017-02-25/22:19:13.43          0.053042383
2017-02-25/22:19:13.47         0.0049959569
2017-02-25/22:19:13.50         0.0016017318
2017-02-25/22:19:13.53          0.014301399
2017-02-25/22:19:13.56         -0.058541858
2017-02-25/22:19:13.59         -0.012291943
2017-02-25/22:19:13.62         -0.045535500
2017-02-25/22:19:13.65         -0.029745252
2017-02-25/22:19:13.68         0.0057816826
2017-02-25/22:19:13.72         -0.028093928
2017-02-25/22:19:13.75         -0.044775467
2017-02-25/22:19:13.78         0.0097898482
2017-02-25/22:19:13.81         0.0075872582
2017-02-25/22:19:13.84          0.061152668
2017-02-25/22:19:13.87          0.044708592
2017-02-25/22:19:13.90          0.070223476
2017-02-25/22:19:13.93          0.014691275
2017-02-25/22:19:13.97        -0.0064208329
2017-02-25/22:19:14.00          0.047789282
2017-02-25/22:19:14.03          0.066740615
2017-02-25/22:19:14.06         0.0026881096
2017-02-25/22:19:14.09         -0.014498437
2017-02-25/22:19:14.12        -0.0083010943
2017-02-25/22:19:14.15         -0.011058140
2017-02-25/22:19:14.18         -0.013230965
2017-02-25/22:19:14.22          0.034562795
2017-02-25/22:19:14.25          0.038683393
2017-02-25/22:19:14.28          0.011821202
2017-02-25/22:19:14.31          0.033510433
2017-02-25/22:19:14.34          0.028750919
2017-02-25/22:19:14.37          0.076895816
2017-02-25/22:19:14.40          0.081598867
2017-02-25/22:19:14.43          0.018558366
2017-02-25/22:19:14.47          0.060070408
2017-02-25/22:19:14.50          0.044429227
2017-02-25/22:19:14.53          0.039013093
2017-02-25/22:19:14.56          0.032476328
2017-02-25/22:19:14.59         0.0027602150
2017-02-25/22:19:14.62        -0.0089455622
2017-02-25/22:19:14.65        -0.0027693136
2017-02-25/22:19:14.68         -0.017541808
2017-02-25/22:19:14.72          0.024480700
2017-02-25/22:19:14.75         0.0017964145
2017-02-25/22:19:14.78          0.011361932
2017-02-25/22:19:14.81         -0.012890965
2017-02-25/22:19:14.84         -0.012107265
2017-02-25/22:19:14.87         0.0074225917
2017-02-25/22:19:14.90          0.039364827
2017-02-25/22:19:14.93          0.030364808
2017-02-25/22:19:14.97          0.028330578
2017-02-25/22:19:15.00          0.022832724
2017-02-25/22:19:15.03          0.052061748
2017-02-25/22:19:15.06        -0.0019964441
2017-02-25/22:19:15.09          0.037296958
2017-02-25/22:19:15.12          0.046549749
2017-02-25/22:19:15.15        5.5466895e-05
2017-02-25/22:19:15.18          0.029379260
2017-02-25/22:19:15.22          0.025051530
2017-02-25/22:19:15.25        -0.0035081014
2017-02-25/22:19:15.28          0.023221568
2017-02-25/22:19:15.31         -0.032084925
2017-02-25/22:19:15.34          0.012285480
2017-02-25/22:19:15.37        -0.0070118134
2017-02-25/22:19:15.40         -0.018247363
2017-02-25/22:19:15.43         0.0053366142
2017-02-25/22:19:15.47         -0.017144324
2017-02-25/22:19:15.50         -0.036708129
2017-02-25/22:19:15.53         0.0085988762
2017-02-25/22:19:15.56        -0.0041419473
2017-02-25/22:19:15.59          0.014330928
2017-02-25/22:19:15.62          0.026774437
2017-02-25/22:19:15.65          0.024903197
2017-02-25/22:19:15.68          0.037639740
2017-02-25/22:19:15.72          0.030970477
2017-02-25/22:19:15.75          0.033215822
2017-02-25/22:19:15.78          0.019589866
2017-02-25/22:19:15.81         -0.019600942
2017-02-25/22:19:15.84        -0.0023004075
2017-02-25/22:19:15.87          0.017596324
2017-02-25/22:19:15.90         -0.014191526
2017-02-25/22:19:15.93         -0.028007446
2017-02-25/22:19:15.97        -0.0098015284
2017-02-25/22:19:16.00         0.0071939832
2017-02-25/22:19:16.03          0.042504012
2017-02-25/22:19:16.06          0.037370102
2017-02-25/22:19:16.09          0.076443867
2017-02-25/22:19:16.12          0.016397841
2017-02-25/22:19:16.15         0.0042263650
2017-02-25/22:19:16.18          0.029292712
2017-02-25/22:19:16.22          0.078198018
2017-02-25/22:19:16.25          0.028790346
2017-02-25/22:19:16.28          0.036082880
2017-02-25/22:19:16.31        -0.0078668999
2017-02-25/22:19:16.34          0.051395078
2017-02-25/22:19:16.37          0.010635386
2017-02-25/22:19:16.40          0.043524956
2017-02-25/22:19:16.43          0.055475523
2017-02-25/22:19:16.47          0.025362374
2017-02-25/22:19:16.50         -0.021099097
2017-02-25/22:19:16.53          0.010354028
2017-02-25/22:19:16.56         0.0023574641
2017-02-25/22:19:16.59         -0.021776193
2017-02-25/22:19:16.62         -0.040490444
2017-02-25/22:19:16.65          0.026283133
2017-02-25/22:19:16.68         0.0037064208
2017-02-25/22:19:16.72         0.0018442520
2017-02-25/22:19:16.75          0.021021035
2017-02-25/22:19:16.78          0.018917670
2017-02-25/22:19:16.81          0.035900031
2017-02-25/22:19:16.84          0.028819613
2017-02-25/22:19:16.87          0.017083805
2017-02-25/22:19:16.90          0.032421970
2017-02-25/22:19:16.93         -0.025940949
2017-02-25/22:19:16.97       -0.00062520440
2017-02-25/22:19:17.00        -0.0018200952
2017-02-25/22:19:17.03          0.038135949
2017-02-25/22:19:17.06         0.0051394805
2017-02-25/22:19:17.09        0.00057817055
2017-02-25/22:19:17.12         0.0063611920
2017-02-25/22:19:17.15          0.039898815
2017-02-25/22:19:17.18         0.0053212711
2017-02-25/22:19:17.22        9.3811901e-05
2017-02-25/22:19:17.25          0.013564110
2017-02-25/22:19:17.28        -0.0046546194
2017-02-25/22:19:17.31         0.0030052898
2017-02-25/22:19:17.34          0.010583501
2017-02-25/22:19:17.37         0.0031659026
2017-02-25/22:19:17.40          0.025497717
2017-02-25/22:19:17.43          0.034616237
2017-02-25/22:19:17.47          0.011535249
2017-02-25/22:19:17.50          0.048596948
2017-02-25/22:19:17.53          0.042624404
2017-02-25/22:19:17.56          0.056648665
2017-02-25/22:19:17.59         0.0067938097
2017-02-25/22:19:17.62          0.042925249
2017-02-25/22:19:17.65          0.037069415
2017-02-25/22:19:17.68          0.030225466
2017-02-25/22:19:17.72         -0.015191095
2017-02-25/22:19:17.75         0.0034491216
2017-02-25/22:19:17.78          0.037606932
2017-02-25/22:19:17.81         -0.013567678
2017-02-25/22:19:17.84         -0.021714549
2017-02-25/22:19:17.87         -0.013359334
2017-02-25/22:19:17.90         0.0098684502
2017-02-25/22:19:17.93        -0.0038804074
2017-02-25/22:19:17.97         -0.019633488
2017-02-25/22:19:18.00          0.021358021
2017-02-25/22:19:18.03          0.043900653
2017-02-25/22:19:18.06          0.014721459
2017-02-25/22:19:18.09          0.054521169
2017-02-25/22:19:18.12          0.040421603
2017-02-25/22:19:18.15          0.060694140
2017-02-25/22:19:18.18          0.022313351
2017-02-25/22:19:18.22          0.015206902
2017-02-25/22:19:18.25         0.0065286418
2017-02-25/22:19:18.28         0.0054255967
2017-02-25/22:19:18.31         -0.020966807
2017-02-25/22:19:18.34         -0.064109767
2017-02-25/22:19:18.37         -0.033144547
2017-02-25/22:19:18.40         -0.024531650
2017-02-25/22:19:18.43         -0.030715390
2017-02-25/22:19:18.47         -0.035129109
2017-02-25/22:19:18.50         -0.032916178
2017-02-25/22:19:18.53         -0.019525427
2017-02-25/22:19:18.56         -0.024603690
2017-02-25/22:19:18.59          0.011036174
2017-02-25/22:19:18.62          0.041567048
2017-02-25/22:19:18.65          0.010029335
2017-02-25/22:19:18.68        -0.0068392967
2017-02-25/22:19:18.72         -0.015934165
2017-02-25/22:19:18.75          0.017737709
2017-02-25/22:19:18.78          0.048331751
2017-02-25/22:19:18.81          0.024658202
2017-02-25/22:19:18.84          0.030497589
2017-02-25/22:19:18.87        -0.0039917627
2017-02-25/22:19:18.90        9.2736272e-06
2017-02-25/22:19:18.93        -0.0077586082
2017-02-25/22:19:18.97          0.023806851
2017-02-25/22:19:19.00        -0.0018832825
2017-02-25/22:19:19.03        -0.0060613547
2017-02-25/22:19:19.06         -0.014679206
2017-02-25/22:19:19.09        -0.0091314685
2017-02-25/22:19:19.12         0.0017875640
2017-02-25/22:19:19.15          0.019839877
2017-02-25/22:19:19.18          0.030061468
2017-02-25/22:19:19.22          0.028718329
2017-02-25/22:19:19.25          0.021321766
2017-02-25/22:19:19.28          0.031496710
2017-02-25/22:19:19.31          0.043653685
2017-02-25/22:19:19.34          0.019726520
2017-02-25/22:19:19.37          0.015515724
2017-02-25/22:19:19.40        -0.0039845104
2017-02-25/22:19:19.43         -0.016821323
2017-02-25/22:19:19.47         -0.043530732
2017-02-25/22:19:19.50         -0.018122970
2017-02-25/22:19:19.53         -0.036295298
2017-02-25/22:19:19.56        -0.0031890288
2017-02-25/22:19:19.59         -0.017939856
2017-02-25/22:19:19.62        -0.0031384493
2017-02-25/22:19:19.65         -0.010538792
2017-02-25/22:19:19.68         0.0073703033
2017-02-25/22:19:19.72          0.060636108
2017-02-25/22:19:19.75          0.015981237
2017-02-25/22:19:19.78          0.046601690
2017-02-25/22:19:19.81          0.058297780
2017-02-25/22:19:19.84          0.049240106
2017-02-25/22:19:19.87          0.049859589
2017-02-25/22:19:19.90          0.039705292
2017-02-25/22:19:19.93          0.044875593
2017-02-25/22:19:19.97          0.023278896
2017-02-25/22:19:20.00        -0.0021455740
2017-02-25/22:19:20.03         0.0020155326
2017-02-25/22:19:20.06         -0.045571784
2017-02-25/22:19:20.09         -0.013338264
2017-02-25/22:19:20.12         -0.037106534
2017-02-25/22:19:20.15         -0.030332849
2017-02-25/22:19:20.18        -0.0033288239
2017-02-25/22:19:20.22         0.0065925858
2017-02-25/22:19:20.25         0.0060289582
2017-02-25/22:19:20.28       -0.00095404240
2017-02-25/22:19:20.31          0.050940739
2017-02-25/22:19:20.34          0.052580414
2017-02-25/22:19:20.37          0.029262072
2017-02-25/22:19:20.40          0.057943976
2017-02-25/22:19:20.43          0.033452416
2017-02-25/22:19:20.47          0.037513721
2017-02-25/22:19:20.50          0.016983355
2017-02-25/22:19:20.53          0.020156141
2017-02-25/22:19:20.56          0.011234421
2017-02-25/22:19:20.59          0.017080717
2017-02-25/22:19:20.62         -0.016846232
2017-02-25/22:19:20.65         -0.022049366
2017-02-25/22:19:20.68        -0.0047038896
2017-02-25/22:19:20.72         0.0046193485
2017-02-25/22:19:20.75         -0.010096138
2017-02-25/22:19:20.78        -0.0015898327
2017-02-25/22:19:20.81        -0.0017754152
2017-02-25/22:19:20.84        -0.0072103084
2017-02-25/22:19:20.87        -0.0082462641
2017-02-25/22:19:20.90          0.020815078
2017-02-25/22:19:20.93          0.033847814
2017-02-25/22:19:20.97         -0.010497415
2017-02-25/22:19:21.00         -0.014167414
2017-02-25/22:19:21.03         -0.019488719
2017-02-25/22:19:21.06       -0.00014523797
2017-02-25/22:19:21.09        0.00066461825
2017-02-25/22:19:21.12         -0.011519023
2017-02-25/22:19:21.15        -0.0035170883
2017-02-25/22:19:21.18          0.018813608
2017-02-25/22:19:21.22         -0.034021546
2017-02-25/22:19:21.25         -0.012440585
2017-02-25/22:19:21.28         0.0072074384
2017-02-25/22:19:21.31         0.0019132335
2017-02-25/22:19:21.34         -0.012112578
2017-02-25/22:19:21.37        6.8169387e-05
2017-02-25/22:19:21.40          0.015174771
2017-02-25/22:19:21.43        -0.0039950165
2017-02-25/22:19:21.47         -0.032651331
2017-02-25/22:19:21.50          0.012318610
2017-02-25/22:19:21.53         0.0020618664
2017-02-25/22:19:21.56         -0.022275646
2017-02-25/22:19:21.59         0.0075846072
2017-02-25/22:19:21.62          0.019534968
2017-02-25/22:19:21.65         0.0033077208
2017-02-25/22:19:21.68        -0.0037112663
2017-02-25/22:19:21.72         -0.025970699
2017-02-25/22:19:21.75          0.019345716
2017-02-25/22:19:21.78        -0.0046470517
2017-02-25/22:19:21.81         0.0055472118
2017-02-25/22:19:21.84          0.028494851
2017-02-25/22:19:21.87         -0.015137640
2017-02-25/22:19:21.90         -0.026564099
2017-02-25/22:19:21.93         -0.012433364
2017-02-25/22:19:21.97          0.013333562
2017-02-25/22:19:22.00         0.0074183895
2017-02-25/22:19:22.03       -0.00030140226
2017-02-25/22:19:22.06        0.00032643876
2017-02-25/22:19:22.09         0.0055478409
2017-02-25/22:19:22.12         -0.013391211
2017-02-25/22:19:22.15         0.0096359881
2017-02-25/22:19:22.18          0.019592895
2017-02-25/22:19:22.22          0.024603803
2017-02-25/22:19:22.25         0.0076496228
2017-02-25/22:19:22.28          0.027062049
2017-02-25/22:19:22.31         0.0092876067
2017-02-25/22:19:22.34          0.019431778
2017-02-25/22:19:22.37          0.014795668
2017-02-25/22:19:22.40          0.016658591
2017-02-25/22:19:22.43         -0.010790646
2017-02-25/22:19:22.47         0.0049459505
2017-02-25/22:19:22.50         -0.031100333
2017-02-25/22:19:22.53        -0.0085388487
2017-02-25/22:19:22.56        -0.0089117441
2017-02-25/22:19:22.59        -0.0069404635
2017-02-25/22:19:22.62         -0.013849394
2017-02-25/22:19:22.65         -0.023519534
2017-02-25/22:19:22.68         -0.025088956
2017-02-25/22:19:22.72          0.023181246
2017-02-25/22:19:22.75         -0.012644904
2017-02-25/22:19:22.78          0.023564777
2017-02-25/22:19:22.81         0.0018900660
2017-02-25/22:19:22.84         0.0016870580
2017-02-25/22:19:22.87        -0.0014451409
2017-02-25/22:19:22.90          0.018211624
2017-02-25/22:19:22.93         0.0036162674
2017-02-25/22:19:22.97          0.032181773
2017-02-25/22:19:23.00        -0.0060344767
2017-02-25/22:19:23.03          0.012731496
2017-02-25/22:19:23.06         0.0091266581
2017-02-25/22:19:23.09        -0.0088766137
2017-02-25/22:19:23.12         -0.017864459
2017-02-25/22:19:23.15        -0.0063999418
2017-02-25/22:19:23.18         -0.034186620
2017-02-25/22:19:23.22        -0.0016891676
2017-02-25/22:19:23.25         -0.016926103
2017-02-25/22:19:23.28        -0.0051972198
2017-02-25/22:19:23.31          0.011889389
2017-02-25/22:19:23.34        -0.0035118957
2017-02-25/22:19:23.37          0.018610982
2017-02-25/22:19:23.40          0.046132826
2017-02-25/22:19:23.43          0.031036888
2017-02-25/22:19:23.47          0.058466797
2017-02-25/22:19:23.50          0.026944576
2017-02-25/22:19:23.53          0.028592636
2017-02-25/22:19:23.56          0.027386764
2017-02-25/22:19:23.59          0.019326042
2017-02-25/22:19:23.62          0.019723053
2017-02-25/22:19:23.65          0.028381472
2017-02-25/22:19:23.68          0.023681102
2017-02-25/22:19:23.72         0.0064824145
2017-02-25/22:19:23.75         -0.014636410
2017-02-25/22:19:23.78          0.013010243
2017-02-25/22:19:23.81         -0.016828812
2017-02-25/22:19:23.84          0.011423206
2017-02-25/22:19:23.87         -0.010573591
2017-02-25/22:19:23.90         0.0061151877
2017-02-25/22:19:23.93         0.0060917937
2017-02-25/22:19:23.97         0.0048638613
2017-02-25/22:19:24.00          0.041194389
2017-02-25/22:19:24.03          0.027561437
2017-02-25/22:19:24.06          0.029113665
2017-02-25/22:19:24.09          0.055483369
2017-02-25/22:19:24.12          0.016795482
2017-02-25/22:19:24.15          0.023068855
2017-02-25/22:19:24.18         0.0063090638
2017-02-25/22:19:24.22         -0.021709800
2017-02-25/22:19:24.25         -0.034426966
2017-02-25/22:19:24.28         -0.056924499
2017-02-25/22:19:24.31         -0.024826610
2017-02-25/22:19:24.34         -0.059861972
2017-02-25/22:19:24.37         -0.027264480
2017-02-25/22:19:24.40         -0.015853723
2017-02-25/22:19:24.43         -0.020666135
2017-02-25/22:19:24.47         -0.020452797
2017-02-25/22:19:24.50         0.0040867410
2017-02-25/22:19:24.53          0.014148671
2017-02-25/22:19:24.56          0.010005709
2017-02-25/22:19:24.59          0.021057082
2017-02-25/22:19:24.62          0.046488215
2017-02-25/22:19:24.65        0.00086744649
2017-02-25/22:19:24.68          0.029875336
2017-02-25/22:19:24.72          0.022867903
2017-02-25/22:19:24.75          0.032676559
2017-02-25/22:19:24.78         0.0091557227
2017-02-25/22:19:24.81         0.0041940543
2017-02-25/22:19:24.84          0.016899776
2017-02-25/22:19:24.87         -0.018605966
2017-02-25/22:19:24.90         -0.023051448
2017-02-25/22:19:24.93         -0.010328142
2017-02-25/22:19:24.97         -0.027556770
2017-02-25/22:19:25.00         -0.020754360
2017-02-25/22:19:25.03         -0.010642620
2017-02-25/22:19:25.06          0.013507491
2017-02-25/22:19:25.09          0.026166192
2017-02-25/22:19:25.12          0.018183218
2017-02-25/22:19:25.15          0.024871191
2017-02-25/22:19:25.18          0.038105844
2017-02-25/22:19:25.22          0.029687310
2017-02-25/22:19:25.25          0.017110722
2017-02-25/22:19:25.28          0.020561128
2017-02-25/22:19:25.31         0.0069652487
2017-02-25/22:19:25.34         -0.012975354
2017-02-25/22:19:25.37         -0.010128439
2017-02-25/22:19:25.40         -0.018161653
2017-02-25/22:19:25.43         0.0052971022
2017-02-25/22:19:25.47        -0.0047263711
2017-02-25/22:19:25.50        -0.0091545232
2017-02-25/22:19:25.53       -0.00041057210
2017-02-25/22:19:25.56        -0.0047476957
2017-02-25/22:19:25.59          0.013447193
2017-02-25/22:19:25.62          0.029432248
2017-02-25/22:19:25.65         0.0067839516
2017-02-25/22:19:25.68          0.017392440
2017-02-25/22:19:25.72        -0.0075645574
2017-02-25/22:19:25.75          0.013177216
2017-02-25/22:19:25.78          0.014256045
2017-02-25/22:19:25.81          0.014974192
2017-02-25/22:19:25.84          0.032083934
2017-02-25/22:19:25.87         -0.024485837
2017-02-25/22:19:25.90        -0.0071727944
2017-02-25/22:19:25.93         -0.025641372
2017-02-25/22:19:25.97         -0.010574853
2017-02-25/22:19:26.00          0.010284891
2017-02-25/22:19:26.03         -0.024317737
2017-02-25/22:19:26.06        -0.0060226829
2017-02-25/22:19:26.09        -0.0044325435
2017-02-25/22:19:26.12         -0.012150973
2017-02-25/22:19:26.15          0.025427052
2017-02-25/22:19:26.18        -0.0075587248
2017-02-25/22:19:26.22          0.037175741
2017-02-25/22:19:26.25          0.019833066
2017-02-25/22:19:26.28         0.0084692029
2017-02-25/22:19:26.31          0.017560100
2017-02-25/22:19:26.34          0.015183736
2017-02-25/22:19:26.37         0.0064738652
2017-02-25/22:19:26.40        -0.0060219270
2017-02-25/22:19:26.43       -0.00093048371
2017-02-25/22:19:26.47          0.032724467
2017-02-25/22:19:26.50        -0.0033828512
2017-02-25/22:19:26.53        -0.0072191326
2017-02-25/22:19:26.56          0.015799739
2017-02-25/22:19:26.59          0.030640156
2017-02-25/22:19:26.62        -0.0059854170
2017-02-25/22:19:26.65          0.014864432
2017-02-25/22:19:26.68          0.019632400
2017-02-25/22:19:26.72          0.011717944
2017-02-25/22:19:26.75         0.0086937353
2017-02-25/22:19:26.78          0.026767419
2017-02-25/22:19:26.81          0.045891137
2017-02-25/22:19:26.84          0.018847227
2017-02-25/22:19:26.87        -0.0059725729
2017-02-25/22:19:26.90          0.030459465
2017-02-25/22:19:26.93         0.0050676280
2017-02-25/22:19:26.97          0.018684882
2017-02-25/22:19:27.00          0.022645734
2017-02-25/22:19:27.03         -0.013523290
2017-02-25/22:19:27.06        -0.0027033730
2017-02-25/22:19:27.09         -0.026346701
2017-02-25/22:19:27.12        -0.0073752309
2017-02-25/22:19:27.15         -0.010684026
2017-02-25/22:19:27.18         0.0076189154
2017-02-25/22:19:27.22        -0.0075216562
2017-02-25/22:19:27.25         0.0021414916
2017-02-25/22:19:27.28         -0.023679331
2017-02-25/22:19:27.31         0.0065060636
2017-02-25/22:19:27.34          0.015042544
2017-02-25/22:19:27.37         0.0096514026
2017-02-25/22:19:27.40         0.0090843038
2017-02-25/22:19:27.43          0.026600217
2017-02-25/22:19:27.47        9.0478775e-05
2017-02-25/22:19:27.50          0.024315842
2017-02-25/22:19:27.53         0.0095774211
2017-02-25/22:19:27.56          0.017548016
2017-02-25/22:19:27.59          0.014750268
2017-02-25/22:19:27.62         -0.012953629
2017-02-25/22:19:27.65        0.00093974098
2017-02-25/22:19:27.68        -0.0030022134
2017-02-25/22:19:27.72        -0.0076114787
2017-02-25/22:19:27.75        -0.0014128243
2017-02-25/22:19:27.78        0.00074970039
2017-02-25/22:19:27.81        0.00050461963
2017-02-25/22:19:27.84          0.031809985
2017-02-25/22:19:27.87         0.0018091322
2017-02-25/22:19:27.90          0.023146150
2017-02-25/22:19:27.93          0.022302516
2017-02-25/22:19:27.97          0.025403355
2017-02-25/22:19:28.00          0.026541863
2017-02-25/22:19:28.03          0.016462824
2017-02-25/22:19:28.06         0.0092808883
2017-02-25/22:19:28.09          0.025144561
2017-02-25/22:19:28.12        0.00044214547
2017-02-25/22:19:28.15          0.025202411
2017-02-25/22:19:28.18          0.013014785
2017-02-25/22:19:28.22          0.017024231
2017-02-25/22:19:28.25        -0.0028847852
2017-02-25/22:19:28.28         0.0067086321
2017-02-25/22:19:28.31          0.010865109
2017-02-25/22:19:28.34          0.013174343
2017-02-25/22:19:28.37       -0.00048653539
2017-02-25/22:19:28.40          0.012623341
2017-02-25/22:19:28.43         -0.017273280
2017-02-25/22:19:28.47        -0.0071147547
2017-02-25/22:19:28.50       -0.00081249198
2017-02-25/22:19:28.53         0.0066146512
2017-02-25/22:19:28.56         0.0081530687
2017-02-25/22:19:28.59         0.0090210313
2017-02-25/22:19:28.62         0.0098705536
2017-02-25/22:19:28.65          0.012579244
2017-02-25/22:19:28.68        -0.0048355277
2017-02-25/22:19:28.72          0.029720890
2017-02-25/22:19:28.75          0.018691508
2017-02-25/22:19:28.78          0.015919781
2017-02-25/22:19:28.81         0.0088193164
2017-02-25/22:19:28.84        -0.0064834393
2017-02-25/22:19:28.87        -0.0062913562
2017-02-25/22:19:28.90        -0.0037702093
2017-02-25/22:19:28.93         -0.011068608
2017-02-25/22:19:28.97          0.012625845
2017-02-25/22:19:29.00        -0.0084907457
2017-02-25/22:19:29.03         0.0026124015
2017-02-25/22:19:29.06         -0.013287101
2017-02-25/22:19:29.09        -0.0081481328
2017-02-25/22:19:29.12        -0.0039199247
2017-02-25/22:19:29.15         -0.013946845
2017-02-25/22:19:29.18         0.0060405487
2017-02-25/22:19:29.22          0.019732187
2017-02-25/22:19:29.25         0.0059760665
2017-02-25/22:19:29.28         0.0046771812
2017-02-25/22:19:29.31         -0.012328962
2017-02-25/22:19:29.34         0.0065557361
2017-02-25/22:19:29.37          0.030445837
2017-02-25/22:19:29.40          0.015605172
2017-02-25/22:19:29.43          0.026145531
2017-02-25/22:19:29.47         0.0067890448
2017-02-25/22:19:29.50        -0.0034378048
2017-02-25/22:19:29.53        -0.0072444130
2017-02-25/22:19:29.56          0.021485560
2017-02-25/22:19:29.59          0.032695276
2017-02-25/22:19:29.62          0.012994723
2017-02-25/22:19:29.65        -0.0061751996
2017-02-25/22:19:29.68       -0.00064297069
2017-02-25/22:19:29.72         0.0055775113
2017-02-25/22:19:29.75        -0.0028497919
2017-02-25/22:19:29.78         0.0076438582
2017-02-25/22:19:29.81          0.012137199
2017-02-25/22:19:29.84        -0.0030028291
2017-02-25/22:19:29.87         -0.016163639
2017-02-25/22:19:29.90          0.010795760
2017-02-25/22:19:29.93         0.0049402451
2017-02-25/22:19:29.97          0.021798995
2017-02-25/22:19:30.00          0.015683024
2017-02-25/22:19:30.03          0.012398132
2017-02-25/22:19:30.06          0.011272818
2017-02-25/22:19:30.09         0.0045343774
2017-02-25/22:19:30.12        -0.0041604278
2017-02-25/22:19:30.15         0.0072745972
2017-02-25/22:19:30.18        -0.0081827521
2017-02-25/22:19:30.22        0.00013609846
2017-02-25/22:19:30.25         0.0062990032
2017-02-25/22:19:30.28        -0.0044584004
2017-02-25/22:19:30.31       -0.00047169164
2017-02-25/22:19:30.34         0.0047088948
2017-02-25/22:19:30.37         0.0075122523
2017-02-25/22:19:30.40          0.010067874
2017-02-25/22:19:30.43         0.0090947294
2017-02-25/22:19:30.47          0.016985436
2017-02-25/22:19:30.50          0.013996406
2017-02-25/22:19:30.53         0.0023188233
2017-02-25/22:19:30.56         0.0072166013
2017-02-25/22:19:30.59          0.013879277
2017-02-25/22:19:30.62         0.0086339740
2017-02-25/22:19:30.65          0.013074015
2017-02-25/22:19:30.68          0.015581399
2017-02-25/22:19:30.72         0.0074201773
2017-02-25/22:19:30.75         0.0076749313
2017-02-25/22:19:30.78         0.0062704511
2017-02-25/22:19:30.81        -0.0080322276
2017-02-25/22:19:30.84         0.0030946011
2017-02-25/22:19:30.87        -0.0025380639
2017-02-25/22:19:30.90        -0.0065311653
2017-02-25/22:19:30.93         0.0023617812
2017-02-25/22:19:30.97          0.016800625
2017-02-25/22:19:31.00          0.019336212
2017-02-25/22:19:31.03         0.0082519403
2017-02-25/22:19:31.06          0.023703255
2017-02-25/22:19:31.09          0.032997622
2017-02-25/22:19:31.12          0.024342187
2017-02-25/22:19:31.15          0.016114824
2017-02-25/22:19:31.18          0.023388165
2017-02-25/22:19:31.22          0.012832554
2017-02-25/22:19:31.25        -0.0056746063
2017-02-25/22:19:31.28         0.0065112322
2017-02-25/22:19:31.31        -0.0098581655
2017-02-25/22:19:31.34         -0.011147100
2017-02-25/22:19:31.37        -0.0051872502
2017-02-25/22:19:31.40         -0.010224364
2017-02-25/22:19:31.43       -0.00016759304
2017-02-25/22:19:31.47         -0.011872013
2017-02-25/22:19:31.50         -0.011312580
2017-02-25/22:19:31.53        0.00026451050
2017-02-25/22:19:31.56        -0.0029933811
2017-02-25/22:19:31.59          0.016244238
2017-02-25/22:19:31.62         0.0011143818
2017-02-25/22:19:31.65         -0.010660836
2017-02-25/22:19:31.68         0.0016034605
2017-02-25/22:19:31.72          0.015480904
2017-02-25/22:19:31.75          0.015429606
2017-02-25/22:19:31.78          0.012871067
2017-02-25/22:19:31.81        -0.0051222930
2017-02-25/22:19:31.84         -0.011276194
2017-02-25/22:19:31.87        -0.0067997060
2017-02-25/22:19:31.90        -0.0064849469
2017-02-25/22:19:31.93        -0.0022139795
2017-02-25/22:19:31.97       -0.00099158372
2017-02-25/22:19:32.00        -0.0077603546
2017-02-25/22:19:32.03        -0.0092393569
2017-02-25/22:19:32.06         -0.016699530
2017-02-25/22:19:32.09        -0.0047781474
2017-02-25/22:19:32.12          0.017502967
2017-02-25/22:19:32.15         0.0059693743
2017-02-25/22:19:32.18          0.010166504
2017-02-25/22:19:32.22          0.015046697
2017-02-25/22:19:32.25         0.0077455781
2017-02-25/22:19:32.28          0.018017722
2017-02-25/22:19:32.31         0.0099044270
2017-02-25/22:19:32.34          0.028727366
2017-02-25/22:19:32.37          0.021639287
2017-02-25/22:19:32.40         0.0031408346
2017-02-25/22:19:32.43         0.0056024160
2017-02-25/22:19:32.47          0.010810222
2017-02-25/22:19:32.50          0.012361150
2017-02-25/22:19:32.53         0.0097524495
2017-02-25/22:19:32.56        -0.0066178440
2017-02-25/22:19:32.59          0.010182788
2017-02-25/22:19:32.62        -0.0075731391
2017-02-25/22:19:32.65         0.0074591713
2017-02-25/22:19:32.68         0.0059510360
2017-02-25/22:19:32.72         0.0098813376
2017-02-25/22:19:32.75         0.0092821053
2017-02-25/22:19:32.78         0.0022122253
2017-02-25/22:19:32.81         0.0069235819
2017-02-25/22:19:32.84         0.0013998596
2017-02-25/22:19:32.87         0.0023590502
2017-02-25/22:19:32.90         0.0062190614
2017-02-25/22:19:32.93       -0.00073903283
2017-02-25/22:19:32.97        -0.0012563485
2017-02-25/22:19:33.00        0.00056549791
2017-02-25/22:19:33.03        -0.0039744637
2017-02-25/22:19:33.06        -0.0038667189
2017-02-25/22:19:33.09       -0.00024043086
2017-02-25/22:19:33.12         0.0055140068
2017-02-25/22:19:33.15        -0.0058986428
2017-02-25/22:19:33.18         0.0056430582
2017-02-25/22:19:33.22         0.0043224860
2017-02-25/22:19:33.25        0.00077569778
2017-02-25/22:19:33.28        0.00071158598
2017-02-25/22:19:33.31        -0.0074747644
2017-02-25/22:19:33.34         0.0018644256
2017-02-25/22:19:33.37         0.0047083219
2017-02-25/22:19:33.40       -0.00048206166
2017-02-25/22:19:33.43         0.0095611631
2017-02-25/22:19:33.47         0.0075780880
2017-02-25/22:19:33.50        0.00036188753
2017-02-25/22:19:33.53         0.0055763446
2017-02-25/22:19:33.56         0.0037969068
2017-02-25/22:19:33.59          0.012542662
2017-02-25/22:19:33.62         0.0069817926
2017-02-25/22:19:33.65        0.00076236123
2017-02-25/22:19:33.68         0.0068091487
2017-02-25/22:19:33.72         0.0038858015
2017-02-25/22:19:33.75         0.0035772990
2017-02-25/22:19:33.78         0.0077293320
2017-02-25/22:19:33.81         0.0078540522
2017-02-25/22:19:33.84         0.0020850906
2017-02-25/22:19:33.87         0.0022659981
2017-02-25/22:19:33.90         0.0032679384
2017-02-25/22:19:33.93         0.0054614975
2017-02-25/22:19:33.97         0.0045329468
2017-02-25/22:19:34.00         0.0036617442
2017-02-25/22:19:34.03         0.0061841073
2017-02-25/22:19:34.06         0.0050583117
2017-02-25/22:19:34.09         0.0053583973
2017-02-25/22:19:34.12         0.0089624391
2017-02-25/22:19:34.15          0.013331630
2017-02-25/22:19:34.18          0.018331146
2017-02-25/22:19:34.22         0.0048005758
2017-02-25/22:19:34.25         0.0062017289
2017-02-25/22:19:34.28         0.0064388051
2017-02-25/22:19:34.31       -0.00094348298
2017-02-25/22:19:34.34         0.0072524779
2017-02-25/22:19:34.37         0.0019512125
2017-02-25/22:19:34.40         0.0016556110
2017-02-25/22:19:34.43         -0.012607098
2017-02-25/22:19:34.47         -0.012684427
2017-02-25/22:19:34.50        0.00086752996
2017-02-25/22:19:34.53        -0.0036514900
2017-02-25/22:19:34.56        -0.0073110924
2017-02-25/22:19:34.59        -0.0064027898
2017-02-25/22:19:34.62         -0.010041847
2017-02-25/22:19:34.65        -0.0023134355
2017-02-25/22:19:34.68        -0.0036326927
2017-02-25/22:19:34.72         0.0042072453
2017-02-25/22:19:34.75         0.0078284110
2017-02-25/22:19:34.78         0.0010758443
2017-02-25/22:19:34.81         0.0018018184
2017-02-25/22:19:34.84         0.0082942793
2017-02-25/22:19:34.87         0.0094730491
2017-02-25/22:19:34.90         0.0069298064
2017-02-25/22:19:34.93        -0.0025399485
2017-02-25/22:19:34.97        -0.0026912621
2017-02-25/22:19:35.00         0.0014101070
2017-02-25/22:19:35.03        -0.0057293919
2017-02-25/22:19:35.06        -0.0045845916
2017-02-25/22:19:35.09         0.0020588758
2017-02-25/22:19:35.12        -0.0059229856
2017-02-25/22:19:35.15        -0.0029976532
2017-02-25/22:19:35.18        0.00082668962
2017-02-25/22:19:35.22         0.0043347465
2017-02-25/22:19:35.25         0.0097081929
2017-02-25/22:19:35.28         0.0063259336
2017-02-25/22:19:35.31         0.0041121163
2017-02-25/22:19:35.34          0.010450422
2017-02-25/22:19:35.37        -0.0025198597
2017-02-25/22:19:35.40       -0.00043762849
2017-02-25/22:19:35.43         0.0052759849
2017-02-25/22:19:35.47        -0.0038284937
2017-02-25/22:19:35.50         0.0020643255
2017-02-25/22:19:35.53        -0.0044402431
2017-02-25/22:19:35.56         0.0026004261
2017-02-25/22:19:35.59        0.00024960541
2017-02-25/22:19:35.62        -0.0044020504
2017-02-25/22:19:35.65        -0.0014687269
2017-02-25/22:19:35.68         0.0037771792
2017-02-25/22:19:35.72       -0.00091085688
2017-02-25/22:19:35.75        -0.0035128987
2017-02-25/22:19:35.78        -0.0031717347
2017-02-25/22:19:35.81         0.0063666895
2017-02-25/22:19:35.84        -0.0035026837
2017-02-25/22:19:35.87         0.0033767798
2017-02-25/22:19:35.90         0.0022496826
2017-02-25/22:19:35.93         0.0045212651
2017-02-25/22:19:35.97         0.0031061523
2017-02-25/22:19:36.00         0.0015862377
2017-02-25/22:19:36.03        0.00038976583
2017-02-25/22:19:36.06       -0.00064220829
2017-02-25/22:19:36.09        -0.0051975621
2017-02-25/22:19:36.12        -0.0058647564
2017-02-25/22:19:36.15        -0.0060377760
2017-02-25/22:19:36.18        -0.0083280630
2017-02-25/22:19:36.22        -0.0029156266
2017-02-25/22:19:36.25        -0.0068334976
2017-02-25/22:19:36.28        -0.0019438331
2017-02-25/22:19:36.31         0.0064505370
2017-02-25/22:19:36.34        0.00072049876
2017-02-25/22:19:36.37         0.0012672636
2017-02-25/22:19:36.40         0.0061303416
2017-02-25/22:19:36.43         0.0052418896
2017-02-25/22:19:36.47         0.0082199011
2017-02-25/22:19:36.50         0.0048601592
2017-02-25/22:19:36.53         0.0048755326
2017-02-25/22:19:36.56        0.00023512220
2017-02-25/22:19:36.59        3.9098903e-05
2017-02-25/22:19:36.62       -1.7469849e-05
2017-02-25/22:19:36.65         0.0023892980
2017-02-25/22:19:36.68       -0.00034502465
2017-02-25/22:19:36.72       -2.7025699e-05
2017-02-25/22:19:36.75        -0.0011196162
2017-02-25/22:19:36.78         0.0029223179
2017-02-25/22:19:36.81       -0.00010953118
2017-02-25/22:19:36.84         0.0032923295
2017-02-25/22:19:36.87         0.0020791781
2017-02-25/22:19:36.90         0.0070606486
2017-02-25/22:19:36.93        0.00049464512
2017-02-25/22:19:36.97         0.0034815244
2017-02-25/22:19:37.00         0.0033893138
2017-02-25/22:19:37.03         0.0056864439
2017-02-25/22:19:37.06         0.0019048770
2017-02-25/22:19:37.09         0.0066336087
2017-02-25/22:19:37.12         0.0018454849
2017-02-25/22:19:37.15         0.0014516866
2017-02-25/22:19:37.18         0.0010719616
2017-02-25/22:19:37.22         0.0027966203
2017-02-25/22:19:37.25       -0.00052910369
2017-02-25/22:19:37.28        -0.0015645767
2017-02-25/22:19:37.31        -0.0015298757
2017-02-25/22:19:37.34        -0.0014321080
2017-02-25/22:19:37.37       -0.00016784476
2017-02-25/22:19:37.40        -0.0018671693
2017-02-25/22:19:37.43         0.0028929805
2017-02-25/22:19:37.47        -0.0010671360
2017-02-25/22:19:37.50         0.0029822262
2017-02-25/22:19:37.53         0.0011561127
2017-02-25/22:19:37.56         0.0031335120
2017-02-25/22:19:37.59         0.0033300933
2017-02-25/22:19:37.62         0.0015981492
2017-02-25/22:19:37.65         0.0012513574
2017-02-25/22:19:37.68         0.0052440030
2017-02-25/22:19:37.72         0.0015511829
2017-02-25/22:19:37.75         0.0028098098
2017-02-25/22:19:37.78        -0.0033631000
2017-02-25/22:19:37.81         0.0025265136
2017-02-25/22:19:37.84       -0.00058950431
2017-02-25/22:19:37.87       -4.1612185e-05
2017-02-25/22:19:37.90         0.0012565552
2017-02-25/22:19:37.93        -0.0011017405
2017-02-25/22:19:37.97        -0.0016980267
2017-02-25/22:19:38.00        0.00070469937
2017-02-25/22:19:38.03       -9.7247130e-05
2017-02-25/22:19:38.06         0.0023957681
2017-02-25/22:19:38.09         0.0036485759
2017-02-25/22:19:38.12         0.0026585892
2017-02-25/22:19:38.15         0.0025500810
2017-02-25/22:19:38.18         0.0029306414
2017-02-25/22:19:38.22         0.0033598203
2017-02-25/22:19:38.25         0.0030395019
2017-02-25/22:19:38.28         0.0026335056
2017-02-25/22:19:38.31         0.0027117568
2017-02-25/22:19:38.34         0.0016529363
2017-02-25/22:19:38.37        -0.0012641828
2017-02-25/22:19:38.40         0.0025066919
2017-02-25/22:19:38.43         0.0020629255
2017-02-25/22:19:38.47         0.0018132317
2017-02-25/22:19:38.50         0.0031891742
2017-02-25/22:19:38.53         0.0011076262
2017-02-25/22:19:38.56         0.0011363243
2017-02-25/22:19:38.59         0.0012088957
2017-02-25/22:19:38.62         0.0025244766
2017-02-25/22:19:38.65         0.0020324071
2017-02-25/22:19:38.68        0.00015230758
2017-02-25/22:19:38.72        9.8794037e-05
2017-02-25/22:19:38.75        0.00087091054
2017-02-25/22:19:38.78       -0.00060589840
2017-02-25/22:19:38.81        2.1143400e-05
2017-02-25/22:19:38.84       -0.00044534444
2017-02-25/22:19:38.87        0.00078461882
2017-02-25/22:19:38.90       -0.00019228904
2017-02-25/22:19:38.93       -5.7146288e-05
2017-02-25/22:19:38.97        9.6230412e-05
2017-02-25/22:19:39.00       -0.00084964512
2017-02-25/22:19:39.03       -0.00042935080
2017-02-25/22:19:39.06       -6.3779933e-05
2017-02-25/22:19:39.09        0.00038507094
2017-02-25/22:19:39.12       -0.00046966347
2017-02-25/22:19:39.15       -0.00049838446
2017-02-25/22:19:39.18       -0.00014604157
2017-02-25/22:19:39.22        0.00010694880
2017-02-25/22:19:39.25       -0.00053008301
2017-02-25/22:19:39.28        0.00029025123
2017-02-25/22:19:39.31       -0.00027532582
2017-02-25/22:19:39.34       -0.00017141922
2017-02-25/22:19:39.37        0.00015006105
2017-02-25/22:19:39.40        0.00076894519
2017-02-25/22:19:39.43        3.5840075e-05
2017-02-25/22:19:39.47        0.00036030438
2017-02-25/22:19:39.50        0.00048596864
2017-02-25/22:19:39.53        0.00045041810
2017-02-25/22:19:39.56        0.00020948400
2017-02-25/22:19:39.59        0.00038818739
2017-02-25/22:19:39.62        0.00025872341
2017-02-25/22:19:39.65        2.8300812e-05
2017-02-25/22:19:39.68       -6.9067094e-05
2017-02-25/22:19:39.72        7.6879926e-05
2017-02-25/22:19:39.75        2.4939829e-05
2017-02-25/22:19:39.78       -8.7927139e-06
2017-02-25/22:19:39.81        0.00010983174
2017-02-25/22:19:39.84        5.1619392e-05
2017-02-25/22:19:39.87       -4.9387823e-05
2017-02-25/22:19:39.90       -3.4043878e-05
2017-02-25/22:19:39.93        0.00012455172
2017-02-25/22:19:39.97        0.00026053285
2017-02-25/22:19:40.00       -0.00018863270
2017-02-25/22:19:40.03        1.5801499e-06
2017-02-25/22:19:40.06       -0.00025031013
2017-02-25/22:19:40.09       -0.00055230586
2017-02-25/22:19:40.12        1.2057300e-05
2017-02-25/22:19:40.15        0.00034900476
2017-02-25/22:19:40.18       -0.00032108293
2017-02-25/22:19:40.22        7.6681712e-05
2017-02-25/22:19:40.25        0.00016163158
2017-02-25/22:19:40.28       -0.00023359176
2017-02-25/22:19:40.31       -0.00053742298
2017-02-25/22:19:40.34       -0.00071941471
2017-02-25/22:19:40.37       -6.0274927e-05
2017-02-25/22:19:40.40       -0.00065551467
2017-02-25/22:19:40.43       -0.00082208626
2017-02-25/22:19:40.47        0.00011614316
2017-02-25/22:19:40.50       -0.00023407393
2017-02-25/22:19:40.53        -0.0011025367
2017-02-25/22:19:40.56        0.00091993193
2017-02-25/22:19:40.59        0.00021164399
2017-02-25/22:19:40.62         0.0022240026
2017-02-25/22:19:40.65        0.00052841079
2017-02-25/22:19:40.68         0.0014111691
2017-02-25/22:19:40.72         0.0020435419
2017-02-25/22:19:40.75         0.0020454570
2017-02-25/22:19:40.78         0.0012542374
2017-02-25/22:19:40.81         0.0028418359
2017-02-25/22:19:40.84        0.00055175498
2017-02-25/22:19:40.87         0.0016314357
2017-02-25/22:19:40.90        0.00054782992
2017-02-25/22:19:40.93       -1.7366487e-05
2017-02-25/22:19:40.97        0.00097648225
2017-02-25/22:19:41.00       -0.00018144568
2017-02-25/22:19:41.03        0.00018991285
2017-02-25/22:19:41.06        0.00025148260
2017-02-25/22:19:41.09        0.00045596167
2017-02-25/22:19:41.12         0.0025773200
2017-02-25/22:19:41.15         0.0025260479
2017-02-25/22:19:41.18         0.0026065038
2017-02-25/22:19:41.22         0.0044912436
2017-02-25/22:19:41.25         0.0027356360
2017-02-25/22:19:41.28         0.0025109508
2017-02-25/22:19:41.31         0.0026000698
2017-02-25/22:19:41.34         0.0027261060
2017-02-25/22:19:41.37       -0.00015102053
2017-02-25/22:19:41.40        -0.0016366731
2017-02-25/22:19:41.43       -0.00099105429
2017-02-25/22:19:41.47        0.00011325081
2017-02-25/22:19:41.50        -0.0034002015
2017-02-25/22:19:41.53        -0.0021890380
2017-02-25/22:19:41.56       -0.00090754592
2017-02-25/22:19:41.59        -0.0028128229
2017-02-25/22:19:41.62        -0.0035992646
2017-02-25/22:19:41.65        0.00073052194
2017-02-25/22:19:41.68         0.0013482463
2017-02-25/22:19:41.72       -0.00024790841
2017-02-25/22:19:41.75       -0.00097048220
2017-02-25/22:19:41.78         0.0029118980
2017-02-25/22:19:41.81        0.00089872431
2017-02-25/22:19:41.84        0.00090551203
2017-02-25/22:19:41.87         0.0031517919
2017-02-25/22:19:41.90         0.0032925496
2017-02-25/22:19:41.93         0.0018643161
2017-02-25/22:19:41.97         0.0011891683
2017-02-25/22:19:42.00        -0.0013814199
2017-02-25/22:19:42.03        0.00096331724
2017-02-25/22:19:42.06        -0.0010885422
2017-02-25/22:19:42.09        -0.0010393728
2017-02-25/22:19:42.12        -0.0032922553
2017-02-25/22:19:42.15        -0.0021345091
2017-02-25/22:19:42.18        -0.0015051102
2017-02-25/22:19:42.22        -0.0042293056
2017-02-25/22:19:42.25        0.00024753730
2017-02-25/22:19:42.28        0.00091073336
2017-02-25/22:19:42.31       -0.00092451786
2017-02-25/22:19:42.34        0.00060694382
2017-02-25/22:19:42.37         0.0036346464
2017-02-25/22:19:42.40         0.0030613423
2017-02-25/22:19:42.43         0.0016973849
2017-02-25/22:19:42.47         0.0031997569
2017-02-25/22:19:42.50         0.0040512338
2017-02-25/22:19:42.53         0.0011904200
2017-02-25/22:19:42.56       -0.00065817696
2017-02-25/22:19:42.59         0.0019881243
2017-02-25/22:19:42.62       -2.8347398e-05
2017-02-25/22:19:42.65        -0.0019937668
2017-02-25/22:19:42.68        -0.0016498947
2017-02-25/22:19:42.72        -0.0026633691
2017-02-25/22:19:42.75        -0.0030146737
2017-02-25/22:19:42.78        -0.0040069097
2017-02-25/22:19:42.81        -0.0037494119
2017-02-25/22:19:42.84       -0.00059466513
2017-02-25/22:19:42.87         0.0010570541
2017-02-25/22:19:42.90         0.0040902125
2017-02-25/22:19:42.93         0.0017669834
2017-02-25/22:19:42.97         0.0024995861
2017-02-25/22:19:43.00         0.0048341508
2017-02-25/22:19:43.03         0.0014984555
2017-02-25/22:19:43.06        0.00041513170
2017-02-25/22:19:43.09        -0.0027766083
2017-02-25/22:19:43.12       -0.00063550161
2017-02-25/22:19:43.15        -0.0083821737
2017-02-25/22:19:43.18        -0.0067397646
2017-02-25/22:19:43.22        -0.0039001458
2017-02-25/22:19:43.25        -0.0032551316
2017-02-25/22:19:43.28        -0.0062316267
2017-02-25/22:19:43.31        -0.0045641597
2017-02-25/22:19:43.34        -0.0016636755
2017-02-25/22:19:43.37         0.0068153740
2017-02-25/22:19:43.40         0.0036130609
2017-02-25/22:19:43.43         0.0047274278
2017-02-25/22:19:43.47         0.0032468945
2017-02-25/22:19:43.50       -0.00050542104
2017-02-25/22:19:43.53        0.00074727519
2017-02-25/22:19:43.56        0.00037473442
2017-02-25/22:19:43.59         0.0015374881
2017-02-25/22:19:43.62        0.00098043270
2017-02-25/22:19:43.65        -0.0054683926
2017-02-25/22:19:43.68       -0.00082622551
2017-02-25/22:19:43.72        0.00015982142
2017-02-25/22:19:43.75        -0.0046162844
2017-02-25/22:19:43.78         0.0010865348
2017-02-25/22:19:43.81        -0.0022760776
2017-02-25/22:19:43.84       -0.00028414156
2017-02-25/22:19:43.87         0.0011964990
2017-02-25/22:19:43.90         0.0069342997
2017-02-25/22:19:43.93         0.0036239892
2017-02-25/22:19:43.97         0.0029543153
2017-02-25/22:19:44.00         0.0013284635
2017-02-25/22:19:44.03         0.0095928857
2017-02-25/22:19:44.06         0.0040039844
2017-02-25/22:19:44.09         0.0059274548
2017-02-25/22:19:44.12         0.0075723944
2017-02-25/22:19:44.15         0.0034858005
2017-02-25/22:19:44.18        -0.0081583010
2017-02-25/22:19:44.22       -0.00051418045
2017-02-25/22:19:44.25         0.0026950816
2017-02-25/22:19:44.28         0.0035119213
2017-02-25/22:19:44.31        -0.0090753460
2017-02-25/22:19:44.34        7.7587249e-05
2017-02-25/22:19:44.37         0.0015884000
2017-02-25/22:19:44.40        -0.0032309925
2017-02-25/22:19:44.43       -8.3085282e-05
2017-02-25/22:19:44.47          0.011902788
2017-02-25/22:19:44.50         0.0065323140
2017-02-25/22:19:44.53        -0.0022599095
2017-02-25/22:19:44.56        -0.0026020905
2017-02-25/22:19:44.59          0.012966317
2017-02-25/22:19:44.62         0.0025289402
2017-02-25/22:19:44.65         0.0035277407
2017-02-25/22:19:44.68         0.0088612451
2017-02-25/22:19:44.72         0.0083822964
2017-02-25/22:19:44.75         0.0045051926
2017-02-25/22:19:44.78          0.011773512
2017-02-25/22:19:44.81         0.0090087180
2017-02-25/22:19:44.84          0.014160635
2017-02-25/22:19:44.87         0.0049154569
2017-02-25/22:19:44.90         0.0021445733
2017-02-25/22:19:44.93         0.0012300640
2017-02-25/22:19:44.97        4.9458091e-05
2017-02-25/22:19:45.00        0.00040336231
2017-02-25/22:19:45.03        -0.0023576442
2017-02-25/22:19:45.06        -0.0058822845
2017-02-25/22:19:45.09       -0.00026308110
2017-02-25/22:19:45.12        0.00036048456
2017-02-25/22:19:45.15         0.0018852935
2017-02-25/22:19:45.18         0.0058656017
2017-02-25/22:19:45.22         0.0020375142
2017-02-25/22:19:45.25         0.0069681937
2017-02-25/22:19:45.28          0.010143712
2017-02-25/22:19:45.31         0.0082594726
2017-02-25/22:19:45.34         0.0068835801
2017-02-25/22:19:45.37         0.0068118320
2017-02-25/22:19:45.40         0.0055159780
2017-02-25/22:19:45.43         0.0096784012
2017-02-25/22:19:45.47          0.010341951
2017-02-25/22:19:45.50          0.017625293
2017-02-25/22:19:45.53         0.0022797489
2017-02-25/22:19:45.56        -0.0062090125
2017-02-25/22:19:45.59       -0.00090168384
2017-02-25/22:19:45.62         0.0019898806
2017-02-25/22:19:45.65         0.0018959789
2017-02-25/22:19:45.68        0.00017716539
2017-02-25/22:19:45.72        -0.0024680292
2017-02-25/22:19:45.75        -0.0026310062
2017-02-25/22:19:45.78        -0.0020330579
2017-02-25/22:19:45.81         0.0070661630
2017-02-25/22:19:45.84          0.014255467
2017-02-25/22:19:45.87          0.012069733
2017-02-25/22:19:45.90         0.0076611500
2017-02-25/22:19:45.93         0.0079139897
2017-02-25/22:19:45.97         0.0076242187
2017-02-25/22:19:46.00         0.0011086059
2017-02-25/22:19:46.03         0.0079328806
2017-02-25/22:19:46.06         0.0015917548
2017-02-25/22:19:46.09         0.0090295663
2017-02-25/22:19:46.12        -0.0042693156
2017-02-25/22:19:46.15        -0.0017937471
2017-02-25/22:19:46.18        -0.0026161542
2017-02-25/22:19:46.22        -0.0048964208
2017-02-25/22:19:46.25        -0.0095679624
2017-02-25/22:19:46.28        -0.0017165866
2017-02-25/22:19:46.31        -0.0094092391
2017-02-25/22:19:46.34        0.00099397481
2017-02-25/22:19:46.37        -0.0092333675
2017-02-25/22:19:46.40         0.0053567728
2017-02-25/22:19:46.43         0.0021411314
2017-02-25/22:19:46.47          0.010683078
2017-02-25/22:19:46.50          0.014476032
2017-02-25/22:19:46.53          0.018838632
2017-02-25/22:19:46.56          0.015798616
2017-02-25/22:19:46.59          0.018683604
2017-02-25/22:19:46.62         0.0085756338
2017-02-25/22:19:46.65         0.0043454907
2017-02-25/22:19:46.68        -0.0038330831
2017-02-25/22:19:46.72          0.010675622
2017-02-25/22:19:46.75        -0.0014407227
2017-02-25/22:19:46.78        -0.0022857707
2017-02-25/22:19:46.81        -0.0028564983
2017-02-25/22:19:46.84        -0.0061444163
2017-02-25/22:19:46.87        -0.0079937947
2017-02-25/22:19:46.90        -0.0099167693
2017-02-25/22:19:46.93        -0.0039410515
2017-02-25/22:19:46.97         0.0054036136
2017-02-25/22:19:47.00         -0.012527164
2017-02-25/22:19:47.03        -0.0035664505
2017-02-25/22:19:47.06        -0.0027836507
2017-02-25/22:19:47.09        0.00074401730
2017-02-25/22:19:47.12         0.0049243408
2017-02-25/22:19:47.15         0.0058213216
2017-02-25/22:19:47.18         0.0073458742
2017-02-25/22:19:47.22          0.016901308
2017-02-25/22:19:47.25         0.0050548540
2017-02-25/22:19:47.28          0.013300378
2017-02-25/22:19:47.31         0.0062256743
2017-02-25/22:19:47.34         0.0081651513
2017-02-25/22:19:47.37        -0.0075280943
2017-02-25/22:19:47.40         -0.012742233
2017-02-25/22:19:47.43        -0.0026238441
2017-02-25/22:19:47.47        -0.0062856431
2017-02-25/22:19:47.50        -0.0087636611
2017-02-25/22:19:47.53        -0.0098641906
2017-02-25/22:19:47.56        -0.0074730708
2017-02-25/22:19:47.59        -0.0022127650
2017-02-25/22:19:47.62        -0.0027242061
2017-02-25/22:19:47.65         0.0011595084
2017-02-25/22:19:47.68         0.0070698756
2017-02-25/22:19:47.72        -0.0093527508
2017-02-25/22:19:47.75         0.0017936576
2017-02-25/22:19:47.78          0.010302961
2017-02-25/22:19:47.81          0.010814510
2017-02-25/22:19:47.84         0.0031914311
2017-02-25/22:19:47.87        -0.0033516577
2017-02-25/22:19:47.90        -0.0012081142
2017-02-25/22:19:47.93          0.011374173
2017-02-25/22:19:47.97          0.014183486
2017-02-25/22:19:48.00          0.015255524
2017-02-25/22:19:48.03         0.0029799949
2017-02-25/22:19:48.06        -0.0079634489
2017-02-25/22:19:48.09        -0.0011721604
2017-02-25/22:19:48.12         0.0067295472
2017-02-25/22:19:48.15          0.011038071
2017-02-25/22:19:48.18         0.0021360173
2017-02-25/22:19:48.22        0.00087255472
2017-02-25/22:19:48.25        0.00046355160
2017-02-25/22:19:48.28         0.0050004451
2017-02-25/22:19:48.31         0.0021169267
2017-02-25/22:19:48.34        0.00095203348
2017-02-25/22:19:48.37         0.0095390610
2017-02-25/22:19:48.40         0.0041091672
2017-02-25/22:19:48.43        -0.0017777144
2017-02-25/22:19:48.47       -0.00081377495
2017-02-25/22:19:48.50        -0.0069213811
2017-02-25/22:19:48.53         -0.012681275
2017-02-25/22:19:48.56        -0.0096062025
2017-02-25/22:19:48.59        -0.0048059852
2017-02-25/22:19:48.62        -0.0053713749
2017-02-25/22:19:48.65         -0.013252720
2017-02-25/22:19:48.68         -0.010798756
2017-02-25/22:19:48.72         -0.010621010
2017-02-25/22:19:48.75        0.00084669703
2017-02-25/22:19:48.78         0.0040782641
2017-02-25/22:19:48.81         0.0019618605
2017-02-25/22:19:48.84         0.0074426793
2017-02-25/22:19:48.87          0.010783126
2017-02-25/22:19:48.90          0.013726545
2017-02-25/22:19:48.93         0.0042161660
2017-02-25/22:19:48.97         0.0064096665
2017-02-25/22:19:49.00         0.0085018729
2017-02-25/22:19:49.03        0.00031637990
2017-02-25/22:19:49.06        -0.0067308320
2017-02-25/22:19:49.09        -0.0033507335
2017-02-25/22:19:49.12        -0.0043655217
2017-02-25/22:19:49.15         -0.011093765
2017-02-25/22:19:49.18         -0.016925317
2017-02-25/22:19:49.22         0.0049345571
2017-02-25/22:19:49.25        -0.0020086999
2017-02-25/22:19:49.28        -0.0027321132
2017-02-25/22:19:49.31         0.0045102071
2017-02-25/22:19:49.34          0.012257072
2017-02-25/22:19:49.37         0.0091291747
2017-02-25/22:19:49.40         0.0023005061
2017-02-25/22:19:49.43          0.020219309
2017-02-25/22:19:49.47          0.011941051
2017-02-25/22:19:49.50         0.0011466754
2017-02-25/22:19:49.53          0.018048946
2017-02-25/22:19:49.56          0.015775574
2017-02-25/22:19:49.59          0.015319856
2017-02-25/22:19:49.62         0.0020567989
2017-02-25/22:19:49.65         0.0058484036
2017-02-25/22:19:49.68          0.015814827
2017-02-25/22:19:49.72         0.0042037733
2017-02-25/22:19:49.75         0.0029390155
2017-02-25/22:19:49.78         0.0052993455
2017-02-25/22:19:49.81         -0.010435556
2017-02-25/22:19:49.84         0.0010493097
2017-02-25/22:19:49.87        -0.0091229859
2017-02-25/22:19:49.90         0.0021077210
2017-02-25/22:19:49.93         0.0022243331
2017-02-25/22:19:49.97         0.0030967689
2017-02-25/22:19:50.00         0.0087807146
2017-02-25/22:19:50.03          0.016252478
2017-02-25/22:19:50.06         0.0093087544
2017-02-25/22:19:50.09         0.0030766477
2017-02-25/22:19:50.12        -0.0015256051
2017-02-25/22:19:50.15          0.019998088
2017-02-25/22:19:50.18         0.0033076409
2017-02-25/22:19:50.22       -0.00021902484
2017-02-25/22:19:50.25        -0.0051536474
2017-02-25/22:19:50.28         -0.010536729
2017-02-25/22:19:50.31         -0.014521560
2017-02-25/22:19:50.34         0.0043926845
2017-02-25/22:19:50.37          0.011304511
2017-02-25/22:19:50.40         0.0049696664
2017-02-25/22:19:50.43        0.00038978870
2017-02-25/22:19:50.47         0.0034298723
2017-02-25/22:19:50.50          0.020894562
2017-02-25/22:19:50.53         0.0099761723
2017-02-25/22:19:50.56         0.0025899239
2017-02-25/22:19:50.59          0.016179869
2017-02-25/22:19:50.62          0.011609800
2017-02-25/22:19:50.65         0.0083686027
2017-02-25/22:19:50.68          0.019401204
2017-02-25/22:19:50.72          0.010587373
2017-02-25/22:19:50.75          0.032649185
2017-02-25/22:19:50.78          0.010705241
2017-02-25/22:19:50.81         0.0085657631
2017-02-25/22:19:50.84          0.018173483
2017-02-25/22:19:50.87          0.010041245
2017-02-25/22:19:50.90         0.0052996563
2017-02-25/22:19:50.93        -0.0047606898
2017-02-25/22:19:50.97         0.0010399316
2017-02-25/22:19:51.00        -0.0074522533
2017-02-25/22:19:51.03        -0.0086590341
2017-02-25/22:19:51.06         -0.012489595
2017-02-25/22:19:51.09        -0.0034151995
2017-02-25/22:19:51.12         -0.010729370
2017-02-25/22:19:51.15         0.0027686322
2017-02-25/22:19:51.18        -0.0044971332
2017-02-25/22:19:51.22         0.0067464911
2017-02-25/22:19:51.25        -0.0053294680
2017-02-25/22:19:51.28         0.0032495630
2017-02-25/22:19:51.31       -0.00058898890
2017-02-25/22:19:51.34          0.025016180
2017-02-25/22:19:51.37          0.016676472
2017-02-25/22:19:51.40          0.015540806
2017-02-25/22:19:51.43         0.0075494351
2017-02-25/22:19:51.47         0.0067899826
2017-02-25/22:19:51.50        -0.0023399635
2017-02-25/22:19:51.53         -0.013497347
2017-02-25/22:19:51.56         -0.013651566
2017-02-25/22:19:51.59         0.0027655845
2017-02-25/22:19:51.62         -0.030159640
2017-02-25/22:19:51.65         -0.025948932
2017-02-25/22:19:51.68         -0.012203562
2017-02-25/22:19:51.72         -0.022838254
2017-02-25/22:19:51.75         -0.015392673
2017-02-25/22:19:51.78        -0.0073698535
2017-02-25/22:19:51.81          0.019837286
2017-02-25/22:19:51.84         0.0038307409
2017-02-25/22:19:51.87         -0.011173402
2017-02-25/22:19:51.90         0.0080812795
2017-02-25/22:19:51.93          0.014522166
2017-02-25/22:19:51.97         0.0065355516
2017-02-25/22:19:52.00         0.0033974659
2017-02-25/22:19:52.03         0.0041833414
2017-02-25/22:19:52.06         -0.010600558
2017-02-25/22:19:52.09         -0.015163331
2017-02-25/22:19:52.12         0.0071056557
2017-02-25/22:19:52.15        -0.0050908786
2017-02-25/22:19:52.18         -0.013688510
2017-02-25/22:19:52.22        -0.0064389340
2017-02-25/22:19:52.25         -0.018227875
2017-02-25/22:19:52.28         0.0045479930
2017-02-25/22:19:52.31         0.0037650893
2017-02-25/22:19:52.34         0.0067922924
2017-02-25/22:19:52.37          0.019935387
2017-02-25/22:19:52.40         0.0035949437
2017-02-25/22:19:52.43          0.013000988
2017-02-25/22:19:52.47          0.015347282
2017-02-25/22:19:52.50          0.015000382
2017-02-25/22:19:52.53          0.024099892
2017-02-25/22:19:52.56        -0.0032530327
2017-02-25/22:19:52.59         0.0070670384
2017-02-25/22:19:52.62         0.0023501069
2017-02-25/22:19:52.65         -0.014779170
2017-02-25/22:19:52.68         -0.012456721
2017-02-25/22:19:52.72        -0.0043108141
2017-02-25/22:19:52.75         0.0069271091
2017-02-25/22:19:52.78         -0.022124087
2017-02-25/22:19:52.81         -0.025926075
2017-02-25/22:19:52.84         0.0016810790
2017-02-25/22:19:52.87         -0.015449420
2017-02-25/22:19:52.90        -0.0053405891
2017-02-25/22:19:52.93         -0.028080606
2017-02-25/22:19:52.97        -0.0026972444
2017-02-25/22:19:53.00         -0.016566886
2017-02-25/22:19:53.03         -0.027450699
2017-02-25/22:19:53.06        -0.0085850061
2017-02-25/22:19:53.09         0.0084850724
2017-02-25/22:19:53.12        -0.0065863370
2017-02-25/22:19:53.15        -0.0045934851
2017-02-25/22:19:53.18       -0.00020580088
2017-02-25/22:19:53.22          0.020104466
2017-02-25/22:19:53.25        0.00094479058
2017-02-25/22:19:53.28        0.00034926660
2017-02-25/22:19:53.31         0.0042480883
2017-02-25/22:19:53.34         0.0039887912
2017-02-25/22:19:53.37        -0.0042908357
2017-02-25/22:19:53.40         0.0053824161
2017-02-25/22:19:53.43         0.0041562379
2017-02-25/22:19:53.47          0.010069323
2017-02-25/22:19:53.50        -0.0019395027
2017-02-25/22:19:53.53        0.00072937370
2017-02-25/22:19:53.56          0.016053703
2017-02-25/22:19:53.59          0.030213283
2017-02-25/22:19:53.62          0.013998963
2017-02-25/22:19:53.65         0.0059294542
2017-02-25/22:19:53.68        0.00053349434
2017-02-25/22:19:53.72         -0.011774936
2017-02-25/22:19:53.75         0.0073603495
2017-02-25/22:19:53.78          0.034729364
2017-02-25/22:19:53.81          0.016233036
2017-02-25/22:19:53.84         0.0012920855
2017-02-25/22:19:53.87        -0.0043791245
2017-02-25/22:19:53.90          0.015331010
2017-02-25/22:19:53.93          0.013105313
2017-02-25/22:19:53.97          0.020812612
2017-02-25/22:19:54.00          0.012107177
2017-02-25/22:19:54.03         0.0019300696
2017-02-25/22:19:54.06         -0.017428564
2017-02-25/22:19:54.09         0.0034183253
2017-02-25/22:19:54.12          0.011178335
2017-02-25/22:19:54.15          0.010333235
2017-02-25/22:19:54.18          0.012525981
2017-02-25/22:19:54.22          0.014005377
2017-02-25/22:19:54.25        0.00084889808
2017-02-25/22:19:54.28          0.022285997
2017-02-25/22:19:54.31         0.0066410376
2017-02-25/22:19:54.34          0.018728173
2017-02-25/22:19:54.37         0.0037679371
2017-02-25/22:19:54.40          0.010153477
2017-02-25/22:19:54.43        -0.0092830785
2017-02-25/22:19:54.47         -0.020820058
2017-02-25/22:19:54.50        -0.0054460292
2017-02-25/22:19:54.53        -0.0055210606
2017-02-25/22:19:54.56        -0.0072500253
2017-02-25/22:19:54.59         -0.010912612
2017-02-25/22:19:54.62         -0.030945803
2017-02-25/22:19:54.65         -0.014405385
2017-02-25/22:19:54.68         -0.014185973
2017-02-25/22:19:54.72        0.00014475033
2017-02-25/22:19:54.75        -0.0010237867
2017-02-25/22:19:54.78        -0.0092839550
2017-02-25/22:19:54.81        -0.0066655548
2017-02-25/22:19:54.84         0.0034465378
2017-02-25/22:19:54.87          0.024455449
2017-02-25/22:19:54.90          0.020580524
2017-02-25/22:19:54.93          0.023571780
2017-02-25/22:19:54.97         0.0041412423
2017-02-25/22:19:55.00        -0.0043632835
2017-02-25/22:19:55.03         0.0059381984
2017-02-25/22:19:55.06         0.0026604771
2017-02-25/22:19:55.09          0.011590279
2017-02-25/22:19:55.12        -0.0033261199
2017-02-25/22:19:55.15         -0.015986504
2017-02-25/22:19:55.18        -0.0075820907
2017-02-25/22:19:55.22         -0.019017030
2017-02-25/22:19:55.25        -0.0038388325
2017-02-25/22:19:55.28       -0.00024353723
2017-02-25/22:19:55.31        -0.0017745151
2017-02-25/22:19:55.34          0.019390327
2017-02-25/22:19:55.37        -0.0034185633
2017-02-25/22:19:55.40         0.0099549311
2017-02-25/22:19:55.43          0.016621901
2017-02-25/22:19:55.47         0.0026425384
2017-02-25/22:19:55.50         0.0093712414
2017-02-25/22:19:55.53        -0.0067378259
2017-02-25/22:19:55.56          0.014328384
2017-02-25/22:19:55.59         0.0023218927
2017-02-25/22:19:55.62        -0.0031161341
2017-02-25/22:19:55.65       -0.00098775989
2017-02-25/22:19:55.68         -0.011369007
2017-02-25/22:19:55.72         -0.016096617
2017-02-25/22:19:55.75          0.010599061
2017-02-25/22:19:55.78         -0.011630314
2017-02-25/22:19:55.81        -0.0021875472
2017-02-25/22:19:55.84         -0.019684048
2017-02-25/22:19:55.87         -0.014497562
2017-02-25/22:19:55.90         -0.024342199
2017-02-25/22:19:55.93        -0.0050122988
2017-02-25/22:19:55.97        0.00090248206
2017-02-25/22:19:56.00        -0.0065572758
2017-02-25/22:19:56.03         0.0010231424
2017-02-25/22:19:56.06         0.0098938672
2017-02-25/22:19:56.09          0.014200650
2017-02-25/22:19:56.12          0.011553146
2017-02-25/22:19:56.15          0.024111085
2017-02-25/22:19:56.18          0.029628262
2017-02-25/22:19:56.22          0.026310381
2017-02-25/22:19:56.25          0.030313318
2017-02-25/22:19:56.28          0.045409178
2017-02-25/22:19:56.31          0.018005934
2017-02-25/22:19:56.34          0.015227139
2017-02-25/22:19:56.37          0.011013214
2017-02-25/22:19:56.40          0.028050726
2017-02-25/22:19:56.43          0.025087959
2017-02-25/22:19:56.47         0.0010935240
2017-02-25/22:19:56.50         0.0060775273
2017-02-25/22:19:56.53        -0.0067853714
2017-02-25/22:19:56.56         -0.014591398
2017-02-25/22:19:56.59         0.0048234206
2017-02-25/22:19:56.62          0.017831652
2017-02-25/22:19:56.65          0.020133129
2017-02-25/22:19:56.68        -0.0065350456
2017-02-25/22:19:56.72        -0.0086449912
2017-02-25/22:19:56.75          0.016239924
2017-02-25/22:19:56.78          0.012790884
2017-02-25/22:19:56.81        0.00028289639
2017-02-25/22:19:56.84         0.0011982237
2017-02-25/22:19:56.87         -0.013041964
2017-02-25/22:19:56.90        -0.0041184208
2017-02-25/22:19:56.93         -0.013644411
2017-02-25/22:19:56.97         0.0059462677
2017-02-25/22:19:57.00        -0.0051293016
2017-02-25/22:19:57.03         -0.021237139
2017-02-25/22:19:57.06         -0.017914849
2017-02-25/22:19:57.09          0.017388339
2017-02-25/22:19:57.12          0.010157712
2017-02-25/22:19:57.15          0.023338269
2017-02-25/22:19:57.18         0.0093958099
2017-02-25/22:19:57.22          0.032705490
2017-02-25/22:19:57.25          0.014938530
2017-02-25/22:19:57.28          0.023844704
2017-02-25/22:19:57.31          0.036572033
2017-02-25/22:19:57.34          0.040039580
2017-02-25/22:19:57.37          0.018390488
2017-02-25/22:19:57.40          0.026776761
2017-02-25/22:19:57.43          0.011133619
2017-02-25/22:19:57.47          0.016513074
2017-02-25/22:19:57.50         0.0048879910
2017-02-25/22:19:57.53          0.021240766
2017-02-25/22:19:57.56         -0.010051443
2017-02-25/22:19:57.59       -0.00038680720
2017-02-25/22:19:57.62         -0.012760808
2017-02-25/22:19:57.65         0.0062687807
2017-02-25/22:19:57.68         -0.010085428
2017-02-25/22:19:57.72          0.015822091
2017-02-25/22:19:57.75          0.015154233
2017-02-25/22:19:57.78          0.020737159
2017-02-25/22:19:57.81         0.0060717842
2017-02-25/22:19:57.84          0.032495269
2017-02-25/22:19:57.87          0.016961052
2017-02-25/22:19:57.90          0.019566329
2017-02-25/22:19:57.93          0.013755935
2017-02-25/22:19:57.97          0.019867189
2017-02-25/22:19:58.00         0.0033267548
2017-02-25/22:19:58.03       -0.00015773438
2017-02-25/22:19:58.06         -0.023491980
2017-02-25/22:19:58.09         0.0052001671
2017-02-25/22:19:58.12          0.021155398
2017-02-25/22:19:58.15         0.0090432381
2017-02-25/22:19:58.18          0.022390301
2017-02-25/22:19:58.22         0.0076575927
2017-02-25/22:19:58.25          0.012642116
2017-02-25/22:19:58.28        -0.0067793658
2017-02-25/22:19:58.31         0.0032617528
2017-02-25/22:19:58.34          0.024451737
2017-02-25/22:19:58.37        -0.0041585970
2017-02-25/22:19:58.40          0.017166893
2017-02-25/22:19:58.43         0.0081745572
2017-02-25/22:19:58.47         0.0075899631
2017-02-25/22:19:58.50        -0.0016235138
2017-02-25/22:19:58.53        -0.0075917517
2017-02-25/22:19:58.56        -0.0038118341
2017-02-25/22:19:58.59        -0.0010820109
2017-02-25/22:19:58.62       -6.4210396e-05
2017-02-25/22:19:58.65         0.0056819040
2017-02-25/22:19:58.68         -0.044485195
2017-02-25/22:19:58.72        -0.0077103485
2017-02-25/22:19:58.75         -0.015144036
2017-02-25/22:19:58.78         -0.013951624
2017-02-25/22:19:58.81        -0.0066773578
2017-02-25/22:19:58.84          0.027743853
2017-02-25/22:19:58.87          0.017312730
2017-02-25/22:19:58.90         0.0099250823
2017-02-25/22:19:58.93          0.020196870
2017-02-25/22:19:58.97          0.027931895
2017-02-25/22:19:59.00          0.021953893
2017-02-25/22:19:59.03          0.034304793
2017-02-25/22:19:59.06          0.046099494
2017-02-25/22:19:59.09          0.034466472
2017-02-25/22:19:59.12          0.024841994
2017-02-25/22:19:59.15          0.014928700
2017-02-25/22:19:59.18          0.028419105
2017-02-25/22:19:59.22         -0.019635879
2017-02-25/22:19:59.25         0.0014978893
2017-02-25/22:19:59.28         -0.016594487
2017-02-25/22:19:59.31         -0.023387131
2017-02-25/22:19:59.34         -0.033311375
2017-02-25/22:19:59.37        -0.0076354508
2017-02-25/22:19:59.40         -0.014326220
2017-02-25/22:19:59.43         -0.014408820
2017-02-25/22:19:59.47         -0.026493191
2017-02-25/22:19:59.50          0.017305092
2017-02-25/22:19:59.53        -0.0030434089
2017-02-25/22:19:59.56        -0.0058204318
2017-02-25/22:19:59.59         0.0018178161
2017-02-25/22:19:59.62         0.0051359970
2017-02-25/22:19:59.65         -0.010062184
2017-02-25/22:19:59.68         -0.015270886
2017-02-25/22:19:59.72         -0.022035588
2017-02-25/22:19:59.75         -0.024061475
2017-02-25/22:19:59.78         -0.034272779
2017-02-25/22:19:59.81         -0.024551301
2017-02-25/22:19:59.84         0.0017265138
2017-02-25/22:19:59.87         -0.021931419
2017-02-25/22:19:59.90         -0.019880727
2017-02-25/22:19:59.93         -0.017080846
2017-02-25/22:19:59.97         -0.012021460
2017-02-25/22:20:00.00       -0.00094996860
2017-02-25/22:20:00.03         -0.012869692
2017-02-25/22:20:00.06          0.017541042
2017-02-25/22:20:00.09        -0.0038236824
2017-02-25/22:20:00.12        -0.0057176181
2017-02-25/22:20:00.15       -0.00025943783
2017-02-25/22:20:00.18         0.0054137366
2017-02-25/22:20:00.22        -0.0022375483
2017-02-25/22:20:00.25          0.011460720
2017-02-25/22:20:00.28        0.00022903058
2017-02-25/22:20:00.31         0.0084949176
2017-02-25/22:20:00.34        -0.0045377227
2017-02-25/22:20:00.37          0.012502709
2017-02-25/22:20:00.40         0.0038560007
2017-02-25/22:20:00.43        -0.0080365337
2017-02-25/22:20:00.47         -0.011479373
2017-02-25/22:20:00.50         -0.011227752
2017-02-25/22:20:00.53         -0.018890729
2017-02-25/22:20:00.56         0.0024520023
2017-02-25/22:20:00.59        0.00064795372
2017-02-25/22:20:00.62         -0.014628249
2017-02-25/22:20:00.65        0.00022118537
2017-02-25/22:20:00.68        -0.0024390644
2017-02-25/22:20:00.72        -0.0039607357
2017-02-25/22:20:00.75         -0.013581165
2017-02-25/22:20:00.78          0.014710785
2017-02-25/22:20:00.81        -0.0021794552
2017-02-25/22:20:00.84         -0.019211055
2017-02-25/22:20:00.87        -0.0055158685
2017-02-25/22:20:00.90         0.0061547684
2017-02-25/22:20:00.93        -0.0083790952
2017-02-25/22:20:00.97         -0.026127417
2017-02-25/22:20:01.00         -0.010465134
2017-02-25/22:20:01.03          0.014527779
2017-02-25/22:20:01.06         -0.022519215
2017-02-25/22:20:01.09         -0.027463172
2017-02-25/22:20:01.12        -0.0040898605
2017-02-25/22:20:01.15         -0.022805707
2017-02-25/22:20:01.18         -0.041882676
2017-02-25/22:20:01.22         -0.063432848
2017-02-25/22:20:01.25        -0.0099075516
2017-02-25/22:20:01.28         0.0052584715
2017-02-25/22:20:01.31         -0.018297670
2017-02-25/22:20:01.34         0.0074849497
2017-02-25/22:20:01.37          0.010741602
2017-02-25/22:20:01.40         0.0060256859
2017-02-25/22:20:01.43        -0.0048288553
2017-02-25/22:20:01.47          0.012858768
2017-02-25/22:20:01.50          0.031452462
2017-02-25/22:20:01.53         -0.011445329
2017-02-25/22:20:01.56         -0.010073349
2017-02-25/22:20:01.59         -0.017584784
2017-02-25/22:20:01.62         -0.025323401
2017-02-25/22:20:01.65         -0.013482689
2017-02-25/22:20:01.68         -0.011871981
2017-02-25/22:20:01.72        -0.0022109977
2017-02-25/22:20:01.75         -0.012782517
2017-02-25/22:20:01.78         0.0066268027
2017-02-25/22:20:01.81          0.012891508
2017-02-25/22:20:01.84        -0.0026262498
2017-02-25/22:20:01.87          0.016613079
2017-02-25/22:20:01.90          0.014365800
2017-02-25/22:20:01.93          0.032615181
2017-02-25/22:20:01.97          0.025328073
2017-02-25/22:20:02.00          0.052793290
2017-02-25/22:20:02.03          0.038169844
2017-02-25/22:20:02.06          0.041588634
2017-02-25/22:20:02.09          0.055239953
2017-02-25/22:20:02.12          0.046022904
2017-02-25/22:20:02.15          0.033488610
2017-02-25/22:20:02.18          0.033711973
2017-02-25/22:20:02.22        -0.0023709344
2017-02-25/22:20:02.25         0.0081564186
2017-02-25/22:20:02.28        -0.0064756791
2017-02-25/22:20:02.31          0.019886415
2017-02-25/22:20:02.34        -0.0016322077
2017-02-25/22:20:02.37         -0.031101784
2017-02-25/22:20:02.40         0.0068582785
2017-02-25/22:20:02.43          0.022658623
2017-02-25/22:20:02.47         0.0089385044
2017-02-25/22:20:02.50          0.039378223
2017-02-25/22:20:02.53         0.0080786050
2017-02-25/22:20:02.56        -0.0043686511
2017-02-25/22:20:02.59         0.0028935490
2017-02-25/22:20:02.62          0.016113133
2017-02-25/22:20:02.65          0.034904688
2017-02-25/22:20:02.68        -0.0024707838
2017-02-25/22:20:02.72        -0.0072457672
2017-02-25/22:20:02.75         0.0099730339
2017-02-25/22:20:02.78         -0.022754829
2017-02-25/22:20:02.81         -0.015916755
2017-02-25/22:20:02.84         -0.014375931
2017-02-25/22:20:02.87         -0.026563125
2017-02-25/22:20:02.90         -0.029233898
2017-02-25/22:20:02.93         -0.044567901
2017-02-25/22:20:02.97         -0.033921932
2017-02-25/22:20:03.00        -0.0085205382
2017-02-25/22:20:03.03         -0.023364614
2017-02-25/22:20:03.06          0.019602514
2017-02-25/22:20:03.09          0.038647097
2017-02-25/22:20:03.12          0.037085615
2017-02-25/22:20:03.15          0.047751585
2017-02-25/22:20:03.18          0.062060892
2017-02-25/22:20:03.22          0.068142953
2017-02-25/22:20:03.25          0.056069163
2017-02-25/22:20:03.28          0.050747728
2017-02-25/22:20:03.31          0.074513298
2017-02-25/22:20:03.34          0.036933236
2017-02-25/22:20:03.37          0.013978207
2017-02-25/22:20:03.40          0.032095171
2017-02-25/22:20:03.43          0.029767547
2017-02-25/22:20:03.47         -0.023190169
2017-02-25/22:20:03.50        -0.0036059382
2017-02-25/22:20:03.53          0.015378646
2017-02-25/22:20:03.56        -0.0040801918
2017-02-25/22:20:03.59         0.0040487728
2017-02-25/22:20:03.62        -0.0014453295
2017-02-25/22:20:03.65          0.039625251
2017-02-25/22:20:03.68          0.035749548
2017-02-25/22:20:03.72          0.041523848
2017-02-25/22:20:03.75          0.056906128
2017-02-25/22:20:03.78          0.072949102
2017-02-25/22:20:03.81          0.043764065
2017-02-25/22:20:03.84          0.049910877
2017-02-25/22:20:03.87          0.034313821
2017-02-25/22:20:03.90          0.029181066
2017-02-25/22:20:03.93        -0.0039901713
2017-02-25/22:20:03.97          0.012936865
2017-02-25/22:20:04.00         -0.032646895
2017-02-25/22:20:04.03       -0.00086742429
2017-02-25/22:20:04.06         -0.028909670
2017-02-25/22:20:04.09         -0.014827170
2017-02-25/22:20:04.12          0.012856555
2017-02-25/22:20:04.15         -0.012943665
2017-02-25/22:20:04.18          0.018337133
2017-02-25/22:20:04.22          0.027284545
2017-02-25/22:20:04.25         0.0098148662
2017-02-25/22:20:04.28          0.082423481
2017-02-25/22:20:04.31          0.069059462
2017-02-25/22:20:04.34          0.055851268
2017-02-25/22:20:04.37          0.053686726
2017-02-25/22:20:04.40          0.039615043
2017-02-25/22:20:04.43          0.047578138
2017-02-25/22:20:04.47          0.067414637
2017-02-25/22:20:04.50          0.059249345
2017-02-25/22:20:04.53          0.062099805
2017-02-25/22:20:04.56          0.012666069
2017-02-25/22:20:04.59          0.027306477
2017-02-25/22:20:04.62          0.014830896
2017-02-25/22:20:04.65          0.031864994
2017-02-25/22:20:04.68          0.031793899
2017-02-25/22:20:04.72          0.030060530
2017-02-25/22:20:04.75         0.0034990349
2017-02-25/22:20:04.78          0.020779699
2017-02-25/22:20:04.81          0.021128671
2017-02-25/22:20:04.84          0.045460289
2017-02-25/22:20:04.87          0.010584424
2017-02-25/22:20:04.90          0.040346550
2017-02-25/22:20:04.93          0.034596738
2017-02-25/22:20:04.97          0.017154849
2017-02-25/22:20:05.00          0.027297315
2017-02-25/22:20:05.03          0.010579177
2017-02-25/22:20:05.06          0.024908426
2017-02-25/22:20:05.09          0.034205336
2017-02-25/22:20:05.12         -0.024624184
2017-02-25/22:20:05.15          0.032297964
2017-02-25/22:20:05.18          0.036141662
2017-02-25/22:20:05.22          0.022947188
2017-02-25/22:20:05.25       -0.00011035751
2017-02-25/22:20:05.28        -0.0034986539
2017-02-25/22:20:05.31          0.015019616
2017-02-25/22:20:05.34         -0.025799312
2017-02-25/22:20:05.37        -0.0032253951
2017-02-25/22:20:05.40          0.036733233
2017-02-25/22:20:05.43        -0.0089485574
2017-02-25/22:20:05.47         -0.035428499
2017-02-25/22:20:05.50         -0.033900977
2017-02-25/22:20:05.53        -0.0046081456
2017-02-25/22:20:05.56          0.017728716
2017-02-25/22:20:05.59          0.022813882
2017-02-25/22:20:05.62          0.029174654
2017-02-25/22:20:05.65         0.0096546018
2017-02-25/22:20:05.68         -0.015919430
2017-02-25/22:20:05.72         -0.018170052
2017-02-25/22:20:05.75          0.016287927
2017-02-25/22:20:05.78         0.0053117954
2017-02-25/22:20:05.81          0.026721377
2017-02-25/22:20:05.84        -0.0099492826
2017-02-25/22:20:05.87         -0.041129610
2017-02-25/22:20:05.90         -0.040601499
2017-02-25/22:20:05.93         -0.042288281
2017-02-25/22:20:05.97         -0.012959418
2017-02-25/22:20:06.00         -0.013343692
2017-02-25/22:20:06.03         -0.026783214
2017-02-25/22:20:06.06         -0.027528614
2017-02-25/22:20:06.09         -0.045590324
2017-02-25/22:20:06.12         -0.024747016
2017-02-25/22:20:06.15          0.011654315
2017-02-25/22:20:06.18          0.010501899
2017-02-25/22:20:06.22        -0.0012453122
2017-02-25/22:20:06.25         0.0080965304
2017-02-25/22:20:06.28          0.049028645
2017-02-25/22:20:06.31          0.013967101
2017-02-25/22:20:06.34          0.028733997
2017-02-25/22:20:06.37          0.035211157
2017-02-25/22:20:06.40          0.049140220
2017-02-25/22:20:06.43          0.047049290
2017-02-25/22:20:06.47          0.036351169
2017-02-25/22:20:06.50          0.025666104
2017-02-25/22:20:06.53          0.024732422
2017-02-25/22:20:06.56          0.015838259
2017-02-25/22:20:06.59          0.034416000
2017-02-25/22:20:06.62          0.050830339
2017-02-25/22:20:06.65          0.024328713
2017-02-25/22:20:06.68          0.015959628
2017-02-25/22:20:06.72         0.0048950375
2017-02-25/22:20:06.75          0.016449700
2017-02-25/22:20:06.78          0.062813617
2017-02-25/22:20:06.81          0.051720524
2017-02-25/22:20:06.84          0.048754352
2017-02-25/22:20:06.87          0.020676338
2017-02-25/22:20:06.90          0.028780839
2017-02-25/22:20:06.93          0.050926765
2017-02-25/22:20:06.97          0.061986096
2017-02-25/22:20:07.00          0.044566065
2017-02-25/22:20:07.03          0.031881505
2017-02-25/22:20:07.06        0.00073640637
2017-02-25/22:20:07.09          0.020664797
2017-02-25/22:20:07.12         0.0011243521
2017-02-25/22:20:07.15          0.030108869
2017-02-25/22:20:07.18          0.012463735
2017-02-25/22:20:07.22          0.026076008
2017-02-25/22:20:07.25         0.0011929094
2017-02-25/22:20:07.28          0.056945073
2017-02-25/22:20:07.31          0.083059969
2017-02-25/22:20:07.34          0.054321131
2017-02-25/22:20:07.37          0.034675318
2017-02-25/22:20:07.40          0.062843746
2017-02-25/22:20:07.43           0.10235416
2017-02-25/22:20:07.47          0.088342509
2017-02-25/22:20:07.50          0.053390022
2017-02-25/22:20:07.53          0.046186316
2017-02-25/22:20:07.56          0.017148234
2017-02-25/22:20:07.59          0.025727681
2017-02-25/22:20:07.62          0.046780911
2017-02-25/22:20:07.65          0.034857378
2017-02-25/22:20:07.68          0.025461998
2017-02-25/22:20:07.72          0.016785209
2017-02-25/22:20:07.75          0.021832981
2017-02-25/22:20:07.78          0.068871494
2017-02-25/22:20:07.81          0.060393058
2017-02-25/22:20:07.84          0.067161718
2017-02-25/22:20:07.87          0.030121914
2017-02-25/22:20:07.90          0.035735462
2017-02-25/22:20:07.93          0.054606117
2017-02-25/22:20:07.97          0.062924830
2017-02-25/22:20:08.00          0.015548848
2017-02-25/22:20:08.03        -0.0030105285
2017-02-25/22:20:08.06         -0.017565136
2017-02-25/22:20:08.09         0.0089621688
2017-02-25/22:20:08.12         -0.013687450
2017-02-25/22:20:08.15        -0.0036452313
2017-02-25/22:20:08.18         0.0067518024
2017-02-25/22:20:08.22        -0.0059837053
2017-02-25/22:20:08.25         -0.048440791
2017-02-25/22:20:08.28        -0.0090178008
2017-02-25/22:20:08.31         -0.018119101
2017-02-25/22:20:08.34         -0.025735512
2017-02-25/22:20:08.37        -0.0018083953
2017-02-25/22:20:08.40         -0.013935972
2017-02-25/22:20:08.43         -0.022438447
2017-02-25/22:20:08.47        -0.0036419129
2017-02-25/22:20:08.50          0.021348051
2017-02-25/22:20:08.53         0.0010569937
2017-02-25/22:20:08.56         -0.014022631
2017-02-25/22:20:08.59          0.042638403
2017-02-25/22:20:08.62         0.0034867983
2017-02-25/22:20:08.65         -0.012376346
2017-02-25/22:20:08.68          0.014860672
2017-02-25/22:20:08.72          0.071771270
2017-02-25/22:20:08.75          0.017809086
2017-02-25/22:20:08.78         -0.029707947
2017-02-25/22:20:08.81          0.033646916
2017-02-25/22:20:08.84          0.017486194
2017-02-25/22:20:08.87        -0.0034217737
2017-02-25/22:20:08.90          0.034606467
2017-02-25/22:20:08.93          0.043290460
2017-02-25/22:20:08.97          0.027432234
2017-02-25/22:20:09.00         -0.020800294
2017-02-25/22:20:09.03          0.012693643
2017-02-25/22:20:09.06          0.054711208
2017-02-25/22:20:09.09          0.040602469
2017-02-25/22:20:09.12          0.054921640
2017-02-25/22:20:09.15          0.060285490
2017-02-25/22:20:09.18          0.018863486
2017-02-25/22:20:09.22          0.019428258
2017-02-25/22:20:09.25          0.010230874
2017-02-25/22:20:09.28          0.019001009
2017-02-25/22:20:09.31          0.037654799
2017-02-25/22:20:09.34        -0.0046114370
2017-02-25/22:20:09.37         -0.020818846
2017-02-25/22:20:09.40         0.0075866178
2017-02-25/22:20:09.43        -0.0067426242
2017-02-25/22:20:09.47          0.021125436
2017-02-25/22:20:09.50          0.031809697
2017-02-25/22:20:09.53         0.0083253396
2017-02-25/22:20:09.56          0.046064471
2017-02-25/22:20:09.59         0.0086534019
2017-02-25/22:20:09.62          0.027926720
2017-02-25/22:20:09.65          0.021489157
2017-02-25/22:20:09.68          0.018260568
2017-02-25/22:20:09.72          0.028809935
2017-02-25/22:20:09.75         0.0071384022
2017-02-25/22:20:09.78        -0.0037365909
2017-02-25/22:20:09.81          0.056687873
2017-02-25/22:20:09.84          0.010043658
2017-02-25/22:20:09.87         -0.019592789
2017-02-25/22:20:09.90         0.0058204232
2017-02-25/22:20:09.93         0.0041645285
2017-02-25/22:20:09.97         0.0063379254
2017-02-25/22:20:10.00         0.0021774152
2017-02-25/22:20:10.03          0.015641610
2017-02-25/22:20:10.06         -0.032185399
2017-02-25/22:20:10.09         -0.032920480
2017-02-25/22:20:10.12         -0.020031783
2017-02-25/22:20:10.15         0.0080701320
2017-02-25/22:20:10.18         -0.025671191
2017-02-25/22:20:10.22         -0.012064812
2017-02-25/22:20:10.25         -0.036078146
2017-02-25/22:20:10.28         -0.026947222
2017-02-25/22:20:10.31         -0.020679872
2017-02-25/22:20:10.34         0.0094884279
2017-02-25/22:20:10.37        -0.0078024296
2017-02-25/22:20:10.40         -0.039191426
2017-02-25/22:20:10.43         -0.038724444
2017-02-25/22:20:10.47         -0.028624874
2017-02-25/22:20:10.50         -0.034079802
2017-02-25/22:20:10.53         -0.027223106
2017-02-25/22:20:10.56         -0.027102761
2017-02-25/22:20:10.59         -0.051573172
2017-02-25/22:20:10.62         -0.062560601
2017-02-25/22:20:10.65         -0.082958661
2017-02-25/22:20:10.68         -0.034693382
2017-02-25/22:20:10.72         -0.041140977
2017-02-25/22:20:10.75         -0.062364417
2017-02-25/22:20:10.78         -0.052874418
2017-02-25/22:20:10.81         -0.056476414
2017-02-25/22:20:10.84         -0.083190719
2017-02-25/22:20:10.87         -0.021380946
2017-02-25/22:20:10.90         -0.031778400
2017-02-25/22:20:10.93         -0.043070013
2017-02-25/22:20:10.97         -0.044469103
2017-02-25/22:20:11.00         -0.067671822
2017-02-25/22:20:11.03        -0.0080930518
2017-02-25/22:20:11.06         -0.018725366
2017-02-25/22:20:11.09         -0.011060267
2017-02-25/22:20:11.12         -0.012552381
2017-02-25/22:20:11.15         -0.060894466
2017-02-25/22:20:11.18         -0.016698474
2017-02-25/22:20:11.22         -0.017526163
2017-02-25/22:20:11.25         -0.033918670
2017-02-25/22:20:11.28         -0.014370736
2017-02-25/22:20:11.31         -0.053501087
2017-02-25/22:20:11.34         -0.047281413
2017-02-25/22:20:11.37         -0.061592602
2017-02-25/22:20:11.40         -0.017414818
2017-02-25/22:20:11.43         -0.042512630
2017-02-25/22:20:11.47         -0.045413727
2017-02-25/22:20:11.50         -0.010489755
2017-02-25/22:20:11.53         -0.049500766
2017-02-25/22:20:11.56        -0.0065069816
2017-02-25/22:20:11.59         -0.029171474
2017-02-25/22:20:11.62         -0.015965956
2017-02-25/22:20:11.65         -0.010173234
2017-02-25/22:20:11.68         -0.048696341
2017-02-25/22:20:11.72         -0.019423286
2017-02-25/22:20:11.75         -0.054680605
2017-02-25/22:20:11.78         -0.046773451
2017-02-25/22:20:11.81        -0.0025254930
2017-02-25/22:20:11.84         -0.067831337
2017-02-25/22:20:11.87         0.0054545048
2017-02-25/22:20:11.90         -0.014739356
2017-02-25/22:20:11.93        0.00043333093
2017-02-25/22:20:11.97          0.011525740
2017-02-25/22:20:12.00          0.026079574
2017-02-25/22:20:12.03          0.044345724
2017-02-25/22:20:12.06          0.030032738
2017-02-25/22:20:12.09          0.042022966
2017-02-25/22:20:12.12          0.057084539
2017-02-25/22:20:12.15          0.038081464
2017-02-25/22:20:12.18          0.047525202
2017-02-25/22:20:12.22          0.026556610
2017-02-25/22:20:12.25          0.025423881
2017-02-25/22:20:12.28          0.014585529
2017-02-25/22:20:12.31         -0.014686468
2017-02-25/22:20:12.34         -0.014382625
2017-02-25/22:20:12.37         -0.020783910
2017-02-25/22:20:12.40        -0.0038761418
2017-02-25/22:20:12.43         -0.049583731
2017-02-25/22:20:12.47         -0.025639860
2017-02-25/22:20:12.50         -0.028327498
2017-02-25/22:20:12.53        -0.0019679541
2017-02-25/22:20:12.56         0.0052041179
2017-02-25/22:20:12.59          0.038939635
2017-02-25/22:20:12.62          0.027086781
2017-02-25/22:20:12.65          0.048027360
2017-02-25/22:20:12.68          0.054414941
2017-02-25/22:20:12.72          0.077390432
2017-02-25/22:20:12.75          0.068263081
2017-02-25/22:20:12.78          0.054690623
2017-02-25/22:20:12.81          0.019243027
2017-02-25/22:20:12.84          0.018225050
2017-02-25/22:20:12.87          0.025109953
2017-02-25/22:20:12.90          0.038876997
2017-02-25/22:20:12.93        -0.0070883270
2017-02-25/22:20:12.97          0.030424949
2017-02-25/22:20:13.00          0.022682939
2017-02-25/22:20:13.03         -0.016182472
2017-02-25/22:20:13.06          0.027718660
2017-02-25/22:20:13.09          0.043437321
2017-02-25/22:20:13.12          0.041362042
2017-02-25/22:20:13.15          0.027482141
2017-02-25/22:20:13.18          0.041860389
2017-02-25/22:20:13.22          0.090986697
2017-02-25/22:20:13.25          0.022490110
2017-02-25/22:20:13.28          0.051954606
2017-02-25/22:20:13.31          0.067429931
2017-02-25/22:20:13.34          0.061650737
2017-02-25/22:20:13.37          0.083611110
2017-02-25/22:20:13.40          0.052331985
2017-02-25/22:20:13.43          0.069863606
2017-02-25/22:20:13.47          0.051914292
2017-02-25/22:20:13.50          0.037201271
2017-02-25/22:20:13.53          0.065295189
2017-02-25/22:20:13.56          0.032334737
2017-02-25/22:20:13.59          0.063835060
2017-02-25/22:20:13.62          0.030756465
2017-02-25/22:20:13.65          0.026258199
2017-02-25/22:20:13.68          0.072430524
2017-02-25/22:20:13.72          0.054115426
2017-02-25/22:20:13.75          0.063828408
2017-02-25/22:20:13.78          0.041617534
2017-02-25/22:20:13.81          0.020886375
2017-02-25/22:20:13.84          0.054328124
2017-02-25/22:20:13.87          0.029172124
2017-02-25/22:20:13.90          0.034550875
2017-02-25/22:20:13.93          0.016935579
2017-02-25/22:20:13.97         -0.020871481
2017-02-25/22:20:14.00         0.0022935726
2017-02-25/22:20:14.03        -0.0069414184
[truncated: 275,913 more chars]
