# Supplementary material for: Miniature Dungey-like cycle at Mars
Source: Nat Commun. 2026 Jul 23;17:6129. doi: 10.1038/s41467-026-75019-3 (PMC13396348; doi:10.1038/s41467-026-75019-3)
Supplement: Supplementary file 3 — Source data [file 41467_2026_75019_MOESM3_ESM.zip › data_files/Fig_maven_20190303_112600_vel_o2_GEO_local.txt]

Panel        1:  vel_o2_corr_GEO_local
ytitle=V(O2+) [km/s]
V!DEW!N V!DNS!N V!Dr!N
2019-03-03/11:26:01.64         -0.21585490      0.47602739     0.013976121
2019-03-03/11:26:05.64         -0.27323661      0.39080075    -0.019892650
2019-03-03/11:26:09.64         -0.31338172      0.38656548    -0.010538483
2019-03-03/11:26:13.64         -0.32856558      0.39698652     0.040884331
2019-03-03/11:26:17.64         -0.20619939      0.46026201     0.041324288
2019-03-03/11:26:21.64         -0.25319485      0.64774039    -0.058702126
2019-03-03/11:26:25.64         -0.28608060      0.58292494    -0.022846293
2019-03-03/11:26:29.64         -0.25729324      0.48778350    -0.059210914
2019-03-03/11:26:33.64         -0.32330546      0.52197795    -0.069216213
2019-03-03/11:26:37.64         -0.29043704      0.48308778    -0.096173375
2019-03-03/11:26:41.64         -0.31608435      0.52155836    -0.015557405
2019-03-03/11:26:45.64         -0.31433809      0.41806507    -0.059947951
2019-03-03/11:26:49.64         -0.32584854      0.44881688    -0.067513156
2019-03-03/11:26:53.64         -0.37615995      0.46631496    -0.030046016
2019-03-03/11:26:57.64         -0.26494772      0.47007945     -0.10656187
2019-03-03/11:27:01.64         -0.29658946      0.33549801     -0.11302943
2019-03-03/11:27:05.64         -0.39653348      0.40535917    -0.065100097
2019-03-03/11:27:09.64         -0.38595732      0.43850488    -0.045731193
2019-03-03/11:27:13.64         -0.31328221      0.36193205    -0.071986896
2019-03-03/11:27:17.64         -0.32705065      0.35715103     -0.10401217
2019-03-03/11:27:21.64         -0.31990694      0.37243954     -0.10582454
2019-03-03/11:27:25.64         -0.29732979      0.37807717    -0.074926826
2019-03-03/11:27:29.64         -0.22619377      0.36242080    -0.062945287
2019-03-03/11:27:33.64        -0.087005600      0.47068081     -0.12595011
2019-03-03/11:27:37.64        -0.068744799      0.31434564    -0.081195023
2019-03-03/11:27:41.64         -0.34665104     -0.24158311     -0.30103707
2019-03-03/11:27:45.64       0.00090647224     -0.58532033     -0.21353493
2019-03-03/11:27:49.64           2.6049968      0.16872355      0.85638339
2019-03-03/11:27:53.64           2.0591073    -0.092654435     -0.16530037
2019-03-03/11:27:57.64          0.48601330     -0.16174719     -0.21842278
2019-03-03/11:28:01.64         0.045087773    -0.016021971     -0.17255882
2019-03-03/11:28:05.64         -0.18005398      0.13411694    -0.019706237
2019-03-03/11:28:09.64         -0.12259901      0.28388463      0.70922409
2019-03-03/11:28:13.64         -0.21636881    -0.079967514       1.7414358
2019-03-03/11:28:17.64          0.61236142      0.90583933       2.5817862
2019-03-03/11:28:21.64         -0.54359068      0.26201818    -0.069024444
2019-03-03/11:28:25.64         -0.61382637      0.29767408    -0.054955339
2019-03-03/11:28:29.64         -0.55842589      0.27052009    -0.078835724
2019-03-03/11:28:33.64         -0.55693502      0.29525990    -0.085456713
2019-03-03/11:28:37.64         -0.56049908      0.26749946     -0.11637279
2019-03-03/11:28:41.64         -0.64856688      0.30630381     -0.10507769
2019-03-03/11:28:45.64         -0.66089979      0.33427962     -0.11304870
2019-03-03/11:28:49.64         -0.69270803      0.31954142    -0.092294914
2019-03-03/11:28:53.64         -0.70604815      0.34111547    -0.051812253
2019-03-03/11:28:57.64         -0.66530534      0.30505553     -0.10128949
                               
