# Supplementary material for: Miniature Dungey-like cycle at Mars
Source: Nat Commun. 2026 Jul 23;17:6129. doi: 10.1038/s41467-026-75019-3 (PMC13396348; doi:10.1038/s41467-026-75019-3)
Supplement: Supplementary file 3 — Source data [file 41467_2026_75019_MOESM3_ESM.zip › data_files/Fig_maven_20211102_204700_B_EW.txt]

Panel        1:  B_EW
ytitle=B!DEW!N [nT]

2021-11-02/20:45:30.01           15.521663             NaN
2021-11-02/20:45:30.04           15.526621             NaN
2021-11-02/20:45:30.07           15.509074             NaN
2021-11-02/20:45:30.10           15.429144             NaN
2021-11-02/20:45:30.13           15.416499             NaN
2021-11-02/20:45:30.16           15.398241             NaN
2021-11-02/20:45:30.19           15.373309             NaN
2021-11-02/20:45:30.23           15.355563             NaN
2021-11-02/20:45:30.26           15.348064             NaN
2021-11-02/20:45:30.29           15.346111             NaN
2021-11-02/20:45:30.32           15.338607             NaN
2021-11-02/20:45:30.35           15.331439             NaN
2021-11-02/20:45:30.38           15.321113             NaN
2021-11-02/20:45:30.41           15.310437             NaN
2021-11-02/20:45:30.44           15.299217             NaN
2021-11-02/20:45:30.48           15.287181             NaN
2021-11-02/20:45:30.51           15.267914             NaN
2021-11-02/20:45:30.54           15.247456             NaN
2021-11-02/20:45:30.57           15.227736             NaN
2021-11-02/20:45:30.60           15.203176             NaN
2021-11-02/20:45:30.63           15.184317             NaN
2021-11-02/20:45:30.66           15.151639             NaN
2021-11-02/20:45:30.69           15.131477             NaN
2021-11-02/20:45:30.73           15.105948             NaN
2021-11-02/20:45:30.76           15.085084             NaN
2021-11-02/20:45:30.79           15.061048             NaN
2021-11-02/20:45:30.82           15.039078             NaN
2021-11-02/20:45:30.85           15.012398             NaN
2021-11-02/20:45:30.88           14.985139             NaN
2021-11-02/20:45:30.91           14.957464             NaN
2021-11-02/20:45:30.94           14.946392             NaN
2021-11-02/20:45:30.98           14.928077             NaN
2021-11-02/20:45:31.01           14.903011             NaN
2021-11-02/20:45:31.04           14.878541             NaN
2021-11-02/20:45:31.07           14.860356             NaN
2021-11-02/20:45:31.10           14.841293             NaN
2021-11-02/20:45:31.13           14.817479             NaN
2021-11-02/20:45:31.16           14.791304             NaN
2021-11-02/20:45:31.19           14.772624             NaN
2021-11-02/20:45:31.23           14.754416             NaN
2021-11-02/20:45:31.26           14.732124             NaN
2021-11-02/20:45:31.29           14.700617             NaN
2021-11-02/20:45:31.32           14.665925             NaN
2021-11-02/20:45:31.35           14.630556             NaN
2021-11-02/20:45:31.38           14.600222             NaN
2021-11-02/20:45:31.41           14.574303             NaN
2021-11-02/20:45:31.44           14.554858             NaN
2021-11-02/20:45:31.48           14.528130             NaN
2021-11-02/20:45:31.51           14.495547             NaN
2021-11-02/20:45:31.54           14.474211             NaN
2021-11-02/20:45:31.57           14.464472             NaN
2021-11-02/20:45:31.60           14.451882             NaN
2021-11-02/20:45:31.63           14.440326             NaN
2021-11-02/20:45:31.66           14.414940             NaN
2021-11-02/20:45:31.69           14.385533             NaN
2021-11-02/20:45:31.73           14.347642             NaN
2021-11-02/20:45:31.76           14.320025             NaN
2021-11-02/20:45:31.79           14.292679             NaN
2021-11-02/20:45:31.82           14.264240             NaN
2021-11-02/20:45:31.85           14.234289             NaN
2021-11-02/20:45:31.88           14.210189             NaN
2021-11-02/20:45:31.91           14.179489             NaN
2021-11-02/20:45:31.94           14.146210             NaN
2021-11-02/20:45:31.98           14.126761             NaN
2021-11-02/20:45:32.01           14.121257             NaN
2021-11-02/20:45:32.04           14.109988             NaN
2021-11-02/20:45:32.07           14.095173             NaN
2021-11-02/20:45:32.10           14.076433             NaN
2021-11-02/20:45:32.13           14.053686             NaN
2021-11-02/20:45:32.16           14.035550             NaN
2021-11-02/20:45:32.19           14.017201             NaN
2021-11-02/20:45:32.23           14.001684             NaN
2021-11-02/20:45:32.26           13.988445             NaN
2021-11-02/20:45:32.29           13.966582             NaN
2021-11-02/20:45:32.32           13.939597             NaN
2021-11-02/20:45:32.35           13.911433             NaN
2021-11-02/20:45:32.38           13.883659             NaN
2021-11-02/20:45:32.41           13.863549             NaN
2021-11-02/20:45:32.44           13.834628             NaN
2021-11-02/20:45:32.48           13.806445             NaN
2021-11-02/20:45:32.51           13.777177             NaN
2021-11-02/20:45:32.54           13.743699             NaN
2021-11-02/20:45:32.57           13.708149             NaN
2021-11-02/20:45:32.60           13.677401             NaN
2021-11-02/20:45:32.63           13.659644             NaN
2021-11-02/20:45:32.66           13.635287             NaN
2021-11-02/20:45:32.69           13.616929             NaN
2021-11-02/20:45:32.73           13.599399             NaN
2021-11-02/20:45:32.76           13.572052             NaN
2021-11-02/20:45:32.79           13.567210             NaN
2021-11-02/20:45:32.82           13.545382             NaN
2021-11-02/20:45:32.85           13.522503             NaN
2021-11-02/20:45:32.88           13.500306             NaN
2021-11-02/20:45:32.91           13.469854             NaN
2021-11-02/20:45:32.94           13.443174             NaN
2021-11-02/20:45:32.98           13.407754             NaN
2021-11-02/20:45:33.01           13.375959             NaN
2021-11-02/20:45:33.04           13.353438             NaN
2021-11-02/20:45:33.07           13.320962             NaN
2021-11-02/20:45:33.10           13.293770             NaN
2021-11-02/20:45:33.13           13.268914             NaN
2021-11-02/20:45:33.16           13.241609             NaN
2021-11-02/20:45:33.19           13.215311             NaN
2021-11-02/20:45:33.23           13.182673             NaN
2021-11-02/20:45:33.26           13.168515             NaN
2021-11-02/20:45:33.29           13.137208             NaN
2021-11-02/20:45:33.32           13.112215             NaN
2021-11-02/20:45:33.35           13.076652             NaN
2021-11-02/20:45:33.38           13.042685             NaN
2021-11-02/20:45:33.41           13.012542             NaN
2021-11-02/20:45:33.44           12.985651             NaN
2021-11-02/20:45:33.48           12.950848             NaN
2021-11-02/20:45:33.51           12.919206             NaN
2021-11-02/20:45:33.54           12.870516             NaN
2021-11-02/20:45:33.57           12.846218             NaN
2021-11-02/20:45:33.60           12.816847             NaN
2021-11-02/20:45:33.63           12.788522             NaN
2021-11-02/20:45:33.66           12.760375             NaN
2021-11-02/20:45:33.69           12.733643             NaN
2021-11-02/20:45:33.73           12.709359             NaN
2021-11-02/20:45:33.76           12.685143             NaN
2021-11-02/20:45:33.79           12.661762             NaN
2021-11-02/20:45:33.82           12.628238             NaN
2021-11-02/20:45:33.85           12.591484             NaN
2021-11-02/20:45:33.88           12.560141             NaN
2021-11-02/20:45:33.91           12.524824             NaN
2021-11-02/20:45:33.94           12.497389             NaN
2021-11-02/20:45:33.98           12.471448             NaN
2021-11-02/20:45:34.01           12.435714             NaN
2021-11-02/20:45:34.04           12.407917             NaN
2021-11-02/20:45:34.07           12.386680             NaN
2021-11-02/20:45:34.10           12.375632             NaN
2021-11-02/20:45:34.13           12.367513             NaN
2021-11-02/20:45:34.16           12.348329             NaN
2021-11-02/20:45:34.19           12.323999             NaN
2021-11-02/20:45:34.23           12.302790             NaN
2021-11-02/20:45:34.26           12.283530             NaN
2021-11-02/20:45:34.29           12.261262             NaN
2021-11-02/20:45:34.32           12.241282             NaN
2021-11-02/20:45:34.35           12.213490             NaN
2021-11-02/20:45:34.38           12.192106             NaN
2021-11-02/20:45:34.41           12.162343             NaN
2021-11-02/20:45:34.44           12.134854             NaN
2021-11-02/20:45:34.48           12.113050             NaN
2021-11-02/20:45:34.51           12.094996             NaN
2021-11-02/20:45:34.54           12.075719             NaN
2021-11-02/20:45:34.57           12.050884             NaN
2021-11-02/20:45:34.60           12.022666             NaN
2021-11-02/20:45:34.63           11.995461             NaN
2021-11-02/20:45:34.66           11.963486             NaN
2021-11-02/20:45:34.69           11.928993             NaN
2021-11-02/20:45:34.73           11.893141             NaN
2021-11-02/20:45:34.76           11.879012             NaN
2021-11-02/20:45:34.79           11.851404             NaN
2021-11-02/20:45:34.82           11.815589             NaN
2021-11-02/20:45:34.85           11.787281             NaN
2021-11-02/20:45:34.88           11.763904             NaN
2021-11-02/20:45:34.91           11.745669             NaN
2021-11-02/20:45:34.94           11.718262             NaN
2021-11-02/20:45:34.98           11.689414             NaN
2021-11-02/20:45:35.01           11.666719             NaN
2021-11-02/20:45:35.04           11.625078             NaN
2021-11-02/20:45:35.07           11.584648             NaN
2021-11-02/20:45:35.10           11.551464             NaN
2021-11-02/20:45:35.13           11.520395             NaN
2021-11-02/20:45:35.16           11.482485             NaN
2021-11-02/20:45:35.19           11.446566             NaN
2021-11-02/20:45:35.23           11.410541             NaN
2021-11-02/20:45:35.26           11.376174             NaN
2021-11-02/20:45:35.29           11.344193             NaN
2021-11-02/20:45:35.32           11.325517             NaN
2021-11-02/20:45:35.35           11.308757             NaN
2021-11-02/20:45:35.38           11.284067             NaN
2021-11-02/20:45:35.41           11.252424             NaN
2021-11-02/20:45:35.44           11.228122             NaN
2021-11-02/20:45:35.48           11.198787             NaN
2021-11-02/20:45:35.51           11.165935             NaN
2021-11-02/20:45:35.54           11.130365             NaN
2021-11-02/20:45:35.57           11.097495             NaN
2021-11-02/20:45:35.60           11.051390             NaN
2021-11-02/20:45:35.63           11.005017             NaN
2021-11-02/20:45:35.66           10.963778             NaN
2021-11-02/20:45:35.69           10.936405             NaN
2021-11-02/20:45:35.73           10.902471             NaN
2021-11-02/20:45:35.76           10.858369             NaN
2021-11-02/20:45:35.79           10.828915             NaN
2021-11-02/20:45:35.82           10.806626             NaN
2021-11-02/20:45:35.85           10.779684             NaN
2021-11-02/20:45:35.88           10.744613             NaN
2021-11-02/20:45:35.91           10.702392             NaN
2021-11-02/20:45:35.94           10.669611             NaN
2021-11-02/20:45:35.98           10.632344             NaN
2021-11-02/20:45:36.01           10.591865             NaN
2021-11-02/20:45:36.04           10.558863             NaN
2021-11-02/20:45:36.07           10.530930             NaN
2021-11-02/20:45:36.10           10.501579             NaN
2021-11-02/20:45:36.13           10.457422             NaN
2021-11-02/20:45:36.16           10.434595             NaN
2021-11-02/20:45:36.19           10.415145             NaN
2021-11-02/20:45:36.23           10.387953             NaN
2021-11-02/20:45:36.26           10.361997             NaN
2021-11-02/20:45:36.29           10.332428             NaN
2021-11-02/20:45:36.32           10.297604             NaN
2021-11-02/20:45:36.35           10.256626             NaN
2021-11-02/20:45:36.38           10.223243             NaN
2021-11-02/20:45:36.41           10.193394             NaN
2021-11-02/20:45:36.44           10.149524             NaN
2021-11-02/20:45:36.48           10.121149             NaN
2021-11-02/20:45:36.51           10.087172             NaN
2021-11-02/20:45:36.54           10.045655             NaN
2021-11-02/20:45:36.57           10.013067             NaN
2021-11-02/20:45:36.60           9.9895024             NaN
2021-11-02/20:45:36.63           9.9603782             NaN
2021-11-02/20:45:36.66           9.9217231             NaN
2021-11-02/20:45:36.69           9.8929949             NaN
2021-11-02/20:45:36.73           9.8563648             NaN
2021-11-02/20:45:36.76           9.8197726             NaN
2021-11-02/20:45:36.79           9.7751662             NaN
2021-11-02/20:45:36.82           9.7330491             NaN
2021-11-02/20:45:36.85           9.6813584             NaN
2021-11-02/20:45:36.88           9.6478730             NaN
2021-11-02/20:45:36.91           9.6075236             NaN
2021-11-02/20:45:36.94           9.5636733             NaN
2021-11-02/20:45:36.98           9.5137355             NaN
2021-11-02/20:45:37.01           9.4905011             NaN
2021-11-02/20:45:37.04           9.4499125             NaN
2021-11-02/20:45:37.07           9.4113018             NaN
2021-11-02/20:45:37.10           9.3745707             NaN
2021-11-02/20:45:37.13           9.3452715             NaN
2021-11-02/20:45:37.16           9.2903429             NaN
2021-11-02/20:45:37.19           9.2444638             NaN
2021-11-02/20:45:37.23           9.2082438             NaN
2021-11-02/20:45:37.26           9.1716735             NaN
2021-11-02/20:45:37.29           9.1164261             NaN
2021-11-02/20:45:37.32           9.0665870             NaN
2021-11-02/20:45:37.35           9.0251240             NaN
2021-11-02/20:45:37.38           8.9808679             NaN
2021-11-02/20:45:37.41           8.9331685             NaN
2021-11-02/20:45:37.44           8.8952856             NaN
2021-11-02/20:45:37.48           8.8576486             NaN
2021-11-02/20:45:37.51           8.8141986             NaN
2021-11-02/20:45:37.54           8.7649202             NaN
2021-11-02/20:45:37.57           8.7247110             NaN
2021-11-02/20:45:37.60           8.6740395             NaN
2021-11-02/20:45:37.63           8.6215887             NaN
2021-11-02/20:45:37.66           8.5769667             NaN
2021-11-02/20:45:37.69           8.5410965             NaN
2021-11-02/20:45:37.73           8.4967920             NaN
2021-11-02/20:45:37.76           8.4498797             NaN
2021-11-02/20:45:37.79           8.4119831             NaN
2021-11-02/20:45:37.82           8.3826303             NaN
2021-11-02/20:45:37.85           8.3393114             NaN
2021-11-02/20:45:37.88           8.3033837             NaN
2021-11-02/20:45:37.91           8.2669084             NaN
2021-11-02/20:45:37.94           8.2333447             NaN
2021-11-02/20:45:37.98           8.1956743             NaN
2021-11-02/20:45:38.01           8.1537723             NaN
2021-11-02/20:45:38.04           8.1085969             NaN
2021-11-02/20:45:38.07           8.0568861             NaN
2021-11-02/20:45:38.10           8.0089085             NaN
2021-11-02/20:45:38.13           7.9727402             NaN
2021-11-02/20:45:38.16           7.9441215             NaN
2021-11-02/20:45:38.19           7.9130379             NaN
2021-11-02/20:45:38.23           7.8736725             NaN
2021-11-02/20:45:38.26           7.8412908             NaN
2021-11-02/20:45:38.29           7.8106402             NaN
2021-11-02/20:45:38.32           7.7875783             NaN
2021-11-02/20:45:38.35           7.7639641             NaN
2021-11-02/20:45:38.38           7.7392316             NaN
2021-11-02/20:45:38.41           7.7053117             NaN
2021-11-02/20:45:38.44           7.6705857             NaN
2021-11-02/20:45:38.48           7.6416147             NaN
2021-11-02/20:45:38.51           7.6150902             NaN
2021-11-02/20:45:38.54           7.5763938             NaN
2021-11-02/20:45:38.57           7.5485457             NaN
2021-11-02/20:45:38.60           7.5205484             NaN
2021-11-02/20:45:38.63           7.4930646             NaN
2021-11-02/20:45:38.66           7.4611792             NaN
2021-11-02/20:45:38.69           7.4309211             NaN
2021-11-02/20:45:38.73           7.4090667             NaN
2021-11-02/20:45:38.76           7.3843049             NaN
2021-11-02/20:45:38.79           7.3497297             NaN
2021-11-02/20:45:38.82           7.3194236             NaN
2021-11-02/20:45:38.85           7.2811711             NaN
2021-11-02/20:45:38.88           7.2458173             NaN
2021-11-02/20:45:38.91           7.2103770             NaN
2021-11-02/20:45:38.94           7.1794773             NaN
2021-11-02/20:45:38.98           7.1528905             NaN
2021-11-02/20:45:39.01           7.1124786             NaN
2021-11-02/20:45:39.04           7.0834005             NaN
2021-11-02/20:45:39.07           7.0535675             NaN
2021-11-02/20:45:39.10           7.0243441             NaN
2021-11-02/20:45:39.13           7.0061655             NaN
2021-11-02/20:45:39.16           6.9711746             NaN
2021-11-02/20:45:39.19           6.9321084             NaN
2021-11-02/20:45:39.23           6.8892521             NaN
2021-11-02/20:45:39.26           6.8445261             NaN
2021-11-02/20:45:39.29           6.8022604             NaN
2021-11-02/20:45:39.32           6.7567803             NaN
2021-11-02/20:45:39.35           6.7126541             NaN
2021-11-02/20:45:39.38           6.6792405             NaN
2021-11-02/20:45:39.41           6.6359775             NaN
2021-11-02/20:45:39.44           6.6036070             NaN
2021-11-02/20:45:39.48           6.5680567             NaN
2021-11-02/20:45:39.51           6.5389859             NaN
2021-11-02/20:45:39.54           6.5186237             NaN
2021-11-02/20:45:39.57           6.4971389             NaN
2021-11-02/20:45:39.60           6.4688046             NaN
2021-11-02/20:45:39.63           6.4451050             NaN
2021-11-02/20:45:39.66           6.4062917             NaN
2021-11-02/20:45:39.69           6.3670212             NaN
2021-11-02/20:45:39.73           6.3240422             NaN
2021-11-02/20:45:39.76           6.2990823             NaN
2021-11-02/20:45:39.79           6.2803259             NaN
2021-11-02/20:45:39.82           6.2467759             NaN
2021-11-02/20:45:39.85           6.2148623             NaN
2021-11-02/20:45:39.88           6.1802117             NaN
2021-11-02/20:45:39.91           6.1566473             NaN
2021-11-02/20:45:39.94           6.1360787             NaN
2021-11-02/20:45:39.98           6.1105038             NaN
2021-11-02/20:45:40.01           6.1008564             NaN
2021-11-02/20:45:40.04           6.0846767             NaN
2021-11-02/20:45:40.07           6.0584962             NaN
2021-11-02/20:45:40.10           6.0275319             NaN
2021-11-02/20:45:40.13           5.9905379             NaN
2021-11-02/20:45:40.16           5.9557030             NaN
2021-11-02/20:45:40.19           5.9185673             NaN
2021-11-02/20:45:40.23           5.8856757             NaN
2021-11-02/20:45:40.26           5.8525959             NaN
2021-11-02/20:45:40.29           5.8117066             NaN
2021-11-02/20:45:40.32           5.7721678             NaN
2021-11-02/20:45:40.35           5.7342355             NaN
2021-11-02/20:45:40.38           5.7098527             NaN
2021-11-02/20:45:40.41           5.6858323             NaN
2021-11-02/20:45:40.44           5.6695592             NaN
2021-11-02/20:45:40.48           5.6381590             NaN
2021-11-02/20:45:40.51           5.6051294             NaN
2021-11-02/20:45:40.54           5.5762033             NaN
2021-11-02/20:45:40.57           5.5580375             NaN
2021-11-02/20:45:40.60           5.5365733             NaN
2021-11-02/20:45:40.63           5.5152089             NaN
2021-11-02/20:45:40.66           5.4936545             NaN
2021-11-02/20:45:40.69           5.4764164             NaN
2021-11-02/20:45:40.73           5.4600150             NaN
2021-11-02/20:45:40.76           5.4538808             NaN
2021-11-02/20:45:40.79           5.4315332             NaN
2021-11-02/20:45:40.82           5.4213607             NaN
2021-11-02/20:45:40.85           5.4009528             NaN
2021-11-02/20:45:40.88           5.3773804             NaN
2021-11-02/20:45:40.91           5.3426695             NaN
2021-11-02/20:45:40.94           5.3068582             NaN
2021-11-02/20:45:40.98           5.2820977             NaN
2021-11-02/20:45:41.01           5.2516371             NaN
2021-11-02/20:45:41.04           5.2166891             NaN
2021-11-02/20:45:41.07           5.2053224             NaN
2021-11-02/20:45:41.10           5.1839952             NaN
2021-11-02/20:45:41.13           5.1679370             NaN
2021-11-02/20:45:41.16           5.1428545             NaN
2021-11-02/20:45:41.19           5.1374101             NaN
2021-11-02/20:45:41.23           5.1394491             NaN
2021-11-02/20:45:41.26           5.1336479             NaN
2021-11-02/20:45:41.29           5.1282381             NaN
2021-11-02/20:45:41.32           5.1174974             NaN
2021-11-02/20:45:41.35           5.0981940             NaN
2021-11-02/20:45:41.38           5.0832485             NaN
2021-11-02/20:45:41.41           5.0577061             NaN
2021-11-02/20:45:41.44           5.0449009             NaN
2021-11-02/20:45:41.48           5.0236311             NaN
2021-11-02/20:45:41.51           5.0030493             NaN
2021-11-02/20:45:41.54           4.9768910             NaN
2021-11-02/20:45:41.57           4.9548301             NaN
2021-11-02/20:45:41.60           4.9285908             NaN
2021-11-02/20:45:41.63           4.9048296             NaN
2021-11-02/20:45:41.66           4.8903085             NaN
2021-11-02/20:45:41.69           4.8758514             NaN
2021-11-02/20:45:41.73           4.8563938             NaN
2021-11-02/20:45:41.76           4.8379687             NaN
2021-11-02/20:45:41.79           4.8149302             NaN
2021-11-02/20:45:41.82           4.7916351             NaN
2021-11-02/20:45:41.85           4.7643869             NaN
2021-11-02/20:45:41.88           4.7519078             NaN
2021-11-02/20:45:41.91           4.7433610             NaN
2021-11-02/20:45:41.94           4.7225482             NaN
2021-11-02/20:45:41.98           4.7028859             NaN
2021-11-02/20:45:42.01           4.6819115             NaN
2021-11-02/20:45:42.04           4.6716512             NaN
2021-11-02/20:45:42.07           4.6616146             NaN
2021-11-02/20:45:42.10           4.6418096             NaN
2021-11-02/20:45:42.13           4.6229624             NaN
2021-11-02/20:45:42.16           4.6002082             NaN
2021-11-02/20:45:42.19           4.5794618             NaN
2021-11-02/20:45:42.23           4.5466976             NaN
2021-11-02/20:45:42.26           4.5246433             NaN
2021-11-02/20:45:42.29           4.4975841             NaN
2021-11-02/20:45:42.32           4.4620621             NaN
2021-11-02/20:45:42.35           4.4238275             NaN
2021-11-02/20:45:42.38           4.4014380             NaN
2021-11-02/20:45:42.41           4.3758465             NaN
2021-11-02/20:45:42.44           4.3609799             NaN
2021-11-02/20:45:42.48           4.3396856             NaN
2021-11-02/20:45:42.51           4.3315015             NaN
2021-11-02/20:45:42.54           4.3164047             NaN
2021-11-02/20:45:42.57           4.3075366             NaN
2021-11-02/20:45:42.60           4.2862526             NaN
2021-11-02/20:45:42.63           4.2645770             NaN
2021-11-02/20:45:42.66           4.2404775             NaN
2021-11-02/20:45:42.69           4.2279280             NaN
2021-11-02/20:45:42.73           4.1988518             NaN
2021-11-02/20:45:42.76           4.1707167             NaN
2021-11-02/20:45:42.79           4.1459494             NaN
2021-11-02/20:45:42.82           4.1218704             NaN
2021-11-02/20:45:42.85           4.0998435             NaN
2021-11-02/20:45:42.88           4.0907586             NaN
2021-11-02/20:45:42.91           4.0693255             NaN
2021-11-02/20:45:42.94           4.0637680             NaN
2021-11-02/20:45:42.98           4.0428900             NaN
2021-11-02/20:45:43.01           4.0265589             NaN
2021-11-02/20:45:43.04           4.0017227             NaN
2021-11-02/20:45:43.07           3.9777000             NaN
2021-11-02/20:45:43.10           3.9615704             NaN
2021-11-02/20:45:43.13           3.9412800             NaN
2021-11-02/20:45:43.16           3.9104688             NaN
2021-11-02/20:45:43.19           3.9031245             NaN
2021-11-02/20:45:43.23           3.8765548             NaN
2021-11-02/20:45:43.26           3.8612113             NaN
2021-11-02/20:45:43.29           3.8412741             NaN
2021-11-02/20:45:43.32           3.8276693             NaN
2021-11-02/20:45:43.35           3.8120900             NaN
2021-11-02/20:45:43.38           3.7959166             NaN
2021-11-02/20:45:43.41           3.7772117             NaN
2021-11-02/20:45:43.44           3.7629022             NaN
2021-11-02/20:45:43.48           3.7333636             NaN
2021-11-02/20:45:43.51           3.7152296             NaN
2021-11-02/20:45:43.54           3.7017814             NaN
2021-11-02/20:45:43.57           3.6801501             NaN
2021-11-02/20:45:43.60           3.6606407             NaN
2021-11-02/20:45:43.63           3.6508742             NaN
2021-11-02/20:45:43.66           3.6192210             NaN
2021-11-02/20:45:43.69           3.5985185             NaN
2021-11-02/20:45:43.73           3.5884552             NaN
2021-11-02/20:45:43.76           3.5718418             NaN
2021-11-02/20:45:43.79           3.5557879             NaN
2021-11-02/20:45:43.82           3.5219998             NaN
2021-11-02/20:45:43.85           3.5018218             NaN
2021-11-02/20:45:43.88           3.4929137             NaN
2021-11-02/20:45:43.91           3.4658778             NaN
2021-11-02/20:45:43.94           3.4521954             NaN
2021-11-02/20:45:43.98           3.4259994             NaN
2021-11-02/20:45:44.01           3.4131842             NaN
2021-11-02/20:45:44.04           3.4153984             NaN
2021-11-02/20:45:44.07           3.3985884             NaN
2021-11-02/20:45:44.10           3.3903012             NaN
2021-11-02/20:45:44.13           3.3936471             NaN
2021-11-02/20:45:44.16           3.3820813             NaN
2021-11-02/20:45:44.19           3.3703949             NaN
2021-11-02/20:45:44.23           3.3561640             NaN
2021-11-02/20:45:44.26           3.3532134             NaN
2021-11-02/20:45:44.29           3.3275823             NaN
2021-11-02/20:45:44.32           3.2957299             NaN
2021-11-02/20:45:44.35           3.2626405             NaN
2021-11-02/20:45:44.38           3.2320255             NaN
2021-11-02/20:45:44.41           3.2049606             NaN
2021-11-02/20:45:44.44           3.1798921             NaN
2021-11-02/20:45:44.48           3.1707679             NaN
2021-11-02/20:45:44.51           3.1510212             NaN
2021-11-02/20:45:44.54           3.1358993             NaN
2021-11-02/20:45:44.57           3.1233331             NaN
2021-11-02/20:45:44.60           3.1108278             NaN
2021-11-02/20:45:44.63           3.1121015             NaN
2021-11-02/20:45:44.66           3.1082285             NaN
2021-11-02/20:45:44.69           3.0967994             NaN
2021-11-02/20:45:44.73           3.0751444             NaN
2021-11-02/20:45:44.76           3.0402049             NaN
2021-11-02/20:45:44.79           3.0221015             NaN
2021-11-02/20:45:44.82           3.0070749             NaN
2021-11-02/20:45:44.85           2.9931683             NaN
2021-11-02/20:45:44.88           2.9650586             NaN
2021-11-02/20:45:44.91           2.9390949             NaN
2021-11-02/20:45:44.94           2.9142817             NaN
2021-11-02/20:45:44.98           2.8849990             NaN
2021-11-02/20:45:45.01           2.8601541             NaN
2021-11-02/20:45:45.04           2.8408316             NaN
2021-11-02/20:45:45.07           2.8186719             NaN
2021-11-02/20:45:45.10           2.7871537             NaN
2021-11-02/20:45:45.13           2.7488047             NaN
2021-11-02/20:45:45.16           2.7212245             NaN
2021-11-02/20:45:45.19           2.6925017             NaN
2021-11-02/20:45:45.23           2.6745198             NaN
2021-11-02/20:45:45.26           2.6482535             NaN
2021-11-02/20:45:45.29           2.6229820             NaN
2021-11-02/20:45:45.32           2.6088861             NaN
2021-11-02/20:45:45.35           2.5872227             NaN
2021-11-02/20:45:45.38           2.5727817             NaN
2021-11-02/20:45:45.41           2.5504342             NaN
2021-11-02/20:45:45.44           2.5258201             NaN
2021-11-02/20:45:45.48           2.5114921             NaN
2021-11-02/20:45:45.51           2.4867876             NaN
2021-11-02/20:45:45.54           2.4631981             NaN
2021-11-02/20:45:45.57           2.4436583             NaN
2021-11-02/20:45:45.60           2.4130083             NaN
2021-11-02/20:45:45.63           2.3965905             NaN
2021-11-02/20:45:45.66           2.3584753             NaN
2021-11-02/20:45:45.69           2.3386144             NaN
2021-11-02/20:45:45.73           2.3327933             NaN
2021-11-02/20:45:45.76           2.3012647             NaN
2021-11-02/20:45:45.79           2.2787434             NaN
2021-11-02/20:45:45.82           2.2624584             NaN
2021-11-02/20:45:45.85           2.2443116             NaN
2021-11-02/20:45:45.88           2.2259174             NaN
2021-11-02/20:45:45.91           2.1909655             NaN
2021-11-02/20:45:45.94           2.1696960             NaN
2021-11-02/20:45:45.98           2.1402062             NaN
2021-11-02/20:45:46.01           2.1194732             NaN
2021-11-02/20:45:46.04           2.1096609             NaN
2021-11-02/20:45:46.07           2.0826361             NaN
2021-11-02/20:45:46.10           2.0609475             NaN
2021-11-02/20:45:46.13           2.0471084             NaN
2021-11-02/20:45:46.16           2.0306048             NaN
2021-11-02/20:45:46.19           2.0203399             NaN
2021-11-02/20:45:46.23           2.0042179             NaN
2021-11-02/20:45:46.26           2.0017642             NaN
2021-11-02/20:45:46.29           1.9876934             NaN
2021-11-02/20:45:46.32           1.9742231             NaN
2021-11-02/20:45:46.35           1.9658132             NaN
2021-11-02/20:45:46.38           1.9536617             NaN
2021-11-02/20:45:46.41           1.9266510             NaN
2021-11-02/20:45:46.44           1.9115515             NaN
2021-11-02/20:45:46.48           1.8920270             NaN
2021-11-02/20:45:46.51           1.8750694             NaN
2021-11-02/20:45:46.54           1.8553911             NaN
2021-11-02/20:45:46.57           1.8355489             NaN
2021-11-02/20:45:46.60           1.8128841             NaN
2021-11-02/20:45:46.63           1.7985843             NaN
2021-11-02/20:45:46.66           1.7834102             NaN
2021-11-02/20:45:46.69           1.7810548             NaN
2021-11-02/20:45:46.73           1.7656665             NaN
2021-11-02/20:45:46.76           1.7531394             NaN
2021-11-02/20:45:46.79           1.7376904             NaN
2021-11-02/20:45:46.82           1.7224847             NaN
2021-11-02/20:45:46.85           1.7050520             NaN
2021-11-02/20:45:46.88           1.6871165             NaN
2021-11-02/20:45:46.91           1.6737587             NaN
2021-11-02/20:45:46.94           1.6636632             NaN
2021-11-02/20:45:46.98           1.6481350             NaN
2021-11-02/20:45:47.01           1.6326520             NaN
2021-11-02/20:45:47.04           1.6163108             NaN
2021-11-02/20:45:47.07           1.6136742             NaN
2021-11-02/20:45:47.10           1.5957900             NaN
2021-11-02/20:45:47.13           1.5806727             NaN
2021-11-02/20:45:47.16           1.5691203             NaN
2021-11-02/20:45:47.19           1.5577196             NaN
2021-11-02/20:45:47.23           1.5285835             NaN
2021-11-02/20:45:47.26           1.5028265             NaN
2021-11-02/20:45:47.29           1.4896256             NaN
2021-11-02/20:45:47.32           1.4750490             NaN
2021-11-02/20:45:47.35           1.4574661             NaN
2021-11-02/20:45:47.38           1.4447024             NaN
2021-11-02/20:45:47.41           1.4228066             NaN
2021-11-02/20:45:47.44           1.4036729             NaN
2021-11-02/20:45:47.48           1.3846549             NaN
2021-11-02/20:45:47.51           1.3820059             NaN
2021-11-02/20:45:47.54           1.3620855             NaN
2021-11-02/20:45:47.57           1.3309989             NaN
2021-11-02/20:45:47.60           1.3073039             NaN
2021-11-02/20:45:47.63           1.2829515             NaN
2021-11-02/20:45:47.66           1.2562848             NaN
2021-11-02/20:45:47.69           1.2363188             NaN
2021-11-02/20:45:47.73           1.2165447             NaN
2021-11-02/20:45:47.76           1.1953529             NaN
2021-11-02/20:45:47.79           1.1702971             NaN
2021-11-02/20:45:47.82           1.1681659             NaN
2021-11-02/20:45:47.85           1.1698065             NaN
2021-11-02/20:45:47.88           1.1657838             NaN
2021-11-02/20:45:47.91           1.1556268             NaN
2021-11-02/20:45:47.94           1.1408515             NaN
2021-11-02/20:45:47.98           1.1286840             NaN
2021-11-02/20:45:48.01           1.1180443             NaN
2021-11-02/20:45:48.04           1.0898465             NaN
2021-11-02/20:45:48.07           1.0661963             NaN
2021-11-02/20:45:48.10           1.0418355             NaN
2021-11-02/20:45:48.13           1.0206252             NaN
2021-11-02/20:45:48.16           1.0022143             NaN
2021-11-02/20:45:48.19          0.98003215             NaN
2021-11-02/20:45:48.23          0.97450139             NaN
2021-11-02/20:45:48.26          0.96200661             NaN
2021-11-02/20:45:48.29          0.94676709             NaN
2021-11-02/20:45:48.32          0.94027596             NaN
2021-11-02/20:45:48.35          0.93494879             NaN
2021-11-02/20:45:48.38          0.91492460             NaN
2021-11-02/20:45:48.41          0.89118010             NaN
2021-11-02/20:45:48.44          0.86313398             NaN
2021-11-02/20:45:48.48          0.84284034             NaN
2021-11-02/20:45:48.51          0.81747342             NaN
2021-11-02/20:45:48.54          0.79471753             NaN
2021-11-02/20:45:48.57          0.77218055             NaN
2021-11-02/20:45:48.60          0.75588111             NaN
2021-11-02/20:45:48.63          0.74171539             NaN
2021-11-02/20:45:48.66          0.73664602             NaN
2021-11-02/20:45:48.69          0.71761572             NaN
2021-11-02/20:45:48.73          0.70485444             NaN
2021-11-02/20:45:48.76          0.69123364             NaN
2021-11-02/20:45:48.79          0.68221711             NaN
2021-11-02/20:45:48.82          0.66982420             NaN
2021-11-02/20:45:48.85          0.65448114             NaN
2021-11-02/20:45:48.88          0.63139567             NaN
2021-11-02/20:45:48.91          0.59289235             NaN
2021-11-02/20:45:48.94          0.55853892             NaN
2021-11-02/20:45:48.98          0.54045357             NaN
2021-11-02/20:45:49.01          0.52551372             NaN
2021-11-02/20:45:49.04          0.50715771             NaN
2021-11-02/20:45:49.07          0.48870733             NaN
2021-11-02/20:45:49.10          0.46125620             NaN
2021-11-02/20:45:49.13          0.44229973             NaN
2021-11-02/20:45:49.16          0.42933917             NaN
2021-11-02/20:45:49.19          0.42965781             NaN
2021-11-02/20:45:49.23          0.42746282             NaN
2021-11-02/20:45:49.26          0.41254554             NaN
2021-11-02/20:45:49.29          0.39240699             NaN
2021-11-02/20:45:49.32          0.37785492             NaN
2021-11-02/20:45:49.35          0.35893707             NaN
2021-11-02/20:45:49.38          0.35456333             NaN
2021-11-02/20:45:49.41          0.35043833             NaN
2021-11-02/20:45:49.44          0.34112713             NaN
2021-11-02/20:45:49.48          0.32527673             NaN
2021-11-02/20:45:49.51          0.30770037             NaN
2021-11-02/20:45:49.54          0.29356299             NaN
2021-11-02/20:45:49.57          0.28409711             NaN
2021-11-02/20:45:49.60          0.26368216             NaN
2021-11-02/20:45:49.63          0.24540177             NaN
2021-11-02/20:45:49.66          0.22910346             NaN
2021-11-02/20:45:49.69          0.21147229             NaN
2021-11-02/20:45:49.73          0.18371519             NaN
2021-11-02/20:45:49.76          0.15807434             NaN
2021-11-02/20:45:49.79          0.12539586             NaN
2021-11-02/20:45:49.82          0.11799986             NaN
2021-11-02/20:45:49.85          0.10627505             NaN
2021-11-02/20:45:49.88          0.10450343             NaN
2021-11-02/20:45:49.91         0.089897955             NaN
2021-11-02/20:45:49.94         0.066136538             NaN
2021-11-02/20:45:49.98         0.042507474             NaN
2021-11-02/20:45:50.01         0.032522945             NaN
2021-11-02/20:45:50.04         0.025505130             NaN
2021-11-02/20:45:50.07         0.018395329             NaN
2021-11-02/20:45:50.10       -0.0026961399             NaN
2021-11-02/20:45:50.13        -0.024988143             NaN
2021-11-02/20:45:50.16        -0.059370649             NaN
2021-11-02/20:45:50.19        -0.079152256             NaN
2021-11-02/20:45:50.23        -0.095500021             NaN
2021-11-02/20:45:50.26         -0.10893087             NaN
2021-11-02/20:45:50.29         -0.11735034             NaN
2021-11-02/20:45:50.32         -0.13190868             NaN
2021-11-02/20:45:50.35         -0.13954370             NaN
2021-11-02/20:45:50.38         -0.15504486             NaN
2021-11-02/20:45:50.41         -0.17507211             NaN
2021-11-02/20:45:50.44         -0.17950231             NaN
2021-11-02/20:45:50.48         -0.18774824             NaN
2021-11-02/20:45:50.51         -0.19386026             NaN
2021-11-02/20:45:50.54         -0.22275831             NaN
2021-11-02/20:45:50.57         -0.25230963             NaN
2021-11-02/20:45:50.60         -0.27675891             NaN
2021-11-02/20:45:50.63         -0.29657383             NaN
2021-11-02/20:45:50.66         -0.31690580             NaN
2021-11-02/20:45:50.69         -0.33233789             NaN
2021-11-02/20:45:50.73         -0.35392147             NaN
2021-11-02/20:45:50.76         -0.37340294             NaN
2021-11-02/20:45:50.79         -0.40055666             NaN
2021-11-02/20:45:50.82         -0.40337931             NaN
2021-11-02/20:45:50.85         -0.41064415             NaN
2021-11-02/20:45:50.88         -0.42394935             NaN
2021-11-02/20:45:50.91         -0.43556285             NaN
2021-11-02/20:45:50.94         -0.45712489             NaN
2021-11-02/20:45:50.98         -0.47476345             NaN
2021-11-02/20:45:51.01         -0.48953686             NaN
2021-11-02/20:45:51.04         -0.50463350             NaN
2021-11-02/20:45:51.07         -0.51722658             NaN
2021-11-02/20:45:51.10         -0.53673927             NaN
2021-11-02/20:45:51.13         -0.55288682             NaN
2021-11-02/20:45:51.16         -0.56970106             NaN
2021-11-02/20:45:51.19         -0.59490159             NaN
2021-11-02/20:45:51.23         -0.61062281             NaN
2021-11-02/20:45:51.26         -0.62958380             NaN
2021-11-02/20:45:51.29         -0.64440497             NaN
2021-11-02/20:45:51.32         -0.65522067             NaN
2021-11-02/20:45:51.35         -0.67105061             NaN
2021-11-02/20:45:51.38         -0.69578690             NaN
2021-11-02/20:45:51.41         -0.72041225             NaN
2021-11-02/20:45:51.44         -0.74491661             NaN
2021-11-02/20:45:51.48         -0.75771191             NaN
2021-11-02/20:45:51.51         -0.77079116             NaN
2021-11-02/20:45:51.54         -0.77704893             NaN
2021-11-02/20:45:51.57         -0.78235412             NaN
2021-11-02/20:45:51.60         -0.80574308             NaN
2021-11-02/20:45:51.63         -0.81558272             NaN
2021-11-02/20:45:51.66         -0.82521948             NaN
2021-11-02/20:45:51.69         -0.83133148             NaN
2021-11-02/20:45:51.73         -0.83723479             NaN
2021-11-02/20:45:51.76         -0.84862139             NaN
2021-11-02/20:45:51.79         -0.87132815             NaN
2021-11-02/20:45:51.82         -0.89275673             NaN
2021-11-02/20:45:51.85         -0.92055024             NaN
2021-11-02/20:45:51.88         -0.94005076             NaN
2021-11-02/20:45:51.91         -0.96143909             NaN
2021-11-02/20:45:51.94         -0.97919218             NaN
2021-11-02/20:45:51.98         -0.99673578             NaN
2021-11-02/20:45:52.01          -1.0098872             NaN
2021-11-02/20:45:52.04          -1.0336792             NaN
2021-11-02/20:45:52.07          -1.0364932             NaN
2021-11-02/20:45:52.10          -1.0462205             NaN
2021-11-02/20:45:52.13          -1.0596764             NaN
2021-11-02/20:45:52.16          -1.0766282             NaN
2021-11-02/20:45:52.19          -1.0903570             NaN
2021-11-02/20:45:52.23          -1.1073065             NaN
2021-11-02/20:45:52.26          -1.1301419             NaN
2021-11-02/20:45:52.29          -1.1568716             NaN
2021-11-02/20:45:52.32          -1.1777238             NaN
2021-11-02/20:45:52.35          -1.1932164             NaN
2021-11-02/20:45:52.38          -1.2135893             NaN
2021-11-02/20:45:52.41          -1.2456217             NaN
2021-11-02/20:45:52.44          -1.2622403             NaN
2021-11-02/20:45:52.48          -1.2802577             NaN
2021-11-02/20:45:52.51          -1.2946559             NaN
2021-11-02/20:45:52.54          -1.3136696             NaN
2021-11-02/20:45:52.57          -1.3239785             NaN
2021-11-02/20:45:52.60          -1.3419715             NaN
2021-11-02/20:45:52.63          -1.3631575             NaN
2021-11-02/20:45:52.66          -1.3821168             NaN
2021-11-02/20:45:52.69          -1.3893098             NaN
2021-11-02/20:45:52.73          -1.4007509             NaN
2021-11-02/20:45:52.76          -1.4206697             NaN
2021-11-02/20:45:52.79          -1.4439856             NaN
2021-11-02/20:45:52.82          -1.4627136             NaN
2021-11-02/20:45:52.85          -1.4850423             NaN
2021-11-02/20:45:52.88          -1.4969767             NaN
2021-11-02/20:45:52.91          -1.5136777             NaN
2021-11-02/20:45:52.94          -1.5317094             NaN
2021-11-02/20:45:52.98          -1.5445341             NaN
2021-11-02/20:45:53.01          -1.5642632             NaN
2021-11-02/20:45:53.04          -1.5919679             NaN
2021-11-02/20:45:53.07          -1.6110414             NaN
2021-11-02/20:45:53.10          -1.6407144             NaN
2021-11-02/20:45:53.13          -1.6625855             NaN
2021-11-02/20:45:53.16          -1.6809621             NaN
2021-11-02/20:45:53.19          -1.7107998             NaN
2021-11-02/20:45:53.23          -1.7451637             NaN
2021-11-02/20:45:53.26          -1.7714316             NaN
2021-11-02/20:45:53.29          -1.7995943             NaN
2021-11-02/20:45:53.32          -1.8078505             NaN
2021-11-02/20:45:53.35          -1.8325393             NaN
2021-11-02/20:45:53.38          -1.8428379             NaN
2021-11-02/20:45:53.41          -1.8630749             NaN
2021-11-02/20:45:53.44          -1.8918967             NaN
2021-11-02/20:45:53.48          -1.9162383             NaN
2021-11-02/20:45:53.51          -1.9308814             NaN
2021-11-02/20:45:53.54          -1.9517987             NaN
2021-11-02/20:45:53.57          -1.9693971             NaN
2021-11-02/20:45:53.60          -1.9947269             NaN
2021-11-02/20:45:53.63          -2.0050757             NaN
2021-11-02/20:45:53.66          -2.0197897             NaN
2021-11-02/20:45:53.69          -2.0336824             NaN
2021-11-02/20:45:53.73          -2.0512216             NaN
2021-11-02/20:45:53.76          -2.0673605             NaN
2021-11-02/20:45:53.79          -2.0902551             NaN
2021-11-02/20:45:53.82          -2.1155103             NaN
2021-11-02/20:45:53.85          -2.1401304             NaN
2021-11-02/20:45:53.88          -2.1649414             NaN
2021-11-02/20:45:53.91          -2.1949688             NaN
2021-11-02/20:45:53.94          -2.2179366             NaN
2021-11-02/20:45:53.98          -2.2343721             NaN
2021-11-02/20:45:54.01          -2.2509836             NaN
2021-11-02/20:45:54.04          -2.2650067             NaN
2021-11-02/20:45:54.07          -2.2651563             NaN
2021-11-02/20:45:54.10          -2.2744204             NaN
2021-11-02/20:45:54.13          -2.2844928             NaN
2021-11-02/20:45:54.16          -2.3001898             NaN
2021-11-02/20:45:54.19          -2.3142257             NaN
2021-11-02/20:45:54.23          -2.3350465             NaN
2021-11-02/20:45:54.26          -2.3598952             NaN
2021-11-02/20:45:54.29          -2.3776078             NaN
2021-11-02/20:45:54.32          -2.3950136             NaN
2021-11-02/20:45:54.35          -2.4191337             NaN
2021-11-02/20:45:54.38          -2.4465993             NaN
2021-11-02/20:45:54.41          -2.4722688             NaN
2021-11-02/20:45:54.44          -2.4984964             NaN
2021-11-02/20:45:54.48          -2.5111509             NaN
2021-11-02/20:45:54.51          -2.5214469             NaN
2021-11-02/20:45:54.54          -2.5398776             NaN
2021-11-02/20:45:54.57          -2.5569286             NaN
2021-11-02/20:45:54.60          -2.5812486             NaN
2021-11-02/20:45:54.63          -2.6034647             NaN
2021-11-02/20:45:54.66          -2.6151327             NaN
2021-11-02/20:45:54.69          -2.6339164             NaN
2021-11-02/20:45:54.73          -2.6506504             NaN
2021-11-02/20:45:54.76          -2.6851307             NaN
2021-11-02/20:45:54.79          -2.7151088             NaN
2021-11-02/20:45:54.82          -2.7373991             NaN
2021-11-02/20:45:54.85          -2.7539168             NaN
2021-11-02/20:45:54.88          -2.7711103             NaN
2021-11-02/20:45:54.91          -2.7882972             NaN
2021-11-02/20:45:54.94          -2.8145464             NaN
2021-11-02/20:45:54.98          -2.8367968             NaN
2021-11-02/20:45:55.01          -2.8496216             NaN
2021-11-02/20:45:55.04          -2.8593092             NaN
2021-11-02/20:45:55.07          -2.8737979             NaN
2021-11-02/20:45:55.10          -2.8995619             NaN
2021-11-02/20:45:55.13          -2.9328805             NaN
2021-11-02/20:45:55.16          -2.9546039             NaN
2021-11-02/20:45:55.19          -2.9793082             NaN
2021-11-02/20:45:55.23          -2.9965473             NaN
2021-11-02/20:45:55.26          -3.0024256             NaN
2021-11-02/20:45:55.29          -3.0163269             NaN
2021-11-02/20:45:55.32          -3.0332155             NaN
2021-11-02/20:45:55.35          -3.0655493             NaN
2021-11-02/20:45:55.38          -3.0780841             NaN
2021-11-02/20:45:55.41          -3.0946480             NaN
2021-11-02/20:45:55.44          -3.1170968             NaN
2021-11-02/20:45:55.48          -3.1502259             NaN
2021-11-02/20:45:55.51          -3.1751467             NaN
2021-11-02/20:45:55.54          -3.2110411             NaN
2021-11-02/20:45:55.57          -3.2391037             NaN
2021-11-02/20:45:55.60          -3.2686974             NaN
2021-11-02/20:45:55.63          -3.2740953             NaN
2021-11-02/20:45:55.66          -3.2862778             NaN
2021-11-02/20:45:55.69          -3.2957584             NaN
2021-11-02/20:45:55.73          -3.3069197             NaN
2021-11-02/20:45:55.76          -3.3183383             NaN
2021-11-02/20:45:55.79          -3.3324128             NaN
2021-11-02/20:45:55.82          -3.3423241             NaN
2021-11-02/20:45:55.85          -3.3530238             NaN
2021-11-02/20:45:55.88          -3.3592069             NaN
2021-11-02/20:45:55.91          -3.3789289             NaN
2021-11-02/20:45:55.94          -3.4034766             NaN
2021-11-02/20:45:55.98          -3.4290363             NaN
2021-11-02/20:45:56.01          -3.4563895             NaN
2021-11-02/20:45:56.04          -3.4691987             NaN
2021-11-02/20:45:56.07          -3.4775526             NaN
2021-11-02/20:45:56.10          -3.4937045             NaN
2021-11-02/20:45:56.13          -3.5228492             NaN
2021-11-02/20:45:56.16          -3.5422216             NaN
2021-11-02/20:45:56.19          -3.5481684             NaN
2021-11-02/20:45:56.23          -3.5657346             NaN
2021-11-02/20:45:56.26          -3.5756231             NaN
2021-11-02/20:45:56.29          -3.5896456             NaN
2021-11-02/20:45:56.32          -3.6054184             NaN
2021-11-02/20:45:56.35          -3.6318353             NaN
2021-11-02/20:45:56.38          -3.6597304             NaN
2021-11-02/20:45:56.41          -3.6789460             NaN
2021-11-02/20:45:56.44          -3.7027932             NaN
2021-11-02/20:45:56.48          -3.7347080             NaN
2021-11-02/20:45:56.51          -3.7546635             NaN
2021-11-02/20:45:56.54          -3.7777713             NaN
2021-11-02/20:45:56.57          -3.7866338             NaN
2021-11-02/20:45:56.60          -3.7988734             NaN
2021-11-02/20:45:56.63          -3.8160489             NaN
2021-11-02/20:45:56.66          -3.8342707             NaN
2021-11-02/20:45:56.69          -3.8365606             NaN
2021-11-02/20:45:56.73          -3.8571043             NaN
2021-11-02/20:45:56.76          -3.8817009             NaN
2021-11-02/20:45:56.79          -3.9074815             NaN
2021-11-02/20:45:56.82          -3.9344197             NaN
2021-11-02/20:45:56.85          -3.9738281             NaN
2021-11-02/20:45:56.88          -4.0014657             NaN
2021-11-02/20:45:56.91          -4.0226983             NaN
2021-11-02/20:45:56.94          -4.0410327             NaN
2021-11-02/20:45:56.98          -4.0762243             NaN
2021-11-02/20:45:57.01          -4.0969543             NaN
2021-11-02/20:45:57.04          -4.1054927             NaN
2021-11-02/20:45:57.07          -4.1166468             NaN
2021-11-02/20:45:57.10          -4.1255617             NaN
2021-11-02/20:45:57.13          -4.1243916             NaN
2021-11-02/20:45:57.16          -4.1480973             NaN
2021-11-02/20:45:57.19          -4.1785739             NaN
2021-11-02/20:45:57.23          -4.2025874             NaN
2021-11-02/20:45:57.26          -4.2320861             NaN
2021-11-02/20:45:57.29          -4.2576533             NaN
2021-11-02/20:45:57.32          -4.2907987             NaN
2021-11-02/20:45:57.35          -4.3277952             NaN
2021-11-02/20:45:57.38          -4.3549803             NaN
2021-11-02/20:45:57.41          -4.3860721             NaN
2021-11-02/20:45:57.44          -4.4093120             NaN
2021-11-02/20:45:57.48          -4.4266489             NaN
2021-11-02/20:45:57.51          -4.4378083             NaN
2021-11-02/20:45:57.54          -4.4448282             NaN
2021-11-02/20:45:57.57          -4.4535685             NaN
2021-11-02/20:45:57.60          -4.4686454             NaN
2021-11-02/20:45:57.63          -4.4842842             NaN
2021-11-02/20:45:57.66          -4.5076559             NaN
2021-11-02/20:45:57.69          -4.5359498             NaN
2021-11-02/20:45:57.73          -4.5598391             NaN
2021-11-02/20:45:57.76          -4.5765845             NaN
2021-11-02/20:45:57.79          -4.6048510             NaN
2021-11-02/20:45:57.82          -4.6308351             NaN
2021-11-02/20:45:57.85          -4.6574302             NaN
2021-11-02/20:45:57.88          -4.6823897             NaN
2021-11-02/20:45:57.91          -4.6943383             NaN
2021-11-02/20:45:57.94          -4.7036950             NaN
2021-11-02/20:45:57.98          -4.7234248             NaN
2021-11-02/20:45:58.01          -4.7410357             NaN
2021-11-02/20:45:58.04          -4.7773544             NaN
2021-11-02/20:45:58.07          -4.7965689             NaN
2021-11-02/20:45:58.10          -4.8146434             NaN
2021-11-02/20:45:58.13          -4.8349737             NaN
2021-11-02/20:45:58.16          -4.8439627             NaN
2021-11-02/20:45:58.19          -4.8464098             NaN
2021-11-02/20:45:58.23          -4.8615951             NaN
2021-11-02/20:45:58.26          -4.8702349             NaN
2021-11-02/20:45:58.29          -4.8821949             NaN
2021-11-02/20:45:58.32          -4.8797518             NaN
2021-11-02/20:45:58.35          -4.8866147             NaN
2021-11-02/20:45:58.38          -4.8974105             NaN
2021-11-02/20:45:58.41          -4.9107389             NaN
2021-11-02/20:45:58.44          -4.9359661             NaN
2021-11-02/20:45:58.48          -4.9667557             NaN
2021-11-02/20:45:58.51          -5.0016164             NaN
2021-11-02/20:45:58.54          -5.0292032             NaN
2021-11-02/20:45:58.57          -5.0415964             NaN
2021-11-02/20:45:58.60          -5.0573922             NaN
2021-11-02/20:45:58.63          -5.0752669             NaN
2021-11-02/20:45:58.66          -5.0919642             NaN
2021-11-02/20:45:58.69          -5.0977300             NaN
2021-11-02/20:45:58.73          -5.0997851             NaN
2021-11-02/20:45:58.76          -5.1198284             NaN
2021-11-02/20:45:58.79          -5.1263360             NaN
2021-11-02/20:45:58.82          -5.1287901             NaN
2021-11-02/20:45:58.85          -5.1520886             NaN
2021-11-02/20:45:58.88          -5.1742307             NaN
2021-11-02/20:45:58.91          -5.1952678             NaN
2021-11-02/20:45:58.94          -5.2163230             NaN
2021-11-02/20:45:58.98          -5.2423243             NaN
2021-11-02/20:45:59.01          -5.2615627             NaN
2021-11-02/20:45:59.04          -5.2667385             NaN
2021-11-02/20:45:59.07          -5.2816479             NaN
2021-11-02/20:45:59.10          -5.3047268             NaN
2021-11-02/20:45:59.13          -5.3065186             NaN
2021-11-02/20:45:59.16          -5.3050391             NaN
2021-11-02/20:45:59.19          -5.3211529             NaN
2021-11-02/20:45:59.23          -5.3294625             NaN
2021-11-02/20:45:59.26          -5.3430492             NaN
2021-11-02/20:45:59.29          -5.3681416             NaN
2021-11-02/20:45:59.32          -5.3961058             NaN
2021-11-02/20:45:59.35          -5.4245382             NaN
2021-11-02/20:45:59.38          -5.4418053             NaN
2021-11-02/20:45:59.41          -5.4672600             NaN
2021-11-02/20:45:59.44          -5.5039648             NaN
2021-11-02/20:45:59.48          -5.5168921             NaN
2021-11-02/20:45:59.51          -5.5317867             NaN
2021-11-02/20:45:59.54          -5.5503940             NaN
2021-11-02/20:45:59.57          -5.5671541             NaN
2021-11-02/20:45:59.60          -5.5824275             NaN
2021-11-02/20:45:59.63          -5.5990986             NaN
2021-11-02/20:45:59.66          -5.6214081             NaN
2021-11-02/20:45:59.69          -5.6500548             NaN
2021-11-02/20:45:59.73          -5.6688057             NaN
2021-11-02/20:45:59.76          -5.6896489             NaN
2021-11-02/20:45:59.79          -5.7165815             NaN
2021-11-02/20:45:59.82          -5.7431539             NaN
2021-11-02/20:45:59.85          -5.7728524             NaN
2021-11-02/20:45:59.88          -5.7961890             NaN
2021-11-02/20:45:59.91          -5.8110225             NaN
2021-11-02/20:45:59.94          -5.8228564             NaN
2021-11-02/20:45:59.98          -5.8387451             NaN
2021-11-02/20:46:00.01          -5.8586071      -9.6609480
2021-11-02/20:46:00.04          -5.8861113      -9.6776619
2021-11-02/20:46:00.07          -5.9147366      -9.6949148
2021-11-02/20:46:00.10          -5.9361496      -9.7116287
2021-11-02/20:46:00.13          -5.9669566      -9.7283425
2021-11-02/20:46:00.16          -5.9916832      -9.7450564
2021-11-02/20:46:00.19          -6.0167690      -9.7623093
2021-11-02/20:46:00.23          -6.0421123      -9.7790232
2021-11-02/20:46:00.26          -6.0638707      -9.7957369
2021-11-02/20:46:00.29          -6.0804337      -9.8124508
2021-11-02/20:46:00.32          -6.0961425      -9.8297037
2021-11-02/20:46:00.35          -6.1106830      -9.8464176
2021-11-02/20:46:00.38          -6.1301377      -9.8631314
2021-11-02/20:46:00.41          -6.1380134      -9.8798453
2021-11-02/20:46:00.44          -6.1480842      -9.8970982
2021-11-02/20:46:00.48          -6.1634079      -9.9138121
2021-11-02/20:46:00.51          -6.1865381      -9.9305259
2021-11-02/20:46:00.54          -6.2087906      -9.9472398
2021-11-02/20:46:00.57          -6.2329463      -9.9644927
2021-11-02/20:46:00.60          -6.2551403      -9.9812066
2021-11-02/20:46:00.63          -6.2796388      -9.9979204
2021-11-02/20:46:00.66          -6.2861308      -10.014634
2021-11-02/20:46:00.69          -6.3033284      -10.031887
2021-11-02/20:46:00.73          -6.3329556      -10.048601
2021-11-02/20:46:00.76          -6.3512505      -10.065315
2021-11-02/20:46:00.79          -6.3718092      -10.082029
2021-11-02/20:46:00.82          -6.3808723      -10.099282
2021-11-02/20:46:00.85          -6.3938511      -10.115996
2021-11-02/20:46:00.88          -6.4197158      -10.132709
2021-11-02/20:46:00.91          -6.4467078      -10.149423
2021-11-02/20:46:00.94          -6.4784806      -10.166676
2021-11-02/20:46:00.98          -6.4956847      -10.183390
2021-11-02/20:46:01.01          -6.5134195      -10.200102
2021-11-02/20:46:01.04          -6.5392875      -10.216810
2021-11-02/20:46:01.07          -6.5473296      -10.234058
2021-11-02/20:46:01.10          -6.5698336      -10.250766
2021-11-02/20:46:01.13          -6.5902624      -10.267474
2021-11-02/20:46:01.16          -6.6076428      -10.284183
2021-11-02/20:46:01.19          -6.6140433      -10.301430
2021-11-02/20:46:01.23          -6.6338068      -10.318138
2021-11-02/20:46:01.26          -6.6434787      -10.334847
2021-11-02/20:46:01.29          -6.6529905      -10.351555
2021-11-02/20:46:01.32          -6.6596953      -10.368802
2021-11-02/20:46:01.35          -6.6785841      -10.385511
2021-11-02/20:46:01.38          -6.6968438      -10.402219
2021-11-02/20:46:01.41          -6.7175353      -10.418927
2021-11-02/20:46:01.44          -6.7222177      -10.436175
2021-11-02/20:46:01.48          -6.7375819      -10.452883
2021-11-02/20:46:01.51          -6.7499632      -10.469591
2021-11-02/20:46:01.54          -6.7696941      -10.486300
2021-11-02/20:46:01.57          -6.7839639      -10.503547
2021-11-02/20:46:01.60          -6.8039166      -10.520256
2021-11-02/20:46:01.63          -6.8084332      -10.536964
2021-11-02/20:46:01.66          -6.8163722      -10.553672
2021-11-02/20:46:01.69          -6.8165630      -10.570919
2021-11-02/20:46:01.73          -6.8435083      -10.587628
2021-11-02/20:46:01.76          -6.8549982      -10.604336
2021-11-02/20:46:01.79          -6.8724077      -10.621045
2021-11-02/20:46:01.82          -6.9019228      -10.638292
2021-11-02/20:46:01.85          -6.9253820      -10.655000
2021-11-02/20:46:01.88          -6.9442985      -10.671709
2021-11-02/20:46:01.91          -6.9754858      -10.688417
2021-11-02/20:46:01.94          -6.9950509      -10.705664
2021-11-02/20:46:01.98          -7.0274746      -10.722373
2021-11-02/20:46:02.01          -7.0392260      -10.739077
2021-11-02/20:46:02.04          -7.0572312      -10.755775
2021-11-02/20:46:02.07          -7.0586460      -10.773012
2021-11-02/20:46:02.10          -7.0580805      -10.789710
2021-11-02/20:46:02.13          -7.0778478      -10.806407
2021-11-02/20:46:02.16          -7.0919535      -10.823105
2021-11-02/20:46:02.19          -7.1100344      -10.840342
2021-11-02/20:46:02.23          -7.1326520      -10.857040
2021-11-02/20:46:02.26          -7.1384703      -10.873737
2021-11-02/20:46:02.29          -7.1524908      -10.890435
2021-11-02/20:46:02.32          -7.1591836      -10.907672
2021-11-02/20:46:02.35          -7.1765182      -10.924370
2021-11-02/20:46:02.38          -7.1987921      -10.941068
2021-11-02/20:46:02.41          -7.2007896      -10.957766
2021-11-02/20:46:02.44          -7.2084784      -10.975002
2021-11-02/20:46:02.48          -7.2088085      -10.991700
2021-11-02/20:46:02.51          -7.2169030      -11.008398
2021-11-02/20:46:02.54          -7.2428885      -11.025096
2021-11-02/20:46:02.57          -7.2567662      -11.042332
2021-11-02/20:46:02.60          -7.2849565      -11.059030
2021-11-02/20:46:02.63          -7.3079513      -11.075728
2021-11-02/20:46:02.66          -7.3327704      -11.092426
2021-11-02/20:46:02.69          -7.3517452      -11.109662
2021-11-02/20:46:02.73          -7.3699966      -11.126360
2021-11-02/20:46:02.76          -7.3943748      -11.143058
2021-11-02/20:46:02.79          -7.4144722      -11.159756
2021-11-02/20:46:02.82          -7.4204220      -11.176992
2021-11-02/20:46:02.85          -7.4339190      -11.193690
2021-11-02/20:46:02.88          -7.4450499      -11.210388
2021-11-02/20:46:02.91          -7.4581234      -11.227086
2021-11-02/20:46:02.94          -7.4613731      -11.244323
2021-11-02/20:46:02.98          -7.4894044      -11.261021
2021-11-02/20:46:03.01          -7.5095824      -11.277714
2021-11-02/20:46:03.04          -7.5441887      -11.294399
2021-11-02/20:46:03.07          -7.5656358      -11.311621
2021-11-02/20:46:03.10          -7.5971550      -11.328306
2021-11-02/20:46:03.13          -7.6155323      -11.344991
2021-11-02/20:46:03.16          -7.6432582      -11.361676
2021-11-02/20:46:03.19          -7.6718713      -11.378899
2021-11-02/20:46:03.23          -7.6949550      -11.395584
2021-11-02/20:46:03.26          -7.6997275      -11.412268
2021-11-02/20:46:03.29          -7.7212073      -11.428953
2021-11-02/20:46:03.32          -7.7266123      -11.446176
2021-11-02/20:46:03.35          -7.7395429      -11.462861
2021-11-02/20:46:03.38          -7.7513769      -11.479546
2021-11-02/20:46:03.41          -7.7826486      -11.496231
2021-11-02/20:46:03.44          -7.7997689      -11.513454
2021-11-02/20:46:03.48          -7.8198429      -11.530138
2021-11-02/20:46:03.51          -7.8365517      -11.546823
2021-11-02/20:46:03.54          -7.8720158      -11.563508
2021-11-02/20:46:03.57          -7.8949782      -11.580731
2021-11-02/20:46:03.60          -7.9141934      -11.597416
2021-11-02/20:46:03.63          -7.9404131      -11.614101
2021-11-02/20:46:03.66          -7.9594938      -11.630785
2021-11-02/20:46:03.69          -7.9667081      -11.648008
2021-11-02/20:46:03.73          -7.9811592      -11.664693
2021-11-02/20:46:03.76          -7.9927078      -11.681378
2021-11-02/20:46:03.79          -8.0135113      -11.698063
2021-11-02/20:46:03.82          -8.0215773      -11.715286
2021-11-02/20:46:03.85          -8.0472868      -11.731971
2021-11-02/20:46:03.88          -8.0743425      -11.748655
2021-11-02/20:46:03.91          -8.0953790      -11.765340
2021-11-02/20:46:03.94          -8.1153136      -11.782563
2021-11-02/20:46:03.98          -8.1456723      -11.799248
2021-11-02/20:46:04.01          -8.1698135      -11.815928
2021-11-02/20:46:04.04          -8.1885464      -11.832598
2021-11-02/20:46:04.07          -8.2002281      -11.849806
2021-11-02/20:46:04.10          -8.2213762      -11.866476
2021-11-02/20:46:04.13          -8.2332070      -11.883147
2021-11-02/20:46:04.16          -8.2333998      -11.899817
2021-11-02/20:46:04.19          -8.2455439      -11.917025
2021-11-02/20:46:04.23          -8.2720366      -11.933695
2021-11-02/20:46:04.26          -8.2911336      -11.950365
2021-11-02/20:46:04.29          -8.3069040      -11.967036
2021-11-02/20:46:04.32          -8.3318745      -11.984244
2021-11-02/20:46:04.35          -8.3573953      -12.000914
2021-11-02/20:46:04.38          -8.3776532      -12.017584
2021-11-02/20:46:04.41          -8.3895609      -12.034255
2021-11-02/20:46:04.44          -8.4112571      -12.051463
2021-11-02/20:46:04.48          -8.4265172      -12.068133
2021-11-02/20:46:04.51          -8.4277755      -12.084803
2021-11-02/20:46:04.54          -8.4314877      -12.101474
2021-11-02/20:46:04.57          -8.4384087      -12.118682
2021-11-02/20:46:04.60          -8.4483861      -12.135352
2021-11-02/20:46:04.63          -8.4698307      -12.152022
2021-11-02/20:46:04.66          -8.4936576      -12.168693
2021-11-02/20:46:04.69          -8.5197051      -12.185901
2021-11-02/20:46:04.73          -8.5452382      -12.202571
2021-11-02/20:46:04.76          -8.5659464      -12.219241
2021-11-02/20:46:04.79          -8.5966789      -12.235912
2021-11-02/20:46:04.82          -8.6204378      -12.253120
2021-11-02/20:46:04.85          -8.6384785      -12.269790
2021-11-02/20:46:04.88          -8.6589425      -12.286460
2021-11-02/20:46:04.91          -8.6702458      -12.303131
2021-11-02/20:46:04.94          -8.6755016      -12.320339
2021-11-02/20:46:04.98          -8.6892620      -12.337009
2021-11-02/20:46:05.01          -8.7101165      -12.353672
2021-11-02/20:46:05.04          -8.7315507      -12.370322
2021-11-02/20:46:05.07          -8.7474137      -12.387509
2021-11-02/20:46:05.10          -8.7662254      -12.404159
2021-11-02/20:46:05.13          -8.7906788      -12.420808
2021-11-02/20:46:05.16          -8.8010951      -12.437458
2021-11-02/20:46:05.19          -8.8132527      -12.454645
2021-11-02/20:46:05.23          -8.8330448      -12.471295
2021-11-02/20:46:05.26          -8.8416210      -12.487945
2021-11-02/20:46:05.29          -8.8572695      -12.504595
2021-11-02/20:46:05.32          -8.8649188      -12.521782
2021-11-02/20:46:05.35          -8.8677587      -12.538431
2021-11-02/20:46:05.38          -8.8662570      -12.555081
2021-11-02/20:46:05.41          -8.8741158      -12.571731
2021-11-02/20:46:05.44          -8.8923751      -12.588918
2021-11-02/20:46:05.48          -8.9181025      -12.605568
2021-11-02/20:46:05.51          -8.9258804      -12.622218
2021-11-02/20:46:05.54          -8.9453384      -12.638868
2021-11-02/20:46:05.57          -8.9580938      -12.656054
2021-11-02/20:46:05.60          -8.9765029      -12.672704
2021-11-02/20:46:05.63          -8.9899140      -12.689354
2021-11-02/20:46:05.66          -9.0078775      -12.706004
2021-11-02/20:46:05.69          -9.0315863      -12.723191
2021-11-02/20:46:05.73          -9.0523740      -12.739841
2021-11-02/20:46:05.76          -9.0596659      -12.756490
2021-11-02/20:46:05.79          -9.0820827      -12.773140
2021-11-02/20:46:05.82          -9.0924511      -12.790327
2021-11-02/20:46:05.85          -9.0970791      -12.806977
2021-11-02/20:46:05.88          -9.1100857      -12.823627
2021-11-02/20:46:05.91          -9.1322970      -12.840277
2021-11-02/20:46:05.94          -9.1608116      -12.857464
2021-11-02/20:46:05.98          -9.1824296      -12.874114
2021-11-02/20:46:06.01          -9.1989130      -12.890756
2021-11-02/20:46:06.04          -9.2071677      -12.907384
2021-11-02/20:46:06.07          -9.2225727      -12.924549
2021-11-02/20:46:06.10          -9.2466040      -12.941177
2021-11-02/20:46:06.13          -9.2685651      -12.957806
2021-11-02/20:46:06.16          -9.2862540      -12.974434
2021-11-02/20:46:06.19          -9.3024053      -12.991599
2021-11-02/20:46:06.23          -9.3198235      -13.008227
2021-11-02/20:46:06.26          -9.3325765      -13.024856
2021-11-02/20:46:06.29          -9.3455735      -13.041484
2021-11-02/20:46:06.32          -9.3677550      -13.058649
2021-11-02/20:46:06.35          -9.3875982      -13.075277
2021-11-02/20:46:06.38          -9.4034833      -13.091905
2021-11-02/20:46:06.41          -9.4158924      -13.108534
2021-11-02/20:46:06.44          -9.4217700      -13.125699
2021-11-02/20:46:06.48          -9.4341983      -13.142327
2021-11-02/20:46:06.51          -9.4485287      -13.158955
2021-11-02/20:46:06.54          -9.4564593      -13.175584
2021-11-02/20:46:06.57          -9.4589602      -13.192748
2021-11-02/20:46:06.60          -9.4701713      -13.209377
2021-11-02/20:46:06.63          -9.4818287      -13.226005
2021-11-02/20:46:06.66          -9.4880057      -13.242634
2021-11-02/20:46:06.69          -9.4952990      -13.259798
2021-11-02/20:46:06.73          -9.5216619      -13.276427
2021-11-02/20:46:06.76          -9.5467618      -13.293055
2021-11-02/20:46:06.79          -9.5637109      -13.309684
2021-11-02/20:46:06.82          -9.5851667      -13.326848
2021-11-02/20:46:06.85          -9.6062040      -13.343477
2021-11-02/20:46:06.88          -9.6253022      -13.360105
2021-11-02/20:46:06.91          -9.6433257      -13.376734
2021-11-02/20:46:06.94          -9.6634180      -13.393898
2021-11-02/20:46:06.98          -9.6900537      -13.410527
2021-11-02/20:46:07.01          -9.6990072      -13.427146
2021-11-02/20:46:07.04          -9.7139303      -13.443748
2021-11-02/20:46:07.07          -9.7247466      -13.460886
2021-11-02/20:46:07.10          -9.7385505      -13.477489
2021-11-02/20:46:07.13          -9.7608614      -13.494091
2021-11-02/20:46:07.16          -9.7884776      -13.510693
2021-11-02/20:46:07.19          -9.8136423      -13.527831
2021-11-02/20:46:07.23          -9.8343862      -13.544434
2021-11-02/20:46:07.26          -9.8522821      -13.561036
2021-11-02/20:46:07.29          -9.8761706      -13.577638
2021-11-02/20:46:07.32          -9.8944479      -13.594776
2021-11-02/20:46:07.35          -9.9237635      -13.611379
2021-11-02/20:46:07.38          -9.9491448      -13.627981
2021-11-02/20:46:07.41          -9.9748607      -13.644584
2021-11-02/20:46:07.44          -9.9975139      -13.661721
2021-11-02/20:46:07.48          -10.014593      -13.678324
2021-11-02/20:46:07.51          -10.030223      -13.694926
2021-11-02/20:46:07.54          -10.059462      -13.711529
2021-11-02/20:46:07.57          -10.088865      -13.728666
2021-11-02/20:46:07.60          -10.114526      -13.745269
2021-11-02/20:46:07.63          -10.124581      -13.761871
2021-11-02/20:46:07.66          -10.134425      -13.778474
2021-11-02/20:46:07.69          -10.151245      -13.795612
2021-11-02/20:46:07.73          -10.169483      -13.812214
2021-11-02/20:46:07.76          -10.176348      -13.828816
2021-11-02/20:46:07.79          -10.194017      -13.845419
2021-11-02/20:46:07.82          -10.205917      -13.862557
2021-11-02/20:46:07.85          -10.222548      -13.879159
2021-11-02/20:46:07.88          -10.237847      -13.895761
2021-11-02/20:46:07.91          -10.258841      -13.912364
2021-11-02/20:46:07.94          -10.290785      -13.929502
2021-11-02/20:46:07.98          -10.317590      -13.946104
2021-11-02/20:46:08.01          -10.334866      -13.962696
2021-11-02/20:46:08.04          -10.360859      -13.979270
2021-11-02/20:46:08.07          -10.381421      -13.996377
2021-11-02/20:46:08.10          -10.399694      -14.012951
2021-11-02/20:46:08.13          -10.421250      -14.029524
2021-11-02/20:46:08.16          -10.442065      -14.046098
2021-11-02/20:46:08.19          -10.472120      -14.063205
2021-11-02/20:46:08.23          -10.486247      -14.079779
2021-11-02/20:46:08.26          -10.503912      -14.096352
2021-11-02/20:46:08.29          -10.517393      -14.112925
2021-11-02/20:46:08.32          -10.537266      -14.130033
2021-11-02/20:46:08.35          -10.568795      -14.146607
2021-11-02/20:46:08.38          -10.599512      -14.163180
2021-11-02/20:46:08.41          -10.617992      -14.179753
2021-11-02/20:46:08.44          -10.638045      -14.196861
2021-11-02/20:46:08.48          -10.655884      -14.213435
2021-11-02/20:46:08.51          -10.682935      -14.230008
2021-11-02/20:46:08.54          -10.695354      -14.246581
2021-11-02/20:46:08.57          -10.723452      -14.263689
2021-11-02/20:46:08.60          -10.735417      -14.280263
2021-11-02/20:46:08.63          -10.742415      -14.296836
2021-11-02/20:46:08.66          -10.756827      -14.313409
2021-11-02/20:46:08.69          -10.769122      -14.330517
2021-11-02/20:46:08.73          -10.778925      -14.347091
2021-11-02/20:46:08.76          -10.800863      -14.363664
2021-11-02/20:46:08.79          -10.824831      -14.380237
2021-11-02/20:46:08.82          -10.842222      -14.397345
2021-11-02/20:46:08.85          -10.860040      -14.413918
2021-11-02/20:46:08.88          -10.889608      -14.430492
2021-11-02/20:46:08.91          -10.916668      -14.447065
2021-11-02/20:46:08.94          -10.936865      -14.464173
2021-11-02/20:46:08.98          -10.963186      -14.480746
2021-11-02/20:46:09.01          -10.996547      -14.497308
2021-11-02/20:46:09.04          -11.006288      -14.513850
2021-11-02/20:46:09.07          -11.011821      -14.530925
2021-11-02/20:46:09.10          -11.028438      -14.547467
2021-11-02/20:46:09.13          -11.030803      -14.564008
2021-11-02/20:46:09.16          -11.045371      -14.580550
2021-11-02/20:46:09.19          -11.063302      -14.597625
2021-11-02/20:46:09.23          -11.074199      -14.614167
2021-11-02/20:46:09.26          -11.081161      -14.630708
2021-11-02/20:46:09.29          -11.088565      -14.647250
2021-11-02/20:46:09.32          -11.098119      -14.664325
2021-11-02/20:46:09.35          -11.106796      -14.680867
2021-11-02/20:46:09.38          -11.125293      -14.697408
2021-11-02/20:46:09.41          -11.156231      -14.713950
2021-11-02/20:46:09.44          -11.168992      -14.731025
2021-11-02/20:46:09.48          -11.174568      -14.747567
2021-11-02/20:46:09.51          -11.188913      -14.764108
2021-11-02/20:46:09.54          -11.206352      -14.780650
2021-11-02/20:46:09.57          -11.219544      -14.797725
2021-11-02/20:46:09.60          -11.242454      -14.814266
2021-11-02/20:46:09.63          -11.260180      -14.830808
2021-11-02/20:46:09.66          -11.283066      -14.847350
2021-11-02/20:46:09.69          -11.298743      -14.864425
2021-11-02/20:46:09.73          -11.327962      -14.880966
2021-11-02/20:46:09.76          -11.342250      -14.897508
2021-11-02/20:46:09.79          -11.352012      -14.914050
2021-11-02/20:46:09.82          -11.361881      -14.931125
2021-11-02/20:46:09.85          -11.372606      -14.947666
2021-11-02/20:46:09.88          -11.376750      -14.964208
2021-11-02/20:46:09.91          -11.390878      -14.980750
2021-11-02/20:46:09.94          -11.395537      -14.997825
2021-11-02/20:46:09.98          -11.408012      -15.014366
2021-11-02/20:46:10.01          -11.404516      -15.030896
2021-11-02/20:46:10.04          -11.435462      -15.047405
2021-11-02/20:46:10.07          -11.465870      -15.064446
2021-11-02/20:46:10.10          -11.487843      -15.080955
2021-11-02/20:46:10.13          -11.503459      -15.097464
2021-11-02/20:46:10.16          -11.523495      -15.113973
2021-11-02/20:46:10.19          -11.544578      -15.131014
2021-11-02/20:46:10.23          -11.571895      -15.147523
2021-11-02/20:46:10.26          -11.589229      -15.164032
2021-11-02/20:46:10.29          -11.607695      -15.180541
2021-11-02/20:46:10.32          -11.604578      -15.197582
2021-11-02/20:46:10.35          -11.610632      -15.214091
2021-11-02/20:46:10.38          -11.624933      -15.230600
2021-11-02/20:46:10.41          -11.652053      -15.247109
2021-11-02/20:46:10.44          -11.675257      -15.264150
2021-11-02/20:46:10.48          -11.701784      -15.280659
2021-11-02/20:46:10.51          -11.710040      -15.297168
2021-11-02/20:46:10.54          -11.727390      -15.313677
2021-11-02/20:46:10.57          -11.743337      -15.330718
2021-11-02/20:46:10.60          -11.772348      -15.347227
2021-11-02/20:46:10.63          -11.794910      -15.363736
2021-11-02/20:46:10.66          -11.799395      -15.380245
2021-11-02/20:46:10.69          -11.798901      -15.397286
2021-11-02/20:46:10.73          -11.808677      -15.413795
2021-11-02/20:46:10.76          -11.817045      -15.430304
2021-11-02/20:46:10.79          -11.828544      -15.446813
2021-11-02/20:46:10.82          -11.833795      -15.463854
2021-11-02/20:46:10.85          -11.851354      -15.480363
2021-11-02/20:46:10.88          -11.880454      -15.496872
2021-11-02/20:46:10.91          -11.901701      -15.513381
2021-11-02/20:46:10.94          -11.928103      -15.530422
2021-11-02/20:46:10.98          -11.951473      -15.546931
2021-11-02/20:46:11.01          -11.983116      -15.563427
2021-11-02/20:46:11.04          -12.003515      -15.579900
2021-11-02/20:46:11.07          -12.026089      -15.596903
2021-11-02/20:46:11.10          -12.056683      -15.613376
2021-11-02/20:46:11.13          -12.073171      -15.629848
2021-11-02/20:46:11.16          -12.071750      -15.646321
2021-11-02/20:46:11.19          -12.074991      -15.663324
2021-11-02/20:46:11.23          -12.095015      -15.679797
2021-11-02/20:46:11.26          -12.115461      -15.696269
2021-11-02/20:46:11.29          -12.121045      -15.712742
2021-11-02/20:46:11.32          -12.138740      -15.729745
2021-11-02/20:46:11.35          -12.158247      -15.746218
2021-11-02/20:46:11.38          -12.169384      -15.762690
2021-11-02/20:46:11.41          -12.205673      -15.779163
2021-11-02/20:46:11.44          -12.231566      -15.796166
2021-11-02/20:46:11.48          -12.258352      -15.812639
2021-11-02/20:46:11.51          -12.277931      -15.829111
2021-11-02/20:46:11.54          -12.305742      -15.845583
2021-11-02/20:46:11.57          -12.333584      -15.862587
2021-11-02/20:46:11.60          -12.349892      -15.879060
2021-11-02/20:46:11.63          -12.358698      -15.895532
2021-11-02/20:46:11.66          -12.380838      -15.912004
2021-11-02/20:46:11.69          -12.393621      -15.929008
2021-11-02/20:46:11.73          -12.416403      -15.945481
2021-11-02/20:46:11.76          -12.428877      -15.961953
2021-11-02/20:46:11.79          -12.452873      -15.978425
2021-11-02/20:46:11.82          -12.470843      -15.995429
2021-11-02/20:46:11.85          -12.482264      -16.011902
2021-11-02/20:46:11.88          -12.486424      -16.028374
2021-11-02/20:46:11.91          -12.511189      -16.044846
2021-11-02/20:46:11.94          -12.530155      -16.061850
2021-11-02/20:46:11.98          -12.543244      -16.078322
2021-11-02/20:46:12.01          -12.554196      -16.094781
2021-11-02/20:46:12.04          -12.574898      -16.111213
2021-11-02/20:46:12.07          -12.589592      -16.128175
2021-11-02/20:46:12.10          -12.617800      -16.144607
2021-11-02/20:46:12.13          -12.630736      -16.161039
2021-11-02/20:46:12.16          -12.662426      -16.177471
2021-11-02/20:46:12.19          -12.679252      -16.194433
2021-11-02/20:46:12.23          -12.698023      -16.210865
2021-11-02/20:46:12.26          -12.719918      -16.227297
2021-11-02/20:46:12.29          -12.739970      -16.243730
2021-11-02/20:46:12.32          -12.762189      -16.260692
2021-11-02/20:46:12.35          -12.779110      -16.277124
2021-11-02/20:46:12.38          -12.772875      -16.293556
2021-11-02/20:46:12.41          -12.784935      -16.309988
2021-11-02/20:46:12.44          -12.800218      -16.326950
2021-11-02/20:46:12.48          -12.830339      -16.343382
2021-11-02/20:46:12.51          -12.851603      -16.359814
2021-11-02/20:46:12.54          -12.868590      -16.376247
2021-11-02/20:46:12.57          -12.888266      -16.393209
2021-11-02/20:46:12.60          -12.916215      -16.409641
2021-11-02/20:46:12.63          -12.944555      -16.426073
2021-11-02/20:46:12.66          -12.973060      -16.442505
2021-11-02/20:46:12.69          -13.003716      -16.459467
2021-11-02/20:46:12.73          -13.028338      -16.475899
2021-11-02/20:46:12.76          -13.037278      -16.492331
2021-11-02/20:46:12.79          -13.042522      -16.508763
2021-11-02/20:46:12.82          -13.046157      -16.525725
2021-11-02/20:46:12.85          -13.065026      -16.542158
2021-11-02/20:46:12.88          -13.077116      -16.558590
2021-11-02/20:46:12.91          -13.097461      -16.575022
2021-11-02/20:46:12.94          -13.111500      -16.591984
2021-11-02/20:46:12.98          -13.131262      -16.608416
2021-11-02/20:46:13.01          -13.148579      -16.624833
2021-11-02/20:46:13.04          -13.173923      -16.641223
2021-11-02/20:46:13.07          -13.203470      -16.658142
2021-11-02/20:46:13.10          -13.235115      -16.674532
2021-11-02/20:46:13.13          -13.252550      -16.690923
2021-11-02/20:46:13.16          -13.262563      -16.707313
2021-11-02/20:46:13.19          -13.261553      -16.724232
2021-11-02/20:46:13.23          -13.275284      -16.740622
2021-11-02/20:46:13.26          -13.283871      -16.757012
2021-11-02/20:46:13.29          -13.293876      -16.773402
2021-11-02/20:46:13.32          -13.304948      -16.790321
2021-11-02/20:46:13.35          -13.311547      -16.806711
2021-11-02/20:46:13.38          -13.326723      -16.823101
2021-11-02/20:46:13.41          -13.339933      -16.839491
2021-11-02/20:46:13.44          -13.359659      -16.856410
2021-11-02/20:46:13.48          -13.376173      -16.872800
2021-11-02/20:46:13.51          -13.391453      -16.889190
2021-11-02/20:46:13.54          -13.412583      -16.905581
2021-11-02/20:46:13.57          -13.432580      -16.922499
2021-11-02/20:46:13.60          -13.441093      -16.938890
2021-11-02/20:46:13.63          -13.459046      -16.955280
2021-11-02/20:46:13.66          -13.465092      -16.971670
2021-11-02/20:46:13.69          -13.480168      -16.988589
2021-11-02/20:46:13.73          -13.506376      -17.004979
2021-11-02/20:46:13.76          -13.529315      -17.021369
2021-11-02/20:46:13.79          -13.562680      -17.037759
2021-11-02/20:46:13.82          -13.583116      -17.054678
2021-11-02/20:46:13.85          -13.595683      -17.071068
2021-11-02/20:46:13.88          -13.618436      -17.087458
2021-11-02/20:46:13.91          -13.632239      -17.103848
2021-11-02/20:46:13.94          -13.647567      -17.120767
2021-11-02/20:46:13.98          -13.661639      -17.137157
2021-11-02/20:46:14.01          -13.666517      -17.153532
2021-11-02/20:46:14.04          -13.679025      -17.169879
2021-11-02/20:46:14.07          -13.682145      -17.186753
2021-11-02/20:46:14.10          -13.703579      -17.203100
2021-11-02/20:46:14.13          -13.715938      -17.219447
2021-11-02/20:46:14.16          -13.723340      -17.235794
2021-11-02/20:46:14.19          -13.743552      -17.252668
2021-11-02/20:46:14.23          -13.775004      -17.269015
2021-11-02/20:46:14.26          -13.788215      -17.285362
2021-11-02/20:46:14.29          -13.799054      -17.301709
2021-11-02/20:46:14.32          -13.819502      -17.318583
2021-11-02/20:46:14.35          -13.844245      -17.334930
2021-11-02/20:46:14.38          -13.849871      -17.351277
2021-11-02/20:46:14.41          -13.864270      -17.367624
2021-11-02/20:46:14.44          -13.884171      -17.384498
2021-11-02/20:46:14.48          -13.907187      -17.400845
2021-11-02/20:46:14.51          -13.927635      -17.417192
2021-11-02/20:46:14.54          -13.961279      -17.433539
2021-11-02/20:46:14.57          -13.987433      -17.450413
2021-11-02/20:46:14.60          -14.002582      -17.466760
2021-11-02/20:46:14.63          -14.013574      -17.483107
2021-11-02/20:46:14.66          -14.032436      -17.499454
2021-11-02/20:46:14.69          -14.051494      -17.516328
2021-11-02/20:46:14.73          -14.070957      -17.532675
2021-11-02/20:46:14.76          -14.080689      -17.549022
2021-11-02/20:46:14.79          -14.089755      -17.565369
2021-11-02/20:46:14.82          -14.089670      -17.582243
2021-11-02/20:46:14.85          -14.091752      -17.598590
2021-11-02/20:46:14.88          -14.105547      -17.614937
2021-11-02/20:46:14.91          -14.117422      -17.631284
2021-11-02/20:46:14.94          -14.130285      -17.648158
2021-11-02/20:46:14.98          -14.149546      -17.664505
2021-11-02/20:46:15.01          -14.168911      -17.680835
2021-11-02/20:46:15.04          -14.192097      -17.697135
2021-11-02/20:46:15.07          -14.209929      -17.713961
2021-11-02/20:46:15.10          -14.226589      -17.730261
2021-11-02/20:46:15.13          -14.251720      -17.746561
2021-11-02/20:46:15.16          -14.273784      -17.762861
2021-11-02/20:46:15.19          -14.283151      -17.779686
2021-11-02/20:46:15.23          -14.289425      -17.795986
2021-11-02/20:46:15.26          -14.297547      -17.812286
2021-11-02/20:46:15.29          -14.301962      -17.828586
2021-11-02/20:46:15.32          -14.304868      -17.845412
2021-11-02/20:46:15.35          -14.302005      -17.861712
2021-11-02/20:46:15.38          -14.313206      -17.878012
2021-11-02/20:46:15.41          -14.330344      -17.894312
2021-11-02/20:46:15.44          -14.348470      -17.911138
2021-11-02/20:46:15.48          -14.365764      -17.927438
2021-11-02/20:46:15.51          -14.393528      -17.943738
2021-11-02/20:46:15.54          -14.413962      -17.960038
2021-11-02/20:46:15.57          -14.426387      -17.976864
2021-11-02/20:46:15.60          -14.442677      -17.993164
2021-11-02/20:46:15.63          -14.453941      -18.009464
2021-11-02/20:46:15.66          -14.472035      -18.025764
2021-11-02/20:46:15.69          -14.480563      -18.042589
2021-11-02/20:46:15.73          -14.484100      -18.058889
2021-11-02/20:46:15.76          -14.497036      -18.075189
2021-11-02/20:46:15.79          -14.508317      -18.091489
2021-11-02/20:46:15.82          -14.526930      -18.108315
2021-11-02/20:46:15.85          -14.550681      -18.124615
2021-11-02/20:46:15.88          -14.564811      -18.140915
2021-11-02/20:46:15.91          -14.598483      -18.157215
2021-11-02/20:46:15.94          -14.621425      -18.174041
2021-11-02/20:46:15.98          -14.647483      -18.190341
2021-11-02/20:46:16.01          -14.665288      -18.206623
2021-11-02/20:46:16.04          -14.688102      -18.222873
2021-11-02/20:46:16.07          -14.692159      -18.239647
2021-11-02/20:46:16.10          -14.698332      -18.255897
2021-11-02/20:46:16.13          -14.702949      -18.272147
2021-11-02/20:46:16.16          -14.721342      -18.288397
2021-11-02/20:46:16.19          -14.733133      -18.305171
2021-11-02/20:46:16.23          -14.749540      -18.321421
2021-11-02/20:46:16.26          -14.763969      -18.337671
2021-11-02/20:46:16.29          -14.778435      -18.353921
2021-11-02/20:46:16.32          -14.796791      -18.370695
2021-11-02/20:46:16.35          -14.830601      -18.386945
2021-11-02/20:46:16.38          -14.857452      -18.403194
2021-11-02/20:46:16.41          -14.888040      -18.419444
2021-11-02/20:46:16.44          -14.900484      -18.436218
2021-11-02/20:46:16.48          -14.922498      -18.452468
2021-11-02/20:46:16.51          -14.935571      -18.468718
2021-11-02/20:46:16.54          -14.949878      -18.484968
2021-11-02/20:46:16.57          -14.968713      -18.501742
2021-11-02/20:46:16.60          -14.986502      -18.517992
2021-11-02/20:46:16.63          -15.010206      -18.534242
2021-11-02/20:46:16.66          -15.028810      -18.550492
2021-11-02/20:46:16.69          -15.043513      -18.567266
2021-11-02/20:46:16.73          -15.064728      -18.583516
2021-11-02/20:46:16.76          -15.074574      -18.599766
2021-11-02/20:46:16.79          -15.096115      -18.616016
2021-11-02/20:46:16.82          -15.112041      -18.632790
2021-11-02/20:46:16.85          -15.122381      -18.649040
2021-11-02/20:46:16.88          -15.137896      -18.665290
2021-11-02/20:46:16.91          -15.144280      -18.681540
2021-11-02/20:46:16.94          -15.148340      -18.698314
2021-11-02/20:46:16.98          -15.179125      -18.714564
2021-11-02/20:46:17.01          -15.210183      -18.730796
2021-11-02/20:46:17.04          -15.240467      -18.746995
2021-11-02/20:46:17.07          -15.262824      -18.763717
2021-11-02/20:46:17.10          -15.280216      -18.779917
2021-11-02/20:46:17.13          -15.309312      -18.796117
2021-11-02/20:46:17.16          -15.344167      -18.812316
2021-11-02/20:46:17.19          -15.361405      -18.829038
2021-11-02/20:46:17.23          -15.392841      -18.845238
2021-11-02/20:46:17.26          -15.401256      -18.861438
2021-11-02/20:46:17.29          -15.418174      -18.877637
2021-11-02/20:46:17.32          -15.436594      -18.894360
2021-11-02/20:46:17.35          -15.447956      -18.910559
2021-11-02/20:46:17.38          -15.467294      -18.926759
2021-11-02/20:46:17.41          -15.494114      -18.942959
2021-11-02/20:46:17.44          -15.504434      -18.959681
2021-11-02/20:46:17.48          -15.529798      -18.975880
2021-11-02/20:46:17.51          -15.555879      -18.992080
2021-11-02/20:46:17.54          -15.581883      -19.008280
2021-11-02/20:46:17.57          -15.600248      -19.025002
2021-11-02/20:46:17.60          -15.627423      -19.041202
2021-11-02/20:46:17.63          -15.659980      -19.057401
2021-11-02/20:46:17.66          -15.689248      -19.073601
2021-11-02/20:46:17.69          -15.705754      -19.090323
2021-11-02/20:46:17.73          -15.720177      -19.106523
2021-11-02/20:46:17.76          -15.735440      -19.122722
2021-11-02/20:46:17.79          -15.750972      -19.138922
2021-11-02/20:46:17.82          -15.772408      -19.155644
2021-11-02/20:46:17.85          -15.783152      -19.171844
2021-11-02/20:46:17.88          -15.788937      -19.188043
2021-11-02/20:46:17.91          -15.805054      -19.204243
2021-11-02/20:46:17.94          -15.833396      -19.220965
2021-11-02/20:46:17.98          -15.857721      -19.237165
2021-11-02/20:46:18.01          -15.885036      -19.253346
2021-11-02/20:46:18.04          -15.922455      -19.269493
2021-11-02/20:46:18.07          -15.939282      -19.286161
2021-11-02/20:46:18.10          -15.950167      -19.302308
2021-11-02/20:46:18.13          -15.963151      -19.318455
2021-11-02/20:46:18.16          -15.982400      -19.334603
2021-11-02/20:46:18.19          -15.989531      -19.351271
2021-11-02/20:46:18.23          -15.996048      -19.367418
2021-11-02/20:46:18.26          -16.012304      -19.383565
2021-11-02/20:46:18.29          -16.031159      -19.399712
2021-11-02/20:46:18.32          -16.033764      -19.416380
2021-11-02/20:46:18.35          -16.063915      -19.432528
2021-11-02/20:46:18.38          -16.090376      -19.448675
2021-11-02/20:46:18.41          -16.118967      -19.464822
2021-11-02/20:46:18.44          -16.135540      -19.481490
2021-11-02/20:46:18.48          -16.168462      -19.497637
2021-11-02/20:46:18.51          -16.183977      -19.513784
2021-11-02/20:46:18.54          -16.194787      -19.529932
2021-11-02/20:46:18.57          -16.202964      -19.546600
2021-11-02/20:46:18.60          -16.214785      -19.562747
2021-11-02/20:46:18.63          -16.223535      -19.578894
2021-11-02/20:46:18.66          -16.240263      -19.595041
2021-11-02/20:46:18.69          -16.259347      -19.611709
2021-11-02/20:46:18.73          -16.288937      -19.627856
2021-11-02/20:46:18.76          -16.300520      -19.644004
2021-11-02/20:46:18.79          -16.322703      -19.660151
2021-11-02/20:46:18.82          -16.347921      -19.676819
2021-11-02/20:46:18.85          -16.362351      -19.692966
2021-11-02/20:46:18.88          -16.388532      -19.709113
2021-11-02/20:46:18.91          -16.405912      -19.725261
2021-11-02/20:46:18.94          -16.402746      -19.741928
2021-11-02/20:46:18.98          -16.404762      -19.758076
2021-11-02/20:46:19.01          -16.405683      -19.774203
2021-11-02/20:46:19.04          -16.417511      -19.790293
2021-11-02/20:46:19.07          -16.425478      -19.806902
2021-11-02/20:46:19.10          -16.432590      -19.822992
2021-11-02/20:46:19.13          -16.458348      -19.839082
2021-11-02/20:46:19.16          -16.472483      -19.855172
2021-11-02/20:46:19.19          -16.479867      -19.871782
2021-11-02/20:46:19.23          -16.502834      -19.887872
2021-11-02/20:46:19.26          -16.533800      -19.903962
2021-11-02/20:46:19.29          -16.559518      -19.920052
2021-11-02/20:46:19.32          -16.566940      -19.936661
2021-11-02/20:46:19.35          -16.580925      -19.952751
2021-11-02/20:46:19.38          -16.600725      -19.968841
2021-11-02/20:46:19.41          -16.610725      -19.984932
2021-11-02/20:46:19.44          -16.627073      -20.001541
2021-11-02/20:46:19.48          -16.640682      -20.017631
2021-11-02/20:46:19.51          -16.664655      -20.033721
2021-11-02/20:46:19.54          -16.687100      -20.049811
2021-11-02/20:46:19.57          -16.706694      -20.066420
2021-11-02/20:46:19.60          -16.735616      -20.082511
2021-11-02/20:46:19.63          -16.754177      -20.098601
2021-11-02/20:46:19.66          -16.771695      -20.114691
2021-11-02/20:46:19.69          -16.795016      -20.131300
2021-11-02/20:46:19.73          -16.815995      -20.147390
2021-11-02/20:46:19.76          -16.838713      -20.163480
2021-11-02/20:46:19.79          -16.858499      -20.179571
2021-11-02/20:46:19.82          -16.872266      -20.196180
2021-11-02/20:46:19.85          -16.884953      -20.212270
2021-11-02/20:46:19.88          -16.894272      -20.228360
2021-11-02/20:46:19.91          -16.905618      -20.244450
2021-11-02/20:46:19.94          -16.916204      -20.261059
2021-11-02/20:46:19.98          -16.927899      -20.277149
2021-11-02/20:46:20.01          -16.937274      -20.293219
2021-11-02/20:46:20.04          -16.951607      -20.309250
2021-11-02/20:46:20.07          -16.967156      -20.325798
2021-11-02/20:46:20.10          -16.972019      -20.341829
2021-11-02/20:46:20.13          -16.986373      -20.357860
2021-11-02/20:46:20.16          -16.993053      -20.373892
2021-11-02/20:46:20.19          -17.007580      -20.390440
2021-11-02/20:46:20.23          -17.022597      -20.406471
2021-11-02/20:46:20.26          -17.032131      -20.422502
2021-11-02/20:46:20.29          -17.038870      -20.438534
2021-11-02/20:46:20.32          -17.054124      -20.455082
2021-11-02/20:46:20.35          -17.073069      -20.471113
2021-11-02/20:46:20.38          -17.094695      -20.487144
2021-11-02/20:46:20.41          -17.100455      -20.503175
2021-11-02/20:46:20.44          -17.139751      -20.519724
2021-11-02/20:46:20.48          -17.171522      -20.535755
2021-11-02/20:46:20.51          -17.196336      -20.551786
2021-11-02/20:46:20.54          -17.216464      -20.567817
2021-11-02/20:46:20.57          -17.239556      -20.584366
2021-11-02/20:46:20.60          -17.258602      -20.600397
2021-11-02/20:46:20.63          -17.270162      -20.616428
2021-11-02/20:46:20.66          -17.284572      -20.632459
2021-11-02/20:46:20.69          -17.307859      -20.649007
2021-11-02/20:46:20.73          -17.313311      -20.665039
2021-11-02/20:46:20.76          -17.319150      -20.681070
2021-11-02/20:46:20.79          -17.329977      -20.697101
2021-11-02/20:46:20.82          -17.346761      -20.713649
2021-11-02/20:46:20.85          -17.363833      -20.729681
2021-11-02/20:46:20.88          -17.384180      -20.745712
2021-11-02/20:46:20.91          -17.401993      -20.761743
2021-11-02/20:46:20.94          -17.416121      -20.778291
2021-11-02/20:46:20.98          -17.423980      -20.794322
2021-11-02/20:46:21.01          -17.423367      -20.810333
2021-11-02/20:46:21.04          -17.432744      -20.826305
2021-11-02/20:46:21.07          -17.438986      -20.842793
2021-11-02/20:46:21.10          -17.446100      -20.858766
2021-11-02/20:46:21.13          -17.462053      -20.874738
2021-11-02/20:46:21.16          -17.473210      -20.890711
2021-11-02/20:46:21.19          -17.491081      -20.907198
2021-11-02/20:46:21.23          -17.513261      -20.923171
2021-11-02/20:46:21.26          -17.534469      -20.939143
2021-11-02/20:46:21.29          -17.564499      -20.955116
2021-11-02/20:46:21.32          -17.589009      -20.971604
2021-11-02/20:46:21.35          -17.607329      -20.987576
2021-11-02/20:46:21.38          -17.627461      -21.003549
2021-11-02/20:46:21.41          -17.635805      -21.019521
2021-11-02/20:46:21.44          -17.643137      -21.036009
2021-11-02/20:46:21.48          -17.645250      -21.051982
2021-11-02/20:46:21.51          -17.654359      -21.067954
2021-11-02/20:46:21.54          -17.667226      -21.083927
2021-11-02/20:46:21.57          -17.684290      -21.100414
2021-11-02/20:46:21.60          -17.696124      -21.116387
2021-11-02/20:46:21.63          -17.710820      -21.132359
2021-11-02/20:46:21.66          -17.724389      -21.148332
2021-11-02/20:46:21.69          -17.748782      -21.164820
2021-11-02/20:46:21.73          -17.769349      -21.180792
2021-11-02/20:46:21.76          -17.787497      -21.196765
2021-11-02/20:46:21.79          -17.801094      -21.212737
2021-11-02/20:46:21.82          -17.821707      -21.229225
2021-11-02/20:46:21.85          -17.835241      -21.245198
2021-11-02/20:46:21.88          -17.846442      -21.261170
2021-11-02/20:46:21.91          -17.865424      -21.277143
2021-11-02/20:46:21.94          -17.885445      -21.293630
2021-11-02/20:46:21.98          -17.899928      -21.309603
2021-11-02/20:46:22.01          -17.914313      -21.325553
2021-11-02/20:46:22.04          -17.934904      -21.341461
2021-11-02/20:46:22.07          -17.953508      -21.357883
2021-11-02/20:46:22.10          -17.976462      -21.373792
2021-11-02/20:46:22.13          -17.991410      -21.389700
2021-11-02/20:46:22.16          -18.011467      -21.405609
2021-11-02/20:46:22.19          -18.032205      -21.422030
2021-11-02/20:46:22.23          -18.048435      -21.437939
2021-11-02/20:46:22.26          -18.066362      -21.453847
2021-11-02/20:46:22.29          -18.077957      -21.469756
2021-11-02/20:46:22.32          -18.087026      -21.486178
2021-11-02/20:46:22.35          -18.109524      -21.502086
2021-11-02/20:46:22.38          -18.127779      -21.517995
2021-11-02/20:46:22.41          -18.141686      -21.533904
2021-11-02/20:46:22.44          -18.162359      -21.550325
2021-11-02/20:46:22.48          -18.187048      -21.566234
2021-11-02/20:46:22.51          -18.203350      -21.582142
2021-11-02/20:46:22.54          -18.225678      -21.598051
2021-11-02/20:46:22.57          -18.260044      -21.614473
2021-11-02/20:46:22.60          -18.287913      -21.630381
2021-11-02/20:46:22.63          -18.299896      -21.646290
2021-11-02/20:46:22.66          -18.308139      -21.662198
2021-11-02/20:46:22.69          -18.335447      -21.678620
2021-11-02/20:46:22.73          -18.353235      -21.694529
2021-11-02/20:46:22.76          -18.365573      -21.710437
2021-11-02/20:46:22.79          -18.388830      -21.726346
2021-11-02/20:46:22.82          -18.391687      -21.742767
2021-11-02/20:46:22.85          -18.397904      -21.758676
2021-11-02/20:46:22.88          -18.408818      -21.774585
2021-11-02/20:46:22.91          -18.434579      -21.790493
2021-11-02/20:46:22.94          -18.460915      -21.806915
2021-11-02/20:46:22.98          -18.471525      -21.822823
2021-11-02/20:46:23.01          -18.486141      -21.838709
2021-11-02/20:46:23.04          -18.495965      -21.854555
2021-11-02/20:46:23.07          -18.495621      -21.870911
2021-11-02/20:46:23.10          -18.509692      -21.886756
2021-11-02/20:46:23.13          -18.531024      -21.902601
2021-11-02/20:46:23.16          -18.553509      -21.918447
2021-11-02/20:46:23.19          -18.565367      -21.934803
2021-11-02/20:46:23.23          -18.573746      -21.950648
2021-11-02/20:46:23.26          -18.593646      -21.966493
2021-11-02/20:46:23.29          -18.615658      -21.982338
2021-11-02/20:46:23.32          -18.637476      -21.998695
2021-11-02/20:46:23.35          -18.671536      -22.014540
2021-11-02/20:46:23.38          -18.698922      -22.030385
2021-11-02/20:46:23.41          -18.717185      -22.046230
2021-11-02/20:46:23.44          -18.726613      -22.062586
2021-11-02/20:46:23.48          -18.749101      -22.078432
2021-11-02/20:46:23.51          -18.771229      -22.094277
2021-11-02/20:46:23.54          -18.788755      -22.110122
2021-11-02/20:46:23.57          -18.799869      -22.126478
2021-11-02/20:46:23.60          -18.810764      -22.142323
2021-11-02/20:46:23.63          -18.825484      -22.158169
2021-11-02/20:46:23.66          -18.847143      -22.174014
2021-11-02/20:46:23.69          -18.872684      -22.190370
2021-11-02/20:46:23.73          -18.896016      -22.206215
2021-11-02/20:46:23.76          -18.906827      -22.222060
2021-11-02/20:46:23.79          -18.916125      -22.237906
2021-11-02/20:46:23.82          -18.926755      -22.254262
2021-11-02/20:46:23.85          -18.952531      -22.270107
2021-11-02/20:46:23.88          -18.967310      -22.285952
2021-11-02/20:46:23.91          -18.975539      -22.301797
2021-11-02/20:46:23.94          -18.994591      -22.318154
2021-11-02/20:46:23.98          -19.010094      -22.333999
2021-11-02/20:46:24.01          -19.029074      -22.349819
2021-11-02/20:46:24.04          -19.049164      -22.365596
2021-11-02/20:46:24.07          -19.076453      -22.381880
2021-11-02/20:46:24.10          -19.113019      -22.397657
2021-11-02/20:46:24.13          -19.133828      -22.413433
2021-11-02/20:46:24.16          -19.167779      -22.429209
2021-11-02/20:46:24.19          -19.197846      -22.445494
2021-11-02/20:46:24.23          -19.215381      -22.461270
2021-11-02/20:46:24.26          -19.227040      -22.477046
2021-11-02/20:46:24.29          -19.236987      -22.492822
2021-11-02/20:46:24.32          -19.244393      -22.509107
2021-11-02/20:46:24.35          -19.261055      -22.524883
2021-11-02/20:46:24.38          -19.269701      -22.540659
2021-11-02/20:46:24.41          -19.278267      -22.556435
2021-11-02/20:46:24.44          -19.283887      -22.572720
2021-11-02/20:46:24.48          -19.296692      -22.588496
2021-11-02/20:46:24.51          -19.312560      -22.604272
2021-11-02/20:46:24.54          -19.330976      -22.620048
2021-11-02/20:46:24.57          -19.350913      -22.636333
2021-11-02/20:46:24.60          -19.366717      -22.652109
2021-11-02/20:46:24.63          -19.379850      -22.667885
2021-11-02/20:46:24.66          -19.390198      -22.683661
2021-11-02/20:46:24.69          -19.397485      -22.699946
2021-11-02/20:46:24.73          -19.407543      -22.715722
2021-11-02/20:46:24.76          -19.427506      -22.731498
2021-11-02/20:46:24.79          -19.436633      -22.747274
2021-11-02/20:46:24.82          -19.441055      -22.763559
2021-11-02/20:46:24.85          -19.460089      -22.779335
2021-11-02/20:46:24.88          -19.481543      -22.795111
2021-11-02/20:46:24.91          -19.491151      -22.810888
2021-11-02/20:46:24.94          -19.505779      -22.827172
2021-11-02/20:46:24.98          -19.535631      -22.842949
2021-11-02/20:46:25.01          -19.555576      -22.858701
2021-11-02/20:46:25.04          -19.559637      -22.874411
2021-11-02/20:46:25.07          -19.572787      -22.890627
2021-11-02/20:46:25.10          -19.587448      -22.906336
2021-11-02/20:46:25.13          -19.592267      -22.922046
2021-11-02/20:46:25.16          -19.601127      -22.937755
2021-11-02/20:46:25.19          -19.619101      -22.953971
2021-11-02/20:46:25.23          -19.634606      -22.969681
2021-11-02/20:46:25.26          -19.646400      -22.985390
2021-11-02/20:46:25.29          -19.660019      -23.001100
2021-11-02/20:46:25.32          -19.691294      -23.017316
2021-11-02/20:46:25.35          -19.718314      -23.033026
2021-11-02/20:46:25.38          -19.756281      -23.048735
2021-11-02/20:46:25.41          -19.786300      -23.064445
2021-11-02/20:46:25.44          -19.813996      -23.080661
2021-11-02/20:46:25.48          -19.823964      -23.096371
2021-11-02/20:46:25.51          -19.834596      -23.112080
2021-11-02/20:46:25.54          -19.848144      -23.127790
2021-11-02/20:46:25.57          -19.872917      -23.144006
2021-11-02/20:46:25.60          -19.875081      -23.159715
2021-11-02/20:46:25.63          -19.883680      -23.175425
2021-11-02/20:46:25.66          -19.884055      -23.191134
2021-11-02/20:46:25.69          -19.900170      -23.207351
2021-11-02/20:46:25.73          -19.913205      -23.223060
2021-11-02/20:46:25.76          -19.931938      -23.238770
2021-11-02/20:46:25.79          -19.947661      -23.254479
2021-11-02/20:46:25.82          -19.966517      -23.270695
2021-11-02/20:46:25.85          -19.978178      -23.286405
2021-11-02/20:46:25.88          -19.994464      -23.302114
2021-11-02/20:46:25.91          -20.007960      -23.317824
2021-11-02/20:46:25.94          -20.020706      -23.334040
2021-11-02/20:46:25.98          -20.031027      -23.349750
2021-11-02/20:46:26.01          -20.044249      -23.365434
2021-11-02/20:46:26.04          -20.054597      -23.381074
2021-11-02/20:46:26.07          -20.078705      -23.397218
2021-11-02/20:46:26.10          -20.080725      -23.412858
2021-11-02/20:46:26.13          -20.102762      -23.428498
2021-11-02/20:46:26.16          -20.121017      -23.444137
2021-11-02/20:46:26.19          -20.135723      -23.460282
2021-11-02/20:46:26.23          -20.167219      -23.475921
2021-11-02/20:46:26.26          -20.188952      -23.491561
2021-11-02/20:46:26.29          -20.206391      -23.507201
2021-11-02/20:46:26.32          -20.229390      -23.523345
2021-11-02/20:46:26.35          -20.241535      -23.538985
2021-11-02/20:46:26.38          -20.268613      -23.554624
2021-11-02/20:46:26.41          -20.275312      -23.570264
2021-11-02/20:46:26.44          -20.288172      -23.586408
2021-11-02/20:46:26.48          -20.304684      -23.602048
2021-11-02/20:46:26.51          -20.312505      -23.617688
2021-11-02/20:46:26.54          -20.327529      -23.633327
2021-11-02/20:46:26.57          -20.345443      -23.649472
2021-11-02/20:46:26.60          -20.360593      -23.665111
2021-11-02/20:46:26.63          -20.380072      -23.680751
2021-11-02/20:46:26.66          -20.397665      -23.696391
2021-11-02/20:46:26.69          -20.415475      -23.712535
2021-11-02/20:46:26.73          -20.432078      -23.728175
2021-11-02/20:46:26.76          -20.450650      -23.743814
2021-11-02/20:46:26.79          -20.463020      -23.759454
2021-11-02/20:46:26.82          -20.464634      -23.775598
2021-11-02/20:46:26.85          -20.478768      -23.791238
2021-11-02/20:46:26.88          -20.500404      -23.806878
2021-11-02/20:46:26.91          -20.525799      -23.822517
2021-11-02/20:46:26.94          -20.544086      -23.838662
2021-11-02/20:46:26.98          -20.567444      -23.854301
2021-11-02/20:46:27.01          -20.595210      -23.869915
2021-11-02/20:46:27.04          -20.632208      -23.885481
2021-11-02/20:46:27.07          -20.652562      -23.901550
2021-11-02/20:46:27.10          -20.672474      -23.917116
2021-11-02/20:46:27.13          -20.677294      -23.932682
2021-11-02/20:46:27.16          -20.690603      -23.948248
2021-11-02/20:46:27.19          -20.704238      -23.964317
2021-11-02/20:46:27.23          -20.718505      -23.979883
2021-11-02/20:46:27.26          -20.725506      -23.995449
2021-11-02/20:46:27.29          -20.728007      -24.011015
2021-11-02/20:46:27.32          -20.720429      -24.027084
2021-11-02/20:46:27.35          -20.732436      -24.042650
2021-11-02/20:46:27.38          -20.746628      -24.058216
2021-11-02/20:46:27.41          -20.781115      -24.073783
2021-11-02/20:46:27.44          -20.798629      -24.089851
2021-11-02/20:46:27.48          -20.806187      -24.105417
2021-11-02/20:46:27.51          -20.813080      -24.120983
2021-11-02/20:46:27.54          -20.829712      -24.136550
2021-11-02/20:46:27.57          -20.855576      -24.152618
2021-11-02/20:46:27.60          -20.876468      -24.168184
2021-11-02/20:46:27.63          -20.897838      -24.183750
2021-11-02/20:46:27.66          -20.923114      -24.199317
2021-11-02/20:46:27.69          -20.936567      -24.215385
2021-11-02/20:46:27.73          -20.960695      -24.230951
2021-11-02/20:46:27.76          -20.988103      -24.246518
2021-11-02/20:46:27.79          -21.013953      -24.262084
2021-11-02/20:46:27.82          -21.042146      -24.278152
2021-11-02/20:46:27.85          -21.060017      -24.293718
2021-11-02/20:46:27.88          -21.081431      -24.309285
2021-11-02/20:46:27.91          -21.098750      -24.324851
2021-11-02/20:46:27.94          -21.126497      -24.340919
2021-11-02/20:46:27.98          -21.143523      -24.356486
2021-11-02/20:46:28.01          -21.151559      -24.372025
2021-11-02/20:46:28.04          -21.148977      -24.387514
2021-11-02/20:46:28.07          -21.164317      -24.403503
2021-11-02/20:46:28.10          -21.171735      -24.418993
2021-11-02/20:46:28.13          -21.185103      -24.434482
2021-11-02/20:46:28.16          -21.190552      -24.449971
2021-11-02/20:46:28.19          -21.204346      -24.465960
2021-11-02/20:46:28.23          -21.213376      -24.481450
2021-11-02/20:46:28.26          -21.228988      -24.496939
2021-11-02/20:46:28.29          -21.250833      -24.512429
2021-11-02/20:46:28.32          -21.278259      -24.528418
2021-11-02/20:46:28.35          -21.291563      -24.543907
2021-11-02/20:46:28.38          -21.303659      -24.559397
2021-11-02/20:46:28.41          -21.318042      -24.574886
2021-11-02/20:46:28.44          -21.335366      -24.590875
2021-11-02/20:46:28.48          -21.349593      -24.606365
2021-11-02/20:46:28.51          -21.361004      -24.621854
2021-11-02/20:46:28.54          -21.367757      -24.637344
2021-11-02/20:46:28.57          -21.374133      -24.653333
2021-11-02/20:46:28.60          -21.392173      -24.668822
2021-11-02/20:46:28.63          -21.415250      -24.684312
2021-11-02/20:46:28.66          -21.438085      -24.699801
2021-11-02/20:46:28.69          -21.450239      -24.715790
2021-11-02/20:46:28.73          -21.467560      -24.731280
2021-11-02/20:46:28.76          -21.479203      -24.746769
2021-11-02/20:46:28.79          -21.503982      -24.762259
2021-11-02/20:46:28.82          -21.522211      -24.778248
2021-11-02/20:46:28.85          -21.543111      -24.793737
2021-11-02/20:46:28.88          -21.544215      -24.809227
2021-11-02/20:46:28.91          -21.559011      -24.824716
2021-11-02/20:46:28.94          -21.570396      -24.840705
2021-11-02/20:46:28.98          -21.589237      -24.856195
2021-11-02/20:46:29.01          -21.604742      -24.871657
2021-11-02/20:46:29.04          -21.628637      -24.887072
2021-11-02/20:46:29.07          -21.632275      -24.902983
2021-11-02/20:46:29.10          -21.648365      -24.918398
2021-11-02/20:46:29.13          -21.660712      -24.933812
2021-11-02/20:46:29.16          -21.687284      -24.949227
2021-11-02/20:46:29.19          -21.690913      -24.965138
2021-11-02/20:46:29.23          -21.704665      -24.980553
2021-11-02/20:46:29.26          -21.704117      -24.995967
2021-11-02/20:46:29.29          -21.716638      -25.011382
2021-11-02/20:46:29.32          -21.719472      -25.027293
2021-11-02/20:46:29.35          -21.727610      -25.042708
2021-11-02/20:46:29.38          -21.744451      -25.058122
2021-11-02/20:46:29.41          -21.766058      -25.073537
2021-11-02/20:46:29.44          -21.777896      -25.089448
2021-11-02/20:46:29.48          -21.813912      -25.104863
2021-11-02/20:46:29.51          -21.834494      -25.120277
2021-11-02/20:46:29.54          -21.869523      -25.135692
2021-11-02/20:46:29.57          -21.895221      -25.151603
2021-11-02/20:46:29.60          -21.921401      -25.167018
2021-11-02/20:46:29.63          -21.946614      -25.182432
2021-11-02/20:46:29.66          -21.961464      -25.197847
2021-11-02/20:46:29.69          -21.967771      -25.213758
2021-11-02/20:46:29.73          -21.982487      -25.229173
2021-11-02/20:46:29.76          -21.982133      -25.244587
2021-11-02/20:46:29.79          -21.987626      -25.260002
2021-11-02/20:46:29.82          -22.001378      -25.275913
2021-11-02/20:46:29.85          -22.010230      -25.291328
2021-11-02/20:46:29.88          -22.023954      -25.306742
2021-11-02/20:46:29.91          -22.039417      -25.322157
2021-11-02/20:46:29.94          -22.057818      -25.338068
2021-11-02/20:46:29.98          -22.078289      -25.353483
2021-11-02/20:46:30.01          -22.101510      -25.368869
2021-11-02/20:46:30.04          -22.115202      -25.384204
2021-11-02/20:46:30.07          -22.143839      -25.400034
2021-11-02/20:46:30.10          -22.155260      -25.415369
2021-11-02/20:46:30.13          -22.174844      -25.430704
2021-11-02/20:46:30.16          -22.177926      -25.446039
2021-11-02/20:46:30.19          -22.188357      -25.461868
2021-11-02/20:46:30.23          -22.214852      -25.477204
2021-11-02/20:46:30.26          -22.237482      -25.492539
2021-11-02/20:46:30.29          -22.257909      -25.507874
2021-11-02/20:46:30.32          -22.281370      -25.523703
2021-11-02/20:46:30.35          -22.296970      -25.539038
2021-11-02/20:46:30.38          -22.327198      -25.554373
2021-11-02/20:46:30.41          -22.340571      -25.569708
2021-11-02/20:46:30.44          -22.369667      -25.585538
2021-11-02/20:46:30.48          -22.390095      -25.600873
2021-11-02/20:46:30.51          -22.392783      -25.616208
2021-11-02/20:46:30.54          -22.405259      -25.631543
2021-11-02/20:46:30.57          -22.409845      -25.647373
2021-11-02/20:46:30.60          -22.430867      -25.662708
2021-11-02/20:46:30.63          -22.448205      -25.678043
2021-11-02/20:46:30.66          -22.458659      -25.693378
2021-11-02/20:46:30.69          -22.489131      -25.709208
2021-11-02/20:46:30.73          -22.503172      -25.724543
2021-11-02/20:46:30.76          -22.517097      -25.739878
2021-11-02/20:46:30.79          -22.541302      -25.755213
2021-11-02/20:46:30.82          -22.554515      -25.771042
2021-11-02/20:46:30.85          -22.578660      -25.786377
2021-11-02/20:46:30.88          -22.591297      -25.801712
2021-11-02/20:46:30.91          -22.608302      -25.817047
2021-11-02/20:46:30.94          -22.623052      -25.832877
2021-11-02/20:46:30.98          -22.626252      -25.848212
2021-11-02/20:46:31.01          -22.648777      -25.863518
2021-11-02/20:46:31.04          -22.679073      -25.878772
2021-11-02/20:46:31.07          -22.701511      -25.894518
2021-11-02/20:46:31.10          -22.728292      -25.909771
2021-11-02/20:46:31.13          -22.749249      -25.925025
2021-11-02/20:46:31.16          -22.770614      -25.940279
2021-11-02/20:46:31.19          -22.791840      -25.956025
2021-11-02/20:46:31.23          -22.811151      -25.971278
2021-11-02/20:46:31.26          -22.829746      -25.986532
2021-11-02/20:46:31.29          -22.844190      -26.001786
2021-11-02/20:46:31.32          -22.855335      -26.017531
2021-11-02/20:46:31.35          -22.862387      -26.032785
2021-11-02/20:46:31.38          -22.867263      -26.048039
2021-11-02/20:46:31.41          -22.886004      -26.063293
2021-11-02/20:46:31.44          -22.910583      -26.079038
2021-11-02/20:46:31.48          -22.939444      -26.094292
2021-11-02/20:46:31.51          -22.953147      -26.109546
2021-11-02/20:46:31.54          -22.974551      -26.124800
2021-11-02/20:46:31.57          -23.000824      -26.140545
2021-11-02/20:46:31.60          -23.030663      -26.155799
2021-11-02/20:46:31.63          -23.034685      -26.171053
2021-11-02/20:46:31.66          -23.049912      -26.186306
2021-11-02/20:46:31.69          -23.058658      -26.202052
2021-11-02/20:46:31.73          -23.064357      -26.217306
2021-11-02/20:46:31.76          -23.065265      -26.232559
2021-11-02/20:46:31.79          -23.081231      -26.247813
2021-11-02/20:46:31.82          -23.099367      -26.263559
2021-11-02/20:46:31.85          -23.111653      -26.278813
2021-11-02/20:46:31.88          -23.122876      -26.294066
2021-11-02/20:46:31.91          -23.152358      -26.309320
2021-11-02/20:46:31.94          -23.177586      -26.325066
2021-11-02/20:46:31.98          -23.196536      -26.340320
2021-11-02/20:46:32.01          -23.211613      -26.355543
2021-11-02/20:46:32.04          -23.228875      -26.370713
2021-11-02/20:46:32.07          -23.246317      -26.386373
2021-11-02/20:46:32.10          -23.256986      -26.401543
2021-11-02/20:46:32.13          -23.265469      -26.416712
2021-11-02/20:46:32.16          -23.270834      -26.431882
2021-11-02/20:46:32.19          -23.283669      -26.447052
2021-11-02/20:46:32.23          -23.300988      -26.462711
2021-11-02/20:46:32.26          -23.319206      -26.477881
2021-11-02/20:46:32.29          -23.345913      -26.493051
2021-11-02/20:46:32.32          -23.361544      -26.508221
2021-11-02/20:46:32.35          -23.384649      -26.523880
2021-11-02/20:46:32.38          -23.405400      -26.539050
2021-11-02/20:46:32.41          -23.421379      -26.554220
2021-11-02/20:46:32.44          -23.439212      -26.569390
2021-11-02/20:46:32.48          -23.464560      -26.585049
2021-11-02/20:46:32.51          -23.483428      -26.600219
2021-11-02/20:46:32.54          -23.500919      -26.615389
2021-11-02/20:46:32.57          -23.507590      -26.630559
2021-11-02/20:46:32.60          -23.525376      -26.646218
2021-11-02/20:46:32.63          -23.541507      -26.661388
2021-11-02/20:46:32.66          -23.560767      -26.676558
2021-11-02/20:46:32.69          -23.588286      -26.691728
2021-11-02/20:46:32.73          -23.612715      -26.707387
2021-11-02/20:46:32.76          -23.636986      -26.722557
2021-11-02/20:46:32.79          -23.657700      -26.737727
2021-11-02/20:46:32.82          -23.676778      -26.752897
2021-11-02/20:46:32.85          -23.695660      -26.768556
2021-11-02/20:46:32.88          -23.716038      -26.783726
2021-11-02/20:46:32.91          -23.731422      -26.798896
2021-11-02/20:46:32.94          -23.750289      -26.814066
2021-11-02/20:46:32.98          -23.763265      -26.829725
2021-11-02/20:46:33.01          -23.767481      -26.844864
2021-11-02/20:46:33.04          -23.776768      -26.859949
2021-11-02/20:46:33.07          -23.799275      -26.875033
2021-11-02/20:46:33.10          -23.816483      -26.890604
2021-11-02/20:46:33.13          -23.839508      -26.905688
2021-11-02/20:46:33.16          -23.852941      -26.920772
2021-11-02/20:46:33.19          -23.874370      -26.935857
2021-11-02/20:46:33.23          -23.897769      -26.951428
2021-11-02/20:46:33.26          -23.920554      -26.966512
2021-11-02/20:46:33.29          -23.942902      -26.981596
2021-11-02/20:46:33.32          -23.951232      -26.996680
2021-11-02/20:46:33.35          -23.953502      -27.012251
2021-11-02/20:46:33.38          -23.951712      -27.027336
2021-11-02/20:46:33.41          -23.954246      -27.042420
2021-11-02/20:46:33.44          -23.966336      -27.057504
2021-11-02/20:46:33.48          -23.975432      -27.073075
2021-11-02/20:46:33.51          -23.979437      -27.088159
2021-11-02/20:46:33.54          -23.989087      -27.103244
2021-11-02/20:46:33.57          -24.016696      -27.118328
2021-11-02/20:46:33.60          -24.035796      -27.133899
2021-11-02/20:46:33.63          -24.051500      -27.148983
2021-11-02/20:46:33.66          -24.084967      -27.164067
2021-11-02/20:46:33.69          -24.106182      -27.179152
2021-11-02/20:46:33.73          -24.133668      -27.194723
2021-11-02/20:46:33.76          -24.159151      -27.209807
2021-11-02/20:46:33.79          -24.181530      -27.224891
2021-11-02/20:46:33.82          -24.188745      -27.239975
2021-11-02/20:46:33.85          -24.194678      -27.255546
2021-11-02/20:46:33.88          -24.220077      -27.270631
2021-11-02/20:46:33.91          -24.236873      -27.285715
2021-11-02/20:46:33.94          -24.258638      -27.300799
2021-11-02/20:46:33.98          -24.285653      -27.316370
2021-11-02/20:46:34.01          -24.301919      -27.331423
2021-11-02/20:46:34.04          -24.306790      -27.346421
2021-11-02/20:46:34.07          -24.315865      -27.361418
2021-11-02/20:46:34.10          -24.343026      -27.376899
2021-11-02/20:46:34.13          -24.365488      -27.391897
2021-11-02/20:46:34.16          -24.378198      -27.406894
2021-11-02/20:46:34.19          -24.385835      -27.421892
2021-11-02/20:46:34.23          -24.390264      -27.437373
2021-11-02/20:46:34.26          -24.400728      -27.452370
2021-11-02/20:46:34.29          -24.408357      -27.467368
2021-11-02/20:46:34.32          -24.427146      -27.482365
2021-11-02/20:46:34.35          -24.441900      -27.497846
2021-11-02/20:46:34.38          -24.456187      -27.512844
2021-11-02/20:46:34.41          -24.461778      -27.527841
2021-11-02/20:46:34.44          -24.473869      -27.542838
2021-11-02/20:46:34.48          -24.503910      -27.558320
2021-11-02/20:46:34.51          -24.519581      -27.573317
2021-11-02/20:46:34.54          -24.529161      -27.588314
2021-11-02/20:46:34.57          -24.545909      -27.603312
2021-11-02/20:46:34.60          -24.551610      -27.618793
2021-11-02/20:46:34.63          -24.572975      -27.633790
2021-11-02/20:46:34.66          -24.587294      -27.648788
2021-11-02/20:46:34.69          -24.618780      -27.663785
2021-11-02/20:46:34.73          -24.635851      -27.679266
2021-11-02/20:46:34.76          -24.662330      -27.694264
2021-11-02/20:46:34.79          -24.686759      -27.709261
2021-11-02/20:46:34.82          -24.710962      -27.724258
2021-11-02/20:46:34.85          -24.726119      -27.739740
2021-11-02/20:46:34.88          -24.745862      -27.754737
2021-11-02/20:46:34.91          -24.753839      -27.769734
2021-11-02/20:46:34.94          -24.768089      -27.784732
2021-11-02/20:46:34.98          -24.771770      -27.800213
2021-11-02/20:46:35.01          -24.779614      -27.815178
2021-11-02/20:46:35.04          -24.780421      -27.830086
2021-11-02/20:46:35.07          -24.785361      -27.844994
2021-11-02/20:46:35.10          -24.790233      -27.860382
2021-11-02/20:46:35.13          -24.798162      -27.875290
2021-11-02/20:46:35.16          -24.814963      -27.890198
2021-11-02/20:46:35.19          -24.838239      -27.905105
2021-11-02/20:46:35.23          -24.854847      -27.920494
2021-11-02/20:46:35.26          -24.872969      -27.935401
2021-11-02/20:46:35.29          -24.894739      -27.950309
2021-11-02/20:46:35.32          -24.915298      -27.965216
2021-11-02/20:46:35.35          -24.936466      -27.980605
2021-11-02/20:46:35.38          -24.943078      -27.995513
2021-11-02/20:46:35.41          -24.957461      -28.010420
2021-11-02/20:46:35.44          -24.979416      -28.025328
2021-11-02/20:46:35.48          -24.994372      -28.040716
2021-11-02/20:46:35.51          -25.006820      -28.055624
2021-11-02/20:46:35.54          -25.016576      -28.070532
2021-11-02/20:46:35.57          -25.029328      -28.085439
2021-11-02/20:46:35.60          -25.038677      -28.100828
2021-11-02/20:46:35.63          -25.050093      -28.115735
2021-11-02/20:46:35.66          -25.072991      -28.130643
2021-11-02/20:46:35.69          -25.090669      -28.145551
2021-11-02/20:46:35.73          -25.098354      -28.160939
2021-11-02/20:46:35.76          -25.106526      -28.175847
2021-11-02/20:46:35.79          -25.113453      -28.190754
2021-11-02/20:46:35.82          -25.123040      -28.205662
2021-11-02/20:46:35.85          -25.132498      -28.221050
2021-11-02/20:46:35.88          -25.142033      -28.235958
2021-11-02/20:46:35.91          -25.160875      -28.250866
2021-11-02/20:46:35.94          -25.176209      -28.265773
2021-11-02/20:46:35.98          -25.194714      -28.281162
2021-11-02/20:46:36.01          -25.211445      -28.296037
2021-11-02/20:46:36.04          -25.228908      -28.310854
2021-11-02/20:46:36.07          -25.244776      -28.325671
2021-11-02/20:46:36.10          -25.264354      -28.340966
2021-11-02/20:46:36.13          -25.282726      -28.355783
2021-11-02/20:46:36.16          -25.305811      -28.370599
2021-11-02/20:46:36.19          -25.317706      -28.385416
2021-11-02/20:46:36.23          -25.322815      -28.400711
2021-11-02/20:46:36.26          -25.333735      -28.415528
2021-11-02/20:46:36.29          -25.343188      -28.430345
2021-11-02/20:46:36.32          -25.346278      -28.445162
2021-11-02/20:46:36.35          -25.369843      -28.460457
2021-11-02/20:46:36.38          -25.394038      -28.475273
2021-11-02/20:46:36.41          -25.413827      -28.490090
2021-11-02/20:46:36.44          -25.415419      -28.504907
2021-11-02/20:46:36.48          -25.421507      -28.520202
2021-11-02/20:46:36.51          -25.440459      -28.535019
2021-11-02/20:46:36.54          -25.459480      -28.549836
2021-11-02/20:46:36.57          -25.487810      -28.564653
2021-11-02/20:46:36.60          -25.514077      -28.579947
2021-11-02/20:46:36.63          -25.520405      -28.594764
2021-11-02/20:46:36.66          -25.532072      -28.609581
2021-11-02/20:46:36.69          -25.540702      -28.624398
2021-11-02/20:46:36.73          -25.563040      -28.639693
2021-11-02/20:46:36.76          -25.585571      -28.654510
2021-11-02/20:46:36.79          -25.611474      -28.669327
2021-11-02/20:46:36.82          -25.625499      -28.684143
2021-11-02/20:46:36.85          -25.634410      -28.699438
2021-11-02/20:46:36.88          -25.639731      -28.714255
2021-11-02/20:46:36.91          -25.666136      -28.729072
2021-11-02/20:46:36.94          -25.685413      -28.743889
2021-11-02/20:46:36.98          -25.702506      -28.759184
2021-11-02/20:46:37.01          -25.714530      -28.773967
2021-11-02/20:46:37.04          -25.734226      -28.788691
2021-11-02/20:46:37.07          -25.754629      -28.803415
2021-11-02/20:46:37.10          -25.777432      -28.818614
2021-11-02/20:46:37.13          -25.786275      -28.833337
2021-11-02/20:46:37.16          -25.809430      -28.848061
2021-11-02/20:46:37.19          -25.829722      -28.862785
2021-11-02/20:46:37.23          -25.850781      -28.877983
2021-11-02/20:46:37.26          -25.862214      -28.892707
2021-11-02/20:46:37.29          -25.883487      -28.907431
2021-11-02/20:46:37.32          -25.893260      -28.922154
2021-11-02/20:46:37.35          -25.903803      -28.937353
2021-11-02/20:46:37.38          -25.909030      -28.952077
2021-11-02/20:46:37.41          -25.932459      -28.966800
2021-11-02/20:46:37.44          -25.954779      -28.981524
2021-11-02/20:46:37.48          -25.956069      -28.996723
2021-11-02/20:46:37.51          -25.954061      -29.011446
2021-11-02/20:46:37.54          -25.976880      -29.026170
2021-11-02/20:46:37.57          -25.985556      -29.040894
2021-11-02/20:46:37.60          -26.009891      -29.056093
2021-11-02/20:46:37.63          -26.022540      -29.070816
2021-11-02/20:46:37.66          -26.031828      -29.085540
2021-11-02/20:46:37.69          -26.043037      -29.100264
2021-11-02/20:46:37.73          -26.053119      -29.115462
2021-11-02/20:46:37.76          -26.065531      -29.130186
2021-11-02/20:46:37.79          -26.076822      -29.144910
2021-11-02/20:46:37.82          -26.076907      -29.159633
2021-11-02/20:46:37.85          -26.093998      -29.174832
2021-11-02/20:46:37.88          -26.101422      -29.189556
2021-11-02/20:46:37.91          -26.107045      -29.204279
2021-11-02/20:46:37.94          -26.116902      -29.219003
2021-11-02/20:46:37.98          -26.120598      -29.234202
2021-11-02/20:46:38.01          -26.130674      -29.248890
2021-11-02/20:46:38.04          -26.144904      -29.263516
2021-11-02/20:46:38.07          -26.158927      -29.278141
2021-11-02/20:46:38.10          -26.177765      -29.293237
2021-11-02/20:46:38.13          -26.200404      -29.307862
2021-11-02/20:46:38.16          -26.212230      -29.322488
2021-11-02/20:46:38.19          -26.230294      -29.337113
2021-11-02/20:46:38.23          -26.255313      -29.352210
2021-11-02/20:46:38.26          -26.276805      -29.366835
2021-11-02/20:46:38.29          -26.296031      -29.381460
2021-11-02/20:46:38.32          -26.312015      -29.396085
2021-11-02/20:46:38.35          -26.337045      -29.411182
2021-11-02/20:46:38.38          -26.355270      -29.425807
2021-11-02/20:46:38.41          -26.360395      -29.440432
2021-11-02/20:46:38.44          -26.379124      -29.455057
2021-11-02/20:46:38.48          -26.403243      -29.470154
2021-11-02/20:46:38.51          -26.417127      -29.484779
2021-11-02/20:46:38.54          -26.437565      -29.499404
2021-11-02/20:46:38.57          -26.442787      -29.514029
2021-11-02/20:46:38.60          -26.448262      -29.529126
2021-11-02/20:46:38.63          -26.445117      -29.543751
2021-11-02/20:46:38.66          -26.461801      -29.558376
2021-11-02/20:46:38.69          -26.470569      -29.573001
2021-11-02/20:46:38.73          -26.474355      -29.588098
2021-11-02/20:46:38.76          -26.474425      -29.602723
2021-11-02/20:46:38.79          -26.487219      -29.617348
2021-11-02/20:46:38.82          -26.504238      -29.631973
2021-11-02/20:46:38.85          -26.525325      -29.647070
2021-11-02/20:46:38.88          -26.541455      -29.661695
2021-11-02/20:46:38.91          -26.567070      -29.676320
2021-11-02/20:46:38.94          -26.592700      -29.690945
2021-11-02/20:46:38.98          -26.616203      -29.706042
2021-11-02/20:46:39.01          -26.637801      -29.720632
2021-11-02/20:46:39.04          -26.650384      -29.735159
2021-11-02/20:46:39.07          -26.666795      -29.749686
2021-11-02/20:46:39.10          -26.672876      -29.764682
2021-11-02/20:46:39.13          -26.679789      -29.779209
2021-11-02/20:46:39.16          -26.703158      -29.793737
2021-11-02/20:46:39.19          -26.717881      -29.808264
2021-11-02/20:46:39.23          -26.719937      -29.823260
2021-11-02/20:46:39.26          -26.738879      -29.837787
2021-11-02/20:46:39.29          -26.751951      -29.852314
2021-11-02/20:46:39.32          -26.780851      -29.866841
2021-11-02/20:46:39.35          -26.806035      -29.881837
2021-11-02/20:46:39.38          -26.827274      -29.896364
2021-11-02/20:46:39.41          -26.845872      -29.910891
2021-11-02/20:46:39.44          -26.860516      -29.925418
2021-11-02/20:46:39.48          -26.874923      -29.940414
2021-11-02/20:46:39.51          -26.891863      -29.954941
2021-11-02/20:46:39.54          -26.900284      -29.969469
2021-11-02/20:46:39.57          -26.917352      -29.983996
2021-11-02/20:46:39.60          -26.935832      -29.998991
2021-11-02/20:46:39.63          -26.953975      -30.013519
2021-11-02/20:46:39.66          -26.963735      -30.028046
2021-11-02/20:46:39.69          -26.989239      -30.042573
2021-11-02/20:46:39.73          -27.008071      -30.057569
2021-11-02/20:46:39.76          -27.030331      -30.072096
2021-11-02/20:46:39.79          -27.048227      -30.086623
2021-11-02/20:46:39.82          -27.058737      -30.101150
2021-11-02/20:46:39.85          -27.071672      -30.116146
2021-11-02/20:46:39.88          -27.076936      -30.130673
2021-11-02/20:46:39.91          -27.074741      -30.145200
2021-11-02/20:46:39.94          -27.083253      -30.159728
2021-11-02/20:46:39.98          -27.091604      -30.174723
2021-11-02/20:46:40.01          -27.107656      -30.189215
2021-11-02/20:46:40.04          -27.121108      -30.203642
2021-11-02/20:46:40.07          -27.143918      -30.218070
2021-11-02/20:46:40.10          -27.164663      -30.232962
2021-11-02/20:46:40.13          -27.175496      -30.247390
2021-11-02/20:46:40.16          -27.205525      -30.261817
2021-11-02/20:46:40.19          -27.234276      -30.276244
2021-11-02/20:46:40.23          -27.264755      -30.291137
2021-11-02/20:46:40.26          -27.278960      -30.305564
2021-11-02/20:46:40.29          -27.299384      -30.319991
2021-11-02/20:46:40.32          -27.311923      -30.334419
2021-11-02/20:46:40.35          -27.315092      -30.349311
2021-11-02/20:46:40.38          -27.333685      -30.363739
2021-11-02/20:46:40.41          -27.360583      -30.378166
2021-11-02/20:46:40.44          -27.376514      -30.392593
2021-11-02/20:46:40.48          -27.391278      -30.407486
2021-11-02/20:46:40.51          -27.400857      -30.421913
2021-11-02/20:46:40.54          -27.422032      -30.436340
2021-11-02/20:46:40.57          -27.439913      -30.450768
2021-11-02/20:46:40.60          -27.459843      -30.465660
2021-11-02/20:46:40.63          -27.480619      -30.480087
2021-11-02/20:46:40.66          -27.496379      -30.494515
2021-11-02/20:46:40.69          -27.501081      -30.508942
2021-11-02/20:46:40.73          -27.490117      -30.523835
2021-11-02/20:46:40.76          -27.494548      -30.538262
2021-11-02/20:46:40.79          -27.513859      -30.552689
2021-11-02/20:46:40.82          -27.533294      -30.567117
2021-11-02/20:46:40.85          -27.539633      -30.582009
2021-11-02/20:46:40.88          -27.545730      -30.596436
2021-11-02/20:46:40.91          -27.552597      -30.610864
2021-11-02/20:46:40.94          -27.565804      -30.625291
2021-11-02/20:46:40.98          -27.587639      -30.640184
2021-11-02/20:46:41.01          -27.619854      -30.654575
2021-11-02/20:46:41.04          -27.639818      -30.668900
2021-11-02/20:46:41.07          -27.651171      -30.683225
2021-11-02/20:46:41.10          -27.668375      -30.698012
2021-11-02/20:46:41.13          -27.676789      -30.712337
2021-11-02/20:46:41.16          -27.690221      -30.726662
2021-11-02/20:46:41.19          -27.706353      -30.740987
2021-11-02/20:46:41.23          -27.718599      -30.755774
2021-11-02/20:46:41.26          -27.737457      -30.770099
2021-11-02/20:46:41.29          -27.752524      -30.784424
2021-11-02/20:46:41.32          -27.768928      -30.798749
2021-11-02/20:46:41.35          -27.788355      -30.813537
2021-11-02/20:46:41.38          -27.801668      -30.827862
2021-11-02/20:46:41.41          -27.830357      -30.842187
2021-11-02/20:46:41.44          -27.841535      -30.856512
2021-11-02/20:46:41.48          -27.867508      -30.871299
2021-11-02/20:46:41.51          -27.889743      -30.885624
2021-11-02/20:46:41.54          -27.897426      -30.899949
2021-11-02/20:46:41.57          -27.903134      -30.914274
2021-11-02/20:46:41.60          -27.921239      -30.929061
2021-11-02/20:46:41.63          -27.935437      -30.943386
2021-11-02/20:46:41.66          -27.946519      -30.957711
2021-11-02/20:46:41.69          -27.952209      -30.972036
2021-11-02/20:46:41.73          -27.982845      -30.986824
2021-11-02/20:46:41.76          -27.998973      -31.001149
2021-11-02/20:46:41.79          -28.021531      -31.015474
2021-11-02/20:46:41.82          -28.035154      -31.029799
2021-11-02/20:46:41.85          -28.062391      -31.044586
2021-11-02/20:46:41.88          -28.079339      -31.058911
2021-11-02/20:46:41.91          -28.087905      -31.073236
2021-11-02/20:46:41.94          -28.096573      -31.087561
2021-11-02/20:46:41.98          -28.115341      -31.102348
2021-11-02/20:46:42.01          -28.120531      -31.116636
2021-11-02/20:46:42.04          -28.139672      -31.130857
2021-11-02/20:46:42.07          -28.152206      -31.145078
2021-11-02/20:46:42.10          -28.175652      -31.159758
2021-11-02/20:46:42.13          -28.190135      -31.173979
2021-11-02/20:46:42.16          -28.210955      -31.188200
2021-11-02/20:46:42.19          -28.234682      -31.202420
2021-11-02/20:46:42.23          -28.260963      -31.217100
2021-11-02/20:46:42.26          -28.281270      -31.231321
2021-11-02/20:46:42.29          -28.315620      -31.245542
2021-11-02/20:46:42.32          -28.329627      -31.259763
2021-11-02/20:46:42.35          -28.339588      -31.274442
2021-11-02/20:46:42.38          -28.359167      -31.288663
2021-11-02/20:46:42.41          -28.380998      -31.302884
2021-11-02/20:46:42.44          -28.395786      -31.317105
2021-11-02/20:46:42.48          -28.418427      -31.331785
2021-11-02/20:46:42.51          -28.428380      -31.346005
2021-11-02/20:46:42.54          -28.445122      -31.360226
2021-11-02/20:46:42.57          -28.461531      -31.374447
2021-11-02/20:46:42.60          -28.484113      -31.389127
2021-11-02/20:46:42.63          -28.500440      -31.403348
2021-11-02/20:46:42.66          -28.513307      -31.417569
2021-11-02/20:46:42.69          -28.518029      -31.431790
2021-11-02/20:46:42.73          -28.524116      -31.446469
2021-11-02/20:46:42.76          -28.522855      -31.460690
2021-11-02/20:46:42.79          -28.542226      -31.474911
2021-11-02/20:46:42.82          -28.553090      -31.489132
2021-11-02/20:46:42.85          -28.560855      -31.503812
2021-11-02/20:46:42.88          -28.562377      -31.518032
2021-11-02/20:46:42.91          -28.575249      -31.532253
2021-11-02/20:46:42.94          -28.585608      -31.546474
2021-11-02/20:46:42.98          -28.606320      -31.561154
2021-11-02/20:46:43.01          -28.630746      -31.575336
2021-11-02/20:46:43.04          -28.656549      -31.589448
2021-11-02/20:46:43.07          -28.661712      -31.603560
2021-11-02/20:46:43.10          -28.678510      -31.618127
2021-11-02/20:46:43.13          -28.688234      -31.632239
2021-11-02/20:46:43.16          -28.699959      -31.646351
2021-11-02/20:46:43.19          -28.708023      -31.660463
2021-11-02/20:46:43.23          -28.721832      -31.675030
2021-11-02/20:46:43.26          -28.730382      -31.689142
2021-11-02/20:46:43.29          -28.734319      -31.703254
2021-11-02/20:46:43.32          -28.749312      -31.717366
2021-11-02/20:46:43.35          -28.771338      -31.731933
2021-11-02/20:46:43.38          -28.793984      -31.746045
2021-11-02/20:46:43.41          -28.817272      -31.760157
2021-11-02/20:46:43.44          -28.836293      -31.774268
2021-11-02/20:46:43.48          -28.856052      -31.788836
2021-11-02/20:46:43.51          -28.877722      -31.802947
2021-11-02/20:46:43.54          -28.895199      -31.817059
2021-11-02/20:46:43.57          -28.907139      -31.831171
2021-11-02/20:46:43.60          -28.925018      -31.845738
2021-11-02/20:46:43.63          -28.945862      -31.859850
2021-11-02/20:46:43.66          -28.948159      -31.873962
2021-11-02/20:46:43.69          -28.943296      -31.888074
2021-11-02/20:46:43.73          -28.955123      -31.902641
2021-11-02/20:46:43.76          -28.979972      -31.916753
2021-11-02/20:46:43.79          -28.998273      -31.930865
2021-11-02/20:46:43.82          -29.028705      -31.944977
2021-11-02/20:46:43.85          -29.063084      -31.959544
2021-11-02/20:46:43.88          -29.077455      -31.973656
2021-11-02/20:46:43.91          -29.086927      -31.987768
2021-11-02/20:46:43.94          -29.114685      -32.001880
2021-11-02/20:46:43.98          -29.147537      -32.016447
2021-11-02/20:46:44.01          -29.169465      -32.030520
2021-11-02/20:46:44.04          -29.181006      -32.044524
2021-11-02/20:46:44.07          -29.193535      -32.058527
2021-11-02/20:46:44.10          -29.190858      -32.072982
2021-11-02/20:46:44.13          -29.183747      -32.086985
2021-11-02/20:46:44.16          -29.201333      -32.100988
2021-11-02/20:46:44.19          -29.230776      -32.114992
2021-11-02/20:46:44.23          -29.242222      -32.129447
2021-11-02/20:46:44.26          -29.251336      -32.143450
2021-11-02/20:46:44.29          -29.263104      -32.157453
2021-11-02/20:46:44.32          -29.271485      -32.171456
2021-11-02/20:46:44.35          -29.277256      -32.185911
2021-11-02/20:46:44.38          -29.282528      -32.199915
2021-11-02/20:46:44.41          -29.299116      -32.213918
2021-11-02/20:46:44.44          -29.305976      -32.227921
2021-11-02/20:46:44.48          -29.307868      -32.242376
2021-11-02/20:46:44.51          -29.311663      -32.256379
2021-11-02/20:46:44.54          -29.324888      -32.270383
2021-11-02/20:46:44.57          -29.341492      -32.284386
2021-11-02/20:46:44.60          -29.360080      -32.298841
2021-11-02/20:46:44.63          -29.380937      -32.312844
2021-11-02/20:46:44.66          -29.409970      -32.326848
2021-11-02/20:46:44.69          -29.433943      -32.340851
2021-11-02/20:46:44.73          -29.452804      -32.355306
2021-11-02/20:46:44.76          -29.455611      -32.369309
2021-11-02/20:46:44.79          -29.475486      -32.383312
2021-11-02/20:46:44.82          -29.486525      -32.397316
2021-11-02/20:46:44.85          -29.503822      -32.411771
2021-11-02/20:46:44.88          -29.510590      -32.425774
2021-11-02/20:46:44.91          -29.521361      -32.439777
2021-11-02/20:46:44.94          -29.528330      -32.453780
2021-11-02/20:46:44.98          -29.542558      -32.468235
2021-11-02/20:46:45.01          -29.555020      -32.482198
2021-11-02/20:46:45.04          -29.581846      -32.496089
2021-11-02/20:46:45.07          -29.603616      -32.509979
2021-11-02/20:46:45.10          -29.630829      -32.524317
2021-11-02/20:46:45.13          -29.637789      -32.538207
2021-11-02/20:46:45.16          -29.664400      -32.552097
2021-11-02/20:46:45.19          -29.679601      -32.565987
2021-11-02/20:46:45.23          -29.696781      -32.580325
2021-11-02/20:46:45.26          -29.711587      -32.594215
2021-11-02/20:46:45.29          -29.720946      -32.608106
2021-11-02/20:46:45.32          -29.728213      -32.621996
2021-11-02/20:46:45.35          -29.735161      -32.636334
2021-11-02/20:46:45.38          -29.744000      -32.650224
2021-11-02/20:46:45.41          -29.760799      -32.664114
2021-11-02/20:46:45.44          -29.763611      -32.678004
2021-11-02/20:46:45.48          -29.776841      -32.692342
2021-11-02/20:46:45.51          -29.796227      -32.706232
2021-11-02/20:46:45.54          -29.808852      -32.720123
2021-11-02/20:46:45.57          -29.827310      -32.734013
2021-11-02/20:46:45.60          -29.846695      -32.748351
2021-11-02/20:46:45.63          -29.863012      -32.762241
2021-11-02/20:46:45.66          -29.881517      -32.776131
2021-11-02/20:46:45.69          -29.900514      -32.790021
2021-11-02/20:46:45.73          -29.922967      -32.804359
2021-11-02/20:46:45.76          -29.944612      -32.818249
2021-11-02/20:46:45.79          -29.962296      -32.832139
2021-11-02/20:46:45.82          -29.985544      -32.846030
2021-11-02/20:46:45.85          -30.004719      -32.860368
2021-11-02/20:46:45.88          -30.019611      -32.874258
2021-11-02/20:46:45.91          -30.029548      -32.888148
2021-11-02/20:46:45.94          -30.036181      -32.902038
2021-11-02/20:46:45.98          -30.047079      -32.916376
2021-11-02/20:46:46.01          -30.057588      -32.930227
2021-11-02/20:46:46.04          -30.074087      -32.944005
2021-11-02/20:46:46.07          -30.090479      -32.957783
2021-11-02/20:46:46.10          -30.090268      -32.972006
2021-11-02/20:46:46.13          -30.101795      -32.985785
2021-11-02/20:46:46.16          -30.114408      -32.999563
2021-11-02/20:46:46.19          -30.138545      -33.013342
2021-11-02/20:46:46.23          -30.161202      -33.027564
2021-11-02/20:46:46.26          -30.173941      -33.041343
2021-11-02/20:46:46.29          -30.198382      -33.055121
2021-11-02/20:46:46.32          -30.212987      -33.068900
2021-11-02/20:46:46.35          -30.234530      -33.083123
2021-11-02/20:46:46.38          -30.255585      -33.096901
2021-11-02/20:46:46.41          -30.276345      -33.110679
2021-11-02/20:46:46.44          -30.294121      -33.124458
2021-11-02/20:46:46.48          -30.299169      -33.138681
2021-11-02/20:46:46.51          -30.303442      -33.152459
2021-11-02/20:46:46.54          -30.311885      -33.166237
2021-11-02/20:46:46.57          -30.303050      -33.180016
2021-11-02/20:46:46.60          -30.313079      -33.194239
2021-11-02/20:46:46.63          -30.318463      -33.208017
2021-11-02/20:46:46.66          -30.337754      -33.221796
2021-11-02/20:46:46.69          -30.338655      -33.235574
2021-11-02/20:46:46.73          -30.347591      -33.249797
2021-11-02/20:46:46.76          -30.367664      -33.263575
2021-11-02/20:46:46.79          -30.386736      -33.277354
2021-11-02/20:46:46.82          -30.389218      -33.291132
2021-11-02/20:46:46.85          -30.415242      -33.305355
2021-11-02/20:46:46.88          -30.419115      -33.319133
2021-11-02/20:46:46.91          -30.417217      -33.332912
2021-11-02/20:46:46.94          -30.420184      -33.346690
2021-11-02/20:46:46.98          -30.430601      -33.360913
2021-11-02/20:46:47.01          -30.445907      -33.374650
2021-11-02/20:46:47.04          -30.458046      -33.388314
2021-11-02/20:46:47.07          -30.468978      -33.401977
2021-11-02/20:46:47.10          -30.492012      -33.416080
2021-11-02/20:46:47.13          -30.504335      -33.429743
2021-11-02/20:46:47.16          -30.521627      -33.443406
2021-11-02/20:46:47.19          -30.540599      -33.457069
2021-11-02/20:46:47.23          -30.557679      -33.471173
2021-11-02/20:46:47.26          -30.585499      -33.484836
2021-11-02/20:46:47.29          -30.599905      -33.498499
2021-11-02/20:46:47.32          -30.604451      -33.512162
2021-11-02/20:46:47.35          -30.614073      -33.526266
2021-11-02/20:46:47.38          -30.632348      -33.539929
2021-11-02/20:46:47.41          -30.656092      -33.553592
2021-11-02/20:46:47.44          -30.674564      -33.567255
2021-11-02/20:46:47.48          -30.703762      -33.581359
2021-11-02/20:46:47.51          -30.724422      -33.595022
2021-11-02/20:46:47.54          -30.737331      -33.608685
2021-11-02/20:46:47.57          -30.756909      -33.622348
2021-11-02/20:46:47.60          -30.778663      -33.636451
2021-11-02/20:46:47.63          -30.793554      -33.650114
2021-11-02/20:46:47.66          -30.804375      -33.663778
2021-11-02/20:46:47.69          -30.821264      -33.677440
2021-11-02/20:46:47.73          -30.842620      -33.691544
2021-11-02/20:46:47.76          -30.841416      -33.705207
2021-11-02/20:46:47.79          -30.849960      -33.718870
2021-11-02/20:46:47.82          -30.864169      -33.732533
2021-11-02/20:46:47.85          -30.879638      -33.746637
2021-11-02/20:46:47.88          -30.892838      -33.760300
2021-11-02/20:46:47.91          -30.915790      -33.773963
2021-11-02/20:46:47.94          -30.941127      -33.787626
2021-11-02/20:46:47.98          -30.957008      -33.801730
2021-11-02/20:46:48.01          -30.969903      -33.815350
2021-11-02/20:46:48.04          -30.993055      -33.828892
2021-11-02/20:46:48.07          -31.011430      -33.842435
2021-11-02/20:46:48.10          -31.023244      -33.856414
2021-11-02/20:46:48.13          -31.027223      -33.869956
2021-11-02/20:46:48.16          -31.041148      -33.883498
2021-11-02/20:46:48.19          -31.047315      -33.897040
2021-11-02/20:46:48.23          -31.066188      -33.911020
2021-11-02/20:46:48.26          -31.068966      -33.924562
2021-11-02/20:46:48.29          -31.083481      -33.938104
2021-11-02/20:46:48.32          -31.092907      -33.951646
2021-11-02/20:46:48.35          -31.106015      -33.965625
2021-11-02/20:46:48.38          -31.116147      -33.979168
2021-11-02/20:46:48.41          -31.136611      -33.992710
2021-11-02/20:46:48.44          -31.155501      -34.006252
2021-11-02/20:46:48.48          -31.178950      -34.020231
2021-11-02/20:46:48.51          -31.188800      -34.033773
2021-11-02/20:46:48.54          -31.203317      -34.047316
2021-11-02/20:46:48.57          -31.205586      -34.060858
2021-11-02/20:46:48.60          -31.223280      -34.074837
2021-11-02/20:46:48.63          -31.236305      -34.088379
2021-11-02/20:46:48.66          -31.244658      -34.101922
2021-11-02/20:46:48.69          -31.253290      -34.115464
2021-11-02/20:46:48.73          -31.265967      -34.129443
2021-11-02/20:46:48.76          -31.269228      -34.142985
2021-11-02/20:46:48.79          -31.284938      -34.156528
2021-11-02/20:46:48.82          -31.299927      -34.170070
2021-11-02/20:46:48.85          -31.318714      -34.184049
2021-11-02/20:46:48.88          -31.327458      -34.197591
2021-11-02/20:46:48.91          -31.329160      -34.211133
2021-11-02/20:46:48.94          -31.343583      -34.224676
2021-11-02/20:46:48.98          -31.359201      -34.238655
2021-11-02/20:46:49.01          -31.381086      -34.252154
2021-11-02/20:46:49.04          -31.414289      -34.265576
2021-11-02/20:46:49.07          -31.431384      -34.278998
2021-11-02/20:46:49.10          -31.443015      -34.292853
2021-11-02/20:46:49.13          -31.459024      -34.306275
2021-11-02/20:46:49.16          -31.485264      -34.319696
2021-11-02/20:46:49.19          -31.503243      -34.333118
2021-11-02/20:46:49.23          -31.517019      -34.346973
2021-11-02/20:46:49.26          -31.528940      -34.360395
2021-11-02/20:46:49.29          -31.522303      -34.373817
2021-11-02/20:46:49.32          -31.517649      -34.387238
2021-11-02/20:46:49.35          -31.515650      -34.401093
2021-11-02/20:46:49.38          -31.527978      -34.414515
2021-11-02/20:46:49.41          -31.548460      -34.427937
2021-11-02/20:46:49.44          -31.565861      -34.441359
2021-11-02/20:46:49.48          -31.589907      -34.455214
2021-11-02/20:46:49.51          -31.612556      -34.468635
2021-11-02/20:46:49.54          -31.636611      -34.482057
2021-11-02/20:46:49.57          -31.657249      -34.495479
2021-11-02/20:46:49.60          -31.683862      -34.509334
2021-11-02/20:46:49.63          -31.700351      -34.522756
2021-11-02/20:46:49.66          -31.716160      -34.536177
2021-11-02/20:46:49.69          -31.722055      -34.549599
2021-11-02/20:46:49.73          -31.731404      -34.563454
2021-11-02/20:46:49.76          -31.733015      -34.576876
2021-11-02/20:46:49.79          -31.743670      -34.590298
2021-11-02/20:46:49.82          -31.758898      -34.603719
2021-11-02/20:46:49.85          -31.780876      -34.617574
2021-11-02/20:46:49.88          -31.795313      -34.630996
2021-11-02/20:46:49.91          -31.811799      -34.644418
2021-11-02/20:46:49.94          -31.828387      -34.657840
2021-11-02/20:46:49.98          -31.845664      -34.671695
2021-11-02/20:46:50.01          -31.851732      -34.685073
2021-11-02/20:46:50.04          -31.867521      -34.698373
2021-11-02/20:46:50.07          -31.880085      -34.711673
2021-11-02/20:46:50.10          -31.882164      -34.725403
2021-11-02/20:46:50.13          -31.891539      -34.738703
2021-11-02/20:46:50.16          -31.891858      -34.752003
2021-11-02/20:46:50.19          -31.907800      -34.765303
2021-11-02/20:46:50.23          -31.928900      -34.779032
2021-11-02/20:46:50.26          -31.942115      -34.792332
2021-11-02/20:46:50.29          -31.960228      -34.805633
2021-11-02/20:46:50.32          -31.978424      -34.818933
2021-11-02/20:46:50.35          -31.993008      -34.832662
2021-11-02/20:46:50.38          -32.008794      -34.845962
2021-11-02/20:46:50.41          -32.015227      -34.859262
2021-11-02/20:46:50.44          -32.033086      -34.872562
2021-11-02/20:46:50.48          -32.053346      -34.886292
2021-11-02/20:46:50.51          -32.056639      -34.899592
2021-11-02/20:46:50.54          -32.064006      -34.912892
2021-11-02/20:46:50.57          -32.057619      -34.926192
2021-11-02/20:46:50.60          -32.066990      -34.939921
2021-11-02/20:46:50.63          -32.077442      -34.953221
2021-11-02/20:46:50.66          -32.089418      -34.966521
2021-11-02/20:46:50.69          -32.098888      -34.979822
2021-11-02/20:46:50.73          -32.112903      -34.993551
2021-11-02/20:46:50.76          -32.110907      -35.006851
2021-11-02/20:46:50.79          -32.119537      -35.020151
2021-11-02/20:46:50.82          -32.124908      -35.033451
2021-11-02/20:46:50.85          -32.141297      -35.047180
2021-11-02/20:46:50.88          -32.141262      -35.060481
2021-11-02/20:46:50.91          -32.149030      -35.073781
2021-11-02/20:46:50.94          -32.147331      -35.087081
2021-11-02/20:46:50.98          -32.153375      -35.100810
2021-11-02/20:46:51.01          -32.156089      -35.114066
2021-11-02/20:46:51.04          -32.167027      -35.127240
2021-11-02/20:46:51.07          -32.183418      -35.140415
2021-11-02/20:46:51.10          -32.201366      -35.154015
2021-11-02/20:46:51.13          -32.213255      -35.167189
2021-11-02/20:46:51.16          -32.236135      -35.180364
2021-11-02/20:46:51.19          -32.249756      -35.193538
2021-11-02/20:46:51.23          -32.270117      -35.207138
2021-11-02/20:46:51.26          -32.297772      -35.220313
2021-11-02/20:46:51.29          -32.324023      -35.233487
2021-11-02/20:46:51.32          -32.342171      -35.246662
2021-11-02/20:46:51.35          -32.345669      -35.260262
2021-11-02/20:46:51.38          -32.353570      -35.273436
2021-11-02/20:46:51.41          -32.372447      -35.286611
2021-11-02/20:46:51.44          -32.397332      -35.299785
2021-11-02/20:46:51.48          -32.416692      -35.313385
2021-11-02/20:46:51.51          -32.437387      -35.326560
2021-11-02/20:46:51.54          -32.453268      -35.339734
2021-11-02/20:46:51.57          -32.458310      -35.352909
2021-11-02/20:46:51.60          -32.468700      -35.366509
2021-11-02/20:46:51.63          -32.495262      -35.379683
2021-11-02/20:46:51.66          -32.516926      -35.392858
2021-11-02/20:46:51.69          -32.528475      -35.406033
2021-11-02/20:46:51.73          -32.540335      -35.419632
2021-11-02/20:46:51.76          -32.547453      -35.432807
2021-11-02/20:46:51.79          -32.557115      -35.445981
2021-11-02/20:46:51.82          -32.570988      -35.459156
2021-11-02/20:46:51.85          -32.593205      -35.472756
2021-11-02/20:46:51.88          -32.603883      -35.485930
2021-11-02/20:46:51.91          -32.615334      -35.499105
2021-11-02/20:46:51.94          -32.631559      -35.512280
2021-11-02/20:46:51.98          -32.661682      -35.525879
2021-11-02/20:46:52.01          -32.670687      -35.539009
2021-11-02/20:46:52.04          -32.702493      -35.552058
2021-11-02/20:46:52.07          -32.724468      -35.565107
2021-11-02/20:46:52.10          -32.738459      -35.578576
2021-11-02/20:46:52.13          -32.745467      -35.591625
2021-11-02/20:46:52.16          -32.770356      -35.604674
2021-11-02/20:46:52.19          -32.782298      -35.617723
2021-11-02/20:46:52.23          -32.803116      -35.631192
2021-11-02/20:46:52.26          -32.814675      -35.644241
2021-11-02/20:46:52.29          -32.843116      -35.657290
2021-11-02/20:46:52.32          -32.853434      -35.670339
2021-11-02/20:46:52.35          -32.875665      -35.683808
2021-11-02/20:46:52.38          -32.901614      -35.696857
2021-11-02/20:46:52.41          -32.926371      -35.709906
2021-11-02/20:46:52.44          -32.940399      -35.722955
2021-11-02/20:46:52.48          -32.966452      -35.736424
2021-11-02/20:46:52.51          -32.976638      -35.749473
2021-11-02/20:46:52.54          -32.987804      -35.762522
2021-11-02/20:46:52.57          -32.972493      -35.775571
2021-11-02/20:46:52.60          -32.986461      -35.789040
2021-11-02/20:46:52.63          -32.995571      -35.802089
2021-11-02/20:46:52.66          -33.011420      -35.815138
2021-11-02/20:46:52.69          -33.021403      -35.828187
2021-11-02/20:46:52.73          -33.041769      -35.841656
2021-11-02/20:46:52.76          -33.044980      -35.854705
2021-11-02/20:46:52.79          -33.055361      -35.867754
2021-11-02/20:46:52.82          -33.067816      -35.880802
2021-11-02/20:46:52.85          -33.103655      -35.894272
2021-11-02/20:46:52.88          -33.105114      -35.907321
2021-11-02/20:46:52.91          -33.116928      -35.920370
2021-11-02/20:46:52.94          -33.124081      -35.933418
2021-11-02/20:46:52.98          -33.129430      -35.946888
2021-11-02/20:46:53.01          -33.129611      -35.959890
2021-11-02/20:46:53.04          -33.149451      -35.972806
2021-11-02/20:46:53.07          -33.163962      -35.985723
2021-11-02/20:46:53.10          -33.183638      -35.999056
2021-11-02/20:46:53.13          -33.187936      -36.011972
2021-11-02/20:46:53.16          -33.199325      -36.024888
2021-11-02/20:46:53.19          -33.208778      -36.037805
2021-11-02/20:46:53.23          -33.223250      -36.051138
2021-11-02/20:46:53.26          -33.243055      -36.064054
2021-11-02/20:46:53.29          -33.274057      -36.076970
2021-11-02/20:46:53.32          -33.290761      -36.089886
2021-11-02/20:46:53.35          -33.301747      -36.103219
2021-11-02/20:46:53.38          -33.308950      -36.116136
2021-11-02/20:46:53.41          -33.325271      -36.129052
2021-11-02/20:46:53.44          -33.351129      -36.141968
2021-11-02/20:46:53.48          -33.380751      -36.155301
2021-11-02/20:46:53.51          -33.393680      -36.168218
2021-11-02/20:46:53.54          -33.415596      -36.181134
2021-11-02/20:46:53.57          -33.425072      -36.194050
2021-11-02/20:46:53.60          -33.446389      -36.207383
2021-11-02/20:46:53.63          -33.468420      -36.220300
2021-11-02/20:46:53.66          -33.488213      -36.233216
2021-11-02/20:46:53.69          -33.503552      -36.246132
2021-11-02/20:46:53.73          -33.518426      -36.259465
2021-11-02/20:46:53.76          -33.513090      -36.272382
2021-11-02/20:46:53.79          -33.518368      -36.285298
2021-11-02/20:46:53.82          -33.523190      -36.298214
2021-11-02/20:46:53.85          -33.542440      -36.311547
2021-11-02/20:46:53.88          -33.553975      -36.324464
2021-11-02/20:46:53.91          -33.571889      -36.337380
2021-11-02/20:46:53.94          -33.583927      -36.350296
2021-11-02/20:46:53.98          -33.610994      -36.363629
2021-11-02/20:46:54.01          -33.630404      -36.376499
2021-11-02/20:46:54.04          -33.653585      -36.389286
2021-11-02/20:46:54.07          -33.684966      -36.402072
2021-11-02/20:46:54.10          -33.712902      -36.415271
2021-11-02/20:46:54.13          -33.723434      -36.428057
2021-11-02/20:46:54.16          -33.723279      -36.440843
2021-11-02/20:46:54.19          -33.721862      -36.453630
2021-11-02/20:46:54.23          -33.730917      -36.466828
2021-11-02/20:46:54.26          -33.743128      -36.479615
2021-11-02/20:46:54.29          -33.750591      -36.492401
2021-11-02/20:46:54.32          -33.766139      -36.505187
2021-11-02/20:46:54.35          -33.763291      -36.518386
2021-11-02/20:46:54.38          -33.762303      -36.531172
2021-11-02/20:46:54.41          -33.777843      -36.543959
2021-11-02/20:46:54.44          -33.792279      -36.556745
2021-11-02/20:46:54.48          -33.815963      -36.569944
2021-11-02/20:46:54.51          -33.836816      -36.582730
2021-11-02/20:46:54.54          -33.844317      -36.595517
2021-11-02/20:46:54.57          -33.852812      -36.608303
2021-11-02/20:46:54.60          -33.866504      -36.621502
2021-11-02/20:46:54.63          -33.882008      -36.634288
2021-11-02/20:46:54.66          -33.901080      -36.647074
2021-11-02/20:46:54.69          -33.911445      -36.659861
2021-11-02/20:46:54.73          -33.933193      -36.673059
2021-11-02/20:46:54.76          -33.942479      -36.685846
2021-11-02/20:46:54.79          -33.951875      -36.698632
2021-11-02/20:46:54.82          -33.958079      -36.711418
2021-11-02/20:46:54.85          -33.967095      -36.724617
2021-11-02/20:46:54.88          -33.982619      -36.737403
2021-11-02/20:46:54.91          -34.005944      -36.750190
2021-11-02/20:46:54.94          -34.024437      -36.762976
2021-11-02/20:46:54.98          -34.030338      -36.776175
2021-11-02/20:46:55.01          -34.033292      -36.788914
2021-11-02/20:46:55.04          -34.047542      -36.801568
2021-11-02/20:46:55.07          -34.058505      -36.814223
2021-11-02/20:46:55.10          -34.075927      -36.827285
2021-11-02/20:46:55.13          -34.094465      -36.839939
2021-11-02/20:46:55.16          -34.103724      -36.852593
2021-11-02/20:46:55.19          -34.110188      -36.865247
2021-11-02/20:46:55.23          -34.122660      -36.878310
2021-11-02/20:46:55.26          -34.140086      -36.890964
2021-11-02/20:46:55.29          -34.162472      -36.903618
2021-11-02/20:46:55.32          -34.179093      -36.916272
2021-11-02/20:46:55.35          -34.203489      -36.929335
2021-11-02/20:46:55.38          -34.218430      -36.941989
2021-11-02/20:46:55.41          -34.225926      -36.954643
2021-11-02/20:46:55.44          -34.239598      -36.967297
2021-11-02/20:46:55.48          -34.254994      -36.980360
2021-11-02/20:46:55.51          -34.262538      -36.993014
2021-11-02/20:46:55.54          -34.278615      -37.005668
2021-11-02/20:46:55.57          -34.288930      -37.018322
2021-11-02/20:46:55.60          -34.310327      -37.031385
2021-11-02/20:46:55.63          -34.317076      -37.044039
2021-11-02/20:46:55.66          -34.336690      -37.056693
2021-11-02/20:46:55.69          -34.359910      -37.069347
2021-11-02/20:46:55.73          -34.371265      -37.082410
2021-11-02/20:46:55.76          -34.385778      -37.095064
2021-11-02/20:46:55.79          -34.399322      -37.107718
2021-11-02/20:46:55.82          -34.399558      -37.120372
2021-11-02/20:46:55.85          -34.409131      -37.133435
2021-11-02/20:46:55.88          -34.407329      -37.146089
2021-11-02/20:46:55.91          -34.412456      -37.158743
2021-11-02/20:46:55.94          -34.412595      -37.171397
2021-11-02/20:46:55.98          -34.425370      -37.184460
2021-11-02/20:46:56.01          -34.436369      -37.197064
2021-11-02/20:46:56.04          -34.450721      -37.209579
2021-11-02/20:46:56.07          -34.460485      -37.222094
2021-11-02/20:46:56.10          -34.487401      -37.235012
2021-11-02/20:46:56.13          -34.501436      -37.247527
2021-11-02/20:46:56.16          -34.510882      -37.260042
2021-11-02/20:46:56.19          -34.523008      -37.272556
2021-11-02/20:46:56.23          -34.535329      -37.285475
2021-11-02/20:46:56.26          -34.539260      -37.297989
2021-11-02/20:46:56.29          -34.552202      -37.310504
2021-11-02/20:46:56.32          -34.550509      -37.323019
2021-11-02/20:46:56.35          -34.557984      -37.335937
2021-11-02/20:46:56.38          -34.566122      -37.348452
2021-11-02/20:46:56.41          -34.588867      -37.360967
2021-11-02/20:46:56.44          -34.611049      -37.373481
2021-11-02/20:46:56.48          -34.635837      -37.386400
2021-11-02/20:46:56.51          -34.656676      -37.398915
2021-11-02/20:46:56.54          -34.672930      -37.411429
2021-11-02/20:46:56.57          -34.687978      -37.423944
2021-11-02/20:46:56.60          -34.705543      -37.436862
2021-11-02/20:46:56.63          -34.728567      -37.449377
2021-11-02/20:46:56.66          -34.743026      -37.461892
2021-11-02/20:46:56.69          -34.749764      -37.474407
2021-11-02/20:46:56.73          -34.761589      -37.487325
2021-11-02/20:46:56.76          -34.765125      -37.499840
2021-11-02/20:46:56.79          -34.766848      -37.512354
2021-11-02/20:46:56.82          -34.778893      -37.524869
2021-11-02/20:46:56.85          -34.793803      -37.537788
2021-11-02/20:46:56.88          -34.810946      -37.550302
2021-11-02/20:46:56.91          -34.814322      -37.562817
2021-11-02/20:46:56.94          -34.826046      -37.575332
2021-11-02/20:46:56.98          -34.833732      -37.588250
2021-11-02/20:46:57.01          -34.828633      -37.600716
2021-11-02/20:46:57.04          -34.841348      -37.613093
2021-11-02/20:46:57.07          -34.855497      -37.625471
2021-11-02/20:46:57.10          -34.873380      -37.638247
2021-11-02/20:46:57.13          -34.879153      -37.650624
2021-11-02/20:46:57.16          -34.884838      -37.663002
2021-11-02/20:46:57.19          -34.898542      -37.675379
2021-11-02/20:46:57.23          -34.905973      -37.688155
2021-11-02/20:46:57.26          -34.918010      -37.700533
2021-11-02/20:46:57.29          -34.952947      -37.712910
2021-11-02/20:46:57.32          -34.969301      -37.725287
2021-11-02/20:46:57.35          -34.985910      -37.738064
2021-11-02/20:46:57.38          -34.991034      -37.750441
2021-11-02/20:46:57.41          -34.995159      -37.762818
2021-11-02/20:46:57.44          -35.004954      -37.775196
2021-11-02/20:46:57.48          -35.020967      -37.787972
2021-11-02/20:46:57.51          -35.031684      -37.800349
2021-11-02/20:46:57.54          -35.037480      -37.812727
2021-11-02/20:46:57.57          -35.023330      -37.825104
2021-11-02/20:46:57.60          -35.026918      -37.837881
2021-11-02/20:46:57.63          -35.044702      -37.850258
2021-11-02/20:46:57.66          -35.064854      -37.862635
2021-11-02/20:46:57.69          -35.081607      -37.875012
2021-11-02/20:46:57.73          -35.104772      -37.887789
2021-11-02/20:46:57.76          -35.116690      -37.900166
2021-11-02/20:46:57.79          -35.131577      -37.912544
2021-11-02/20:46:57.82          -35.147111      -37.924921
2021-11-02/20:46:57.85          -35.176743      -37.937697
2021-11-02/20:46:57.88          -35.192759      -37.950075
2021-11-02/20:46:57.91          -35.201264      -37.962452
2021-11-02/20:46:57.94          -35.216898      -37.974829
2021-11-02/20:46:57.98          -35.227743      -37.987606
2021-11-02/20:46:58.01          -35.232663      -37.999934
2021-11-02/20:46:58.04          -35.251861      -38.012172
2021-11-02/20:46:58.07          -35.268327      -38.024410
2021-11-02/20:46:58.10          -35.285097      -38.037043
2021-11-02/20:46:58.13          -35.305305      -38.049281
2021-11-02/20:46:58.16          -35.326792      -38.061519
2021-11-02/20:46:58.19          -35.340372      -38.073757
2021-11-02/20:46:58.23          -35.346605      -38.086390
2021-11-02/20:46:58.26          -35.370304      -38.098628
2021-11-02/20:46:58.29          -35.385354      -38.110866
2021-11-02/20:46:58.32          -35.394199      -38.123104
2021-11-02/20:46:58.35          -35.400762      -38.135737
2021-11-02/20:46:58.38          -35.408311      -38.147975
2021-11-02/20:46:58.41          -35.416585      -38.160213
2021-11-02/20:46:58.44          -35.427914      -38.172451
2021-11-02/20:46:58.48          -35.442014      -38.185084
2021-11-02/20:46:58.51          -35.456246      -38.197322
2021-11-02/20:46:58.54          -35.469984      -38.209560
2021-11-02/20:46:58.57          -35.494156      -38.221798
2021-11-02/20:46:58.60          -35.496033      -38.234431
2021-11-02/20:46:58.63          -35.515898      -38.246669
2021-11-02/20:46:58.66          -35.541008      -38.258908
2021-11-02/20:46:58.69          -35.562582      -38.271146
2021-11-02/20:46:58.73          -35.574844      -38.283779
2021-11-02/20:46:58.76          -35.582625      -38.296017
2021-11-02/20:46:58.79          -35.588941      -38.308255
2021-11-02/20:46:58.82          -35.596023      -38.320493
2021-11-02/20:46:58.85          -35.598386      -38.333126
2021-11-02/20:46:58.88          -35.634448      -38.345364
2021-11-02/20:46:58.91          -35.658822      -38.357602
2021-11-02/20:46:58.94          -35.672809      -38.369840
2021-11-02/20:46:58.98          -35.692305      -38.382473
2021-11-02/20:46:59.01          -35.706509      -38.394661
2021-11-02/20:46:59.04          -35.722853      -38.406757
2021-11-02/20:46:59.07          -35.746455      -38.418853
2021-11-02/20:46:59.10          -35.769133      -38.431340
2021-11-02/20:46:59.13          -35.791673      -38.443436
2021-11-02/20:46:59.16          -35.794128      -38.455532
2021-11-02/20:46:59.19          -35.783734      -38.467628
2021-11-02/20:46:59.23          -35.801630      -38.480115
2021-11-02/20:46:59.26          -35.804775      -38.492211
2021-11-02/20:46:59.29          -35.821849      -38.504307
2021-11-02/20:46:59.32          -35.838350      -38.516404
2021-11-02/20:46:59.35          -35.855641      -38.528890
2021-11-02/20:46:59.38          -35.867860      -38.540986
2021-11-02/20:46:59.41          -35.876420      -38.553083
2021-11-02/20:46:59.44          -35.889605      -38.565179
2021-11-02/20:46:59.48          -35.921578      -38.577665
2021-11-02/20:46:59.51          -35.929068      -38.589762
2021-11-02/20:46:59.54          -35.943501      -38.601858
2021-11-02/20:46:59.57          -35.938920      -38.613954
2021-11-02/20:46:59.60          -35.951897      -38.626441
2021-11-02/20:46:59.63          -35.966092      -38.638537
2021-11-02/20:46:59.66          -35.975923      -38.650633
2021-11-02/20:46:59.69          -35.994477      -38.662730
2021-11-02/20:46:59.73          -36.004281      -38.675216
2021-11-02/20:46:59.76          -36.018770      -38.687312
2021-11-02/20:46:59.79          -36.044567      -38.699409
2021-11-02/20:46:59.82          -36.061260      -38.711505
2021-11-02/20:46:59.85          -36.097200      -38.723991
2021-11-02/20:46:59.88          -36.116873      -38.736088
2021-11-02/20:46:59.91          -36.126939      -38.748184
2021-11-02/20:46:59.94          -36.144900      -38.760280
2021-11-02/20:46:59.98          -36.150309      -38.772767
2021-11-02/20:47:00.01          -36.160214      -38.784813
2021-11-02/20:47:00.04          -36.166167      -38.796767
2021-11-02/20:47:00.07          -36.172642      -38.808721
2021-11-02/20:47:00.10          -36.181180      -38.821061
2021-11-02/20:47:00.13          -36.189368      -38.833016
2021-11-02/20:47:00.16          -36.199629      -38.844970
2021-11-02/20:47:00.19          -36.214537      -38.856925
2021-11-02/20:47:00.23          -36.223614      -38.869265
2021-11-02/20:47:00.26          -36.242151      -38.881219
2021-11-02/20:47:00.29          -36.268934      -38.893174
2021-11-02/20:47:00.32          -36.282669      -38.905128
2021-11-02/20:47:00.35          -36.285542      -38.917468
2021-11-02/20:47:00.38          -36.294940      -38.929423
2021-11-02/20:47:00.41          -36.295938      -38.941377
2021-11-02/20:47:00.44          -36.312647      -38.953332
2021-11-02/20:47:00.48          -36.317256      -38.965672
2021-11-02/20:47:00.51          -36.329712      -38.977626
2021-11-02/20:47:00.54          -36.341193      -38.989581
2021-11-02/20:47:00.57          -36.344147      -39.001535
2021-11-02/20:47:00.60          -36.350895      -39.013875
2021-11-02/20:47:00.63          -36.364251      -39.025829
2021-11-02/20:47:00.66          -36.373680      -39.037784
2021-11-02/20:47:00.69          -36.395031      -39.049738
2021-11-02/20:47:00.73          -36.407486      -39.062078
2021-11-02/20:47:00.76          -36.414641      -39.074033
2021-11-02/20:47:00.79          -36.427361      -39.085987
2021-11-02/20:47:00.82          -36.432112      -39.097942
2021-11-02/20:47:00.85          -36.445859      -39.110282
2021-11-02/20:47:00.88          -36.459470      -39.122236
2021-11-02/20:47:00.91          -36.474363      -39.134191
2021-11-02/20:47:00.94          -36.485966      -39.146145
2021-11-02/20:47:00.98          -36.498490      -39.158485
2021-11-02/20:47:01.01          -36.498316      -39.170387
2021-11-02/20:47:01.04          -36.514989      -39.182194
2021-11-02/20:47:01.07          -36.526475      -39.194002
2021-11-02/20:47:01.10          -36.545677      -39.206190
2021-11-02/20:47:01.13          -36.561353      -39.217997
2021-11-02/20:47:01.16          -36.576336      -39.229804
2021-11-02/20:47:01.19          -36.587297      -39.241611
2021-11-02/20:47:01.23          -36.596667      -39.253799
2021-11-02/20:47:01.26          -36.600897      -39.265606
2021-11-02/20:47:01.29          -36.618938      -39.277413
2021-11-02/20:47:01.32          -36.636475      -39.289220
2021-11-02/20:47:01.35          -36.645984      -39.301408
2021-11-02/20:47:01.38          -36.653471      -39.313215
2021-11-02/20:47:01.41          -36.663893      -39.325022
2021-11-02/20:47:01.44          -36.671164      -39.336830
2021-11-02/20:47:01.48          -36.680861      -39.349018
2021-11-02/20:47:01.51          -36.698015      -39.360825
2021-11-02/20:47:01.54          -36.712229      -39.372632
2021-11-02/20:47:01.57          -36.716838      -39.384439
2021-11-02/20:47:01.60          -36.724759      -39.396627
2021-11-02/20:47:01.63          -36.722545      -39.408434
2021-11-02/20:47:01.66          -36.730677      -39.420241
2021-11-02/20:47:01.69          -36.743116      -39.432048
2021-11-02/20:47:01.73          -36.754263      -39.444236
2021-11-02/20:47:01.76          -36.763571      -39.456043
2021-11-02/20:47:01.79          -36.775363      -39.467851
2021-11-02/20:47:01.82          -36.787705      -39.479658
2021-11-02/20:47:01.85          -36.805796      -39.491846
2021-11-02/20:47:01.88          -36.816334      -39.503653
2021-11-02/20:47:01.91          -36.839018      -39.515460
2021-11-02/20:47:01.94          -36.853482      -39.527267
2021-11-02/20:47:01.98          -36.864930      -39.539455
2021-11-02/20:47:02.01          -36.882461      -39.551209
2021-11-02/20:47:02.04          -36.898955      -39.562866
2021-11-02/20:47:02.07          -36.920357      -39.574524
2021-11-02/20:47:02.10          -36.938339      -39.586557
2021-11-02/20:47:02.13          -36.942174      -39.598214
2021-11-02/20:47:02.16          -36.960430      -39.609871
2021-11-02/20:47:02.19          -36.980402      -39.621529
2021-11-02/20:47:02.23          -36.998355      -39.633562
2021-11-02/20:47:02.26          -37.007311      -39.645219
2021-11-02/20:47:02.29          -37.021010      -39.656877
2021-11-02/20:47:02.32          -37.041414      -39.668534
2021-11-02/20:47:02.35          -37.053494      -39.680567
2021-11-02/20:47:02.38          -37.066479      -39.692225
2021-11-02/20:47:02.41          -37.090450      -39.703882
2021-11-02/20:47:02.44          -37.107129      -39.715539
2021-11-02/20:47:02.48          -37.116342      -39.727573
2021-11-02/20:47:02.51          -37.129240      -39.739230
2021-11-02/20:47:02.54          -37.143893      -39.750887
2021-11-02/20:47:02.57          -37.155933      -39.762544
2021-11-02/20:47:02.60          -37.163232      -39.774578
2021-11-02/20:47:02.63          -37.169984      -39.786235
2021-11-02/20:47:02.66          -37.175114      -39.797892
2021-11-02/20:47:02.69          -37.190853      -39.809550
2021-11-02/20:47:02.73          -37.200987      -39.821583
2021-11-02/20:47:02.76          -37.217120      -39.833240
2021-11-02/20:47:02.79          -37.225760      -39.844898
2021-11-02/20:47:02.82          -37.239735      -39.856555
2021-11-02/20:47:02.85          -37.261423      -39.868588
2021-11-02/20:47:02.88          -37.279430      -39.880246
2021-11-02/20:47:02.91          -37.291453      -39.891903
2021-11-02/20:47:02.94          -37.308751      -39.903560
2021-11-02/20:47:02.98          -37.321363      -39.915594
2021-11-02/20:47:03.01          -37.334269      -39.927199
2021-11-02/20:47:03.04          -37.344936      -39.938709
2021-11-02/20:47:03.07          -37.364137      -39.950219
2021-11-02/20:47:03.10          -37.374841      -39.962101
2021-11-02/20:47:03.13          -37.381497      -39.973611
2021-11-02/20:47:03.16          -37.380358      -39.985122
2021-11-02/20:47:03.19          -37.385374      -39.996632
2021-11-02/20:47:03.23          -37.393854      -40.008514
2021-11-02/20:47:03.26          -37.402102      -40.020024
2021-11-02/20:47:03.29          -37.418743      -40.031534
2021-11-02/20:47:03.32          -37.441038      -40.043045
2021-11-02/20:47:03.35          -37.450377      -40.054926
2021-11-02/20:47:03.38          -37.467620      -40.066437
2021-11-02/20:47:03.41          -37.482757      -40.077947
2021-11-02/20:47:03.44          -37.509362      -40.089457
2021-11-02/20:47:03.48          -37.529612      -40.101339
2021-11-02/20:47:03.51          -37.552871      -40.112849
2021-11-02/20:47:03.54          -37.577076      -40.124360
2021-11-02/20:47:03.57          -37.588879      -40.135870
2021-11-02/20:47:03.60          -37.597335      -40.147752
2021-11-02/20:47:03.63          -37.609853      -40.159262
2021-11-02/20:47:03.66          -37.631832      -40.170772
2021-11-02/20:47:03.69          -37.641067      -40.182283
2021-11-02/20:47:03.73          -37.657218      -40.194164
2021-11-02/20:47:03.76          -37.671235      -40.205674
2021-11-02/20:47:03.79          -37.695357      -40.217185
2021-11-02/20:47:03.82          -37.707157      -40.228695
2021-11-02/20:47:03.85          -37.730973      -40.240577
2021-11-02/20:47:03.88          -37.754735      -40.252087
2021-11-02/20:47:03.91          -37.781155      -40.263598
2021-11-02/20:47:03.94          -37.793684      -40.275108
2021-11-02/20:47:03.98          -37.808969      -40.286989
2021-11-02/20:47:04.01          -37.807907      -40.298446
2021-11-02/20:47:04.04          -37.827641      -40.309807
2021-11-02/20:47:04.07          -37.829915      -40.321167
2021-11-02/20:47:04.10          -37.844857      -40.332893
2021-11-02/20:47:04.13          -37.853315      -40.344253
2021-11-02/20:47:04.16          -37.856084      -40.355613
2021-11-02/20:47:04.19          -37.864051      -40.366973
2021-11-02/20:47:04.23          -37.882621      -40.378700
2021-11-02/20:47:04.26          -37.906830      -40.390060
2021-11-02/20:47:04.29          -37.930197      -40.401420
2021-11-02/20:47:04.32          -37.953646      -40.412780
2021-11-02/20:47:04.35          -37.976184      -40.424507
2021-11-02/20:47:04.38          -37.988393      -40.435867
2021-11-02/20:47:04.41          -37.988549      -40.447227
2021-11-02/20:47:04.44          -38.003907      -40.458587
2021-11-02/20:47:04.48          -38.019761      -40.470314
2021-11-02/20:47:04.51          -38.021011      -40.481674
2021-11-02/20:47:04.54          -38.022150      -40.493034
2021-11-02/20:47:04.57          -38.037356      -40.504394
2021-11-02/20:47:04.60          -38.039258      -40.516121
2021-11-02/20:47:04.63          -38.056498      -40.527481
2021-11-02/20:47:04.66          -38.075198      -40.538841
2021-11-02/20:47:04.69          -38.094950      -40.550201
2021-11-02/20:47:04.73          -38.108370      -40.561927
2021-11-02/20:47:04.76          -38.119704      -40.573287
2021-11-02/20:47:04.79          -38.132254      -40.584648
2021-11-02/20:47:04.82          -38.141876      -40.596008
2021-11-02/20:47:04.85          -38.151910      -40.607734
2021-11-02/20:47:04.88          -38.161233      -40.619094
2021-11-02/20:47:04.91          -38.158725      -40.630454
2021-11-02/20:47:04.94          -38.153458      -40.641814
2021-11-02/20:47:04.98          -38.164864      -40.653541
2021-11-02/20:47:05.01          -38.178507      -40.664847
2021-11-02/20:47:05.04          -38.184121      -40.676053
2021-11-02/20:47:05.07          -38.198988      -40.687260
2021-11-02/20:47:05.10          -38.219667      -40.698828
2021-11-02/20:47:05.13          -38.234018      -40.710035
2021-11-02/20:47:05.16          -38.248308      -40.721242
2021-11-02/20:47:05.19          -38.248677      -40.732448
2021-11-02/20:47:05.23          -38.274097      -40.744016
2021-11-02/20:47:05.26          -38.279282      -40.755223
2021-11-02/20:47:05.29          -38.291226      -40.766430
2021-11-02/20:47:05.32          -38.309659      -40.777636
2021-11-02/20:47:05.35          -38.321972      -40.789205
2021-11-02/20:47:05.38          -38.328080      -40.800411
2021-11-02/20:47:05.41          -38.334992      -40.811618
2021-11-02/20:47:05.44          -38.352221      -40.822825
2021-11-02/20:47:05.48          -38.373850      -40.834393
2021-11-02/20:47:05.51          -38.376901      -40.845599
2021-11-02/20:47:05.54          -38.397163      -40.856806
2021-11-02/20:47:05.57          -38.410918      -40.868013
2021-11-02/20:47:05.60          -38.417849      -40.879581
2021-11-02/20:47:05.63          -38.426081      -40.890788
2021-11-02/20:47:05.66          -38.445448      -40.901994
2021-11-02/20:47:05.69          -38.467478      -40.913201
2021-11-02/20:47:05.73          -38.485918      -40.924769
2021-11-02/20:47:05.76          -38.509667      -40.935976
2021-11-02/20:47:05.79          -38.533468      -40.947182
2021-11-02/20:47:05.82          -38.552939      -40.958389
2021-11-02/20:47:05.85          -38.567858      -40.969957
2021-11-02/20:47:05.88          -38.588486      -40.981164
2021-11-02/20:47:05.91          -38.609851      -40.992371
2021-11-02/20:47:05.94          -38.624577      -41.003577
2021-11-02/20:47:05.98          -38.642463      -41.015145
2021-11-02/20:47:06.01          -38.646928      -41.026297
2021-11-02/20:47:06.04          -38.654268      -41.037350
2021-11-02/20:47:06.07          -38.649759      -41.048402
2021-11-02/20:47:06.10          -38.657546      -41.059810
2021-11-02/20:47:06.13          -38.665319      -41.070863
2021-11-02/20:47:06.16          -38.670500      -41.081915
2021-11-02/20:47:06.19          -38.679101      -41.092967
2021-11-02/20:47:06.23          -38.691140      -41.104376
2021-11-02/20:47:06.26          -38.700986      -41.115428
2021-11-02/20:47:06.29          -38.727571      -41.126480
2021-11-02/20:47:06.32          -38.743573      -41.137532
2021-11-02/20:47:06.35          -38.762710      -41.148941
2021-11-02/20:47:06.38          -38.781080      -41.159993
2021-11-02/20:47:06.41          -38.795917      -41.171045
2021-11-02/20:47:06.44          -38.815599      -41.182098
2021-11-02/20:47:06.48          -38.832725      -41.193506
2021-11-02/20:47:06.51          -38.854041      -41.204558
2021-11-02/20:47:06.54          -38.860000      -41.215611
2021-11-02/20:47:06.57          -38.866788      -41.226663
2021-11-02/20:47:06.60          -38.881140      -41.238072
2021-11-02/20:47:06.63          -38.908890      -41.249124
2021-11-02/20:47:06.66          -38.929341      -41.260176
2021-11-02/20:47:06.69          -38.948806      -41.271228
2021-11-02/20:47:06.73          -38.970994      -41.282637
2021-11-02/20:47:06.76          -38.990140      -41.293689
2021-11-02/20:47:06.79          -38.995695      -41.304741
2021-11-02/20:47:06.82          -39.014501      -41.315793
2021-11-02/20:47:06.85          -39.027422      -41.327202
2021-11-02/20:47:06.88          -39.031880      -41.338254
2021-11-02/20:47:06.91          -39.040958      -41.349306
2021-11-02/20:47:06.94          -39.043612      -41.360359
2021-11-02/20:47:06.98          -39.051305      -41.371767
2021-11-02/20:47:07.01          -39.058758      -41.382766
2021-11-02/20:47:07.04          -39.067748      -41.393666
2021-11-02/20:47:07.07          -39.087781      -41.404566
2021-11-02/20:47:07.10          -39.100825      -41.415818
2021-11-02/20:47:07.13          -39.108894      -41.426718
2021-11-02/20:47:07.16          -39.126593      -41.437618
2021-11-02/20:47:07.19          -39.137332      -41.448518
2021-11-02/20:47:07.23          -39.156607      -41.459770
2021-11-02/20:47:07.26          -39.170080      -41.470670
2021-11-02/20:47:07.29          -39.184086      -41.481570
2021-11-02/20:47:07.32          -39.194401      -41.492470
2021-11-02/20:47:07.35          -39.209791      -41.503722
2021-11-02/20:47:07.38          -39.222301      -41.514622
2021-11-02/20:47:07.41          -39.241630      -41.525523
2021-11-02/20:47:07.44          -39.262891      -41.536423
2021-11-02/20:47:07.48          -39.280542      -41.547675
2021-11-02/20:47:07.51          -39.298658      -41.558575
2021-11-02/20:47:07.54          -39.317592      -41.569475
2021-11-02/20:47:07.57          -39.333261      -41.580375
2021-11-02/20:47:07.60          -39.349410      -41.591627
2021-11-02/20:47:07.63          -39.356672      -41.602527
2021-11-02/20:47:07.66          -39.376591      -41.613427
2021-11-02/20:47:07.69          -39.394831      -41.624327
2021-11-02/20:47:07.73          -39.402068      -41.635579
2021-11-02/20:47:07.76          -39.421355      -41.646479
2021-11-02/20:47:07.79          -39.430638      -41.657379
2021-11-02/20:47:07.82          -39.453008      -41.668280
2021-11-02/20:47:07.85          -39.469046      -41.679531
2021-11-02/20:47:07.88          -39.485617      -41.690431
2021-11-02/20:47:07.91          -39.507222      -41.701332
2021-11-02/20:47:07.94          -39.514766      -41.712232
2021-11-02/20:47:07.98          -39.524042      -41.723484
2021-11-02/20:47:08.01          -39.538722      -41.734327
2021-11-02/20:47:08.04          -39.543736      -41.745066
2021-11-02/20:47:08.07          -39.554827      -41.755805
2021-11-02/20:47:08.10          -39.557195      -41.766891
2021-11-02/20:47:08.13          -39.564218      -41.777631
2021-11-02/20:47:08.16          -39.571872      -41.788370
2021-11-02/20:47:08.19          -39.571250      -41.799109
2021-11-02/20:47:08.23          -39.582261      -41.810195
2021-11-02/20:47:08.26          -39.601903      -41.820935
2021-11-02/20:47:08.29          -39.623821      -41.831674
2021-11-02/20:47:08.32          -39.643021      -41.842414
2021-11-02/20:47:08.35          -39.649467      -41.853499
2021-11-02/20:47:08.38          -39.662510      -41.864239
2021-11-02/20:47:08.41          -39.686926      -41.874978
2021-11-02/20:47:08.44          -39.700854      -41.885718
2021-11-02/20:47:08.48          -39.724958      -41.896803
2021-11-02/20:47:08.51          -39.736654      -41.907543
2021-11-02/20:47:08.54          -39.743397      -41.918282
2021-11-02/20:47:08.57          -39.750151      -41.929022
2021-11-02/20:47:08.60          -39.756637      -41.940107
2021-11-02/20:47:08.63          -39.779086      -41.950847
2021-11-02/20:47:08.66          -39.800188      -41.961586
2021-11-02/20:47:08.69          -39.810302      -41.972326
2021-11-02/20:47:08.73          -39.834709      -41.983411
2021-11-02/20:47:08.76          -39.839531      -41.994151
2021-11-02/20:47:08.79          -39.868298      -42.004890
2021-11-02/20:47:08.82          -39.882921      -42.015630
2021-11-02/20:47:08.85          -39.895149      -42.026715
2021-11-02/20:47:08.88          -39.914524      -42.037455
2021-11-02/20:47:08.91          -39.919222      -42.048194
2021-11-02/20:47:08.94          -39.922209      -42.058934
2021-11-02/20:47:08.98          -39.915456      -42.070019
2021-11-02/20:47:09.01          -39.918384      -42.080704
2021-11-02/20:47:09.04          -39.942880      -42.091288
2021-11-02/20:47:09.07          -39.957190      -42.101872
2021-11-02/20:47:09.10          -39.971196      -42.112797
2021-11-02/20:47:09.13          -39.985484      -42.123381
2021-11-02/20:47:09.16          -39.994973      -42.133965
2021-11-02/20:47:09.19          -40.009539      -42.144549
2021-11-02/20:47:09.23          -40.024812      -42.155474
2021-11-02/20:47:09.26          -40.054022      -42.166058
2021-11-02/20:47:09.29          -40.063033      -42.176642
2021-11-02/20:47:09.32          -40.063017      -42.187226
2021-11-02/20:47:09.35          -40.064900      -42.198151
2021-11-02/20:47:09.38          -40.084897      -42.208735
2021-11-02/20:47:09.41          -40.105743      -42.219319
2021-11-02/20:47:09.44          -40.124723      -42.229903
2021-11-02/20:47:09.48          -40.149400      -42.240829
2021-11-02/20:47:09.51          -40.171781      -42.251413
2021-11-02/20:47:09.54          -40.180367      -42.261997
2021-11-02/20:47:09.57          -40.204782      -42.272580
2021-11-02/20:47:09.60          -40.228981      -42.283506
2021-11-02/20:47:09.63          -40.255437      -42.294090
2021-11-02/20:47:09.66          -40.258001      -42.304674
2021-11-02/20:47:09.69          -40.261888      -42.315258
2021-11-02/20:47:09.73          -40.271416      -42.326183
2021-11-02/20:47:09.76          -40.284514      -42.336767
2021-11-02/20:47:09.79          -40.288207      -42.347351
2021-11-02/20:47:09.82          -40.305609      -42.357935
2021-11-02/20:47:09.85          -40.319501      -42.368860
2021-11-02/20:47:09.88          -40.330250      -42.379444
2021-11-02/20:47:09.91          -40.336078      -42.390028
2021-11-02/20:47:09.94          -40.349362      -42.400612
2021-11-02/20:47:09.98          -40.365770      -42.411538
2021-11-02/20:47:10.01          -40.379845      -42.422065
2021-11-02/20:47:10.04          -40.398058      -42.432489
2021-11-02/20:47:10.07          -40.412393      -42.442913
2021-11-02/20:47:10.10          -40.419003      -42.453673
2021-11-02/20:47:10.13          -40.420875      -42.464097
2021-11-02/20:47:10.16          -40.426846      -42.474521
2021-11-02/20:47:10.19          -40.431468      -42.484945
2021-11-02/20:47:10.22          -40.440018      -42.495369
2021-11-02/20:47:10.26          -40.448037      -42.506129
2021-11-02/20:47:10.29          -40.464680      -42.516553
2021-11-02/20:47:10.32          -40.467183      -42.526977
2021-11-02/20:47:10.35          -40.477515      -42.537401
2021-11-02/20:47:10.38          -40.487312      -42.548161
2021-11-02/20:47:10.41          -40.509526      -42.558585
2021-11-02/20:47:10.44          -40.536295      -42.569009
2021-11-02/20:47:10.47          -40.558185      -42.579433
2021-11-02/20:47:10.51          -40.564024      -42.590193
2021-11-02/20:47:10.54          -40.580910      -42.600617
2021-11-02/20:47:10.57          -40.583172      -42.611041
2021-11-02/20:47:10.60          -40.592661      -42.621464
2021-11-02/20:47:10.63          -40.601820      -42.632225
2021-11-02/20:47:10.66          -40.617658      -42.642649
2021-11-02/20:47:10.69          -40.622073      -42.653073
2021-11-02/20:47:10.72          -40.618446      -42.663496
2021-11-02/20:47:10.76          -40.617239      -42.674257
2021-11-02/20:47:10.79          -40.636990      -42.684681
2021-11-02/20:47:10.82          -40.645731      -42.695105
2021-11-02/20:47:10.85          -40.658026      -42.705528
2021-11-02/20:47:10.88          -40.664306      -42.716289
2021-11-02/20:47:10.91          -40.667208      -42.726713
2021-11-02/20:47:10.94          -40.671637      -42.737136
2021-11-02/20:47:10.97          -40.685078      -42.747560
2021-11-02/20:47:11.01          -40.696624      -42.758264
2021-11-02/20:47:11.04          -40.713192      -42.768527
2021-11-02/20:47:11.07          -40.727069      -42.778790
2021-11-02/20:47:11.10          -40.743582      -42.789053
2021-11-02/20:47:11.13          -40.760445      -42.799647
2021-11-02/20:47:11.16          -40.782007      -42.809910
2021-11-02/20:47:11.19          -40.812879      -42.820173
2021-11-02/20:47:11.22          -40.839871      -42.830436
2021-11-02/20:47:11.26          -40.856003      -42.841030
2021-11-02/20:47:11.29          -40.862986      -42.851294
2021-11-02/20:47:11.32          -40.859906      -42.861557
2021-11-02/20:47:11.35          -40.868205      -42.871820
2021-11-02/20:47:11.38          -40.873375      -42.882414
2021-11-02/20:47:11.41          -40.895815      -42.892677
2021-11-02/20:47:11.44          -40.905816      -42.902940
2021-11-02/20:47:11.47          -40.911880      -42.913203
2021-11-02/20:47:11.51          -40.908387      -42.923797
2021-11-02/20:47:11.54          -40.913165      -42.934060
2021-11-02/20:47:11.57          -40.932931      -42.944323
2021-11-02/20:47:11.60          -40.954114      -42.954587
2021-11-02/20:47:11.63          -40.969933      -42.965181
2021-11-02/20:47:11.66          -40.995411      -42.975444
2021-11-02/20:47:11.69          -40.984648      -42.985707
2021-11-02/20:47:11.72          -40.980752      -42.995970
2021-11-02/20:47:11.76          -40.989083      -43.006564
2021-11-02/20:47:11.79          -41.006532      -43.016827
2021-11-02/20:47:11.82          -41.026491      -43.027090
2021-11-02/20:47:11.85          -41.038924      -43.037353
2021-11-02/20:47:11.88          -41.061470      -43.047948
2021-11-02/20:47:11.91          -41.081080      -43.058211
2021-11-02/20:47:11.94          -41.087468      -43.068474
2021-11-02/20:47:11.97          -41.109024      -43.078737
2021-11-02/20:47:12.01          -41.137200      -43.089275
2021-11-02/20:47:12.04          -41.161062      -43.099379
2021-11-02/20:47:12.07          -41.186562      -43.109483
2021-11-02/20:47:12.10          -41.192753      -43.119587
2021-11-02/20:47:12.13          -41.199742      -43.130017
2021-11-02/20:47:12.16          -41.200797      -43.140121
2021-11-02/20:47:12.19          -41.205794      -43.150226
2021-11-02/20:47:12.22          -41.216139      -43.160330
2021-11-02/20:47:12.26          -41.228358      -43.170760
2021-11-02/20:47:12.29          -41.233094      -43.180864
2021-11-02/20:47:12.32          -41.238606      -43.190968
2021-11-02/20:47:12.35          -41.242332      -43.201072
2021-11-02/20:47:12.38          -41.248856      -43.211502
2021-11-02/20:47:12.41          -41.260080      -43.221607
2021-11-02/20:47:12.44          -41.274558      -43.231711
2021-11-02/20:47:12.47          -41.290443      -43.241815
2021-11-02/20:47:12.51          -41.293901      -43.252245
2021-11-02/20:47:12.54          -41.294115      -43.262349
2021-11-02/20:47:12.57          -41.307647      -43.272453
2021-11-02/20:47:12.60          -41.318044      -43.282558
2021-11-02/20:47:12.63          -41.325416      -43.292988
2021-11-02/20:47:12.66          -41.341310      -43.303092
2021-11-02/20:47:12.69          -41.362520      -43.313196
2021-11-02/20:47:12.72          -41.374174      -43.323300
2021-11-02/20:47:12.76          -41.387767      -43.333730
2021-11-02/20:47:12.79          -41.416952      -43.343834
2021-11-02/20:47:12.82          -41.444110      -43.353939
2021-11-02/20:47:12.85          -41.468647      -43.364043
2021-11-02/20:47:12.88          -41.486134      -43.374473
2021-11-02/20:47:12.91          -41.501428      -43.384577
2021-11-02/20:47:12.94          -41.507434      -43.394681
2021-11-02/20:47:12.97          -41.518935      -43.404785
2021-11-02/20:47:13.01          -41.538426      -43.415157
2021-11-02/20:47:13.04          -41.542790      -43.425098
2021-11-02/20:47:13.07          -41.542981      -43.435039
2021-11-02/20:47:13.10          -41.546188      -43.444980
2021-11-02/20:47:13.13          -41.551063      -43.455241
2021-11-02/20:47:13.16          -41.559224      -43.465182
2021-11-02/20:47:13.19          -41.567027      -43.475122
2021-11-02/20:47:13.22          -41.591110      -43.485063
2021-11-02/20:47:13.26          -41.608768      -43.495324
2021-11-02/20:47:13.29          -41.620577      -43.505265
2021-11-02/20:47:13.32          -41.630734      -43.515206
2021-11-02/20:47:13.35          -41.637400      -43.525146
2021-11-02/20:47:13.38          -41.656059      -43.535408
2021-11-02/20:47:13.41          -41.673951      -43.545348
2021-11-02/20:47:13.44          -41.688983      -43.555289
2021-11-02/20:47:13.47          -41.706278      -43.565230
2021-11-02/20:47:13.51          -41.730325      -43.575491
2021-11-02/20:47:13.54          -41.742967      -43.585432
2021-11-02/20:47:13.57          -41.766298      -43.595372
2021-11-02/20:47:13.60          -41.789498      -43.605313
2021-11-02/20:47:13.63          -41.814998      -43.615574
2021-11-02/20:47:13.66          -41.834944      -43.625515
2021-11-02/20:47:13.69          -41.841892      -43.635456
2021-11-02/20:47:13.72          -41.847081      -43.645396
2021-11-02/20:47:13.76          -41.855178      -43.655658
2021-11-02/20:47:13.79          -41.855519      -43.665598
2021-11-02/20:47:13.82          -41.862234      -43.675539
2021-11-02/20:47:13.85          -41.860319      -43.685480
2021-11-02/20:47:13.88          -41.859270      -43.695741
2021-11-02/20:47:13.91          -41.856520      -43.705682
2021-11-02/20:47:13.94          -41.858541      -43.715622
2021-11-02/20:47:13.97          -41.869259      -43.725563
2021-11-02/20:47:14.01          -41.888303      -43.735768
2021-11-02/20:47:14.04          -41.914763      -43.745549
2021-11-02/20:47:14.07          -41.929386      -43.755331
2021-11-02/20:47:14.10          -41.941596      -43.765112
2021-11-02/20:47:14.13          -41.953680      -43.775209
2021-11-02/20:47:14.16          -41.972798      -43.784990
2021-11-02/20:47:14.19          -41.997343      -43.794771
2021-11-02/20:47:14.22          -42.015860      -43.804553
2021-11-02/20:47:14.26          -42.031952      -43.814650
2021-11-02/20:47:14.29          -42.032255      -43.824431
2021-11-02/20:47:14.32          -42.033083      -43.834212
2021-11-02/20:47:14.35          -42.041346      -43.843994
2021-11-02/20:47:14.38          -42.057716      -43.854091
2021-11-02/20:47:14.41          -42.064499      -43.863872
2021-11-02/20:47:14.44          -42.070987      -43.873653
2021-11-02/20:47:14.47          -42.082303      -43.883435
2021-11-02/20:47:14.51          -42.086800      -43.893531
2021-11-02/20:47:14.54          -42.088857      -43.903313
2021-11-02/20:47:14.57          -42.106412      -43.913094
2021-11-02/20:47:14.60          -42.113411      -43.922875
2021-11-02/20:47:14.63          -42.113864      -43.932972
2021-11-02/20:47:14.66          -42.113617      -43.942754
2021-11-02/20:47:14.69          -42.122816      -43.952535
2021-11-02/20:47:14.72          -42.131210      -43.962316
2021-11-02/20:47:14.76          -42.141055      -43.972413
2021-11-02/20:47:14.79          -42.160617      -43.982195
2021-11-02/20:47:14.82          -42.173263      -43.991976
2021-11-02/20:47:14.85          -42.190863      -44.001757
2021-11-02/20:47:14.88          -42.201509      -44.011854
2021-11-02/20:47:14.91          -42.221738      -44.021635
2021-11-02/20:47:14.94          -42.235848      -44.031417
2021-11-02/20:47:14.97          -42.255179      -44.041198
2021-11-02/20:47:15.01          -42.270619      -44.051237
2021-11-02/20:47:15.04          -42.271781      -44.060854
2021-11-02/20:47:15.07          -42.267638      -44.070472
2021-11-02/20:47:15.10          -42.274735      -44.080090
2021-11-02/20:47:15.13          -42.280500      -44.090017
2021-11-02/20:47:15.16          -42.301920      -44.099635
2021-11-02/20:47:15.19          -42.314079      -44.109253
2021-11-02/20:47:15.22          -42.332651      -44.118870
2021-11-02/20:47:15.26          -42.340922      -44.128798
2021-11-02/20:47:15.29          -42.358461      -44.138416
2021-11-02/20:47:15.32          -42.378526      -44.148033
2021-11-02/20:47:15.35          -42.401578      -44.157651
2021-11-02/20:47:15.38          -42.420796      -44.167578
2021-11-02/20:47:15.41          -42.435830      -44.177196
2021-11-02/20:47:15.44          -42.447073      -44.186814
2021-11-02/20:47:15.47          -42.457941      -44.196431
2021-11-02/20:47:15.51          -42.465155      -44.206359
2021-11-02/20:47:15.54          -42.476073      -44.215977
2021-11-02/20:47:15.57          -42.485949      -44.225594
2021-11-02/20:47:15.60          -42.504700      -44.235212
2021-11-02/20:47:15.63          -42.508368      -44.245140
2021-11-02/20:47:15.66          -42.526060      -44.254757
2021-11-02/20:47:15.69          -42.531073      -44.264375
2021-11-02/20:47:15.72          -42.539449      -44.273992
2021-11-02/20:47:15.76          -42.548617      -44.283920
2021-11-02/20:47:15.79          -42.567023      -44.293538
2021-11-02/20:47:15.82          -42.588648      -44.303155
2021-11-02/20:47:15.85          -42.601761      -44.312773
2021-11-02/20:47:15.88          -42.601899      -44.322701
2021-11-02/20:47:15.91          -42.615868      -44.332318
2021-11-02/20:47:15.94          -42.620709      -44.341936
2021-11-02/20:47:15.97          -42.644781      -44.351553
2021-11-02/20:47:16.01          -42.665057      -44.361423
2021-11-02/20:47:16.04          -42.691002      -44.370878
2021-11-02/20:47:16.07          -42.696137      -44.380333
2021-11-02/20:47:16.10          -42.704481      -44.389788
2021-11-02/20:47:16.13          -42.718132      -44.399548
2021-11-02/20:47:16.16          -42.735947      -44.409002
2021-11-02/20:47:16.19          -42.741242      -44.418457
2021-11-02/20:47:16.22          -42.760275      -44.427912
2021-11-02/20:47:16.26          -42.774271      -44.437672
2021-11-02/20:47:16.29          -42.774414      -44.447127
2021-11-02/20:47:16.32          -42.776265      -44.456582
2021-11-02/20:47:16.35          -42.797536      -44.466036
2021-11-02/20:47:16.38          -42.818572      -44.475796
2021-11-02/20:47:16.41          -42.849934      -44.485251
2021-11-02/20:47:16.44          -42.860002      -44.494706
2021-11-02/20:47:16.47          -42.882135      -44.504161
2021-11-02/20:47:16.51          -42.891262      -44.513920
2021-11-02/20:47:16.54          -42.894428      -44.523375
2021-11-02/20:47:16.57          -42.908547      -44.532830
2021-11-02/20:47:16.60          -42.918701      -44.542285
2021-11-02/20:47:16.63          -42.916583      -44.552045
2021-11-02/20:47:16.66          -42.925942      -44.561500
2021-11-02/20:47:16.69          -42.914580      -44.570954
2021-11-02/20:47:16.72          -42.922564      -44.580409
2021-11-02/20:47:16.76          -42.933963      -44.590169
2021-11-02/20:47:16.79          -42.960281      -44.599624
2021-11-02/20:47:16.82          -42.979704      -44.609079
2021-11-02/20:47:16.85          -42.999308      -44.618533
2021-11-02/20:47:16.88          -43.014354      -44.628293
2021-11-02/20:47:16.91          -43.035204      -44.637748
2021-11-02/20:47:16.94          -43.037510      -44.647203
2021-11-02/20:47:16.97          -43.052803      -44.656658
2021-11-02/20:47:17.01          -43.064519      -44.666359
2021-11-02/20:47:17.04          -43.073420      -44.675648
2021-11-02/20:47:17.07          -43.070240      -44.684937
2021-11-02/20:47:17.10          -43.075141      -44.694226
2021-11-02/20:47:17.13          -43.079526      -44.703815
2021-11-02/20:47:17.16          -43.089118      -44.713104
2021-11-02/20:47:17.19          -43.100597      -44.722393
2021-11-02/20:47:17.22          -43.121417      -44.731683
2021-11-02/20:47:17.26          -43.126507      -44.741271
2021-11-02/20:47:17.29          -43.143690      -44.750561
2021-11-02/20:47:17.32          -43.164384      -44.759850
2021-11-02/20:47:17.35          -43.185234      -44.769139
2021-11-02/20:47:17.38          -43.196944      -44.778728
2021-11-02/20:47:17.41          -43.216604      -44.788017
2021-11-02/20:47:17.44          -43.233016      -44.797306
2021-11-02/20:47:17.47          -43.253714      -44.806595
2021-11-02/20:47:17.51          -43.266575      -44.816184
2021-11-02/20:47:17.54          -43.291464      -44.825473
2021-11-02/20:47:17.57          -43.309459      -44.834762
2021-11-02/20:47:17.60          -43.317327      -44.844052
2021-11-02/20:47:17.63          -43.330355      -44.853640
2021-11-02/20:47:17.66          -43.346259      -44.862930
2021-11-02/20:47:17.69          -43.346704      -44.872219
2021-11-02/20:47:17.72          -43.355362      -44.881508
2021-11-02/20:47:17.76          -43.359433      -44.891097
2021-11-02/20:47:17.79          -43.369957      -44.900386
2021-11-02/20:47:17.82          -43.381066      -44.909675
2021-11-02/20:47:17.85          -43.388843      -44.918964
2021-11-02/20:47:17.88          -43.399014      -44.928553
2021-11-02/20:47:17.91          -43.401581      -44.937842
2021-11-02/20:47:17.94          -43.408014      -44.947131
2021-11-02/20:47:17.97          -43.426328      -44.956421
2021-11-02/20:47:18.01          -43.447637      -44.965952
2021-11-02/20:47:18.04          -43.461753      -44.975080
2021-11-02/20:47:18.07          -43.480068      -44.984207
2021-11-02/20:47:18.10          -43.492944      -44.993334
2021-11-02/20:47:18.13          -43.509247      -45.002756
2021-11-02/20:47:18.16          -43.531433      -45.011884
2021-11-02/20:47:18.19          -43.548378      -45.021011
2021-11-02/20:47:18.22          -43.553675      -45.030139
2021-11-02/20:47:18.26          -43.563089      -45.039561
2021-11-02/20:47:18.29          -43.564940      -45.048688
2021-11-02/20:47:18.32          -43.580352      -45.057816
2021-11-02/20:47:18.35          -43.589099      -45.066943
2021-11-02/20:47:18.38          -43.595471      -45.076365
2021-11-02/20:47:18.41          -43.609735      -45.085492
2021-11-02/20:47:18.44          -43.621799      -45.094620
2021-11-02/20:47:18.47          -43.634256      -45.103747
2021-11-02/20:47:18.51          -43.652692      -45.113169
2021-11-02/20:47:18.54          -43.675975      -45.122297
2021-11-02/20:47:18.57          -43.691938      -45.131424
2021-11-02/20:47:18.60          -43.692012      -45.140552
2021-11-02/20:47:18.63          -43.696207      -45.149973
2021-11-02/20:47:18.66          -43.709565      -45.159101
2021-11-02/20:47:18.69          -43.722960      -45.168228
2021-11-02/20:47:18.72          -43.735149      -45.177356
2021-11-02/20:47:18.76          -43.737120      -45.186778
2021-11-02/20:47:18.79          -43.748076      -45.195905
2021-11-02/20:47:18.82          -43.754855      -45.205033
2021-11-02/20:47:18.85          -43.761493      -45.214160
2021-11-02/20:47:18.88          -43.776198      -45.223582
2021-11-02/20:47:18.91          -43.778989      -45.232710
2021-11-02/20:47:18.94          -43.792484      -45.241837
2021-11-02/20:47:18.97          -43.799551      -45.250965
2021-11-02/20:47:19.01          -43.795514      -45.260327
2021-11-02/20:47:19.04          -43.806644      -45.269288
2021-11-02/20:47:19.07          -43.819006      -45.278248
2021-11-02/20:47:19.10          -43.827699      -45.287209
2021-11-02/20:47:19.13          -43.853394      -45.296458
2021-11-02/20:47:19.16          -43.882620      -45.305419
2021-11-02/20:47:19.19          -43.908442      -45.314379
2021-11-02/20:47:19.22          -43.922778      -45.323340
2021-11-02/20:47:19.26          -43.939459      -45.332589
2021-11-02/20:47:19.29          -43.967078      -45.341550
2021-11-02/20:47:19.32          -43.994304      -45.350510
2021-11-02/20:47:19.35          -44.022498      -45.359471
2021-11-02/20:47:19.38          -44.043117      -45.368721
2021-11-02/20:47:19.41          -44.041133      -45.377681
2021-11-02/20:47:19.44          -44.033608      -45.386642
2021-11-02/20:47:19.47          -44.042526      -45.395602
2021-11-02/20:47:19.51          -44.046653      -45.404852
2021-11-02/20:47:19.54          -44.050383      -45.413812
2021-11-02/20:47:19.57          -44.053760      -45.422773
2021-11-02/20:47:19.60          -44.065919      -45.431733
2021-11-02/20:47:19.63          -44.074836      -45.440983
2021-11-02/20:47:19.66          -44.090178      -45.449943
2021-11-02/20:47:19.69          -44.107012      -45.458904
2021-11-02/20:47:19.72          -44.126827      -45.467865
2021-11-02/20:47:19.76          -44.148938      -45.477114
2021-11-02/20:47:19.79          -44.167145      -45.486075
2021-11-02/20:47:19.82          -44.178149      -45.495035
2021-11-02/20:47:19.85          -44.187909      -45.503996
2021-11-02/20:47:19.88          -44.192579      -45.513245
2021-11-02/20:47:19.91          -44.213924      -45.522206
2021-11-02/20:47:19.94          -44.231535      -45.531166
2021-11-02/20:47:19.97          -44.243917      -45.540127
2021-11-02/20:47:20.01          -44.254942      -45.549318
2021-11-02/20:47:20.04          -44.263249      -45.558116
2021-11-02/20:47:20.07          -44.281374      -45.566913
2021-11-02/20:47:20.10          -44.297695      -45.575710
2021-11-02/20:47:20.13          -44.322920      -45.584791
2021-11-02/20:47:20.16          -44.342905      -45.593588
2021-11-02/20:47:20.19          -44.341687      -45.602386
2021-11-02/20:47:20.22          -44.337449      -45.611183
2021-11-02/20:47:20.26          -44.343666      -45.620264
2021-11-02/20:47:20.29          -44.362255      -45.629061
2021-11-02/20:47:20.32          -44.373087      -45.637858
2021-11-02/20:47:20.35          -44.383863      -45.646656
2021-11-02/20:47:20.38          -44.394481      -45.655736
2021-11-02/20:47:20.41          -44.405035      -45.664534
2021-11-02/20:47:20.44          -44.415687      -45.673331
2021-11-02/20:47:20.47          -44.426122      -45.682128
2021-11-02/20:47:20.51          -44.445706      -45.691209
2021-11-02/20:47:20.54          -44.471997      -45.700006
2021-11-02/20:47:20.57          -44.487504      -45.708804
2021-11-02/20:47:20.60          -44.503304      -45.717601
2021-11-02/20:47:20.63          -44.500626      -45.726682
2021-11-02/20:47:20.66          -44.506781      -45.735479
2021-11-02/20:47:20.69          -44.502754      -45.744276
2021-11-02/20:47:20.72          -44.516483      -45.753074
2021-11-02/20:47:20.76          -44.523558      -45.762155
2021-11-02/20:47:20.79          -44.523827      -45.770952
2021-11-02/20:47:20.82          -44.524521      -45.779749
2021-11-02/20:47:20.85          -44.522473      -45.788546
2021-11-02/20:47:20.88          -44.530678      -45.797627
2021-11-02/20:47:20.91          -44.543343      -45.806425
2021-11-02/20:47:20.94          -44.560515      -45.815222
2021-11-02/20:47:20.97          -44.582835      -45.824019
2021-11-02/20:47:21.01          -44.577775      -45.833040
2021-11-02/20:47:21.04          -44.589780      -45.841670
2021-11-02/20:47:21.07          -44.586275      -45.850299
2021-11-02/20:47:21.10          -44.598078      -45.858929
2021-11-02/20:47:21.13          -44.607572      -45.867837
2021-11-02/20:47:21.16          -44.620709      -45.876466
2021-11-02/20:47:21.19          -44.630488      -45.885096
2021-11-02/20:47:21.22          -44.642273      -45.893725
2021-11-02/20:47:21.26          -44.648073      -45.902633
2021-11-02/20:47:21.29          -44.659413      -45.911263
2021-11-02/20:47:21.32          -44.673725      -45.919892
2021-11-02/20:47:21.35          -44.699668      -45.928522
2021-11-02/20:47:21.38          -44.712730      -45.937429
2021-11-02/20:47:21.41          -44.729890      -45.946059
2021-11-02/20:47:21.44          -44.722741      -45.954688
2021-11-02/20:47:21.47          -44.736272      -45.963318
2021-11-02/20:47:21.51          -44.742395      -45.972226
2021-11-02/20:47:21.54          -44.750025      -45.980855
2021-11-02/20:47:21.57          -44.762147      -45.989485
2021-11-02/20:47:21.60          -44.760689      -45.998114
2021-11-02/20:47:21.63          -44.770666      -46.007022
2021-11-02/20:47:21.66          -44.782774      -46.015651
2021-11-02/20:47:21.69          -44.789051      -46.024281
2021-11-02/20:47:21.72          -44.803984      -46.032910
2021-11-02/20:47:21.76          -44.809546      -46.041818
2021-11-02/20:47:21.79          -44.824135      -46.050448
2021-11-02/20:47:21.82          -44.835473      -46.059077
2021-11-02/20:47:21.85          -44.855446      -46.067707
2021-11-02/20:47:21.88          -44.871964      -46.076614
2021-11-02/20:47:21.91          -44.880847      -46.085244
2021-11-02/20:47:21.94          -44.888578      -46.093873
2021-11-02/20:47:21.97          -44.895330      -46.102503
2021-11-02/20:47:22.01          -44.902225      -46.111354
2021-11-02/20:47:22.04          -44.916709      -46.119825
2021-11-02/20:47:22.07          -44.927068      -46.128296
2021-11-02/20:47:22.10          -44.951836      -46.136767
2021-11-02/20:47:22.13          -44.956016      -46.145510
2021-11-02/20:47:22.16          -44.958064      -46.153981
2021-11-02/20:47:22.19          -44.970392      -46.162452
2021-11-02/20:47:22.22          -44.981775      -46.170922
2021-11-02/20:47:22.26          -44.994170      -46.179666
2021-11-02/20:47:22.29          -45.006398      -46.188137
2021-11-02/20:47:22.32          -45.010371      -46.196608
2021-11-02/20:47:22.35          -45.019331      -46.205078
2021-11-02/20:47:22.38          -45.023527      -46.213822
2021-11-02/20:47:22.41          -45.038184      -46.222293
2021-11-02/20:47:22.44          -45.049897      -46.230764
2021-11-02/20:47:22.47          -45.056021      -46.239234
2021-11-02/20:47:22.51          -45.065133      -46.247978
2021-11-02/20:47:22.54          -45.083049      -46.256449
2021-11-02/20:47:22.57          -45.094142      -46.264920
2021-11-02/20:47:22.60          -45.118997      -46.273390
2021-11-02/20:47:22.63          -45.137453      -46.282134
2021-11-02/20:47:22.66          -45.141656      -46.290605
2021-11-02/20:47:22.69          -45.138187      -46.299076
2021-11-02/20:47:22.72          -45.154690      -46.307546
2021-11-02/20:47:22.76          -45.169523      -46.316290
2021-11-02/20:47:22.79          -45.182223      -46.324761
2021-11-02/20:47:22.82          -45.183551      -46.333232
2021-11-02/20:47:22.85          -45.202154      -46.341702
2021-11-02/20:47:22.88          -45.205187      -46.350446
2021-11-02/20:47:22.91          -45.206226      -46.358917
2021-11-02/20:47:22.94          -45.216447      -46.367388
2021-11-02/20:47:22.97          -45.229133      -46.375858
2021-11-02/20:47:23.01          -45.228416      -46.384543
2021-11-02/20:47:23.04          -45.233725      -46.392846
2021-11-02/20:47:23.07          -45.233881      -46.401150
2021-11-02/20:47:23.10          -45.239701      -46.409454
2021-11-02/20:47:23.13          -45.231611      -46.418025
2021-11-02/20:47:23.16          -45.228903      -46.426328
2021-11-02/20:47:23.19          -45.234950      -46.434632
2021-11-02/20:47:23.22          -45.241037      -46.442936
2021-11-02/20:47:23.26          -45.251822      -46.451507
2021-11-02/20:47:23.29          -45.275200      -46.459810
2021-11-02/20:47:23.32          -45.291628      -46.468114
2021-11-02/20:47:23.35          -45.295767      -46.476418
2021-11-02/20:47:23.38          -45.296537      -46.484989
2021-11-02/20:47:23.41          -45.311183      -46.493293
2021-11-02/20:47:23.44          -45.329456      -46.501596
2021-11-02/20:47:23.47          -45.334497      -46.509900
2021-11-02/20:47:23.51          -45.338772      -46.518471
2021-11-02/20:47:23.54          -45.337887      -46.526775
2021-11-02/20:47:23.57          -45.339737      -46.535078
2021-11-02/20:47:23.60          -45.348421      -46.543382
2021-11-02/20:47:23.63          -45.357789      -46.551953
2021-11-02/20:47:23.66          -45.384447      -46.560257
2021-11-02/20:47:23.69          -45.407351      -46.568560
2021-11-02/20:47:23.72          -45.425170      -46.576864
2021-11-02/20:47:23.76          -45.439920      -46.585435
2021-11-02/20:47:23.79          -45.446663      -46.593739
2021-11-02/20:47:23.82          -45.454822      -46.602042
2021-11-02/20:47:23.85          -45.468746      -46.610346
2021-11-02/20:47:23.88          -45.471821      -46.618917
2021-11-02/20:47:23.91          -45.488604      -46.627221
2021-11-02/20:47:23.94          -45.497886      -46.635524
2021-11-02/20:47:23.97          -45.504182      -46.643828
2021-11-02/20:47:24.01          -45.507791      -46.652342
2021-11-02/20:47:24.04          -45.508596      -46.660484
2021-11-02/20:47:24.07          -45.522585      -46.668626
2021-11-02/20:47:24.10          -45.554920      -46.676769
2021-11-02/20:47:24.13          -45.563745      -46.685174
2021-11-02/20:47:24.16          -45.572245      -46.693316
2021-11-02/20:47:24.19          -45.570334      -46.701458
2021-11-02/20:47:24.22          -45.574258      -46.709601
2021-11-02/20:47:24.26          -45.578281      -46.718006
2021-11-02/20:47:24.29          -45.592473      -46.726148
2021-11-02/20:47:24.32          -45.605553      -46.734290
2021-11-02/20:47:24.35          -45.615861      -46.742433
2021-11-02/20:47:24.38          -45.623444      -46.750838
2021-11-02/20:47:24.41          -45.638325      -46.758980
2021-11-02/20:47:24.44          -45.661147      -46.767122
2021-11-02/20:47:24.47          -45.689006      -46.775265
2021-11-02/20:47:24.51          -45.709359      -46.783670
2021-11-02/20:47:24.54          -45.722960      -46.791812
2021-11-02/20:47:24.57          -45.727654      -46.799954
2021-11-02/20:47:24.60          -45.739404      -46.808097
2021-11-02/20:47:24.63          -45.744750      -46.816502
2021-11-02/20:47:24.66          -45.755128      -46.824644
2021-11-02/20:47:24.69          -45.756593      -46.832786
2021-11-02/20:47:24.72          -45.757247      -46.840929
2021-11-02/20:47:24.76          -45.753202      -46.849334
2021-11-02/20:47:24.79          -45.747198      -46.857476
2021-11-02/20:47:24.82          -45.764301      -46.865618
2021-11-02/20:47:24.85          -45.772982      -46.873761
2021-11-02/20:47:24.88          -45.776694      -46.882166
2021-11-02/20:47:24.91          -45.795111      -46.890308
2021-11-02/20:47:24.94          -45.802354      -46.898450
2021-11-02/20:47:24.97          -45.805329      -46.906593
2021-11-02/20:47:25.01          -45.806298      -46.914937
2021-11-02/20:47:25.04          -45.815769      -46.922909
2021-11-02/20:47:25.07          -45.832885      -46.930880
2021-11-02/20:47:25.10          -45.826565      -46.938852
2021-11-02/20:47:25.13          -45.833235      -46.947080
2021-11-02/20:47:25.16          -45.852579      -46.955052
2021-11-02/20:47:25.19          -45.861208      -46.963023
2021-11-02/20:47:25.22          -45.867792      -46.970995
2021-11-02/20:47:25.26          -45.883151      -46.979223
2021-11-02/20:47:25.29          -45.900480      -46.987195
2021-11-02/20:47:25.32          -45.923259      -46.995166
2021-11-02/20:47:25.35          -45.937713      -47.003138
2021-11-02/20:47:25.38          -45.957070      -47.011366
2021-11-02/20:47:25.41          -45.962976      -47.019338
2021-11-02/20:47:25.44          -45.964214      -47.027309
2021-11-02/20:47:25.47          -45.970407      -47.035281
2021-11-02/20:47:25.51          -45.972607      -47.043509
2021-11-02/20:47:25.54          -45.981624      -47.051481
2021-11-02/20:47:25.57          -45.988378      -47.059452
2021-11-02/20:47:25.60          -45.999303      -47.067424
2021-11-02/20:47:25.63          -46.006636      -47.075652
2021-11-02/20:47:25.66          -46.012615      -47.083624
2021-11-02/20:47:25.69          -46.033936      -47.091595
2021-11-02/20:47:25.72          -46.050160      -47.099567
2021-11-02/20:47:25.76          -46.067701      -47.107796
2021-11-02/20:47:25.79          -46.079815      -47.115767
2021-11-02/20:47:25.82          -46.090515      -47.123738
2021-11-02/20:47:25.85          -46.101403      -47.131710
2021-11-02/20:47:25.88          -46.102029      -47.139939
2021-11-02/20:47:25.91          -46.106647      -47.147910
2021-11-02/20:47:25.94          -46.109997      -47.155882
2021-11-02/20:47:25.97          -46.117214      -47.163853
2021-11-02/20:47:26.01          -46.128708      -47.172025
2021-11-02/20:47:26.04          -46.128622      -47.179836
2021-11-02/20:47:26.07          -46.135286      -47.187648
2021-11-02/20:47:26.10          -46.138883      -47.195460
2021-11-02/20:47:26.13          -46.150036      -47.203523
2021-11-02/20:47:26.16          -46.155691      -47.211335
2021-11-02/20:47:26.19          -46.162202      -47.219146
2021-11-02/20:47:26.22          -46.170888      -47.226958
2021-11-02/20:47:26.26          -46.169668      -47.235021
2021-11-02/20:47:26.29          -46.169809      -47.242833
2021-11-02/20:47:26.32          -46.176144      -47.250644
2021-11-02/20:47:26.35          -46.175841      -47.258456
2021-11-02/20:47:26.38          -46.184979      -47.266519
2021-11-02/20:47:26.41          -46.202649      -47.274331
2021-11-02/20:47:26.44          -46.214319      -47.282143
2021-11-02/20:47:26.47          -46.220729      -47.289954
2021-11-02/20:47:26.51          -46.232205      -47.298018
2021-11-02/20:47:26.54          -46.249224      -47.305829
2021-11-02/20:47:26.57          -46.267603      -47.313641
2021-11-02/20:47:26.60          -46.283330      -47.321452
2021-11-02/20:47:26.63          -46.306025      -47.329516
2021-11-02/20:47:26.66          -46.324482      -47.337327
2021-11-02/20:47:26.69          -46.330540      -47.345139
2021-11-02/20:47:26.72          -46.346279      -47.352951
2021-11-02/20:47:26.76          -46.360316      -47.361014
2021-11-02/20:47:26.79          -46.382532      -47.368826
2021-11-02/20:47:26.82          -46.407729      -47.376637
2021-11-02/20:47:26.85          -46.426192      -47.384449
2021-11-02/20:47:26.88          -46.442414      -47.392512
2021-11-02/20:47:26.91          -46.454570      -47.400324
2021-11-02/20:47:26.94          -46.461358      -47.408135
2021-11-02/20:47:26.97          -46.469307      -47.415947
2021-11-02/20:47:27.01          -46.481214      -47.423952
2021-11-02/20:47:27.04          -46.496051      -47.431597
2021-11-02/20:47:27.07          -46.492798      -47.439243
2021-11-02/20:47:27.10          -46.494828      -47.446889
2021-11-02/20:47:27.13          -46.495122      -47.454781
2021-11-02/20:47:27.16          -46.504099      -47.462427
2021-11-02/20:47:27.19          -46.523244      -47.470073
2021-11-02/20:47:27.22          -46.548228      -47.477719
2021-11-02/20:47:27.26          -46.561887      -47.485611
2021-11-02/20:47:27.29          -46.570995      -47.493257
2021-11-02/20:47:27.32          -46.580437      -47.500903
2021-11-02/20:47:27.35          -46.602270      -47.508549
2021-11-02/20:47:27.38          -46.609153      -47.516441
2021-11-02/20:47:27.41          -46.622954      -47.524087
2021-11-02/20:47:27.44          -46.629410      -47.531733
2021-11-02/20:47:27.47          -46.626572      -47.539378
2021-11-02/20:47:27.51          -46.622304      -47.547271
2021-11-02/20:47:27.54          -46.634551      -47.554917
2021-11-02/20:47:27.57          -46.635041      -47.562562
2021-11-02/20:47:27.60          -46.643949      -47.570208
2021-11-02/20:47:27.63          -46.648306      -47.578101
2021-11-02/20:47:27.66          -46.661502      -47.585746
2021-11-02/20:47:27.69          -46.664480      -47.593392
2021-11-02/20:47:27.72          -46.679566      -47.601038
2021-11-02/20:47:27.76          -46.690636      -47.608930
2021-11-02/20:47:27.79          -46.708394      -47.616576
2021-11-02/20:47:27.82          -46.716668      -47.624222
2021-11-02/20:47:27.85          -46.738102      -47.631868
2021-11-02/20:47:27.88          -46.747818      -47.639760
2021-11-02/20:47:27.91          -46.756328      -47.647406
2021-11-02/20:47:27.94          -46.762376      -47.655052
2021-11-02/20:47:27.97          -46.774430      -47.662697
2021-11-02/20:47:28.01          -46.789744      -47.670532
2021-11-02/20:47:28.04          -46.802827      -47.678014
2021-11-02/20:47:28.07          -46.814703      -47.685496
2021-11-02/20:47:28.10          -46.825548      -47.692978
2021-11-02/20:47:28.13          -46.832674      -47.700701
2021-11-02/20:47:28.16          -46.844369      -47.708183
2021-11-02/20:47:28.19          -46.863550      -47.715665
2021-11-02/20:47:28.22          -46.884000      -47.723148
2021-11-02/20:47:28.26          -46.892595      -47.730871
2021-11-02/20:47:28.29          -46.887065      -47.738353
2021-11-02/20:47:28.32          -46.889850      -47.745835
2021-11-02/20:47:28.35          -46.897324      -47.753317
2021-11-02/20:47:28.38          -46.902182      -47.761040
2021-11-02/20:47:28.41          -46.916382      -47.768523
2021-11-02/20:47:28.44          -46.929438      -47.776005
2021-11-02/20:47:28.47          -46.937424      -47.783487
2021-11-02/20:47:28.51          -46.933163      -47.791210
2021-11-02/20:47:28.54          -46.946675      -47.798692
2021-11-02/20:47:28.57          -46.965632      -47.806174
2021-11-02/20:47:28.60          -46.981622      -47.813656
2021-11-02/20:47:28.63          -46.989985      -47.821380
2021-11-02/20:47:28.66          -47.004661      -47.828862
2021-11-02/20:47:28.69          -47.014124      -47.836344
2021-11-02/20:47:28.72          -47.026464      -47.843826
2021-11-02/20:47:28.76          -47.024115      -47.851549
2021-11-02/20:47:28.79          -47.035096      -47.859031
2021-11-02/20:47:28.82          -47.045172      -47.866513
2021-11-02/20:47:28.85          -47.052902      -47.873995
2021-11-02/20:47:28.88          -47.064091      -47.881719
2021-11-02/20:47:28.91          -47.072303      -47.889201
2021-11-02/20:47:28.94          -47.072341      -47.896683
2021-11-02/20:47:28.97          -47.084199      -47.904165
2021-11-02/20:47:29.01          -47.094153      -47.911831
2021-11-02/20:47:29.04          -47.101742      -47.919153
2021-11-02/20:47:29.07          -47.114494      -47.926474
2021-11-02/20:47:29.10          -47.126634      -47.933795
2021-11-02/20:47:29.13          -47.138485      -47.941353
2021-11-02/20:47:29.16          -47.152309      -47.948674
2021-11-02/20:47:29.19          -47.161707      -47.955996
2021-11-02/20:47:29.22          -47.175231      -47.963317
2021-11-02/20:47:29.26          -47.184521      -47.970874
2021-11-02/20:47:29.29          -47.197396      -47.978196
2021-11-02/20:47:29.32          -47.211477      -47.985517
2021-11-02/20:47:29.35          -47.226388      -47.992838
2021-11-02/20:47:29.38          -47.239078      -48.000396
2021-11-02/20:47:29.41          -47.257860      -48.007717
2021-11-02/20:47:29.44          -47.264009      -48.015039
2021-11-02/20:47:29.47          -47.274171      -48.022360
2021-11-02/20:47:29.51          -47.286797      -48.029918
2021-11-02/20:47:29.54          -47.297672      -48.037239
2021-11-02/20:47:29.57          -47.307268      -48.044560
2021-11-02/20:47:29.60          -47.334068      -48.051882
2021-11-02/20:47:29.63          -47.344309      -48.059439
2021-11-02/20:47:29.66          -47.353267      -48.066761
2021-11-02/20:47:29.69          -47.366237      -48.074082
2021-11-02/20:47:29.72          -47.383598      -48.081403
2021-11-02/20:47:29.76          -47.392776      -48.088961
2021-11-02/20:47:29.79          -47.411938      -48.096282
2021-11-02/20:47:29.82          -47.421148      -48.103603
2021-11-02/20:47:29.85          -47.413108      -48.110925
2021-11-02/20:47:29.88          -47.408810      -48.118482
2021-11-02/20:47:29.91          -47.414929      -48.125804
2021-11-02/20:47:29.94          -47.429583      -48.133125
2021-11-02/20:47:29.97          -47.429959      -48.140446
2021-11-02/20:47:30.01          -47.438230      -48.147945
2021-11-02/20:47:30.04          -47.460115      -48.155101
2021-11-02/20:47:30.07          -47.473744      -48.162256
2021-11-02/20:47:30.10          -47.488828      -48.169411
2021-11-02/20:47:30.13          -47.519005      -48.176798
2021-11-02/20:47:30.16          -47.538712      -48.183953
2021-11-02/20:47:30.19          -47.556121      -48.191109
2021-11-02/20:47:30.22          -47.558884      -48.198264
2021-11-02/20:47:30.26          -47.569991      -48.205650
2021-11-02/20:47:30.29          -47.582310      -48.212806
2021-11-02/20:47:30.32          -47.584140      -48.219961
2021-11-02/20:47:30.35          -47.595157      -48.227117
2021-11-02/20:47:30.38          -47.599992      -48.234503
2021-11-02/20:47:30.41          -47.603698      -48.241658
2021-11-02/20:47:30.44          -47.614569      -48.248814
2021-11-02/20:47:30.47          -47.620566      -48.255969
2021-11-02/20:47:30.51          -47.639408      -48.263356
2021-11-02/20:47:30.54          -47.660288      -48.270511
2021-11-02/20:47:30.57          -47.679659      -48.277666
2021-11-02/20:47:30.60          -47.689448      -48.284822
2021-11-02/20:47:30.63          -47.690009      -48.292208
2021-11-02/20:47:30.66          -47.699166      -48.299364
2021-11-02/20:47:30.69          -47.705561      -48.306519
2021-11-02/20:47:30.72          -47.709184      -48.313675
2021-11-02/20:47:30.76          -47.721886      -48.321061
2021-11-02/20:47:30.79          -47.734687      -48.328216
2021-11-02/20:47:30.82          -47.725603      -48.335372
2021-11-02/20:47:30.85          -47.718847      -48.342527
2021-11-02/20:47:30.88          -47.723223      -48.349913
2021-11-02/20:47:30.91          -47.735375      -48.357069
2021-11-02/20:47:30.94          -47.747361      -48.364224
2021-11-02/20:47:30.97          -47.764612      -48.371380
2021-11-02/20:47:31.01          -47.773063      -48.378706
2021-11-02/20:47:31.04          -47.776054      -48.385694
2021-11-02/20:47:31.07          -47.766426      -48.392682
2021-11-02/20:47:31.10          -47.773656      -48.399670
2021-11-02/20:47:31.13          -47.785417      -48.406883
2021-11-02/20:47:31.16          -47.799006      -48.413870
2021-11-02/20:47:31.19          -47.796991      -48.420858
2021-11-02/20:47:31.22          -47.795359      -48.427846
2021-11-02/20:47:31.26          -47.791994      -48.435059
2021-11-02/20:47:31.29          -47.803182      -48.442046
2021-11-02/20:47:31.32          -47.815588      -48.449034
2021-11-02/20:47:31.35          -47.835847      -48.456022
2021-11-02/20:47:31.38          -47.855386      -48.463235
2021-11-02/20:47:31.41          -47.861223      -48.470223
2021-11-02/20:47:31.44          -47.864809      -48.477210
2021-11-02/20:47:31.47          -47.875595      -48.484198
2021-11-02/20:47:31.51          -47.882816      -48.491411
2021-11-02/20:47:31.54          -47.887535      -48.498399
2021-11-02/20:47:31.57          -47.895687      -48.505386
2021-11-02/20:47:31.60          -47.900830      -48.512374
2021-11-02/20:47:31.63          -47.904220      -48.519587
2021-11-02/20:47:31.66          -47.904521      -48.526575
2021-11-02/20:47:31.69          -47.916417      -48.533563
2021-11-02/20:47:31.72          -47.936582      -48.540550
2021-11-02/20:47:31.76          -47.949133      -48.547763
2021-11-02/20:47:31.79          -47.965897      -48.554751
2021-11-02/20:47:31.82          -47.974205      -48.561739
2021-11-02/20:47:31.85          -47.989320      -48.568726
2021-11-02/20:47:31.88          -48.001593      -48.575940
2021-11-02/20:47:31.91          -48.017815      -48.582927
2021-11-02/20:47:31.94          -48.028839      -48.589915
2021-11-02/20:47:31.97          -48.036724      -48.596903
2021-11-02/20:47:32.01          -48.041654      -48.604059
2021-11-02/20:47:32.04          -48.055415      -48.610886
2021-11-02/20:47:32.07          -48.054716      -48.617714
2021-11-02/20:47:32.10          -48.077382      -48.624541
2021-11-02/20:47:32.13          -48.080141      -48.631589
2021-11-02/20:47:32.16          -48.092689      -48.638416
2021-11-02/20:47:32.19          -48.099612      -48.645243
2021-11-02/20:47:32.22          -48.103801      -48.652071
2021-11-02/20:47:32.26          -48.111231      -48.659118
2021-11-02/20:47:32.29          -48.127034      -48.665946
2021-11-02/20:47:32.32          -48.128917      -48.672773
2021-11-02/20:47:32.35          -48.147215      -48.679600
2021-11-02/20:47:32.38          -48.154209      -48.686648
2021-11-02/20:47:32.41          -48.178960      -48.693475
2021-11-02/20:47:32.44          -48.187556      -48.700303
2021-11-02/20:47:32.47          -48.192772      -48.707130
2021-11-02/20:47:32.51          -48.215773      -48.714178
2021-11-02/20:47:32.54          -48.238454      -48.721005
2021-11-02/20:47:32.57          -48.246119      -48.727833
2021-11-02/20:47:32.60          -48.259880      -48.734660
2021-11-02/20:47:32.63          -48.271650      -48.741708
2021-11-02/20:47:32.66          -48.288879      -48.748535
2021-11-02/20:47:32.69          -48.285061      -48.755362
2021-11-02/20:47:32.72          -48.297716      -48.762190
2021-11-02/20:47:32.76          -48.308899      -48.769237
2021-11-02/20:47:32.79          -48.313263      -48.776065
2021-11-02/20:47:32.82          -48.315442      -48.782892
2021-11-02/20:47:32.85          -48.325903      -48.789720
2021-11-02/20:47:32.88          -48.326382      -48.796767
2021-11-02/20:47:32.91          -48.338133      -48.803595
2021-11-02/20:47:32.94          -48.355206      -48.810422
2021-11-02/20:47:32.97          -48.368015      -48.817249
2021-11-02/20:47:33.01          -48.375354      -48.824237
2021-11-02/20:47:33.04          -48.376898      -48.830895
2021-11-02/20:47:33.07          -48.392768      -48.837553
2021-11-02/20:47:33.10          -48.407188      -48.844211
2021-11-02/20:47:33.13          -48.408490      -48.851084
2021-11-02/20:47:33.16          -48.418366      -48.857742
2021-11-02/20:47:33.19          -48.417007      -48.864400
2021-11-02/20:47:33.22          -48.414085      -48.871059
2021-11-02/20:47:33.26          -48.418149      -48.877931
2021-11-02/20:47:33.29          -48.420401      -48.884590
2021-11-02/20:47:33.32          -48.438835      -48.891248
2021-11-02/20:47:33.35          -48.434662      -48.897906
2021-11-02/20:47:33.38          -48.425248      -48.904779
2021-11-02/20:47:33.41          -48.432473      -48.911437
2021-11-02/20:47:33.44          -48.439149      -48.918095
2021-11-02/20:47:33.47          -48.457363      -48.924753
2021-11-02/20:47:33.51          -48.463723      -48.931626
2021-11-02/20:47:33.54          -48.465833      -48.938284
2021-11-02/20:47:33.57          -48.469915      -48.944942
2021-11-02/20:47:33.60          -48.476897      -48.951601
2021-11-02/20:47:33.63          -48.493283      -48.958473
2021-11-02/20:47:33.66          -48.515076      -48.965132
2021-11-02/20:47:33.69          -48.528434      -48.971790
2021-11-02/20:47:33.72          -48.542369      -48.978448
2021-11-02/20:47:33.76          -48.550617      -48.985321
2021-11-02/20:47:33.79          -48.565907      -48.991979
2021-11-02/20:47:33.82          -48.593219      -48.998637
2021-11-02/20:47:33.85          -48.608352      -49.005295
2021-11-02/20:47:33.88          -48.626739      -49.012168
2021-11-02/20:47:33.91          -48.623495      -49.018826
2021-11-02/20:47:33.94          -48.618705      -49.025484
2021-11-02/20:47:33.97          -48.618859      -49.032142
2021-11-02/20:47:34.01          -48.627974      -49.038958
2021-11-02/20:47:34.04          -48.646632      -49.045453
2021-11-02/20:47:34.07          -48.654216      -49.051949
2021-11-02/20:47:34.10          -48.643812      -49.058444
2021-11-02/20:47:34.13          -48.643874      -49.065149
2021-11-02/20:47:34.16          -48.648972      -49.071645
2021-11-02/20:47:34.19          -48.682495      -49.078140
2021-11-02/20:47:34.22          -48.707354      -49.084636
2021-11-02/20:47:34.26          -48.722106      -49.091340
2021-11-02/20:47:34.29          -48.736430      -49.097836
2021-11-02/20:47:34.32          -48.737148      -49.104331
2021-11-02/20:47:34.35          -48.739772      -49.110827
2021-11-02/20:47:34.38          -48.758766      -49.117532
2021-11-02/20:47:34.41          -48.777631      -49.124027
2021-11-02/20:47:34.44          -48.792534      -49.130523
2021-11-02/20:47:34.47          -48.803907      -49.137018
2021-11-02/20:47:34.51          -48.817856      -49.143723
2021-11-02/20:47:34.54          -48.828119      -49.150219
2021-11-02/20:47:34.57          -48.833805      -49.156714
2021-11-02/20:47:34.60          -48.837182      -49.163210
2021-11-02/20:47:34.63          -48.856266      -49.169915
2021-11-02/20:47:34.66          -48.857736      -49.176410
2021-11-02/20:47:34.69          -48.864803      -49.182906
2021-11-02/20:47:34.72          -48.865968      -49.189401
2021-11-02/20:47:34.76          -48.853737      -49.196106
2021-11-02/20:47:34.79          -48.847274      -49.202602
2021-11-02/20:47:34.82          -48.855752      -49.209097
2021-11-02/20:47:34.85          -48.873708      -49.215593
2021-11-02/20:47:34.88          -48.893433      -49.222298
2021-11-02/20:47:34.91          -48.889990      -49.228793
2021-11-02/20:47:34.94          -48.898593      -49.235289
2021-11-02/20:47:34.97          -48.899996      -49.241784
2021-11-02/20:47:35.01          -48.909768      -49.248431
2021-11-02/20:47:35.04          -48.922005      -49.254763
2021-11-02/20:47:35.07          -48.926890      -49.261094
2021-11-02/20:47:35.10          -48.932001      -49.267426
2021-11-02/20:47:35.13          -48.925359      -49.273962
2021-11-02/20:47:35.16          -48.912311      -49.280293
2021-11-02/20:47:35.19          -48.913777      -49.286625
2021-11-02/20:47:35.22          -48.928578      -49.292957
2021-11-02/20:47:35.26          -48.941236      -49.299492
2021-11-02/20:47:35.29          -48.944057      -49.305824
2021-11-02/20:47:35.32          -48.947498      -49.312156
2021-11-02/20:47:35.35          -48.960732      -49.318487
2021-11-02/20:47:35.38          -48.966153      -49.325023
2021-11-02/20:47:35.41          -48.976299      -49.331355
2021-11-02/20:47:35.44          -48.993822      -49.337686
2021-11-02/20:47:35.47          -48.998867      -49.344018
2021-11-02/20:47:35.51          -49.005094      -49.350554
2021-11-02/20:47:35.54          -49.011030      -49.356885
2021-11-02/20:47:35.57          -49.009128      -49.363217
2021-11-02/20:47:35.60          -49.013800      -49.369549
2021-11-02/20:47:35.63          -49.010641      -49.376085
2021-11-02/20:47:35.66          -49.020383      -49.382416
2021-11-02/20:47:35.69          -49.026759      -49.388748
2021-11-02/20:47:35.72          -49.029969      -49.395079
2021-11-02/20:47:35.76          -49.039953      -49.401615
2021-11-02/20:47:35.79          -49.039039      -49.407947
2021-11-02/20:47:35.82          -49.037742      -49.414278
2021-11-02/20:47:35.85          -49.043999      -49.420610
2021-11-02/20:47:35.88          -49.039617      -49.427146
2021-11-02/20:47:35.91          -49.042865      -49.433478
2021-11-02/20:47:35.94          -49.033953      -49.439809
2021-11-02/20:47:35.97          -49.027741      -49.446141
2021-11-02/20:47:36.01          -49.019601      -49.452617
2021-11-02/20:47:36.04          -49.026777      -49.458781
2021-11-02/20:47:36.07          -49.019993      -49.464945
2021-11-02/20:47:36.10          -49.029211      -49.471109
2021-11-02/20:47:36.13          -49.036963      -49.477472
2021-11-02/20:47:36.16          -49.054240      -49.483635
2021-11-02/20:47:36.19          -49.068424      -49.489799
2021-11-02/20:47:36.22          -49.085764      -49.495963
2021-11-02/20:47:36.26          -49.095538      -49.502326
2021-11-02/20:47:36.29          -49.099877      -49.508490
2021-11-02/20:47:36.32          -49.085094      -49.514654
2021-11-02/20:47:36.35          -49.087924      -49.520818
2021-11-02/20:47:36.38          -49.077027      -49.527180
2021-11-02/20:47:36.41          -49.071224      -49.533344
2021-11-02/20:47:36.44          -49.063516      -49.539508
2021-11-02/20:47:36.47          -49.064345      -49.545672
2021-11-02/20:47:36.51          -49.069914      -49.552035
2021-11-02/20:47:36.54          -49.065141      -49.558199
2021-11-02/20:47:36.57          -49.069603      -49.564362
2021-11-02/20:47:36.60          -49.084295      -49.570526
2021-11-02/20:47:36.63          -49.089733      -49.576889
2021-11-02/20:47:36.66          -49.092886      -49.583053
2021-11-02/20:47:36.69          -49.084927      -49.589217
2021-11-02/20:47:36.72          -49.092276      -49.595381
2021-11-02/20:47:36.76          -49.092349      -49.601743
2021-11-02/20:47:36.79          -49.089385      -49.607907
2021-11-02/20:47:36.82          -49.107035      -49.614071
2021-11-02/20:47:36.85          -49.119014      -49.620235
2021-11-02/20:47:36.88          -49.122420      -49.626598
2021-11-02/20:47:36.91          -49.131234      -49.632762
2021-11-02/20:47:36.94          -49.147474      -49.638926
2021-11-02/20:47:36.97          -49.166467      -49.645089
2021-11-02/20:47:37.01          -49.171440      -49.651392
2021-11-02/20:47:37.04          -49.180214      -49.657385
2021-11-02/20:47:37.07          -49.178822      -49.663378
2021-11-02/20:47:37.10          -49.182489      -49.669372
2021-11-02/20:47:37.13          -49.187935      -49.675558
2021-11-02/20:47:37.16          -49.198317      -49.681552
2021-11-02/20:47:37.19          -49.214233      -49.687545
2021-11-02/20:47:37.22          -49.219229      -49.693538
2021-11-02/20:47:37.26          -49.224605      -49.699725
2021-11-02/20:47:37.29          -49.230540      -49.705718
2021-11-02/20:47:37.32          -49.239741      -49.711711
2021-11-02/20:47:37.35          -49.259979      -49.717705
2021-11-02/20:47:37.38          -49.270166      -49.723891
2021-11-02/20:47:37.41          -49.297086      -49.729885
2021-11-02/20:47:37.44          -49.317674      -49.735878
2021-11-02/20:47:37.47          -49.326125      -49.741871
2021-11-02/20:47:37.51          -49.333414      -49.748058
2021-11-02/20:47:37.54          -49.349664      -49.754051
2021-11-02/20:47:37.57          -49.375618      -49.760045
2021-11-02/20:47:37.60          -49.390552      -49.766038
2021-11-02/20:47:37.63          -49.401207      -49.772225
2021-11-02/20:47:37.66          -49.417205      -49.778218
2021-11-02/20:47:37.69          -49.410708      -49.784211
2021-11-02/20:47:37.72          -49.416949      -49.790205
2021-11-02/20:47:37.76          -49.436876      -49.796391
2021-11-02/20:47:37.79          -49.459485      -49.802385
2021-11-02/20:47:37.82          -49.480107      -49.808378
2021-11-02/20:47:37.85          -49.498505      -49.814371
2021-11-02/20:47:37.88          -49.528932      -49.820558
2021-11-02/20:47:37.91          -49.541264      -49.826551
2021-11-02/20:47:37.94          -49.554271      -49.832544
2021-11-02/20:47:37.97          -49.583340      -49.838538
2021-11-02/20:47:38.01          -49.608649      -49.844665
2021-11-02/20:47:38.04          -49.624543      -49.850491
2021-11-02/20:47:38.07          -49.635936      -49.856317
2021-11-02/20:47:38.10          -49.650485      -49.862143
2021-11-02/20:47:38.13          -49.661839      -49.868157
2021-11-02/20:47:38.16          -49.672731      -49.873983
2021-11-02/20:47:38.19          -49.702540      -49.879808
2021-11-02/20:47:38.22          -49.721960      -49.885634
2021-11-02/20:47:38.26          -49.738492      -49.891648
2021-11-02/20:47:38.29          -49.737158      -49.897474
2021-11-02/20:47:38.32          -49.729140      -49.903300
2021-11-02/20:47:38.35          -49.741621      -49.909126
2021-11-02/20:47:38.38          -49.751086      -49.915140
2021-11-02/20:47:38.41          -49.760876      -49.920966
2021-11-02/20:47:38.44          -49.757010      -49.926792
2021-11-02/20:47:38.47          -49.757943      -49.932618
2021-11-02/20:47:38.51          -49.763856      -49.938631
2021-11-02/20:47:38.54          -49.769395      -49.944457
2021-11-02/20:47:38.57          -49.799932      -49.950283
2021-11-02/20:47:38.60          -49.829815      -49.956109
2021-11-02/20:47:38.63          -49.858755      -49.962123
2021-11-02/20:47:38.66          -49.875548      -49.967949
2021-11-02/20:47:38.69          -49.891040      -49.973775
2021-11-02/20:47:38.72          -49.907030      -49.979601
2021-11-02/20:47:38.76          -49.909960      -49.985615
2021-11-02/20:47:38.79          -49.921774      -49.991440
2021-11-02/20:47:38.82          -49.922599      -49.997266
2021-11-02/20:47:38.85          -49.917207      -50.003092
2021-11-02/20:47:38.88          -49.912230      -50.009106
2021-11-02/20:47:38.91          -49.906669      -50.014932
2021-11-02/20:47:38.94          -49.919620      -50.020758
2021-11-02/20:47:38.97          -49.928476      -50.026584
2021-11-02/20:47:39.01          -49.935778      -50.032537
2021-11-02/20:47:39.04          -49.952454      -50.038193
2021-11-02/20:47:39.07          -49.965210      -50.043848
2021-11-02/20:47:39.10          -49.988848      -50.049504
2021-11-02/20:47:39.13          -50.006916      -50.055342
2021-11-02/20:47:39.16          -50.021481      -50.060997
2021-11-02/20:47:39.19          -50.034854      -50.066653
2021-11-02/20:47:39.22          -50.027758      -50.072308
2021-11-02/20:47:39.26          -50.039134      -50.078146
2021-11-02/20:47:39.29          -50.053274      -50.083802
2021-11-02/20:47:39.32          -50.060586      -50.089457
2021-11-02/20:47:39.35          -50.070084      -50.095113
2021-11-02/20:47:39.38          -50.089653      -50.100951
2021-11-02/20:47:39.41          -50.101026      -50.106606
2021-11-02/20:47:39.44          -50.122067      -50.112262
2021-11-02/20:47:39.47          -50.138819      -50.117918
2021-11-02/20:47:39.51          -50.163676      -50.123755
2021-11-02/20:47:39.54          -50.167378      -50.129411
2021-11-02/20:47:39.57          -50.172953      -50.135067
2021-11-02/20:47:39.60          -50.189133      -50.140722
2021-11-02/20:47:39.63          -50.189675      -50.146560
2021-11-02/20:47:39.66          -50.183135      -50.152216
2021-11-02/20:47:39.69          -50.188980      -50.157871
2021-11-02/20:47:39.72          -50.198526      -50.163527
2021-11-02/20:47:39.76          -50.211057      -50.169365
2021-11-02/20:47:39.79          -50.211681      -50.175020
2021-11-02/20:47:39.82          -50.217065      -50.180676
2021-11-02/20:47:39.85          -50.216949      -50.186331
2021-11-02/20:47:39.88          -50.214127      -50.192169
2021-11-02/20:47:39.91          -50.222308      -50.197825
2021-11-02/20:47:39.94          -50.227653      -50.203480
2021-11-02/20:47:39.97          -50.221415      -50.209136
2021-11-02/20:47:40.01          -50.213473      -50.214911
2021-11-02/20:47:40.04          -50.204845      -50.220392
2021-11-02/20:47:40.07          -50.204127      -50.225872
2021-11-02/20:47:40.10          -50.213195      -50.231352
2021-11-02/20:47:40.13          -50.225951      -50.237009
2021-11-02/20:47:40.16          -50.242129      -50.242489
2021-11-02/20:47:40.19          -50.249623      -50.247969
2021-11-02/20:47:40.22          -50.266086      -50.253449
2021-11-02/20:47:40.26          -50.290544      -50.259106
2021-11-02/20:47:40.29          -50.314394      -50.264586
2021-11-02/20:47:40.32          -50.336342      -50.270066
2021-11-02/20:47:40.35          -50.364524      -50.275546
2021-11-02/20:47:40.38          -50.380665      -50.281203
2021-11-02/20:47:40.41          -50.397881      -50.286683
2021-11-02/20:47:40.44          -50.423752      -50.292163
2021-11-02/20:47:40.47          -50.455605      -50.297643
2021-11-02/20:47:40.51          -50.470210      -50.303300
2021-11-02/20:47:40.54          -50.496449      -50.308780
2021-11-02/20:47:40.57          -50.518735      -50.314260
2021-11-02/20:47:40.60          -50.543843      -50.319740
2021-11-02/20:47:40.63          -50.561029      -50.325397
2021-11-02/20:47:40.66          -50.580830      -50.330877
2021-11-02/20:47:40.69          -50.606639      -50.336357
2021-11-02/20:47:40.72          -50.622552      -50.341837
2021-11-02/20:47:40.76          -50.634106      -50.347494
2021-11-02/20:47:40.79          -50.645446      -50.352974
2021-11-02/20:47:40.82          -50.650062      -50.358454
2021-11-02/20:47:40.85          -50.662809      -50.363934
2021-11-02/20:47:40.88          -50.675917      -50.369591
2021-11-02/20:47:40.91          -50.702749      -50.375071
2021-11-02/20:47:40.94          -50.713480      -50.380551
2021-11-02/20:47:40.97          -50.736796      -50.386031
2021-11-02/20:47:41.01          -50.744882      -50.391625
2021-11-02/20:47:41.04          -50.769744      -50.396927
2021-11-02/20:47:41.07          -50.780463      -50.402230
2021-11-02/20:47:41.10          -50.794803      -50.407532
2021-11-02/20:47:41.13          -50.807190      -50.413005
2021-11-02/20:47:41.16          -50.812749      -50.418308
2021-11-02/20:47:41.19          -50.795342      -50.423610
2021-11-02/20:47:41.22          -50.802280      -50.428912
2021-11-02/20:47:41.26          -50.792244      -50.434386
2021-11-02/20:47:41.29          -50.803823      -50.439688
2021-11-02/20:47:41.32          -50.787996      -50.444990
2021-11-02/20:47:41.35          -50.788801      -50.450293
2021-11-02/20:47:41.38          -50.775950      -50.455766
2021-11-02/20:47:41.41          -50.766363      -50.461068
2021-11-02/20:47:41.44          -50.756464      -50.466371
2021-11-02/20:47:41.47          -50.750758      -50.471673
2021-11-02/20:47:41.51          -50.738089      -50.477146
2021-11-02/20:47:41.54          -50.718623      -50.482449
2021-11-02/20:47:41.57          -50.687211      -50.487751
2021-11-02/20:47:41.60          -50.659940      -50.493053
2021-11-02/20:47:41.63          -50.638243      -50.498527
2021-11-02/20:47:41.66          -50.620590      -50.503829
2021-11-02/20:47:41.69          -50.589805      -50.509131
2021-11-02/20:47:41.72          -50.554758      -50.514433
2021-11-02/20:47:41.76          -50.527423      -50.519907
2021-11-02/20:47:41.79          -50.497695      -50.525209
2021-11-02/20:47:41.82          -50.469960      -50.530511
2021-11-02/20:47:41.85          -50.439752      -50.535814
2021-11-02/20:47:41.88          -50.415900      -50.541287
2021-11-02/20:47:41.91          -50.370605      -50.546589
2021-11-02/20:47:41.94          -50.306257      -50.551892
2021-11-02/20:47:41.97          -50.242834      -50.557194
2021-11-02/20:47:42.01          -50.164720      -50.562605
2021-11-02/20:47:42.04          -50.085954      -50.567733
2021-11-02/20:47:42.07          -49.999733      -50.572861
2021-11-02/20:47:42.10          -49.896541      -50.577989
2021-11-02/20:47:42.13          -49.785565      -50.583282
2021-11-02/20:47:42.16          -49.661564      -50.588410
2021-11-02/20:47:42.19          -49.539594      -50.593537
2021-11-02/20:47:42.22          -49.426827      -50.598665
2021-11-02/20:47:42.26          -49.317607      -50.603958
2021-11-02/20:47:42.29          -49.218775      -50.609086
2021-11-02/20:47:42.32          -49.111758      -50.614214
2021-11-02/20:47:42.35          -48.999638      -50.619342
2021-11-02/20:47:42.38          -48.893104      -50.624635
2021-11-02/20:47:42.41          -48.779424      -50.629763
2021-11-02/20:47:42.44          -48.684521      -50.634890
2021-11-02/20:47:42.47          -48.608149      -50.640018
2021-11-02/20:47:42.51          -48.537423      -50.645311
2021-11-02/20:47:42.54          -48.460950      -50.650439
2021-11-02/20:47:42.57          -48.378540      -50.655567
2021-11-02/20:47:42.60          -48.308047      -50.660695
2021-11-02/20:47:42.63          -48.248931      -50.665988
2021-11-02/20:47:42.66          -48.191964      -50.671116
2021-11-02/20:47:42.69          -48.127840      -50.676243
2021-11-02/20:47:42.72          -48.062980      -50.681371
2021-11-02/20:47:42.76          -47.987712      -50.686664
2021-11-02/20:47:42.79          -47.909973      -50.691792
2021-11-02/20:47:42.82          -47.841125      -50.696920
2021-11-02/20:47:42.85          -47.771264      -50.702048
2021-11-02/20:47:42.88          -47.699964      -50.707341
2021-11-02/20:47:42.91          -47.627397      -50.712468
2021-11-02/20:47:42.94          -47.554946      -50.717596
2021-11-02/20:47:42.97          -47.501430      -50.722724
2021-11-02/20:47:43.01          -47.438909      -50.727951
2021-11-02/20:47:43.04          -47.395088      -50.732894
2021-11-02/20:47:43.07          -47.341806      -50.737837
2021-11-02/20:47:43.10          -47.279594      -50.742780
2021-11-02/20:47:43.13          -47.218910      -50.747882
2021-11-02/20:47:43.16          -47.161355      -50.752824
2021-11-02/20:47:43.19          -47.105713      -50.757767
2021-11-02/20:47:43.22          -47.047664      -50.762710
2021-11-02/20:47:43.26          -46.982799      -50.767812
2021-11-02/20:47:43.29          -46.925929      -50.772755
2021-11-02/20:47:43.32          -46.848645      -50.777697
2021-11-02/20:47:43.35          -46.773859      -50.782640
2021-11-02/20:47:43.38          -46.700526      -50.787742
2021-11-02/20:47:43.41          -46.641495      -50.792685
2021-11-02/20:47:43.44          -46.580732      -50.797628
2021-11-02/20:47:43.47          -46.507760      -50.802570
2021-11-02/20:47:43.51          -46.421243      -50.807672
2021-11-02/20:47:43.54          -46.348264      -50.812615
2021-11-02/20:47:43.57          -46.266235      -50.817558
2021-11-02/20:47:43.60          -46.187549      -50.822501
2021-11-02/20:47:43.63          -46.120339      -50.827603
2021-11-02/20:47:43.66          -46.056081      -50.832545
2021-11-02/20:47:43.69          -45.976768      -50.837488
2021-11-02/20:47:43.72          -45.889369      -50.842431
2021-11-02/20:47:43.76          -45.814762      -50.847533
2021-11-02/20:47:43.79          -45.754976      -50.852476
2021-11-02/20:47:43.82          -45.685309      -50.857418
2021-11-02/20:47:43.85          -45.626639      -50.862361
2021-11-02/20:47:43.88          -45.564560      -50.867463
2021-11-02/20:47:43.91          -45.494783      -50.872406
2021-11-02/20:47:43.94          -45.417092      -50.877349
2021-11-02/20:47:43.97          -45.358961      -50.882291
2021-11-02/20:47:44.01          -45.297003      -50.887328
2021-11-02/20:47:44.04          -45.228497      -50.892085
2021-11-02/20:47:44.07          -45.154635      -50.896843
2021-11-02/20:47:44.10          -45.097301      -50.901601
2021-11-02/20:47:44.13          -45.038272      -50.906512
2021-11-02/20:47:44.16          -44.978247      -50.911269
2021-11-02/20:47:44.19          -44.928879      -50.916027
2021-11-02/20:47:44.22          -44.895265      -50.920785
2021-11-02/20:47:44.25          -44.837526      -50.925542
2021-11-02/20:47:44.29          -44.784636      -50.930453
2021-11-02/20:47:44.32          -44.720957      -50.935211
2021-11-02/20:47:44.35          -44.665353      -50.939968
2021-11-02/20:47:44.38          -44.590636      -50.944726
2021-11-02/20:47:44.41          -44.527426      -50.949637
2021-11-02/20:47:44.44          -44.451608      -50.954395
2021-11-02/20:47:44.47          -44.360625      -50.959152
2021-11-02/20:47:44.50          -44.266283      -50.963910
2021-11-02/20:47:44.54          -44.181644      -50.968821
2021-11-02/20:47:44.57          -44.104953      -50.973579
2021-11-02/20:47:44.60          -44.040899      -50.978336
2021-11-02/20:47:44.63          -43.971439      -50.983094
2021-11-02/20:47:44.66          -43.899375      -50.988005
2021-11-02/20:47:44.69          -43.807753      -50.992763
2021-11-02/20:47:44.72          -43.726260      -50.997520
2021-11-02/20:47:44.75          -43.648131      -51.002278
2021-11-02/20:47:44.79          -43.562145      -51.007189
2021-11-02/20:47:44.82          -43.475950      -51.011947
2021-11-02/20:47:44.85          -43.396154      -51.016704
2021-11-02/20:47:44.88          -43.310226      -51.021462
2021-11-02/20:47:44.91          -43.216748      -51.026373
2021-11-02/20:47:44.94          -43.144220      -51.031130
2021-11-02/20:47:44.97          -43.073009      -51.035888
2021-11-02/20:47:45.00          -43.005017      -51.040585
2021-11-02/20:47:45.04          -42.935313      -51.045300
2021-11-02/20:47:45.07          -42.867932      -51.049868
2021-11-02/20:47:45.10          -42.814774      -51.054437
2021-11-02/20:47:45.13          -42.740737      -51.059005
2021-11-02/20:47:45.16          -42.664129      -51.063720
2021-11-02/20:47:45.19          -42.610222      -51.068288
2021-11-02/20:47:45.22          -42.544610      -51.072857
2021-11-02/20:47:45.25          -42.484660      -51.077425
2021-11-02/20:47:45.29          -42.430338      -51.082140
2021-11-02/20:47:45.32          -42.383930      -51.086709
2021-11-02/20:47:45.35          -42.359099      -51.091277
2021-11-02/20:47:45.38          -42.322851      -51.095845
2021-11-02/20:47:45.41          -42.306201      -51.100561
2021-11-02/20:47:45.44          -42.282035      -51.105129
2021-11-02/20:47:45.47          -42.264234      -51.109697
2021-11-02/20:47:45.50          -42.246096      -51.114265
2021-11-02/20:47:45.54          -42.233519      -51.118981
2021-11-02/20:47:45.57          -42.216007      -51.123549
2021-11-02/20:47:45.60          -42.208516      -51.128117
2021-11-02/20:47:45.63          -42.185061      -51.132685
2021-11-02/20:47:45.66          -42.164776      -51.137401
2021-11-02/20:47:45.69          -42.138886      -51.141969
2021-11-02/20:47:45.72          -42.134659      -51.146537
2021-11-02/20:47:45.75          -42.125994      -51.151106
2021-11-02/20:47:45.79          -42.124000      -51.155821
2021-11-02/20:47:45.82          -42.110457      -51.160389
2021-11-02/20:47:45.85          -42.106235      -51.164958
2021-11-02/20:47:45.88          -42.091037      -51.169526
2021-11-02/20:47:45.91          -42.087245      -51.174241
2021-11-02/20:47:45.94          -42.075505      -51.178809
2021-11-02/20:47:45.97          -42.070358      -51.183378
2021-11-02/20:47:46.00          -42.054781      -51.187881
2021-11-02/20:47:46.04          -42.043938      -51.192390
2021-11-02/20:47:46.07          -42.030625      -51.196758
2021-11-02/20:47:46.10          -42.026334      -51.201126
2021-11-02/20:47:46.13          -42.031963      -51.205494
2021-11-02/20:47:46.16          -42.043512      -51.210003
2021-11-02/20:47:46.19          -42.047177      -51.214370
2021-11-02/20:47:46.22          -42.061074      -51.218738
2021-11-02/20:47:46.25          -42.066518      -51.223106
2021-11-02/20:47:46.29          -42.077696      -51.227615
2021-11-02/20:47:46.32          -42.092382      -51.231983
2021-11-02/20:47:46.35          -42.106985      -51.236351
2021-11-02/20:47:46.38          -42.125586      -51.240719
2021-11-02/20:47:46.41          -42.128415      -51.245228
2021-11-02/20:47:46.44          -42.133550      -51.249596
2021-11-02/20:47:46.47          -42.135032      -51.253963
2021-11-02/20:47:46.50          -42.137607      -51.258331
2021-11-02/20:47:46.54          -42.146038      -51.262840
2021-11-02/20:47:46.57          -42.159222      -51.267208
2021-11-02/20:47:46.60          -42.165703      -51.271576
2021-11-02/20:47:46.63          -42.168193      -51.275944
2021-11-02/20:47:46.66          -42.176068      -51.280453
2021-11-02/20:47:46.69          -42.192803      -51.284821
2021-11-02/20:47:46.72          -42.210698      -51.289188
2021-11-02/20:47:46.75          -42.226338      -51.293556
2021-11-02/20:47:46.79          -42.240549      -51.298065
2021-11-02/20:47:46.82          -42.255429      -51.302433
2021-11-02/20:47:46.85          -42.269479      -51.306801
2021-11-02/20:47:46.88          -42.297692      -51.311169
2021-11-02/20:47:46.91          -42.329930      -51.315678
2021-11-02/20:47:46.94          -42.345777      -51.320046
2021-11-02/20:47:46.97          -42.364557      -51.324414
2021-11-02/20:47:47.00          -42.380293      -51.328718
2021-11-02/20:47:47.04          -42.385375      -51.333026
2021-11-02/20:47:47.07          -42.393491      -51.337199
2021-11-02/20:47:47.10          -42.411497      -51.341372
2021-11-02/20:47:47.13          -42.439514      -51.345544
2021-11-02/20:47:47.16          -42.445708      -51.349852
2021-11-02/20:47:47.19          -42.453564      -51.354025
2021-11-02/20:47:47.22          -42.464271      -51.358197
2021-11-02/20:47:47.25          -42.473437      -51.362370
2021-11-02/20:47:47.29          -42.491729      -51.366678
2021-11-02/20:47:47.32          -42.524462      -51.370850
2021-11-02/20:47:47.35          -42.560702      -51.375023
2021-11-02/20:47:47.38          -42.588931      -51.379196
2021-11-02/20:47:47.41          -42.613356      -51.383503
2021-11-02/20:47:47.44          -42.642113      -51.387676
2021-11-02/20:47:47.47          -42.673460      -51.391849
2021-11-02/20:47:47.50          -42.706118      -51.396022
2021-11-02/20:47:47.54          -42.737823      -51.400329
2021-11-02/20:47:47.57          -42.754179      -51.404502
2021-11-02/20:47:47.60          -42.771775      -51.408675
2021-11-02/20:47:47.63          -42.781226      -51.412848
2021-11-02/20:47:47.66          -42.799141      -51.417155
2021-11-02/20:47:47.69          -42.805915      -51.421328
2021-11-02/20:47:47.72          -42.812614      -51.425501
2021-11-02/20:47:47.75          -42.831369      -51.429673
2021-11-02/20:47:47.79          -42.857688      -51.433981
2021-11-02/20:47:47.82          -42.872328      -51.438154
2021-11-02/20:47:47.85          -42.898625      -51.442326
2021-11-02/20:47:47.88          -42.934804      -51.446499
2021-11-02/20:47:47.91          -42.984648      -51.450807
2021-11-02/20:47:47.94          -43.020455      -51.454979
2021-11-02/20:47:47.97          -43.075894      -51.459152
2021-11-02/20:47:48.00          -43.124782      -51.463257
2021-11-02/20:47:48.04          -43.168647      -51.467347
2021-11-02/20:47:48.07          -43.210112      -51.471309
2021-11-02/20:47:48.10          -43.265110      -51.475271
2021-11-02/20:47:48.13          -43.301913      -51.479233
2021-11-02/20:47:48.16          -43.324445      -51.483323
2021-11-02/20:47:48.19          -43.350395      -51.487285
2021-11-02/20:47:48.22          -43.378052      -51.491247
2021-11-02/20:47:48.25          -43.392085      -51.495209
2021-11-02/20:47:48.29          -43.414445      -51.499298
2021-11-02/20:47:48.32          -43.408571      -51.503260
2021-11-02/20:47:48.35          -43.406520      -51.507222
2021-11-02/20:47:48.38          -43.412610      -51.511184
2021-11-02/20:47:48.41          -43.430618      -51.515274
2021-11-02/20:47:48.44          -43.456704      -51.519236
2021-11-02/20:47:48.47          -43.463648      -51.523198
2021-11-02/20:47:48.50          -43.484111      -51.527160
2021-11-02/20:47:48.54          -43.508165      -51.531250
2021-11-02/20:47:48.57          -43.541393      -51.535212
2021-11-02/20:47:48.60          -43.592620      -51.539174
2021-11-02/20:47:48.63          -43.648046      -51.543136
2021-11-02/20:47:48.66          -43.702868      -51.547226
2021-11-02/20:47:48.69          -43.756282      -51.551188
2021-11-02/20:47:48.72          -43.803086      -51.555150
2021-11-02/20:47:48.75          -43.854173      -51.559112
2021-11-02/20:47:48.79          -43.868411      -51.563202
2021-11-02/20:47:48.82          -43.875676      -51.567164
2021-11-02/20:47:48.85          -43.880034      -51.571126
2021-11-02/20:47:48.88          -43.878062      -51.575088
2021-11-02/20:47:48.91          -43.882101      -51.579177
2021-11-02/20:47:48.94          -43.867883      -51.583139
2021-11-02/20:47:48.97          -43.851712      -51.587101
2021-11-02/20:47:49.00          -43.823702      -51.590994
2021-11-02/20:47:49.04          -43.793127      -51.594862
2021-11-02/20:47:49.07          -43.786357      -51.598609
2021-11-02/20:47:49.10          -43.773268      -51.602356
2021-11-02/20:47:49.13          -43.754898      -51.606104
2021-11-02/20:47:49.16          -43.750481      -51.609972
2021-11-02/20:47:49.19          -43.732861      -51.613719
2021-11-02/20:47:49.22          -43.719871      -51.617466
2021-11-02/20:47:49.25          -43.714876      -51.621213
2021-11-02/20:47:49.29          -43.739394      -51.625081
2021-11-02/20:47:49.32          -43.768994      -51.628828
2021-11-02/20:47:49.35          -43.807294      -51.632575
2021-11-02/20:47:49.38          -43.870495      -51.636322
2021-11-02/20:47:49.41          -43.925994      -51.640190
2021-11-02/20:47:49.44          -43.964832      -51.643938
2021-11-02/20:47:49.47          -44.000963      -51.647685
2021-11-02/20:47:49.50          -44.023333      -51.651432
2021-11-02/20:47:49.54          -44.018479      -51.655300
2021-11-02/20:47:49.57          -43.996313      -51.659047
2021-11-02/20:47:49.60          -43.973126      -51.662794
2021-11-02/20:47:49.63          -43.925411      -51.666541
2021-11-02/20:47:49.66          -43.866049      -51.670409
2021-11-02/20:47:49.69          -43.818954      -51.674156
2021-11-02/20:47:49.72          -43.796458      -51.677904
2021-11-02/20:47:49.75          -43.789164      -51.681651
2021-11-02/20:47:49.79          -43.801081      -51.685519
2021-11-02/20:47:49.82          -43.845745      -51.689266
2021-11-02/20:47:49.85          -43.903030      -51.693013
2021-11-02/20:47:49.88          -43.968990      -51.696760
2021-11-02/20:47:49.91          -44.050155      -51.700628
2021-11-02/20:47:49.94          -44.117435      -51.704375
2021-11-02/20:47:49.97          -44.183796      -51.708122
2021-11-02/20:47:50.00          -44.241264      -51.711797
2021-11-02/20:47:50.04          -44.284649      -51.715435
2021-11-02/20:47:50.07          -44.305605      -51.718959
2021-11-02/20:47:50.10          -44.313278      -51.722482
2021-11-02/20:47:50.13          -44.291080      -51.726006
2021-11-02/20:47:50.16          -44.264144      -51.729643
2021-11-02/20:47:50.19          -44.238470      -51.733167
2021-11-02/20:47:50.22          -44.225662      -51.736691
2021-11-02/20:47:50.25          -44.211598      -51.740214
2021-11-02/20:47:50.29          -44.203435      -51.743852
2021-11-02/20:47:50.32          -44.188656      -51.747375
2021-11-02/20:47:50.35          -44.197089      -51.750899
2021-11-02/20:47:50.38          -44.218368      -51.754423
2021-11-02/20:47:50.41          -44.268057      -51.758060
2021-11-02/20:47:50.44          -44.316045      -51.761584
2021-11-02/20:47:50.47          -44.359125      -51.765108
2021-11-02/20:47:50.50          -44.399656      -51.768631
2021-11-02/20:47:50.54          -44.443703      -51.772269
2021-11-02/20:47:50.57          -44.480359      -51.775792
2021-11-02/20:47:50.60          -44.510202      -51.779316
2021-11-02/20:47:50.63          -44.531522      -51.782840
2021-11-02/20:47:50.66          -44.545885      -51.786477
2021-11-02/20:47:50.69          -44.543012      -51.790001
2021-11-02/20:47:50.72          -44.548312      -51.793524
2021-11-02/20:47:50.75          -44.544061      -51.797048
2021-11-02/20:47:50.79          -44.550272      -51.800686
2021-11-02/20:47:50.82          -44.551166      -51.804209
2021-11-02/20:47:50.85          -44.557092      -51.807733
2021-11-02/20:47:50.88          -44.565312      -51.811257
2021-11-02/20:47:50.91          -44.582889      -51.814894
2021-11-02/20:47:50.94          -44.602280      -51.818418
2021-11-02/20:47:50.97          -44.638611      -51.821941
2021-11-02/20:47:51.00          -44.661780      -51.825394
2021-11-02/20:47:51.04          -44.706765      -51.828802
2021-11-02/20:47:51.07          -44.736235      -51.832104
2021-11-02/20:47:51.10          -44.768370      -51.835406
2021-11-02/20:47:51.13          -44.792488      -51.838708
2021-11-02/20:47:51.16          -44.828955      -51.842116
2021-11-02/20:47:51.19          -44.859131      -51.845418
2021-11-02/20:47:51.22          -44.897589      -51.848720
2021-11-02/20:47:51.25          -44.931392      -51.852022
2021-11-02/20:47:51.29          -44.964534      -51.855431
2021-11-02/20:47:51.32          -44.990151      -51.858733
2021-11-02/20:47:51.35          -45.021441      -51.862035
2021-11-02/20:47:51.38          -45.058656      -51.865336
2021-11-02/20:47:51.41          -45.094592      -51.868745
2021-11-02/20:47:51.44          -45.113826      -51.872047
2021-11-02/20:47:51.47          -45.137467      -51.875349
2021-11-02/20:47:51.50          -45.145886      -51.878651
2021-11-02/20:47:51.54          -45.155719      -51.882059
2021-11-02/20:47:51.57          -45.158464      -51.885361
2021-11-02/20:47:51.60          -45.157531      -51.888663
2021-11-02/20:47:51.63          -45.154878      -51.891965
2021-11-02/20:47:51.66          -45.152741      -51.895374
2021-11-02/20:47:51.69          -45.145404      -51.898676
2021-11-02/20:47:51.72          -45.154870      -51.901977
2021-11-02/20:47:51.75          -45.155967      -51.905279
2021-11-02/20:47:51.79          -45.170487      -51.908688
2021-11-02/20:47:51.82          -45.177162      -51.911990
2021-11-02/20:47:51.85          -45.193945      -51.915292
2021-11-02/20:47:51.88          -45.206250      -51.918594
2021-11-02/20:47:51.91          -45.240124      -51.922002
2021-11-02/20:47:51.94          -45.254660      -51.925304
2021-11-02/20:47:51.97          -45.273128      -51.928606
2021-11-02/20:47:52.00          -45.290208      -51.931829
2021-11-02/20:47:52.04          -45.307498      -51.934983
2021-11-02/20:47:52.07          -45.319609      -51.938039
2021-11-02/20:47:52.10          -45.329330      -51.941095
2021-11-02/20:47:52.13          -45.348464      -51.944150
2021-11-02/20:47:52.16          -45.380981      -51.947305
2021-11-02/20:47:52.19          -45.403440      -51.950360
2021-11-02/20:47:52.22          -45.435903      -51.953416
2021-11-02/20:47:52.25          -45.462576      -51.956472
2021-11-02/20:47:52.29          -45.487805      -51.959626
2021-11-02/20:47:52.32          -45.516017      -51.962682
2021-11-02/20:47:52.35          -45.540692      -51.965738
2021-11-02/20:47:52.38          -45.568840      -51.968794
2021-11-02/20:47:52.41          -45.589060      -51.971948
2021-11-02/20:47:52.44          -45.596280      -51.975004
2021-11-02/20:47:52.47          -45.587122      -51.978060
2021-11-02/20:47:52.50          -45.580004      -51.981115
2021-11-02/20:47:52.54          -45.579455      -51.984270
2021-11-02/20:47:52.57          -45.580953      -51.987326
2021-11-02/20:47:52.60          -45.587981      -51.990381
2021-11-02/20:47:52.63          -45.589182      -51.993437
2021-11-02/20:47:52.66          -45.580732      -51.996591
2021-11-02/20:47:52.69          -45.581421      -51.999647
2021-11-02/20:47:52.72          -45.600785      -52.002703
2021-11-02/20:47:52.75          -45.621806      -52.005759
2021-11-02/20:47:52.79          -45.632040      -52.008913
2021-11-02/20:47:52.82          -45.646547      -52.011969
2021-11-02/20:47:52.85          -45.663467      -52.015025
2021-11-02/20:47:52.88          -45.678771      -52.018081
2021-11-02/20:47:52.91          -45.711113      -52.021235
2021-11-02/20:47:52.94          -45.741214      -52.024291
2021-11-02/20:47:52.97          -45.769502      -52.027346
2021-11-02/20:47:53.00          -45.794899      -52.030322
2021-11-02/20:47:53.04          -45.826040      -52.033218
2021-11-02/20:47:53.07          -45.867127      -52.036025
2021-11-02/20:47:53.10          -45.905240      -52.038831
2021-11-02/20:47:53.13          -45.940390      -52.041637
2021-11-02/20:47:53.16          -45.974088      -52.044534
2021-11-02/20:47:53.19          -45.995153      -52.047340
2021-11-02/20:47:53.22          -46.030663      -52.050146
2021-11-02/20:47:53.25          -46.068933      -52.052953
2021-11-02/20:47:53.29          -46.108828      -52.055850
2021-11-02/20:47:53.32          -46.147775      -52.058656
2021-11-02/20:47:53.35          -46.190394      -52.061462
2021-11-02/20:47:53.38          -46.228070      -52.064268
2021-11-02/20:47:53.41          -46.271793      -52.067165
2021-11-02/20:47:53.44          -46.311719      -52.069971
2021-11-02/20:47:53.47          -46.353821      -52.072778
2021-11-02/20:47:53.50          -46.386892      -52.075584
2021-11-02/20:47:53.54          -46.423346      -52.078481
2021-11-02/20:47:53.57          -46.435358      -52.081287
2021-11-02/20:47:53.60          -46.456923      -52.084093
2021-11-02/20:47:53.63          -46.454422      -52.086899
2021-11-02/20:47:53.66          -46.456646      -52.089796
2021-11-02/20:47:53.69          -46.456727      -52.092602
2021-11-02/20:47:53.72          -46.466593      -52.095409
2021-11-02/20:47:53.75          -46.472216      -52.098215
2021-11-02/20:47:53.79          -46.484253      -52.101112
2021-11-02/20:47:53.82          -46.486205      -52.103918
2021-11-02/20:47:53.85          -46.492645      -52.106724
2021-11-02/20:47:53.88          -46.489385      -52.109530
2021-11-02/20:47:53.91          -46.506617      -52.112427
2021-11-02/20:47:53.94          -46.527189      -52.115233
2021-11-02/20:47:53.97          -46.540364      -52.118040
2021-11-02/20:47:54.00          -46.550269      -52.120764
2021-11-02/20:47:54.04          -46.558367      -52.123399
2021-11-02/20:47:54.07          -46.572617      -52.125952
2021-11-02/20:47:54.10          -46.597694      -52.128504
2021-11-02/20:47:54.13          -46.635192      -52.131057
2021-11-02/20:47:54.16          -46.667174      -52.133692
2021-11-02/20:47:54.19          -46.698496      -52.136245
2021-11-02/20:47:54.22          -46.733778      -52.138798
2021-11-02/20:47:54.25          -46.769883      -52.141350
2021-11-02/20:47:54.29          -46.801948      -52.143985
2021-11-02/20:47:54.32          -46.832087      -52.146538
2021-11-02/20:47:54.35          -46.864014      -52.149091
2021-11-02/20:47:54.38          -46.880333      -52.151643
2021-11-02/20:47:54.41          -46.897172      -52.154279
2021-11-02/20:47:54.44          -46.924021      -52.156831
2021-11-02/20:47:54.47          -46.946542      -52.159384
2021-11-02/20:47:54.50          -46.978711      -52.161937
2021-11-02/20:47:54.54          -47.010557      -52.164572
2021-11-02/20:47:54.57          -47.030173      -52.167124
2021-11-02/20:47:54.60          -47.058170      -52.169677
2021-11-02/20:47:54.63          -47.087441      -52.172230
2021-11-02/20:47:54.66          -47.117307      -52.174865
2021-11-02/20:47:54.69          -47.138573      -52.177418
2021-11-02/20:47:54.72          -47.148482      -52.179970
2021-11-02/20:47:54.75          -47.165660      -52.182523
2021-11-02/20:47:54.79          -47.162043      -52.185158
2021-11-02/20:47:54.82          -47.165568      -52.187711
2021-11-02/20:47:54.85          -47.188808      -52.190263
2021-11-02/20:47:54.88          -47.210189      -52.192816
2021-11-02/20:47:54.91          -47.225569      -52.195451
2021-11-02/20:47:54.94          -47.239841      -52.198004
2021-11-02/20:47:54.97          -47.264074      -52.200557
2021-11-02/20:47:55.00          -47.290853      -52.203020
2021-11-02/20:47:55.04          -47.313887      -52.205369
2021-11-02/20:47:55.07          -47.341880      -52.207644
2021-11-02/20:47:55.10          -47.375156      -52.209920
2021-11-02/20:47:55.13          -47.399567      -52.212195
2021-11-02/20:47:55.16          -47.416256      -52.214544
2021-11-02/20:47:55.19          -47.439084      -52.216819
2021-11-02/20:47:55.22          -47.469642      -52.219095
2021-11-02/20:47:55.25          -47.497790      -52.221370
2021-11-02/20:47:55.29          -47.526618      -52.223719
2021-11-02/20:47:55.32          -47.555494      -52.225995
2021-11-02/20:47:55.35          -47.601149      -52.228270
2021-11-02/20:47:55.38          -47.626108      -52.230546
2021-11-02/20:47:55.41          -47.651788      -52.232894
2021-11-02/20:47:55.44          -47.695527      -52.235170
2021-11-02/20:47:55.47          -47.743374      -52.237445
2021-11-02/20:47:55.50          -47.781475      -52.239721
2021-11-02/20:47:55.54          -47.812738      -52.242070
2021-11-02/20:47:55.57          -47.845184      -52.244345
2021-11-02/20:47:55.60          -47.887739      -52.246621
2021-11-02/20:47:55.63          -47.924301      -52.248896
2021-11-02/20:47:55.66          -47.971703      -52.251245
2021-11-02/20:47:55.69          -48.027525      -52.253520
2021-11-02/20:47:55.72          -48.072746      -52.255796
2021-11-02/20:47:55.75          -48.113728      -52.258071
2021-11-02/20:47:55.79          -48.153865      -52.260420
2021-11-02/20:47:55.82          -48.207476      -52.262696
2021-11-02/20:47:55.85          -48.262511      -52.264971
2021-11-02/20:47:55.88          -48.320558      -52.267247
2021-11-02/20:47:55.91          -48.372456      -52.269595
2021-11-02/20:47:55.94          -48.410999      -52.271871
2021-11-02/20:47:55.97          -48.440989      -52.274146
2021-11-02/20:47:56.00          -48.482858      -52.276331
2021-11-02/20:47:56.04          -48.524627      -52.278389
2021-11-02/20:47:56.07          -48.581384      -52.280382
2021-11-02/20:47:56.10          -48.625103      -52.282376
2021-11-02/20:47:56.13          -48.674300      -52.284370
2021-11-02/20:47:56.16          -48.713013      -52.286428
2021-11-02/20:47:56.19          -48.746202      -52.288421
2021-11-02/20:47:56.22          -48.805772      -52.290415
2021-11-02/20:47:56.25          -48.869483      -52.292409
2021-11-02/20:47:56.29          -48.926752      -52.294466
2021-11-02/20:47:56.32          -48.979109      -52.296460
2021-11-02/20:47:56.35          -49.020652      -52.298454
2021-11-02/20:47:56.38          -49.058072      -52.300447
2021-11-02/20:47:56.41          -49.107609      -52.302505
2021-11-02/20:47:56.44          -49.165380      -52.304499
2021-11-02/20:47:56.47          -49.227614      -52.306492
2021-11-02/20:47:56.50          -49.269232      -52.308486
2021-11-02/20:47:56.54          -49.320202      -52.310544
2021-11-02/20:47:56.57          -49.367952      -52.312538
2021-11-02/20:47:56.60          -49.419288      -52.314531
2021-11-02/20:47:56.63          -49.465958      -52.316525
2021-11-02/20:47:56.66          -49.520077      -52.318583
2021-11-02/20:47:56.69          -49.552854      -52.320576
2021-11-02/20:47:56.72          -49.579906      -52.322570
2021-11-02/20:47:56.75          -49.602135      -52.324564
2021-11-02/20:47:56.79          -49.632923      -52.326622
2021-11-02/20:47:56.82          -49.654209      -52.328615
2021-11-02/20:47:56.85          -49.692679      -52.330609
2021-11-02/20:47:56.88          -49.706038      -52.332602
2021-11-02/20:47:56.91          -49.724709      -52.334660
2021-11-02/20:47:56.94          -49.760721      -52.336654
2021-11-02/20:47:56.97          -49.805354      -52.338648
2021-11-02/20:47:57.00          -49.846824      -52.340545
2021-11-02/20:47:57.04          -49.886562      -52.342294
2021-11-02/20:47:57.07          -49.933827      -52.343989
2021-11-02/20:47:57.10          -49.979365      -52.345684
2021-11-02/20:47:57.13          -50.004073      -52.347379
2021-11-02/20:47:57.16          -50.047921      -52.349129
2021-11-02/20:47:57.19          -50.092893      -52.350824
2021-11-02/20:47:57.22          -50.126778      -52.352519
2021-11-02/20:47:57.25          -50.157551      -52.354214
2021-11-02/20:47:57.29          -50.204664      -52.355964
2021-11-02/20:47:57.32          -50.251125      -52.357659
2021-11-02/20:47:57.35          -50.293677      -52.359354
2021-11-02/20:47:57.38          -50.348855      -52.361049
2021-11-02/20:47:57.41          -50.420553      -52.362798
2021-11-02/20:47:57.44          -50.489630      -52.364493
2021-11-02/20:47:57.47          -50.565355      -52.366188
2021-11-02/20:47:57.50          -50.622464      -52.367883
2021-11-02/20:47:57.54          -50.696228      -52.369633
2021-11-02/20:47:57.57          -50.749285      -52.371328
2021-11-02/20:47:57.60          -50.804030      -52.373023
2021-11-02/20:47:57.63          -50.856737      -52.374718
2021-11-02/20:47:57.66          -50.903447      -52.376468
2021-11-02/20:47:57.69          -50.946463      -52.378163
2021-11-02/20:47:57.72          -50.991855      -52.379858
2021-11-02/20:47:57.75          -51.030855      -52.381553
2021-11-02/20:47:57.79          -51.092188      -52.383302
2021-11-02/20:47:57.82          -51.137613      -52.384997
2021-11-02/20:47:57.85          -51.198710      -52.386692
2021-11-02/20:47:57.88          -51.247293      -52.388387
2021-11-02/20:47:57.91          -51.296788      -52.390137
2021-11-02/20:47:57.94          -51.340046      -52.391832
2021-11-02/20:47:57.97          -51.386947      -52.393527
2021-11-02/20:47:58.00          -51.428942      -52.395121
2021-11-02/20:47:58.04          -51.475911      -52.396549
2021-11-02/20:47:58.07          -51.517235      -52.397932
2021-11-02/20:47:58.10          -51.568137      -52.399315
2021-11-02/20:47:58.13          -51.599889      -52.400698
2021-11-02/20:47:58.16          -51.659432      -52.402126
2021-11-02/20:47:58.19          -51.710399      -52.403509
2021-11-02/20:47:58.22          -51.773864      -52.404892
2021-11-02/20:47:58.25          -51.818878      -52.406275
2021-11-02/20:47:58.29          -51.878688      -52.407702
2021-11-02/20:47:58.32          -51.933028      -52.409085
2021-11-02/20:47:58.35          -51.985752      -52.410468
2021-11-02/20:47:58.38          -52.035874      -52.411851
2021-11-02/20:47:58.41          -52.092141      -52.413279
2021-11-02/20:47:58.44          -52.132032      -52.414662
2021-11-02/20:47:58.47          -52.175838      -52.416045
2021-11-02/20:47:58.50          -52.212282      -52.417428
2021-11-02/20:47:58.54          -52.259222      -52.418855
2021-11-02/20:47:58.57          -52.299686      -52.420238
2021-11-02/20:47:58.60          -52.355429      -52.421621
2021-11-02/20:47:58.63          -52.417843      -52.423004
2021-11-02/20:47:58.66          -52.468614      -52.424432
2021-11-02/20:47:58.69          -52.521290      -52.425815
2021-11-02/20:47:58.72          -52.572291      -52.427198
2021-11-02/20:47:58.75          -52.632733      -52.428581
2021-11-02/20:47:58.79          -52.682722      -52.430008
2021-11-02/20:47:58.82          -52.733049      -52.431391
2021-11-02/20:47:58.85          -52.779218      -52.432774
2021-11-02/20:47:58.88          -52.809185      -52.434157
2021-11-02/20:47:58.91          -52.835253      -52.435585
2021-11-02/20:47:58.94          -52.873475      -52.436968
2021-11-02/20:47:58.97          -52.920148      -52.438351
2021-11-02/20:47:59.00          -52.965720      -52.439629
2021-11-02/20:47:59.04          -53.020035      -52.440720
2021-11-02/20:47:59.07          -53.079951      -52.441778
2021-11-02/20:47:59.10          -53.145546      -52.442835
2021-11-02/20:47:59.13          -53.199600      -52.443892
2021-11-02/20:47:59.16          -53.268297      -52.444984
2021-11-02/20:47:59.19          -53.332807      -52.446041
2021-11-02/20:47:59.22          -53.396926      -52.447099
2021-11-02/20:47:59.25          -53.450413      -52.448156
2021-11-02/20:47:59.29          -53.522372      -52.449248
2021-11-02/20:47:59.32          -53.589772      -52.450305
2021-11-02/20:47:59.35          -53.670109      -52.451362
2021-11-02/20:47:59.38          -53.730214      -52.452420
2021-11-02/20:47:59.41          -53.816228      -52.453511
2021-11-02/20:47:59.44          -53.895290      -52.454568
2021-11-02/20:47:59.47          -53.984459      -52.455626
2021-11-02/20:47:59.50          -54.067873      -52.456683
2021-11-02/20:47:59.54          -54.146980      -52.457775
2021-11-02/20:47:59.57          -54.225921      -52.458832
2021-11-02/20:47:59.60          -54.286830      -52.459889
2021-11-02/20:47:59.63          -54.345357      -52.460947
2021-11-02/20:47:59.66          -54.408027      -52.462038
2021-11-02/20:47:59.69          -54.465808      -52.463096
2021-11-02/20:47:59.72          -54.538755      -52.464153
2021-11-02/20:47:59.75          -54.589409      -52.465210
2021-11-02/20:47:59.79          -54.644065      -52.466302
2021-11-02/20:47:59.82          -54.705006      -52.467359
2021-11-02/20:47:59.85          -54.760451      -52.468416
2021-11-02/20:47:59.88          -54.820052      -52.469474
2021-11-02/20:47:59.91          -54.869053      -52.470565
2021-11-02/20:47:59.94          -54.919835      -52.471623
2021-11-02/20:47:59.97          -54.964876      -52.472680
2021-11-02/20:48:00.00          -54.984490      -52.473627
2021-11-02/20:48:00.04          -55.017803      -52.474367
2021-11-02/20:48:00.07          -55.036941      -52.475084
2021-11-02/20:48:00.10          -55.058844      -52.475800
2021-11-02/20:48:00.13          -55.073531      -52.476517
2021-11-02/20:48:00.16          -55.093238      -52.477257
2021-11-02/20:48:00.19          -55.099072      -52.477973
2021-11-02/20:48:00.22          -55.110753      -52.478690
2021-11-02/20:48:00.25          -55.122476      -52.479407
2021-11-02/20:48:00.29          -55.135064      -52.480146
2021-11-02/20:48:00.32          -55.146919      -52.480863
2021-11-02/20:48:00.35          -55.163413      -52.481580
2021-11-02/20:48:00.38          -55.170616      -52.482296
2021-11-02/20:48:00.41          -55.177879      -52.483036
2021-11-02/20:48:00.44          -55.188847      -52.483753
2021-11-02/20:48:00.47          -55.201868      -52.484469
2021-11-02/20:48:00.50          -55.204984      -52.485186
2021-11-02/20:48:00.54          -55.215714      -52.485926
2021-11-02/20:48:00.57          -55.231023      -52.486642
2021-11-02/20:48:00.60          -55.240826      -52.487359
2021-11-02/20:48:00.63          -55.254312      -52.488076
2021-11-02/20:48:00.66          -55.280201      -52.488815
2021-11-02/20:48:00.69          -55.306819      -52.489532
2021-11-02/20:48:00.72          -55.317662      -52.490249
2021-11-02/20:48:00.75          -55.340877      -52.490965
2021-11-02/20:48:00.79          -55.369241      -52.491705
2021-11-02/20:48:00.82          -55.383213      -52.492422
2021-11-02/20:48:00.85          -55.398764      -52.493138
2021-11-02/20:48:00.88          -55.415606      -52.493855
2021-11-02/20:48:00.91          -55.442537      -52.494595
2021-11-02/20:48:00.94          -55.448994      -52.495311
2021-11-02/20:48:00.97          -55.461196      -52.496028
2021-11-02/20:48:01.00          -55.477288      -52.496627
2021-11-02/20:48:01.04          -55.501529      -52.496993
2021-11-02/20:48:01.07          -55.520889      -52.497347
2021-11-02/20:48:01.10          -55.547513      -52.497701
2021-11-02/20:48:01.13          -55.572442      -52.498055
2021-11-02/20:48:01.16          -55.600353      -52.498421
2021-11-02/20:48:01.19          -55.607473      -52.498775
2021-11-02/20:48:01.22          -55.644554      -52.499129
2021-11-02/20:48:01.25          -55.694602      -52.499483
2021-11-02/20:48:01.29          -55.746577      -52.499848
2021-11-02/20:48:01.32          -55.775963      -52.500203
2021-11-02/20:48:01.35          -55.820113      -52.500557
2021-11-02/20:48:01.38          -55.868637      -52.500911
2021-11-02/20:48:01.41          -55.913208      -52.501276
2021-11-02/20:48:01.44          -55.940411      -52.501630
2021-11-02/20:48:01.47          -55.980664      -52.501984
2021-11-02/20:48:01.50          -55.998403      -52.502338
2021-11-02/20:48:01.54          -56.007659      -52.502704
2021-11-02/20:48:01.57          -56.008118      -52.503058
2021-11-02/20:48:01.60          -56.017389      -52.503412
2021-11-02/20:48:01.63          -56.024417      -52.503766
2021-11-02/20:48:01.66          -56.023315      -52.504132
2021-11-02/20:48:01.69          -56.018413      -52.504486
2021-11-02/20:48:01.72          -56.026191      -52.504840
2021-11-02/20:48:01.75          -56.021554      -52.505194
2021-11-02/20:48:01.79          -56.032353      -52.505560
2021-11-02/20:48:01.82          -56.031764      -52.505914
2021-11-02/20:48:01.85          -56.043294      -52.506268
2021-11-02/20:48:01.88          -56.044651      -52.506622
2021-11-02/20:48:01.91          -56.038694      -52.506987
2021-11-02/20:48:01.94          -56.037491      -52.507341
2021-11-02/20:48:01.97          -56.038412      -52.507695
2021-11-02/20:48:02.00          -56.034041      -52.507928
2021-11-02/20:48:02.04          -56.055044      -52.507906
2021-11-02/20:48:02.07          -56.065718      -52.507885
2021-11-02/20:48:02.10          -56.068038      -52.507863
2021-11-02/20:48:02.13          -56.074090      -52.507842
2021-11-02/20:48:02.16          -56.098599      -52.507820
2021-11-02/20:48:02.19          -56.128517      -52.507798
2021-11-02/20:48:02.22          -56.159717      -52.507777
2021-11-02/20:48:02.25          -56.187361      -52.507756
2021-11-02/20:48:02.29          -56.217324      -52.507733
2021-11-02/20:48:02.32          -56.234614      -52.507712
2021-11-02/20:48:02.35          -56.255007      -52.507691
2021-11-02/20:48:02.38          -56.287690      -52.507669
2021-11-02/20:48:02.41          -56.307148      -52.507647
2021-11-02/20:48:02.44          -56.330105      -52.507626
2021-11-02/20:48:02.47          -56.335591      -52.507604
2021-11-02/20:48:02.50          -56.332830      -52.507583
2021-11-02/20:48:02.54          -56.339441      -52.507561
2021-11-02/20:48:02.57          -56.341631      -52.507539
2021-11-02/20:48:02.60          -56.350309      -52.507518
2021-11-02/20:48:02.63          -56.356957      -52.507496
2021-11-02/20:48:02.66          -56.346501      -52.507474
2021-11-02/20:48:02.69          -56.351007      -52.507453
2021-11-02/20:48:02.72          -56.352909      -52.507431
2021-11-02/20:48:02.75          -56.357114      -52.507410
2021-11-02/20:48:02.79          -56.359133      -52.507388
2021-11-02/20:48:02.82          -56.355142      -52.507366
2021-11-02/20:48:02.85          -56.369101      -52.507345
2021-11-02/20:48:02.88          -56.368265      -52.507323
2021-11-02/20:48:02.91          -56.368181      -52.507301
2021-11-02/20:48:02.94          -56.377446      -52.507280
2021-11-02/20:48:02.97          -56.385992      -52.507258
2021-11-02/20:48:03.00          -56.388471      -52.507109
2021-11-02/20:48:03.04          -56.401557      -52.506677
2021-11-02/20:48:03.07          -56.409741      -52.506258
2021-11-02/20:48:03.10          -56.426695      -52.505840
2021-11-02/20:48:03.13          -56.426729      -52.505421
2021-11-02/20:48:03.16          -56.430071      -52.504989
2021-11-02/20:48:03.19          -56.435241      -52.504570
2021-11-02/20:48:03.22          -56.441504      -52.504152
2021-11-02/20:48:03.25          -56.431157      -52.503733
2021-11-02/20:48:03.29          -56.424718      -52.503301
2021-11-02/20:48:03.32          -56.420797      -52.502882
2021-11-02/20:48:03.35          -56.424924      -52.502464
2021-11-02/20:48:03.38          -56.412194      -52.502045
2021-11-02/20:48:03.41          -56.413527      -52.501613
2021-11-02/20:48:03.44          -56.429185      -52.501194
2021-11-02/20:48:03.47          -56.429218      -52.500776
2021-11-02/20:48:03.50          -56.428935      -52.500357
2021-11-02/20:48:03.54          -56.434098      -52.499925
2021-11-02/20:48:03.57          -56.429897      -52.499506
2021-11-02/20:48:03.60          -56.424918      -52.499088
2021-11-02/20:48:03.63          -56.427303      -52.498669
2021-11-02/20:48:03.66          -56.444285      -52.498237
2021-11-02/20:48:03.69          -56.458753      -52.497819
2021-11-02/20:48:03.72          -56.463861      -52.497400
2021-11-02/20:48:03.75          -56.472125      -52.496981
2021-11-02/20:48:03.79          -56.478092      -52.496549
2021-11-02/20:48:03.82          -56.480538      -52.496131
2021-11-02/20:48:03.85          -56.494849      -52.495712
2021-11-02/20:48:03.88          -56.511856      -52.495293
2021-11-02/20:48:03.91          -56.516001      -52.494861
2021-11-02/20:48:03.94          -56.503821      -52.494443
2021-11-02/20:48:03.97          -56.504676      -52.494024
2021-11-02/20:48:04.00          -56.492712      -52.493469
2021-11-02/20:48:04.04          -56.479323      -52.492599
2021-11-02/20:48:04.07          -56.474112      -52.491757
2021-11-02/20:48:04.10          -56.480783      -52.490915
2021-11-02/20:48:04.13          -56.484919      -52.490073
2021-11-02/20:48:04.16          -56.481197      -52.489203
2021-11-02/20:48:04.19          -56.490425      -52.488361
2021-11-02/20:48:04.22          -56.511973      -52.487519
2021-11-02/20:48:04.25          -56.516955      -52.486677
2021-11-02/20:48:04.29          -56.525937      -52.485807
2021-11-02/20:48:04.32          -56.548792      -52.484965
2021-11-02/20:48:04.35          -56.567396      -52.484123
2021-11-02/20:48:04.38          -56.576950      -52.483280
2021-11-02/20:48:04.41          -56.580568      -52.482411
2021-11-02/20:48:04.44          -56.589133      -52.481569
2021-11-02/20:48:04.47          -56.585809      -52.480726
2021-11-02/20:48:04.50          -56.581703      -52.479884
2021-11-02/20:48:04.54          -56.588945      -52.479015
2021-11-02/20:48:04.57          -56.596784      -52.478173
2021-11-02/20:48:04.60          -56.594761      -52.477330
2021-11-02/20:48:04.63          -56.592683      -52.476488
2021-11-02/20:48:04.66          -56.598437      -52.475619
2021-11-02/20:48:04.69          -56.611816      -52.474776
2021-11-02/20:48:04.72          -56.618380      -52.473934
2021-11-02/20:48:04.75          -56.623625      -52.473092
2021-11-02/20:48:04.79          -56.632029      -52.472223
2021-11-02/20:48:04.82          -56.635046      -52.471380
2021-11-02/20:48:04.85          -56.626634      -52.470538
2021-11-02/20:48:04.88          -56.633920      -52.469696
2021-11-02/20:48:04.91          -56.648258      -52.468826
2021-11-02/20:48:04.94          -56.663445      -52.467984
2021-11-02/20:48:04.97          -56.672139      -52.467142
2021-11-02/20:48:05.00          -56.676911      -52.466161
2021-11-02/20:48:05.04          -56.684608      -52.464850
2021-11-02/20:48:05.07          -56.691268      -52.463579
2021-11-02/20:48:05.10          -56.696397      -52.462309
2021-11-02/20:48:05.13          -56.704927      -52.461038
2021-11-02/20:48:05.16          -56.701711      -52.459727
2021-11-02/20:48:05.19          -56.686186      -52.458456
2021-11-02/20:48:05.22          -56.680676      -52.457185
2021-11-02/20:48:05.25          -56.670518      -52.455915
2021-11-02/20:48:05.29          -56.678296      -52.454603
2021-11-02/20:48:05.32          -56.681530      -52.453333
2021-11-02/20:48:05.35          -56.697991      -52.452062
2021-11-02/20:48:05.38          -56.699436      -52.450791
2021-11-02/20:48:05.41          -56.703846      -52.449480
2021-11-02/20:48:05.44          -56.710018      -52.448209
2021-11-02/20:48:05.47          -56.731513      -52.446939
2021-11-02/20:48:05.50          -56.730381      -52.445668
2021-11-02/20:48:05.54          -56.726662      -52.444356
2021-11-02/20:48:05.57          -56.708479      -52.443086
2021-11-02/20:48:05.60          -56.701914      -52.441815
2021-11-02/20:48:05.63          -56.688760      -52.440545
2021-11-02/20:48:05.66          -56.676744      -52.439233
2021-11-02/20:48:05.69          -56.672951      -52.437963
2021-11-02/20:48:05.72          -56.665548      -52.436692
2021-11-02/20:48:05.75          -56.644643      -52.435421
2021-11-02/20:48:05.79          -56.639411      -52.434110
2021-11-02/20:48:05.82          -56.641467      -52.432839
2021-11-02/20:48:05.85          -56.646317      -52.431569
2021-11-02/20:48:05.88          -56.652556      -52.430298
2021-11-02/20:48:05.91          -56.644008      -52.428986
2021-11-02/20:48:05.94          -56.633654      -52.427716
2021-11-02/20:48:05.97          -56.624644      -52.426445
2021-11-02/20:48:06.00          -56.618880      -52.425026
2021-11-02/20:48:06.04          -56.627567      -52.423237
2021-11-02/20:48:06.07          -56.634025      -52.421504
2021-11-02/20:48:06.10          -56.624064      -52.419771
2021-11-02/20:48:06.13          -56.621169      -52.418039
2021-11-02/20:48:06.16          -56.612223      -52.416250
2021-11-02/20:48:06.19          -56.602259      -52.414517
2021-11-02/20:48:06.22          -56.611812      -52.412784
2021-11-02/20:48:06.25          -56.614609      -52.411052
2021-11-02/20:48:06.29          -56.619794      -52.409263
2021-11-02/20:48:06.32          -56.612658      -52.407530
2021-11-02/20:48:06.35          -56.601848      -52.405797
2021-11-02/20:48:06.38          -56.609747      -52.404064
2021-11-02/20:48:06.41          -56.590937      -52.402276
2021-11-02/20:48:06.44          -56.580803      -52.400543
2021-11-02/20:48:06.47          -56.587684      -52.398810
2021-11-02/20:48:06.50          -56.573940      -52.397077
2021-11-02/20:48:06.54          -56.561606      -52.395289
2021-11-02/20:48:06.57          -56.548152      -52.393556
2021-11-02/20:48:06.60          -56.550005      -52.391823
2021-11-02/20:48:06.63          -56.549659      -52.390090
2021-11-02/20:48:06.66          -56.531515      -52.388302
2021-11-02/20:48:06.69          -56.528874      -52.386569
2021-11-02/20:48:06.72          -56.511144      -52.384836
2021-11-02/20:48:06.75          -56.484483      -52.383103
2021-11-02/20:48:06.79          -56.469763      -52.381315
2021-11-02/20:48:06.82          -56.462134      -52.379582
2021-11-02/20:48:06.85          -56.458191      -52.377849
2021-11-02/20:48:06.88          -56.439007      -52.376116
2021-11-02/20:48:06.91          -56.414659      -52.374328
2021-11-02/20:48:06.94          -56.403223      -52.372595
2021-11-02/20:48:06.97          -56.398475      -52.370862
2021-11-02/20:48:07.00          -56.390098      -52.368974
2021-11-02/20:48:07.04          -56.389921      -52.366687
2021-11-02/20:48:07.07          -56.377320      -52.364472
2021-11-02/20:48:07.10          -56.364847      -52.362257
2021-11-02/20:48:07.13          -56.341277      -52.360042
2021-11-02/20:48:07.16          -56.325933      -52.357755
2021-11-02/20:48:07.19          -56.307458      -52.355540
2021-11-02/20:48:07.22          -56.288086      -52.353325
2021-11-02/20:48:07.25          -56.264549      -52.351110
2021-11-02/20:48:07.29          -56.252539      -52.348824
2021-11-02/20:48:07.32          -56.231184      -52.346608
2021-11-02/20:48:07.35          -56.217002      -52.344393
2021-11-02/20:48:07.38          -56.196585      -52.342178
2021-11-02/20:48:07.41          -56.196575      -52.339892
2021-11-02/20:48:07.44          -56.178864      -52.337677
2021-11-02/20:48:07.47          -56.176277      -52.335461
2021-11-02/20:48:07.50          -56.157198      -52.333246
2021-11-02/20:48:07.54          -56.155106      -52.330960
2021-11-02/20:48:07.57          -56.148332      -52.328745
2021-11-02/20:48:07.60          -56.143784      -52.326530
2021-11-02/20:48:07.63          -56.132249      -52.324315
2021-11-02/20:48:07.66          -56.128178      -52.322028
2021-11-02/20:48:07.69          -56.111885      -52.319813
2021-11-02/20:48:07.72          -56.101340      -52.317598
2021-11-02/20:48:07.75          -56.091835      -52.315383
2021-11-02/20:48:07.79          -56.104234      -52.313096
2021-11-02/20:48:07.82          -56.100066      -52.310881
2021-11-02/20:48:07.85          -56.095203      -52.308666
2021-11-02/20:48:07.88          -56.084182      -52.306451
2021-11-02/20:48:07.91          -56.082251      -52.304164
2021-11-02/20:48:07.94          -56.076202      -52.301949
2021-11-02/20:48:07.97          -56.076793      -52.299734
2021-11-02/20:48:08.00          -56.069935      -52.297353
2021-11-02/20:48:08.04          -56.057590      -52.294537
2021-11-02/20:48:08.07          -56.025592      -52.291808
2021-11-02/20:48:08.10          -56.003669      -52.289080
2021-11-02/20:48:08.13          -55.988740      -52.286351
2021-11-02/20:48:08.16          -55.978164      -52.283535
2021-11-02/20:48:08.19          -55.963367      -52.280806
2021-11-02/20:48:08.22          -55.952122      -52.278078
2021-11-02/20:48:08.25          -55.936188      -52.275349
2021-11-02/20:48:08.29          -55.918994      -52.272533
2021-11-02/20:48:08.32          -55.898720      -52.269804
2021-11-02/20:48:08.35          -55.887970      -52.267075
2021-11-02/20:48:08.38          -55.882770      -52.264347
2021-11-02/20:48:08.41          -55.875071      -52.261530
2021-11-02/20:48:08.44          -55.859375      -52.258802
2021-11-02/20:48:08.47          -55.860821      -52.256073
2021-11-02/20:48:08.50          -55.867034      -52.253345
2021-11-02/20:48:08.54          -55.857643      -52.250528
2021-11-02/20:48:08.57          -55.853545      -52.247800
2021-11-02/20:48:08.60          -55.856599      -52.245071
2021-11-02/20:48:08.63          -55.867441      -52.242343
2021-11-02/20:48:08.66          -55.863929      -52.239526
2021-11-02/20:48:08.69          -55.859104      -52.236798
2021-11-02/20:48:08.72          -55.856525      -52.234069
2021-11-02/20:48:08.75          -55.840495      -52.231341
2021-11-02/20:48:08.79          -55.820352      -52.228524
2021-11-02/20:48:08.82          -55.818212      -52.225795
2021-11-02/20:48:08.85          -55.814010      -52.223067
2021-11-02/20:48:08.88          -55.803770      -52.220338
2021-11-02/20:48:08.91          -55.797362      -52.217522
2021-11-02/20:48:08.94          -55.795142      -52.214793
2021-11-02/20:48:08.97          -55.788579      -52.212065
2021-11-02/20:48:09.00          -55.780316      -52.209167
2021-11-02/20:48:09.04          -55.784192      -52.205810
2021-11-02/20:48:09.07          -55.781184      -52.202558
2021-11-02/20:48:09.10          -55.765832      -52.199305
2021-11-02/20:48:09.13          -55.768479      -52.196053
2021-11-02/20:48:09.16          -55.754250      -52.192695
2021-11-02/20:48:09.19          -55.739168      -52.189443
2021-11-02/20:48:09.22          -55.719422      -52.186190
2021-11-02/20:48:09.25          -55.712835      -52.182938
2021-11-02/20:48:09.29          -55.700880      -52.179581
2021-11-02/20:48:09.32          -55.686386      -52.176328
2021-11-02/20:48:09.35          -55.679117      -52.173076
2021-11-02/20:48:09.38          -55.662757      -52.169823
2021-11-02/20:48:09.41          -55.645367      -52.166466
2021-11-02/20:48:09.44          -55.639465      -52.163214
2021-11-02/20:48:09.47          -55.637166      -52.159961
2021-11-02/20:48:09.50          -55.645488      -52.156709
2021-11-02/20:48:09.54          -55.631243      -52.153351
2021-11-02/20:48:09.57          -55.633119      -52.150099
2021-11-02/20:48:09.60          -55.619392      -52.146847
2021-11-02/20:48:09.63          -55.608292      -52.143594
2021-11-02/20:48:09.66          -55.614381      -52.140237
2021-11-02/20:48:09.69          -55.609572      -52.136984
2021-11-02/20:48:09.72          -55.621100      -52.133732
2021-11-02/20:48:09.75          -55.620060      -52.130480
2021-11-02/20:48:09.79          -55.613034      -52.127122
2021-11-02/20:48:09.82          -55.602857      -52.123870
2021-11-02/20:48:09.85          -55.601069      -52.120617
2021-11-02/20:48:09.88          -55.614454      -52.117365
2021-11-02/20:48:09.91          -55.621861      -52.114008
2021-11-02/20:48:09.94          -55.627947      -52.110755
2021-11-02/20:48:09.97          -55.634365      -52.107503
2021-11-02/20:48:10.00          -55.624156      -52.104070
2021-11-02/20:48:10.04          -55.634117      -52.100137
2021-11-02/20:48:10.07          -55.630615      -52.096327
2021-11-02/20:48:10.10          -55.643728      -52.092517
2021-11-02/20:48:10.13          -55.648771      -52.088707
2021-11-02/20:48:10.16          -55.642188      -52.084774
2021-11-02/20:48:10.19          -55.634492      -52.080964
2021-11-02/20:48:10.22          -55.642471      -52.077153
2021-11-02/20:48:10.25          -55.646161      -52.073343
2021-11-02/20:48:10.29          -55.656294      -52.069410
2021-11-02/20:48:10.32          -55.654453      -52.065600
2021-11-02/20:48:10.35          -55.660654      -52.061790
2021-11-02/20:48:10.38          -55.654705      -52.057980
2021-11-02/20:48:10.41          -55.650753      -52.054047
2021-11-02/20:48:10.44          -55.656758      -52.050237
2021-11-02/20:48:10.47          -55.663486      -52.046426
2021-11-02/20:48:10.50          -55.658479      -52.042616
2021-11-02/20:48:10.54          -55.658022      -52.038683
2021-11-02/20:48:10.57          -55.654634      -52.034873
2021-11-02/20:48:10.60          -55.650267      -52.031063
2021-11-02/20:48:10.63          -55.648205      -52.027253
2021-11-02/20:48:10.66          -55.654459      -52.023320
2021-11-02/20:48:10.69          -55.655446      -52.019509
2021-11-02/20:48:10.72          -55.655759      -52.015699
2021-11-02/20:48:10.75          -55.645274      -52.011889
2021-11-02/20:48:10.79          -55.626147      -52.007956
2021-11-02/20:48:10.82          -55.613934      -52.004146
2021-11-02/20:48:10.85          -55.606898      -52.000336
2021-11-02/20:48:10.88          -55.586860      -51.996525
2021-11-02/20:48:10.91          -55.574068      -51.992592
2021-11-02/20:48:10.94          -55.563010      -51.988782
2021-11-02/20:48:10.97          -55.555169      -51.984972
2021-11-02/20:48:11.00          -55.551376      -51.980978
2021-11-02/20:48:11.04          -55.557010      -51.976455
2021-11-02/20:48:11.07          -55.554602      -51.972074
2021-11-02/20:48:11.10          -55.556499      -51.967692
2021-11-02/20:48:11.13          -55.546378      -51.963311
2021-11-02/20:48:11.16          -55.558683      -51.958789
2021-11-02/20:48:11.19          -55.542201      -51.954407
2021-11-02/20:48:11.22          -55.533282      -51.950026
2021-11-02/20:48:11.25          -55.538127      -51.945645
2021-11-02/20:48:11.29          -55.529938      -51.941122
2021-11-02/20:48:11.32          -55.519171      -51.936741
2021-11-02/20:48:11.35          -55.518322      -51.932360
2021-11-02/20:48:11.38          -55.508139      -51.927978
2021-11-02/20:48:11.41          -55.518548      -51.923456
2021-11-02/20:48:11.44          -55.517179      -51.919074
2021-11-02/20:48:11.47          -55.529004      -51.914693
2021-11-02/20:48:11.50          -55.534899      -51.910312
2021-11-02/20:48:11.54          -55.522630      -51.905789
2021-11-02/20:48:11.57          -55.521173      -51.901408
2021-11-02/20:48:11.60          -55.517412      -51.897027
2021-11-02/20:48:11.63          -55.518281      -51.892645
2021-11-02/20:48:11.66          -55.521825      -51.888123
2021-11-02/20:48:11.69          -55.517104      -51.883741
2021-11-02/20:48:11.72          -55.504759      -51.879360
2021-11-02/20:48:11.75          -55.502062      -51.874979
2021-11-02/20:48:11.79          -55.501313      -51.870456
2021-11-02/20:48:11.82          -55.511251      -51.866075
2021-11-02/20:48:11.85          -55.508439      -51.861694
2021-11-02/20:48:11.88          -55.500950      -51.857312
2021-11-02/20:48:11.91          -55.491471      -51.852790
2021-11-02/20:48:11.94          -55.476784      -51.848408
2021-11-02/20:48:11.97          -55.468702      -51.844027
2021-11-02/20:48:12.00          -55.464625      -51.839445
2021-11-02/20:48:12.04          -55.458890      -51.834281
2021-11-02/20:48:12.07          -55.438041      -51.829278
2021-11-02/20:48:12.10          -55.418565      -51.824275
2021-11-02/20:48:12.13          -55.408305      -51.819272
2021-11-02/20:48:12.16          -55.415126      -51.814108
2021-11-02/20:48:12.19          -55.416959      -51.809105
2021-11-02/20:48:12.22          -55.421597      -51.804102
2021-11-02/20:48:12.25          -55.422488      -51.799099
2021-11-02/20:48:12.29          -55.421823      -51.793935
2021-11-02/20:48:12.32          -55.412647      -51.788932
2021-11-02/20:48:12.35          -55.417818      -51.783929
2021-11-02/20:48:12.38          -55.420058      -51.778926
2021-11-02/20:48:12.41          -55.424887      -51.773762
2021-11-02/20:48:12.44          -55.413259      -51.768759
2021-11-02/20:48:12.47          -55.406391      -51.763756
2021-11-02/20:48:12.50          -55.407247      -51.758753
2021-11-02/20:48:12.54          -55.403475      -51.753588
2021-11-02/20:48:12.57          -55.395623      -51.748586
2021-11-02/20:48:12.60          -55.404806      -51.743583
2021-11-02/20:48:12.63          -55.418075      -51.738580
2021-11-02/20:48:12.66          -55.420250      -51.733415
2021-11-02/20:48:12.69          -55.412056      -51.728412
2021-11-02/20:48:12.72          -55.408931      -51.723409
2021-11-02/20:48:12.75          -55.408074      -51.718407
2021-11-02/20:48:12.79          -55.414389      -51.713242
2021-11-02/20:48:12.82          -55.411581      -51.708239
2021-11-02/20:48:12.85          -55.412517      -51.703236
2021-11-02/20:48:12.88          -55.403848      -51.698233
2021-11-02/20:48:12.91          -55.400741      -51.693069
2021-11-02/20:48:12.94          -55.407807      -51.688066
2021-11-02/20:48:12.97          -55.412168      -51.683063
2021-11-02/20:48:13.00          -55.412279      -51.677856
2021-11-02/20:48:13.04          -55.418715      -51.672040
2021-11-02/20:48:13.07          -55.408431      -51.666405
2021-11-02/20:48:13.10          -55.403985      -51.660771
2021-11-02/20:48:13.13          -55.403198      -51.655136
2021-11-02/20:48:13.16          -55.400832      -51.649320
2021-11-02/20:48:13.19          -55.387742      -51.643685
2021-11-02/20:48:13.22          -55.360526      -51.638051
2021-11-02/20:48:13.25          -55.339747      -51.632416
2021-11-02/20:48:13.29          -55.327554      -51.626600
2021-11-02/20:48:13.32          -55.313044      -51.620965
2021-11-02/20:48:13.35          -55.308352      -51.615330
2021-11-02/20:48:13.38          -55.300461      -51.609696
2021-11-02/20:48:13.41          -55.295502      -51.603879
2021-11-02/20:48:13.44          -55.281974      -51.598245
2021-11-02/20:48:13.47          -55.283227      -51.592610
2021-11-02/20:48:13.50          -55.287515      -51.586976
2021-11-02/20:48:13.54          -55.293205      -51.581159
2021-11-02/20:48:13.57          -55.299748      -51.575525
2021-11-02/20:48:13.60          -55.296276      -51.569890
2021-11-02/20:48:13.63          -55.288077      -51.564255
2021-11-02/20:48:13.66          -55.283403      -51.558439
2021-11-02/20:48:13.69          -55.285213      -51.552804
2021-11-02/20:48:13.72          -55.298607      -51.547170
2021-11-02/20:48:13.75          -55.299909      -51.541535
2021-11-02/20:48:13.79          -55.303502      -51.535719
2021-11-02/20:48:13.82          -55.302644      -51.530084
2021-11-02/20:48:13.85          -55.298739      -51.524450
2021-11-02/20:48:13.88          -55.293164      -51.518815
2021-11-02/20:48:13.91          -55.296377      -51.512999
2021-11-02/20:48:13.94          -55.293686      -51.507364
2021-11-02/20:48:13.97          -55.288164      -51.501729
2021-11-02/20:48:14.00          -55.272411      -51.495881
2021-11-02/20:48:14.04          -55.256762      -51.489379
2021-11-02/20:48:14.07          -55.250563      -51.483081
2021-11-02/20:48:14.10          -55.249858      -51.476783
2021-11-02/20:48:14.13          -55.242096      -51.470485
2021-11-02/20:48:14.16          -55.249034      -51.463984
2021-11-02/20:48:14.19          -55.241357      -51.457686
2021-11-02/20:48:14.22          -55.248102      -51.451387
2021-11-02/20:48:14.25          -55.247386      -51.445089
2021-11-02/20:48:14.29          -55.255121      -51.438588
2021-11-02/20:48:14.32          -55.256511      -51.432290
2021-11-02/20:48:14.35          -55.253239      -51.425992
2021-11-02/20:48:14.38          -55.256439      -51.419694
2021-11-02/20:48:14.41          -55.255051      -51.413192
2021-11-02/20:48:14.44          -55.250395      -51.406894
2021-11-02/20:48:14.47          -55.251566      -51.400596
2021-11-02/20:48:14.50          -55.250199      -51.394298
2021-11-02/20:48:14.54          -55.238170      -51.387796
2021-11-02/20:48:14.57          -55.240506      -51.381498
2021-11-02/20:48:14.60          -55.239447      -51.375200
2021-11-02/20:48:14.63          -55.230751      -51.368902
2021-11-02/20:48:14.66          -55.218998      -51.362401
2021-11-02/20:48:14.69          -55.224869      -51.356103
2021-11-02/20:48:14.72          -55.229931      -51.349804
2021-11-02/20:48:14.75          -55.217183      -51.343506
2021-11-02/20:48:14.79          -55.208253      -51.337005
2021-11-02/20:48:14.82          -55.207627      -51.330707
2021-11-02/20:48:14.85          -55.199446      -51.324409
2021-11-02/20:48:14.88          -55.212408      -51.318111
2021-11-02/20:48:14.91          -55.213405      -51.311609
2021-11-02/20:48:14.94          -55.206147      -51.305311
2021-11-02/20:48:14.97          -55.203760      -51.299013
2021-11-02/20:48:15.00          -55.194495      -51.292491
2021-11-02/20:48:15.04          -55.199511      -51.285271
2021-11-02/20:48:15.07          -55.192922      -51.278278
2021-11-02/20:48:15.10          -55.186410      -51.271284
2021-11-02/20:48:15.13          -55.181482      -51.264291
2021-11-02/20:48:15.16          -55.158270      -51.257072
2021-11-02/20:48:15.19          -55.155368      -51.250078
2021-11-02/20:48:15.22          -55.156793      -51.243084
2021-11-02/20:48:15.25          -55.141270      -51.236091
2021-11-02/20:48:15.29          -55.133968      -51.228872
2021-11-02/20:48:15.32          -55.125594      -51.221878
2021-11-02/20:48:15.35          -55.111549      -51.214885
2021-11-02/20:48:15.38          -55.102503      -51.207891
2021-11-02/20:48:15.41          -55.093861      -51.200672
2021-11-02/20:48:15.44          -55.085853      -51.193679
2021-11-02/20:48:15.47          -55.082999      -51.186685
2021-11-02/20:48:15.50          -55.074188      -51.179691
2021-11-02/20:48:15.54          -55.071419      -51.172472
2021-11-02/20:48:15.57          -55.056467      -51.165479
2021-11-02/20:48:15.60          -55.049171      -51.158485
2021-11-02/20:48:15.63          -55.048817      -51.151492
2021-11-02/20:48:15.66          -55.062184      -51.144272
2021-11-02/20:48:15.69          -55.058861      -51.137279
2021-11-02/20:48:15.72          -55.069840      -51.130285
2021-11-02/20:48:15.75          -55.062434      -51.123292
2021-11-02/20:48:15.79          -55.051602      -51.116073
2021-11-02/20:48:15.82          -55.046976      -51.109079
2021-11-02/20:48:15.85          -55.056508      -51.102086
2021-11-02/20:48:15.88          -55.046439      -51.095092
2021-11-02/20:48:15.91          -55.043273      -51.087873
2021-11-02/20:48:15.94          -55.025314      -51.080879
2021-11-02/20:48:15.97          -55.009744      -51.073886
2021-11-02/20:48:16.00          -54.984342      -51.066659
2021-11-02/20:48:16.04          -54.973778      -51.058695
2021-11-02/20:48:16.07          -54.972418      -51.050979
2021-11-02/20:48:16.10          -54.968987      -51.043264
2021-11-02/20:48:16.13          -54.959840      -51.035548
2021-11-02/20:48:16.16          -54.956276      -51.027584
2021-11-02/20:48:16.19          -54.956256      -51.019868
2021-11-02/20:48:16.22          -54.958150      -51.012152
2021-11-02/20:48:16.25          -54.971550      -51.004437
2021-11-02/20:48:16.29          -54.973307      -50.996472
2021-11-02/20:48:16.32          -54.954265      -50.988757
2021-11-02/20:48:16.35          -54.950954      -50.981041
2021-11-02/20:48:16.38          -54.944940      -50.973326
2021-11-02/20:48:16.41          -54.943499      -50.965361
2021-11-02/20:48:16.44          -54.955999      -50.957646
2021-11-02/20:48:16.47          -54.953262      -50.949930
2021-11-02/20:48:16.50          -54.940167      -50.942214
2021-11-02/20:48:16.54          -54.933395      -50.934250
2021-11-02/20:48:16.57          -54.941496      -50.926534
2021-11-02/20:48:16.60          -54.953350      -50.918819
2021-11-02/20:48:16.63          -54.958416      -50.911103
2021-11-02/20:48:16.66          -54.967807      -50.903139
2021-11-02/20:48:16.69          -54.966788      -50.895423
2021-11-02/20:48:16.72          -54.960496      -50.887708
2021-11-02/20:48:16.75          -54.955005      -50.879992
2021-11-02/20:48:16.79          -54.974141      -50.872027
2021-11-02/20:48:16.82          -54.979829      -50.864312
2021-11-02/20:48:16.85          -54.981182      -50.856596
2021-11-02/20:48:16.88          -54.983365      -50.848881
2021-11-02/20:48:16.91          -54.979521      -50.840916
2021-11-02/20:48:16.94          -54.967698      -50.833201
2021-11-02/20:48:16.97          -54.973685      -50.825485
2021-11-02/20:48:17.00          -54.964020      -50.817528
2021-11-02/20:48:17.04          -54.952271      -50.808792
2021-11-02/20:48:17.07          -54.926150      -50.800328
2021-11-02/20:48:17.10          -54.909977      -50.791865
2021-11-02/20:48:17.13          -54.877631      -50.783401
2021-11-02/20:48:17.16          -54.862852      -50.774665
2021-11-02/20:48:17.19          -54.848752      -50.766201
2021-11-02/20:48:17.22          -54.837946      -50.757737
2021-11-02/20:48:17.25          -54.809820      -50.749274
2021-11-02/20:48:17.29          -54.795528      -50.740537
2021-11-02/20:48:17.32          -54.790639      -50.732074
2021-11-02/20:48:17.35          -54.792433      -50.723610
2021-11-02/20:48:17.38          -54.775443      -50.715147
2021-11-02/20:48:17.41          -54.784351      -50.706410
2021-11-02/20:48:17.44          -54.777644      -50.697947
2021-11-02/20:48:17.47          -54.771774      -50.689483
2021-11-02/20:48:17.50          -54.751203      -50.681020
2021-11-02/20:48:17.54          -54.739050      -50.672283
2021-11-02/20:48:17.57          -54.723681      -50.663820
2021-11-02/20:48:17.60          -54.714797      -50.655356
2021-11-02/20:48:17.63          -54.694530      -50.646893
2021-11-02/20:48:17.66          -54.682108      -50.638156
2021-11-02/20:48:17.69          -54.672450      -50.629692
2021-11-02/20:48:17.72          -54.670857      -50.621229
2021-11-02/20:48:17.75          -54.667405      -50.612765
2021-11-02/20:48:17.79          -54.672116      -50.604029
2021-11-02/20:48:17.82          -54.671024      -50.595565
2021-11-02/20:48:17.85          -54.654984      -50.587102
2021-11-02/20:48:17.88          -54.644173      -50.578638
2021-11-02/20:48:17.91          -54.643493      -50.569902
2021-11-02/20:48:17.94          -54.640005      -50.561438
2021-11-02/20:48:17.97          -54.620300      -50.552975
2021-11-02/20:48:18.00          -54.603662      -50.544259
2021-11-02/20:48:18.04          -54.592686      -50.534715
2021-11-02/20:48:18.07          -54.581187      -50.525469
2021-11-02/20:48:18.10          -54.569624      -50.516224
2021-11-02/20:48:18.13          -54.582097      -50.506978
2021-11-02/20:48:18.16          -54.582036      -50.497434
2021-11-02/20:48:18.19          -54.567098      -50.488188
2021-11-02/20:48:18.22          -54.563996      -50.478943
2021-11-02/20:48:18.25          -54.560119      -50.469697
2021-11-02/20:48:18.29          -54.558267      -50.460451
2021-11-02/20:48:18.32          -54.555793      -50.450907
2021-11-02/20:48:18.35          -54.548029      -50.441662
2021-11-02/20:48:18.38          -54.522507      -50.432416
2021-11-02/20:48:18.41          -54.505448      -50.423171
2021-11-02/20:48:18.44          -54.495180      -50.413627
2021-11-02/20:48:18.47          -54.494463      -50.404381
2021-11-02/20:48:18.50          -54.487881      -50.395135
2021-11-02/20:48:18.54          -54.476550      -50.385890
2021-11-02/20:48:18.57          -54.469378      -50.376346
2021-11-02/20:48:18.60          -54.452932      -50.367100
2021-11-02/20:48:18.63          -54.444375      -50.357854
2021-11-02/20:48:18.66          -54.461892      -50.348609
2021-11-02/20:48:18.69          -54.461695      -50.339065
2021-11-02/20:48:18.72          -54.457326      -50.329819
2021-11-02/20:48:18.75          -54.447320      -50.320574
2021-11-02/20:48:18.79          -54.440274      -50.311328
2021-11-02/20:48:18.82          -54.442629      -50.301784
2021-11-02/20:48:18.85          -54.447691      -50.292538
2021-11-02/20:48:18.88          -54.456634      -50.283293
2021-11-02/20:48:18.91          -54.468821      -50.274047
2021-11-02/20:48:18.94          -54.460207      -50.264503
2021-11-02/20:48:18.97          -54.460561      -50.255257
2021-11-02/20:48:19.00          -54.460628      -50.245751
2021-11-02/20:48:19.04          -54.458097      -50.235695
2021-11-02/20:48:19.07          -54.453405      -50.225315
2021-11-02/20:48:19.10          -54.444460      -50.215260
2021-11-02/20:48:19.13          -54.424844      -50.205204
2021-11-02/20:48:19.16          -54.414436      -50.195149
2021-11-02/20:48:19.19          -54.398884      -50.184769
2021-11-02/20:48:19.22          -54.382283      -50.174713
2021-11-02/20:48:19.25          -54.369015      -50.164658
2021-11-02/20:48:19.29          -54.369202      -50.154603
2021-11-02/20:48:19.32          -54.371691      -50.144223
2021-11-02/20:48:19.35          -54.365119      -50.134167
2021-11-02/20:48:19.38          -54.362501      -50.124112
2021-11-02/20:48:19.41          -54.363232      -50.114056
2021-11-02/20:48:19.44          -54.353632      -50.103676
2021-11-02/20:48:19.47          -54.341850      -50.093621
2021-11-02/20:48:19.50          -54.338869      -50.083565
2021-11-02/20:48:19.54          -54.336718      -50.073510
2021-11-02/20:48:19.57          -54.322998      -50.063130
2021-11-02/20:48:19.60          -54.306289      -50.053075
2021-11-02/20:48:19.63          -54.296901      -50.043019
2021-11-02/20:48:19.66          -54.302656      -50.032964
2021-11-02/20:48:19.69          -54.303462      -50.022584
2021-11-02/20:48:19.72          -54.292721      -50.012528
2021-11-02/20:48:19.75          -54.293170      -50.002473
2021-11-02/20:48:19.79          -54.292723      -49.992417
2021-11-02/20:48:19.82          -54.284454      -49.982038
2021-11-02/20:48:19.85          -54.272527      -49.971982
2021-11-02/20:48:19.88          -54.256240      -49.961927
2021-11-02/20:48:19.91          -54.241463      -49.951871
2021-11-02/20:48:19.94          -54.222650      -49.941491
2021-11-02/20:48:19.97          -54.210796      -49.931436
2021-11-02/20:48:20.00          -54.195598      -49.921109
2021-11-02/20:48:20.04          -54.184060      -49.910212
2021-11-02/20:48:20.07          -54.174187      -49.898964
2021-11-02/20:48:20.10          -54.174887      -49.888068
2021-11-02/20:48:20.13          -54.175959      -49.877171
2021-11-02/20:48:20.16          -54.194792      -49.866274
2021-11-02/20:48:20.19          -54.206807      -49.855026
2021-11-02/20:48:20.22          -54.219819      -49.844129
2021-11-02/20:48:20.25          -54.223958      -49.833233
2021-11-02/20:48:20.29          -54.244661      -49.822336
2021-11-02/20:48:20.32          -54.253920      -49.811088
2021-11-02/20:48:20.35          -54.268656      -49.800191
2021-11-02/20:48:20.38          -54.277354      -49.789295
2021-11-02/20:48:20.41          -54.280605      -49.778398
2021-11-02/20:48:20.44          -54.275879      -49.767150
2021-11-02/20:48:20.47          -54.287884      -49.756253
2021-11-02/20:48:20.50          -54.277719      -49.745357
2021-11-02/20:48:20.54          -54.282378      -49.734460
2021-11-02/20:48:20.57          -54.282828      -49.723212
2021-11-02/20:48:20.60          -54.287362      -49.712315
2021-11-02/20:48:20.63          -54.277805      -49.701419
2021-11-02/20:48:20.66          -54.265827      -49.690522
2021-11-02/20:48:20.69          -54.268727      -49.679274
2021-11-02/20:48:20.72          -54.264932      -49.668377
2021-11-02/20:48:20.75          -54.246263      -49.657481
2021-11-02/20:48:20.79          -54.239721      -49.646584
2021-11-02/20:48:20.82          -54.224565      -49.635336
2021-11-02/20:48:20.85          -54.216730      -49.624439
2021-11-02/20:48:20.88          -54.200095      -49.613543
2021-11-02/20:48:20.91          -54.193673      -49.602646
2021-11-02/20:48:20.94          -54.196136      -49.591398
2021-11-02/20:48:20.97          -54.186446      -49.580501
2021-11-02/20:48:21.00          -54.181662      -49.569321
2021-11-02/20:48:21.04          -54.175851      -49.557544
2021-11-02/20:48:21.07          -54.172911      -49.545387
2021-11-02/20:48:21.10          -54.162927      -49.533611
2021-11-02/20:48:21.13          -54.146084      -49.521834
2021-11-02/20:48:21.16          -54.139763      -49.510057
2021-11-02/20:48:21.19          -54.133308      -49.497901
2021-11-02/20:48:21.22          -54.120233      -49.486124
2021-11-02/20:48:21.25          -54.091992      -49.474347
2021-11-02/20:48:21.29          -54.071118      -49.462571
2021-11-02/20:48:21.32          -54.053689      -49.450414
2021-11-02/20:48:21.35          -54.044589      -49.438637
2021-11-02/20:48:21.38          -54.022244      -49.426861
2021-11-02/20:48:21.41          -53.999066      -49.415084
2021-11-02/20:48:21.44          -53.967126      -49.402927
2021-11-02/20:48:21.47          -53.935074      -49.391151
2021-11-02/20:48:21.50          -53.903365      -49.379374
2021-11-02/20:48:21.54          -53.888461      -49.367597
2021-11-02/20:48:21.57          -53.866365      -49.355441
2021-11-02/20:48:21.60          -53.845588      -49.343664
2021-11-02/20:48:21.63          -53.810426      -49.331887
2021-11-02/20:48:21.66          -53.798107      -49.320111
2021-11-02/20:48:21.69          -53.784328      -49.307954
2021-11-02/20:48:21.72          -53.784412      -49.296177
2021-11-02/20:48:21.75          -53.790181      -49.284400
2021-11-02/20:48:21.79          -53.780848      -49.272624
2021-11-02/20:48:21.82          -53.768892      -49.260467
2021-11-02/20:48:21.85          -53.756199      -49.248690
2021-11-02/20:48:21.88          -53.738523      -49.236914
2021-11-02/20:48:21.91          -53.737882      -49.225137
2021-11-02/20:48:21.94          -53.713435      -49.212980
2021-11-02/20:48:21.97          -53.705846      -49.201204
2021-11-02/20:48:22.00          -53.685163      -49.189138
2021-11-02/20:48:22.04          -53.666018      -49.176465
2021-11-02/20:48:22.07          -53.657690      -49.163383
2021-11-02/20:48:22.10          -53.651352      -49.150710
2021-11-02/20:48:22.13          -53.647281      -49.138037
2021-11-02/20:48:22.16          -53.659832      -49.125363
2021-11-02/20:48:22.19          -53.649114      -49.112282
2021-11-02/20:48:22.22          -53.653593      -49.099608
2021-11-02/20:48:22.25          -53.639430      -49.086935
2021-11-02/20:48:22.29          -53.634455      -49.074262
2021-11-02/20:48:22.32          -53.621810      -49.061180
2021-11-02/20:48:22.35          -53.616403      -49.048507
2021-11-02/20:48:22.38          -53.603445      -49.035834
2021-11-02/20:48:22.41          -53.595940      -49.023161
2021-11-02/20:48:22.44          -53.581913      -49.010079
2021-11-02/20:48:22.47          -53.576274      -48.997406
2021-11-02/20:48:22.50          -53.562621      -48.984733
2021-11-02/20:48:22.54          -53.568529      -48.972060
2021-11-02/20:48:22.57          -53.566635      -48.958978
2021-11-02/20:48:22.60          -53.564621      -48.946304
2021-11-02/20:48:22.63          -53.550739      -48.933631
2021-11-02/20:48:22.66          -53.549458      -48.920958
2021-11-02/20:48:22.69          -53.538390      -48.907876
2021-11-02/20:48:22.72          -53.523577      -48.895203
2021-11-02/20:48:22.75          -53.518520      -48.882530
2021-11-02/20:48:22.79          -53.518799      -48.869857
2021-11-02/20:48:22.82          -53.497412      -48.856775
2021-11-02/20:48:22.85          -53.493282      -48.844102
2021-11-02/20:48:22.88          -53.493470      -48.831429
2021-11-02/20:48:22.91          -53.492653      -48.818756
2021-11-02/20:48:22.94          -53.479114      -48.805674
2021-11-02/20:48:22.97          -53.469666      -48.793000
2021-11-02/20:48:23.00          -53.464356      -48.780027
2021-11-02/20:48:23.04          -53.440386      -48.766424
2021-11-02/20:48:23.07          -53.422559      -48.752381
2021-11-02/20:48:23.10          -53.412387      -48.738777
2021-11-02/20:48:23.13          -53.394142      -48.725174
2021-11-02/20:48:23.16          -53.373420      -48.711570
2021-11-02/20:48:23.19          -53.348198      -48.697528
2021-11-02/20:48:23.22          -53.339241      -48.683924
2021-11-02/20:48:23.25          -53.334973      -48.670320
2021-11-02/20:48:23.29          -53.328864      -48.656717
2021-11-02/20:48:23.32          -53.327342      -48.642674
2021-11-02/20:48:23.35          -53.319231      -48.629070
2021-11-02/20:48:23.38          -53.311369      -48.615467
2021-11-02/20:48:23.41          -53.303374      -48.601863
2021-11-02/20:48:23.44          -53.297035      -48.587821
2021-11-02/20:48:23.47          -53.297797      -48.574217
2021-11-02/20:48:23.50          -53.278888      -48.560613
2021-11-02/20:48:23.54          -53.262344      -48.547010
2021-11-02/20:48:23.57          -53.238434      -48.532967
2021-11-02/20:48:23.60          -53.226836      -48.519363
2021-11-02/20:48:23.63          -53.220442      -48.505760
2021-11-02/20:48:23.66          -53.219941      -48.492156
2021-11-02/20:48:23.69          -53.215654      -48.478114
2021-11-02/20:48:23.72          -53.212481      -48.464510
2021-11-02/20:48:23.75          -53.199884      -48.450906
2021-11-02/20:48:23.79          -53.204902      -48.437303
2021-11-02/20:48:23.82          -53.204420      -48.423260
2021-11-02/20:48:23.85          -53.210048      -48.409656
2021-11-02/20:48:23.88          -53.201632      -48.396053
2021-11-02/20:48:23.91          -53.191794      -48.382449
2021-11-02/20:48:23.94          -53.171702      -48.368407
2021-11-02/20:48:23.97          -53.170505      -48.354803
2021-11-02/20:48:24.00          -53.161593      -48.340890
2021-11-02/20:48:24.04          -53.160671      -48.326326
2021-11-02/20:48:24.07          -53.158790      -48.311293
2021-11-02/20:48:24.10          -53.150331      -48.296729
2021-11-02/20:48:24.13          -53.140144      -48.282166
2021-11-02/20:48:24.16          -53.137686      -48.267603
2021-11-02/20:48:24.19          -53.133207      -48.252569
2021-11-02/20:48:24.22          -53.134526      -48.238006
2021-11-02/20:48:24.25          -53.124800      -48.223442
2021-11-02/20:48:24.29          -53.117735      -48.208879
2021-11-02/20:48:24.32          -53.103565      -48.193845
2021-11-02/20:48:24.35          -53.085092      -48.179282
2021-11-02/20:48:24.38          -53.083234      -48.164718
2021-11-02/20:48:24.41          -53.078418      -48.150155
2021-11-02/20:48:24.44          -53.062716      -48.135122
2021-11-02/20:48:24.47          -53.052337      -48.120558
2021-11-02/20:48:24.50          -53.043152      -48.105995
2021-11-02/20:48:24.54          -53.033307      -48.091431
2021-11-02/20:48:24.57          -53.026537      -48.076398
2021-11-02/20:48:24.60          -53.016976      -48.061834
2021-11-02/20:48:24.63          -53.005703      -48.047271
2021-11-02/20:48:24.66          -52.989678      -48.032707
2021-11-02/20:48:24.69          -52.975169      -48.017674
2021-11-02/20:48:24.72          -52.953714      -48.003111
2021-11-02/20:48:24.75          -52.947533      -47.988547
2021-11-02/20:48:24.79          -52.932855      -47.973984
2021-11-02/20:48:24.82          -52.913907      -47.958950
2021-11-02/20:48:24.85          -52.891967      -47.944387
2021-11-02/20:48:24.88          -52.872507      -47.929823
2021-11-02/20:48:24.91          -52.861939      -47.915260
2021-11-02/20:48:24.94          -52.843336      -47.900227
2021-11-02/20:48:24.97          -52.818016      -47.885663
2021-11-02/20:48:25.00          -52.821955      -47.870778
2021-11-02/20:48:25.04          -52.799919      -47.855219
2021-11-02/20:48:25.07          -52.776885      -47.839158
2021-11-02/20:48:25.10          -52.759847      -47.823598
2021-11-02/20:48:25.13          -52.740213      -47.808039
2021-11-02/20:48:25.16          -52.727834      -47.792479
2021-11-02/20:48:25.19          -52.705994      -47.776418
2021-11-02/20:48:25.22          -52.697922      -47.760859
2021-11-02/20:48:25.25          -52.689830      -47.745299
2021-11-02/20:48:25.29          -52.664647      -47.729740
2021-11-02/20:48:25.32          -52.648766      -47.713679
2021-11-02/20:48:25.35          -52.644546      -47.698119
2021-11-02/20:48:25.38          -52.634399      -47.682560
2021-11-02/20:48:25.41          -52.629896      -47.667000
2021-11-02/20:48:25.44          -52.613080      -47.650939
2021-11-02/20:48:25.47          -52.602476      -47.635380
2021-11-02/20:48:25.50          -52.587207      -47.619820
2021-11-02/20:48:25.54          -52.577507      -47.604261
2021-11-02/20:48:25.57          -52.565702      -47.588199
2021-11-02/20:48:25.60          -52.556017      -47.572640
2021-11-02/20:48:25.63          -52.541849      -47.557081
2021-11-02/20:48:25.66          -52.534522      -47.541521
2021-11-02/20:48:25.69          -52.522751      -47.525460
2021-11-02/20:48:25.72          -52.522893      -47.509900
2021-11-02/20:48:25.75          -52.520490      -47.494341
2021-11-02/20:48:25.79          -52.517586      -47.478782
2021-11-02/20:48:25.82          -52.515278      -47.462720
2021-11-02/20:48:25.85          -52.512880      -47.447161
2021-11-02/20:48:25.88          -52.512609      -47.431602
2021-11-02/20:48:25.91          -52.513073      -47.416042
2021-11-02/20:48:25.94          -52.501191      -47.399981
2021-11-02/20:48:25.97          -52.482953      -47.384421
2021-11-02/20:48:26.00          -52.482901      -47.368534
2021-11-02/20:48:26.04          -52.485438      -47.351956
2021-11-02/20:48:26.07          -52.480795      -47.334844
2021-11-02/20:48:26.10          -52.479091      -47.318267
2021-11-02/20:48:26.13          -52.476757      -47.301690
2021-11-02/20:48:26.16          -52.465063      -47.285112
2021-11-02/20:48:26.19          -52.465053      -47.268000
2021-11-02/20:48:26.22          -52.462025      -47.251423
2021-11-02/20:48:26.25          -52.454685      -47.234846
2021-11-02/20:48:26.29          -52.438878      -47.218269
2021-11-02/20:48:26.32          -52.420731      -47.201156
2021-11-02/20:48:26.35          -52.403135      -47.184579
2021-11-02/20:48:26.38          -52.380984      -47.168002
2021-11-02/20:48:26.41          -52.369406      -47.151425
2021-11-02/20:48:26.44          -52.354795      -47.134312
2021-11-02/20:48:26.47          -52.333565      -47.117735
2021-11-02/20:48:26.50          -52.320421      -47.101158
2021-11-02/20:48:26.54          -52.317233      -47.084581
2021-11-02/20:48:26.57          -52.292197      -47.067468
2021-11-02/20:48:26.60          -52.269473      -47.050891
2021-11-02/20:48:26.63          -52.251595      -47.034314
2021-11-02/20:48:26.66          -52.225876      -47.017737
2021-11-02/20:48:26.69          -52.205238      -47.000625
2021-11-02/20:48:26.72          -52.184607      -46.984047
2021-11-02/20:48:26.75          -52.162808      -46.967470
2021-11-02/20:48:26.79          -52.136830      -46.950893
2021-11-02/20:48:26.82          -52.115323      -46.933781
2021-11-02/20:48:26.85          -52.106079      -46.917203
2021-11-02/20:48:26.88          -52.100600      -46.900626
2021-11-02/20:48:26.91          -52.093248      -46.884049
2021-11-02/20:48:26.94          -52.092013      -46.866937
2021-11-02/20:48:26.97          -52.069429      -46.850359
2021-11-02/20:48:27.00          -52.049196      -46.833445
2021-11-02/20:48:27.04          -52.027384      -46.815822
2021-11-02/20:48:27.07          -52.006893      -46.797630
2021-11-02/20:48:27.10          -51.982013      -46.780007
2021-11-02/20:48:27.13          -51.966345      -46.762384
2021-11-02/20:48:27.16          -51.940208      -46.744761
2021-11-02/20:48:27.19          -51.915532      -46.726570
2021-11-02/20:48:27.22          -51.889599      -46.708947
2021-11-02/20:48:27.25          -51.871860      -46.691324
2021-11-02/20:48:27.29          -51.863235      -46.673701
2021-11-02/20:48:27.32          -51.854623      -46.655510
2021-11-02/20:48:27.35          -51.838599      -46.637887
2021-11-02/20:48:27.38          -51.821078      -46.620264
2021-11-02/20:48:27.41          -51.800702      -46.602641
2021-11-02/20:48:27.44          -51.781006      -46.584449
2021-11-02/20:48:27.47          -51.761037      -46.566826
2021-11-02/20:48:27.50          -51.735513      -46.549203
2021-11-02/20:48:27.54          -51.712291      -46.531580
2021-11-02/20:48:27.57          -51.691705      -46.513389
2021-11-02/20:48:27.60          -51.672023      -46.495766
2021-11-02/20:48:27.63          -51.659160      -46.478143
2021-11-02/20:48:27.66          -51.654688      -46.460520
2021-11-02/20:48:27.69          -51.640239      -46.442329
2021-11-02/20:48:27.72          -51.628623      -46.424706
2021-11-02/20:48:27.75          -51.611672      -46.407083
2021-11-02/20:48:27.79          -51.596806      -46.389460
2021-11-02/20:48:27.82          -51.587877      -46.371268
2021-11-02/20:48:27.85          -51.570027      -46.353645
2021-11-02/20:48:27.88          -51.535429      -46.336022
2021-11-02/20:48:27.91          -51.506556      -46.318400
2021-11-02/20:48:27.94          -51.474050      -46.300208
2021-11-02/20:48:27.97          -51.447341      -46.282585
2021-11-02/20:48:28.00          -51.419370      -46.264613
2021-11-02/20:48:28.04          -51.394247      -46.245907
2021-11-02/20:48:28.07          -51.372192      -46.226597
2021-11-02/20:48:28.10          -51.354868      -46.207891
2021-11-02/20:48:28.13          -51.338746      -46.189184
2021-11-02/20:48:28.16          -51.330160      -46.170478
2021-11-02/20:48:28.19          -51.310998      -46.151169
2021-11-02/20:48:28.22          -51.297096      -46.132462
2021-11-02/20:48:28.25          -51.276484      -46.113756
2021-11-02/20:48:28.29          -51.251572      -46.095050
2021-11-02/20:48:28.32          -51.223784      -46.075740
2021-11-02/20:48:28.35          -51.192517      -46.057034
2021-11-02/20:48:28.38          -51.161017      -46.038328
2021-11-02/20:48:28.41          -51.130140      -46.019622
2021-11-02/20:48:28.44          -51.102937      -46.000312
2021-11-02/20:48:28.47          -51.076311      -45.981606
2021-11-02/20:48:28.50          -51.035158      -45.962899
2021-11-02/20:48:28.54          -51.009780      -45.944193
2021-11-02/20:48:28.57          -50.986750      -45.924884
2021-11-02/20:48:28.60          -50.957808      -45.906177
2021-11-02/20:48:28.63          -50.933612      -45.887471
2021-11-02/20:48:28.66          -50.907108      -45.868765
2021-11-02/20:48:28.69          -50.874649      -45.849455
2021-11-02/20:48:28.72          -50.843856      -45.830749
2021-11-02/20:48:28.75          -50.811368      -45.812043
2021-11-02/20:48:28.79          -50.793830      -45.793337
2021-11-02/20:48:28.82          -50.768495      -45.774027
2021-11-02/20:48:28.85          -50.734905      -45.755321
2021-11-02/20:48:28.88          -50.703773      -45.736614
2021-11-02/20:48:28.91          -50.683766      -45.717908
2021-11-02/20:48:28.94          -50.661949      -45.698599
2021-11-02/20:48:28.97          -50.642030      -45.679892
2021-11-02/20:48:29.00          -50.628445      -45.660832
2021-11-02/20:48:29.04          -50.609846      -45.641027
2021-11-02/20:48:29.07          -50.579902      -45.620584
2021-11-02/20:48:29.10          -50.563407      -45.600780
2021-11-02/20:48:29.13          -50.537113      -45.580975
2021-11-02/20:48:29.16          -50.529778      -45.561171
2021-11-02/20:48:29.19          -50.505189      -45.540727
2021-11-02/20:48:29.22          -50.485395      -45.520923
2021-11-02/20:48:29.25          -50.471277      -45.501119
2021-11-02/20:48:29.29          -50.442398      -45.481314
2021-11-02/20:48:29.32          -50.424663      -45.460871
2021-11-02/20:48:29.35          -50.413102      -45.441066
2021-11-02/20:48:29.38          -50.396458      -45.421262
2021-11-02/20:48:29.41          -50.383283      -45.401458
2021-11-02/20:48:29.44          -50.357029      -45.381014
2021-11-02/20:48:29.47          -50.331421      -45.361210
2021-11-02/20:48:29.50          -50.308378      -45.341405
2021-11-02/20:48:29.54          -50.282160      -45.321601
2021-11-02/20:48:29.57          -50.265474      -45.301158
2021-11-02/20:48:29.60          -50.243102      -45.281353
2021-11-02/20:48:29.63          -50.223345      -45.261549
2021-11-02/20:48:29.66          -50.194143      -45.241744
2021-11-02/20:48:29.69          -50.185017      -45.221301
2021-11-02/20:48:29.72          -50.168156      -45.201496
2021-11-02/20:48:29.75          -50.159126      -45.181692
2021-11-02/20:48:29.79          -50.139431      -45.161888
2021-11-02/20:48:29.82          -50.120554      -45.141444
2021-11-02/20:48:29.85          -50.090978      -45.121640
2021-11-02/20:48:29.88          -50.076882      -45.101836
2021-11-02/20:48:29.91          -50.050972      -45.082031
2021-11-02/20:48:29.94          -50.027696      -45.061588
2021-11-02/20:48:29.97          -49.998035      -45.041783
2021-11-02/20:48:30.00          -49.970181      -45.021615
2021-11-02/20:48:30.04          -49.951829      -45.000681
2021-11-02/20:48:30.07          -49.931960      -44.979072
2021-11-02/20:48:30.10          -49.911209      -44.958138
2021-11-02/20:48:30.13          -49.902017      -44.937205
2021-11-02/20:48:30.16          -49.875752      -44.916271
2021-11-02/20:48:30.19          -49.862067      -44.894662
2021-11-02/20:48:30.22          -49.843040      -44.873728
2021-11-02/20:48:30.25          -49.822375      -44.852795
2021-11-02/20:48:30.29          -49.802003      -44.831861
2021-11-02/20:48:30.32          -49.773531      -44.810252
2021-11-02/20:48:30.35          -49.741794      -44.789318
2021-11-02/20:48:30.38          -49.717157      -44.768385
2021-11-02/20:48:30.41          -49.685260      -44.747451
2021-11-02/20:48:30.44          -49.653437      -44.725842
2021-11-02/20:48:30.47          -49.623892      -44.704909
2021-11-02/20:48:30.50          -49.601558      -44.683975
2021-11-02/20:48:30.54          -49.574711      -44.663041
2021-11-02/20:48:30.57          -49.547111      -44.641432
2021-11-02/20:48:30.60          -49.520989      -44.620499
2021-11-02/20:48:30.63          -49.507038      -44.599565
2021-11-02/20:48:30.66          -49.483549      -44.578631
2021-11-02/20:48:30.69          -49.453409      -44.557022
2021-11-02/20:48:30.72          -49.444456      -44.536089
2021-11-02/20:48:30.75          -49.418189      -44.515155
2021-11-02/20:48:30.79          -49.400975      -44.494222
2021-11-02/20:48:30.82          -49.385637      -44.472613
2021-11-02/20:48:30.85          -49.380598      -44.451679
2021-11-02/20:48:30.88          -49.366942      -44.430745
2021-11-02/20:48:30.91          -49.345907      -44.409812
2021-11-02/20:48:30.94          -49.317453      -44.388203
2021-11-02/20:48:30.97          -49.306412      -44.367269
2021-11-02/20:48:31.00          -49.281395      -44.345963
2021-11-02/20:48:31.04          -49.278515      -44.323876
2021-11-02/20:48:31.07          -49.258069      -44.301076
2021-11-02/20:48:31.10          -49.232676      -44.278988
2021-11-02/20:48:31.13          -49.203781      -44.256901
2021-11-02/20:48:31.16          -49.193639      -44.234814
2021-11-02/20:48:31.19          -49.183189      -44.212014
2021-11-02/20:48:31.22          -49.183258      -44.189926
2021-11-02/20:48:31.25          -49.172363      -44.167839
2021-11-02/20:48:31.29          -49.161440      -44.145752
2021-11-02/20:48:31.32          -49.140678      -44.122952
2021-11-02/20:48:31.35          -49.126766      -44.100864
2021-11-02/20:48:31.38          -49.112215      -44.078777
2021-11-02/20:48:31.41          -49.101837      -44.056690
2021-11-02/20:48:31.44          -49.083604      -44.033890
2021-11-02/20:48:31.47          -49.057852      -44.011802
2021-11-02/20:48:31.50          -49.026206      -43.989715
2021-11-02/20:48:31.54          -48.994166      -43.967628
2021-11-02/20:48:31.57          -48.975829      -43.944828
2021-11-02/20:48:31.60          -48.961046      -43.922740
2021-11-02/20:48:31.63          -48.945369      -43.900653
2021-11-02/20:48:31.66          -48.935872      -43.878566
2021-11-02/20:48:31.69          -48.918941      -43.855766
2021-11-02/20:48:31.72          -48.900821      -43.833678
2021-11-02/20:48:31.75          -48.884160      -43.811591
2021-11-02/20:48:31.79          -48.861303      -43.789504
2021-11-02/20:48:31.82          -48.856258      -43.766704
2021-11-02/20:48:31.85          -48.831932      -43.744616
2021-11-02/20:48:31.88          -48.802565      -43.722529
2021-11-02/20:48:31.91          -48.769253      -43.700442
2021-11-02/20:48:31.94          -48.736972      -43.677642
2021-11-02/20:48:31.97          -48.710463      -43.655554
2021-11-02/20:48:32.00          -48.686095      -43.633090
2021-11-02/20:48:32.04          -48.675846      -43.609834
2021-11-02/20:48:32.07          -48.665376      -43.585828
2021-11-02/20:48:32.10          -48.646806      -43.562572
2021-11-02/20:48:32.13          -48.626310      -43.539316
2021-11-02/20:48:32.16          -48.608736      -43.516060
2021-11-02/20:48:32.19          -48.586697      -43.492054
2021-11-02/20:48:32.22          -48.565991      -43.468797
2021-11-02/20:48:32.25          -48.539696      -43.445541
2021-11-02/20:48:32.29          -48.506678      -43.422285
2021-11-02/20:48:32.32          -48.472257      -43.398279
2021-11-02/20:48:32.35          -48.456376      -43.375023
2021-11-02/20:48:32.38          -48.425510      -43.351767
2021-11-02/20:48:32.41          -48.408177      -43.328511
2021-11-02/20:48:32.44          -48.386309      -43.304505
2021-11-02/20:48:32.47          -48.366561      -43.281249
2021-11-02/20:48:32.50          -48.348909      -43.257993
2021-11-02/20:48:32.54          -48.330015      -43.234737
2021-11-02/20:48:32.57          -48.321569      -43.210731
2021-11-02/20:48:32.60          -48.298120      -43.187475
2021-11-02/20:48:32.63          -48.252962      -43.164219
2021-11-02/20:48:32.66          -48.227922      -43.140963
2021-11-02/20:48:32.69          -48.201034      -43.116956
2021-11-02/20:48:32.72          -48.179311      -43.093700
2021-11-02/20:48:32.75          -48.157121      -43.070444
2021-11-02/20:48:32.79          -48.131932      -43.047188
2021-11-02/20:48:32.82          -48.109157      -43.023182
2021-11-02/20:48:32.85          -48.093272      -42.999926
2021-11-02/20:48:32.88          -48.073057      -42.976670
2021-11-02/20:48:32.91          -48.070960      -42.953414
2021-11-02/20:48:32.94          -48.050745      -42.929408
2021-11-02/20:48:32.97          -48.023070      -42.906152
2021-11-02/20:48:33.00          -47.994744      -42.882510
2021-11-02/20:48:33.04          -47.968647      -42.858058
2021-11-02/20:48:33.07          -47.952408      -42.832817
2021-11-02/20:48:33.10          -47.935416      -42.808365
2021-11-02/20:48:33.13          -47.901520      -42.783913
2021-11-02/20:48:33.16          -47.876772      -42.759461
2021-11-02/20:48:33.19          -47.847739      -42.734220
2021-11-02/20:48:33.22          -47.825769      -42.709768
2021-11-02/20:48:33.25          -47.798445      -42.685316
2021-11-02/20:48:33.29          -47.772510      -42.660864
2021-11-02/20:48:33.32          -47.744753      -42.635623
2021-11-02/20:48:33.35          -47.708660      -42.611171
2021-11-02/20:48:33.38          -47.669504      -42.586719
2021-11-02/20:48:33.41          -47.636357      -42.562267
2021-11-02/20:48:33.44          -47.600680      -42.537026
2021-11-02/20:48:33.47          -47.577003      -42.512574
2021-11-02/20:48:33.50          -47.543789      -42.488122
2021-11-02/20:48:33.54          -47.526547      -42.463670
2021-11-02/20:48:33.57          -47.496487      -42.438429
2021-11-02/20:48:33.60          -47.473036      -42.413976
2021-11-02/20:48:33.63          -47.435372      -42.389524
2021-11-02/20:48:33.66          -47.410447      -42.365072
2021-11-02/20:48:33.69          -47.387376      -42.339832
2021-11-02/20:48:33.72          -47.367941      -42.315379
2021-11-02/20:48:33.75          -47.325613      -42.290927
2021-11-02/20:48:33.79          -47.301966      -42.266475
2021-11-02/20:48:33.82          -47.260269      -42.241234
2021-11-02/20:48:33.85          -47.228724      -42.216782
2021-11-02/20:48:33.88          -47.197973      -42.192330
2021-11-02/20:48:33.91          -47.188516      -42.167878
2021-11-02/20:48:33.94          -47.171811      -42.142637
2021-11-02/20:48:33.97          -47.147580      -42.118185
2021-11-02/20:48:34.00          -47.120621      -42.093342
2021-11-02/20:48:34.04          -47.108589      -42.067675
2021-11-02/20:48:34.07          -47.080902      -42.041181
2021-11-02/20:48:34.10          -47.074181      -42.015515
2021-11-02/20:48:34.13          -47.063526      -41.989848
2021-11-02/20:48:34.16          -47.042659      -41.964182
2021-11-02/20:48:34.19          -47.019792      -41.937688
2021-11-02/20:48:34.22          -47.003671      -41.912021
2021-11-02/20:48:34.25          -46.985892      -41.886355
2021-11-02/20:48:34.29          -46.973359      -41.860689
2021-11-02/20:48:34.32          -46.957375      -41.834195
2021-11-02/20:48:34.35          -46.947826      -41.808528
2021-11-02/20:48:34.38          -46.938990      -41.782862
2021-11-02/20:48:34.41          -46.930096      -41.757196
2021-11-02/20:48:34.44          -46.931640      -41.730701
2021-11-02/20:48:34.47          -46.930999      -41.705035
2021-11-02/20:48:34.50          -46.922668      -41.679369
2021-11-02/20:48:34.54          -46.908133      -41.653702
2021-11-02/20:48:34.57          -46.896831      -41.627208
2021-11-02/20:48:34.60          -46.883279      -41.601542
2021-11-02/20:48:34.63          -46.876622      -41.575875
2021-11-02/20:48:34.66          -46.871767      -41.550209
2021-11-02/20:48:34.69          -46.856306      -41.523715
2021-11-02/20:48:34.72          -46.830634      -41.498048
2021-11-02/20:48:34.75          -46.805079      -41.472382
2021-11-02/20:48:34.79          -46.784570      -41.446716
2021-11-02/20:48:34.82          -46.775730      -41.420222
2021-11-02/20:48:34.85          -46.757680      -41.394555
2021-11-02/20:48:34.88          -46.742321      -41.368889
2021-11-02/20:48:34.91          -46.725730      -41.343223
2021-11-02/20:48:34.94          -46.704706      -41.316728
2021-11-02/20:48:34.97          -46.683941      -41.291062
2021-11-02/20:48:35.00          -46.669316      -41.264992
2021-11-02/20:48:35.04          -46.657667      -41.238076
2021-11-02/20:48:35.07          -46.642330      -41.210291
2021-11-02/20:48:35.10          -46.623528      -41.183374
2021-11-02/20:48:35.13          -46.599575      -41.156457
2021-11-02/20:48:35.16          -46.587062      -41.129541
2021-11-02/20:48:35.19          -46.569258      -41.101756
2021-11-02/20:48:35.22          -46.542249      -41.074839
2021-11-02/20:48:35.25          -46.524273      -41.047923
2021-11-02/20:48:35.29          -46.514300      -41.021006
2021-11-02/20:48:35.32          -46.489694      -40.993221
2021-11-02/20:48:35.35          -46.473710      -40.966304
2021-11-02/20:48:35.38          -46.455270      -40.939388
2021-11-02/20:48:35.41          -46.447054      -40.912471
2021-11-02/20:48:35.44          -46.415348      -40.884686
2021-11-02/20:48:35.47          -46.390626      -40.857769
2021-11-02/20:48:35.50          -46.369516      -40.830853
2021-11-02/20:48:35.54          -46.338078      -40.803936
2021-11-02/20:48:35.57          -46.293854      -40.776151
2021-11-02/20:48:35.60          -46.272262      -40.749234
2021-11-02/20:48:35.63          -46.237086      -40.722318
2021-11-02/20:48:35.66          -46.212148      -40.695401
2021-11-02/20:48:35.69          -46.175399      -40.667616
2021-11-02/20:48:35.72          -46.159687      -40.640700
2021-11-02/20:48:35.75          -46.134934      -40.613783
2021-11-02/20:48:35.79          -46.103348      -40.586866
2021-11-02/20:48:35.82          -46.080509      -40.559081
2021-11-02/20:48:35.85          -46.065368      -40.532165
2021-11-02/20:48:35.88          -46.037648      -40.505248
2021-11-02/20:48:35.91          -46.014688      -40.478331
2021-11-02/20:48:35.94          -45.987233      -40.450547
2021-11-02/20:48:35.97          -45.970026      -40.423630
2021-11-02/20:48:36.00          -45.941206      -40.396315
2021-11-02/20:48:36.04          -45.925525      -40.368162
2021-11-02/20:48:36.07          -45.904252      -40.339102
2021-11-02/20:48:36.10          -45.887400      -40.310949
2021-11-02/20:48:36.13          -45.871440      -40.282797
2021-11-02/20:48:36.16          -45.866333      -40.254645
2021-11-02/20:48:36.19          -45.843422      -40.225584
2021-11-02/20:48:36.22          -45.825321      -40.197431
2021-11-02/20:48:36.25          -45.799211      -40.169279
2021-11-02/20:48:36.29          -45.786407      -40.141127
2021-11-02/20:48:36.32          -45.758730      -40.112066
2021-11-02/20:48:36.35          -45.741866      -40.083914
2021-11-02/20:48:36.38          -45.724471      -40.055761
2021-11-02/20:48:36.41          -45.700750      -40.027609
2021-11-02/20:48:36.44          -45.666636      -39.998549
2021-11-02/20:48:36.47          -45.650020      -39.970396
2021-11-02/20:48:36.50          -45.620146      -39.942244
2021-11-02/20:48:36.54          -45.593788      -39.914091
2021-11-02/20:48:36.57          -45.566007      -39.885031
2021-11-02/20:48:36.60          -45.536329      -39.856878
2021-11-02/20:48:36.63          -45.508117      -39.828726
2021-11-02/20:48:36.66          -45.472541      -39.800574
2021-11-02/20:48:36.69          -45.447280      -39.771513
2021-11-02/20:48:36.72          -45.420110      -39.743361
2021-11-02/20:48:36.75          -45.394448      -39.715208
2021-11-02/20:48:36.79          -45.379253      -39.687056
2021-11-02/20:48:36.82          -45.352214      -39.657995
2021-11-02/20:48:36.85          -45.328468      -39.629843
2021-11-02/20:48:36.88          -45.306700      -39.601691
2021-11-02/20:48:36.91          -45.275592      -39.573538
2021-11-02/20:48:36.94          -45.251643      -39.544478
2021-11-02/20:48:36.97          -45.225179      -39.516325
2021-11-02/20:48:37.00          -45.195077      -39.487763
2021-11-02/20:48:37.04          -45.168547      -39.458340
2021-11-02/20:48:37.07          -45.138662      -39.427967
2021-11-02/20:48:37.10          -45.110752      -39.398543
2021-11-02/20:48:37.13          -45.072081      -39.369120
2021-11-02/20:48:37.16          -45.044862      -39.339697
2021-11-02/20:48:37.19          -45.018712      -39.309324
2021-11-02/20:48:37.22          -44.992145      -39.279901
2021-11-02/20:48:37.25          -44.966691      -39.250477
2021-11-02/20:48:37.29          -44.950808      -39.221054
2021-11-02/20:48:37.32          -44.914866      -39.190681
2021-11-02/20:48:37.35          -44.874018      -39.161258
2021-11-02/20:48:37.38          -44.838094      -39.131835
2021-11-02/20:48:37.41          -44.806502      -39.102411
2021-11-02/20:48:37.44          -44.765669      -39.072039
2021-11-02/20:48:37.47          -44.735831      -39.042615
2021-11-02/20:48:37.50          -44.694806      -39.013192
2021-11-02/20:48:37.54          -44.652333      -38.983769
2021-11-02/20:48:37.57          -44.609183      -38.953396
2021-11-02/20:48:37.60          -44.576061      -38.923972
2021-11-02/20:48:37.63          -44.543513      -38.894549
2021-11-02/20:48:37.66          -44.526395      -38.865126
2021-11-02/20:48:37.69          -44.503995      -38.834753
2021-11-02/20:48:37.72          -44.479548      -38.805330
2021-11-02/20:48:37.75          -44.433630      -38.775906
2021-11-02/20:48:37.79          -44.400098      -38.746483
2021-11-02/20:48:37.82          -44.363576      -38.716110
2021-11-02/20:48:37.85          -44.327875      -38.686687
2021-11-02/20:48:37.88          -44.292514      -38.657264
2021-11-02/20:48:37.91          -44.257402      -38.627840
2021-11-02/20:48:37.94          -44.215615      -38.597468
2021-11-02/20:48:37.97          -44.176572      -38.568044
2021-11-02/20:48:38.00          -44.139091      -38.538211
2021-11-02/20:48:38.04          -44.119975      -38.507517
2021-11-02/20:48:38.07          -44.094490      -38.475832
2021-11-02/20:48:38.10          -44.070898      -38.445137
2021-11-02/20:48:38.13          -44.034684      -38.414443
2021-11-02/20:48:38.16          -43.993192      -38.383749
2021-11-02/20:48:38.19          -43.962301      -38.352064
2021-11-02/20:48:38.22          -43.921788      -38.321369
2021-11-02/20:48:38.25          -43.889882      -38.290675
2021-11-02/20:48:38.29          -43.856383      -38.259981
2021-11-02/20:48:38.32          -43.816334      -38.228296
2021-11-02/20:48:38.35          -43.778924      -38.197601
2021-11-02/20:48:38.38          -43.735761      -38.166907
2021-11-02/20:48:38.41          -43.696008      -38.136213
2021-11-02/20:48:38.44          -43.668566      -38.104528
2021-11-02/20:48:38.47          -43.624835      -38.073833
2021-11-02/20:48:38.50          -43.597783      -38.043139
2021-11-02/20:48:38.54          -43.553119      -38.012445
2021-11-02/20:48:38.57          -43.509578      -37.980760
2021-11-02/20:48:38.60          -43.474259      -37.950065
2021-11-02/20:48:38.63          -43.427643      -37.919371
2021-11-02/20:48:38.66          -43.388201      -37.888677
2021-11-02/20:48:38.69          -43.344300      -37.856992
2021-11-02/20:48:38.72          -43.305646      -37.826297
2021-11-02/20:48:38.75          -43.262372      -37.795603
2021-11-02/20:48:38.79          -43.227600      -37.764909
2021-11-02/20:48:38.82          -43.197105      -37.733224
2021-11-02/20:48:38.85          -43.162624      -37.702529
2021-11-02/20:48:38.88          -43.110383      -37.671835
2021-11-02/20:48:38.91          -43.072229      -37.641141
2021-11-02/20:48:38.94          -43.037893      -37.609456
2021-11-02/20:48:38.97          -43.020481      -37.578761
2021-11-02/20:48:39.00          -42.987333      -37.547648
2021-11-02/20:48:39.04          -42.962293      -37.515654
2021-11-02/20:48:39.07          -42.918938      -37.482627
2021-11-02/20:48:39.10          -42.877680      -37.450633
2021-11-02/20:48:39.13          -42.843978      -37.418639
2021-11-02/20:48:39.16          -42.825093      -37.386645
2021-11-02/20:48:39.19          -42.807617      -37.353619
2021-11-02/20:48:39.22          -42.782674      -37.321624
2021-11-02/20:48:39.25          -42.746326      -37.289630
2021-11-02/20:48:39.29          -42.721006      -37.257636
2021-11-02/20:48:39.32          -42.694182      -37.224610
2021-11-02/20:48:39.35          -42.658235      -37.192616
2021-11-02/20:48:39.38          -42.623374      -37.160622
2021-11-02/20:48:39.41          -42.590297      -37.128628
2021-11-02/20:48:39.44          -42.548580      -37.095601
2021-11-02/20:48:39.47          -42.508329      -37.063607
2021-11-02/20:48:39.50          -42.465846      -37.031613
2021-11-02/20:48:39.54          -42.423903      -36.999619
2021-11-02/20:48:39.57          -42.372063      -36.966593
2021-11-02/20:48:39.60          -42.325196      -36.934598
2021-11-02/20:48:39.63          -42.291746      -36.902604
2021-11-02/20:48:39.66          -42.260499      -36.870610
2021-11-02/20:48:39.69          -42.218316      -36.837584
2021-11-02/20:48:39.72          -42.177285      -36.805590
2021-11-02/20:48:39.75          -42.130791      -36.773596
2021-11-02/20:48:39.79          -42.093606      -36.741602
2021-11-02/20:48:39.82          -42.056177      -36.708575
2021-11-02/20:48:39.85          -42.008608      -36.676581
2021-11-02/20:48:39.88          -41.967648      -36.644587
2021-11-02/20:48:39.91          -41.924359      -36.612593
2021-11-02/20:48:39.94          -41.869813      -36.579567
2021-11-02/20:48:39.97          -41.835262      -36.547572
2021-11-02/20:48:40.00          -41.790842      -36.515163
2021-11-02/20:48:40.04          -41.751440      -36.481883
2021-11-02/20:48:40.07          -41.693261      -36.447528
2021-11-02/20:48:40.10          -41.643643      -36.414248
2021-11-02/20:48:40.13          -41.606478      -36.380967
2021-11-02/20:48:40.16          -41.566029      -36.347686
2021-11-02/20:48:40.19          -41.522222      -36.313332
2021-11-02/20:48:40.22          -41.480022      -36.280051
2021-11-02/20:48:40.25          -41.429996      -36.246770
2021-11-02/20:48:40.29          -41.389461      -36.213490
2021-11-02/20:48:40.32          -41.345356      -36.179135
2021-11-02/20:48:40.35          -41.322652      -36.145855
2021-11-02/20:48:40.38          -41.278867      -36.112574
2021-11-02/20:48:40.41          -41.244242      -36.079293
2021-11-02/20:48:40.44          -41.198534      -36.044939
2021-11-02/20:48:40.47          -41.163741      -36.011658
2021-11-02/20:48:40.50          -41.132866      -35.978378
2021-11-02/20:48:40.54          -41.089510      -35.945097
2021-11-02/20:48:40.57          -41.044613      -35.910743
2021-11-02/20:48:40.60          -40.996107      -35.877462
2021-11-02/20:48:40.63          -40.941834      -35.844181
2021-11-02/20:48:40.66          -40.908518      -35.810900
2021-11-02/20:48:40.69          -40.873224      -35.776546
2021-11-02/20:48:40.72          -40.849572      -35.743265
2021-11-02/20:48:40.75          -40.821540      -35.709985
2021-11-02/20:48:40.79          -40.791729      -35.676704
2021-11-02/20:48:40.82          -40.775185      -35.642350
2021-11-02/20:48:40.85          -40.751775      -35.609069
2021-11-02/20:48:40.88          -40.736526      -35.575788
2021-11-02/20:48:40.91          -40.715330      -35.542507
2021-11-02/20:48:40.94          -40.682498      -35.508153
2021-11-02/20:48:40.97          -40.646898      -35.474872
2021-11-02/20:48:41.00          -40.599435      -35.441171
2021-11-02/20:48:41.04          -40.550616      -35.406585
2021-11-02/20:48:41.07          -40.517655      -35.370883
2021-11-02/20:48:41.10          -40.470623      -35.336297
2021-11-02/20:48:41.13          -40.432931      -35.301711
2021-11-02/20:48:41.16          -40.394333      -35.267125
2021-11-02/20:48:41.19          -40.356750      -35.231423
2021-11-02/20:48:41.22          -40.321327      -35.196837
2021-11-02/20:48:41.25          -40.284856      -35.162251
2021-11-02/20:48:41.29          -40.250177      -35.127665
2021-11-02/20:48:41.32          -40.215050      -35.091963
2021-11-02/20:48:41.35          -40.170371      -35.057377
2021-11-02/20:48:41.38          -40.119923      -35.022791
2021-11-02/20:48:41.41          -40.085749      -34.988205
2021-11-02/20:48:41.44          -40.048742      -34.952503
2021-11-02/20:48:41.47          -40.017409      -34.917917
2021-11-02/20:48:41.50          -39.978171      -34.883331
2021-11-02/20:48:41.54          -39.940716      -34.848745
2021-11-02/20:48:41.57          -39.916982      -34.813043
2021-11-02/20:48:41.60          -39.882718      -34.778457
2021-11-02/20:48:41.63          -39.846563      -34.743871
2021-11-02/20:48:41.66          -39.811735      -34.709285
2021-11-02/20:48:41.69          -39.771930      -34.673584
2021-11-02/20:48:41.72          -39.729182      -34.638997
2021-11-02/20:48:41.75          -39.677927      -34.604411
2021-11-02/20:48:41.79          -39.633492      -34.569825
2021-11-02/20:48:41.82          -39.590217      -34.534124
2021-11-02/20:48:41.85          -39.543718      -34.499537
2021-11-02/20:48:41.88          -39.505513      -34.464952
2021-11-02/20:48:41.91          -39.460456      -34.430366
2021-11-02/20:48:41.94          -39.428563      -34.394664
2021-11-02/20:48:41.97          -39.393179      -34.360078
2021-11-02/20:48:42.00          -39.363234      -34.325074
2021-11-02/20:48:42.04          -39.335330      -34.289192
2021-11-02/20:48:42.07          -39.301202      -34.252152
2021-11-02/20:48:42.10          -39.263957      -34.216269
2021-11-02/20:48:42.13          -39.219718      -34.180387
2021-11-02/20:48:42.16          -39.182931      -34.144505
2021-11-02/20:48:42.19          -39.145476      -34.107466
2021-11-02/20:48:42.22          -39.112180      -34.071583
2021-11-02/20:48:42.25          -39.069008      -34.035701
2021-11-02/20:48:42.29          -39.032990      -33.999819
2021-11-02/20:48:42.32          -38.994419      -33.962780
2021-11-02/20:48:42.35          -38.964464      -33.926897
2021-11-02/20:48:42.38          -38.933594      -33.891015
2021-11-02/20:48:42.41          -38.905694      -33.855133
2021-11-02/20:48:42.44          -38.868668      -33.818093
2021-11-02/20:48:42.47          -38.835580      -33.782211
2021-11-02/20:48:42.50          -38.790736      -33.746329
2021-11-02/20:48:42.54          -38.758059      -33.710447
2021-11-02/20:48:42.57          -38.713392      -33.673407
2021-11-02/20:48:42.60          -38.674390      -33.637525
2021-11-02/20:48:42.63          -38.628947      -33.601643
2021-11-02/20:48:42.66          -38.598481      -33.565761
2021-11-02/20:48:42.69          -38.552849      -33.528721
2021-11-02/20:48:42.72          -38.523441      -33.492839
2021-11-02/20:48:42.75          -38.495712      -33.456957
2021-11-02/20:48:42.79          -38.475330      -33.421075
2021-11-02/20:48:42.82          -38.435354      -33.384035
2021-11-02/20:48:42.85          -38.399340      -33.348153
2021-11-02/20:48:42.88          -38.353859      -33.312271
2021-11-02/20:48:42.91          -38.318620      -33.276389
2021-11-02/20:48:42.94          -38.261533      -33.239349
2021-11-02/20:48:42.97          -38.223234      -33.203467
2021-11-02/20:48:43.00          -38.167578      -33.167166
2021-11-02/20:48:43.04          -38.111462      -33.129987
2021-11-02/20:48:43.07          -38.055243      -33.091608
2021-11-02/20:48:43.10          -38.019668      -33.054428
2021-11-02/20:48:43.13          -37.979263      -33.017248
2021-11-02/20:48:43.16          -37.947604      -32.980069
2021-11-02/20:48:43.19          -37.910579      -32.941690
2021-11-02/20:48:43.22          -37.872950      -32.904510
2021-11-02/20:48:43.25          -37.828355      -32.867331
2021-11-02/20:48:43.29          -37.791729      -32.830151
2021-11-02/20:48:43.32          -37.754088      -32.791772
2021-11-02/20:48:43.35          -37.706579      -32.754593
2021-11-02/20:48:43.38          -37.655477      -32.717413
2021-11-02/20:48:43.41          -37.618126      -32.680234
2021-11-02/20:48:43.44          -37.574266      -32.641855
2021-11-02/20:48:43.47          -37.535609      -32.604675
2021-11-02/20:48:43.50          -37.502386      -32.567495
2021-11-02/20:48:43.54          -37.477409      -32.530316
2021-11-02/20:48:43.57          -37.444554      -32.491937
2021-11-02/20:48:43.60          -37.402444      -32.454757
2021-11-02/20:48:43.63          -37.369383      -32.417578
2021-11-02/20:48:43.66          -37.334225      -32.380398
2021-11-02/20:48:43.69          -37.292752      -32.342019
2021-11-02/20:48:43.72          -37.258721      -32.304839
2021-11-02/20:48:43.75          -37.220289      -32.267660
2021-11-02/20:48:43.79          -37.178175      -32.230481
2021-11-02/20:48:43.82          -37.134263      -32.192102
2021-11-02/20:48:43.85          -37.092636      -32.154922
2021-11-02/20:48:43.88          -37.062299      -32.117742
2021-11-02/20:48:43.91          -37.030265      -32.080563
2021-11-02/20:48:43.94          -36.993820      -32.042184
2021-11-02/20:48:43.97          -36.959423      -32.005004
2021-11-02/20:48:44.00          -36.914401      -31.967403
2021-11-02/20:48:44.04          -36.874948      -31.928917
2021-11-02/20:48:44.07          -36.828396      -31.889189
2021-11-02/20:48:44.10          -36.781206      -31.850703
2021-11-02/20:48:44.13          -36.748190      -31.812216
2021-11-02/20:48:44.16          -36.704910      -31.773730
2021-11-02/20:48:44.19          -36.667120      -31.734002
2021-11-02/20:48:44.22          -36.629770      -31.695516
2021-11-02/20:48:44.25          -36.602103      -31.657030
2021-11-02/20:48:44.29          -36.568879      -31.618543
2021-11-02/20:48:44.32          -36.522327      -31.578816
2021-11-02/20:48:44.35          -36.486658      -31.540329
2021-11-02/20:48:44.38          -36.457390      -31.501843
2021-11-02/20:48:44.41          -36.417792      -31.463357
2021-11-02/20:48:44.44          -36.381189      -31.423629
2021-11-02/20:48:44.47          -36.335884      -31.385142
2021-11-02/20:48:44.50          -36.296496      -31.346656
2021-11-02/20:48:44.54          -36.238611      -31.308170
2021-11-02/20:48:44.57          -36.179440      -31.268442
2021-11-02/20:48:44.60          -36.135090      -31.229956
2021-11-02/20:48:44.63          -36.095489      -31.191469
2021-11-02/20:48:44.66          -36.052000      -31.152983
2021-11-02/20:48:44.69          -36.004497      -31.113255
2021-11-02/20:48:44.72          -35.961180      -31.074769
2021-11-02/20:48:44.75          -35.915610      -31.036283
2021-11-02/20:48:44.79          -35.878733      -30.997797
2021-11-02/20:48:44.82          -35.843967      -30.958069
2021-11-02/20:48:44.85          -35.805699      -30.919582
2021-11-02/20:48:44.88          -35.765753      -30.881096
2021-11-02/20:48:44.91          -35.722894      -30.842610
2021-11-02/20:48:44.94          -35.677175      -30.802882
2021-11-02/20:48:44.97          -35.642861      -30.764395
2021-11-02/20:48:45.00          -35.601460      -30.725491
2021-11-02/20:48:45.04          -35.570118      -30.685709
2021-11-02/20:48:45.07          -35.526875      -30.644644
2021-11-02/20:48:45.10          -35.489383      -30.604861
2021-11-02/20:48:45.13          -35.464195      -30.565079
2021-11-02/20:48:45.16          -35.434711      -30.525297
2021-11-02/20:48:45.19          -35.400549      -30.484231
2021-11-02/20:48:45.22          -35.370271      -30.444449
2021-11-02/20:48:45.25          -35.325801      -30.404667
2021-11-02/20:48:45.29          -35.284703      -30.364885
2021-11-02/20:48:45.32          -35.249921      -30.323819
2021-11-02/20:48:45.35          -35.212474      -30.284037
2021-11-02/20:48:45.38          -35.173658      -30.244254
2021-11-02/20:48:45.41          -35.141081      -30.204472
2021-11-02/20:48:45.44          -35.097246      -30.163407
2021-11-02/20:48:45.47          -35.067207      -30.123624
2021-11-02/20:48:45.50          -35.034830      -30.083842
2021-11-02/20:48:45.54          -34.997726      -30.044060
2021-11-02/20:48:45.57          -34.974118      -30.002994
2021-11-02/20:48:45.60          -34.933824      -29.963212
2021-11-02/20:48:45.63          -34.897473      -29.923430
2021-11-02/20:48:45.66          -34.861877      -29.883648
2021-11-02/20:48:45.69          -34.812204      -29.842582
2021-11-02/20:48:45.72          -34.777191      -29.802800
2021-11-02/20:48:45.75          -34.733226      -29.763018
2021-11-02/20:48:45.79          -34.692789      -29.723236
2021-11-02/20:48:45.82          -34.649057      -29.682170
2021-11-02/20:48:45.85          -34.595172      -29.642388
2021-11-02/20:48:45.88          -34.547548      -29.602605
2021-11-02/20:48:45.91          -34.507427      -29.562823
2021-11-02/20:48:45.94          -34.460812      -29.521758
2021-11-02/20:48:45.97          -34.421331      -29.481975
2021-11-02/20:48:46.00          -34.368992      -29.441784
2021-11-02/20:48:46.04          -34.330074      -29.400733
2021-11-02/20:48:46.07          -34.275901      -29.358357
2021-11-02/20:48:46.10          -34.236900      -29.317306
2021-11-02/20:48:46.13          -34.191233      -29.276255
2021-11-02/20:48:46.16          -34.150005      -29.235203
2021-11-02/20:48:46.19          -34.102105      -29.192828
2021-11-02/20:48:46.22          -34.056594      -29.151777
2021-11-02/20:48:46.25          -34.009830      -29.110725
2021-11-02/20:48:46.29          -33.966554      -29.069674
2021-11-02/20:48:46.32          -33.912233      -29.027299
2021-11-02/20:48:46.35          -33.867244      -28.986247
2021-11-02/20:48:46.38          -33.818744      -28.945196
2021-11-02/20:48:46.41          -33.770286      -28.904145
2021-11-02/20:48:46.44          -33.710856      -28.861770
2021-11-02/20:48:46.47          -33.664181      -28.820718
2021-11-02/20:48:46.50          -33.622252      -28.779667
2021-11-02/20:48:46.54          -33.579477      -28.738616
2021-11-02/20:48:46.57          -33.541785      -28.696240
2021-11-02/20:48:46.60          -33.498992      -28.655189
2021-11-02/20:48:46.63          -33.458747      -28.614138
2021-11-02/20:48:46.66          -33.415969      -28.573087
2021-11-02/20:48:46.69          -33.388043      -28.530711
2021-11-02/20:48:46.72          -33.370119      -28.489660
2021-11-02/20:48:46.75          -33.329339      -28.448609
2021-11-02/20:48:46.79          -33.290281      -28.407558
2021-11-02/20:48:46.82          -33.254567      -28.365182
2021-11-02/20:48:46.85          -33.216394      -28.324131
2021-11-02/20:48:46.88          -33.186131      -28.283079
2021-11-02/20:48:46.91          -33.157656      -28.242028
2021-11-02/20:48:46.94          -33.123283      -28.199653
2021-11-02/20:48:46.97          -33.084271      -28.158601
2021-11-02/20:48:47.00          -33.033313      -28.117136
2021-11-02/20:48:47.04          -33.006116      -28.074802
2021-11-02/20:48:47.07          -32.962397      -28.031102
2021-11-02/20:48:47.10          -32.921998      -27.988768
2021-11-02/20:48:47.13          -32.883324      -27.946434
2021-11-02/20:48:47.16          -32.845521      -27.904099
2021-11-02/20:48:47.19          -32.796774      -27.860399
2021-11-02/20:48:47.22          -32.751306      -27.818065
2021-11-02/20:48:47.25          -32.700974      -27.775731
2021-11-02/20:48:47.29          -32.662583      -27.733397
2021-11-02/20:48:47.32          -32.607802      -27.689697
2021-11-02/20:48:47.35          -32.560882      -27.647362
2021-11-02/20:48:47.38          -32.513711      -27.605028
2021-11-02/20:48:47.41          -32.471278      -27.562694
2021-11-02/20:48:47.44          -32.429934      -27.518994
2021-11-02/20:48:47.47          -32.391011      -27.476660
2021-11-02/20:48:47.50          -32.349913      -27.434325
2021-11-02/20:48:47.54          -32.299120      -27.391991
2021-11-02/20:48:47.57          -32.263373      -27.348291
2021-11-02/20:48:47.60          -32.218078      -27.305957
2021-11-02/20:48:47.63          -32.171372      -27.263623
2021-11-02/20:48:47.66          -32.124815      -27.221289
2021-11-02/20:48:47.69          -32.068926      -27.177589
2021-11-02/20:48:47.72          -32.011018      -27.135254
2021-11-02/20:48:47.75          -31.958490      -27.092920
2021-11-02/20:48:47.79          -31.904620      -27.050586
2021-11-02/20:48:47.82          -31.868393      -27.006886
2021-11-02/20:48:47.85          -31.818680      -26.964551
2021-11-02/20:48:47.88          -31.780082      -26.922217
2021-11-02/20:48:47.91          -31.741739      -26.879883
2021-11-02/20:48:47.94          -31.693551      -26.836183
2021-11-02/20:48:47.97          -31.652691      -26.793849
2021-11-02/20:48:48.00          -31.613642      -26.751112
2021-11-02/20:48:48.04          -31.569151      -26.707532
2021-11-02/20:48:48.07          -31.526485      -26.662545
2021-11-02/20:48:48.10          -31.472788      -26.618964
2021-11-02/20:48:48.13          -31.421954      -26.575384
2021-11-02/20:48:48.16          -31.375800      -26.531803
2021-11-02/20:48:48.19          -31.327031      -26.486817
2021-11-02/20:48:48.22          -31.290249      -26.443236
2021-11-02/20:48:48.25          -31.251053      -26.399656
2021-11-02/20:48:48.29          -31.209680      -26.356075
2021-11-02/20:48:48.32          -31.170748      -26.311089
2021-11-02/20:48:48.35          -31.135213      -26.267508
2021-11-02/20:48:48.38          -31.109761      -26.223927
2021-11-02/20:48:48.41          -31.072976      -26.180347
2021-11-02/20:48:48.44          -31.023918      -26.135360
2021-11-02/20:48:48.47          -30.983823      -26.091779
2021-11-02/20:48:48.50          -30.931348      -26.048199
2021-11-02/20:48:48.54          -30.879093      -26.004618
2021-11-02/20:48:48.57          -30.830236      -25.959632
2021-11-02/20:48:48.60          -30.792125      -25.916051
2021-11-02/20:48:48.63          -30.738401      -25.872470
2021-11-02/20:48:48.66          -30.690041      -25.828890
2021-11-02/20:48:48.69          -30.652079      -25.783903
2021-11-02/20:48:48.72          -30.618008      -25.740323
2021-11-02/20:48:48.75          -30.578161      -25.696742
2021-11-02/20:48:48.79          -30.544297      -25.653162
2021-11-02/20:48:48.82          -30.507724      -25.608175
2021-11-02/20:48:48.85          -30.462675      -25.564594
2021-11-02/20:48:48.88          -30.400563      -25.521014
2021-11-02/20:48:48.91          -30.358233      -25.477433
2021-11-02/20:48:48.94          -30.303415      -25.432447
2021-11-02/20:48:48.97          -30.249319      -25.388866
2021-11-02/20:48:49.00          -30.197213      -25.344888
2021-11-02/20:48:49.04          -30.151542      -25.300076
2021-11-02/20:48:49.07          -30.103267      -25.253819
2021-11-02/20:48:49.10          -30.059777      -25.209006
2021-11-02/20:48:49.13          -30.023355      -25.164195
2021-11-02/20:48:49.16          -29.981025      -25.119383
2021-11-02/20:48:49.19          -29.936705      -25.073125
2021-11-02/20:48:49.22          -29.885426      -25.028313
2021-11-02/20:48:49.25          -29.841836      -24.983501
2021-11-02/20:48:49.29          -29.795573      -24.938689
2021-11-02/20:48:49.32          -29.744964      -24.892432
2021-11-02/20:48:49.35          -29.695378      -24.847620
2021-11-02/20:48:49.38          -29.643084      -24.802808
2021-11-02/20:48:49.41          -29.598356      -24.757996
2021-11-02/20:48:49.44          -29.556518      -24.711738
2021-11-02/20:48:49.47          -29.513823      -24.666926
2021-11-02/20:48:49.50          -29.481902      -24.622114
2021-11-02/20:48:49.54          -29.442345      -24.577302
2021-11-02/20:48:49.57          -29.404933      -24.531045
2021-11-02/20:48:49.60          -29.356301      -24.486233
2021-11-02/20:48:49.63          -29.314007      -24.441421
2021-11-02/20:48:49.66          -29.276592      -24.396609
2021-11-02/20:48:49.69          -29.226065      -24.350351
2021-11-02/20:48:49.72          -29.182863      -24.305539
2021-11-02/20:48:49.75          -29.135273      -24.260727
2021-11-02/20:48:49.79          -29.091382      -24.215916
2021-11-02/20:48:49.82          -29.053646      -24.169658
2021-11-02/20:48:49.85          -29.004120      -24.124846
2021-11-02/20:48:49.88          -28.965041      -24.080034
2021-11-02/20:48:49.91          -28.929083      -24.035222
2021-11-02/20:48:49.94          -28.876955      -23.988965
2021-11-02/20:48:49.97          -28.826567      -23.944152
2021-11-02/20:48:50.00          -28.778774      -23.898946
2021-11-02/20:48:50.04          -28.740905      -23.852912
2021-11-02/20:48:50.07          -28.693852      -23.805392
2021-11-02/20:48:50.10          -28.630388      -23.759357
2021-11-02/20:48:50.13          -28.585670      -23.713323
2021-11-02/20:48:50.16          -28.529751      -23.667289
2021-11-02/20:48:50.19          -28.480309      -23.619769
2021-11-02/20:48:50.22          -28.446361      -23.573734
2021-11-02/20:48:50.25          -28.406793      -23.527700
2021-11-02/20:48:50.29          -28.363726      -23.481666
2021-11-02/20:48:50.32          -28.306552      -23.434146
2021-11-02/20:48:50.35          -28.253824      -23.388111
2021-11-02/20:48:50.38          -28.205106      -23.342077
2021-11-02/20:48:50.41          -28.147540      -23.296042
2021-11-02/20:48:50.44          -28.095862      -23.248523
2021-11-02/20:48:50.47          -28.031895      -23.202488
2021-11-02/20:48:50.50          -27.969261      -23.156454
2021-11-02/20:48:50.54          -27.912739      -23.110419
2021-11-02/20:48:50.57          -27.857055      -23.062900
2021-11-02/20:48:50.60          -27.813155      -23.016865
2021-11-02/20:48:50.63          -27.765178      -22.970831
2021-11-02/20:48:50.66          -27.719608      -22.924796
2021-11-02/20:48:50.69          -27.665391      -22.877277
2021-11-02/20:48:50.72          -27.626048      -22.831242
2021-11-02/20:48:50.75          -27.573647      -22.785207
2021-11-02/20:48:50.79          -27.534817      -22.739173
2021-11-02/20:48:50.82          -27.485803      -22.691653
2021-11-02/20:48:50.85          -27.442784      -22.645619
2021-11-02/20:48:50.88          -27.394566      -22.599584
2021-11-02/20:48:50.91          -27.362387      -22.553550
2021-11-02/20:48:50.94          -27.315328      -22.506030
2021-11-02/20:48:50.97          -27.280267      -22.459996
2021-11-02/20:48:51.00          -27.236432      -22.413582
2021-11-02/20:48:51.04          -27.205682      -22.366371
2021-11-02/20:48:51.07          -27.161220      -22.317638
2021-11-02/20:48:51.10          -27.126510      -22.270427
2021-11-02/20:48:51.13          -27.074735      -22.223217
2021-11-02/20:48:51.16          -27.034664      -22.176006
2021-11-02/20:48:51.19          -26.976095      -22.127273
2021-11-02/20:48:51.22          -26.935246      -22.080062
2021-11-02/20:48:51.25          -26.875110      -22.032852
2021-11-02/20:48:51.29          -26.819424      -21.985641
2021-11-02/20:48:51.32          -26.771092      -21.936908
2021-11-02/20:48:51.35          -26.714202      -21.889697
2021-11-02/20:48:51.38          -26.657729      -21.842487
2021-11-02/20:48:51.41          -26.619057      -21.795276
2021-11-02/20:48:51.44          -26.569778      -21.746543
2021-11-02/20:48:51.47          -26.517062      -21.699332
2021-11-02/20:48:51.50          -26.462489      -21.652122
2021-11-02/20:48:51.54          -26.432623      -21.604911
2021-11-02/20:48:51.57          -26.392827      -21.556178
2021-11-02/20:48:51.60          -26.340440      -21.508967
2021-11-02/20:48:51.63          -26.301333      -21.461757
2021-11-02/20:48:51.66          -26.253278      -21.414546
2021-11-02/20:48:51.69          -26.196404      -21.365813
2021-11-02/20:48:51.72          -26.142818      -21.318602
2021-11-02/20:48:51.75          -26.106976      -21.271392
2021-11-02/20:48:51.79          -26.064698      -21.224181
2021-11-02/20:48:51.82          -26.016761      -21.175448
2021-11-02/20:48:51.85          -25.971769      -21.128237
2021-11-02/20:48:51.88          -25.925838      -21.081026
2021-11-02/20:48:51.91          -25.882347      -21.033816
2021-11-02/20:48:51.94          -25.835006      -20.985083
2021-11-02/20:48:51.97          -25.782069      -20.937872
2021-11-02/20:48:52.00          -25.734706      -20.890284
2021-11-02/20:48:52.04          -25.687389      -20.841904
2021-11-02/20:48:52.07          -25.637555      -20.791963
2021-11-02/20:48:52.10          -25.573941      -20.743583
2021-11-02/20:48:52.13          -25.516052      -20.695203
2021-11-02/20:48:52.16          -25.474775      -20.646823
2021-11-02/20:48:52.19          -25.422848      -20.596882
2021-11-02/20:48:52.22          -25.382356      -20.548502
2021-11-02/20:48:52.25          -25.338777      -20.500122
2021-11-02/20:48:52.29          -25.295339      -20.451742
2021-11-02/20:48:52.32          -25.241380      -20.401801
2021-11-02/20:48:52.35          -25.197080      -20.353421
2021-11-02/20:48:52.38          -25.153914      -20.305041
2021-11-02/20:48:52.41          -25.105570      -20.256661
2021-11-02/20:48:52.44          -25.056164      -20.206720
2021-11-02/20:48:52.47          -25.006253      -20.158340
2021-11-02/20:48:52.50          -24.952966      -20.109960
2021-11-02/20:48:52.54          -24.916002      -20.061580
2021-11-02/20:48:52.57          -24.857395      -20.011639
2021-11-02/20:48:52.60          -24.802031      -19.963259
2021-11-02/20:48:52.63          -24.746396      -19.914879
2021-11-02/20:48:52.66          -24.707443      -19.866499
2021-11-02/20:48:52.69          -24.656867      -19.816559
2021-11-02/20:48:52.72          -24.606760      -19.768178
2021-11-02/20:48:52.75          -24.564096      -19.719798
2021-11-02/20:48:52.79          -24.511485      -19.671418
2021-11-02/20:48:52.82          -24.458219      -19.621478
2021-11-02/20:48:52.85          -24.424501      -19.573097
2021-11-02/20:48:52.88          -24.386318      -19.524717
2021-11-02/20:48:52.91          -24.346330      -19.476337
2021-11-02/20:48:52.94          -24.294469      -19.426397
2021-11-02/20:48:52.97          -24.251356      -19.378016
2021-11-02/20:48:53.00          -24.206386      -19.329275
2021-11-02/20:48:53.04          -24.158356      -19.279777
2021-11-02/20:48:53.07          -24.118583      -19.228681
2021-11-02/20:48:53.10          -24.066303      -19.179181
2021-11-02/20:48:53.13          -24.007539      -19.129683
2021-11-02/20:48:53.16          -23.948515      -19.080184
2021-11-02/20:48:53.19          -23.892044      -19.029088
2021-11-02/20:48:53.22          -23.844288      -18.979589
2021-11-02/20:48:53.25          -23.790635      -18.930090
2021-11-02/20:48:53.29          -23.731385      -18.880591
2021-11-02/20:48:53.32          -23.666542      -18.829495
2021-11-02/20:48:53.35          -23.612426      -18.779996
2021-11-02/20:48:53.38          -23.556461      -18.730497
2021-11-02/20:48:53.41          -23.498002      -18.680998
2021-11-02/20:48:53.44          -23.455144      -18.629902
2021-11-02/20:48:53.47          -23.399582      -18.580403
2021-11-02/20:48:53.50          -23.337305      -18.530904
2021-11-02/20:48:53.54          -23.281865      -18.481405
2021-11-02/20:48:53.57          -23.222022      -18.430309
2021-11-02/20:48:53.60          -23.174221      -18.380810
2021-11-02/20:48:53.63          -23.110330      -18.331311
2021-11-02/20:48:53.66          -23.055698      -18.281812
2021-11-02/20:48:53.69          -23.008012      -18.230716
2021-11-02/20:48:53.72          -22.952438      -18.181217
2021-11-02/20:48:53.75          -22.908995      -18.131718
2021-11-02/20:48:53.79          -22.875115      -18.082219
2021-11-02/20:48:53.82          -22.837126      -18.031123
2021-11-02/20:48:53.85          -22.809453      -17.981624
2021-11-02/20:48:53.88          -22.769269      -17.932125
2021-11-02/20:48:53.91          -22.732398      -17.882626
2021-11-02/20:48:53.94          -22.690920      -17.831530
2021-11-02/20:48:53.97          -22.642384      -17.782031
2021-11-02/20:48:54.00          -22.588842      -17.732186
2021-11-02/20:48:54.04          -22.538699      -17.681613
2021-11-02/20:48:54.07          -22.483221      -17.629409
2021-11-02/20:48:54.10          -22.419333      -17.578836
2021-11-02/20:48:54.13          -22.358303      -17.528263
2021-11-02/20:48:54.16          -22.306771      -17.477691
2021-11-02/20:48:54.19          -22.255599      -17.427118
2021-11-02/20:48:54.22          -22.205379      -17.374913
2021-11-02/20:48:54.25          -22.152915      -17.324341
2021-11-02/20:48:54.29          -22.113676      -17.273768
2021-11-02/20:48:54.32          -22.061021      -17.223195
2021-11-02/20:48:54.35          -22.004188      -17.170991
2021-11-02/20:48:54.38          -21.961716      -17.120418
2021-11-02/20:48:54.41          -21.915284      -17.069845
2021-11-02/20:48:54.44          -21.855152      -17.019272
2021-11-02/20:48:54.47          -21.803037      -16.967068
2021-11-02/20:48:54.50          -21.754075      -16.916495
2021-11-02/20:48:54.54          -21.713641      -16.865923
2021-11-02/20:48:54.57          -21.662471      -16.815350
2021-11-02/20:48:54.60          -21.608877      -16.763145
2021-11-02/20:48:54.63          -21.557091      -16.712573
2021-11-02/20:48:54.66          -21.502170      -16.662000
2021-11-02/20:48:54.69          -21.429315      -16.611427
2021-11-02/20:48:54.72          -21.374199      -16.559223
2021-11-02/20:48:54.75          -21.318386      -16.508650
2021-11-02/20:48:54.79          -21.249962      -16.458077
2021-11-02/20:48:54.82          -21.182014      -16.407504
2021-11-02/20:48:54.85          -21.118062      -16.355300
2021-11-02/20:48:54.88          -21.057826      -16.304728
2021-11-02/20:48:54.91          -20.993980      -16.254155
2021-11-02/20:48:54.94          -20.927967      -16.203582
2021-11-02/20:48:54.97          -20.892129      -16.151378
2021-11-02/20:48:55.00          -20.841030      -16.100462
2021-11-02/20:48:55.04          -20.774744      -16.048828
2021-11-02/20:48:55.07          -20.724326      -15.997193
2021-11-02/20:48:55.10          -20.675089      -15.943892
2021-11-02/20:48:55.13          -20.623412      -15.892258
2021-11-02/20:48:55.16          -20.572864      -15.840623
2021-11-02/20:48:55.19          -20.527661      -15.788988
2021-11-02/20:48:55.22          -20.477779      -15.735688
2021-11-02/20:48:55.25          -20.414606      -15.684053
2021-11-02/20:48:55.29          -20.368082      -15.632419
2021-11-02/20:48:55.32          -20.331074      -15.580784
2021-11-02/20:48:55.35          -20.284967      -15.527483
2021-11-02/20:48:55.38          -20.241990      -15.475849
2021-11-02/20:48:55.41          -20.202775      -15.424214
2021-11-02/20:48:55.44          -20.160522      -15.372579
2021-11-02/20:48:55.47          -20.116259      -15.319279
2021-11-02/20:48:55.50          -20.071183      -15.267644
2021-11-02/20:48:55.54          -20.032989      -15.216009
2021-11-02/20:48:55.57          -19.985405      -15.164374
2021-11-02/20:48:55.60          -19.920940      -15.111074
2021-11-02/20:48:55.63          -19.868022      -15.059439
2021-11-02/20:48:55.66          -19.822111      -15.007805
2021-11-02/20:48:55.69          -19.769293      -14.956170
2021-11-02/20:48:55.72          -19.719562      -14.902869
2021-11-02/20:48:55.75          -19.665992      -14.851235
2021-11-02/20:48:55.79          -19.620419      -14.799600
2021-11-02/20:48:55.82          -19.561285      -14.747965
2021-11-02/20:48:55.85          -19.503745      -14.694665
2021-11-02/20:48:55.88          -19.462925      -14.643030
2021-11-02/20:48:55.91          -19.412156      -14.591396
2021-11-02/20:48:55.94          -19.337189      -14.539761
2021-11-02/20:48:55.97          -19.268174      -14.486460
2021-11-02/20:48:56.00          -19.201412      -14.434504
2021-11-02/20:48:56.04          -19.136723      -14.381872
2021-11-02/20:48:56.07          -19.078682      -14.329240
2021-11-02/20:48:56.10          -19.024379      -14.274910
2021-11-02/20:48:56.13          -18.971230      -14.222278
2021-11-02/20:48:56.16          -18.906038      -14.169647
2021-11-02/20:48:56.19          -18.850729      -14.117014
2021-11-02/20:48:56.22          -18.805798      -14.062685
2021-11-02/20:48:56.25          -18.763118      -14.010053
2021-11-02/20:48:56.29          -18.715555      -13.957421
2021-11-02/20:48:56.32          -18.672403      -13.904789
2021-11-02/20:48:56.35          -18.619098      -13.850459
2021-11-02/20:48:56.38          -18.563643      -13.797827
2021-11-02/20:48:56.41          -18.508488      -13.745195
2021-11-02/20:48:56.44          -18.468562      -13.692563
2021-11-02/20:48:56.47          -18.425883      -13.638233
2021-11-02/20:48:56.50          -18.375914      -13.585602
2021-11-02/20:48:56.54          -18.322457      -13.532970
2021-11-02/20:48:56.57          -18.267613      -13.480338
2021-11-02/20:48:56.60          -18.213696      -13.426008
2021-11-02/20:48:56.63          -18.170753      -13.373376
2021-11-02/20:48:56.66          -18.124879      -13.320744
2021-11-02/20:48:56.69          -18.079885      -13.268112
2021-11-02/20:48:56.72          -18.022323      -13.213782
2021-11-02/20:48:56.75          -17.964115      -13.161151
2021-11-02/20:48:56.79          -17.910685      -13.108519
2021-11-02/20:48:56.82          -17.855544      -13.055887
2021-11-02/20:48:56.85          -17.799500      -13.001557
2021-11-02/20:48:56.88          -17.740063      -12.948925
2021-11-02/20:48:56.91          -17.684516      -12.896293
2021-11-02/20:48:56.94          -17.643993      -12.843661
2021-11-02/20:48:56.97          -17.585004      -12.789331
2021-11-02/20:48:57.00          -17.537931      -12.736391
2021-11-02/20:48:57.04          -17.491775      -12.682805
2021-11-02/20:48:57.07          -17.449842      -12.629218
2021-11-02/20:48:57.10          -17.402122      -12.573902
2021-11-02/20:48:57.13          -17.349241      -12.520316
2021-11-02/20:48:57.16          -17.306874      -12.466729
2021-11-02/20:48:57.19          -17.255185      -12.413142
2021-11-02/20:48:57.22          -17.194843      -12.357827
2021-11-02/20:48:57.25          -17.137582      -12.304240
2021-11-02/20:48:57.29          -17.074176      -12.250654
2021-11-02/20:48:57.32          -17.013596      -12.197067
2021-11-02/20:48:57.35          -16.949451      -12.141751
2021-11-02/20:48:57.38          -16.891122      -12.088165
2021-11-02/20:48:57.41          -16.848519      -12.034578
2021-11-02/20:48:57.44          -16.786848      -11.980991
2021-11-02/20:48:57.47          -16.729610      -11.925676
2021-11-02/20:48:57.50          -16.670602      -11.872089
2021-11-02/20:48:57.54          -16.618804      -11.818502
2021-11-02/20:48:57.57          -16.564525      -11.764915
2021-11-02/20:48:57.60          -16.502438      -11.709600
2021-11-02/20:48:57.63          -16.446256      -11.656013
2021-11-02/20:48:57.66          -16.390393      -11.602427
2021-11-02/20:48:57.69          -16.325702      -11.548840
2021-11-02/20:48:57.72          -16.273618      -11.493524
2021-11-02/20:48:57.75          -16.221886      -11.439938
2021-11-02/20:48:57.79          -16.177853      -11.386351
2021-11-02/20:48:57.82          -16.117887      -11.332764
2021-11-02/20:48:57.85          -16.068501      -11.277449
2021-11-02/20:48:57.88          -16.020402      -11.223862
2021-11-02/20:48:57.91          -15.972442      -11.170276
2021-11-02/20:48:57.94          -15.919771      -11.116689
2021-11-02/20:48:57.97          -15.876621      -11.061373
2021-11-02/20:48:58.00          -15.823415      -11.007491
2021-11-02/20:48:58.04          -15.766488      -10.952986
2021-11-02/20:48:58.07          -15.697227      -10.898481
2021-11-02/20:48:58.10          -15.655897      -10.842218
2021-11-02/20:48:58.13          -15.604929      -10.787714
2021-11-02/20:48:58.16          -15.553062      -10.733209
2021-11-02/20:48:58.19          -15.505372      -10.678705
2021-11-02/20:48:58.22          -15.451177      -10.622442
2021-11-02/20:48:58.25          -15.387739      -10.567937
2021-11-02/20:48:58.29          -15.336392      -10.513433
2021-11-02/20:48:58.32          -15.280849      -10.458928
2021-11-02/20:48:58.35          -15.229507      -10.402665
2021-11-02/20:48:58.38          -15.169910      -10.348161
2021-11-02/20:48:58.41          -15.105131      -10.293656
2021-11-02/20:48:58.44          -15.051660      -10.239151
2021-11-02/20:48:58.47          -14.985122      -10.182888
2021-11-02/20:48:58.50          -14.938231      -10.128384
2021-11-02/20:48:58.54          -14.890320      -10.073879
2021-11-02/20:48:58.57          -14.839731      -10.019375
2021-11-02/20:48:58.60          -14.782037      -9.9631116
2021-11-02/20:48:58.63          -14.732777      -9.9086071
2021-11-02/20:48:58.66          -14.671213      -9.8541027
2021-11-02/20:48:58.69          -14.622287      -9.7995978
2021-11-02/20:48:58.72          -14.563814      -9.7433349
2021-11-02/20:48:58.75          -14.512183      -9.6888304
2021-11-02/20:48:58.79          -14.439236      -9.6343260
2021-11-02/20:48:58.82          -14.375364      -9.5798211
2021-11-02/20:48:58.85          -14.313839      -9.5235582
2021-11-02/20:48:58.88          -14.260339      -9.4690537
2021-11-02/20:48:58.91          -14.204897      -9.4145493
2021-11-02/20:48:58.94          -14.151034      -9.3600444
2021-11-02/20:48:58.97          -14.087889      -9.3037815
2021-11-02/20:48:59.00          -14.033509      -9.2490082
2021-11-02/20:48:59.04          -13.980692      -9.1936702
2021-11-02/20:48:59.07          -13.927395      -9.1383319
2021-11-02/20:48:59.10          -13.877326      -9.0812086
2021-11-02/20:48:59.13          -13.822897      -9.0258707
2021-11-02/20:48:59.16          -13.760029      -8.9705328
2021-11-02/20:48:59.19          -13.700908      -8.9151944
2021-11-02/20:48:59.22          -13.647457      -8.8580711
2021-11-02/20:48:59.25          -13.596047      -8.8027332
2021-11-02/20:48:59.29          -13.551999      -8.7473953
2021-11-02/20:48:59.32          -13.493197      -8.6920569
2021-11-02/20:48:59.35          -13.445544      -8.6349336
2021-11-02/20:48:59.38          -13.389545      -8.5795957
2021-11-02/20:48:59.41          -13.334295      -8.5242578
2021-11-02/20:48:59.44          -13.290005      -8.4689195
2021-11-02/20:48:59.47          -13.238530      -8.4117961
2021-11-02/20:48:59.50          -13.186555      -8.3564582
2021-11-02/20:48:59.54          -13.133418      -8.3011203
2021-11-02/20:48:59.57          -13.062132      -8.2457820
2021-11-02/20:48:59.60          -13.017417      -8.1886587
2021-11-02/20:48:59.63          -12.958855      -8.1333208
2021-11-02/20:48:59.66          -12.910094      -8.0779828
2021-11-02/20:48:59.69          -12.853222      -8.0226445
2021-11-02/20:48:59.72          -12.798447      -7.9655212
2021-11-02/20:48:59.75          -12.746493      -7.9101833
2021-11-02/20:48:59.79          -12.686115      -7.8548454
2021-11-02/20:48:59.82          -12.640449      -7.7995070
2021-11-02/20:48:59.85          -12.594051      -7.7423837
2021-11-02/20:48:59.88          -12.533855      -7.6870458
2021-11-02/20:48:59.91          -12.491918      -7.6317079
2021-11-02/20:48:59.94          -12.437367      -7.5763695
2021-11-02/20:48:59.97          -12.385833      -7.5192462
2021-11-02/20:49:00.00          -12.327773      -7.4636484
2021-11-02/20:49:00.04          -12.264539      -7.4075049
2021-11-02/20:49:00.07          -12.212567      -7.3513609
2021-11-02/20:49:00.10          -12.145167      -7.2934060
2021-11-02/20:49:00.13          -12.092686      -7.2372624
2021-11-02/20:49:00.16          -12.039702      -7.1811189
2021-11-02/20:49:00.19          -11.973285      -7.1249749
2021-11-02/20:49:00.22          -11.921189      -7.0670200
2021-11-02/20:49:00.25          -11.855598      -7.0108764
2021-11-02/20:49:00.29          -11.808999      -6.9547329
2021-11-02/20:49:00.32          -11.755469      -6.8985889
2021-11-02/20:49:00.35          -11.703788      -6.8406340
2021-11-02/20:49:00.38          -11.647140      -6.7844904
2021-11-02/20:49:00.41          -11.586449      -6.7283469
2021-11-02/20:49:00.44          -11.520084      -6.6722029
2021-11-02/20:49:00.47          -11.470215      -6.6142480
2021-11-02/20:49:00.50          -11.399703      -6.5581045
2021-11-02/20:49:00.54          -11.351073      -6.5019609
2021-11-02/20:49:00.57          -11.301044      -6.4458169
2021-11-02/20:49:00.60          -11.247699      -6.3878620
2021-11-02/20:49:00.63          -11.184093      -6.3317185
2021-11-02/20:49:00.66          -11.134070      -6.2755749
2021-11-02/20:49:00.69          -11.077446      -6.2194309
2021-11-02/20:49:00.72          -11.030823      -6.1614760
2021-11-02/20:49:00.75          -10.980302      -6.1053325
2021-11-02/20:49:00.79          -10.924024      -6.0491889
2021-11-02/20:49:00.82          -10.868417      -5.9930450
2021-11-02/20:49:00.85          -10.804533      -5.9350900
2021-11-02/20:49:00.88          -10.751307      -5.8789465
2021-11-02/20:49:00.91          -10.697269      -5.8228029
2021-11-02/20:49:00.94          -10.639312      -5.7666590
2021-11-02/20:49:00.97          -10.575641      -5.7087040
2021-11-02/20:49:01.00          -10.511393      -5.6523265
2021-11-02/20:49:01.04          -10.452529      -5.5954575
2021-11-02/20:49:01.07          -10.396620      -5.5385880
2021-11-02/20:49:01.10          -10.337621      -5.4798843
2021-11-02/20:49:01.13          -10.265168      -5.4230153
2021-11-02/20:49:01.16          -10.202390      -5.3661463
2021-11-02/20:49:01.19          -10.146103      -5.3092768
2021-11-02/20:49:01.22          -10.080910      -5.2505731
2021-11-02/20:49:01.25          -10.029602      -5.1937041
2021-11-02/20:49:01.29          -9.9694751      -5.1368351
2021-11-02/20:49:01.32          -9.9004352      -5.0799656
2021-11-02/20:49:01.35          -9.8400726      -5.0212619
2021-11-02/20:49:01.38          -9.7759790      -4.9643929
2021-11-02/20:49:01.41          -9.7280560      -4.9075239
2021-11-02/20:49:01.44          -9.6638440      -4.8506544
2021-11-02/20:49:01.47          -9.6045133      -4.7919507
2021-11-02/20:49:01.50          -9.5453606      -4.7350817
2021-11-02/20:49:01.54          -9.4797017      -4.6782127
2021-11-02/20:49:01.57          -9.4182879      -4.6213432
2021-11-02/20:49:01.60          -9.3643989      -4.5626394
2021-11-02/20:49:01.63          -9.2999250      -4.5057705
2021-11-02/20:49:01.66          -9.2391775      -4.4489015
2021-11-02/20:49:01.69          -9.1918640      -4.3920320
2021-11-02/20:49:01.72          -9.1378929      -4.3333282
2021-11-02/20:49:01.75          -9.0766624      -4.2764593
2021-11-02/20:49:01.79          -9.0226597      -4.2195903
[truncated: 166,531 more chars]
