# Supplementary material for: Miniature Dungey-like cycle at Mars
Source: Nat Commun. 2026 Jul 23;17:6129. doi: 10.1038/s41467-026-75019-3 (PMC13396348; doi:10.1038/s41467-026-75019-3)
Supplement: Supplementary file 3 — Source data [file 41467_2026_75019_MOESM3_ESM.zip › data_files/Fig_maven_20211102_204700_Bcrust_model_local.txt]

Panel        1:  Bc_fit_local
ytitle=Bc_fit_local [nT]
B!Dr!N B!DNS!N B!DEW!N
2021-11-02/20:45:30.01                 NaN             NaN             NaN
2021-11-02/20:45:30.04                 NaN             NaN             NaN
2021-11-02/20:45:30.07                 NaN             NaN             NaN
2021-11-02/20:45:30.10                 NaN             NaN             NaN
2021-11-02/20:45:30.13                 NaN             NaN             NaN
2021-11-02/20:45:30.16                 NaN             NaN             NaN
2021-11-02/20:45:30.19                 NaN             NaN             NaN
2021-11-02/20:45:30.23                 NaN             NaN             NaN
2021-11-02/20:45:30.26                 NaN             NaN             NaN
2021-11-02/20:45:30.29                 NaN             NaN             NaN
2021-11-02/20:45:30.32                 NaN             NaN             NaN
2021-11-02/20:45:30.35                 NaN             NaN             NaN
2021-11-02/20:45:30.38                 NaN             NaN             NaN
2021-11-02/20:45:30.41                 NaN             NaN             NaN
2021-11-02/20:45:30.44                 NaN             NaN             NaN
2021-11-02/20:45:30.48                 NaN             NaN             NaN
2021-11-02/20:45:30.51                 NaN             NaN             NaN
2021-11-02/20:45:30.54                 NaN             NaN             NaN
2021-11-02/20:45:30.57                 NaN             NaN             NaN
2021-11-02/20:45:30.60                 NaN             NaN             NaN
2021-11-02/20:45:30.63                 NaN             NaN             NaN
2021-11-02/20:45:30.66                 NaN             NaN             NaN
2021-11-02/20:45:30.69                 NaN             NaN             NaN
2021-11-02/20:45:30.73                 NaN             NaN             NaN
2021-11-02/20:45:30.76                 NaN             NaN             NaN
2021-11-02/20:45:30.79                 NaN             NaN             NaN
2021-11-02/20:45:30.82                 NaN             NaN             NaN
2021-11-02/20:45:30.85                 NaN             NaN             NaN
2021-11-02/20:45:30.88                 NaN             NaN             NaN
2021-11-02/20:45:30.91                 NaN             NaN             NaN
2021-11-02/20:45:30.94                 NaN             NaN             NaN
2021-11-02/20:45:30.98                 NaN             NaN             NaN
2021-11-02/20:45:31.01                 NaN             NaN             NaN
2021-11-02/20:45:31.04                 NaN             NaN             NaN
2021-11-02/20:45:31.07                 NaN             NaN             NaN
2021-11-02/20:45:31.10                 NaN             NaN             NaN
2021-11-02/20:45:31.13                 NaN             NaN             NaN
2021-11-02/20:45:31.16                 NaN             NaN             NaN
2021-11-02/20:45:31.19                 NaN             NaN             NaN
2021-11-02/20:45:31.23                 NaN             NaN             NaN
2021-11-02/20:45:31.26                 NaN             NaN             NaN
2021-11-02/20:45:31.29                 NaN             NaN             NaN
2021-11-02/20:45:31.32                 NaN             NaN             NaN
2021-11-02/20:45:31.35                 NaN             NaN             NaN
2021-11-02/20:45:31.38                 NaN             NaN             NaN
2021-11-02/20:45:31.41                 NaN             NaN             NaN
2021-11-02/20:45:31.44                 NaN             NaN             NaN
2021-11-02/20:45:31.48                 NaN             NaN             NaN
2021-11-02/20:45:31.51                 NaN             NaN             NaN
2021-11-02/20:45:31.54                 NaN             NaN             NaN
2021-11-02/20:45:31.57                 NaN             NaN             NaN
2021-11-02/20:45:31.60                 NaN             NaN             NaN
2021-11-02/20:45:31.63                 NaN             NaN             NaN
2021-11-02/20:45:31.66                 NaN             NaN             NaN
2021-11-02/20:45:31.69                 NaN             NaN             NaN
2021-11-02/20:45:31.73                 NaN             NaN             NaN
2021-11-02/20:45:31.76                 NaN             NaN             NaN
2021-11-02/20:45:31.79                 NaN             NaN             NaN
2021-11-02/20:45:31.82                 NaN             NaN             NaN
2021-11-02/20:45:31.85                 NaN             NaN             NaN
2021-11-02/20:45:31.88                 NaN             NaN             NaN
2021-11-02/20:45:31.91                 NaN             NaN             NaN
2021-11-02/20:45:31.94                 NaN             NaN             NaN
2021-11-02/20:45:31.98                 NaN             NaN             NaN
2021-11-02/20:45:32.01                 NaN             NaN             NaN
2021-11-02/20:45:32.04                 NaN             NaN             NaN
2021-11-02/20:45:32.07                 NaN             NaN             NaN
2021-11-02/20:45:32.10                 NaN             NaN             NaN
2021-11-02/20:45:32.13                 NaN             NaN             NaN
2021-11-02/20:45:32.16                 NaN             NaN             NaN
2021-11-02/20:45:32.19                 NaN             NaN             NaN
2021-11-02/20:45:32.23                 NaN             NaN             NaN
2021-11-02/20:45:32.26                 NaN             NaN             NaN
2021-11-02/20:45:32.29                 NaN             NaN             NaN
2021-11-02/20:45:32.32                 NaN             NaN             NaN
2021-11-02/20:45:32.35                 NaN             NaN             NaN
2021-11-02/20:45:32.38                 NaN             NaN             NaN
2021-11-02/20:45:32.41                 NaN             NaN             NaN
2021-11-02/20:45:32.44                 NaN             NaN             NaN
2021-11-02/20:45:32.48                 NaN             NaN             NaN
2021-11-02/20:45:32.51                 NaN             NaN             NaN
2021-11-02/20:45:32.54                 NaN             NaN             NaN
2021-11-02/20:45:32.57                 NaN             NaN             NaN
2021-11-02/20:45:32.60                 NaN             NaN             NaN
2021-11-02/20:45:32.63                 NaN             NaN             NaN
2021-11-02/20:45:32.66                 NaN             NaN             NaN
2021-11-02/20:45:32.69                 NaN             NaN             NaN
2021-11-02/20:45:32.73                 NaN             NaN             NaN
2021-11-02/20:45:32.76                 NaN             NaN             NaN
2021-11-02/20:45:32.79                 NaN             NaN             NaN
2021-11-02/20:45:32.82                 NaN             NaN             NaN
2021-11-02/20:45:32.85                 NaN             NaN             NaN
2021-11-02/20:45:32.88                 NaN             NaN             NaN
2021-11-02/20:45:32.91                 NaN             NaN             NaN
2021-11-02/20:45:32.94                 NaN             NaN             NaN
2021-11-02/20:45:32.98                 NaN             NaN             NaN
2021-11-02/20:45:33.01                 NaN             NaN             NaN
2021-11-02/20:45:33.04                 NaN             NaN             NaN
2021-11-02/20:45:33.07                 NaN             NaN             NaN
2021-11-02/20:45:33.10                 NaN             NaN             NaN
2021-11-02/20:45:33.13                 NaN             NaN             NaN
2021-11-02/20:45:33.16                 NaN             NaN             NaN
2021-11-02/20:45:33.19                 NaN             NaN             NaN
2021-11-02/20:45:33.23                 NaN             NaN             NaN
2021-11-02/20:45:33.26                 NaN             NaN             NaN
2021-11-02/20:45:33.29                 NaN             NaN             NaN
2021-11-02/20:45:33.32                 NaN             NaN             NaN
2021-11-02/20:45:33.35                 NaN             NaN             NaN
2021-11-02/20:45:33.38                 NaN             NaN             NaN
2021-11-02/20:45:33.41                 NaN             NaN             NaN
2021-11-02/20:45:33.44                 NaN             NaN             NaN
2021-11-02/20:45:33.48                 NaN             NaN             NaN
2021-11-02/20:45:33.51                 NaN             NaN             NaN
2021-11-02/20:45:33.54                 NaN             NaN             NaN
2021-11-02/20:45:33.57                 NaN             NaN             NaN
2021-11-02/20:45:33.60                 NaN             NaN             NaN
2021-11-02/20:45:33.63                 NaN             NaN             NaN
2021-11-02/20:45:33.66                 NaN             NaN             NaN
2021-11-02/20:45:33.69                 NaN             NaN             NaN
2021-11-02/20:45:33.73                 NaN             NaN             NaN
2021-11-02/20:45:33.76                 NaN             NaN             NaN
2021-11-02/20:45:33.79                 NaN             NaN             NaN
2021-11-02/20:45:33.82                 NaN             NaN             NaN
2021-11-02/20:45:33.85                 NaN             NaN             NaN
2021-11-02/20:45:33.88                 NaN             NaN             NaN
2021-11-02/20:45:33.91                 NaN             NaN             NaN
2021-11-02/20:45:33.94                 NaN             NaN             NaN
2021-11-02/20:45:33.98                 NaN             NaN             NaN
2021-11-02/20:45:34.01                 NaN             NaN             NaN
2021-11-02/20:45:34.04                 NaN             NaN             NaN
2021-11-02/20:45:34.07                 NaN             NaN             NaN
2021-11-02/20:45:34.10                 NaN             NaN             NaN
2021-11-02/20:45:34.13                 NaN             NaN             NaN
2021-11-02/20:45:34.16                 NaN             NaN             NaN
2021-11-02/20:45:34.19                 NaN             NaN             NaN
2021-11-02/20:45:34.23                 NaN             NaN             NaN
2021-11-02/20:45:34.26                 NaN             NaN             NaN
2021-11-02/20:45:34.29                 NaN             NaN             NaN
2021-11-02/20:45:34.32                 NaN             NaN             NaN
2021-11-02/20:45:34.35                 NaN             NaN             NaN
2021-11-02/20:45:34.38                 NaN             NaN             NaN
2021-11-02/20:45:34.41                 NaN             NaN             NaN
2021-11-02/20:45:34.44                 NaN             NaN             NaN
2021-11-02/20:45:34.48                 NaN             NaN             NaN
2021-11-02/20:45:34.51                 NaN             NaN             NaN
2021-11-02/20:45:34.54                 NaN             NaN             NaN
2021-11-02/20:45:34.57                 NaN             NaN             NaN
2021-11-02/20:45:34.60                 NaN             NaN             NaN
2021-11-02/20:45:34.63                 NaN             NaN             NaN
2021-11-02/20:45:34.66                 NaN             NaN             NaN
2021-11-02/20:45:34.69                 NaN             NaN             NaN
2021-11-02/20:45:34.73                 NaN             NaN             NaN
2021-11-02/20:45:34.76                 NaN             NaN             NaN
2021-11-02/20:45:34.79                 NaN             NaN             NaN
2021-11-02/20:45:34.82                 NaN             NaN             NaN
2021-11-02/20:45:34.85                 NaN             NaN             NaN
2021-11-02/20:45:34.88                 NaN             NaN             NaN
2021-11-02/20:45:34.91                 NaN             NaN             NaN
2021-11-02/20:45:34.94                 NaN             NaN             NaN
2021-11-02/20:45:34.98                 NaN             NaN             NaN
2021-11-02/20:45:35.01                 NaN             NaN             NaN
2021-11-02/20:45:35.04                 NaN             NaN             NaN
2021-11-02/20:45:35.07                 NaN             NaN             NaN
2021-11-02/20:45:35.10                 NaN             NaN             NaN
2021-11-02/20:45:35.13                 NaN             NaN             NaN
2021-11-02/20:45:35.16                 NaN             NaN             NaN
2021-11-02/20:45:35.19                 NaN             NaN             NaN
2021-11-02/20:45:35.23                 NaN             NaN             NaN
2021-11-02/20:45:35.26                 NaN             NaN             NaN
2021-11-02/20:45:35.29                 NaN             NaN             NaN
2021-11-02/20:45:35.32                 NaN             NaN             NaN
2021-11-02/20:45:35.35                 NaN             NaN             NaN
2021-11-02/20:45:35.38                 NaN             NaN             NaN
2021-11-02/20:45:35.41                 NaN             NaN             NaN
2021-11-02/20:45:35.44                 NaN             NaN             NaN
2021-11-02/20:45:35.48                 NaN             NaN             NaN
2021-11-02/20:45:35.51                 NaN             NaN             NaN
2021-11-02/20:45:35.54                 NaN             NaN             NaN
2021-11-02/20:45:35.57                 NaN             NaN             NaN
2021-11-02/20:45:35.60                 NaN             NaN             NaN
2021-11-02/20:45:35.63                 NaN             NaN             NaN
2021-11-02/20:45:35.66                 NaN             NaN             NaN
2021-11-02/20:45:35.69                 NaN             NaN             NaN
2021-11-02/20:45:35.73                 NaN             NaN             NaN
2021-11-02/20:45:35.76                 NaN             NaN             NaN
2021-11-02/20:45:35.79                 NaN             NaN             NaN
2021-11-02/20:45:35.82                 NaN             NaN             NaN
2021-11-02/20:45:35.85                 NaN             NaN             NaN
2021-11-02/20:45:35.88                 NaN             NaN             NaN
2021-11-02/20:45:35.91                 NaN             NaN             NaN
2021-11-02/20:45:35.94                 NaN             NaN             NaN
2021-11-02/20:45:35.98                 NaN             NaN             NaN
2021-11-02/20:45:36.01                 NaN             NaN             NaN
2021-11-02/20:45:36.04                 NaN             NaN             NaN
2021-11-02/20:45:36.07                 NaN             NaN             NaN
2021-11-02/20:45:36.10                 NaN             NaN             NaN
2021-11-02/20:45:36.13                 NaN             NaN             NaN
2021-11-02/20:45:36.16                 NaN             NaN             NaN
2021-11-02/20:45:36.19                 NaN             NaN             NaN
2021-11-02/20:45:36.23                 NaN             NaN             NaN
2021-11-02/20:45:36.26                 NaN             NaN             NaN
2021-11-02/20:45:36.29                 NaN             NaN             NaN
2021-11-02/20:45:36.32                 NaN             NaN             NaN
2021-11-02/20:45:36.35                 NaN             NaN             NaN
2021-11-02/20:45:36.38                 NaN             NaN             NaN
2021-11-02/20:45:36.41                 NaN             NaN             NaN
2021-11-02/20:45:36.44                 NaN             NaN             NaN
2021-11-02/20:45:36.48                 NaN             NaN             NaN
2021-11-02/20:45:36.51                 NaN             NaN             NaN
2021-11-02/20:45:36.54                 NaN             NaN             NaN
2021-11-02/20:45:36.57                 NaN             NaN             NaN
2021-11-02/20:45:36.60                 NaN             NaN             NaN
2021-11-02/20:45:36.63                 NaN             NaN             NaN
2021-11-02/20:45:36.66                 NaN             NaN             NaN
2021-11-02/20:45:36.69                 NaN             NaN             NaN
2021-11-02/20:45:36.73                 NaN             NaN             NaN
2021-11-02/20:45:36.76                 NaN             NaN             NaN
2021-11-02/20:45:36.79                 NaN             NaN             NaN
2021-11-02/20:45:36.82                 NaN             NaN             NaN
2021-11-02/20:45:36.85                 NaN             NaN             NaN
2021-11-02/20:45:36.88                 NaN             NaN             NaN
2021-11-02/20:45:36.91                 NaN             NaN             NaN
2021-11-02/20:45:36.94                 NaN             NaN             NaN
2021-11-02/20:45:36.98                 NaN             NaN             NaN
2021-11-02/20:45:37.01                 NaN             NaN             NaN
2021-11-02/20:45:37.04                 NaN             NaN             NaN
2021-11-02/20:45:37.07                 NaN             NaN             NaN
2021-11-02/20:45:37.10                 NaN             NaN             NaN
2021-11-02/20:45:37.13                 NaN             NaN             NaN
2021-11-02/20:45:37.16                 NaN             NaN             NaN
2021-11-02/20:45:37.19                 NaN             NaN             NaN
2021-11-02/20:45:37.23                 NaN             NaN             NaN
2021-11-02/20:45:37.26                 NaN             NaN             NaN
2021-11-02/20:45:37.29                 NaN             NaN             NaN
2021-11-02/20:45:37.32                 NaN             NaN             NaN
2021-11-02/20:45:37.35                 NaN             NaN             NaN
2021-11-02/20:45:37.38                 NaN             NaN             NaN
2021-11-02/20:45:37.41                 NaN             NaN             NaN
2021-11-02/20:45:37.44                 NaN             NaN             NaN
2021-11-02/20:45:37.48                 NaN             NaN             NaN
2021-11-02/20:45:37.51                 NaN             NaN             NaN
2021-11-02/20:45:37.54                 NaN             NaN             NaN
2021-11-02/20:45:37.57                 NaN             NaN             NaN
2021-11-02/20:45:37.60                 NaN             NaN             NaN
2021-11-02/20:45:37.63                 NaN             NaN             NaN
2021-11-02/20:45:37.66                 NaN             NaN             NaN
2021-11-02/20:45:37.69                 NaN             NaN             NaN
2021-11-02/20:45:37.73                 NaN             NaN             NaN
2021-11-02/20:45:37.76                 NaN             NaN             NaN
2021-11-02/20:45:37.79                 NaN             NaN             NaN
2021-11-02/20:45:37.82                 NaN             NaN             NaN
2021-11-02/20:45:37.85                 NaN             NaN             NaN
2021-11-02/20:45:37.88                 NaN             NaN             NaN
2021-11-02/20:45:37.91                 NaN             NaN             NaN
2021-11-02/20:45:37.94                 NaN             NaN             NaN
2021-11-02/20:45:37.98                 NaN             NaN             NaN
2021-11-02/20:45:38.01                 NaN             NaN             NaN
2021-11-02/20:45:38.04                 NaN             NaN             NaN
2021-11-02/20:45:38.07                 NaN             NaN             NaN
2021-11-02/20:45:38.10                 NaN             NaN             NaN
2021-11-02/20:45:38.13                 NaN             NaN             NaN
2021-11-02/20:45:38.16                 NaN             NaN             NaN
2021-11-02/20:45:38.19                 NaN             NaN             NaN
2021-11-02/20:45:38.23                 NaN             NaN             NaN
2021-11-02/20:45:38.26                 NaN             NaN             NaN
2021-11-02/20:45:38.29                 NaN             NaN             NaN
2021-11-02/20:45:38.32                 NaN             NaN             NaN
2021-11-02/20:45:38.35                 NaN             NaN             NaN
2021-11-02/20:45:38.38                 NaN             NaN             NaN
2021-11-02/20:45:38.41                 NaN             NaN             NaN
2021-11-02/20:45:38.44                 NaN             NaN             NaN
2021-11-02/20:45:38.48                 NaN             NaN             NaN
2021-11-02/20:45:38.51                 NaN             NaN             NaN
2021-11-02/20:45:38.54                 NaN             NaN             NaN
2021-11-02/20:45:38.57                 NaN             NaN             NaN
2021-11-02/20:45:38.60                 NaN             NaN             NaN
2021-11-02/20:45:38.63                 NaN             NaN             NaN
2021-11-02/20:45:38.66                 NaN             NaN             NaN
2021-11-02/20:45:38.69                 NaN             NaN             NaN
2021-11-02/20:45:38.73                 NaN             NaN             NaN
2021-11-02/20:45:38.76                 NaN             NaN             NaN
2021-11-02/20:45:38.79                 NaN             NaN             NaN
2021-11-02/20:45:38.82                 NaN             NaN             NaN
2021-11-02/20:45:38.85                 NaN             NaN             NaN
2021-11-02/20:45:38.88                 NaN             NaN             NaN
2021-11-02/20:45:38.91                 NaN             NaN             NaN
2021-11-02/20:45:38.94                 NaN             NaN             NaN
2021-11-02/20:45:38.98                 NaN             NaN             NaN
2021-11-02/20:45:39.01                 NaN             NaN             NaN
2021-11-02/20:45:39.04                 NaN             NaN             NaN
2021-11-02/20:45:39.07                 NaN             NaN             NaN
2021-11-02/20:45:39.10                 NaN             NaN             NaN
2021-11-02/20:45:39.13                 NaN             NaN             NaN
2021-11-02/20:45:39.16                 NaN             NaN             NaN
2021-11-02/20:45:39.19                 NaN             NaN             NaN
2021-11-02/20:45:39.23                 NaN             NaN             NaN
2021-11-02/20:45:39.26                 NaN             NaN             NaN
2021-11-02/20:45:39.29                 NaN             NaN             NaN
2021-11-02/20:45:39.32                 NaN             NaN             NaN
2021-11-02/20:45:39.35                 NaN             NaN             NaN
2021-11-02/20:45:39.38                 NaN             NaN             NaN
2021-11-02/20:45:39.41                 NaN             NaN             NaN
2021-11-02/20:45:39.44                 NaN             NaN             NaN
2021-11-02/20:45:39.48                 NaN             NaN             NaN
2021-11-02/20:45:39.51                 NaN             NaN             NaN
2021-11-02/20:45:39.54                 NaN             NaN             NaN
2021-11-02/20:45:39.57                 NaN             NaN             NaN
2021-11-02/20:45:39.60                 NaN             NaN             NaN
2021-11-02/20:45:39.63                 NaN             NaN             NaN
2021-11-02/20:45:39.66                 NaN             NaN             NaN
2021-11-02/20:45:39.69                 NaN             NaN             NaN
2021-11-02/20:45:39.73                 NaN             NaN             NaN
2021-11-02/20:45:39.76                 NaN             NaN             NaN
2021-11-02/20:45:39.79                 NaN             NaN             NaN
2021-11-02/20:45:39.82                 NaN             NaN             NaN
2021-11-02/20:45:39.85                 NaN             NaN             NaN
2021-11-02/20:45:39.88                 NaN             NaN             NaN
2021-11-02/20:45:39.91                 NaN             NaN             NaN
2021-11-02/20:45:39.94                 NaN             NaN             NaN
2021-11-02/20:45:39.98                 NaN             NaN             NaN
2021-11-02/20:45:40.01                 NaN             NaN             NaN
2021-11-02/20:45:40.04                 NaN             NaN             NaN
2021-11-02/20:45:40.07                 NaN             NaN             NaN
2021-11-02/20:45:40.10                 NaN             NaN             NaN
2021-11-02/20:45:40.13                 NaN             NaN             NaN
2021-11-02/20:45:40.16                 NaN             NaN             NaN
2021-11-02/20:45:40.19                 NaN             NaN             NaN
2021-11-02/20:45:40.23                 NaN             NaN             NaN
2021-11-02/20:45:40.26                 NaN             NaN             NaN
2021-11-02/20:45:40.29                 NaN             NaN             NaN
2021-11-02/20:45:40.32                 NaN             NaN             NaN
2021-11-02/20:45:40.35                 NaN             NaN             NaN
2021-11-02/20:45:40.38                 NaN             NaN             NaN
2021-11-02/20:45:40.41                 NaN             NaN             NaN
2021-11-02/20:45:40.44                 NaN             NaN             NaN
2021-11-02/20:45:40.48                 NaN             NaN             NaN
2021-11-02/20:45:40.51                 NaN             NaN             NaN
2021-11-02/20:45:40.54                 NaN             NaN             NaN
2021-11-02/20:45:40.57                 NaN             NaN             NaN
2021-11-02/20:45:40.60                 NaN             NaN             NaN
2021-11-02/20:45:40.63                 NaN             NaN             NaN
2021-11-02/20:45:40.66                 NaN             NaN             NaN
2021-11-02/20:45:40.69                 NaN             NaN             NaN
2021-11-02/20:45:40.73                 NaN             NaN             NaN
2021-11-02/20:45:40.76                 NaN             NaN             NaN
2021-11-02/20:45:40.79                 NaN             NaN             NaN
2021-11-02/20:45:40.82                 NaN             NaN             NaN
2021-11-02/20:45:40.85                 NaN             NaN             NaN
2021-11-02/20:45:40.88                 NaN             NaN             NaN
2021-11-02/20:45:40.91                 NaN             NaN             NaN
2021-11-02/20:45:40.94                 NaN             NaN             NaN
2021-11-02/20:45:40.98                 NaN             NaN             NaN
2021-11-02/20:45:41.01                 NaN             NaN             NaN
2021-11-02/20:45:41.04                 NaN             NaN             NaN
2021-11-02/20:45:41.07                 NaN             NaN             NaN
2021-11-02/20:45:41.10                 NaN             NaN             NaN
2021-11-02/20:45:41.13                 NaN             NaN             NaN
2021-11-02/20:45:41.16                 NaN             NaN             NaN
2021-11-02/20:45:41.19                 NaN             NaN             NaN
2021-11-02/20:45:41.23                 NaN             NaN             NaN
2021-11-02/20:45:41.26                 NaN             NaN             NaN
2021-11-02/20:45:41.29                 NaN             NaN             NaN
2021-11-02/20:45:41.32                 NaN             NaN             NaN
2021-11-02/20:45:41.35                 NaN             NaN             NaN
2021-11-02/20:45:41.38                 NaN             NaN             NaN
2021-11-02/20:45:41.41                 NaN             NaN             NaN
2021-11-02/20:45:41.44                 NaN             NaN             NaN
2021-11-02/20:45:41.48                 NaN             NaN             NaN
2021-11-02/20:45:41.51                 NaN             NaN             NaN
2021-11-02/20:45:41.54                 NaN             NaN             NaN
2021-11-02/20:45:41.57                 NaN             NaN             NaN
2021-11-02/20:45:41.60                 NaN             NaN             NaN
2021-11-02/20:45:41.63                 NaN             NaN             NaN
2021-11-02/20:45:41.66                 NaN             NaN             NaN
2021-11-02/20:45:41.69                 NaN             NaN             NaN
2021-11-02/20:45:41.73                 NaN             NaN             NaN
2021-11-02/20:45:41.76                 NaN             NaN             NaN
2021-11-02/20:45:41.79                 NaN             NaN             NaN
2021-11-02/20:45:41.82                 NaN             NaN             NaN
2021-11-02/20:45:41.85                 NaN             NaN             NaN
2021-11-02/20:45:41.88                 NaN             NaN             NaN
2021-11-02/20:45:41.91                 NaN             NaN             NaN
2021-11-02/20:45:41.94                 NaN             NaN             NaN
2021-11-02/20:45:41.98                 NaN             NaN             NaN
2021-11-02/20:45:42.01                 NaN             NaN             NaN
2021-11-02/20:45:42.04                 NaN             NaN             NaN
2021-11-02/20:45:42.07                 NaN             NaN             NaN
2021-11-02/20:45:42.10                 NaN             NaN             NaN
2021-11-02/20:45:42.13                 NaN             NaN             NaN
2021-11-02/20:45:42.16                 NaN             NaN             NaN
2021-11-02/20:45:42.19                 NaN             NaN             NaN
2021-11-02/20:45:42.23                 NaN             NaN             NaN
2021-11-02/20:45:42.26                 NaN             NaN             NaN
2021-11-02/20:45:42.29                 NaN             NaN             NaN
2021-11-02/20:45:42.32                 NaN             NaN             NaN
2021-11-02/20:45:42.35                 NaN             NaN             NaN
2021-11-02/20:45:42.38                 NaN             NaN             NaN
2021-11-02/20:45:42.41                 NaN             NaN             NaN
2021-11-02/20:45:42.44                 NaN             NaN             NaN
2021-11-02/20:45:42.48                 NaN             NaN             NaN
2021-11-02/20:45:42.51                 NaN             NaN             NaN
2021-11-02/20:45:42.54                 NaN             NaN             NaN
2021-11-02/20:45:42.57                 NaN             NaN             NaN
2021-11-02/20:45:42.60                 NaN             NaN             NaN
2021-11-02/20:45:42.63                 NaN             NaN             NaN
2021-11-02/20:45:42.66                 NaN             NaN             NaN
2021-11-02/20:45:42.69                 NaN             NaN             NaN
2021-11-02/20:45:42.73                 NaN             NaN             NaN
2021-11-02/20:45:42.76                 NaN             NaN             NaN
2021-11-02/20:45:42.79                 NaN             NaN             NaN
2021-11-02/20:45:42.82                 NaN             NaN             NaN
2021-11-02/20:45:42.85                 NaN             NaN             NaN
2021-11-02/20:45:42.88                 NaN             NaN             NaN
2021-11-02/20:45:42.91                 NaN             NaN             NaN
2021-11-02/20:45:42.94                 NaN             NaN             NaN
2021-11-02/20:45:42.98                 NaN             NaN             NaN
2021-11-02/20:45:43.01                 NaN             NaN             NaN
2021-11-02/20:45:43.04                 NaN             NaN             NaN
2021-11-02/20:45:43.07                 NaN             NaN             NaN
2021-11-02/20:45:43.10                 NaN             NaN             NaN
2021-11-02/20:45:43.13                 NaN             NaN             NaN
2021-11-02/20:45:43.16                 NaN             NaN             NaN
2021-11-02/20:45:43.19                 NaN             NaN             NaN
2021-11-02/20:45:43.23                 NaN             NaN             NaN
2021-11-02/20:45:43.26                 NaN             NaN             NaN
2021-11-02/20:45:43.29                 NaN             NaN             NaN
2021-11-02/20:45:43.32                 NaN             NaN             NaN
2021-11-02/20:45:43.35                 NaN             NaN             NaN
2021-11-02/20:45:43.38                 NaN             NaN             NaN
2021-11-02/20:45:43.41                 NaN             NaN             NaN
2021-11-02/20:45:43.44                 NaN             NaN             NaN
2021-11-02/20:45:43.48                 NaN             NaN             NaN
2021-11-02/20:45:43.51                 NaN             NaN             NaN
2021-11-02/20:45:43.54                 NaN             NaN             NaN
2021-11-02/20:45:43.57                 NaN             NaN             NaN
2021-11-02/20:45:43.60                 NaN             NaN             NaN
2021-11-02/20:45:43.63                 NaN             NaN             NaN
2021-11-02/20:45:43.66                 NaN             NaN             NaN
2021-11-02/20:45:43.69                 NaN             NaN             NaN
2021-11-02/20:45:43.73                 NaN             NaN             NaN
2021-11-02/20:45:43.76                 NaN             NaN             NaN
2021-11-02/20:45:43.79                 NaN             NaN             NaN
2021-11-02/20:45:43.82                 NaN             NaN             NaN
2021-11-02/20:45:43.85                 NaN             NaN             NaN
2021-11-02/20:45:43.88                 NaN             NaN             NaN
2021-11-02/20:45:43.91                 NaN             NaN             NaN
2021-11-02/20:45:43.94                 NaN             NaN             NaN
2021-11-02/20:45:43.98                 NaN             NaN             NaN
2021-11-02/20:45:44.01                 NaN             NaN             NaN
2021-11-02/20:45:44.04                 NaN             NaN             NaN
2021-11-02/20:45:44.07                 NaN             NaN             NaN
2021-11-02/20:45:44.10                 NaN             NaN             NaN
2021-11-02/20:45:44.13                 NaN             NaN             NaN
2021-11-02/20:45:44.16                 NaN             NaN             NaN
2021-11-02/20:45:44.19                 NaN             NaN             NaN
2021-11-02/20:45:44.23                 NaN             NaN             NaN
2021-11-02/20:45:44.26                 NaN             NaN             NaN
2021-11-02/20:45:44.29                 NaN             NaN             NaN
2021-11-02/20:45:44.32                 NaN             NaN             NaN
2021-11-02/20:45:44.35                 NaN             NaN             NaN
2021-11-02/20:45:44.38                 NaN             NaN             NaN
2021-11-02/20:45:44.41                 NaN             NaN             NaN
2021-11-02/20:45:44.44                 NaN             NaN             NaN
2021-11-02/20:45:44.48                 NaN             NaN             NaN
2021-11-02/20:45:44.51                 NaN             NaN             NaN
2021-11-02/20:45:44.54                 NaN             NaN             NaN
2021-11-02/20:45:44.57                 NaN             NaN             NaN
2021-11-02/20:45:44.60                 NaN             NaN             NaN
2021-11-02/20:45:44.63                 NaN             NaN             NaN
2021-11-02/20:45:44.66                 NaN             NaN             NaN
2021-11-02/20:45:44.69                 NaN             NaN             NaN
2021-11-02/20:45:44.73                 NaN             NaN             NaN
2021-11-02/20:45:44.76                 NaN             NaN             NaN
2021-11-02/20:45:44.79                 NaN             NaN             NaN
2021-11-02/20:45:44.82                 NaN             NaN             NaN
2021-11-02/20:45:44.85                 NaN             NaN             NaN
2021-11-02/20:45:44.88                 NaN             NaN             NaN
2021-11-02/20:45:44.91                 NaN             NaN             NaN
2021-11-02/20:45:44.94                 NaN             NaN             NaN
2021-11-02/20:45:44.98                 NaN             NaN             NaN
2021-11-02/20:45:45.01                 NaN             NaN             NaN
2021-11-02/20:45:45.04                 NaN             NaN             NaN
2021-11-02/20:45:45.07                 NaN             NaN             NaN
2021-11-02/20:45:45.10                 NaN             NaN             NaN
2021-11-02/20:45:45.13                 NaN             NaN             NaN
2021-11-02/20:45:45.16                 NaN             NaN             NaN
2021-11-02/20:45:45.19                 NaN             NaN             NaN
2021-11-02/20:45:45.23                 NaN             NaN             NaN
2021-11-02/20:45:45.26                 NaN             NaN             NaN
2021-11-02/20:45:45.29                 NaN             NaN             NaN
2021-11-02/20:45:45.32                 NaN             NaN             NaN
2021-11-02/20:45:45.35                 NaN             NaN             NaN
2021-11-02/20:45:45.38                 NaN             NaN             NaN
2021-11-02/20:45:45.41                 NaN             NaN             NaN
2021-11-02/20:45:45.44                 NaN             NaN             NaN
2021-11-02/20:45:45.48                 NaN             NaN             NaN
2021-11-02/20:45:45.51                 NaN             NaN             NaN
2021-11-02/20:45:45.54                 NaN             NaN             NaN
2021-11-02/20:45:45.57                 NaN             NaN             NaN
2021-11-02/20:45:45.60                 NaN             NaN             NaN
2021-11-02/20:45:45.63                 NaN             NaN             NaN
2021-11-02/20:45:45.66                 NaN             NaN             NaN
2021-11-02/20:45:45.69                 NaN             NaN             NaN
2021-11-02/20:45:45.73                 NaN             NaN             NaN
2021-11-02/20:45:45.76                 NaN             NaN             NaN
2021-11-02/20:45:45.79                 NaN             NaN             NaN
2021-11-02/20:45:45.82                 NaN             NaN             NaN
2021-11-02/20:45:45.85                 NaN             NaN             NaN
2021-11-02/20:45:45.88                 NaN             NaN             NaN
2021-11-02/20:45:45.91                 NaN             NaN             NaN
2021-11-02/20:45:45.94                 NaN             NaN             NaN
2021-11-02/20:45:45.98                 NaN             NaN             NaN
2021-11-02/20:45:46.01                 NaN             NaN             NaN
2021-11-02/20:45:46.04                 NaN             NaN             NaN
2021-11-02/20:45:46.07                 NaN             NaN             NaN
2021-11-02/20:45:46.10                 NaN             NaN             NaN
2021-11-02/20:45:46.13                 NaN             NaN             NaN
2021-11-02/20:45:46.16                 NaN             NaN             NaN
2021-11-02/20:45:46.19                 NaN             NaN             NaN
2021-11-02/20:45:46.23                 NaN             NaN             NaN
2021-11-02/20:45:46.26                 NaN             NaN             NaN
2021-11-02/20:45:46.29                 NaN             NaN             NaN
2021-11-02/20:45:46.32                 NaN             NaN             NaN
2021-11-02/20:45:46.35                 NaN             NaN             NaN
2021-11-02/20:45:46.38                 NaN             NaN             NaN
2021-11-02/20:45:46.41                 NaN             NaN             NaN
2021-11-02/20:45:46.44                 NaN             NaN             NaN
2021-11-02/20:45:46.48                 NaN             NaN             NaN
2021-11-02/20:45:46.51                 NaN             NaN             NaN
2021-11-02/20:45:46.54                 NaN             NaN             NaN
2021-11-02/20:45:46.57                 NaN             NaN             NaN
2021-11-02/20:45:46.60                 NaN             NaN             NaN
2021-11-02/20:45:46.63                 NaN             NaN             NaN
2021-11-02/20:45:46.66                 NaN             NaN             NaN
2021-11-02/20:45:46.69                 NaN             NaN             NaN
2021-11-02/20:45:46.73                 NaN             NaN             NaN
2021-11-02/20:45:46.76                 NaN             NaN             NaN
2021-11-02/20:45:46.79                 NaN             NaN             NaN
2021-11-02/20:45:46.82                 NaN             NaN             NaN
2021-11-02/20:45:46.85                 NaN             NaN             NaN
2021-11-02/20:45:46.88                 NaN             NaN             NaN
2021-11-02/20:45:46.91                 NaN             NaN             NaN
2021-11-02/20:45:46.94                 NaN             NaN             NaN
2021-11-02/20:45:46.98                 NaN             NaN             NaN
2021-11-02/20:45:47.01                 NaN             NaN             NaN
2021-11-02/20:45:47.04                 NaN             NaN             NaN
2021-11-02/20:45:47.07                 NaN             NaN             NaN
2021-11-02/20:45:47.10                 NaN             NaN             NaN
2021-11-02/20:45:47.13                 NaN             NaN             NaN
2021-11-02/20:45:47.16                 NaN             NaN             NaN
2021-11-02/20:45:47.19                 NaN             NaN             NaN
2021-11-02/20:45:47.23                 NaN             NaN             NaN
2021-11-02/20:45:47.26                 NaN             NaN             NaN
2021-11-02/20:45:47.29                 NaN             NaN             NaN
2021-11-02/20:45:47.32                 NaN             NaN             NaN
2021-11-02/20:45:47.35                 NaN             NaN             NaN
2021-11-02/20:45:47.38                 NaN             NaN             NaN
2021-11-02/20:45:47.41                 NaN             NaN             NaN
2021-11-02/20:45:47.44                 NaN             NaN             NaN
2021-11-02/20:45:47.48                 NaN             NaN             NaN
2021-11-02/20:45:47.51                 NaN             NaN             NaN
2021-11-02/20:45:47.54                 NaN             NaN             NaN
2021-11-02/20:45:47.57                 NaN             NaN             NaN
2021-11-02/20:45:47.60                 NaN             NaN             NaN
2021-11-02/20:45:47.63                 NaN             NaN             NaN
2021-11-02/20:45:47.66                 NaN             NaN             NaN
2021-11-02/20:45:47.69                 NaN             NaN             NaN
2021-11-02/20:45:47.73                 NaN             NaN             NaN
2021-11-02/20:45:47.76                 NaN             NaN             NaN
2021-11-02/20:45:47.79                 NaN             NaN             NaN
2021-11-02/20:45:47.82                 NaN             NaN             NaN
2021-11-02/20:45:47.85                 NaN             NaN             NaN
2021-11-02/20:45:47.88                 NaN             NaN             NaN
2021-11-02/20:45:47.91                 NaN             NaN             NaN
2021-11-02/20:45:47.94                 NaN             NaN             NaN
2021-11-02/20:45:47.98                 NaN             NaN             NaN
2021-11-02/20:45:48.01                 NaN             NaN             NaN
2021-11-02/20:45:48.04                 NaN             NaN             NaN
2021-11-02/20:45:48.07                 NaN             NaN             NaN
2021-11-02/20:45:48.10                 NaN             NaN             NaN
2021-11-02/20:45:48.13                 NaN             NaN             NaN
2021-11-02/20:45:48.16                 NaN             NaN             NaN
2021-11-02/20:45:48.19                 NaN             NaN             NaN
2021-11-02/20:45:48.23                 NaN             NaN             NaN
2021-11-02/20:45:48.26                 NaN             NaN             NaN
2021-11-02/20:45:48.29                 NaN             NaN             NaN
2021-11-02/20:45:48.32                 NaN             NaN             NaN
2021-11-02/20:45:48.35                 NaN             NaN             NaN
2021-11-02/20:45:48.38                 NaN             NaN             NaN
2021-11-02/20:45:48.41                 NaN             NaN             NaN
2021-11-02/20:45:48.44                 NaN             NaN             NaN
2021-11-02/20:45:48.48                 NaN             NaN             NaN
2021-11-02/20:45:48.51                 NaN             NaN             NaN
2021-11-02/20:45:48.54                 NaN             NaN             NaN
2021-11-02/20:45:48.57                 NaN             NaN             NaN
2021-11-02/20:45:48.60                 NaN             NaN             NaN
2021-11-02/20:45:48.63                 NaN             NaN             NaN
2021-11-02/20:45:48.66                 NaN             NaN             NaN
2021-11-02/20:45:48.69                 NaN             NaN             NaN
2021-11-02/20:45:48.73                 NaN             NaN             NaN
2021-11-02/20:45:48.76                 NaN             NaN             NaN
2021-11-02/20:45:48.79                 NaN             NaN             NaN
2021-11-02/20:45:48.82                 NaN             NaN             NaN
2021-11-02/20:45:48.85                 NaN             NaN             NaN
2021-11-02/20:45:48.88                 NaN             NaN             NaN
2021-11-02/20:45:48.91                 NaN             NaN             NaN
2021-11-02/20:45:48.94                 NaN             NaN             NaN
2021-11-02/20:45:48.98                 NaN             NaN             NaN
2021-11-02/20:45:49.01                 NaN             NaN             NaN
2021-11-02/20:45:49.04                 NaN             NaN             NaN
2021-11-02/20:45:49.07                 NaN             NaN             NaN
2021-11-02/20:45:49.10                 NaN             NaN             NaN
2021-11-02/20:45:49.13                 NaN             NaN             NaN
2021-11-02/20:45:49.16                 NaN             NaN             NaN
2021-11-02/20:45:49.19                 NaN             NaN             NaN
2021-11-02/20:45:49.23                 NaN             NaN             NaN
2021-11-02/20:45:49.26                 NaN             NaN             NaN
2021-11-02/20:45:49.29                 NaN             NaN             NaN
2021-11-02/20:45:49.32                 NaN             NaN             NaN
2021-11-02/20:45:49.35                 NaN             NaN             NaN
2021-11-02/20:45:49.38                 NaN             NaN             NaN
2021-11-02/20:45:49.41                 NaN             NaN             NaN
2021-11-02/20:45:49.44                 NaN             NaN             NaN
2021-11-02/20:45:49.48                 NaN             NaN             NaN
2021-11-02/20:45:49.51                 NaN             NaN             NaN
2021-11-02/20:45:49.54                 NaN             NaN             NaN
2021-11-02/20:45:49.57                 NaN             NaN             NaN
2021-11-02/20:45:49.60                 NaN             NaN             NaN
2021-11-02/20:45:49.63                 NaN             NaN             NaN
2021-11-02/20:45:49.66                 NaN             NaN             NaN
2021-11-02/20:45:49.69                 NaN             NaN             NaN
2021-11-02/20:45:49.73                 NaN             NaN             NaN
2021-11-02/20:45:49.76                 NaN             NaN             NaN
2021-11-02/20:45:49.79                 NaN             NaN             NaN
2021-11-02/20:45:49.82                 NaN             NaN             NaN
2021-11-02/20:45:49.85                 NaN             NaN             NaN
2021-11-02/20:45:49.88                 NaN             NaN             NaN
2021-11-02/20:45:49.91                 NaN             NaN             NaN
2021-11-02/20:45:49.94                 NaN             NaN             NaN
2021-11-02/20:45:49.98                 NaN             NaN             NaN
2021-11-02/20:45:50.01                 NaN             NaN             NaN
2021-11-02/20:45:50.04                 NaN             NaN             NaN
2021-11-02/20:45:50.07                 NaN             NaN             NaN
2021-11-02/20:45:50.10                 NaN             NaN             NaN
2021-11-02/20:45:50.13                 NaN             NaN             NaN
2021-11-02/20:45:50.16                 NaN             NaN             NaN
2021-11-02/20:45:50.19                 NaN             NaN             NaN
2021-11-02/20:45:50.23                 NaN             NaN             NaN
2021-11-02/20:45:50.26                 NaN             NaN             NaN
2021-11-02/20:45:50.29                 NaN             NaN             NaN
2021-11-02/20:45:50.32                 NaN             NaN             NaN
2021-11-02/20:45:50.35                 NaN             NaN             NaN
2021-11-02/20:45:50.38                 NaN             NaN             NaN
2021-11-02/20:45:50.41                 NaN             NaN             NaN
2021-11-02/20:45:50.44                 NaN             NaN             NaN
2021-11-02/20:45:50.48                 NaN             NaN             NaN
2021-11-02/20:45:50.51                 NaN             NaN             NaN
2021-11-02/20:45:50.54                 NaN             NaN             NaN
2021-11-02/20:45:50.57                 NaN             NaN             NaN
2021-11-02/20:45:50.60                 NaN             NaN             NaN
2021-11-02/20:45:50.63                 NaN             NaN             NaN
2021-11-02/20:45:50.66                 NaN             NaN             NaN
2021-11-02/20:45:50.69                 NaN             NaN             NaN
2021-11-02/20:45:50.73                 NaN             NaN             NaN
2021-11-02/20:45:50.76                 NaN             NaN             NaN
2021-11-02/20:45:50.79                 NaN             NaN             NaN
2021-11-02/20:45:50.82                 NaN             NaN             NaN
2021-11-02/20:45:50.85                 NaN             NaN             NaN
2021-11-02/20:45:50.88                 NaN             NaN             NaN
2021-11-02/20:45:50.91                 NaN             NaN             NaN
2021-11-02/20:45:50.94                 NaN             NaN             NaN
2021-11-02/20:45:50.98                 NaN             NaN             NaN
2021-11-02/20:45:51.01                 NaN             NaN             NaN
2021-11-02/20:45:51.04                 NaN             NaN             NaN
2021-11-02/20:45:51.07                 NaN             NaN             NaN
2021-11-02/20:45:51.10                 NaN             NaN             NaN
2021-11-02/20:45:51.13                 NaN             NaN             NaN
2021-11-02/20:45:51.16                 NaN             NaN             NaN
2021-11-02/20:45:51.19                 NaN             NaN             NaN
2021-11-02/20:45:51.23                 NaN             NaN             NaN
2021-11-02/20:45:51.26                 NaN             NaN             NaN
2021-11-02/20:45:51.29                 NaN             NaN             NaN
2021-11-02/20:45:51.32                 NaN             NaN             NaN
2021-11-02/20:45:51.35                 NaN             NaN             NaN
2021-11-02/20:45:51.38                 NaN             NaN             NaN
2021-11-02/20:45:51.41                 NaN             NaN             NaN
2021-11-02/20:45:51.44                 NaN             NaN             NaN
2021-11-02/20:45:51.48                 NaN             NaN             NaN
2021-11-02/20:45:51.51                 NaN             NaN             NaN
2021-11-02/20:45:51.54                 NaN             NaN             NaN
2021-11-02/20:45:51.57                 NaN             NaN             NaN
2021-11-02/20:45:51.60                 NaN             NaN             NaN
2021-11-02/20:45:51.63                 NaN             NaN             NaN
2021-11-02/20:45:51.66                 NaN             NaN             NaN
2021-11-02/20:45:51.69                 NaN             NaN             NaN
2021-11-02/20:45:51.73                 NaN             NaN             NaN
2021-11-02/20:45:51.76                 NaN             NaN             NaN
2021-11-02/20:45:51.79                 NaN             NaN             NaN
2021-11-02/20:45:51.82                 NaN             NaN             NaN
2021-11-02/20:45:51.85                 NaN             NaN             NaN
2021-11-02/20:45:51.88                 NaN             NaN             NaN
2021-11-02/20:45:51.91                 NaN             NaN             NaN
2021-11-02/20:45:51.94                 NaN             NaN             NaN
2021-11-02/20:45:51.98                 NaN             NaN             NaN
2021-11-02/20:45:52.01                 NaN             NaN             NaN
2021-11-02/20:45:52.04                 NaN             NaN             NaN
2021-11-02/20:45:52.07                 NaN             NaN             NaN
2021-11-02/20:45:52.10                 NaN             NaN             NaN
2021-11-02/20:45:52.13                 NaN             NaN             NaN
2021-11-02/20:45:52.16                 NaN             NaN             NaN
2021-11-02/20:45:52.19                 NaN             NaN             NaN
2021-11-02/20:45:52.23                 NaN             NaN             NaN
2021-11-02/20:45:52.26                 NaN             NaN             NaN
2021-11-02/20:45:52.29                 NaN             NaN             NaN
2021-11-02/20:45:52.32                 NaN             NaN             NaN
2021-11-02/20:45:52.35                 NaN             NaN             NaN
2021-11-02/20:45:52.38                 NaN             NaN             NaN
2021-11-02/20:45:52.41                 NaN             NaN             NaN
2021-11-02/20:45:52.44                 NaN             NaN             NaN
2021-11-02/20:45:52.48                 NaN             NaN             NaN
2021-11-02/20:45:52.51                 NaN             NaN             NaN
2021-11-02/20:45:52.54                 NaN             NaN             NaN
2021-11-02/20:45:52.57                 NaN             NaN             NaN
2021-11-02/20:45:52.60                 NaN             NaN             NaN
2021-11-02/20:45:52.63                 NaN             NaN             NaN
2021-11-02/20:45:52.66                 NaN             NaN             NaN
2021-11-02/20:45:52.69                 NaN             NaN             NaN
2021-11-02/20:45:52.73                 NaN             NaN             NaN
2021-11-02/20:45:52.76                 NaN             NaN             NaN
2021-11-02/20:45:52.79                 NaN             NaN             NaN
2021-11-02/20:45:52.82                 NaN             NaN             NaN
2021-11-02/20:45:52.85                 NaN             NaN             NaN
2021-11-02/20:45:52.88                 NaN             NaN             NaN
2021-11-02/20:45:52.91                 NaN             NaN             NaN
2021-11-02/20:45:52.94                 NaN             NaN             NaN
2021-11-02/20:45:52.98                 NaN             NaN             NaN
2021-11-02/20:45:53.01                 NaN             NaN             NaN
2021-11-02/20:45:53.04                 NaN             NaN             NaN
2021-11-02/20:45:53.07                 NaN             NaN             NaN
2021-11-02/20:45:53.10                 NaN             NaN             NaN
2021-11-02/20:45:53.13                 NaN             NaN             NaN
2021-11-02/20:45:53.16                 NaN             NaN             NaN
2021-11-02/20:45:53.19                 NaN             NaN             NaN
2021-11-02/20:45:53.23                 NaN             NaN             NaN
2021-11-02/20:45:53.26                 NaN             NaN             NaN
2021-11-02/20:45:53.29                 NaN             NaN             NaN
2021-11-02/20:45:53.32                 NaN             NaN             NaN
2021-11-02/20:45:53.35                 NaN             NaN             NaN
2021-11-02/20:45:53.38                 NaN             NaN             NaN
2021-11-02/20:45:53.41                 NaN             NaN             NaN
2021-11-02/20:45:53.44                 NaN             NaN             NaN
2021-11-02/20:45:53.48                 NaN             NaN             NaN
2021-11-02/20:45:53.51                 NaN             NaN             NaN
2021-11-02/20:45:53.54                 NaN             NaN             NaN
2021-11-02/20:45:53.57                 NaN             NaN             NaN
2021-11-02/20:45:53.60                 NaN             NaN             NaN
2021-11-02/20:45:53.63                 NaN             NaN             NaN
2021-11-02/20:45:53.66                 NaN             NaN             NaN
2021-11-02/20:45:53.69                 NaN             NaN             NaN
2021-11-02/20:45:53.73                 NaN             NaN             NaN
2021-11-02/20:45:53.76                 NaN             NaN             NaN
2021-11-02/20:45:53.79                 NaN             NaN             NaN
2021-11-02/20:45:53.82                 NaN             NaN             NaN
2021-11-02/20:45:53.85                 NaN             NaN             NaN
2021-11-02/20:45:53.88                 NaN             NaN             NaN
2021-11-02/20:45:53.91                 NaN             NaN             NaN
2021-11-02/20:45:53.94                 NaN             NaN             NaN
2021-11-02/20:45:53.98                 NaN             NaN             NaN
2021-11-02/20:45:54.01                 NaN             NaN             NaN
2021-11-02/20:45:54.04                 NaN             NaN             NaN
2021-11-02/20:45:54.07                 NaN             NaN             NaN
2021-11-02/20:45:54.10                 NaN             NaN             NaN
2021-11-02/20:45:54.13                 NaN             NaN             NaN
2021-11-02/20:45:54.16                 NaN             NaN             NaN
2021-11-02/20:45:54.19                 NaN             NaN             NaN
2021-11-02/20:45:54.23                 NaN             NaN             NaN
2021-11-02/20:45:54.26                 NaN             NaN             NaN
2021-11-02/20:45:54.29                 NaN             NaN             NaN
2021-11-02/20:45:54.32                 NaN             NaN             NaN
2021-11-02/20:45:54.35                 NaN             NaN             NaN
2021-11-02/20:45:54.38                 NaN             NaN             NaN
2021-11-02/20:45:54.41                 NaN             NaN             NaN
2021-11-02/20:45:54.44                 NaN             NaN             NaN
2021-11-02/20:45:54.48                 NaN             NaN             NaN
2021-11-02/20:45:54.51                 NaN             NaN             NaN
2021-11-02/20:45:54.54                 NaN             NaN             NaN
2021-11-02/20:45:54.57                 NaN             NaN             NaN
2021-11-02/20:45:54.60                 NaN             NaN             NaN
2021-11-02/20:45:54.63                 NaN             NaN             NaN
2021-11-02/20:45:54.66                 NaN             NaN             NaN
2021-11-02/20:45:54.69                 NaN             NaN             NaN
2021-11-02/20:45:54.73                 NaN             NaN             NaN
2021-11-02/20:45:54.76                 NaN             NaN             NaN
2021-11-02/20:45:54.79                 NaN             NaN             NaN
2021-11-02/20:45:54.82                 NaN             NaN             NaN
2021-11-02/20:45:54.85                 NaN             NaN             NaN
2021-11-02/20:45:54.88                 NaN             NaN             NaN
2021-11-02/20:45:54.91                 NaN             NaN             NaN
2021-11-02/20:45:54.94                 NaN             NaN             NaN
2021-11-02/20:45:54.98                 NaN             NaN             NaN
2021-11-02/20:45:55.01                 NaN             NaN             NaN
2021-11-02/20:45:55.04                 NaN             NaN             NaN
2021-11-02/20:45:55.07                 NaN             NaN             NaN
2021-11-02/20:45:55.10                 NaN             NaN             NaN
2021-11-02/20:45:55.13                 NaN             NaN             NaN
2021-11-02/20:45:55.16                 NaN             NaN             NaN
2021-11-02/20:45:55.19                 NaN             NaN             NaN
2021-11-02/20:45:55.23                 NaN             NaN             NaN
2021-11-02/20:45:55.26                 NaN             NaN             NaN
2021-11-02/20:45:55.29                 NaN             NaN             NaN
2021-11-02/20:45:55.32                 NaN             NaN             NaN
2021-11-02/20:45:55.35                 NaN             NaN             NaN
2021-11-02/20:45:55.38                 NaN             NaN             NaN
2021-11-02/20:45:55.41                 NaN             NaN             NaN
2021-11-02/20:45:55.44                 NaN             NaN             NaN
2021-11-02/20:45:55.48                 NaN             NaN             NaN
2021-11-02/20:45:55.51                 NaN             NaN             NaN
2021-11-02/20:45:55.54                 NaN             NaN             NaN
2021-11-02/20:45:55.57                 NaN             NaN             NaN
2021-11-02/20:45:55.60                 NaN             NaN             NaN
2021-11-02/20:45:55.63                 NaN             NaN             NaN
2021-11-02/20:45:55.66                 NaN             NaN             NaN
2021-11-02/20:45:55.69                 NaN             NaN             NaN
2021-11-02/20:45:55.73                 NaN             NaN             NaN
2021-11-02/20:45:55.76                 NaN             NaN             NaN
2021-11-02/20:45:55.79                 NaN             NaN             NaN
2021-11-02/20:45:55.82                 NaN             NaN             NaN
2021-11-02/20:45:55.85                 NaN             NaN             NaN
2021-11-02/20:45:55.88                 NaN             NaN             NaN
2021-11-02/20:45:55.91                 NaN             NaN             NaN
2021-11-02/20:45:55.94                 NaN             NaN             NaN
2021-11-02/20:45:55.98                 NaN             NaN             NaN
2021-11-02/20:45:56.01                 NaN             NaN             NaN
2021-11-02/20:45:56.04                 NaN             NaN             NaN
2021-11-02/20:45:56.07                 NaN             NaN             NaN
2021-11-02/20:45:56.10                 NaN             NaN             NaN
2021-11-02/20:45:56.13                 NaN             NaN             NaN
2021-11-02/20:45:56.16                 NaN             NaN             NaN
2021-11-02/20:45:56.19                 NaN             NaN             NaN
2021-11-02/20:45:56.23                 NaN             NaN             NaN
2021-11-02/20:45:56.26                 NaN             NaN             NaN
2021-11-02/20:45:56.29                 NaN             NaN             NaN
2021-11-02/20:45:56.32                 NaN             NaN             NaN
2021-11-02/20:45:56.35                 NaN             NaN             NaN
2021-11-02/20:45:56.38                 NaN             NaN             NaN
2021-11-02/20:45:56.41                 NaN             NaN             NaN
2021-11-02/20:45:56.44                 NaN             NaN             NaN
2021-11-02/20:45:56.48                 NaN             NaN             NaN
2021-11-02/20:45:56.51                 NaN             NaN             NaN
2021-11-02/20:45:56.54                 NaN             NaN             NaN
2021-11-02/20:45:56.57                 NaN             NaN             NaN
2021-11-02/20:45:56.60                 NaN             NaN             NaN
2021-11-02/20:45:56.63                 NaN             NaN             NaN
2021-11-02/20:45:56.66                 NaN             NaN             NaN
2021-11-02/20:45:56.69                 NaN             NaN             NaN
2021-11-02/20:45:56.73                 NaN             NaN             NaN
2021-11-02/20:45:56.76                 NaN             NaN             NaN
2021-11-02/20:45:56.79                 NaN             NaN             NaN
2021-11-02/20:45:56.82                 NaN             NaN             NaN
2021-11-02/20:45:56.85                 NaN             NaN             NaN
2021-11-02/20:45:56.88                 NaN             NaN             NaN
2021-11-02/20:45:56.91                 NaN             NaN             NaN
2021-11-02/20:45:56.94                 NaN             NaN             NaN
2021-11-02/20:45:56.98                 NaN             NaN             NaN
2021-11-02/20:45:57.01                 NaN             NaN             NaN
2021-11-02/20:45:57.04                 NaN             NaN             NaN
2021-11-02/20:45:57.07                 NaN             NaN             NaN
2021-11-02/20:45:57.10                 NaN             NaN             NaN
2021-11-02/20:45:57.13                 NaN             NaN             NaN
2021-11-02/20:45:57.16                 NaN             NaN             NaN
2021-11-02/20:45:57.19                 NaN             NaN             NaN
2021-11-02/20:45:57.23                 NaN             NaN             NaN
2021-11-02/20:45:57.26                 NaN             NaN             NaN
2021-11-02/20:45:57.29                 NaN             NaN             NaN
2021-11-02/20:45:57.32                 NaN             NaN             NaN
2021-11-02/20:45:57.35                 NaN             NaN             NaN
2021-11-02/20:45:57.38                 NaN             NaN             NaN
2021-11-02/20:45:57.41                 NaN             NaN             NaN
2021-11-02/20:45:57.44                 NaN             NaN             NaN
2021-11-02/20:45:57.48                 NaN             NaN             NaN
2021-11-02/20:45:57.51                 NaN             NaN             NaN
2021-11-02/20:45:57.54                 NaN             NaN             NaN
2021-11-02/20:45:57.57                 NaN             NaN             NaN
2021-11-02/20:45:57.60                 NaN             NaN             NaN
2021-11-02/20:45:57.63                 NaN             NaN             NaN
2021-11-02/20:45:57.66                 NaN             NaN             NaN
2021-11-02/20:45:57.69                 NaN             NaN             NaN
2021-11-02/20:45:57.73                 NaN             NaN             NaN
2021-11-02/20:45:57.76                 NaN             NaN             NaN
2021-11-02/20:45:57.79                 NaN             NaN             NaN
2021-11-02/20:45:57.82                 NaN             NaN             NaN
2021-11-02/20:45:57.85                 NaN             NaN             NaN
2021-11-02/20:45:57.88                 NaN             NaN             NaN
2021-11-02/20:45:57.91                 NaN             NaN             NaN
2021-11-02/20:45:57.94                 NaN             NaN             NaN
2021-11-02/20:45:57.98                 NaN             NaN             NaN
2021-11-02/20:45:58.01                 NaN             NaN             NaN
2021-11-02/20:45:58.04                 NaN             NaN             NaN
2021-11-02/20:45:58.07                 NaN             NaN             NaN
2021-11-02/20:45:58.10                 NaN             NaN             NaN
2021-11-02/20:45:58.13                 NaN             NaN             NaN
2021-11-02/20:45:58.16                 NaN             NaN             NaN
2021-11-02/20:45:58.19                 NaN             NaN             NaN
2021-11-02/20:45:58.23                 NaN             NaN             NaN
2021-11-02/20:45:58.26                 NaN             NaN             NaN
2021-11-02/20:45:58.29                 NaN             NaN             NaN
2021-11-02/20:45:58.32                 NaN             NaN             NaN
2021-11-02/20:45:58.35                 NaN             NaN             NaN
2021-11-02/20:45:58.38                 NaN             NaN             NaN
2021-11-02/20:45:58.41                 NaN             NaN             NaN
2021-11-02/20:45:58.44                 NaN             NaN             NaN
2021-11-02/20:45:58.48                 NaN             NaN             NaN
2021-11-02/20:45:58.51                 NaN             NaN             NaN
2021-11-02/20:45:58.54                 NaN             NaN             NaN
2021-11-02/20:45:58.57                 NaN             NaN             NaN
2021-11-02/20:45:58.60                 NaN             NaN             NaN
2021-11-02/20:45:58.63                 NaN             NaN             NaN
2021-11-02/20:45:58.66                 NaN             NaN             NaN
2021-11-02/20:45:58.69                 NaN             NaN             NaN
2021-11-02/20:45:58.73                 NaN             NaN             NaN
2021-11-02/20:45:58.76                 NaN             NaN             NaN
2021-11-02/20:45:58.79                 NaN             NaN             NaN
2021-11-02/20:45:58.82                 NaN             NaN             NaN
2021-11-02/20:45:58.85                 NaN             NaN             NaN
2021-11-02/20:45:58.88                 NaN             NaN             NaN
2021-11-02/20:45:58.91                 NaN             NaN             NaN
2021-11-02/20:45:58.94                 NaN             NaN             NaN
2021-11-02/20:45:58.98                 NaN             NaN             NaN
2021-11-02/20:45:59.01                 NaN             NaN             NaN
2021-11-02/20:45:59.04                 NaN             NaN             NaN
2021-11-02/20:45:59.07                 NaN             NaN             NaN
2021-11-02/20:45:59.10                 NaN             NaN             NaN
2021-11-02/20:45:59.13                 NaN             NaN             NaN
2021-11-02/20:45:59.16                 NaN             NaN             NaN
2021-11-02/20:45:59.19                 NaN             NaN             NaN
2021-11-02/20:45:59.23                 NaN             NaN             NaN
2021-11-02/20:45:59.26                 NaN             NaN             NaN
2021-11-02/20:45:59.29                 NaN             NaN             NaN
2021-11-02/20:45:59.32                 NaN             NaN             NaN
2021-11-02/20:45:59.35                 NaN             NaN             NaN
2021-11-02/20:45:59.38                 NaN             NaN             NaN
2021-11-02/20:45:59.41                 NaN             NaN             NaN
2021-11-02/20:45:59.44                 NaN             NaN             NaN
2021-11-02/20:45:59.48                 NaN             NaN             NaN
2021-11-02/20:45:59.51                 NaN             NaN             NaN
2021-11-02/20:45:59.54                 NaN             NaN             NaN
2021-11-02/20:45:59.57                 NaN             NaN             NaN
2021-11-02/20:45:59.60                 NaN             NaN             NaN
2021-11-02/20:45:59.63                 NaN             NaN             NaN
2021-11-02/20:45:59.66                 NaN             NaN             NaN
2021-11-02/20:45:59.69                 NaN             NaN             NaN
2021-11-02/20:45:59.73                 NaN             NaN             NaN
2021-11-02/20:45:59.76                 NaN             NaN             NaN
2021-11-02/20:45:59.79                 NaN             NaN             NaN
2021-11-02/20:45:59.82                 NaN             NaN             NaN
2021-11-02/20:45:59.85                 NaN             NaN             NaN
2021-11-02/20:45:59.88                 NaN             NaN             NaN
2021-11-02/20:45:59.91                 NaN             NaN             NaN
2021-11-02/20:45:59.94                 NaN             NaN             NaN
2021-11-02/20:45:59.98                 NaN             NaN             NaN
2021-11-02/20:46:00.01          -54.890955      -67.774609      -9.6609480
2021-11-02/20:46:00.04          -54.867141      -67.815679      -9.6776619
2021-11-02/20:46:00.07          -54.842559      -67.858074      -9.6949148
2021-11-02/20:46:00.10          -54.818745      -67.899145      -9.7116287
2021-11-02/20:46:00.13          -54.794932      -67.940215      -9.7283425
2021-11-02/20:46:00.16          -54.771118      -67.981285      -9.7450564
2021-11-02/20:46:00.19          -54.746536      -68.023680      -9.7623093
2021-11-02/20:46:00.23          -54.722722      -68.064750      -9.7790232
2021-11-02/20:46:00.26          -54.698908      -68.105820      -9.7957369
2021-11-02/20:46:00.29          -54.675094      -68.146891      -9.8124508
2021-11-02/20:46:00.32          -54.650513      -68.189285      -9.8297037
2021-11-02/20:46:00.35          -54.626699      -68.230356      -9.8464176
2021-11-02/20:46:00.38          -54.602885      -68.271426      -9.8631314
2021-11-02/20:46:00.41          -54.579071      -68.312496      -9.8798453
2021-11-02/20:46:00.44          -54.554489      -68.354891      -9.8970982
2021-11-02/20:46:00.48          -54.530675      -68.395961      -9.9138121
2021-11-02/20:46:00.51          -54.506862      -68.437031      -9.9305259
2021-11-02/20:46:00.54          -54.483048      -68.478102      -9.9472398
2021-11-02/20:46:00.57          -54.458466      -68.520497      -9.9644927
2021-11-02/20:46:00.60          -54.434652      -68.561567      -9.9812066
2021-11-02/20:46:00.63          -54.410838      -68.602637      -9.9979204
2021-11-02/20:46:00.66          -54.387024      -68.643707      -10.014634
2021-11-02/20:46:00.69          -54.362442      -68.686102      -10.031887
2021-11-02/20:46:00.73          -54.338629      -68.727172      -10.048601
2021-11-02/20:46:00.76          -54.314815      -68.768243      -10.065315
2021-11-02/20:46:00.79          -54.291001      -68.809313      -10.082029
2021-11-02/20:46:00.82          -54.266419      -68.851708      -10.099282
2021-11-02/20:46:00.85          -54.242605      -68.892778      -10.115996
2021-11-02/20:46:00.88          -54.218792      -68.933848      -10.132709
2021-11-02/20:46:00.91          -54.194978      -68.974918      -10.149423
2021-11-02/20:46:00.94          -54.170396      -69.017313      -10.166676
2021-11-02/20:46:00.98          -54.146582      -69.058384      -10.183390
2021-11-02/20:46:01.01          -54.122387      -69.099484      -10.200102
2021-11-02/20:46:01.04          -54.097498      -69.140639      -10.216810
2021-11-02/20:46:01.07          -54.071807      -69.183122      -10.234058
2021-11-02/20:46:01.10          -54.046918      -69.224278      -10.250766
2021-11-02/20:46:01.13          -54.022030      -69.265433      -10.267474
2021-11-02/20:46:01.16          -53.997141      -69.306588      -10.284183
2021-11-02/20:46:01.19          -53.971450      -69.349071      -10.301430
2021-11-02/20:46:01.23          -53.946561      -69.390227      -10.318138
2021-11-02/20:46:01.26          -53.921673      -69.431382      -10.334847
2021-11-02/20:46:01.29          -53.896784      -69.472537      -10.351555
2021-11-02/20:46:01.32          -53.871093      -69.515020      -10.368802
2021-11-02/20:46:01.35          -53.846204      -69.556176      -10.385511
2021-11-02/20:46:01.38          -53.821316      -69.597331      -10.402219
2021-11-02/20:46:01.41          -53.796427      -69.638486      -10.418927
2021-11-02/20:46:01.44          -53.770736      -69.680969      -10.436175
2021-11-02/20:46:01.48          -53.745848      -69.722125      -10.452883
2021-11-02/20:46:01.51          -53.720959      -69.763280      -10.469591
2021-11-02/20:46:01.54          -53.696070      -69.804435      -10.486300
2021-11-02/20:46:01.57          -53.670379      -69.846918      -10.503547
2021-11-02/20:46:01.60          -53.645491      -69.888074      -10.520256
2021-11-02/20:46:01.63          -53.620602      -69.929229      -10.536964
2021-11-02/20:46:01.66          -53.595714      -69.970384      -10.553672
2021-11-02/20:46:01.69          -53.570022      -70.012867      -10.570919
2021-11-02/20:46:01.73          -53.545134      -70.054023      -10.587628
2021-11-02/20:46:01.76          -53.520245      -70.095178      -10.604336
2021-11-02/20:46:01.79          -53.495357      -70.136333      -10.621045
2021-11-02/20:46:01.82          -53.469665      -70.178816      -10.638292
2021-11-02/20:46:01.85          -53.444777      -70.219972      -10.655000
2021-11-02/20:46:01.88          -53.419888      -70.261127      -10.671709
2021-11-02/20:46:01.91          -53.395000      -70.302282      -10.688417
2021-11-02/20:46:01.94          -53.369308      -70.344765      -10.705664
2021-11-02/20:46:01.98          -53.344420      -70.385920      -10.722373
2021-11-02/20:46:02.01          -53.319147      -70.427099      -10.739077
2021-11-02/20:46:02.04          -53.293174      -70.468321      -10.755775
2021-11-02/20:46:02.07          -53.266364      -70.510871      -10.773012
2021-11-02/20:46:02.10          -53.240392      -70.552093      -10.789710
2021-11-02/20:46:02.13          -53.214419      -70.593314      -10.806407
2021-11-02/20:46:02.16          -53.188447      -70.634535      -10.823105
2021-11-02/20:46:02.19          -53.161637      -70.677086      -10.840342
2021-11-02/20:46:02.23          -53.135664      -70.718308      -10.857040
2021-11-02/20:46:02.26          -53.109692      -70.759529      -10.873737
2021-11-02/20:46:02.29          -53.083719      -70.800750      -10.890435
2021-11-02/20:46:02.32          -53.056909      -70.843301      -10.907672
2021-11-02/20:46:02.35          -53.030937      -70.884523      -10.924370
2021-11-02/20:46:02.38          -53.004964      -70.925744      -10.941068
2021-11-02/20:46:02.41          -52.978992      -70.966965      -10.957766
2021-11-02/20:46:02.44          -52.952182      -71.009516      -10.975002
2021-11-02/20:46:02.48          -52.926209      -71.050738      -10.991700
2021-11-02/20:46:02.51          -52.900237      -71.091959      -11.008398
2021-11-02/20:46:02.54          -52.874264      -71.133180      -11.025096
2021-11-02/20:46:02.57          -52.847454      -71.175731      -11.042332
2021-11-02/20:46:02.60          -52.821482      -71.216953      -11.059030
2021-11-02/20:46:02.63          -52.795509      -71.258174      -11.075728
2021-11-02/20:46:02.66          -52.769537      -71.299395      -11.092426
2021-11-02/20:46:02.69          -52.742727      -71.341946      -11.109662
2021-11-02/20:46:02.73          -52.716754      -71.383167      -11.126360
2021-11-02/20:46:02.76          -52.690782      -71.424389      -11.143058
2021-11-02/20:46:02.79          -52.664809      -71.465610      -11.159756
2021-11-02/20:46:02.82          -52.637999      -71.508161      -11.176992
2021-11-02/20:46:02.85          -52.612027      -71.549382      -11.193690
2021-11-02/20:46:02.88          -52.586054      -71.590603      -11.210388
2021-11-02/20:46:02.91          -52.560082      -71.631825      -11.227086
2021-11-02/20:46:02.94          -52.533272      -71.674376      -11.244323
2021-11-02/20:46:02.98          -52.507299      -71.715597      -11.261021
2021-11-02/20:46:03.01          -52.480941      -71.756838      -11.277714
2021-11-02/20:46:03.04          -52.453880      -71.798114      -11.294399
2021-11-02/20:46:03.07          -52.425947      -71.840722      -11.311621
2021-11-02/20:46:03.10          -52.398887      -71.881998      -11.328306
2021-11-02/20:46:03.13          -52.371827      -71.923274      -11.344991
2021-11-02/20:46:03.16          -52.344766      -71.964551      -11.361676
2021-11-02/20:46:03.19          -52.316833      -72.007158      -11.378899
2021-11-02/20:46:03.23          -52.289773      -72.048434      -11.395584
2021-11-02/20:46:03.26          -52.262712      -72.089710      -11.412268
2021-11-02/20:46:03.29          -52.235652      -72.130987      -11.428953
2021-11-02/20:46:03.32          -52.207719      -72.173594      -11.446176
2021-11-02/20:46:03.35          -52.180658      -72.214871      -11.462861
2021-11-02/20:46:03.38          -52.153598      -72.256147      -11.479546
2021-11-02/20:46:03.41          -52.126538      -72.297423      -11.496231
2021-11-02/20:46:03.44          -52.098605      -72.340031      -11.513454
2021-11-02/20:46:03.48          -52.071544      -72.381307      -11.530138
2021-11-02/20:46:03.51          -52.044484      -72.422583      -11.546823
2021-11-02/20:46:03.54          -52.017424      -72.463859      -11.563508
2021-11-02/20:46:03.57          -51.989490      -72.506467      -11.580731
2021-11-02/20:46:03.60          -51.962430      -72.547743      -11.597416
2021-11-02/20:46:03.63          -51.935370      -72.589019      -11.614101
2021-11-02/20:46:03.66          -51.908309      -72.630296      -11.630785
2021-11-02/20:46:03.69          -51.880376      -72.672903      -11.648008
2021-11-02/20:46:03.73          -51.853316      -72.714180      -11.664693
2021-11-02/20:46:03.76          -51.826255      -72.755456      -11.681378
2021-11-02/20:46:03.79          -51.799195      -72.796732      -11.698063
2021-11-02/20:46:03.82          -51.771262      -72.839340      -11.715286
2021-11-02/20:46:03.85          -51.744202      -72.880616      -11.731971
2021-11-02/20:46:03.88          -51.717141      -72.921892      -11.748655
2021-11-02/20:46:03.91          -51.690081      -72.963168      -11.765340
2021-11-02/20:46:03.94          -51.662148      -73.005776      -11.782563
2021-11-02/20:46:03.98          -51.635087      -73.047052      -11.799248
2021-11-02/20:46:04.01          -51.607632      -73.088342      -11.815928
2021-11-02/20:46:04.04          -51.579459      -73.129657      -11.832598
2021-11-02/20:46:04.07          -51.550377      -73.172305      -11.849806
2021-11-02/20:46:04.10          -51.522204      -73.213620      -11.866476
2021-11-02/20:46:04.13          -51.494031      -73.254935      -11.883147
2021-11-02/20:46:04.16          -51.465858      -73.296251      -11.899817
2021-11-02/20:46:04.19          -51.436776      -73.338898      -11.917025
2021-11-02/20:46:04.23          -51.408603      -73.380214      -11.933695
2021-11-02/20:46:04.26          -51.380430      -73.421529      -11.950365
2021-11-02/20:46:04.29          -51.352257      -73.462844      -11.967036
2021-11-02/20:46:04.32          -51.323175      -73.505492      -11.984244
2021-11-02/20:46:04.35          -51.295002      -73.546807      -12.000914
2021-11-02/20:46:04.38          -51.266829      -73.588122      -12.017584
2021-11-02/20:46:04.41          -51.238655      -73.629438      -12.034255
2021-11-02/20:46:04.44          -51.209574      -73.672085      -12.051463
2021-11-02/20:46:04.48          -51.181400      -73.713401      -12.068133
2021-11-02/20:46:04.51          -51.153227      -73.754716      -12.084803
2021-11-02/20:46:04.54          -51.125054      -73.796031      -12.101474
2021-11-02/20:46:04.57          -51.095972      -73.838679      -12.118682
2021-11-02/20:46:04.60          -51.067799      -73.879994      -12.135352
2021-11-02/20:46:04.63          -51.039626      -73.921309      -12.152022
2021-11-02/20:46:04.66          -51.011453      -73.962624      -12.168693
2021-11-02/20:46:04.69          -50.982371      -74.005272      -12.185901
2021-11-02/20:46:04.73          -50.954198      -74.046587      -12.202571
2021-11-02/20:46:04.76          -50.926025      -74.087902      -12.219241
2021-11-02/20:46:04.79          -50.897852      -74.129218      -12.235912
2021-11-02/20:46:04.82          -50.868770      -74.171865      -12.253120
2021-11-02/20:46:04.85          -50.840597      -74.213181      -12.269790
2021-11-02/20:46:04.88          -50.812424      -74.254496      -12.286460
2021-11-02/20:46:04.91          -50.784251      -74.295811      -12.303131
2021-11-02/20:46:04.94          -50.755169      -74.338459      -12.320339
2021-11-02/20:46:04.98          -50.726996      -74.379774      -12.337009
2021-11-02/20:46:05.01          -50.698426      -74.421095      -12.353672
2021-11-02/20:46:05.04          -50.669135      -74.462426      -12.370322
2021-11-02/20:46:05.07          -50.638900      -74.505090      -12.387509
2021-11-02/20:46:05.10          -50.609610      -74.546422      -12.404159
2021-11-02/20:46:05.13          -50.580319      -74.587753      -12.420808
2021-11-02/20:46:05.16          -50.551029      -74.629084      -12.437458
2021-11-02/20:46:05.19          -50.520793      -74.671748      -12.454645
2021-11-02/20:46:05.23          -50.491503      -74.713080      -12.471295
2021-11-02/20:46:05.26          -50.462212      -74.754411      -12.487945
2021-11-02/20:46:05.29          -50.432922      -74.795742      -12.504595
2021-11-02/20:46:05.32          -50.402687      -74.838406      -12.521782
2021-11-02/20:46:05.35          -50.373396      -74.879737      -12.538431
2021-11-02/20:46:05.38          -50.344106      -74.921069      -12.555081
2021-11-02/20:46:05.41          -50.314815      -74.962400      -12.571731
2021-11-02/20:46:05.44          -50.284580      -75.005064      -12.588918
2021-11-02/20:46:05.48          -50.255289      -75.046395      -12.605568
2021-11-02/20:46:05.51          -50.225999      -75.087726      -12.622218
2021-11-02/20:46:05.54          -50.196708      -75.129058      -12.638868
2021-11-02/20:46:05.57          -50.166473      -75.171722      -12.656054
2021-11-02/20:46:05.60          -50.137182      -75.213053      -12.672704
2021-11-02/20:46:05.63          -50.107892      -75.254384      -12.689354
2021-11-02/20:46:05.66          -50.078601      -75.295716      -12.706004
2021-11-02/20:46:05.69          -50.048366      -75.338380      -12.723191
2021-11-02/20:46:05.73          -50.019076      -75.379711      -12.739841
2021-11-02/20:46:05.76          -49.989785      -75.421042      -12.756490
2021-11-02/20:46:05.79          -49.960495      -75.462374      -12.773140
2021-11-02/20:46:05.82          -49.930259      -75.505038      -12.790327
2021-11-02/20:46:05.85          -49.900969      -75.546369      -12.806977
2021-11-02/20:46:05.88          -49.871678      -75.587700      -12.823627
2021-11-02/20:46:05.91          -49.842388      -75.629032      -12.840277
2021-11-02/20:46:05.94          -49.812153      -75.671696      -12.857464
2021-11-02/20:46:05.98          -49.782862      -75.713027      -12.874114
2021-11-02/20:46:06.01          -49.753170      -75.754360      -12.890756
2021-11-02/20:46:06.04          -49.722748      -75.795697      -12.907384
2021-11-02/20:46:06.07          -49.691345      -75.838366      -12.924549
2021-11-02/20:46:06.10          -49.660923      -75.879703      -12.941177
2021-11-02/20:46:06.13          -49.630501      -75.921039      -12.957806
2021-11-02/20:46:06.16          -49.600079      -75.962376      -12.974434
2021-11-02/20:46:06.19          -49.568676      -76.005045      -12.991599
2021-11-02/20:46:06.23          -49.538254      -76.046382      -13.008227
2021-11-02/20:46:06.26          -49.507832      -76.087718      -13.024856
2021-11-02/20:46:06.29          -49.477410      -76.129055      -13.041484
2021-11-02/20:46:06.32          -49.446007      -76.171724      -13.058649
2021-11-02/20:46:06.35          -49.415585      -76.213061      -13.075277
2021-11-02/20:46:06.38          -49.385163      -76.254397      -13.091905
2021-11-02/20:46:06.41          -49.354741      -76.295734      -13.108534
2021-11-02/20:46:06.44          -49.323338      -76.338403      -13.125699
2021-11-02/20:46:06.48          -49.292916      -76.379740      -13.142327
2021-11-02/20:46:06.51          -49.262494      -76.421076      -13.158955
2021-11-02/20:46:06.54          -49.232072      -76.462413      -13.175584
2021-11-02/20:46:06.57          -49.200669      -76.505082      -13.192748
2021-11-02/20:46:06.60          -49.170247      -76.546419      -13.209377
2021-11-02/20:46:06.63          -49.139825      -76.587755      -13.226005
2021-11-02/20:46:06.66          -49.109403      -76.629092      -13.242634
2021-11-02/20:46:06.69          -49.078000      -76.671761      -13.259798
2021-11-02/20:46:06.73          -49.047578      -76.713098      -13.276427
2021-11-02/20:46:06.76          -49.017156      -76.754434      -13.293055
2021-11-02/20:46:06.79          -48.986734      -76.795771      -13.309684
2021-11-02/20:46:06.82          -48.955331      -76.838440      -13.326848
2021-11-02/20:46:06.85          -48.924909      -76.879777      -13.343477
2021-11-02/20:46:06.88          -48.894487      -76.921113      -13.360105
2021-11-02/20:46:06.91          -48.864065      -76.962450      -13.376734
2021-11-02/20:46:06.94          -48.832662      -77.005120      -13.393898
2021-11-02/20:46:06.98          -48.802240      -77.046456      -13.410527
2021-11-02/20:46:07.01          -48.771415      -77.087786      -13.427146
2021-11-02/20:46:07.04          -48.739856      -77.129106      -13.443748
2021-11-02/20:46:07.07          -48.707280      -77.171757      -13.460886
2021-11-02/20:46:07.10          -48.675722      -77.213077      -13.477489
2021-11-02/20:46:07.13          -48.644164      -77.254396      -13.494091
2021-11-02/20:46:07.16          -48.612606      -77.295715      -13.510693
2021-11-02/20:46:07.19          -48.580030      -77.338367      -13.527831
2021-11-02/20:46:07.23          -48.548471      -77.379687      -13.544434
2021-11-02/20:46:07.26          -48.516913      -77.421006      -13.561036
2021-11-02/20:46:07.29          -48.485355      -77.462325      -13.577638
2021-11-02/20:46:07.32          -48.452779      -77.504977      -13.594776
2021-11-02/20:46:07.35          -48.421221      -77.546296      -13.611379
2021-11-02/20:46:07.38          -48.389662      -77.587615      -13.627981
2021-11-02/20:46:07.41          -48.358104      -77.628935      -13.644584
2021-11-02/20:46:07.44          -48.325528      -77.671586      -13.661721
2021-11-02/20:46:07.48          -48.293970      -77.712906      -13.678324
2021-11-02/20:46:07.51          -48.262412      -77.754225      -13.694926
2021-11-02/20:46:07.54          -48.230853      -77.795544      -13.711529
2021-11-02/20:46:07.57          -48.198277      -77.838196      -13.728666
2021-11-02/20:46:07.60          -48.166719      -77.879515      -13.745269
2021-11-02/20:46:07.63          -48.135161      -77.920834      -13.761871
2021-11-02/20:46:07.66          -48.103603      -77.962154      -13.778474
2021-11-02/20:46:07.69          -48.071027      -78.004806      -13.795612
2021-11-02/20:46:07.73          -48.039468      -78.046125      -13.812214
2021-11-02/20:46:07.76          -48.007910      -78.087444      -13.828816
2021-11-02/20:46:07.79          -47.976352      -78.128763      -13.845419
2021-11-02/20:46:07.82          -47.943776      -78.171415      -13.862557
2021-11-02/20:46:07.85          -47.912218      -78.212735      -13.879159
2021-11-02/20:46:07.88          -47.880659      -78.254054      -13.895761
2021-11-02/20:46:07.91          -47.849101      -78.295373      -13.912364
2021-11-02/20:46:07.94          -47.816525      -78.338025      -13.929502
2021-11-02/20:46:07.98          -47.784967      -78.379344      -13.946104
2021-11-02/20:46:08.01          -47.752999      -78.420649      -13.962696
2021-11-02/20:46:08.04          -47.720285      -78.461930      -13.979270
2021-11-02/20:46:08.07          -47.686517      -78.504541      -13.996377
2021-11-02/20:46:08.10          -47.653804      -78.545821      -14.012951
2021-11-02/20:46:08.13          -47.621090      -78.587101      -14.029524
2021-11-02/20:46:08.16          -47.588377      -78.628381      -14.046098
2021-11-02/20:46:08.19          -47.554609      -78.670993      -14.063205
2021-11-02/20:46:08.23          -47.521895      -78.712273      -14.079779
2021-11-02/20:46:08.26          -47.489182      -78.753553      -14.096352
2021-11-02/20:46:08.29          -47.456469      -78.794833      -14.112925
2021-11-02/20:46:08.32          -47.422700      -78.837444      -14.130033
2021-11-02/20:46:08.35          -47.389987      -78.878724      -14.146607
2021-11-02/20:46:08.38          -47.357274      -78.920004      -14.163180
2021-11-02/20:46:08.41          -47.324560      -78.961284      -14.179753
2021-11-02/20:46:08.44          -47.290792      -79.003896      -14.196861
2021-11-02/20:46:08.48          -47.258078      -79.045176      -14.213435
2021-11-02/20:46:08.51          -47.225365      -79.086456      -14.230008
2021-11-02/20:46:08.54          -47.192652      -79.127736      -14.246581
2021-11-02/20:46:08.57          -47.158883      -79.170347      -14.263689
2021-11-02/20:46:08.60          -47.126170      -79.211627      -14.280263
2021-11-02/20:46:08.63          -47.093457      -79.252907      -14.296836
2021-11-02/20:46:08.66          -47.060743      -79.294187      -14.313409
2021-11-02/20:46:08.69          -47.026975      -79.336799      -14.330517
2021-11-02/20:46:08.73          -46.994262      -79.378079      -14.347091
2021-11-02/20:46:08.76          -46.961548      -79.419359      -14.363664
2021-11-02/20:46:08.79          -46.928835      -79.460639      -14.380237
2021-11-02/20:46:08.82          -46.895067      -79.503250      -14.397345
2021-11-02/20:46:08.85          -46.862353      -79.544530      -14.413918
2021-11-02/20:46:08.88          -46.829640      -79.585810      -14.430492
2021-11-02/20:46:08.91          -46.796927      -79.627090      -14.447065
2021-11-02/20:46:08.94          -46.763158      -79.669702      -14.464173
2021-11-02/20:46:08.98          -46.730445      -79.710982      -14.480746
2021-11-02/20:46:09.01          -46.697320      -79.752242      -14.497308
2021-11-02/20:46:09.04          -46.663448      -79.793468      -14.513850
2021-11-02/20:46:09.07          -46.628484      -79.836023      -14.530925
2021-11-02/20:46:09.10          -46.594612      -79.877249      -14.547467
2021-11-02/20:46:09.13          -46.560741      -79.918474      -14.564008
2021-11-02/20:46:09.16          -46.526869      -79.959700      -14.580550
2021-11-02/20:46:09.19          -46.491904      -80.002255      -14.597625
2021-11-02/20:46:09.23          -46.458032      -80.043481      -14.614167
2021-11-02/20:46:09.26          -46.424161      -80.084706      -14.630708
2021-11-02/20:46:09.29          -46.390289      -80.125932      -14.647250
2021-11-02/20:46:09.32          -46.355324      -80.168487      -14.664325
2021-11-02/20:46:09.35          -46.321452      -80.209713      -14.680867
2021-11-02/20:46:09.38          -46.287581      -80.250938      -14.697408
2021-11-02/20:46:09.41          -46.253709      -80.292164      -14.713950
2021-11-02/20:46:09.44          -46.218744      -80.334719      -14.731025
2021-11-02/20:46:09.48          -46.184872      -80.375945      -14.747567
2021-11-02/20:46:09.51          -46.151001      -80.417170      -14.764108
2021-11-02/20:46:09.54          -46.117129      -80.458396      -14.780650
2021-11-02/20:46:09.57          -46.082164      -80.500951      -14.797725
2021-11-02/20:46:09.60          -46.048292      -80.542177      -14.814266
2021-11-02/20:46:09.63          -46.014421      -80.583402      -14.830808
2021-11-02/20:46:09.66          -45.980549      -80.624628      -14.847350
2021-11-02/20:46:09.69          -45.945584      -80.667183      -14.864425
2021-11-02/20:46:09.73          -45.911712      -80.708409      -14.880966
2021-11-02/20:46:09.76          -45.877841      -80.749634      -14.897508
2021-11-02/20:46:09.79          -45.843969      -80.790860      -14.914050
2021-11-02/20:46:09.82          -45.809004      -80.833415      -14.931125
2021-11-02/20:46:09.85          -45.775132      -80.874641      -14.947666
2021-11-02/20:46:09.88          -45.741261      -80.915866      -14.964208
2021-11-02/20:46:09.91          -45.707389      -80.957092      -14.980750
2021-11-02/20:46:09.94          -45.672424      -80.999647      -14.997825
2021-11-02/20:46:09.98          -45.638552      -81.040873      -15.014366
2021-11-02/20:46:10.01          -45.604263      -81.082073      -15.030896
2021-11-02/20:46:10.04          -45.569213      -81.123227      -15.047405
2021-11-02/20:46:10.07          -45.533033      -81.165708      -15.064446
2021-11-02/20:46:10.10          -45.497983      -81.206862      -15.080955
2021-11-02/20:46:10.13          -45.462933      -81.248016      -15.097464
2021-11-02/20:46:10.16          -45.427883      -81.289170      -15.113973
2021-11-02/20:46:10.19          -45.391703      -81.331652      -15.131014
2021-11-02/20:46:10.23          -45.356653      -81.372806      -15.147523
2021-11-02/20:46:10.26          -45.321604      -81.413959      -15.164032
2021-11-02/20:46:10.29          -45.286554      -81.455114      -15.180541
2021-11-02/20:46:10.32          -45.250374      -81.497595      -15.197582
2021-11-02/20:46:10.35          -45.215324      -81.538749      -15.214091
2021-11-02/20:46:10.38          -45.180274      -81.579903      -15.230600
2021-11-02/20:46:10.41          -45.145225      -81.621057      -15.247109
2021-11-02/20:46:10.44          -45.109044      -81.663538      -15.264150
2021-11-02/20:46:10.48          -45.073995      -81.704692      -15.280659
2021-11-02/20:46:10.51          -45.038945      -81.745846      -15.297168
2021-11-02/20:46:10.54          -45.003895      -81.787000      -15.313677
2021-11-02/20:46:10.57          -44.967715      -81.829481      -15.330718
2021-11-02/20:46:10.60          -44.932665      -81.870636      -15.347227
2021-11-02/20:46:10.63          -44.897615      -81.911789      -15.363736
2021-11-02/20:46:10.66          -44.862566      -81.952943      -15.380245
2021-11-02/20:46:10.69          -44.826385      -81.995425      -15.397286
2021-11-02/20:46:10.73          -44.791336      -82.036579      -15.413795
2021-11-02/20:46:10.76          -44.756286      -82.077733      -15.430304
2021-11-02/20:46:10.79          -44.721236      -82.118887      -15.446813
2021-11-02/20:46:10.82          -44.685056      -82.161368      -15.463854
2021-11-02/20:46:10.85          -44.650006      -82.202522      -15.480363
2021-11-02/20:46:10.88          -44.614957      -82.243676      -15.496872
2021-11-02/20:46:10.91          -44.579907      -82.284830      -15.513381
2021-11-02/20:46:10.94          -44.543727      -82.327311      -15.530422
2021-11-02/20:46:10.98          -44.508677      -82.368465      -15.546931
2021-11-02/20:46:11.01          -44.473210      -82.409587      -15.563427
2021-11-02/20:46:11.04          -44.436984      -82.450650      -15.579900
2021-11-02/20:46:11.07          -44.399589      -82.493038      -15.596903
2021-11-02/20:46:11.10          -44.363363      -82.534101      -15.613376
2021-11-02/20:46:11.13          -44.327137      -82.575164      -15.629848
2021-11-02/20:46:11.16          -44.290911      -82.616227      -15.646321
2021-11-02/20:46:11.19          -44.253517      -82.658614      -15.663324
2021-11-02/20:46:11.23          -44.217291      -82.699677      -15.679797
2021-11-02/20:46:11.26          -44.181065      -82.740740      -15.696269
2021-11-02/20:46:11.29          -44.144839      -82.781803      -15.712742
2021-11-02/20:46:11.32          -44.107444      -82.824191      -15.729745
2021-11-02/20:46:11.35          -44.071218      -82.865254      -15.746218
2021-11-02/20:46:11.38          -44.034992      -82.906317      -15.762690
2021-11-02/20:46:11.41          -43.998766      -82.947380      -15.779163
2021-11-02/20:46:11.44          -43.961372      -82.989767      -15.796166
2021-11-02/20:46:11.48          -43.925145      -83.030830      -15.812639
2021-11-02/20:46:11.51          -43.888920      -83.071893      -15.829111
2021-11-02/20:46:11.54          -43.852693      -83.112956      -15.845583
2021-11-02/20:46:11.57          -43.815299      -83.155344      -15.862587
2021-11-02/20:46:11.60          -43.779073      -83.196407      -15.879060
2021-11-02/20:46:11.63          -43.742847      -83.237470      -15.895532
2021-11-02/20:46:11.66          -43.706621      -83.278533      -15.912004
2021-11-02/20:46:11.69          -43.669227      -83.320920      -15.929008
2021-11-02/20:46:11.73          -43.633000      -83.361984      -15.945481
2021-11-02/20:46:11.76          -43.596775      -83.403046      -15.961953
2021-11-02/20:46:11.79          -43.560548      -83.444110      -15.978425
2021-11-02/20:46:11.82          -43.523154      -83.486497      -15.995429
2021-11-02/20:46:11.85          -43.486928      -83.527560      -16.011902
2021-11-02/20:46:11.88          -43.450702      -83.568623      -16.028374
2021-11-02/20:46:11.91          -43.414476      -83.609686      -16.044846
2021-11-02/20:46:11.94          -43.377082      -83.652074      -16.061850
2021-11-02/20:46:11.98          -43.340855      -83.693137      -16.078322
2021-11-02/20:46:12.01          -43.304207      -83.734158      -16.094781
2021-11-02/20:46:12.04          -43.266789      -83.775104      -16.111213
2021-11-02/20:46:12.07          -43.228164      -83.817370      -16.128175
2021-11-02/20:46:12.10          -43.190746      -83.858315      -16.144607
2021-11-02/20:46:12.13          -43.153329      -83.899261      -16.161039
2021-11-02/20:46:12.16          -43.115911      -83.940206      -16.177471
2021-11-02/20:46:12.19          -43.077286      -83.982472      -16.194433
2021-11-02/20:46:12.23          -43.039869      -84.023418      -16.210865
2021-11-02/20:46:12.26          -43.002451      -84.064363      -16.227297
2021-11-02/20:46:12.29          -42.965033      -84.105309      -16.243730
2021-11-02/20:46:12.32          -42.926409      -84.147575      -16.260692
2021-11-02/20:46:12.35          -42.888991      -84.188520      -16.277124
2021-11-02/20:46:12.38          -42.851573      -84.229466      -16.293556
2021-11-02/20:46:12.41          -42.814155      -84.270411      -16.309988
2021-11-02/20:46:12.44          -42.775531      -84.312677      -16.326950
2021-11-02/20:46:12.48          -42.738113      -84.353623      -16.343382
2021-11-02/20:46:12.51          -42.700695      -84.394568      -16.359814
2021-11-02/20:46:12.54          -42.663277      -84.435514      -16.376247
2021-11-02/20:46:12.57          -42.624653      -84.477780      -16.393209
2021-11-02/20:46:12.60          -42.587235      -84.518726      -16.409641
2021-11-02/20:46:12.63          -42.549817      -84.559671      -16.426073
2021-11-02/20:46:12.66          -42.512400      -84.600617      -16.442505
2021-11-02/20:46:12.69          -42.473775      -84.642883      -16.459467
2021-11-02/20:46:12.73          -42.436357      -84.683828      -16.475899
2021-11-02/20:46:12.76          -42.398940      -84.724774      -16.492331
2021-11-02/20:46:12.79          -42.361522      -84.765719      -16.508763
2021-11-02/20:46:12.82          -42.322897      -84.807985      -16.525725
2021-11-02/20:46:12.85          -42.285479      -84.848931      -16.542158
2021-11-02/20:46:12.88          -42.248062      -84.889876      -16.558590
2021-11-02/20:46:12.91          -42.210644      -84.930822      -16.575022
2021-11-02/20:46:12.94          -42.172019      -84.973088      -16.591984
2021-11-02/20:46:12.98          -42.134601      -85.014034      -16.608416
2021-11-02/20:46:13.01          -42.096754      -85.054930      -16.624833
2021-11-02/20:46:13.04          -42.058126      -85.095738      -16.641223
2021-11-02/20:46:13.07          -42.018253      -85.137863      -16.658142
2021-11-02/20:46:13.10          -41.979625      -85.178671      -16.674532
2021-11-02/20:46:13.13          -41.940997      -85.219479      -16.690923
2021-11-02/20:46:13.16          -41.902369      -85.260288      -16.707313
2021-11-02/20:46:13.19          -41.862495      -85.302412      -16.724232
2021-11-02/20:46:13.23          -41.823867      -85.343220      -16.740622
2021-11-02/20:46:13.26          -41.785240      -85.384028      -16.757012
2021-11-02/20:46:13.29          -41.746612      -85.424837      -16.773402
2021-11-02/20:46:13.32          -41.706738      -85.466961      -16.790321
2021-11-02/20:46:13.35          -41.668110      -85.507769      -16.806711
2021-11-02/20:46:13.38          -41.629482      -85.548577      -16.823101
2021-11-02/20:46:13.41          -41.590854      -85.589386      -16.839491
2021-11-02/20:46:13.44          -41.550981      -85.631510      -16.856410
2021-11-02/20:46:13.48          -41.512353      -85.672318      -16.872800
2021-11-02/20:46:13.51          -41.473725      -85.713126      -16.889190
2021-11-02/20:46:13.54          -41.435097      -85.753935      -16.905581
2021-11-02/20:46:13.57          -41.395224      -85.796059      -16.922499
2021-11-02/20:46:13.60          -41.356596      -85.836867      -16.938890
2021-11-02/20:46:13.63          -41.317968      -85.877675      -16.955280
2021-11-02/20:46:13.66          -41.279340      -85.918484      -16.971670
2021-11-02/20:46:13.69          -41.239466      -85.960608      -16.988589
2021-11-02/20:46:13.73          -41.200838      -86.001416      -17.004979
2021-11-02/20:46:13.76          -41.162211      -86.042225      -17.021369
2021-11-02/20:46:13.79          -41.123583      -86.083033      -17.037759
2021-11-02/20:46:13.82          -41.083709      -86.125157      -17.054678
2021-11-02/20:46:13.85          -41.045081      -86.165966      -17.071068
2021-11-02/20:46:13.88          -41.006453      -86.206774      -17.087458
2021-11-02/20:46:13.91          -40.967825      -86.247582      -17.103848
2021-11-02/20:46:13.94          -40.927952      -86.289706      -17.120767
2021-11-02/20:46:13.98          -40.889324      -86.330515      -17.137157
2021-11-02/20:46:14.01          -40.850270      -86.371267      -17.153532
2021-11-02/20:46:14.04          -40.810441      -86.411920      -17.169879
2021-11-02/20:46:14.07          -40.769328      -86.453883      -17.186753
2021-11-02/20:46:14.10          -40.729499      -86.494535      -17.203100
2021-11-02/20:46:14.13          -40.689670      -86.535187      -17.219447
2021-11-02/20:46:14.16          -40.649842      -86.575839      -17.235794
2021-11-02/20:46:14.19          -40.608728      -86.617803      -17.252668
2021-11-02/20:46:14.23          -40.568899      -86.658455      -17.269015
2021-11-02/20:46:14.26          -40.529071      -86.699107      -17.285362
2021-11-02/20:46:14.29          -40.489242      -86.739759      -17.301709
2021-11-02/20:46:14.32          -40.448129      -86.781722      -17.318583
2021-11-02/20:46:14.35          -40.408300      -86.822375      -17.334930
2021-11-02/20:46:14.38          -40.368471      -86.863027      -17.351277
2021-11-02/20:46:14.41          -40.328643      -86.903679      -17.367624
2021-11-02/20:46:14.44          -40.287529      -86.945642      -17.384498
2021-11-02/20:46:14.48          -40.247701      -86.986294      -17.400845
2021-11-02/20:46:14.51          -40.207872      -87.026946      -17.417192
2021-11-02/20:46:14.54          -40.168043      -87.067599      -17.433539
2021-11-02/20:46:14.57          -40.126930      -87.109562      -17.450413
2021-11-02/20:46:14.60          -40.087101      -87.150214      -17.466760
2021-11-02/20:46:14.63          -40.047273      -87.190866      -17.483107
2021-11-02/20:46:14.66          -40.007444      -87.231518      -17.499454
2021-11-02/20:46:14.69          -39.966331      -87.273482      -17.516328
2021-11-02/20:46:14.73          -39.926502      -87.314134      -17.532675
2021-11-02/20:46:14.76          -39.886673      -87.354786      -17.549022
2021-11-02/20:46:14.79          -39.846844      -87.395438      -17.565369
2021-11-02/20:46:14.82          -39.805731      -87.437401      -17.582243
2021-11-02/20:46:14.85          -39.765902      -87.478054      -17.598590
2021-11-02/20:46:14.88          -39.726074      -87.518706      -17.614937
2021-11-02/20:46:14.91          -39.686245      -87.559358      -17.631284
2021-11-02/20:46:14.94          -39.645132      -87.601321      -17.648158
2021-11-02/20:46:14.98          -39.605303      -87.641973      -17.664505
2021-11-02/20:46:15.01          -39.565041      -87.682563      -17.680835
2021-11-02/20:46:15.04          -39.523990      -87.723039      -17.697135
2021-11-02/20:46:15.07          -39.481615      -87.764820      -17.713961
2021-11-02/20:46:15.10          -39.440565      -87.805296      -17.730261
2021-11-02/20:46:15.13          -39.399514      -87.845772      -17.746561
2021-11-02/20:46:15.16          -39.358464      -87.886248      -17.762861
2021-11-02/20:46:15.19          -39.316089      -87.928029      -17.779686
2021-11-02/20:46:15.23          -39.275038      -87.968505      -17.795986
2021-11-02/20:46:15.26          -39.233988      -88.008981      -17.812286
2021-11-02/20:46:15.29          -39.192937      -88.049457      -17.828586
2021-11-02/20:46:15.32          -39.150563      -88.091238      -17.845412
2021-11-02/20:46:15.35          -39.109512      -88.131714      -17.861712
2021-11-02/20:46:15.38          -39.068461      -88.172190      -17.878012
2021-11-02/20:46:15.41          -39.027411      -88.212666      -17.894312
2021-11-02/20:46:15.44          -38.985036      -88.254447      -17.911138
2021-11-02/20:46:15.48          -38.943985      -88.294923      -17.927438
2021-11-02/20:46:15.51          -38.902935      -88.335399      -17.943738
2021-11-02/20:46:15.54          -38.861884      -88.375875      -17.960038
2021-11-02/20:46:15.57          -38.819510      -88.417656      -17.976864
2021-11-02/20:46:15.60          -38.778459      -88.458132      -17.993164
2021-11-02/20:46:15.63          -38.737408      -88.498608      -18.009464
2021-11-02/20:46:15.66          -38.696358      -88.539084      -18.025764
2021-11-02/20:46:15.69          -38.653983      -88.580866      -18.042589
2021-11-02/20:46:15.73          -38.612932      -88.621342      -18.058889
2021-11-02/20:46:15.76          -38.571882      -88.661817      -18.075189
2021-11-02/20:46:15.79          -38.530831      -88.702293      -18.091489
2021-11-02/20:46:15.82          -38.488457      -88.744075      -18.108315
2021-11-02/20:46:15.85          -38.447406      -88.784551      -18.124615
2021-11-02/20:46:15.88          -38.406356      -88.825026      -18.140915
2021-11-02/20:46:15.91          -38.365305      -88.865502      -18.157215
2021-11-02/20:46:15.94          -38.322930      -88.907284      -18.174041
2021-11-02/20:46:15.98          -38.281880      -88.947760      -18.190341
2021-11-02/20:46:16.01          -38.240391      -88.988161      -18.206623
2021-11-02/20:46:16.04          -38.198105      -89.028426      -18.222873
2021-11-02/20:46:16.07          -38.154456      -89.069989      -18.239647
2021-11-02/20:46:16.10          -38.112171      -89.110254      -18.255897
2021-11-02/20:46:16.13          -38.069886      -89.150519      -18.272147
2021-11-02/20:46:16.16          -38.027600      -89.190784      -18.288397
2021-11-02/20:46:16.19          -37.983951      -89.232348      -18.305171
2021-11-02/20:46:16.23          -37.941666      -89.272613      -18.321421
2021-11-02/20:46:16.26          -37.899381      -89.312878      -18.337671
2021-11-02/20:46:16.29          -37.857095      -89.353143      -18.353921
2021-11-02/20:46:16.32          -37.813446      -89.394707      -18.370695
2021-11-02/20:46:16.35          -37.771161      -89.434972      -18.386945
2021-11-02/20:46:16.38          -37.728876      -89.475237      -18.403194
2021-11-02/20:46:16.41          -37.686590      -89.515502      -18.419444
2021-11-02/20:46:16.44          -37.642941      -89.557065      -18.436218
2021-11-02/20:46:16.48          -37.600656      -89.597330      -18.452468
2021-11-02/20:46:16.51          -37.558370      -89.637595      -18.468718
2021-11-02/20:46:16.54          -37.516085      -89.677860      -18.484968
2021-11-02/20:46:16.57          -37.472436      -89.719424      -18.501742
2021-11-02/20:46:16.60          -37.430150      -89.759689      -18.517992
2021-11-02/20:46:16.63          -37.387865      -89.799954      -18.534242
2021-11-02/20:46:16.66          -37.345580      -89.840219      -18.550492
2021-11-02/20:46:16.69          -37.301931      -89.881783      -18.567266
2021-11-02/20:46:16.73          -37.259645      -89.922048      -18.583516
2021-11-02/20:46:16.76          -37.217360      -89.962313      -18.599766
2021-11-02/20:46:16.79          -37.175075      -90.002578      -18.616016
2021-11-02/20:46:16.82          -37.131426      -90.044141      -18.632790
2021-11-02/20:46:16.85          -37.089140      -90.084407      -18.649040
2021-11-02/20:46:16.88          -37.046855      -90.124671      -18.665290
2021-11-02/20:46:16.91          -37.004569      -90.164936      -18.681540
2021-11-02/20:46:16.94          -36.960920      -90.206500      -18.698314
2021-11-02/20:46:16.98          -36.918635      -90.246765      -18.714564
2021-11-02/20:46:17.01          -36.875913      -90.286952      -18.730796
2021-11-02/20:46:17.04          -36.832397      -90.326995      -18.746995
2021-11-02/20:46:17.07          -36.787477      -90.368331      -18.763717
2021-11-02/20:46:17.10          -36.743961      -90.408374      -18.779917
2021-11-02/20:46:17.13          -36.700445      -90.448418      -18.796117
2021-11-02/20:46:17.16          -36.656929      -90.488462      -18.812316
2021-11-02/20:46:17.19          -36.612009      -90.529797      -18.829038
2021-11-02/20:46:17.23          -36.568493      -90.569841      -18.845238
2021-11-02/20:46:17.26          -36.524977      -90.609884      -18.861438
2021-11-02/20:46:17.29          -36.481461      -90.649928      -18.877637
2021-11-02/20:46:17.32          -36.436541      -90.691263      -18.894360
2021-11-02/20:46:17.35          -36.393025      -90.731307      -18.910559
2021-11-02/20:46:17.38          -36.349509      -90.771351      -18.926759
2021-11-02/20:46:17.41          -36.305992      -90.811395      -18.942959
2021-11-02/20:46:17.44          -36.261073      -90.852730      -18.959681
2021-11-02/20:46:17.48          -36.217557      -90.892774      -18.975880
2021-11-02/20:46:17.51          -36.174041      -90.932817      -18.992080
2021-11-02/20:46:17.54          -36.130524      -90.972861      -19.008280
2021-11-02/20:46:17.57          -36.085605      -91.014196      -19.025002
2021-11-02/20:46:17.60          -36.042088      -91.054240      -19.041202
2021-11-02/20:46:17.63          -35.998572      -91.094284      -19.057401
2021-11-02/20:46:17.66          -35.955056      -91.134328      -19.073601
2021-11-02/20:46:17.69          -35.910137      -91.175663      -19.090323
2021-11-02/20:46:17.73          -35.866620      -91.215707      -19.106523
2021-11-02/20:46:17.76          -35.823104      -91.255750      -19.122722
2021-11-02/20:46:17.79          -35.779588      -91.295794      -19.138922
2021-11-02/20:46:17.82          -35.734668      -91.337129      -19.155644
2021-11-02/20:46:17.85          -35.691152      -91.377173      -19.171844
2021-11-02/20:46:17.88          -35.647636      -91.417217      -19.188043
2021-11-02/20:46:17.91          -35.604120      -91.457261      -19.204243
2021-11-02/20:46:17.94          -35.559200      -91.498596      -19.220965
2021-11-02/20:46:17.98          -35.515684      -91.538640      -19.237165
2021-11-02/20:46:18.01          -35.471727      -91.578595      -19.253346
2021-11-02/20:46:18.04          -35.426968      -91.618391      -19.269493
2021-11-02/20:46:18.07          -35.380765      -91.659470      -19.286161
2021-11-02/20:46:18.10          -35.336006      -91.699266      -19.302308
2021-11-02/20:46:18.13          -35.291247      -91.739062      -19.318455
2021-11-02/20:46:18.16          -35.246488      -91.778858      -19.334603
2021-11-02/20:46:18.19          -35.200285      -91.819937      -19.351271
2021-11-02/20:46:18.23          -35.155526      -91.859733      -19.367418
2021-11-02/20:46:18.26          -35.110767      -91.899529      -19.383565
2021-11-02/20:46:18.29          -35.066008      -91.939324      -19.399712
2021-11-02/20:46:18.32          -35.019805      -91.980404      -19.416380
2021-11-02/20:46:18.35          -34.975046      -92.020200      -19.432528
2021-11-02/20:46:18.38          -34.930287      -92.059995      -19.448675
2021-11-02/20:46:18.41          -34.885528      -92.099791      -19.464822
2021-11-02/20:46:18.44          -34.839325      -92.140870      -19.481490
2021-11-02/20:46:18.48          -34.794566      -92.180666      -19.497637
2021-11-02/20:46:18.51          -34.749807      -92.220462      -19.513784
2021-11-02/20:46:18.54          -34.705048      -92.260258      -19.529932
2021-11-02/20:46:18.57          -34.658845      -92.301337      -19.546600
2021-11-02/20:46:18.60          -34.614086      -92.341133      -19.562747
2021-11-02/20:46:18.63          -34.569327      -92.380929      -19.578894
2021-11-02/20:46:18.66          -34.524568      -92.420725      -19.595041
2021-11-02/20:46:18.69          -34.478365      -92.461804      -19.611709
2021-11-02/20:46:18.73          -34.433606      -92.501600      -19.627856
2021-11-02/20:46:18.76          -34.388847      -92.541395      -19.644004
2021-11-02/20:46:18.79          -34.344088      -92.581191      -19.660151
2021-11-02/20:46:18.82          -34.297885      -92.622271      -19.676819
2021-11-02/20:46:18.85          -34.253126      -92.662066      -19.692966
2021-11-02/20:46:18.88          -34.208367      -92.701862      -19.709113
2021-11-02/20:46:18.91          -34.163608      -92.741658      -19.725261
2021-11-02/20:46:18.94          -34.117405      -92.782737      -19.741928
2021-11-02/20:46:18.98          -34.072646      -92.822533      -19.758076
2021-11-02/20:46:19.01          -34.027441      -92.862230      -19.774203
2021-11-02/20:46:19.04          -33.981422      -92.901747      -19.790293
2021-11-02/20:46:19.07          -33.933919      -92.942539      -19.806902
2021-11-02/20:46:19.10          -33.887901      -92.982057      -19.822992
2021-11-02/20:46:19.13          -33.841883      -93.021574      -19.839082
2021-11-02/20:46:19.16          -33.795864      -93.061091      -19.855172
2021-11-02/20:46:19.19          -33.748362      -93.101883      -19.871782
2021-11-02/20:46:19.23          -33.702343      -93.141401      -19.887872
2021-11-02/20:46:19.26          -33.656325      -93.180918      -19.903962
2021-11-02/20:46:19.29          -33.610306      -93.220435      -19.920052
2021-11-02/20:46:19.32          -33.562804      -93.261227      -19.936661
2021-11-02/20:46:19.35          -33.516785      -93.300745      -19.952751
2021-11-02/20:46:19.38          -33.470767      -93.340262      -19.968841
2021-11-02/20:46:19.41          -33.424749      -93.379779      -19.984932
2021-11-02/20:46:19.44          -33.377246      -93.420571      -20.001541
2021-11-02/20:46:19.48          -33.331228      -93.460088      -20.017631
2021-11-02/20:46:19.51          -33.285209      -93.499606      -20.033721
2021-11-02/20:46:19.54          -33.239191      -93.539123      -20.049811
2021-11-02/20:46:19.57          -33.191688      -93.579915      -20.066420
2021-11-02/20:46:19.60          -33.145670      -93.619432      -20.082511
2021-11-02/20:46:19.63          -33.099652      -93.658950      -20.098601
2021-11-02/20:46:19.66          -33.053633      -93.698467      -20.114691
2021-11-02/20:46:19.69          -33.006131      -93.739259      -20.131300
2021-11-02/20:46:19.73          -32.960112      -93.778776      -20.147390
2021-11-02/20:46:19.76          -32.914094      -93.818293      -20.163480
2021-11-02/20:46:19.79          -32.868075      -93.857811      -20.179571
2021-11-02/20:46:19.82          -32.820573      -93.898603      -20.196180
2021-11-02/20:46:19.85          -32.774554      -93.938120      -20.212270
2021-11-02/20:46:19.88          -32.728536      -93.977637      -20.228360
2021-11-02/20:46:19.91          -32.682518      -94.017155      -20.244450
2021-11-02/20:46:19.94          -32.635015      -94.057947      -20.261059
2021-11-02/20:46:19.98          -32.588997      -94.097464      -20.277149
2021-11-02/20:46:20.01          -32.542536      -94.136876      -20.293219
2021-11-02/20:46:20.04          -32.495271      -94.176096      -20.309250
2021-11-02/20:46:20.07          -32.446481      -94.216581      -20.325798
2021-11-02/20:46:20.10          -32.399216      -94.255802      -20.341829
2021-11-02/20:46:20.13          -32.351951      -94.295022      -20.357860
2021-11-02/20:46:20.16          -32.304686      -94.334242      -20.373892
2021-11-02/20:46:20.19          -32.255896      -94.374727      -20.390440
2021-11-02/20:46:20.23          -32.208631      -94.413948      -20.406471
2021-11-02/20:46:20.26          -32.161366      -94.453168      -20.422502
2021-11-02/20:46:20.29          -32.114101      -94.492388      -20.438534
2021-11-02/20:46:20.32          -32.065311      -94.532873      -20.455082
2021-11-02/20:46:20.35          -32.018046      -94.572094      -20.471113
2021-11-02/20:46:20.38          -31.970781      -94.611314      -20.487144
2021-11-02/20:46:20.41          -31.923516      -94.650534      -20.503175
2021-11-02/20:46:20.44          -31.874726      -94.691020      -20.519724
2021-11-02/20:46:20.48          -31.827461      -94.730240      -20.535755
2021-11-02/20:46:20.51          -31.780196      -94.769460      -20.551786
2021-11-02/20:46:20.54          -31.732931      -94.808680      -20.567817
2021-11-02/20:46:20.57          -31.684141      -94.849166      -20.584366
2021-11-02/20:46:20.60          -31.636876      -94.888386      -20.600397
2021-11-02/20:46:20.63          -31.589611      -94.927606      -20.616428
2021-11-02/20:46:20.66          -31.542346      -94.966826      -20.632459
2021-11-02/20:46:20.69          -31.493556      -95.007312      -20.649007
2021-11-02/20:46:20.73          -31.446291      -95.046532      -20.665039
2021-11-02/20:46:20.76          -31.399026      -95.085752      -20.681070
2021-11-02/20:46:20.79          -31.351761      -95.124972      -20.697101
2021-11-02/20:46:20.82          -31.302971      -95.165458      -20.713649
2021-11-02/20:46:20.85          -31.255706      -95.204678      -20.729681
2021-11-02/20:46:20.88          -31.208441      -95.243898      -20.745712
2021-11-02/20:46:20.91          -31.161176      -95.283119      -20.761743
2021-11-02/20:46:20.94          -31.112386      -95.323604      -20.778291
2021-11-02/20:46:20.98          -31.065121      -95.362824      -20.794322
2021-11-02/20:46:21.01          -31.017404      -95.401928      -20.810333
2021-11-02/20:46:21.04          -30.968863      -95.440820      -20.826305
2021-11-02/20:46:21.07          -30.918757      -95.480967      -20.842793
2021-11-02/20:46:21.10          -30.870217      -95.519860      -20.858766
2021-11-02/20:46:21.13          -30.821677      -95.558752      -20.874738
2021-11-02/20:46:21.16          -30.773136      -95.597645      -20.890711
2021-11-02/20:46:21.19          -30.723030      -95.637791      -20.907198
2021-11-02/20:46:21.23          -30.674490      -95.676684      -20.923171
2021-11-02/20:46:21.26          -30.625950      -95.715576      -20.939143
2021-11-02/20:46:21.29          -30.577409      -95.754469      -20.955116
2021-11-02/20:46:21.32          -30.527303      -95.794615      -20.971604
2021-11-02/20:46:21.35          -30.478763      -95.833508      -20.987576
2021-11-02/20:46:21.38          -30.430223      -95.872400      -21.003549
2021-11-02/20:46:21.41          -30.381682      -95.911293      -21.019521
2021-11-02/20:46:21.44          -30.331576      -95.951440      -21.036009
2021-11-02/20:46:21.48          -30.283036      -95.990332      -21.051982
2021-11-02/20:46:21.51          -30.234496      -96.029224      -21.067954
2021-11-02/20:46:21.54          -30.185955      -96.068117      -21.083927
2021-11-02/20:46:21.57          -30.135850      -96.108264      -21.100414
2021-11-02/20:46:21.60          -30.087309      -96.147156      -21.116387
2021-11-02/20:46:21.63          -30.038769      -96.186049      -21.132359
2021-11-02/20:46:21.66          -29.990228      -96.224941      -21.148332
2021-11-02/20:46:21.69          -29.940123      -96.265088      -21.164820
2021-11-02/20:46:21.73          -29.891582      -96.303981      -21.180792
2021-11-02/20:46:21.76          -29.843042      -96.342873      -21.196765
2021-11-02/20:46:21.79          -29.794501      -96.381765      -21.212737
2021-11-02/20:46:21.82          -29.744396      -96.421912      -21.229225
2021-11-02/20:46:21.85          -29.695855      -96.460805      -21.245198
2021-11-02/20:46:21.88          -29.647315      -96.499697      -21.261170
2021-11-02/20:46:21.91          -29.598774      -96.538590      -21.277143
2021-11-02/20:46:21.94          -29.548669      -96.578736      -21.293630
2021-11-02/20:46:21.98          -29.500128      -96.617629      -21.309603
2021-11-02/20:46:22.01          -29.451141      -96.656396      -21.325553
2021-11-02/20:46:22.04          -29.401339      -96.694936      -21.341461
2021-11-02/20:46:22.07          -29.349932      -96.734719      -21.357883
2021-11-02/20:46:22.10          -29.300131      -96.773259      -21.373792
2021-11-02/20:46:22.13          -29.250330      -96.811799      -21.389700
2021-11-02/20:46:22.16          -29.200529      -96.850339      -21.405609
2021-11-02/20:46:22.19          -29.149121      -96.890122      -21.422030
2021-11-02/20:46:22.23          -29.099320      -96.928662      -21.437939
2021-11-02/20:46:22.26          -29.049519      -96.967201      -21.453847
2021-11-02/20:46:22.29          -28.999718      -97.005741      -21.469756
2021-11-02/20:46:22.32          -28.948311      -97.045524      -21.486178
2021-11-02/20:46:22.35          -28.898509      -97.084064      -21.502086
2021-11-02/20:46:22.38          -28.848709      -97.122604      -21.517995
2021-11-02/20:46:22.41          -28.798907      -97.161144      -21.533904
2021-11-02/20:46:22.44          -28.747500      -97.200927      -21.550325
2021-11-02/20:46:22.48          -28.697699      -97.239467      -21.566234
2021-11-02/20:46:22.51          -28.647898      -97.278007      -21.582142
2021-11-02/20:46:22.54          -28.598097      -97.316547      -21.598051
2021-11-02/20:46:22.57          -28.546689      -97.356330      -21.614473
2021-11-02/20:46:22.60          -28.496888      -97.394870      -21.630381
2021-11-02/20:46:22.63          -28.447087      -97.433409      -21.646290
2021-11-02/20:46:22.66          -28.397286      -97.471949      -21.662198
2021-11-02/20:46:22.69          -28.345879      -97.511732      -21.678620
2021-11-02/20:46:22.73          -28.296077      -97.550272      -21.694529
2021-11-02/20:46:22.76          -28.246276      -97.588812      -21.710437
2021-11-02/20:46:22.79          -28.196475      -97.627352      -21.726346
2021-11-02/20:46:22.82          -28.145068      -97.667135      -21.742767
2021-11-02/20:46:22.85          -28.095267      -97.705675      -21.758676
2021-11-02/20:46:22.88          -28.045466      -97.744215      -21.774585
2021-11-02/20:46:22.91          -27.995665      -97.782755      -21.790493
2021-11-02/20:46:22.94          -27.944257      -97.822538      -21.806915
2021-11-02/20:46:22.98          -27.894456      -97.861078      -21.822823
2021-11-02/20:46:23.01          -27.844199      -97.899484      -21.838709
2021-11-02/20:46:23.04          -27.793114      -97.937647      -21.854555
2021-11-02/20:46:23.07          -27.740381      -97.977040      -21.870911
2021-11-02/20:46:23.10          -27.689295      -98.015204      -21.886756
2021-11-02/20:46:23.13          -27.638210      -98.053366      -21.902601
2021-11-02/20:46:23.16          -27.587125      -98.091529      -21.918447
2021-11-02/20:46:23.19          -27.534392      -98.130923      -21.934803
2021-11-02/20:46:23.23          -27.483306      -98.169086      -21.950648
2021-11-02/20:46:23.26          -27.432221      -98.207249      -21.966493
2021-11-02/20:46:23.29          -27.381136      -98.245412      -21.982338
2021-11-02/20:46:23.32          -27.328403      -98.284806      -21.998695
2021-11-02/20:46:23.35          -27.277317      -98.322969      -22.014540
2021-11-02/20:46:23.38          -27.226232      -98.361131      -22.030385
2021-11-02/20:46:23.41          -27.175146      -98.399294      -22.046230
2021-11-02/20:46:23.44          -27.122413      -98.438688      -22.062586
2021-11-02/20:46:23.48          -27.071328      -98.476851      -22.078432
2021-11-02/20:46:23.51          -27.020243      -98.515014      -22.094277
2021-11-02/20:46:23.54          -26.969157      -98.553177      -22.110122
2021-11-02/20:46:23.57          -26.916424      -98.592571      -22.126478
2021-11-02/20:46:23.60          -26.865339      -98.630734      -22.142323
2021-11-02/20:46:23.63          -26.814254      -98.668897      -22.158169
2021-11-02/20:46:23.66          -26.763168      -98.707060      -22.174014
2021-11-02/20:46:23.69          -26.710435      -98.746453      -22.190370
2021-11-02/20:46:23.73          -26.659350      -98.784616      -22.206215
2021-11-02/20:46:23.76          -26.608265      -98.822779      -22.222060
2021-11-02/20:46:23.79          -26.557179      -98.860942      -22.237906
2021-11-02/20:46:23.82          -26.504446      -98.900336      -22.254262
2021-11-02/20:46:23.85          -26.453360      -98.938499      -22.270107
2021-11-02/20:46:23.88          -26.402275      -98.976662      -22.285952
2021-11-02/20:46:23.91          -26.351190      -99.014825      -22.301797
2021-11-02/20:46:23.94          -26.298457      -99.054218      -22.318154
2021-11-02/20:46:23.98          -26.247371      -99.092381      -22.333999
2021-11-02/20:46:24.01          -26.195836      -99.130399      -22.349819
2021-11-02/20:46:24.04          -26.143482      -99.168154      -22.365596
2021-11-02/20:46:24.07          -26.089440      -99.207127      -22.381880
2021-11-02/20:46:24.10          -26.037087      -99.244882      -22.397657
2021-11-02/20:46:24.13          -25.984733      -99.282637      -22.413433
2021-11-02/20:46:24.16          -25.932380      -99.320392      -22.429209
2021-11-02/20:46:24.19          -25.878337      -99.359364      -22.445494
2021-11-02/20:46:24.23          -25.825984      -99.397119      -22.461270
2021-11-02/20:46:24.26          -25.773630      -99.434874      -22.477046
2021-11-02/20:46:24.29          -25.721277      -99.472629      -22.492822
2021-11-02/20:46:24.32          -25.667235      -99.511602      -22.509107
2021-11-02/20:46:24.35          -25.614881      -99.549357      -22.524883
2021-11-02/20:46:24.38          -25.562527      -99.587111      -22.540659
2021-11-02/20:46:24.41          -25.510174      -99.624866      -22.556435
2021-11-02/20:46:24.44          -25.456132      -99.663839      -22.572720
2021-11-02/20:46:24.48          -25.403778      -99.701594      -22.588496
2021-11-02/20:46:24.51          -25.351425      -99.739349      -22.604272
2021-11-02/20:46:24.54          -25.299071      -99.777104      -22.620048
2021-11-02/20:46:24.57          -25.245029      -99.816076      -22.636333
2021-11-02/20:46:24.60          -25.192675      -99.853831      -22.652109
2021-11-02/20:46:24.63          -25.140322      -99.891586      -22.667885
2021-11-02/20:46:24.66          -25.087968      -99.929341      -22.683661
2021-11-02/20:46:24.69          -25.033926      -99.968314      -22.699946
2021-11-02/20:46:24.73          -24.981572      -100.00607      -22.715722
2021-11-02/20:46:24.76          -24.929219      -100.04382      -22.731498
2021-11-02/20:46:24.79          -24.876865      -100.08158      -22.747274
2021-11-02/20:46:24.82          -24.822823      -100.12055      -22.763559
2021-11-02/20:46:24.85          -24.770469      -100.15831      -22.779335
2021-11-02/20:46:24.88          -24.718116      -100.19606      -22.795111
2021-11-02/20:46:24.91          -24.665762      -100.23382      -22.810888
2021-11-02/20:46:24.94          -24.611720      -100.27279      -22.827172
2021-11-02/20:46:24.98          -24.559366      -100.31054      -22.842949
2021-11-02/20:46:25.01          -24.506553      -100.34814      -22.858701
2021-11-02/20:46:25.04          -24.452904      -100.38546      -22.874411
2021-11-02/20:46:25.07          -24.397525      -100.42399      -22.890627
2021-11-02/20:46:25.10          -24.343876      -100.46131      -22.906336
2021-11-02/20:46:25.13          -24.290227      -100.49863      -22.922046
2021-11-02/20:46:25.16          -24.236578      -100.53595      -22.937755
2021-11-02/20:46:25.19          -24.181198      -100.57447      -22.953971
2021-11-02/20:46:25.23          -24.127549      -100.61179      -22.969681
2021-11-02/20:46:25.26          -24.073900      -100.64911      -22.985390
2021-11-02/20:46:25.29          -24.020251      -100.68643      -23.001100
2021-11-02/20:46:25.32          -23.964872      -100.72495      -23.017316
2021-11-02/20:46:25.35          -23.911223      -100.76227      -23.033026
2021-11-02/20:46:25.38          -23.857574      -100.79959      -23.048735
2021-11-02/20:46:25.41          -23.803925      -100.83691      -23.064445
2021-11-02/20:46:25.44          -23.748546      -100.87543      -23.080661
2021-11-02/20:46:25.48          -23.694896      -100.91275      -23.096371
2021-11-02/20:46:25.51          -23.641248      -100.95007      -23.112080
2021-11-02/20:46:25.54          -23.587598      -100.98739      -23.127790
2021-11-02/20:46:25.57          -23.532219      -101.02591      -23.144006
2021-11-02/20:46:25.60          -23.478570      -101.06323      -23.159715
2021-11-02/20:46:25.63          -23.424921      -101.10055      -23.175425
2021-11-02/20:46:25.66          -23.371272      -101.13787      -23.191134
2021-11-02/20:46:25.69          -23.315893      -101.17640      -23.207351
2021-11-02/20:46:25.73          -23.262244      -101.21372      -23.223060
2021-11-02/20:46:25.76          -23.208595      -101.25103      -23.238770
2021-11-02/20:46:25.79          -23.154946      -101.28835      -23.254479
2021-11-02/20:46:25.82          -23.099567      -101.32688      -23.270695
2021-11-02/20:46:25.85          -23.045917      -101.36420      -23.286405
2021-11-02/20:46:25.88          -22.992269      -101.40152      -23.302114
2021-11-02/20:46:25.91          -22.938619      -101.43884      -23.317824
2021-11-02/20:46:25.94          -22.883240      -101.47736      -23.334040
2021-11-02/20:46:25.98          -22.829591      -101.51468      -23.349750
2021-11-02/20:46:26.01          -22.775486      -101.55184      -23.365434
2021-11-02/20:46:26.04          -22.720552      -101.58870      -23.381074
2021-11-02/20:46:26.07          -22.663846      -101.62675      -23.397218
2021-11-02/20:46:26.10          -22.608912      -101.66362      -23.412858
2021-11-02/20:46:26.13          -22.553978      -101.70048      -23.428498
2021-11-02/20:46:26.16          -22.499044      -101.73735      -23.444137
2021-11-02/20:46:26.19          -22.442338      -101.77540      -23.460282
2021-11-02/20:46:26.23          -22.387404      -101.81227      -23.475921
2021-11-02/20:46:26.26          -22.332470      -101.84913      -23.491561
2021-11-02/20:46:26.29          -22.277536      -101.88599      -23.507201
2021-11-02/20:46:26.32          -22.220830      -101.92405      -23.523345
2021-11-02/20:46:26.35          -22.165896      -101.96091      -23.538985
2021-11-02/20:46:26.38          -22.110962      -101.99778      -23.554624
2021-11-02/20:46:26.41          -22.056028      -102.03464      -23.570264
2021-11-02/20:46:26.44          -21.999322      -102.07269      -23.586408
2021-11-02/20:46:26.48          -21.944388      -102.10956      -23.602048
2021-11-02/20:46:26.51          -21.889454      -102.14642      -23.617688
2021-11-02/20:46:26.54          -21.834520      -102.18329      -23.633327
2021-11-02/20:46:26.57          -21.777814      -102.22134      -23.649472
2021-11-02/20:46:26.60          -21.722880      -102.25820      -23.665111
2021-11-02/20:46:26.63          -21.667946      -102.29507      -23.680751
2021-11-02/20:46:26.66          -21.613012      -102.33193      -23.696391
2021-11-02/20:46:26.69          -21.556306      -102.36999      -23.712535
2021-11-02/20:46:26.73          -21.501372      -102.40685      -23.728175
2021-11-02/20:46:26.76          -21.446438      -102.44371      -23.743814
2021-11-02/20:46:26.79          -21.391504      -102.48058      -23.759454
2021-11-02/20:46:26.82          -21.334798      -102.51863      -23.775598
2021-11-02/20:46:26.85          -21.279864      -102.55550      -23.791238
2021-11-02/20:46:26.88          -21.224930      -102.59236      -23.806878
2021-11-02/20:46:26.91          -21.169996      -102.62923      -23.822517
2021-11-02/20:46:26.94          -21.113290      -102.66728      -23.838662
2021-11-02/20:46:26.98          -21.058356      -102.70414      -23.854301
2021-11-02/20:46:27.01          -21.002964      -102.74083      -23.869915
2021-11-02/20:46:27.04          -20.946740      -102.77720      -23.885481
2021-11-02/20:46:27.07          -20.888703      -102.81475      -23.901550
2021-11-02/20:46:27.10          -20.832479      -102.85112      -23.917116
2021-11-02/20:46:27.13          -20.776255      -102.88749      -23.932682
2021-11-02/20:46:27.16          -20.720031      -102.92386      -23.948248
2021-11-02/20:46:27.19          -20.661994      -102.96141      -23.964317
2021-11-02/20:46:27.23          -20.605770      -102.99778      -23.979883
2021-11-02/20:46:27.26          -20.549546      -103.03415      -23.995449
2021-11-02/20:46:27.29          -20.493322      -103.07052      -24.011015
2021-11-02/20:46:27.32          -20.435285      -103.10807      -24.027084
2021-11-02/20:46:27.35          -20.379060      -103.14444      -24.042650
2021-11-02/20:46:27.38          -20.322837      -103.18081      -24.058216
2021-11-02/20:46:27.41          -20.266613      -103.21718      -24.073783
2021-11-02/20:46:27.44          -20.208575      -103.25473      -24.089851
2021-11-02/20:46:27.48          -20.152351      -103.29110      -24.105417
2021-11-02/20:46:27.51          -20.096128      -103.32747      -24.120983
2021-11-02/20:46:27.54          -20.039903      -103.36384      -24.136550
2021-11-02/20:46:27.57          -19.981866      -103.40139      -24.152618
2021-11-02/20:46:27.60          -19.925642      -103.43776      -24.168184
2021-11-02/20:46:27.63          -19.869418      -103.47413      -24.183750
2021-11-02/20:46:27.66          -19.813194      -103.51050      -24.199317
2021-11-02/20:46:27.69          -19.755157      -103.54805      -24.215385
2021-11-02/20:46:27.73          -19.698933      -103.58442      -24.230951
2021-11-02/20:46:27.76          -19.642709      -103.62079      -24.246518
2021-11-02/20:46:27.79          -19.586485      -103.65716      -24.262084
2021-11-02/20:46:27.82          -19.528448      -103.69470      -24.278152
2021-11-02/20:46:27.85          -19.472224      -103.73108      -24.293718
2021-11-02/20:46:27.88          -19.416000      -103.76745      -24.309285
2021-11-02/20:46:27.91          -19.359776      -103.80382      -24.324851
2021-11-02/20:46:27.94          -19.301738      -103.84136      -24.340919
2021-11-02/20:46:27.98          -19.245514      -103.87774      -24.356486
2021-11-02/20:46:28.01          -19.188835      -103.91392      -24.372025
2021-11-02/20:46:28.04          -19.131325      -103.94977      -24.387514
2021-11-02/20:46:28.07          -19.071961      -103.98677      -24.403503
2021-11-02/20:46:28.10          -19.014452      -104.02262      -24.418993
2021-11-02/20:46:28.13          -18.956943      -104.05846      -24.434482
2021-11-02/20:46:28.16          -18.899433      -104.09431      -24.449971
2021-11-02/20:46:28.19          -18.840069      -104.13131      -24.465960
2021-11-02/20:46:28.23          -18.782560      -104.16716      -24.481450
2021-11-02/20:46:28.26          -18.725051      -104.20301      -24.496939
2021-11-02/20:46:28.29          -18.667541      -104.23885      -24.512429
2021-11-02/20:46:28.32          -18.608177      -104.27586      -24.528418
2021-11-02/20:46:28.35          -18.550668      -104.31170      -24.543907
2021-11-02/20:46:28.38          -18.493159      -104.34755      -24.559397
2021-11-02/20:46:28.41          -18.435649      -104.38340      -24.574886
2021-11-02/20:46:28.44          -18.376285      -104.42040      -24.590875
2021-11-02/20:46:28.48          -18.318776      -104.45625      -24.606365
2021-11-02/20:46:28.51          -18.261267      -104.49209      -24.621854
2021-11-02/20:46:28.54          -18.203758      -104.52794      -24.637344
2021-11-02/20:46:28.57          -18.144394      -104.56494      -24.653333
2021-11-02/20:46:28.60          -18.086884      -104.60079      -24.668822
2021-11-02/20:46:28.63          -18.029375      -104.63664      -24.684312
2021-11-02/20:46:28.66          -17.971866      -104.67248      -24.699801
2021-11-02/20:46:28.69          -17.912502      -104.70949      -24.715790
2021-11-02/20:46:28.73          -17.854992      -104.74533      -24.731280
2021-11-02/20:46:28.76          -17.797483      -104.78118      -24.746769
2021-11-02/20:46:28.79          -17.739974      -104.81703      -24.762259
2021-11-02/20:46:28.82          -17.680610      -104.85403      -24.778248
2021-11-02/20:46:28.85          -17.623100      -104.88988      -24.793737
2021-11-02/20:46:28.88          -17.565591      -104.92572      -24.809227
2021-11-02/20:46:28.91          -17.508082      -104.96157      -24.824716
2021-11-02/20:46:28.94          -17.448718      -104.99857      -24.840705
2021-11-02/20:46:28.98          -17.391209      -105.03442      -24.856195
2021-11-02/20:46:29.01          -17.333239      -105.07007      -24.871657
2021-11-02/20:46:29.04          -17.274430      -105.10537      -24.887072
2021-11-02/20:46:29.07          -17.213726      -105.14181      -24.902983
2021-11-02/20:46:29.10          -17.154918      -105.17712      -24.918398
2021-11-02/20:46:29.13          -17.096110      -105.21242      -24.933812
2021-11-02/20:46:29.16          -17.037302      -105.24772      -24.949227
2021-11-02/20:46:29.19          -16.976597      -105.28416      -24.965138
2021-11-02/20:46:29.23          -16.917789      -105.31946      -24.980553
2021-11-02/20:46:29.26          -16.858981      -105.35476      -24.995967
2021-11-02/20:46:29.29          -16.800173      -105.39006      -25.011382
2021-11-02/20:46:29.32          -16.739468      -105.42650      -25.027293
2021-11-02/20:46:29.35          -16.680660      -105.46180      -25.042708
2021-11-02/20:46:29.38          -16.621853      -105.49711      -25.058122
2021-11-02/20:46:29.41          -16.563044      -105.53241      -25.073537
2021-11-02/20:46:29.44          -16.502340      -105.56885      -25.089448
2021-11-02/20:46:29.48          -16.443532      -105.60415      -25.104863
2021-11-02/20:46:29.51          -16.384724      -105.63945      -25.120277
2021-11-02/20:46:29.54          -16.325916      -105.67475      -25.135692
2021-11-02/20:46:29.57          -16.265211      -105.71119      -25.151603
2021-11-02/20:46:29.60          -16.206403      -105.74649      -25.167018
2021-11-02/20:46:29.63          -16.147595      -105.78180      -25.182432
2021-11-02/20:46:29.66          -16.088787      -105.81710      -25.197847
2021-11-02/20:46:29.69          -16.028082      -105.85354      -25.213758
2021-11-02/20:46:29.73          -15.969274      -105.88884      -25.229173
2021-11-02/20:46:29.76          -15.910466      -105.92414      -25.244587
2021-11-02/20:46:29.79          -15.851658      -105.95944      -25.260002
2021-11-02/20:46:29.82          -15.790954      -105.99588      -25.275913
2021-11-02/20:46:29.85          -15.732145      -106.03118      -25.291328
2021-11-02/20:46:29.88          -15.673338      -106.06648      -25.306742
2021-11-02/20:46:29.91          -15.614530      -106.10179      -25.322157
2021-11-02/20:46:29.94          -15.553825      -106.13823      -25.338068
2021-11-02/20:46:29.98          -15.495017      -106.17353      -25.353483
2021-11-02/20:46:30.01          -15.435749      -106.20862      -25.368869
2021-11-02/20:46:30.04          -15.375646      -106.24334      -25.384204
2021-11-02/20:46:30.07          -15.313604      -106.27918      -25.400034
2021-11-02/20:46:30.10          -15.253501      -106.31390      -25.415369
2021-11-02/20:46:30.13          -15.193398      -106.34862      -25.430704
2021-11-02/20:46:30.16          -15.133294      -106.38334      -25.446039
2021-11-02/20:46:30.19          -15.071252      -106.41918      -25.461868
2021-11-02/20:46:30.23          -15.011149      -106.45390      -25.477204
2021-11-02/20:46:30.26          -14.951046      -106.48861      -25.492539
2021-11-02/20:46:30.29          -14.890942      -106.52333      -25.507874
2021-11-02/20:46:30.32          -14.828900      -106.55917      -25.523703
2021-11-02/20:46:30.35          -14.768797      -106.59389      -25.539038
2021-11-02/20:46:30.38          -14.708694      -106.62861      -25.554373
2021-11-02/20:46:30.41          -14.648590      -106.66333      -25.569708
2021-11-02/20:46:30.44          -14.586549      -106.69917      -25.585538
2021-11-02/20:46:30.48          -14.526445      -106.73389      -25.600873
2021-11-02/20:46:30.51          -14.466342      -106.76861      -25.616208
2021-11-02/20:46:30.54          -14.406239      -106.80332      -25.631543
2021-11-02/20:46:30.57          -14.344197      -106.83916      -25.647373
2021-11-02/20:46:30.60          -14.284093      -106.87388      -25.662708
2021-11-02/20:46:30.63          -14.223990      -106.90860      -25.678043
2021-11-02/20:46:30.66          -14.163887      -106.94332      -25.693378
2021-11-02/20:46:30.69          -14.101845      -106.97916      -25.709208
2021-11-02/20:46:30.73          -14.041741      -107.01388      -25.724543
2021-11-02/20:46:30.76          -13.981638      -107.04860      -25.739878
2021-11-02/20:46:30.79          -13.921535      -107.08332      -25.755213
2021-11-02/20:46:30.82          -13.859493      -107.11916      -25.771042
2021-11-02/20:46:30.85          -13.799390      -107.15387      -25.786377
2021-11-02/20:46:30.88          -13.739287      -107.18859      -25.801712
2021-11-02/20:46:30.91          -13.679183      -107.22331      -25.817047
2021-11-02/20:46:30.94          -13.617141      -107.25915      -25.832877
2021-11-02/20:46:30.98          -13.557038      -107.29387      -25.848212
2021-11-02/20:46:31.01          -13.496476      -107.32837      -25.863518
2021-11-02/20:46:31.04          -13.435081      -107.36248      -25.878772
2021-11-02/20:46:31.07          -13.371706      -107.39769      -25.894518
2021-11-02/20:46:31.10          -13.310311      -107.43180      -25.909771
2021-11-02/20:46:31.13          -13.248916      -107.46591      -25.925025
2021-11-02/20:46:31.16          -13.187521      -107.50002      -25.940279
2021-11-02/20:46:31.19          -13.124146      -107.53523      -25.956025
2021-11-02/20:46:31.23          -13.062751      -107.56934      -25.971278
2021-11-02/20:46:31.26          -13.001356      -107.60345      -25.986532
2021-11-02/20:46:31.29          -12.939961      -107.63756      -26.001786
2021-11-02/20:46:31.32          -12.876586      -107.67277      -26.017531
2021-11-02/20:46:31.35          -12.815190      -107.70688      -26.032785
2021-11-02/20:46:31.38          -12.753796      -107.74099      -26.048039
2021-11-02/20:46:31.41          -12.692400      -107.77510      -26.063293
2021-11-02/20:46:31.44          -12.629025      -107.81031      -26.079038
2021-11-02/20:46:31.48          -12.567630      -107.84442      -26.094292
2021-11-02/20:46:31.51          -12.506235      -107.87853      -26.109546
2021-11-02/20:46:31.54          -12.444840      -107.91264      -26.124800
2021-11-02/20:46:31.57          -12.381465      -107.94785      -26.140545
2021-11-02/20:46:31.60          -12.320070      -107.98196      -26.155799
2021-11-02/20:46:31.63          -12.258675      -108.01607      -26.171053
2021-11-02/20:46:31.66          -12.197280      -108.05018      -26.186306
2021-11-02/20:46:31.69          -12.133905      -108.08539      -26.202052
2021-11-02/20:46:31.73          -12.072510      -108.11950      -26.217306
2021-11-02/20:46:31.76          -12.011115      -108.15361      -26.232559
2021-11-02/20:46:31.79          -11.949720      -108.18772      -26.247813
2021-11-02/20:46:31.82          -11.886345      -108.22293      -26.263559
2021-11-02/20:46:31.85          -11.824949      -108.25704      -26.278813
2021-11-02/20:46:31.88          -11.763555      -108.29115      -26.294066
2021-11-02/20:46:31.91          -11.702159      -108.32526      -26.309320
2021-11-02/20:46:31.94          -11.638784      -108.36047      -26.325066
2021-11-02/20:46:31.98          -11.577389      -108.39458      -26.340320
2021-11-02/20:46:32.01          -11.515538      -108.42846      -26.355543
2021-11-02/20:46:32.04          -11.452857      -108.46192      -26.370713
2021-11-02/20:46:32.07          -11.388154      -108.49646      -26.386373
2021-11-02/20:46:32.10          -11.325473      -108.52993      -26.401543
2021-11-02/20:46:32.13          -11.262792      -108.56339      -26.416712
2021-11-02/20:46:32.16          -11.200111      -108.59686      -26.431882
2021-11-02/20:46:32.19          -11.137430      -108.63032      -26.447052
2021-11-02/20:46:32.23          -11.072727      -108.66487      -26.462711
2021-11-02/20:46:32.26          -11.010046      -108.69833      -26.477881
2021-11-02/20:46:32.29          -10.947365      -108.73179      -26.493051
2021-11-02/20:46:32.32          -10.884684      -108.76526      -26.508221
2021-11-02/20:46:32.35          -10.819981      -108.79980      -26.523880
2021-11-02/20:46:32.38          -10.757300      -108.83327      -26.539050
2021-11-02/20:46:32.41          -10.694618      -108.86673      -26.554220
2021-11-02/20:46:32.44          -10.631938      -108.90020      -26.569390
2021-11-02/20:46:32.48          -10.567234      -108.93474      -26.585049
2021-11-02/20:46:32.51          -10.504554      -108.96820      -26.600219
2021-11-02/20:46:32.54          -10.441872      -109.00167      -26.615389
2021-11-02/20:46:32.57          -10.379192      -109.03513      -26.630559
2021-11-02/20:46:32.60          -10.314488      -109.06968      -26.646218
2021-11-02/20:46:32.63          -10.251808      -109.10314      -26.661388
2021-11-02/20:46:32.66          -10.189126      -109.13660      -26.676558
2021-11-02/20:46:32.69          -10.126445      -109.17007      -26.691728
2021-11-02/20:46:32.73          -10.061742      -109.20461      -26.707387
2021-11-02/20:46:32.76          -9.9990615      -109.23808      -26.722557
2021-11-02/20:46:32.79          -9.9363802      -109.27154      -26.737727
2021-11-02/20:46:32.82          -9.8736994      -109.30500      -26.752897
2021-11-02/20:46:32.85          -9.8089963      -109.33955      -26.768556
2021-11-02/20:46:32.88          -9.7463155      -109.37301      -26.783726
2021-11-02/20:46:32.91          -9.6836342      -109.40648      -26.798896
2021-11-02/20:46:32.94          -9.6209533      -109.43994      -26.814066
2021-11-02/20:46:32.98          -9.5562502      -109.47449      -26.829725
2021-11-02/20:46:33.01          -9.4931079      -109.50771      -26.844864
2021-11-02/20:46:33.04          -9.4291261      -109.54049      -26.859949
2021-11-02/20:46:33.07          -9.3651447      -109.57328      -26.875033
2021-11-02/20:46:33.10          -9.2990991      -109.60712      -26.890604
2021-11-02/20:46:33.13          -9.2351177      -109.63991      -26.905688
2021-11-02/20:46:33.16          -9.1711358      -109.67269      -26.920772
2021-11-02/20:46:33.19          -9.1071545      -109.70547      -26.935857
2021-11-02/20:46:33.23          -9.0411088      -109.73932      -26.951428
2021-11-02/20:46:33.26          -8.9771275      -109.77210      -26.966512
2021-11-02/20:46:33.29          -8.9131456      -109.80489      -26.981596
2021-11-02/20:46:33.32          -8.8491642      -109.83767      -26.996680
2021-11-02/20:46:33.35          -8.7831186      -109.87151      -27.012251
2021-11-02/20:46:33.38          -8.7191372      -109.90430      -27.027336
2021-11-02/20:46:33.41          -8.6551554      -109.93708      -27.042420
2021-11-02/20:46:33.44          -8.5911740      -109.96987      -27.057504
2021-11-02/20:46:33.48          -8.5251284      -110.00371      -27.073075
2021-11-02/20:46:33.51          -8.4611470      -110.03650      -27.088159
2021-11-02/20:46:33.54          -8.3971651      -110.06928      -27.103244
2021-11-02/20:46:33.57          -8.3331838      -110.10207      -27.118328
2021-11-02/20:46:33.60          -8.2671381      -110.13591      -27.133899
2021-11-02/20:46:33.63          -8.2031568      -110.16869      -27.148983
2021-11-02/20:46:33.66          -8.1391749      -110.20148      -27.164067
2021-11-02/20:46:33.69          -8.0751935      -110.23426      -27.179152
2021-11-02/20:46:33.73          -8.0091479      -110.26810      -27.194723
2021-11-02/20:46:33.76          -7.9451665      -110.30089      -27.209807
2021-11-02/20:46:33.79          -7.8811847      -110.33367      -27.224891
2021-11-02/20:46:33.82          -7.8172033      -110.36646      -27.239975
2021-11-02/20:46:33.85          -7.7511577      -110.40030      -27.255546
2021-11-02/20:46:33.88          -7.6871763      -110.43309      -27.270631
2021-11-02/20:46:33.91          -7.6231944      -110.46587      -27.285715
2021-11-02/20:46:33.94          -7.5592131      -110.49866      -27.300799
2021-11-02/20:46:33.98          -7.4931674      -110.53250      -27.316370
2021-11-02/20:46:34.01          -7.4287338      -110.56503      -27.331423
2021-11-02/20:46:34.04          -7.3634775      -110.59712      -27.346421
2021-11-02/20:46:34.07          -7.2982216      -110.62920      -27.361418
2021-11-02/20:46:34.10          -7.2308604      -110.66232      -27.376899
2021-11-02/20:46:34.13          -7.1656045      -110.69440      -27.391897
2021-11-02/20:46:34.16          -7.1003482      -110.72648      -27.406894
2021-11-02/20:46:34.19          -7.0350923      -110.75857      -27.421892
2021-11-02/20:46:34.23          -6.9677310      -110.79169      -27.437373
2021-11-02/20:46:34.26          -6.9024752      -110.82377      -27.452370
2021-11-02/20:46:34.29          -6.8372188      -110.85585      -27.467368
2021-11-02/20:46:34.32          -6.7719630      -110.88793      -27.482365
2021-11-02/20:46:34.35          -6.7046017      -110.92105      -27.497846
2021-11-02/20:46:34.38          -6.6393459      -110.95314      -27.512844
2021-11-02/20:46:34.41          -6.5740895      -110.98522      -27.527841
2021-11-02/20:46:34.44          -6.5088336      -111.01730      -27.542838
2021-11-02/20:46:34.48          -6.4414724      -111.05042      -27.558320
2021-11-02/20:46:34.51          -6.3762165      -111.08250      -27.573317
2021-11-02/20:46:34.54          -6.3109602      -111.11459      -27.588314
2021-11-02/20:46:34.57          -6.2457043      -111.14667      -27.603312
2021-11-02/20:46:34.60          -6.1783431      -111.17979      -27.618793
2021-11-02/20:46:34.63          -6.1130872      -111.21187      -27.633790
2021-11-02/20:46:34.66          -6.0478308      -111.24395      -27.648788
2021-11-02/20:46:34.69          -5.9825750      -111.27604      -27.663785
2021-11-02/20:46:34.73          -5.9152137      -111.30915      -27.679266
2021-11-02/20:46:34.76          -5.8499579      -111.34124      -27.694264
2021-11-02/20:46:34.79          -5.7847015      -111.37332      -27.709261
2021-11-02/20:46:34.82          -5.7194457      -111.40540      -27.724258
2021-11-02/20:46:34.85          -5.6520844      -111.43852      -27.739740
2021-11-02/20:46:34.88          -5.5868286      -111.47061      -27.754737
2021-11-02/20:46:34.91          -5.5215722      -111.50269      -27.769734
2021-11-02/20:46:34.94          -5.4563163      -111.53477      -27.784732
2021-11-02/20:46:34.98          -5.3889551      -111.56789      -27.800213
2021-11-02/20:46:35.01          -5.3232429      -111.59971      -27.815178
2021-11-02/20:46:35.04          -5.2567004      -111.63105      -27.830086
2021-11-02/20:46:35.07          -5.1901584      -111.66240      -27.844994
2021-11-02/20:46:35.10          -5.1214696      -111.69475      -27.860382
2021-11-02/20:46:35.13          -5.0549276      -111.72609      -27.875290
2021-11-02/20:46:35.16          -4.9883851      -111.75744      -27.890198
2021-11-02/20:46:35.19          -4.9218431      -111.78878      -27.905105
2021-11-02/20:46:35.23          -4.8531543      -111.82113      -27.920494
2021-11-02/20:46:35.26          -4.7866123      -111.85248      -27.935401
2021-11-02/20:46:35.29          -4.7200698      -111.88382      -27.950309
2021-11-02/20:46:35.32          -4.6535278      -111.91516      -27.965216
2021-11-02/20:46:35.35          -4.5848390      -111.94752      -27.980605
2021-11-02/20:46:35.38          -4.5182970      -111.97886      -27.995513
2021-11-02/20:46:35.41          -4.4517545      -112.01020      -28.010420
2021-11-02/20:46:35.44          -4.3852125      -112.04154      -28.025328
2021-11-02/20:46:35.48          -4.3165237      -112.07390      -28.040716
2021-11-02/20:46:35.51          -4.2499817      -112.10524      -28.055624
2021-11-02/20:46:35.54          -4.1834392      -112.13658      -28.070532
2021-11-02/20:46:35.57          -4.1168973      -112.16793      -28.085439
2021-11-02/20:46:35.60          -4.0482084      -112.20028      -28.100828
2021-11-02/20:46:35.63          -3.9816664      -112.23162      -28.115735
2021-11-02/20:46:35.66          -3.9151240      -112.26297      -28.130643
2021-11-02/20:46:35.69          -3.8485820      -112.29431      -28.145551
2021-11-02/20:46:35.73          -3.7798931      -112.32666      -28.160939
2021-11-02/20:46:35.76          -3.7133512      -112.35801      -28.175847
2021-11-02/20:46:35.79          -3.6468087      -112.38935      -28.190754
2021-11-02/20:46:35.82          -3.5802667      -112.42069      -28.205662
2021-11-02/20:46:35.85          -3.5115778      -112.45305      -28.221050
2021-11-02/20:46:35.88          -3.4450359      -112.48439      -28.235958
2021-11-02/20:46:35.91          -3.3784934      -112.51573      -28.250866
2021-11-02/20:46:35.94          -3.3119514      -112.54708      -28.265773
2021-11-02/20:46:35.98          -3.2432626      -112.57943      -28.281162
2021-11-02/20:46:36.01          -3.1762640      -112.61050      -28.296037
2021-11-02/20:46:36.04          -3.1084349      -112.64107      -28.310854
2021-11-02/20:46:36.07          -3.0406062      -112.67164      -28.325671
2021-11-02/20:46:36.10          -2.9705892      -112.70320      -28.340966
2021-11-02/20:46:36.13          -2.9027606      -112.73376      -28.355783
2021-11-02/20:46:36.16          -2.8349314      -112.76433      -28.370599
2021-11-02/20:46:36.19          -2.7671028      -112.79490      -28.385416
2021-11-02/20:46:36.23          -2.6970858      -112.82646      -28.400711
2021-11-02/20:46:36.26          -2.6292571      -112.85703      -28.415528
2021-11-02/20:46:36.29          -2.5614280      -112.88760      -28.430345
2021-11-02/20:46:36.32          -2.4935994      -112.91817      -28.445162
2021-11-02/20:46:36.35          -2.4235823      -112.94973      -28.460457
2021-11-02/20:46:36.38          -2.3557537      -112.98030      -28.475273
2021-11-02/20:46:36.41          -2.2879245      -113.01087      -28.490090
2021-11-02/20:46:36.44          -2.2200959      -113.04144      -28.504907
2021-11-02/20:46:36.48          -2.1500789      -113.07299      -28.520202
2021-11-02/20:46:36.51          -2.0822503      -113.10356      -28.535019
2021-11-02/20:46:36.54          -2.0144211      -113.13413      -28.549836
2021-11-02/20:46:36.57          -1.9465925      -113.16470      -28.564653
2021-11-02/20:46:36.60          -1.8765755      -113.19626      -28.579947
2021-11-02/20:46:36.63          -1.8087468      -113.22683      -28.594764
2021-11-02/20:46:36.66          -1.7409177      -113.25740      -28.609581
2021-11-02/20:46:36.69          -1.6730890      -113.28797      -28.624398
2021-11-02/20:46:36.73          -1.6030720      -113.31952      -28.639693
2021-11-02/20:46:36.76          -1.5352434      -113.35009      -28.654510
2021-11-02/20:46:36.79          -1.4674142      -113.38066      -28.669327
2021-11-02/20:46:36.82          -1.3995856      -113.41123      -28.684143
2021-11-02/20:46:36.85          -1.3295686      -113.44279      -28.699438
2021-11-02/20:46:36.88          -1.2617399      -113.47336      -28.714255
2021-11-02/20:46:36.91          -1.1939108      -113.50393      -28.729072
2021-11-02/20:46:36.94          -1.1260821      -113.53450      -28.743889
2021-11-02/20:46:36.98          -1.0560651      -113.56605      -28.759184
2021-11-02/20:46:37.01         -0.98778767      -113.59634      -28.773967
2021-11-02/20:46:37.04         -0.91869363      -113.62611      -28.788691
2021-11-02/20:46:37.07         -0.84960013      -113.65587      -28.803415
2021-11-02/20:46:37.10         -0.77827742      -113.68660      -28.818614
2021-11-02/20:46:37.13         -0.70918392      -113.71636      -28.833337
2021-11-02/20:46:37.16         -0.64008988      -113.74613      -28.848061
2021-11-02/20:46:37.19         -0.57099637      -113.77590      -28.862785
2021-11-02/20:46:37.23         -0.49967367      -113.80662      -28.877983
2021-11-02/20:46:37.26         -0.43058016      -113.83639      -28.892707
2021-11-02/20:46:37.29         -0.36148613      -113.86616      -28.907431
2021-11-02/20:46:37.32         -0.29239262      -113.89592      -28.922154
2021-11-02/20:46:37.35         -0.22106992      -113.92665      -28.937353
2021-11-02/20:46:37.38         -0.15197641      -113.95642      -28.952077
2021-11-02/20:46:37.41        -0.082882373      -113.98618      -28.966800
2021-11-02/20:46:37.44        -0.013788867      -114.01595      -28.981524
2021-11-02/20:46:37.48         0.057533838      -114.04667      -28.996723
2021-11-02/20:46:37.51          0.12662734      -114.07644      -29.011446
2021-11-02/20:46:37.54          0.19572138      -114.10621      -29.026170
2021-11-02/20:46:37.57          0.26481489      -114.13597      -29.040894
2021-11-02/20:46:37.60          0.33613759      -114.16670      -29.056093
2021-11-02/20:46:37.63          0.40523110      -114.19647      -29.070816
2021-11-02/20:46:37.66          0.47432513      -114.22623      -29.085540
2021-11-02/20:46:37.69          0.54341864      -114.25600      -29.100264
2021-11-02/20:46:37.73          0.61474135      -114.28673      -29.115462
2021-11-02/20:46:37.76          0.68383485      -114.31649      -29.130186
2021-11-02/20:46:37.79          0.75292889      -114.34626      -29.144910
2021-11-02/20:46:37.82          0.82202239      -114.37602      -29.159633
2021-11-02/20:46:37.85          0.89334510      -114.40675      -29.174832
2021-11-02/20:46:37.88          0.96243860      -114.43652      -29.189556
2021-11-02/20:46:37.91           1.0315326      -114.46628      -29.204279
2021-11-02/20:46:37.94           1.1006261      -114.49605      -29.219003
2021-11-02/20:46:37.98           1.1719489      -114.52678      -29.234202
2021-11-02/20:46:38.01           1.2414877      -114.55624      -29.248890
2021-11-02/20:46:38.04           1.3118368      -114.58517      -29.263516
2021-11-02/20:46:38.07           1.3821854      -114.61409      -29.278141
2021-11-02/20:46:38.10           1.4548036      -114.64395      -29.293237
2021-11-02/20:46:38.13           1.5251522      -114.67287      -29.307862
2021-11-02/20:46:38.16           1.5955013      -114.70179      -29.322488
2021-11-02/20:46:38.19           1.6658498      -114.73072      -29.337113
2021-11-02/20:46:38.23           1.7384681      -114.76057      -29.352210
2021-11-02/20:46:38.26           1.8088167      -114.78950      -29.366835
2021-11-02/20:46:38.29           1.8791658      -114.81842      -29.381460
2021-11-02/20:46:38.32           1.9495143      -114.84734      -29.396085
2021-11-02/20:46:38.35           2.0221326      -114.87720      -29.411182
2021-11-02/20:46:38.38           2.0924811      -114.90612      -29.425807
2021-11-02/20:46:38.41           2.1628302      -114.93504      -29.440432
2021-11-02/20:46:38.44           2.2331788      -114.96397      -29.455057
2021-11-02/20:46:38.48           2.3057971      -114.99382      -29.470154
2021-11-02/20:46:38.51           2.3761456      -115.02275      -29.484779
2021-11-02/20:46:38.54           2.4464947      -115.05167      -29.499404
2021-11-02/20:46:38.57           2.5168433      -115.08059      -29.514029
2021-11-02/20:46:38.60           2.5894615      -115.11045      -29.529126
2021-11-02/20:46:38.63           2.6598101      -115.13937      -29.543751
2021-11-02/20:46:38.66           2.7301592      -115.16830      -29.558376
2021-11-02/20:46:38.69           2.8005078      -115.19722      -29.573001
2021-11-02/20:46:38.73           2.8731260      -115.22708      -29.588098
2021-11-02/20:46:38.76           2.9434746      -115.25600      -29.602723
2021-11-02/20:46:38.79           3.0138237      -115.28492      -29.617348
2021-11-02/20:46:38.82           3.0841722      -115.31385      -29.631973
2021-11-02/20:46:38.85           3.1567905      -115.34370      -29.647070
2021-11-02/20:46:38.88           3.2271391      -115.37262      -29.661695
2021-11-02/20:46:38.91           3.2974882      -115.40155      -29.676320
2021-11-02/20:46:38.94           3.3678367      -115.43047      -29.690945
2021-11-02/20:46:38.98           3.4404550      -115.46033      -29.706042
2021-11-02/20:46:39.01           3.5112526      -115.48894      -29.720632
2021-11-02/20:46:39.04           3.5828671      -115.51699      -29.735159
2021-11-02/20:46:39.07           3.6544810      -115.54504      -29.749686
2021-11-02/20:46:39.10           3.7284055      -115.57399      -29.764682
2021-11-02/20:46:39.13           3.8000195      -115.60204      -29.779209
2021-11-02/20:46:39.16           3.8716340      -115.63009      -29.793737
2021-11-02/20:46:39.19           3.9432479      -115.65814      -29.808264
2021-11-02/20:46:39.23           4.0171724      -115.68709      -29.823260
2021-11-02/20:46:39.26           4.0887864      -115.71514      -29.837787
2021-11-02/20:46:39.29           4.1604009      -115.74319      -29.852314
2021-11-02/20:46:39.32           4.2320149      -115.77124      -29.866841
2021-11-02/20:46:39.35           4.3059393      -115.80019      -29.881837
2021-11-02/20:46:39.38           4.3775533      -115.82824      -29.896364
2021-11-02/20:46:39.41           4.4491678      -115.85629      -29.910891
2021-11-02/20:46:39.44           4.5207818      -115.88433      -29.925418
2021-11-02/20:46:39.48           4.5947063      -115.91329      -29.940414
2021-11-02/20:46:39.51           4.6663202      -115.94134      -29.954941
2021-11-02/20:46:39.54           4.7379347      -115.96939      -29.969469
2021-11-02/20:46:39.57           4.8095487      -115.99743      -29.983996
2021-11-02/20:46:39.60           4.8834732      -116.02639      -29.998991
2021-11-02/20:46:39.63           4.9550871      -116.05444      -30.013519
2021-11-02/20:46:39.66           5.0267016      -116.08248      -30.028046
2021-11-02/20:46:39.69           5.0983156      -116.11053      -30.042573
2021-11-02/20:46:39.73           5.1722401      -116.13949      -30.057569
2021-11-02/20:46:39.76           5.2438540      -116.16754      -30.072096
2021-11-02/20:46:39.79           5.3154686      -116.19558      -30.086623
2021-11-02/20:46:39.82           5.3870825      -116.22363      -30.101150
2021-11-02/20:46:39.85           5.4610070      -116.25259      -30.116146
2021-11-02/20:46:39.88           5.5326210      -116.28063      -30.130673
2021-11-02/20:46:39.91           5.6042355      -116.30868      -30.145200
2021-11-02/20:46:39.94           5.6758494      -116.33673      -30.159728
2021-11-02/20:46:39.98           5.7497739      -116.36568      -30.174723
2021-11-02/20:46:40.01           5.8218311      -116.39341      -30.189215
2021-11-02/20:46:40.04           5.8946948      -116.42055      -30.203642
2021-11-02/20:46:40.07           5.9675580      -116.44769      -30.218070
2021-11-02/20:46:40.10           6.0427719      -116.47571      -30.232962
2021-11-02/20:46:40.13           6.1156351      -116.50285      -30.247390
2021-11-02/20:46:40.16           6.1884988      -116.52999      -30.261817
2021-11-02/20:46:40.19           6.2613619      -116.55712      -30.276244
2021-11-02/20:46:40.23           6.3365759      -116.58514      -30.291137
2021-11-02/20:46:40.26           6.4094390      -116.61228      -30.305564
2021-11-02/20:46:40.29           6.4823027      -116.63942      -30.319991
2021-11-02/20:46:40.32           6.5551659      -116.66656      -30.334419
2021-11-02/20:46:40.35           6.6303799      -116.69457      -30.349311
2021-11-02/20:46:40.38           6.7032430      -116.72171      -30.363739
2021-11-02/20:46:40.41           6.7761067      -116.74885      -30.378166
2021-11-02/20:46:40.44           6.8489698      -116.77599      -30.392593
2021-11-02/20:46:40.48           6.9241838      -116.80401      -30.407486
2021-11-02/20:46:40.51           6.9970470      -116.83115      -30.421913
2021-11-02/20:46:40.54           7.0699107      -116.85829      -30.436340
2021-11-02/20:46:40.57           7.1427738      -116.88543      -30.450768
2021-11-02/20:46:40.60           7.2179878      -116.91344      -30.465660
2021-11-02/20:46:40.63           7.2908509      -116.94058      -30.480087
2021-11-02/20:46:40.66           7.3637146      -116.96772      -30.494515
2021-11-02/20:46:40.69           7.4365778      -116.99486      -30.508942
2021-11-02/20:46:40.73           7.5117917      -117.02288      -30.523835
2021-11-02/20:46:40.76           7.5846549      -117.05002      -30.538262
2021-11-02/20:46:40.79           7.6575186      -117.07716      -30.552689
2021-11-02/20:46:40.82           7.7303817      -117.10430      -30.567117
2021-11-02/20:46:40.85           7.8055957      -117.13231      -30.582009
2021-11-02/20:46:40.88           7.8784588      -117.15945      -30.596436
2021-11-02/20:46:40.91           7.9513225      -117.18659      -30.610864
2021-11-02/20:46:40.94           8.0241857      -117.21373      -30.625291
2021-11-02/20:46:40.98           8.0993996      -117.24175      -30.640184
2021-11-02/20:46:41.01           8.1726989      -117.26855      -30.654575
2021-11-02/20:46:41.04           8.2467916      -117.29475      -30.668900
2021-11-02/20:46:41.07           8.3208838      -117.32095      -30.683225
2021-11-02/20:46:41.10           8.3973665      -117.34800      -30.698012
2021-11-02/20:46:41.13           8.4714587      -117.37420      -30.712337
2021-11-02/20:46:41.16           8.5455515      -117.40040      -30.726662
2021-11-02/20:46:41.19           8.6196437      -117.42660      -30.740987
2021-11-02/20:46:41.23           8.6961264      -117.45365      -30.755774
2021-11-02/20:46:41.26           8.7702186      -117.47985      -30.770099
2021-11-02/20:46:41.29           8.8443113      -117.50605      -30.784424
2021-11-02/20:46:41.32           8.9184035      -117.53225      -30.798749
2021-11-02/20:46:41.35           8.9948862      -117.55929      -30.813537
2021-11-02/20:46:41.38           9.0689784      -117.58549      -30.827862
2021-11-02/20:46:41.41           9.1430712      -117.61169      -30.842187
2021-11-02/20:46:41.44           9.2171634      -117.63789      -30.856512
2021-11-02/20:46:41.48           9.2936460      -117.66494      -30.871299
2021-11-02/20:46:41.51           9.3677382      -117.69114      -30.885624
2021-11-02/20:46:41.54           9.4418310      -117.71734      -30.899949
2021-11-02/20:46:41.57           9.5159232      -117.74354      -30.914274
2021-11-02/20:46:41.60           9.5924059      -117.77059      -30.929061
2021-11-02/20:46:41.63           9.6664981      -117.79679      -30.943386
2021-11-02/20:46:41.66           9.7405908      -117.82299      -30.957711
2021-11-02/20:46:41.69           9.8146830      -117.84919      -30.972036
2021-11-02/20:46:41.73           9.8911657      -117.87623      -30.986824
2021-11-02/20:46:41.76           9.9652579      -117.90243      -31.001149
2021-11-02/20:46:41.79           10.039351      -117.92864      -31.015474
2021-11-02/20:46:41.82           10.113443      -117.95484      -31.029799
2021-11-02/20:46:41.85           10.189926      -117.98188      -31.044586
2021-11-02/20:46:41.88           10.264018      -118.00808      -31.058911
2021-11-02/20:46:41.91           10.338111      -118.03428      -31.073236
2021-11-02/20:46:41.94           10.412203      -118.06048      -31.087561
2021-11-02/20:46:41.98           10.488685      -118.08753      -31.102348
2021-11-02/20:46:42.01           10.563212      -118.11338      -31.116636
2021-11-02/20:46:42.04           10.638528      -118.13861      -31.130857
2021-11-02/20:46:42.07           10.713845      -118.16384      -31.145078
2021-11-02/20:46:42.10           10.791591      -118.18987      -31.159758
2021-11-02/20:46:42.13           10.866907      -118.21510      -31.173979
2021-11-02/20:46:42.16           10.942223      -118.24033      -31.188200
2021-11-02/20:46:42.19           11.017539      -118.26555      -31.202420
2021-11-02/20:46:42.23           11.095285      -118.29159      -31.217100
2021-11-02/20:46:42.26           11.170601      -118.31682      -31.231321
2021-11-02/20:46:42.29           11.245918      -118.34205      -31.245542
2021-11-02/20:46:42.32           11.321234      -118.36727      -31.259763
2021-11-02/20:46:42.35           11.398980      -118.39331      -31.274442
2021-11-02/20:46:42.38           11.474296      -118.41854      -31.288663
2021-11-02/20:46:42.41           11.549613      -118.44376      -31.302884
2021-11-02/20:46:42.44           11.624929      -118.46899      -31.317105
2021-11-02/20:46:42.48           11.702675      -118.49503      -31.331785
2021-11-02/20:46:42.51           11.777991      -118.52026      -31.346005
2021-11-02/20:46:42.54           11.853307      -118.54548      -31.360226
2021-11-02/20:46:42.57           11.928623      -118.57071      -31.374447
2021-11-02/20:46:42.60           12.006370      -118.59675      -31.389127
2021-11-02/20:46:42.63           12.081686      -118.62197      -31.403348
2021-11-02/20:46:42.66           12.157002      -118.64720      -31.417569
2021-11-02/20:46:42.69           12.232318      -118.67243      -31.431790
2021-11-02/20:46:42.73           12.310064      -118.69847      -31.446469
2021-11-02/20:46:42.76           12.385380      -118.72369      -31.460690
2021-11-02/20:46:42.79           12.460697      -118.74892      -31.474911
2021-11-02/20:46:42.82           12.536013      -118.77414      -31.489132
2021-11-02/20:46:42.85           12.613759      -118.80018      -31.503812
2021-11-02/20:46:42.88           12.689075      -118.82541      -31.518032
2021-11-02/20:46:42.91           12.764392      -118.85064      -31.532253
2021-11-02/20:46:42.94           12.839708      -118.87586      -31.546474
2021-11-02/20:46:42.98           12.917454      -118.90190      -31.561154
2021-11-02/20:46:43.01           12.993200      -118.92677      -31.575336
2021-11-02/20:46:43.04           13.069731      -118.95098      -31.589448
2021-11-02/20:46:43.07           13.146261      -118.97518      -31.603560
2021-11-02/20:46:43.10           13.225259      -119.00017      -31.618127
2021-11-02/20:46:43.13           13.301789      -119.02438      -31.632239
2021-11-02/20:46:43.16           13.378320      -119.04859      -31.646351
2021-11-02/20:46:43.19           13.454849      -119.07280      -31.660463
2021-11-02/20:46:43.23           13.533848      -119.09779      -31.675030
2021-11-02/20:46:43.26           13.610378      -119.12200      -31.689142
2021-11-02/20:46:43.29           13.686908      -119.14621      -31.703254
2021-11-02/20:46:43.32           13.763438      -119.17041      -31.717366
2021-11-02/20:46:43.35           13.842437      -119.19540      -31.731933
2021-11-02/20:46:43.38           13.918967      -119.21961      -31.746045
2021-11-02/20:46:43.41           13.995497      -119.24382      -31.760157
2021-11-02/20:46:43.44           14.072027      -119.26803      -31.774268
2021-11-02/20:46:43.48           14.151026      -119.29302      -31.788836
2021-11-02/20:46:43.51           14.227555      -119.31723      -31.802947
2021-11-02/20:46:43.54           14.304086      -119.34144      -31.817059
2021-11-02/20:46:43.57           14.380615      -119.36564      -31.831171
2021-11-02/20:46:43.60           14.459614      -119.39063      -31.845738
2021-11-02/20:46:43.63           14.536144      -119.41484      -31.859850
2021-11-02/20:46:43.66           14.612674      -119.43905      -31.873962
2021-11-02/20:46:43.69           14.689204      -119.46326      -31.888074
2021-11-02/20:46:43.73           14.768203      -119.48825      -31.902641
2021-11-02/20:46:43.76           14.844733      -119.51246      -31.916753
2021-11-02/20:46:43.79           14.921263      -119.53667      -31.930865
2021-11-02/20:46:43.82           14.997793      -119.56087      -31.944977
2021-11-02/20:46:43.85           15.076792      -119.58586      -31.959544
2021-11-02/20:46:43.88           15.153322      -119.61007      -31.973656
2021-11-02/20:46:43.91           15.229852      -119.63428      -31.987768
2021-11-02/20:46:43.94           15.306382      -119.65849      -32.001880
2021-11-02/20:46:43.98           15.385381      -119.68348      -32.016447
2021-11-02/20:46:44.01           15.462335      -119.70732      -32.030520
2021-11-02/20:46:44.04           15.540062      -119.73048      -32.044524
2021-11-02/20:46:44.07           15.617788      -119.75364      -32.058527
2021-11-02/20:46:44.10           15.698022      -119.77756      -32.072982
2021-11-02/20:46:44.13           15.775748      -119.80072      -32.086985
2021-11-02/20:46:44.16           15.853475      -119.82388      -32.100988
2021-11-02/20:46:44.19           15.931201      -119.84705      -32.114992
2021-11-02/20:46:44.23           16.011435      -119.87096      -32.129447
2021-11-02/20:46:44.26           16.089162      -119.89412      -32.143450
2021-11-02/20:46:44.29           16.166888      -119.91729      -32.157453
2021-11-02/20:46:44.32           16.244615      -119.94045      -32.171456
2021-11-02/20:46:44.35           16.324849      -119.96437      -32.185911
2021-11-02/20:46:44.38           16.402575      -119.98753      -32.199915
2021-11-02/20:46:44.41           16.480302      -120.01069      -32.213918
2021-11-02/20:46:44.44           16.558028      -120.03386      -32.227921
2021-11-02/20:46:44.48           16.638262      -120.05777      -32.242376
2021-11-02/20:46:44.51           16.715988      -120.08093      -32.256379
2021-11-02/20:46:44.54           16.793715      -120.10410      -32.270383
2021-11-02/20:46:44.57           16.871441      -120.12726      -32.284386
2021-11-02/20:46:44.60           16.951675      -120.15117      -32.298841
2021-11-02/20:46:44.63           17.029402      -120.17434      -32.312844
2021-11-02/20:46:44.66           17.107129      -120.19750      -32.326848
2021-11-02/20:46:44.69           17.184855      -120.22067      -32.340851
2021-11-02/20:46:44.73           17.265089      -120.24458      -32.355306
2021-11-02/20:46:44.76           17.342815      -120.26774      -32.369309
2021-11-02/20:46:44.79           17.420542      -120.29091      -32.383312
2021-11-02/20:46:44.82           17.498268      -120.31407      -32.397316
2021-11-02/20:46:44.85           17.578502      -120.33798      -32.411771
2021-11-02/20:46:44.88           17.656228      -120.36115      -32.425774
2021-11-02/20:46:44.91           17.733955      -120.38431      -32.439777
2021-11-02/20:46:44.94           17.811681      -120.40748      -32.453780
2021-11-02/20:46:44.98           17.891915      -120.43139      -32.468235
2021-11-02/20:46:45.01           17.970056      -120.45417      -32.482198
2021-11-02/20:46:45.04           18.048952      -120.47625      -32.496089
2021-11-02/20:46:45.07           18.127847      -120.49833      -32.509979
2021-11-02/20:46:45.10           18.209287      -120.52112      -32.524317
2021-11-02/20:46:45.13           18.288182      -120.54320      -32.538207
2021-11-02/20:46:45.16           18.367078      -120.56528      -32.552097
2021-11-02/20:46:45.19           18.445973      -120.58737      -32.565987
2021-11-02/20:46:45.23           18.527413      -120.61016      -32.580325
2021-11-02/20:46:45.26           18.606308      -120.63224      -32.594215
2021-11-02/20:46:45.29           18.685204      -120.65432      -32.608106
2021-11-02/20:46:45.32           18.764099      -120.67640      -32.621996
2021-11-02/20:46:45.35           18.845539      -120.69920      -32.636334
2021-11-02/20:46:45.38           18.924434      -120.72128      -32.650224
2021-11-02/20:46:45.41           19.003330      -120.74336      -32.664114
2021-11-02/20:46:45.44           19.082225      -120.76544      -32.678004
2021-11-02/20:46:45.48           19.163665      -120.78823      -32.692342
2021-11-02/20:46:45.51           19.242560      -120.81031      -32.706232
2021-11-02/20:46:45.54           19.321456      -120.83239      -32.720123
2021-11-02/20:46:45.57           19.400351      -120.85447      -32.734013
2021-11-02/20:46:45.60           19.481791      -120.87727      -32.748351
2021-11-02/20:46:45.63           19.560686      -120.89935      -32.762241
2021-11-02/20:46:45.66           19.639582      -120.92143      -32.776131
2021-11-02/20:46:45.69           19.718477      -120.94351      -32.790021
2021-11-02/20:46:45.73           19.799917      -120.96630      -32.804359
2021-11-02/20:46:45.76           19.878812      -120.98839      -32.818249
2021-11-02/20:46:45.79           19.957708      -121.01047      -32.832139
2021-11-02/20:46:45.82           20.036603      -121.03255      -32.846030
2021-11-02/20:46:45.85           20.118043      -121.05534      -32.860368
2021-11-02/20:46:45.88           20.196938      -121.07742      -32.874258
2021-11-02/20:46:45.91           20.275834      -121.09950      -32.888148
2021-11-02/20:46:45.94           20.354729      -121.12158      -32.902038
2021-11-02/20:46:45.98           20.436169      -121.14438      -32.916376
2021-11-02/20:46:46.01           20.515480      -121.16606      -32.930227
2021-11-02/20:46:46.04           20.595548      -121.18703      -32.944005
2021-11-02/20:46:46.07           20.675615      -121.20800      -32.957783
2021-11-02/20:46:46.10           20.758265      -121.22965      -32.972006
2021-11-02/20:46:46.13           20.838332      -121.25061      -32.985785
2021-11-02/20:46:46.16           20.918400      -121.27158      -32.999563
2021-11-02/20:46:46.19           20.998467      -121.29255      -33.013342
2021-11-02/20:46:46.23           21.081118      -121.31420      -33.027564
2021-11-02/20:46:46.26           21.161185      -121.33517      -33.041343
2021-11-02/20:46:46.29           21.241252      -121.35614      -33.055121
2021-11-02/20:46:46.32           21.321320      -121.37710      -33.068900
2021-11-02/20:46:46.35           21.403970      -121.39875      -33.083123
2021-11-02/20:46:46.38           21.484037      -121.41972      -33.096901
2021-11-02/20:46:46.41           21.564105      -121.44069      -33.110679
2021-11-02/20:46:46.44           21.644172      -121.46166      -33.124458
2021-11-02/20:46:46.48           21.726822      -121.48330      -33.138681
2021-11-02/20:46:46.51           21.806889      -121.50427      -33.152459
2021-11-02/20:46:46.54           21.886957      -121.52524      -33.166237
2021-11-02/20:46:46.57           21.967024      -121.54621      -33.180016
2021-11-02/20:46:46.60           22.049675      -121.56785      -33.194239
2021-11-02/20:46:46.63           22.129742      -121.58882      -33.208017
2021-11-02/20:46:46.66           22.209809      -121.60979      -33.221796
2021-11-02/20:46:46.69           22.289876      -121.63076      -33.235574
2021-11-02/20:46:46.73           22.372527      -121.65240      -33.249797
2021-11-02/20:46:46.76           22.452594      -121.67337      -33.263575
2021-11-02/20:46:46.79           22.532662      -121.69434      -33.277354
2021-11-02/20:46:46.82           22.612729      -121.71531      -33.291132
2021-11-02/20:46:46.85           22.695379      -121.73695      -33.305355
2021-11-02/20:46:46.88           22.775446      -121.75792      -33.319133
2021-11-02/20:46:46.91           22.855514      -121.77889      -33.332912
2021-11-02/20:46:46.94           22.935581      -121.79986      -33.346690
2021-11-02/20:46:46.98           23.018231      -121.82151      -33.360913
2021-11-02/20:46:47.01           23.098707      -121.84207      -33.374650
2021-11-02/20:46:47.04           23.179925      -121.86188      -33.388314
2021-11-02/20:46:47.07           23.261142      -121.88169      -33.401977
2021-11-02/20:46:47.10           23.344979      -121.90215      -33.416080
2021-11-02/20:46:47.13           23.426197      -121.92196      -33.429743
2021-11-02/20:46:47.16           23.507415      -121.94178      -33.443406
2021-11-02/20:46:47.19           23.588632      -121.96159      -33.457069
2021-11-02/20:46:47.23           23.672470      -121.98204      -33.471173
2021-11-02/20:46:47.26           23.753687      -122.00186      -33.484836
2021-11-02/20:46:47.29           23.834905      -122.02167      -33.498499
2021-11-02/20:46:47.32           23.916122      -122.04149      -33.512162
2021-11-02/20:46:47.35           23.999960      -122.06194      -33.526266
2021-11-02/20:46:47.38           24.081177      -122.08175      -33.539929
2021-11-02/20:46:47.41           24.162395      -122.10157      -33.553592
2021-11-02/20:46:47.44           24.243612      -122.12138      -33.567255
2021-11-02/20:46:47.48           24.327450      -122.14184      -33.581359
2021-11-02/20:46:47.51           24.408667      -122.16165      -33.595022
2021-11-02/20:46:47.54           24.489885      -122.18147      -33.608685
2021-11-02/20:46:47.57           24.571102      -122.20128      -33.622348
2021-11-02/20:46:47.60           24.654940      -122.22173      -33.636451
2021-11-02/20:46:47.63           24.736157      -122.24155      -33.650114
2021-11-02/20:46:47.66           24.817375      -122.26136      -33.663778
2021-11-02/20:46:47.69           24.898592      -122.28118      -33.677440
2021-11-02/20:46:47.73           24.982430      -122.30163      -33.691544
2021-11-02/20:46:47.76           25.063647      -122.32144      -33.705207
2021-11-02/20:46:47.79           25.144865      -122.34126      -33.718870
2021-11-02/20:46:47.82           25.226082      -122.36107      -33.732533
2021-11-02/20:46:47.85           25.309920      -122.38153      -33.746637
2021-11-02/20:46:47.88           25.391137      -122.40134      -33.760300
2021-11-02/20:46:47.91           25.472355      -122.42116      -33.773963
2021-11-02/20:46:47.94           25.553572      -122.44097      -33.787626
2021-11-02/20:46:47.98           25.637410      -122.46142      -33.801730
2021-11-02/20:46:48.01           25.719024      -122.48082      -33.815350
2021-11-02/20:46:48.04           25.801359      -122.49944      -33.828892
2021-11-02/20:46:48.07           25.883693      -122.51807      -33.842435
2021-11-02/20:46:48.10           25.968684      -122.53730      -33.856414
2021-11-02/20:46:48.13           26.051019      -122.55593      -33.869956
2021-11-02/20:46:48.16           26.133354      -122.57456      -33.883498
2021-11-02/20:46:48.19           26.215688      -122.59319      -33.897040
2021-11-02/20:46:48.23           26.300679      -122.61242      -33.911020
2021-11-02/20:46:48.26           26.383014      -122.63104      -33.924562
2021-11-02/20:46:48.29           26.465349      -122.64967      -33.938104
2021-11-02/20:46:48.32           26.547684      -122.66830      -33.951646
2021-11-02/20:46:48.35           26.632674      -122.68753      -33.965625
2021-11-02/20:46:48.38           26.715009      -122.70616      -33.979168
2021-11-02/20:46:48.41           26.797344      -122.72478      -33.992710
2021-11-02/20:46:48.44           26.879679      -122.74341      -34.006252
2021-11-02/20:46:48.48           26.964669      -122.76264      -34.020231
2021-11-02/20:46:48.51           27.047004      -122.78127      -34.033773
2021-11-02/20:46:48.54           27.129339      -122.79990      -34.047316
2021-11-02/20:46:48.57           27.211674      -122.81853      -34.060858
2021-11-02/20:46:48.60           27.296665      -122.83776      -34.074837
2021-11-02/20:46:48.63           27.378999      -122.85638      -34.088379
2021-11-02/20:46:48.66           27.461334      -122.87501      -34.101922
2021-11-02/20:46:48.69           27.543669      -122.89364      -34.115464
2021-11-02/20:46:48.73           27.628660      -122.91287      -34.129443
2021-11-02/20:46:48.76           27.710994      -122.93150      -34.142985
2021-11-02/20:46:48.79           27.793329      -122.95012      -34.156528
2021-11-02/20:46:48.82           27.875664      -122.96875      -34.170070
2021-11-02/20:46:48.85           27.960655      -122.98798      -34.184049
2021-11-02/20:46:48.88           28.042989      -123.00661      -34.197591
2021-11-02/20:46:48.91           28.125324      -123.02524      -34.211133
2021-11-02/20:46:48.94           28.207659      -123.04387      -34.224676
2021-11-02/20:46:48.98           28.292650      -123.06310      -34.238655
2021-11-02/20:46:49.01           28.375376      -123.08129      -34.252154
2021-11-02/20:46:49.04           28.458815      -123.09869      -34.265576
2021-11-02/20:46:49.07           28.542254      -123.11610      -34.278998
2021-11-02/20:46:49.10           28.628384      -123.13406      -34.292853
2021-11-02/20:46:49.13           28.711823      -123.15147      -34.306275
2021-11-02/20:46:49.16           28.795262      -123.16887      -34.319696
2021-11-02/20:46:49.19           28.878700      -123.18627      -34.333118
2021-11-02/20:46:49.23           28.964831      -123.20424      -34.346973
2021-11-02/20:46:49.26           29.048269      -123.22164      -34.360395
2021-11-02/20:46:49.29           29.131708      -123.23905      -34.373817
2021-11-02/20:46:49.32           29.215147      -123.25645      -34.387238
2021-11-02/20:46:49.35           29.301277      -123.27442      -34.401093
2021-11-02/20:46:49.38           29.384716      -123.29182      -34.414515
2021-11-02/20:46:49.41           29.468155      -123.30922      -34.427937
2021-11-02/20:46:49.44           29.551593      -123.32663      -34.441359
2021-11-02/20:46:49.48           29.637724      -123.34459      -34.455214
2021-11-02/20:46:49.51           29.721163      -123.36200      -34.468635
2021-11-02/20:46:49.54           29.804602      -123.37940      -34.482057
2021-11-02/20:46:49.57           29.888040      -123.39681      -34.495479
2021-11-02/20:46:49.60           29.974171      -123.41477      -34.509334
2021-11-02/20:46:49.63           30.057609      -123.43218      -34.522756
2021-11-02/20:46:49.66           30.141048      -123.44958      -34.536177
2021-11-02/20:46:49.69           30.224487      -123.46698      -34.549599
2021-11-02/20:46:49.73           30.310617      -123.48495      -34.563454
2021-11-02/20:46:49.76           30.394056      -123.50235      -34.576876
2021-11-02/20:46:49.79           30.477495      -123.51976      -34.590298
2021-11-02/20:46:49.82           30.560933      -123.53716      -34.603719
2021-11-02/20:46:49.85           30.647064      -123.55513      -34.617574
2021-11-02/20:46:49.88           30.730502      -123.57253      -34.630996
2021-11-02/20:46:49.91           30.813942      -123.58993      -34.644418
2021-11-02/20:46:49.94           30.897380      -123.60734      -34.657840
2021-11-02/20:46:49.98           30.983511      -123.62530      -34.671695
2021-11-02/20:46:50.01           31.067334      -123.64226      -34.685073
2021-11-02/20:46:50.04           31.151856      -123.65842      -34.698373
2021-11-02/20:46:50.07           31.236378      -123.67457      -34.711673
2021-11-02/20:46:50.10           31.323627      -123.69124      -34.725403
2021-11-02/20:46:50.13           31.408149      -123.70739      -34.738703
2021-11-02/20:46:50.16           31.492672      -123.72355      -34.752003
2021-11-02/20:46:50.19           31.577194      -123.73970      -34.765303
2021-11-02/20:46:50.23           31.664443      -123.75637      -34.779032
2021-11-02/20:46:50.26           31.748965      -123.77253      -34.792332
2021-11-02/20:46:50.29           31.833488      -123.78868      -34.805633
2021-11-02/20:46:50.32           31.918010      -123.80483      -34.818933
2021-11-02/20:46:50.35           32.005259      -123.82150      -34.832662
2021-11-02/20:46:50.38           32.089781      -123.83766      -34.845962
2021-11-02/20:46:50.41           32.174304      -123.85381      -34.859262
2021-11-02/20:46:50.44           32.258826      -123.86996      -34.872562
2021-11-02/20:46:50.48           32.346075      -123.88664      -34.886292
2021-11-02/20:46:50.51           32.430597      -123.90279      -34.899592
2021-11-02/20:46:50.54           32.515120      -123.91894      -34.912892
2021-11-02/20:46:50.57           32.599642      -123.93509      -34.926192
2021-11-02/20:46:50.60           32.686891      -123.95177      -34.939921
2021-11-02/20:46:50.63           32.771413      -123.96792      -34.953221
2021-11-02/20:46:50.66           32.855935      -123.98407      -34.966521
2021-11-02/20:46:50.69           32.940457      -124.00022      -34.979822
2021-11-02/20:46:50.73           33.027706      -124.01690      -34.993551
2021-11-02/20:46:50.76           33.112228      -124.03305      -35.006851
2021-11-02/20:46:50.79           33.196751      -124.04920      -35.020151
2021-11-02/20:46:50.82           33.281273      -124.06536      -35.033451
2021-11-02/20:46:50.85           33.368522      -124.08203      -35.047180
2021-11-02/20:46:50.88           33.453044      -124.09818      -35.060481
2021-11-02/20:46:50.91           33.537567      -124.11433      -35.073781
2021-11-02/20:46:50.94           33.622089      -124.13049      -35.087081
2021-11-02/20:46:50.98           33.709338      -124.14716      -35.100810
2021-11-02/20:46:51.01           33.794235      -124.16285      -35.114066
2021-11-02/20:46:51.04           33.879814      -124.17772      -35.127240
2021-11-02/20:46:51.07           33.965393      -124.19258      -35.140415
2021-11-02/20:46:51.10           34.053732      -124.20792      -35.154015
2021-11-02/20:46:51.13           34.139311      -124.22278      -35.167189
2021-11-02/20:46:51.16           34.224890      -124.23764      -35.180364
2021-11-02/20:46:51.19           34.310469      -124.25250      -35.193538
2021-11-02/20:46:51.23           34.398808      -124.26784      -35.207138
2021-11-02/20:46:51.26           34.484387      -124.28270      -35.220313
2021-11-02/20:46:51.29           34.569966      -124.29756      -35.233487
2021-11-02/20:46:51.32           34.655545      -124.31242      -35.246662
2021-11-02/20:46:51.35           34.743884      -124.32776      -35.260262
2021-11-02/20:46:51.38           34.829463      -124.34262      -35.273436
2021-11-02/20:46:51.41           34.915042      -124.35749      -35.286611
2021-11-02/20:46:51.44           35.000621      -124.37235      -35.299785
2021-11-02/20:46:51.48           35.088960      -124.38769      -35.313385
2021-11-02/20:46:51.51           35.174539      -124.40255      -35.326560
2021-11-02/20:46:51.54           35.260118      -124.41741      -35.339734
2021-11-02/20:46:51.57           35.345697      -124.43227      -35.352909
2021-11-02/20:46:51.60           35.434036      -124.44761      -35.366509
2021-11-02/20:46:51.63           35.519615      -124.46247      -35.379683
2021-11-02/20:46:51.66           35.605194      -124.47733      -35.392858
2021-11-02/20:46:51.69           35.690772      -124.49219      -35.406033
2021-11-02/20:46:51.73           35.779112      -124.50753      -35.419632
2021-11-02/20:46:51.76           35.864691      -124.52239      -35.432807
2021-11-02/20:46:51.79           35.950270      -124.53725      -35.445981
2021-11-02/20:46:51.82           36.035848      -124.55212      -35.459156
2021-11-02/20:46:51.85           36.124188      -124.56746      -35.472756
2021-11-02/20:46:51.88           36.209767      -124.58232      -35.485930
2021-11-02/20:46:51.91           36.295346      -124.59718      -35.499105
2021-11-02/20:46:51.94           36.380924      -124.61204      -35.512280
2021-11-02/20:46:51.98           36.469264      -124.62738      -35.525879
2021-11-02/20:46:52.01           36.555210      -124.64177      -35.539009
2021-11-02/20:46:52.04           36.641825      -124.65531      -35.552058
2021-11-02/20:46:52.07           36.728439      -124.66885      -35.565107
2021-11-02/20:46:52.10           36.817847      -124.68283      -35.578576
2021-11-02/20:46:52.13           36.904461      -124.69637      -35.591625
2021-11-02/20:46:52.16           36.991076      -124.70991      -35.604674
2021-11-02/20:46:52.19           37.077690      -124.72345      -35.617723
2021-11-02/20:46:52.23           37.167099      -124.73743      -35.631192
2021-11-02/20:46:52.26           37.253713      -124.75097      -35.644241
2021-11-02/20:46:52.29           37.340327      -124.76451      -35.657290
2021-11-02/20:46:52.32           37.426941      -124.77805      -35.670339
2021-11-02/20:46:52.35           37.516350      -124.79203      -35.683808
2021-11-02/20:46:52.38           37.602964      -124.80557      -35.696857
2021-11-02/20:46:52.41           37.689579      -124.81911      -35.709906
2021-11-02/20:46:52.44           37.776193      -124.83265      -35.722955
2021-11-02/20:46:52.48           37.865601      -124.84663      -35.736424
2021-11-02/20:46:52.51           37.952215      -124.86017      -35.749473
2021-11-02/20:46:52.54           38.038830      -124.87371      -35.762522
2021-11-02/20:46:52.57           38.125444      -124.88725      -35.775571
2021-11-02/20:46:52.60           38.214852      -124.90123      -35.789040
2021-11-02/20:46:52.63           38.301466      -124.91477      -35.802089
2021-11-02/20:46:52.66           38.388081      -124.92831      -35.815138
2021-11-02/20:46:52.69           38.474695      -124.94185      -35.828187
2021-11-02/20:46:52.73           38.564104      -124.95582      -35.841656
2021-11-02/20:46:52.76           38.650718      -124.96936      -35.854705
2021-11-02/20:46:52.79           38.737332      -124.98290      -35.867754
2021-11-02/20:46:52.82           38.823947      -124.99645      -35.880802
2021-11-02/20:46:52.85           38.913355      -125.01042      -35.894272
2021-11-02/20:46:52.88           38.999969      -125.02396      -35.907321
2021-11-02/20:46:52.91           39.086584      -125.03750      -35.920370
2021-11-02/20:46:52.94           39.173198      -125.05104      -35.933418
2021-11-02/20:46:52.98           39.262606      -125.06502      -35.946888
2021-11-02/20:46:53.01           39.349574      -125.07808      -35.959890
2021-11-02/20:46:53.04           39.437185      -125.09025      -35.972806
2021-11-02/20:46:53.07           39.524795      -125.10243      -35.985723
2021-11-02/20:46:53.10           39.615232      -125.11500      -35.999056
2021-11-02/20:46:53.13           39.702843      -125.12718      -36.011972
2021-11-02/20:46:53.16           39.790454      -125.13935      -36.024888
2021-11-02/20:46:53.19           39.878064      -125.15153      -36.037805
2021-11-02/20:46:53.23           39.968501      -125.16410      -36.051138
2021-11-02/20:46:53.26           40.056112      -125.17628      -36.064054
2021-11-02/20:46:53.29           40.143723      -125.18845      -36.076970
2021-11-02/20:46:53.32           40.231333      -125.20063      -36.089886
2021-11-02/20:46:53.35           40.321770      -125.21320      -36.103219
2021-11-02/20:46:53.38           40.409381      -125.22538      -36.116136
2021-11-02/20:46:53.41           40.496992      -125.23755      -36.129052
2021-11-02/20:46:53.44           40.584602      -125.24973      -36.141968
2021-11-02/20:46:53.48           40.675039      -125.26230      -36.155301
2021-11-02/20:46:53.51           40.762650      -125.27447      -36.168218
2021-11-02/20:46:53.54           40.850261      -125.28665      -36.181134
2021-11-02/20:46:53.57           40.937871      -125.29883      -36.194050
2021-11-02/20:46:53.60           41.028308      -125.31140      -36.207383
2021-11-02/20:46:53.63           41.115919      -125.32357      -36.220300
2021-11-02/20:46:53.66           41.203530      -125.33575      -36.233216
2021-11-02/20:46:53.69           41.291140      -125.34793      -36.246132
2021-11-02/20:46:53.73           41.381577      -125.36050      -36.259465
2021-11-02/20:46:53.76           41.469188      -125.37267      -36.272382
2021-11-02/20:46:53.79           41.556799      -125.38485      -36.285298
2021-11-02/20:46:53.82           41.644409      -125.39703      -36.298214
2021-11-02/20:46:53.85           41.734846      -125.40960      -36.311547
2021-11-02/20:46:53.88           41.822457      -125.42177      -36.324464
2021-11-02/20:46:53.91           41.910068      -125.43395      -36.337380
2021-11-02/20:46:53.94           41.997678      -125.44612      -36.350296
2021-11-02/20:46:53.98           42.088115      -125.45869      -36.363629
2021-11-02/20:46:54.01           42.176073      -125.47038      -36.376499
2021-11-02/20:46:54.04           42.264663      -125.48117      -36.389286
2021-11-02/20:46:54.07           42.353252      -125.49196      -36.402072
2021-11-02/20:46:54.10           42.444699      -125.50310      -36.415271
2021-11-02/20:46:54.13           42.533289      -125.51389      -36.428057
2021-11-02/20:46:54.16           42.621878      -125.52468      -36.440843
2021-11-02/20:46:54.19           42.710468      -125.53547      -36.453630
2021-11-02/20:46:54.23           42.801915      -125.54660      -36.466828
2021-11-02/20:46:54.26           42.890504      -125.55739      -36.479615
2021-11-02/20:46:54.29           42.979094      -125.56818      -36.492401
2021-11-02/20:46:54.32           43.067683      -125.57897      -36.505187
2021-11-02/20:46:54.35           43.159131      -125.59011      -36.518386
2021-11-02/20:46:54.38           43.247720      -125.60090      -36.531172
2021-11-02/20:46:54.41           43.336310      -125.61169      -36.543959
2021-11-02/20:46:54.44           43.424899      -125.62248      -36.556745
2021-11-02/20:46:54.48           43.516346      -125.63362      -36.569944
2021-11-02/20:46:54.51           43.604936      -125.64441      -36.582730
2021-11-02/20:46:54.54           43.693526      -125.65520      -36.595517
2021-11-02/20:46:54.57           43.782115      -125.66599      -36.608303
2021-11-02/20:46:54.60           43.873562      -125.67712      -36.621502
2021-11-02/20:46:54.63           43.962151      -125.68791      -36.634288
2021-11-02/20:46:54.66           44.050741      -125.69870      -36.647074
2021-11-02/20:46:54.69           44.139331      -125.70949      -36.659861
2021-11-02/20:46:54.73           44.230778      -125.72063      -36.673059
2021-11-02/20:46:54.76           44.319367      -125.73142      -36.685846
2021-11-02/20:46:54.79           44.407957      -125.74221      -36.698632
2021-11-02/20:46:54.82           44.496546      -125.75300      -36.711418
2021-11-02/20:46:54.85           44.587994      -125.76414      -36.724617
2021-11-02/20:46:54.88           44.676583      -125.77493      -36.737403
2021-11-02/20:46:54.91           44.765173      -125.78572      -36.750190
2021-11-02/20:46:54.94           44.853762      -125.79651      -36.762976
2021-11-02/20:46:54.98           44.945209      -125.80765      -36.776175
2021-11-02/20:46:55.01           45.034136      -125.81793      -36.788914
2021-11-02/20:46:55.04           45.123675      -125.82730      -36.801568
2021-11-02/20:46:55.07           45.213214      -125.83667      -36.814223
2021-11-02/20:46:55.10           45.305642      -125.84634      -36.827285
2021-11-02/20:46:55.13           45.395181      -125.85571      -36.839939
2021-11-02/20:46:55.16           45.484721      -125.86508      -36.852593
2021-11-02/20:46:55.19           45.574260      -125.87445      -36.865247
2021-11-02/20:46:55.23           45.666688      -125.88412      -36.878310
2021-11-02/20:46:55.26           45.756227      -125.89349      -36.890964
2021-11-02/20:46:55.29           45.845766      -125.90286      -36.903618
2021-11-02/20:46:55.32           45.935305      -125.91223      -36.916272
2021-11-02/20:46:55.35           46.027733      -125.92190      -36.929335
2021-11-02/20:46:55.38           46.117272      -125.93127      -36.941989
2021-11-02/20:46:55.41           46.206812      -125.94064      -36.954643
2021-11-02/20:46:55.44           46.296351      -125.95001      -36.967297
2021-11-02/20:46:55.48           46.388779      -125.95968      -36.980360
2021-11-02/20:46:55.51           46.478318      -125.96905      -36.993014
2021-11-02/20:46:55.54           46.567857      -125.97842      -37.005668
2021-11-02/20:46:55.57           46.657396      -125.98779      -37.018322
2021-11-02/20:46:55.60           46.749824      -125.99746      -37.031385
2021-11-02/20:46:55.63           46.839363      -126.00683      -37.044039
2021-11-02/20:46:55.66           46.928903      -126.01620      -37.056693
2021-11-02/20:46:55.69           47.018442      -126.02556      -37.069347
2021-11-02/20:46:55.73           47.110870      -126.03524      -37.082410
2021-11-02/20:46:55.76           47.200409      -126.04461      -37.095064
2021-11-02/20:46:55.79           47.289948      -126.05397      -37.107718
2021-11-02/20:46:55.82           47.379487      -126.06334      -37.120372
2021-11-02/20:46:55.85           47.471915      -126.07301      -37.133435
2021-11-02/20:46:55.88           47.561454      -126.08238      -37.146089
2021-11-02/20:46:55.91           47.650994      -126.09175      -37.158743
2021-11-02/20:46:55.94           47.740533      -126.10112      -37.171397
2021-11-02/20:46:55.98           47.832961      -126.11079      -37.184460
2021-11-02/20:46:56.01           47.922819      -126.11964      -37.197064
2021-11-02/20:46:56.04           48.013259      -126.12755      -37.209579
2021-11-02/20:46:56.07           48.103699      -126.13546      -37.222094
2021-11-02/20:46:56.10           48.197056      -126.14362      -37.235012
2021-11-02/20:46:56.13           48.287495      -126.15153      -37.247527
2021-11-02/20:46:56.16           48.377935      -126.15944      -37.260042
2021-11-02/20:46:56.19           48.468375      -126.16735      -37.272556
2021-11-02/20:46:56.23           48.561732      -126.17551      -37.285475
2021-11-02/20:46:56.26           48.652171      -126.18342      -37.297989
2021-11-02/20:46:56.29           48.742612      -126.19133      -37.310504
2021-11-02/20:46:56.32           48.833051      -126.19924      -37.323019
2021-11-02/20:46:56.35           48.926408      -126.20740      -37.335937
2021-11-02/20:46:56.38           49.016848      -126.21531      -37.348452
2021-11-02/20:46:56.41           49.107288      -126.22322      -37.360967
2021-11-02/20:46:56.44           49.197727      -126.23113      -37.373481
2021-11-02/20:46:56.48           49.291084      -126.23929      -37.386400
2021-11-02/20:46:56.51           49.381524      -126.24720      -37.398915
2021-11-02/20:46:56.54           49.471964      -126.25511      -37.411429
2021-11-02/20:46:56.57           49.562403      -126.26301      -37.423944
2021-11-02/20:46:56.60           49.655761      -126.27118      -37.436862
2021-11-02/20:46:56.63           49.746200      -126.27909      -37.449377
2021-11-02/20:46:56.66           49.836640      -126.28700      -37.461892
2021-11-02/20:46:56.69           49.927079      -126.29490      -37.474407
2021-11-02/20:46:56.73           50.020437      -126.30307      -37.487325
2021-11-02/20:46:56.76           50.110876      -126.31098      -37.499840
2021-11-02/20:46:56.79           50.201316      -126.31888      -37.512354
2021-11-02/20:46:56.82           50.291756      -126.32679      -37.524869
2021-11-02/20:46:56.85           50.385113      -126.33496      -37.537788
2021-11-02/20:46:56.88           50.475552      -126.34286      -37.550302
2021-11-02/20:46:56.91           50.565992      -126.35077      -37.562817
2021-11-02/20:46:56.94           50.656432      -126.35868      -37.575332
2021-11-02/20:46:56.98           50.749789      -126.36684      -37.588250
2021-11-02/20:46:57.01           50.840543      -126.37422      -37.600716
2021-11-02/20:46:57.04           50.931870      -126.38064      -37.613093
2021-11-02/20:46:57.07           51.023196      -126.38706      -37.625471
2021-11-02/20:46:57.10           51.117469      -126.39368      -37.638247
2021-11-02/20:46:57.13           51.208795      -126.40010      -37.650624
2021-11-02/20:46:57.16           51.300122      -126.40652      -37.663002
2021-11-02/20:46:57.19           51.391448      -126.41294      -37.675379
2021-11-02/20:46:57.23           51.485721      -126.41956      -37.688155
2021-11-02/20:46:57.26           51.577047      -126.42598      -37.700533
2021-11-02/20:46:57.29           51.668374      -126.43240      -37.712910
2021-11-02/20:46:57.32           51.759700      -126.43882      -37.725287
2021-11-02/20:46:57.35           51.853973      -126.44544      -37.738064
2021-11-02/20:46:57.38           51.945299      -126.45186      -37.750441
2021-11-02/20:46:57.41           52.036626      -126.45828      -37.762818
2021-11-02/20:46:57.44           52.127952      -126.46470      -37.775196
2021-11-02/20:46:57.48           52.222224      -126.47132      -37.787972
2021-11-02/20:46:57.51           52.313551      -126.47774      -37.800349
2021-11-02/20:46:57.54           52.404877      -126.48416      -37.812727
2021-11-02/20:46:57.57           52.496204      -126.49058      -37.825104
2021-11-02/20:46:57.60           52.590476      -126.49720      -37.837881
2021-11-02/20:46:57.63           52.681802      -126.50362      -37.850258
2021-11-02/20:46:57.66           52.773129      -126.51004      -37.862635
2021-11-02/20:46:57.69           52.864455      -126.51646      -37.875012
2021-11-02/20:46:57.73           52.958728      -126.52308      -37.887789
2021-11-02/20:46:57.76           53.050054      -126.52950      -37.900166
2021-11-02/20:46:57.79           53.141381      -126.53592      -37.912544
2021-11-02/20:46:57.82           53.232707      -126.54234      -37.924921
2021-11-02/20:46:57.85           53.326980      -126.54896      -37.937697
2021-11-02/20:46:57.88           53.418306      -126.55538      -37.950075
2021-11-02/20:46:57.91           53.509633      -126.56180      -37.962452
2021-11-02/20:46:57.94           53.600959      -126.56822      -37.974829
2021-11-02/20:46:57.98           53.695232      -126.57484      -37.987606
2021-11-02/20:46:58.01           53.786856      -126.58072      -37.999934
2021-11-02/20:46:58.04           53.879022      -126.58563      -38.012172
2021-11-02/20:46:58.07           53.971188      -126.59053      -38.024410
2021-11-02/20:46:58.10           54.066327      -126.59560      -38.037043
2021-11-02/20:46:58.13           54.158493      -126.60050      -38.049281
2021-11-02/20:46:58.16           54.250659      -126.60541      -38.061519
2021-11-02/20:46:58.19           54.342825      -126.61031      -38.073757
2021-11-02/20:46:58.23           54.437964      -126.61537      -38.086390
2021-11-02/20:46:58.26           54.530130      -126.62028      -38.098628
2021-11-02/20:46:58.29           54.622296      -126.62518      -38.110866
2021-11-02/20:46:58.32           54.714462      -126.63009      -38.123104
2021-11-02/20:46:58.35           54.809601      -126.63515      -38.135737
2021-11-02/20:46:58.38           54.901767      -126.64006      -38.147975
2021-11-02/20:46:58.41           54.993933      -126.64496      -38.160213
2021-11-02/20:46:58.44           55.086099      -126.64987      -38.172451
2021-11-02/20:46:58.48           55.181238      -126.65493      -38.185084
2021-11-02/20:46:58.51           55.273404      -126.65984      -38.197322
2021-11-02/20:46:58.54           55.365570      -126.66474      -38.209560
2021-11-02/20:46:58.57           55.457736      -126.66965      -38.221798
2021-11-02/20:46:58.60           55.552875      -126.67471      -38.234431
2021-11-02/20:46:58.63           55.645041      -126.67961      -38.246669
2021-11-02/20:46:58.66           55.737207      -126.68452      -38.258908
2021-11-02/20:46:58.69           55.829373      -126.68942      -38.271146
2021-11-02/20:46:58.73           55.924512      -126.69449      -38.283779
2021-11-02/20:46:58.76           56.016678      -126.69939      -38.296017
2021-11-02/20:46:58.79           56.108844      -126.70430      -38.308255
2021-11-02/20:46:58.82           56.201010      -126.70920      -38.320493
2021-11-02/20:46:58.85           56.296149      -126.71427      -38.333126
2021-11-02/20:46:58.88           56.388315      -126.71917      -38.345364
2021-11-02/20:46:58.91           56.480481      -126.72408      -38.357602
2021-11-02/20:46:58.94           56.572647      -126.72898      -38.369840
2021-11-02/20:46:58.98           56.667786      -126.73404      -38.382473
2021-11-02/20:46:59.01           56.760240      -126.73840      -38.394661
2021-11-02/20:46:59.04           56.853217      -126.74175      -38.406757
2021-11-02/20:46:59.07           56.946194      -126.74511      -38.418853
2021-11-02/20:46:59.10           57.042170      -126.74857      -38.431340
2021-11-02/20:46:59.13           57.135147      -126.75193      -38.443436
2021-11-02/20:46:59.16           57.228124      -126.75528      -38.455532
2021-11-02/20:46:59.19           57.321101      -126.75864      -38.467628
2021-11-02/20:46:59.23           57.417077      -126.76210      -38.480115
2021-11-02/20:46:59.26           57.510054      -126.76545      -38.492211
2021-11-02/20:46:59.29           57.603031      -126.76881      -38.504307
2021-11-02/20:46:59.32           57.696008      -126.77216      -38.516404
2021-11-02/20:46:59.35           57.791984      -126.77563      -38.528890
2021-11-02/20:46:59.38           57.884961      -126.77898      -38.540986
2021-11-02/20:46:59.41           57.977938      -126.78234      -38.553083
2021-11-02/20:46:59.44           58.070915      -126.78569      -38.565179
2021-11-02/20:46:59.48           58.166891      -126.78915      -38.577665
2021-11-02/20:46:59.51           58.259868      -126.79251      -38.589762
2021-11-02/20:46:59.54           58.352845      -126.79586      -38.601858
2021-11-02/20:46:59.57           58.445822      -126.79922      -38.613954
2021-11-02/20:46:59.60           58.541798      -126.80268      -38.626441
2021-11-02/20:46:59.63           58.634775      -126.80604      -38.638537
2021-11-02/20:46:59.66           58.727752      -126.80939      -38.650633
2021-11-02/20:46:59.69           58.820729      -126.81275      -38.662730
2021-11-02/20:46:59.73           58.916705      -126.81621      -38.675216
2021-11-02/20:46:59.76           59.009682      -126.81956      -38.687312
2021-11-02/20:46:59.79           59.102659      -126.82292      -38.699409
2021-11-02/20:46:59.82           59.195636      -126.82627      -38.711505
2021-11-02/20:46:59.85           59.291612      -126.82974      -38.723991
2021-11-02/20:46:59.88           59.384589      -126.83309      -38.736088
2021-11-02/20:46:59.91           59.477566      -126.83645      -38.748184
2021-11-02/20:46:59.94           59.570543      -126.83980      -38.760280
2021-11-02/20:46:59.98           59.666519      -126.84326      -38.772767
2021-11-02/20:47:00.01           59.759768      -126.84606      -38.784813
2021-11-02/20:47:00.04           59.853515      -126.84785      -38.796767
2021-11-02/20:47:00.07           59.947260      -126.84965      -38.808721
2021-11-02/20:47:00.10           60.044030      -126.85149      -38.821061
2021-11-02/20:47:00.13           60.137776      -126.85328      -38.833016
2021-11-02/20:47:00.16           60.231522      -126.85508      -38.844970
2021-11-02/20:47:00.19           60.325268      -126.85687      -38.856925
2021-11-02/20:47:00.23           60.422038      -126.85871      -38.869265
2021-11-02/20:47:00.26           60.515784      -126.86051      -38.881219
2021-11-02/20:47:00.29           60.609530      -126.86230      -38.893174
2021-11-02/20:47:00.32           60.703275      -126.86409      -38.905128
2021-11-02/20:47:00.35           60.800046      -126.86594      -38.917468
2021-11-02/20:47:00.38           60.893791      -126.86773      -38.929423
2021-11-02/20:47:00.41           60.987538      -126.86952      -38.941377
2021-11-02/20:47:00.44           61.081283      -126.87131      -38.953332
2021-11-02/20:47:00.48           61.178053      -126.87316      -38.965672
2021-11-02/20:47:00.51           61.271799      -126.87495      -38.977626
2021-11-02/20:47:00.54           61.365545      -126.87674      -38.989581
2021-11-02/20:47:00.57           61.459291      -126.87853      -39.001535
2021-11-02/20:47:00.60           61.556061      -126.88038      -39.013875
2021-11-02/20:47:00.63           61.649806      -126.88217      -39.025829
2021-11-02/20:47:00.66           61.743553      -126.88396      -39.037784
2021-11-02/20:47:00.69           61.837298      -126.88575      -39.049738
2021-11-02/20:47:00.73           61.934068      -126.88760      -39.062078
2021-11-02/20:47:00.76           62.027814      -126.88939      -39.074033
2021-11-02/20:47:00.79           62.121560      -126.89118      -39.085987
2021-11-02/20:47:00.82           62.215306      -126.89297      -39.097942
2021-11-02/20:47:00.85           62.312076      -126.89482      -39.110282
2021-11-02/20:47:00.88           62.405822      -126.89661      -39.122236
2021-11-02/20:47:00.91           62.499568      -126.89840      -39.134191
2021-11-02/20:47:00.94           62.593314      -126.90019      -39.146145
2021-11-02/20:47:00.98           62.690084      -126.90204      -39.158485
2021-11-02/20:47:01.01           62.784089      -126.90326      -39.170387
2021-11-02/20:47:01.04           62.878567      -126.90343      -39.182194
2021-11-02/20:47:01.07           62.973045      -126.90361      -39.194002
2021-11-02/20:47:01.10           63.070571      -126.90379      -39.206190
2021-11-02/20:47:01.13           63.165049      -126.90397      -39.217997
2021-11-02/20:47:01.16           63.259527      -126.90415      -39.229804
2021-11-02/20:47:01.19           63.354005      -126.90432      -39.241611
2021-11-02/20:47:01.23           63.451530      -126.90451      -39.253799
2021-11-02/20:47:01.26           63.546008      -126.90468      -39.265606
2021-11-02/20:47:01.29           63.640487      -126.90486      -39.277413
2021-11-02/20:47:01.32           63.734964      -126.90504      -39.289220
2021-11-02/20:47:01.35           63.832490      -126.90522      -39.301408
2021-11-02/20:47:01.38           63.926968      -126.90540      -39.313215
2021-11-02/20:47:01.41           64.021446      -126.90557      -39.325022
2021-11-02/20:47:01.44           64.115924      -126.90575      -39.336830
2021-11-02/20:47:01.48           64.213450      -126.90593      -39.349018
2021-11-02/20:47:01.51           64.307927      -126.90611      -39.360825
2021-11-02/20:47:01.54           64.402406      -126.90629      -39.372632
2021-11-02/20:47:01.57           64.496883      -126.90646      -39.384439
2021-11-02/20:47:01.60           64.594409      -126.90665      -39.396627
2021-11-02/20:47:01.63           64.688887      -126.90682      -39.408434
2021-11-02/20:47:01.66           64.783365      -126.90700      -39.420241
2021-11-02/20:47:01.69           64.877843      -126.90718      -39.432048
2021-11-02/20:47:01.73           64.975369      -126.90736      -39.444236
2021-11-02/20:47:01.76           65.069846      -126.90754      -39.456043
2021-11-02/20:47:01.79           65.164325      -126.90771      -39.467851
2021-11-02/20:47:01.82           65.258803      -126.90789      -39.479658
2021-11-02/20:47:01.85           65.356328      -126.90807      -39.491846
2021-11-02/20:47:01.88           65.450806      -126.90825      -39.503653
2021-11-02/20:47:01.91           65.545284      -126.90843      -39.515460
2021-11-02/20:47:01.94           65.639762      -126.90860      -39.527267
2021-11-02/20:47:01.98           65.737288      -126.90879      -39.539455
2021-11-02/20:47:02.01           65.832008      -126.90838      -39.551209
2021-11-02/20:47:02.04           65.927171      -126.90692      -39.562866
2021-11-02/20:47:02.07           66.022333      -126.90546      -39.574524
2021-11-02/20:47:02.10           66.120565      -126.90395      -39.586557
2021-11-02/20:47:02.13           66.215727      -126.90248      -39.598214
2021-11-02/20:47:02.16           66.310890      -126.90102      -39.609871
2021-11-02/20:47:02.19           66.406052      -126.89956      -39.621529
2021-11-02/20:47:02.23           66.504284      -126.89805      -39.633562
2021-11-02/20:47:02.26           66.599446      -126.89658      -39.645219
2021-11-02/20:47:02.29           66.694608      -126.89512      -39.656877
2021-11-02/20:47:02.32           66.789770      -126.89366      -39.668534
2021-11-02/20:47:02.35           66.888003      -126.89215      -39.680567
2021-11-02/20:47:02.38           66.983165      -126.89069      -39.692225
2021-11-02/20:47:02.41           67.078327      -126.88922      -39.703882
2021-11-02/20:47:02.44           67.173489      -126.88776      -39.715539
2021-11-02/20:47:02.48           67.271721      -126.88625      -39.727573
2021-11-02/20:47:02.51           67.366883      -126.88479      -39.739230
2021-11-02/20:47:02.54           67.462046      -126.88332      -39.750887
2021-11-02/20:47:02.57           67.557208      -126.88186      -39.762544
2021-11-02/20:47:02.60           67.655440      -126.88035      -39.774578
2021-11-02/20:47:02.63           67.750602      -126.87889      -39.786235
2021-11-02/20:47:02.66           67.845765      -126.87742      -39.797892
2021-11-02/20:47:02.69           67.940927      -126.87596      -39.809550
2021-11-02/20:47:02.73           68.039159      -126.87445      -39.821583
2021-11-02/20:47:02.76           68.134321      -126.87299      -39.833240
2021-11-02/20:47:02.79           68.229483      -126.87153      -39.844898
2021-11-02/20:47:02.82           68.324645      -126.87006      -39.856555
2021-11-02/20:47:02.85           68.422877      -126.86855      -39.868588
2021-11-02/20:47:02.88           68.518039      -126.86709      -39.880246
2021-11-02/20:47:02.91           68.613202      -126.86563      -39.891903
2021-11-02/20:47:02.94           68.708364      -126.86416      -39.903560
2021-11-02/20:47:02.98           68.806596      -126.86265      -39.915594
2021-11-02/20:47:03.01           68.901989      -126.86060      -39.927199
2021-11-02/20:47:03.04           68.997803      -126.85748      -39.938709
2021-11-02/20:47:03.07           69.093616      -126.85437      -39.950219
2021-11-02/20:47:03.10           69.192520      -126.85115      -39.962101
2021-11-02/20:47:03.13           69.288333      -126.84803      -39.973611
2021-11-02/20:47:03.16           69.384147      -126.84491      -39.985122
2021-11-02/20:47:03.19           69.479960      -126.84179      -39.996632
2021-11-02/20:47:03.23           69.578864      -126.83857      -40.008514
2021-11-02/20:47:03.26           69.674677      -126.83545      -40.020024
2021-11-02/20:47:03.29           69.770491      -126.83233      -40.031534
2021-11-02/20:47:03.32           69.866304      -126.82921      -40.043045
2021-11-02/20:47:03.35           69.965208      -126.82599      -40.054926
2021-11-02/20:47:03.38           70.061021      -126.82287      -40.066437
2021-11-02/20:47:03.41           70.156835      -126.81975      -40.077947
2021-11-02/20:47:03.44           70.252648      -126.81663      -40.089457
2021-11-02/20:47:03.48           70.351552      -126.81341      -40.101339
2021-11-02/20:47:03.51           70.447365      -126.81029      -40.112849
2021-11-02/20:47:03.54           70.543179      -126.80717      -40.124360
2021-11-02/20:47:03.57           70.638992      -126.80405      -40.135870
2021-11-02/20:47:03.60           70.737897      -126.80083      -40.147752
2021-11-02/20:47:03.63           70.833710      -126.79772      -40.159262
2021-11-02/20:47:03.66           70.929523      -126.79460      -40.170772
2021-11-02/20:47:03.69           71.025336      -126.79148      -40.182283
2021-11-02/20:47:03.73           71.124241      -126.78826      -40.194164
2021-11-02/20:47:03.76           71.220054      -126.78514      -40.205674
2021-11-02/20:47:03.79           71.315867      -126.78202      -40.217185
2021-11-02/20:47:03.82           71.411680      -126.77890      -40.228695
2021-11-02/20:47:03.85           71.510585      -126.77568      -40.240577
2021-11-02/20:47:03.88           71.606398      -126.77256      -40.252087
2021-11-02/20:47:03.91           71.702211      -126.76944      -40.263598
2021-11-02/20:47:03.94           71.798024      -126.76632      -40.275108
2021-11-02/20:47:03.98           71.896929      -126.76310      -40.286989
2021-11-02/20:47:04.01           71.992951      -126.75939      -40.298446
2021-11-02/20:47:04.04           72.089354      -126.75459      -40.309807
2021-11-02/20:47:04.07           72.185756      -126.74980      -40.321167
2021-11-02/20:47:04.10           72.285269      -126.74485      -40.332893
2021-11-02/20:47:04.13           72.381671      -126.74006      -40.344253
2021-11-02/20:47:04.16           72.478074      -126.73526      -40.355613
2021-11-02/20:47:04.19           72.574476      -126.73047      -40.366973
2021-11-02/20:47:04.23           72.673989      -126.72552      -40.378700
2021-11-02/20:47:04.26           72.770391      -126.72072      -40.390060
2021-11-02/20:47:04.29           72.866794      -126.71593      -40.401420
2021-11-02/20:47:04.32           72.963197      -126.71114      -40.412780
2021-11-02/20:47:04.35           73.062709      -126.70619      -40.424507
2021-11-02/20:47:04.38           73.159111      -126.70139      -40.435867
2021-11-02/20:47:04.41           73.255514      -126.69660      -40.447227
2021-11-02/20:47:04.44           73.351917      -126.69180      -40.458587
2021-11-02/20:47:04.48           73.451429      -126.68686      -40.470314
2021-11-02/20:47:04.51           73.547832      -126.68206      -40.481674
2021-11-02/20:47:04.54           73.644235      -126.67727      -40.493034
2021-11-02/20:47:04.57           73.740637      -126.67247      -40.504394
2021-11-02/20:47:04.60           73.840149      -126.66752      -40.516121
2021-11-02/20:47:04.63           73.936552      -126.66273      -40.527481
2021-11-02/20:47:04.66           74.032955      -126.65793      -40.538841
2021-11-02/20:47:04.69           74.129357      -126.65314      -40.550201
2021-11-02/20:47:04.73           74.228870      -126.64819      -40.561927
2021-11-02/20:47:04.76           74.325272      -126.64340      -40.573287
2021-11-02/20:47:04.79           74.421675      -126.63860      -40.584648
2021-11-02/20:47:04.82           74.518077      -126.63381      -40.596008
2021-11-02/20:47:04.85           74.617590      -126.62886      -40.607734
2021-11-02/20:47:04.88           74.713992      -126.62407      -40.619094
2021-11-02/20:47:04.91           74.810395      -126.61927      -40.630454
2021-11-02/20:47:04.94           74.906797      -126.61448      -40.641814
2021-11-02/20:47:04.98           75.006310      -126.60953      -40.653541
2021-11-02/20:47:05.01           75.102910      -126.60413      -40.664847
2021-11-02/20:47:05.04           75.199871      -126.59763      -40.676053
2021-11-02/20:47:05.07           75.296831      -126.59113      -40.687260
2021-11-02/20:47:05.10           75.396919      -126.58442      -40.698828
2021-11-02/20:47:05.13           75.493879      -126.57791      -40.710035
2021-11-02/20:47:05.16           75.590839      -126.57141      -40.721242
2021-11-02/20:47:05.19           75.687799      -126.56491      -40.732448
2021-11-02/20:47:05.23           75.787887      -126.55820      -40.744016
2021-11-02/20:47:05.26           75.884847      -126.55170      -40.755223
2021-11-02/20:47:05.29           75.981808      -126.54520      -40.766430
2021-11-02/20:47:05.32           76.078768      -126.53870      -40.777636
2021-11-02/20:47:05.35           76.178856      -126.53199      -40.789205
2021-11-02/20:47:05.38           76.275816      -126.52549      -40.800411
2021-11-02/20:47:05.41           76.372776      -126.51899      -40.811618
2021-11-02/20:47:05.44           76.469736      -126.51248      -40.822825
2021-11-02/20:47:05.48           76.569824      -126.50577      -40.834393
2021-11-02/20:47:05.51           76.666784      -126.49927      -40.845599
2021-11-02/20:47:05.54           76.763745      -126.49277      -40.856806
2021-11-02/20:47:05.57           76.860704      -126.48627      -40.868013
2021-11-02/20:47:05.60           76.960793      -126.47956      -40.879581
2021-11-02/20:47:05.63           77.057752      -126.47306      -40.890788
2021-11-02/20:47:05.66           77.154713      -126.46656      -40.901994
2021-11-02/20:47:05.69           77.251673      -126.46006      -40.913201
2021-11-02/20:47:05.73           77.351761      -126.45335      -40.924769
2021-11-02/20:47:05.76           77.448721      -126.44684      -40.935976
2021-11-02/20:47:05.79           77.545682      -126.44034      -40.947182
2021-11-02/20:47:05.82           77.642641      -126.43384      -40.958389
2021-11-02/20:47:05.85           77.742730      -126.42713      -40.969957
2021-11-02/20:47:05.88           77.839689      -126.42063      -40.981164
2021-11-02/20:47:05.91           77.936650      -126.41413      -40.992371
2021-11-02/20:47:05.94           78.033610      -126.40763      -41.003577
2021-11-02/20:47:05.98           78.133698      -126.40092      -41.015145
2021-11-02/20:47:06.01           78.230841      -126.39380      -41.026297
2021-11-02/20:47:06.04           78.328318      -126.38557      -41.037350
2021-11-02/20:47:06.07           78.425794      -126.37734      -41.048402
2021-11-02/20:47:06.10           78.526415      -126.36884      -41.059810
2021-11-02/20:47:06.13           78.623891      -126.36061      -41.070863
2021-11-02/20:47:06.16           78.721368      -126.35237      -41.081915
2021-11-02/20:47:06.19           78.818844      -126.34414      -41.092967
2021-11-02/20:47:06.23           78.919464      -126.33564      -41.104376
2021-11-02/20:47:06.26           79.016940      -126.32741      -41.115428
2021-11-02/20:47:06.29           79.114417      -126.31918      -41.126480
2021-11-02/20:47:06.32           79.211893      -126.31095      -41.137532
2021-11-02/20:47:06.35           79.312514      -126.30245      -41.148941
2021-11-02/20:47:06.38           79.409990      -126.29422      -41.159993
2021-11-02/20:47:06.41           79.507467      -126.28598      -41.171045
2021-11-02/20:47:06.44           79.604943      -126.27775      -41.182098
2021-11-02/20:47:06.48           79.705564      -126.26925      -41.193506
2021-11-02/20:47:06.51           79.803040      -126.26102      -41.204558
2021-11-02/20:47:06.54           79.900517      -126.25279      -41.215611
2021-11-02/20:47:06.57           79.997993      -126.24455      -41.226663
2021-11-02/20:47:06.60           80.098614      -126.23606      -41.238072
2021-11-02/20:47:06.63           80.196090      -126.22782      -41.249124
2021-11-02/20:47:06.66           80.293566      -126.21959      -41.260176
2021-11-02/20:47:06.69           80.391042      -126.21136      -41.271228
2021-11-02/20:47:06.73           80.491663      -126.20286      -41.282637
2021-11-02/20:47:06.76           80.589139      -126.19463      -41.293689
2021-11-02/20:47:06.79           80.686616      -126.18640      -41.304741
2021-11-02/20:47:06.82           80.784092      -126.17816      -41.315793
2021-11-02/20:47:06.85           80.884713      -126.16966      -41.327202
2021-11-02/20:47:06.88           80.982189      -126.16143      -41.338254
2021-11-02/20:47:06.91           81.079666      -126.15320      -41.349306
2021-11-02/20:47:06.94           81.177142      -126.14497      -41.360359
2021-11-02/20:47:06.98           81.277763      -126.13647      -41.371767
2021-11-02/20:47:07.01           81.375399      -126.12762      -41.382766
2021-11-02/20:47:07.04           81.473330      -126.11764      -41.393666
2021-11-02/20:47:07.07           81.571259      -126.10766      -41.404566
2021-11-02/20:47:07.10           81.672348      -126.09736      -41.415818
2021-11-02/20:47:07.13           81.770278      -126.08738      -41.426718
2021-11-02/20:47:07.16           81.868208      -126.07740      -41.437618
2021-11-02/20:47:07.19           81.966137      -126.06742      -41.448518
2021-11-02/20:47:07.23           82.067226      -126.05712      -41.459770
2021-11-02/20:47:07.26           82.165156      -126.04714      -41.470670
2021-11-02/20:47:07.29           82.263086      -126.03716      -41.481570
2021-11-02/20:47:07.32           82.361015      -126.02718      -41.492470
2021-11-02/20:47:07.35           82.462104      -126.01688      -41.503722
2021-11-02/20:47:07.38           82.560034      -126.00690      -41.514622
2021-11-02/20:47:07.41           82.657964      -125.99692      -41.525523
2021-11-02/20:47:07.44           82.755893      -125.98694      -41.536423
2021-11-02/20:47:07.48           82.856982      -125.97664      -41.547675
2021-11-02/20:47:07.51           82.954912      -125.96666      -41.558575
2021-11-02/20:47:07.54           83.052842      -125.95668      -41.569475
2021-11-02/20:47:07.57           83.150771      -125.94670      -41.580375
2021-11-02/20:47:07.60           83.251860      -125.93640      -41.591627
2021-11-02/20:47:07.63           83.349790      -125.92642      -41.602527
2021-11-02/20:47:07.66           83.447720      -125.91644      -41.613427
2021-11-02/20:47:07.69           83.545649      -125.90646      -41.624327
2021-11-02/20:47:07.73           83.646738      -125.89616      -41.635579
2021-11-02/20:47:07.76           83.744668      -125.88618      -41.646479
2021-11-02/20:47:07.79           83.842598      -125.87621      -41.657379
2021-11-02/20:47:07.82           83.940527      -125.86623      -41.668280
2021-11-02/20:47:07.85           84.041616      -125.85592      -41.679531
2021-11-02/20:47:07.88           84.139546      -125.84595      -41.690431
2021-11-02/20:47:07.91           84.237476      -125.83597      -41.701332
2021-11-02/20:47:07.94           84.335405      -125.82599      -41.712232
2021-11-02/20:47:07.98           84.436494      -125.81569      -41.723484
2021-11-02/20:47:08.01           84.534570      -125.80508      -41.734327
2021-11-02/20:47:08.04           84.632913      -125.79332      -41.745066
2021-11-02/20:47:08.07           84.731255      -125.78157      -41.755805
2021-11-02/20:47:08.10           84.832769      -125.76944      -41.766891
2021-11-02/20:47:08.13           84.931111      -125.75769      -41.777631
2021-11-02/20:47:08.16           85.029454      -125.74593      -41.788370
2021-11-02/20:47:08.19           85.127796      -125.73418      -41.799109
2021-11-02/20:47:08.23           85.229311      -125.72205      -41.810195
2021-11-02/20:47:08.26           85.327652      -125.71029      -41.820935
2021-11-02/20:47:08.29           85.425995      -125.69854      -41.831674
2021-11-02/20:47:08.32           85.524337      -125.68679      -41.842414
2021-11-02/20:47:08.35           85.625852      -125.67465      -41.853499
2021-11-02/20:47:08.38           85.724194      -125.66290      -41.864239
2021-11-02/20:47:08.41           85.822536      -125.65115      -41.874978
2021-11-02/20:47:08.44           85.920878      -125.63939      -41.885718
2021-11-02/20:47:08.48           86.022393      -125.62726      -41.896803
2021-11-02/20:47:08.51           86.120735      -125.61551      -41.907543
2021-11-02/20:47:08.54           86.219077      -125.60376      -41.918282
2021-11-02/20:47:08.57           86.317419      -125.59200      -41.929022
2021-11-02/20:47:08.60           86.418934      -125.57987      -41.940107
2021-11-02/20:47:08.63           86.517276      -125.56812      -41.950847
2021-11-02/20:47:08.66           86.615619      -125.55636      -41.961586
2021-11-02/20:47:08.69           86.713961      -125.54461      -41.972326
2021-11-02/20:47:08.73           86.815475      -125.53248      -41.983411
2021-11-02/20:47:08.76           86.913817      -125.52073      -41.994151
2021-11-02/20:47:08.79           87.012160      -125.50897      -42.004890
2021-11-02/20:47:08.82           87.110502      -125.49722      -42.015630
2021-11-02/20:47:08.85           87.212016      -125.48509      -42.026715
2021-11-02/20:47:08.88           87.310358      -125.47333      -42.037455
2021-11-02/20:47:08.91           87.408701      -125.46158      -42.048194
2021-11-02/20:47:08.94           87.507043      -125.44983      -42.058934
2021-11-02/20:47:08.98           87.608558      -125.43769      -42.070019
2021-11-02/20:47:09.01           87.707021      -125.42531      -42.080704
2021-11-02/20:47:09.04           87.805706      -125.41178      -42.091288
2021-11-02/20:47:09.07           87.904391      -125.39824      -42.101872
2021-11-02/20:47:09.10           88.006259      -125.38427      -42.112797
2021-11-02/20:47:09.13           88.104943      -125.37074      -42.123381
2021-11-02/20:47:09.16           88.203628      -125.35721      -42.133965
2021-11-02/20:47:09.19           88.302313      -125.34368      -42.144549
2021-11-02/20:47:09.23           88.404181      -125.32971      -42.155474
2021-11-02/20:47:09.26           88.502865      -125.31617      -42.166058
2021-11-02/20:47:09.29           88.601550      -125.30264      -42.176642
2021-11-02/20:47:09.32           88.700235      -125.28911      -42.187226
2021-11-02/20:47:09.35           88.802103      -125.27514      -42.198151
2021-11-02/20:47:09.38           88.900788      -125.26161      -42.208735
2021-11-02/20:47:09.41           88.999473      -125.24807      -42.219319
2021-11-02/20:47:09.44           89.098157      -125.23454      -42.229903
2021-11-02/20:47:09.48           89.200025      -125.22057      -42.240829
2021-11-02/20:47:09.51           89.298710      -125.20704      -42.251413
2021-11-02/20:47:09.54           89.397395      -125.19351      -42.261997
2021-11-02/20:47:09.57           89.496079      -125.17997      -42.272580
2021-11-02/20:47:09.60           89.597947      -125.16600      -42.283506
2021-11-02/20:47:09.63           89.696632      -125.15247      -42.294090
2021-11-02/20:47:09.66           89.795317      -125.13894      -42.304674
2021-11-02/20:47:09.69           89.894001      -125.12541      -42.315258
2021-11-02/20:47:09.73           89.995870      -125.11144      -42.326183
2021-11-02/20:47:09.76           90.094554      -125.09790      -42.336767
2021-11-02/20:47:09.79           90.193239      -125.08437      -42.347351
2021-11-02/20:47:09.82           90.291924      -125.07084      -42.357935
2021-11-02/20:47:09.85           90.393792      -125.05687      -42.368860
2021-11-02/20:47:09.88           90.492476      -125.04334      -42.379444
2021-11-02/20:47:09.91           90.591161      -125.02980      -42.390028
2021-11-02/20:47:09.94           90.689846      -125.01627      -42.400612
2021-11-02/20:47:09.98           90.791714      -125.00230      -42.411538
2021-11-02/20:47:10.01           90.890507      -124.98813      -42.422065
2021-11-02/20:47:10.04           90.989497      -124.97279      -42.432489
2021-11-02/20:47:10.07           91.088486      -124.95746      -42.442913
2021-11-02/20:47:10.10           91.190669      -124.94163      -42.453673
2021-11-02/20:47:10.13           91.289658      -124.92630      -42.464097
2021-11-02/20:47:10.16           91.388649      -124.91096      -42.474521
2021-11-02/20:47:10.19           91.487638      -124.89563      -42.484945
2021-11-02/20:47:10.22           91.586628      -124.88029      -42.495369
2021-11-02/20:47:10.26           91.688810      -124.86446      -42.506129
2021-11-02/20:47:10.29           91.787800      -124.84913      -42.516553
2021-11-02/20:47:10.32           91.886790      -124.83379      -42.526977
2021-11-02/20:47:10.35           91.985780      -124.81846      -42.537401
2021-11-02/20:47:10.38           92.087962      -124.80263      -42.548161
2021-11-02/20:47:10.41           92.186952      -124.78730      -42.558585
2021-11-02/20:47:10.44           92.285942      -124.77196      -42.569009
2021-11-02/20:47:10.47           92.384932      -124.75663      -42.579433
2021-11-02/20:47:10.51           92.487114      -124.74080      -42.590193
2021-11-02/20:47:10.54           92.586104      -124.72546      -42.600617
2021-11-02/20:47:10.57           92.685093      -124.71013      -42.611041
2021-11-02/20:47:10.60           92.784083      -124.69479      -42.621464
2021-11-02/20:47:10.63           92.886266      -124.67897      -42.632225
2021-11-02/20:47:10.66           92.985256      -124.66363      -42.642649
2021-11-02/20:47:10.69           93.084245      -124.64830      -42.653073
2021-11-02/20:47:10.72           93.183235      -124.63296      -42.663496
2021-11-02/20:47:10.76           93.285418      -124.61713      -42.674257
2021-11-02/20:47:10.79           93.384408      -124.60180      -42.684681
2021-11-02/20:47:10.82           93.483397      -124.58646      -42.695105
2021-11-02/20:47:10.85           93.582387      -124.57113      -42.705528
2021-11-02/20:47:10.88           93.684570      -124.55530      -42.716289
2021-11-02/20:47:10.91           93.783560      -124.53997      -42.726713
2021-11-02/20:47:10.94           93.882549      -124.52463      -42.737136
2021-11-02/20:47:10.97           93.981539      -124.50930      -42.747560
2021-11-02/20:47:11.01           94.083815      -124.49282      -42.758264
2021-11-02/20:47:11.04           94.183070      -124.47565      -42.768527
2021-11-02/20:47:11.07           94.282324      -124.45849      -42.778790
2021-11-02/20:47:11.10           94.381579      -124.44132      -42.789053
2021-11-02/20:47:11.13           94.484035      -124.42360      -42.799647
2021-11-02/20:47:11.16           94.583290      -124.40644      -42.809910
2021-11-02/20:47:11.19           94.682544      -124.38927      -42.820173
2021-11-02/20:47:11.22           94.781799      -124.37211      -42.830436
2021-11-02/20:47:11.26           94.884255      -124.35439      -42.841030
2021-11-02/20:47:11.29           94.983510      -124.33722      -42.851294
2021-11-02/20:47:11.32           95.082764      -124.32006      -42.861557
2021-11-02/20:47:11.35           95.182019      -124.30289      -42.871820
2021-11-02/20:47:11.38           95.284474      -124.28517      -42.882414
2021-11-02/20:47:11.41           95.383729      -124.26801      -42.892677
2021-11-02/20:47:11.44           95.482983      -124.25084      -42.902940
2021-11-02/20:47:11.47           95.582238      -124.23368      -42.913203
2021-11-02/20:47:11.51           95.684694      -124.21596      -42.923797
2021-11-02/20:47:11.54           95.783949      -124.19879      -42.934060
2021-11-02/20:47:11.57           95.883203      -124.18163      -42.944323
2021-11-02/20:47:11.60           95.982458      -124.16446      -42.954587
2021-11-02/20:47:11.63           96.084914      -124.14674      -42.965181
2021-11-02/20:47:11.66           96.184169      -124.12958      -42.975444
2021-11-02/20:47:11.69           96.283423      -124.11241      -42.985707
2021-11-02/20:47:11.72           96.382678      -124.09525      -42.995970
2021-11-02/20:47:11.76           96.485133      -124.07753      -43.006564
2021-11-02/20:47:11.79           96.584388      -124.06036      -43.016827
2021-11-02/20:47:11.82           96.683643      -124.04320      -43.027090
2021-11-02/20:47:11.85           96.782897      -124.02603      -43.037353
2021-11-02/20:47:11.88           96.885353      -124.00831      -43.047948
2021-11-02/20:47:11.91           96.984608      -123.99115      -43.058211
2021-11-02/20:47:11.94           97.083862      -123.97398      -43.068474
2021-11-02/20:47:11.97           97.183117      -123.95682      -43.078737
2021-11-02/20:47:12.01           97.285636      -123.93846      -43.089275
2021-11-02/20:47:12.04           97.385068      -123.91948      -43.099379
2021-11-02/20:47:12.07           97.484499      -123.90051      -43.109483
2021-11-02/20:47:12.10           97.583931      -123.88154      -43.119587
2021-11-02/20:47:12.13           97.686569      -123.86195      -43.130017
2021-11-02/20:47:12.16           97.786001      -123.84298      -43.140121
2021-11-02/20:47:12.19           97.885432      -123.82400      -43.150226
2021-11-02/20:47:12.22           97.984864      -123.80503      -43.160330
2021-11-02/20:47:12.26           98.087502      -123.78544      -43.170760
2021-11-02/20:47:12.29           98.186934      -123.76647      -43.180864
2021-11-02/20:47:12.32           98.286365      -123.74749      -43.190968
2021-11-02/20:47:12.35           98.385797      -123.72852      -43.201072
2021-11-02/20:47:12.38           98.488436      -123.70894      -43.211502
2021-11-02/20:47:12.41           98.587868      -123.68996      -43.221607
2021-11-02/20:47:12.44           98.687299      -123.67099      -43.231711
2021-11-02/20:47:12.47           98.786731      -123.65201      -43.241815
2021-11-02/20:47:12.51           98.889369      -123.63243      -43.252245
2021-11-02/20:47:12.54           98.988801      -123.61345      -43.262349
2021-11-02/20:47:12.57           99.088232      -123.59448      -43.272453
2021-11-02/20:47:12.60           99.187664      -123.57551      -43.282558
2021-11-02/20:47:12.63           99.290303      -123.55592      -43.292988
2021-11-02/20:47:12.66           99.389734      -123.53695      -43.303092
2021-11-02/20:47:12.69           99.489166      -123.51797      -43.313196
2021-11-02/20:47:12.72           99.588597      -123.49900      -43.323300
2021-11-02/20:47:12.76           99.691236      -123.47941      -43.333730
2021-11-02/20:47:12.79           99.790668      -123.46044      -43.343834
2021-11-02/20:47:12.82           99.890099      -123.44147      -43.353939
2021-11-02/20:47:12.85           99.989531      -123.42249      -43.364043
2021-11-02/20:47:12.88           100.09217      -123.40291      -43.374473
2021-11-02/20:47:12.91           100.19160      -123.38393      -43.384577
2021-11-02/20:47:12.94           100.29103      -123.36496      -43.394681
2021-11-02/20:47:12.97           100.39046      -123.34599      -43.404785
2021-11-02/20:47:13.01           100.49315      -123.32574      -43.415157
2021-11-02/20:47:13.04           100.59272      -123.30492      -43.425098
2021-11-02/20:47:13.07           100.69230      -123.28410      -43.435039
2021-11-02/20:47:13.10           100.79187      -123.26328      -43.444980
2021-11-02/20:47:13.13           100.89465      -123.24179      -43.455241
2021-11-02/20:47:13.16           100.99422      -123.22097      -43.465182
2021-11-02/20:47:13.19           101.09380      -123.20015      -43.475122
2021-11-02/20:47:13.22           101.19337      -123.17933      -43.485063
2021-11-02/20:47:13.26           101.29615      -123.15783      -43.495324
2021-11-02/20:47:13.29           101.39572      -123.13701      -43.505265
2021-11-02/20:47:13.32           101.49529      -123.11619      -43.515206
2021-11-02/20:47:13.35           101.59487      -123.09537      -43.525146
2021-11-02/20:47:13.38           101.69765      -123.07388      -43.535408
2021-11-02/20:47:13.41           101.79722      -123.05306      -43.545348
2021-11-02/20:47:13.44           101.89679      -123.03224      -43.555289
2021-11-02/20:47:13.47           101.99637      -123.01142      -43.565230
2021-11-02/20:47:13.51           102.09915      -122.98992      -43.575491
2021-11-02/20:47:13.54           102.19872      -122.96910      -43.585432
2021-11-02/20:47:13.57           102.29829      -122.94828      -43.595372
2021-11-02/20:47:13.60           102.39787      -122.92746      -43.605313
2021-11-02/20:47:13.63           102.50065      -122.90597      -43.615574
2021-11-02/20:47:13.66           102.60022      -122.88515      -43.625515
2021-11-02/20:47:13.69           102.69979      -122.86433      -43.635456
2021-11-02/20:47:13.72           102.79937      -122.84351      -43.645396
2021-11-02/20:47:13.76           102.90215      -122.82201      -43.655658
2021-11-02/20:47:13.79           103.00172      -122.80119      -43.665598
2021-11-02/20:47:13.82           103.10129      -122.78037      -43.675539
2021-11-02/20:47:13.85           103.20086      -122.75955      -43.685480
2021-11-02/20:47:13.88           103.30365      -122.73806      -43.695741
2021-11-02/20:47:13.91           103.40322      -122.71724      -43.705682
2021-11-02/20:47:13.94           103.50279      -122.69642      -43.715622
2021-11-02/20:47:13.97           103.60236      -122.67560      -43.725563
2021-11-02/20:47:14.01           103.70518      -122.65345      -43.735768
2021-11-02/20:47:14.04           103.80484      -122.63078      -43.745549
2021-11-02/20:47:14.07           103.90449      -122.60811      -43.755331
2021-11-02/20:47:14.10           104.00415      -122.58545      -43.765112
2021-11-02/20:47:14.13           104.10702      -122.56205      -43.775209
2021-11-02/20:47:14.16           104.20668      -122.53938      -43.784990
2021-11-02/20:47:14.19           104.30634      -122.51671      -43.794771
2021-11-02/20:47:14.22           104.40600      -122.49405      -43.804553
2021-11-02/20:47:14.26           104.50887      -122.47065      -43.814650
2021-11-02/20:47:14.29           104.60853      -122.44798      -43.824431
2021-11-02/20:47:14.32           104.70819      -122.42531      -43.834212
2021-11-02/20:47:14.35           104.80785      -122.40265      -43.843994
2021-11-02/20:47:14.38           104.91072      -122.37925      -43.854091
2021-11-02/20:47:14.41           105.01038      -122.35658      -43.863872
2021-11-02/20:47:14.44           105.11004      -122.33391      -43.873653
2021-11-02/20:47:14.47           105.20969      -122.31124      -43.883435
2021-11-02/20:47:14.51           105.31257      -122.28785      -43.893531
2021-11-02/20:47:14.54           105.41223      -122.26518      -43.903313
2021-11-02/20:47:14.57           105.51188      -122.24251      -43.913094
2021-11-02/20:47:14.60           105.61154      -122.21984      -43.922875
2021-11-02/20:47:14.63           105.71441      -122.19645      -43.932972
2021-11-02/20:47:14.66           105.81407      -122.17378      -43.942754
2021-11-02/20:47:14.69           105.91373      -122.15111      -43.952535
2021-11-02/20:47:14.72           106.01339      -122.12844      -43.962316
2021-11-02/20:47:14.76           106.11626      -122.10504      -43.972413
2021-11-02/20:47:14.79           106.21592      -122.08238      -43.982195
2021-11-02/20:47:14.82           106.31558      -122.05971      -43.991976
2021-11-02/20:47:14.85           106.41524      -122.03704      -44.001757
2021-11-02/20:47:14.88           106.51811      -122.01364      -44.011854
2021-11-02/20:47:14.91           106.61777      -121.99098      -44.021635
2021-11-02/20:47:14.94           106.71742      -121.96831      -44.031417
2021-11-02/20:47:14.97           106.81708      -121.94564      -44.041198
2021-11-02/20:47:15.01           106.91996      -121.92159      -44.051237
2021-11-02/20:47:15.04           107.01964      -121.89707      -44.060854
2021-11-02/20:47:15.07           107.11931      -121.87255      -44.070472
2021-11-02/20:47:15.10           107.21899      -121.84803      -44.080090
2021-11-02/20:47:15.13           107.32188      -121.82272      -44.090017
2021-11-02/20:47:15.16           107.42156      -121.79820      -44.099635
2021-11-02/20:47:15.19           107.52123      -121.77369      -44.109253
2021-11-02/20:47:15.22           107.62091      -121.74917      -44.118870
2021-11-02/20:47:15.26           107.72380      -121.72386      -44.128798
2021-11-02/20:47:15.29           107.82347      -121.69934      -44.138416
2021-11-02/20:47:15.32           107.92315      -121.67482      -44.148033
2021-11-02/20:47:15.35           108.02282      -121.65031      -44.157651
2021-11-02/20:47:15.38           108.12571      -121.62500      -44.167578
2021-11-02/20:47:15.41           108.22539      -121.60048      -44.177196
2021-11-02/20:47:15.44           108.32507      -121.57596      -44.186814
2021-11-02/20:47:15.47           108.42474      -121.55144      -44.196431
2021-11-02/20:47:15.51           108.52763      -121.52613      -44.206359
2021-11-02/20:47:15.54           108.62731      -121.50161      -44.215977
2021-11-02/20:47:15.57           108.72698      -121.47710      -44.225594
2021-11-02/20:47:15.60           108.82666      -121.45258      -44.235212
2021-11-02/20:47:15.63           108.92955      -121.42727      -44.245140
2021-11-02/20:47:15.66           109.02923      -121.40275      -44.254757
2021-11-02/20:47:15.69           109.12890      -121.37823      -44.264375
2021-11-02/20:47:15.72           109.22858      -121.35372      -44.273992
2021-11-02/20:47:15.76           109.33147      -121.32841      -44.283920
2021-11-02/20:47:15.79           109.43114      -121.30389      -44.293538
2021-11-02/20:47:15.82           109.53082      -121.27937      -44.303155
2021-11-02/20:47:15.85           109.63049      -121.25485      -44.312773
2021-11-02/20:47:15.88           109.73338      -121.22954      -44.322701
2021-11-02/20:47:15.91           109.83306      -121.20502      -44.332318
2021-11-02/20:47:15.94           109.93274      -121.18051      -44.341936
2021-11-02/20:47:15.97           110.03241      -121.15599      -44.351553
2021-11-02/20:47:16.01           110.13529      -121.13002      -44.361423
2021-11-02/20:47:16.04           110.23493      -121.10366      -44.370878
2021-11-02/20:47:16.07           110.33456      -121.07729      -44.380333
2021-11-02/20:47:16.10           110.43420      -121.05092      -44.389788
2021-11-02/20:47:16.13           110.53705      -121.02371      -44.399548
2021-11-02/20:47:16.16           110.63669      -120.99734      -44.409002
2021-11-02/20:47:16.19           110.73633      -120.97098      -44.418457
2021-11-02/20:47:16.22           110.83597      -120.94461      -44.427912
2021-11-02/20:47:16.26           110.93882      -120.91739      -44.437672
2021-11-02/20:47:16.29           111.03846      -120.89103      -44.447127
2021-11-02/20:47:16.32           111.13810      -120.86466      -44.456582
2021-11-02/20:47:16.35           111.23773      -120.83829      -44.466036
2021-11-02/20:47:16.38           111.34059      -120.81108      -44.475796
2021-11-02/20:47:16.41           111.44022      -120.78471      -44.485251
2021-11-02/20:47:16.44           111.53986      -120.75834      -44.494706
2021-11-02/20:47:16.47           111.63950      -120.73198      -44.504161
2021-11-02/20:47:16.51           111.74235      -120.70476      -44.513920
2021-11-02/20:47:16.54           111.84199      -120.67839      -44.523375
2021-11-02/20:47:16.57           111.94163      -120.65203      -44.532830
2021-11-02/20:47:16.60           112.04127      -120.62566      -44.542285
2021-11-02/20:47:16.63           112.14412      -120.59844      -44.552045
2021-11-02/20:47:16.66           112.24376      -120.57208      -44.561500
2021-11-02/20:47:16.69           112.34339      -120.54571      -44.570954
2021-11-02/20:47:16.72           112.44303      -120.51934      -44.580409
2021-11-02/20:47:16.76           112.54588      -120.49213      -44.590169
2021-11-02/20:47:16.79           112.64552      -120.46576      -44.599624
2021-11-02/20:47:16.82           112.74516      -120.43940      -44.609079
2021-11-02/20:47:16.85           112.84480      -120.41303      -44.618533
2021-11-02/20:47:16.88           112.94765      -120.38581      -44.628293
2021-11-02/20:47:16.91           113.04729      -120.35945      -44.637748
2021-11-02/20:47:16.94           113.14692      -120.33308      -44.647203
2021-11-02/20:47:16.97           113.24656      -120.30671      -44.656658
2021-11-02/20:47:17.01           113.34937      -120.27884      -44.666359
2021-11-02/20:47:17.04           113.44890      -120.25061      -44.675648
2021-11-02/20:47:17.07           113.54843      -120.22238      -44.684937
2021-11-02/20:47:17.10           113.64796      -120.19415      -44.694226
2021-11-02/20:47:17.13           113.75069      -120.16501      -44.703815
2021-11-02/20:47:17.16           113.85022      -120.13678      -44.713104
2021-11-02/20:47:17.19           113.94975      -120.10855      -44.722393
2021-11-02/20:47:17.22           114.04927      -120.08032      -44.731683
2021-11-02/20:47:17.26           114.15201      -120.05118      -44.741271
2021-11-02/20:47:17.29           114.25154      -120.02295      -44.750561
2021-11-02/20:47:17.32           114.35107      -119.99472      -44.759850
2021-11-02/20:47:17.35           114.45059      -119.96650      -44.769139
2021-11-02/20:47:17.38           114.55333      -119.93736      -44.778728
2021-11-02/20:47:17.41           114.65286      -119.90913      -44.788017
2021-11-02/20:47:17.44           114.75238      -119.88090      -44.797306
2021-11-02/20:47:17.47           114.85191      -119.85267      -44.806595
2021-11-02/20:47:17.51           114.95465      -119.82353      -44.816184
2021-11-02/20:47:17.54           115.05418      -119.79530      -44.825473
2021-11-02/20:47:17.57           115.15370      -119.76707      -44.834762
2021-11-02/20:47:17.60           115.25323      -119.73884      -44.844052
2021-11-02/20:47:17.63           115.35597      -119.70970      -44.853640
2021-11-02/20:47:17.66           115.45550      -119.68147      -44.862930
2021-11-02/20:47:17.69           115.55502      -119.65324      -44.872219
2021-11-02/20:47:17.72           115.65455      -119.62502      -44.881508
2021-11-02/20:47:17.76           115.75729      -119.59588      -44.891097
2021-11-02/20:47:17.79           115.85681      -119.56765      -44.900386
2021-11-02/20:47:17.82           115.95634      -119.53942      -44.909675
2021-11-02/20:47:17.85           116.05587      -119.51119      -44.918964
2021-11-02/20:47:17.88           116.15860      -119.48205      -44.928553
2021-11-02/20:47:17.91           116.25813      -119.45382      -44.937842
2021-11-02/20:47:17.94           116.35766      -119.42559      -44.947131
2021-11-02/20:47:17.97           116.45719      -119.39736      -44.956421
2021-11-02/20:47:18.01           116.55987      -119.36756      -44.965952
2021-11-02/20:47:18.04           116.65925      -119.33748      -44.975080
2021-11-02/20:47:18.07           116.75863      -119.30739      -44.984207
2021-11-02/20:47:18.10           116.85801      -119.27731      -44.993334
2021-11-02/20:47:18.13           116.96059      -119.24625      -45.002756
2021-11-02/20:47:18.16           117.05997      -119.21617      -45.011884
2021-11-02/20:47:18.19           117.15935      -119.18608      -45.021011
2021-11-02/20:47:18.22           117.25873      -119.15600      -45.030139
2021-11-02/20:47:18.26           117.36131      -119.12494      -45.039561
2021-11-02/20:47:18.29           117.46069      -119.09485      -45.048688
2021-11-02/20:47:18.32           117.56007      -119.06477      -45.057816
2021-11-02/20:47:18.35           117.65945      -119.03468      -45.066943
2021-11-02/20:47:18.38           117.76203      -119.00363      -45.076365
2021-11-02/20:47:18.41           117.86141      -118.97354      -45.085492
2021-11-02/20:47:18.44           117.96079      -118.94346      -45.094620
2021-11-02/20:47:18.47           118.06016      -118.91337      -45.103747
2021-11-02/20:47:18.51           118.16275      -118.88232      -45.113169
2021-11-02/20:47:18.54           118.26213      -118.85223      -45.122297
2021-11-02/20:47:18.57           118.36151      -118.82215      -45.131424
2021-11-02/20:47:18.60           118.46088      -118.79206      -45.140552
2021-11-02/20:47:18.63           118.56347      -118.76100      -45.149973
2021-11-02/20:47:18.66           118.66285      -118.73092      -45.159101
2021-11-02/20:47:18.69           118.76222      -118.70083      -45.168228
2021-11-02/20:47:18.72           118.86160      -118.67075      -45.177356
2021-11-02/20:47:18.76           118.96419      -118.63969      -45.186778
2021-11-02/20:47:18.79           119.06357      -118.60961      -45.195905
2021-11-02/20:47:18.82           119.16294      -118.57952      -45.205033
2021-11-02/20:47:18.85           119.26232      -118.54944      -45.214160
2021-11-02/20:47:18.88           119.36491      -118.51838      -45.223582
2021-11-02/20:47:18.91           119.46429      -118.48829      -45.232710
2021-11-02/20:47:18.94           119.56366      -118.45821      -45.241837
2021-11-02/20:47:18.97           119.66304      -118.42812      -45.250965
2021-11-02/20:47:19.01           119.76555      -118.39641      -45.260327
2021-11-02/20:47:19.04           119.86470      -118.36446      -45.269288
2021-11-02/20:47:19.07           119.96385      -118.33252      -45.278248
2021-11-02/20:47:19.10           120.06301      -118.30057      -45.287209
2021-11-02/20:47:19.13           120.16536      -118.26760      -45.296458
2021-11-02/20:47:19.16           120.26451      -118.23565      -45.305419
2021-11-02/20:47:19.19           120.36366      -118.20371      -45.314379
2021-11-02/20:47:19.22           120.46282      -118.17176      -45.323340
2021-11-02/20:47:19.26           120.56517      -118.13879      -45.332589
2021-11-02/20:47:19.29           120.66432      -118.10684      -45.341550
2021-11-02/20:47:19.32           120.76348      -118.07490      -45.350510
2021-11-02/20:47:19.35           120.86263      -118.04295      -45.359471
2021-11-02/20:47:19.38           120.96498      -118.00998      -45.368721
2021-11-02/20:47:19.41           121.06414      -117.97803      -45.377681
2021-11-02/20:47:19.44           121.16329      -117.94609      -45.386642
2021-11-02/20:47:19.47           121.26244      -117.91414      -45.395602
2021-11-02/20:47:19.51           121.36479      -117.88117      -45.404852
2021-11-02/20:47:19.54           121.46395      -117.84922      -45.413812
2021-11-02/20:47:19.57           121.56310      -117.81728      -45.422773
2021-11-02/20:47:19.60           121.66225      -117.78533      -45.431733
2021-11-02/20:47:19.63           121.76461      -117.75236      -45.440983
2021-11-02/20:47:19.66           121.86376      -117.72041      -45.449943
2021-11-02/20:47:19.69           121.96291      -117.68847      -45.458904
2021-11-02/20:47:19.72           122.06207      -117.65652      -45.467865
2021-11-02/20:47:19.76           122.16442      -117.62355      -45.477114
2021-11-02/20:47:19.79           122.26357      -117.59160      -45.486075
2021-11-02/20:47:19.82           122.36272      -117.55966      -45.495035
2021-11-02/20:47:19.85           122.46188      -117.52771      -45.503996
2021-11-02/20:47:19.88           122.56423      -117.49474      -45.513245
2021-11-02/20:47:19.91           122.66338      -117.46279      -45.522206
2021-11-02/20:47:19.94           122.76254      -117.43085      -45.531166
2021-11-02/20:47:19.97           122.86169      -117.39890      -45.540127
2021-11-02/20:47:20.01           122.96394      -117.36528      -45.549318
2021-11-02/20:47:20.04           123.06281      -117.33149      -45.558116
2021-11-02/20:47:20.07           123.16169      -117.29770      -45.566913
2021-11-02/20:47:20.10           123.26056      -117.26392      -45.575710
2021-11-02/20:47:20.13           123.36262      -117.22904      -45.584791
2021-11-02/20:47:20.16           123.46149      -117.19526      -45.593588
2021-11-02/20:47:20.19           123.56036      -117.16147      -45.602386
2021-11-02/20:47:20.22           123.65924      -117.12768      -45.611183
2021-11-02/20:47:20.26           123.76130      -117.09281      -45.620264
2021-11-02/20:47:20.29           123.86017      -117.05902      -45.629061
2021-11-02/20:47:20.32           123.95904      -117.02524      -45.637858
2021-11-02/20:47:20.35           124.05791      -116.99145      -45.646656
2021-11-02/20:47:20.38           124.15998      -116.95657      -45.655736
2021-11-02/20:47:20.41           124.25885      -116.92279      -45.664534
2021-11-02/20:47:20.44           124.35772      -116.88900      -45.673331
2021-11-02/20:47:20.47           124.45659      -116.85522      -45.682128
2021-11-02/20:47:20.51           124.55865      -116.82034      -45.691209
2021-11-02/20:47:20.54           124.65753      -116.78655      -45.700006
2021-11-02/20:47:20.57           124.75640      -116.75277      -45.708804
2021-11-02/20:47:20.60           124.85527      -116.71898      -45.717601
2021-11-02/20:47:20.63           124.95733      -116.68411      -45.726682
2021-11-02/20:47:20.66           125.05620      -116.65032      -45.735479
2021-11-02/20:47:20.69           125.15508      -116.61653      -45.744276
2021-11-02/20:47:20.72           125.25395      -116.58275      -45.753074
2021-11-02/20:47:20.76           125.35601      -116.54787      -45.762155
2021-11-02/20:47:20.79           125.45488      -116.51409      -45.770952
2021-11-02/20:47:20.82           125.55375      -116.48030      -45.779749
2021-11-02/20:47:20.85           125.65263      -116.44651      -45.788546
2021-11-02/20:47:20.88           125.75469      -116.41164      -45.797627
2021-11-02/20:47:20.91           125.85356      -116.37785      -45.806425
2021-11-02/20:47:20.94           125.95243      -116.34407      -45.815222
2021-11-02/20:47:20.97           126.05130      -116.31028      -45.824019
2021-11-02/20:47:21.01           126.15324      -116.27475      -45.833040
2021-11-02/20:47:21.04           126.25176      -116.23912      -45.841670
2021-11-02/20:47:21.07           126.35027      -116.20350      -45.850299
2021-11-02/20:47:21.10           126.44879      -116.16787      -45.858929
2021-11-02/20:47:21.13           126.55048      -116.13109      -45.867837
2021-11-02/20:47:21.16           126.64900      -116.09547      -45.876466
2021-11-02/20:47:21.19           126.74751      -116.05984      -45.885096
2021-11-02/20:47:21.22           126.84603      -116.02421      -45.893725
2021-11-02/20:47:21.26           126.94772      -115.98744      -45.902633
2021-11-02/20:47:21.29           127.04624      -115.95181      -45.911263
2021-11-02/20:47:21.32           127.14475      -115.91618      -45.919892
2021-11-02/20:47:21.35           127.24327      -115.88055      -45.928522
2021-11-02/20:47:21.38           127.34496      -115.84378      -45.937429
2021-11-02/20:47:21.41           127.44348      -115.80815      -45.946059
2021-11-02/20:47:21.44           127.54199      -115.77252      -45.954688
2021-11-02/20:47:21.47           127.64051      -115.73690      -45.963318
2021-11-02/20:47:21.51           127.74220      -115.70012      -45.972226
2021-11-02/20:47:21.54           127.84072      -115.66449      -45.980855
2021-11-02/20:47:21.57           127.93923      -115.62887      -45.989485
2021-11-02/20:47:21.60           128.03775      -115.59324      -45.998114
2021-11-02/20:47:21.63           128.13944      -115.55646      -46.007022
2021-11-02/20:47:21.66           128.23796      -115.52084      -46.015651
2021-11-02/20:47:21.69           128.33647      -115.48521      -46.024281
2021-11-02/20:47:21.72           128.43499      -115.44958      -46.032910
2021-11-02/20:47:21.76           128.53668      -115.41281      -46.041818
2021-11-02/20:47:21.79           128.63520      -115.37718      -46.050448
2021-11-02/20:47:21.82           128.73372      -115.34155      -46.059077
2021-11-02/20:47:21.85           128.83223      -115.30592      -46.067707
2021-11-02/20:47:21.88           128.93392      -115.26915      -46.076614
2021-11-02/20:47:21.91           129.03244      -115.23352      -46.085244
2021-11-02/20:47:21.94           129.13096      -115.19789      -46.093873
2021-11-02/20:47:21.97           129.22947      -115.16227      -46.102503
2021-11-02/20:47:22.01           129.33102      -115.12484      -46.111354
2021-11-02/20:47:22.04           129.42914      -115.08740      -46.119825
2021-11-02/20:47:22.07           129.52725      -115.04995      -46.128296
2021-11-02/20:47:22.10           129.62536      -115.01250      -46.136767
2021-11-02/20:47:22.13           129.72664      -114.97384      -46.145510
2021-11-02/20:47:22.16           129.82476      -114.93640      -46.153981
2021-11-02/20:47:22.19           129.92287      -114.89895      -46.162452
2021-11-02/20:47:22.22           130.02099      -114.86150      -46.170922
2021-11-02/20:47:22.26           130.12226      -114.82284      -46.179666
2021-11-02/20:47:22.29           130.22038      -114.78539      -46.188137
2021-11-02/20:47:22.32           130.31849      -114.74795      -46.196608
2021-11-02/20:47:22.35           130.41661      -114.71050      -46.205078
2021-11-02/20:47:22.38           130.51788      -114.67184      -46.213822
2021-11-02/20:47:22.41           130.61600      -114.63439      -46.222293
2021-11-02/20:47:22.44           130.71411      -114.59694      -46.230764
2021-11-02/20:47:22.47           130.81223      -114.55950      -46.239234
2021-11-02/20:47:22.51           130.91351      -114.52084      -46.247978
2021-11-02/20:47:22.54           131.01162      -114.48339      -46.256449
2021-11-02/20:47:22.57           131.10973      -114.44594      -46.264920
2021-11-02/20:47:22.60           131.20785      -114.40850      -46.273390
2021-11-02/20:47:22.63           131.30913      -114.36984      -46.282134
2021-11-02/20:47:22.66           131.40724      -114.33239      -46.290605
2021-11-02/20:47:22.69           131.50535      -114.29494      -46.299076
2021-11-02/20:47:22.72           131.60347      -114.25749      -46.307546
2021-11-02/20:47:22.76           131.70475      -114.21884      -46.316290
2021-11-02/20:47:22.79           131.80286      -114.18139      -46.324761
2021-11-02/20:47:22.82           131.90097      -114.14394      -46.333232
2021-11-02/20:47:22.85           131.99909      -114.10649      -46.341702
2021-11-02/20:47:22.88           132.10037      -114.06784      -46.350446
2021-11-02/20:47:22.91           132.19848      -114.03039      -46.358917
2021-11-02/20:47:22.94           132.29660      -113.99294      -46.367388
2021-11-02/20:47:22.97           132.39471      -113.95549      -46.375858
2021-11-02/20:47:23.01           132.49582      -113.91619      -46.384543
2021-11-02/20:47:23.04           132.59346      -113.87692      -46.392846
2021-11-02/20:47:23.07           132.69109      -113.83765      -46.401150
2021-11-02/20:47:23.10           132.78873      -113.79838      -46.409454
2021-11-02/20:47:23.13           132.88952      -113.75785      -46.418025
2021-11-02/20:47:23.16           132.98716      -113.71858      -46.426328
2021-11-02/20:47:23.19           133.08479      -113.67931      -46.434632
2021-11-02/20:47:23.22           133.18243      -113.64004      -46.442936
2021-11-02/20:47:23.26           133.28322      -113.59950      -46.451507
2021-11-02/20:47:23.29           133.38086      -113.56023      -46.459810
2021-11-02/20:47:23.32           133.47849      -113.52096      -46.468114
2021-11-02/20:47:23.35           133.57613      -113.48170      -46.476418
2021-11-02/20:47:23.38           133.67692      -113.44116      -46.484989
2021-11-02/20:47:23.41           133.77456      -113.40189      -46.493293
2021-11-02/20:47:23.44           133.87219      -113.36262      -46.501596
2021-11-02/20:47:23.47           133.96983      -113.32335      -46.509900
2021-11-02/20:47:23.51           134.07062      -113.28282      -46.518471
2021-11-02/20:47:23.54           134.16826      -113.24355      -46.526775
2021-11-02/20:47:23.57           134.26590      -113.20428      -46.535078
2021-11-02/20:47:23.60           134.36353      -113.16501      -46.543382
2021-11-02/20:47:23.63           134.46432      -113.12447      -46.551953
2021-11-02/20:47:23.66           134.56196      -113.08520      -46.560257
2021-11-02/20:47:23.69           134.65960      -113.04593      -46.568560
2021-11-02/20:47:23.72           134.75723      -113.00666      -46.576864
2021-11-02/20:47:23.76           134.85802      -112.96613      -46.585435
2021-11-02/20:47:23.79           134.95566      -112.92686      -46.593739
2021-11-02/20:47:23.82           135.05330      -112.88759      -46.602042
2021-11-02/20:47:23.85           135.15093      -112.84832      -46.610346
2021-11-02/20:47:23.88           135.25172      -112.80779      -46.618917
2021-11-02/20:47:23.91           135.34936      -112.76852      -46.627221
2021-11-02/20:47:23.94           135.44700      -112.72925      -46.635524
2021-11-02/20:47:23.97           135.54463      -112.68998      -46.643828
2021-11-02/20:47:24.01           135.64523      -112.64881      -46.652342
2021-11-02/20:47:24.04           135.74234      -112.60776      -46.660484
2021-11-02/20:47:24.07           135.83944      -112.56671      -46.668626
2021-11-02/20:47:24.10           135.93655      -112.52566      -46.676769
2021-11-02/20:47:24.13           136.03678      -112.48328      -46.685174
2021-11-02/20:47:24.16           136.13389      -112.44223      -46.693316
2021-11-02/20:47:24.19           136.23100      -112.40118      -46.701458
2021-11-02/20:47:24.22           136.32810      -112.36013      -46.709601
2021-11-02/20:47:24.26           136.42834      -112.31776      -46.718006
2021-11-02/20:47:24.29           136.52544      -112.27671      -46.726148
2021-11-02/20:47:24.32           136.62255      -112.23566      -46.734290
2021-11-02/20:47:24.35           136.71966      -112.19461      -46.742433
2021-11-02/20:47:24.38           136.81989      -112.15223      -46.750838
2021-11-02/20:47:24.41           136.91700      -112.11118      -46.758980
2021-11-02/20:47:24.44           137.01410      -112.07013      -46.767122
2021-11-02/20:47:24.47           137.11121      -112.02908      -46.775265
2021-11-02/20:47:24.51           137.21145      -111.98671      -46.783670
2021-11-02/20:47:24.54           137.30855      -111.94566      -46.791812
2021-11-02/20:47:24.57           137.40566      -111.90461      -46.799954
2021-11-02/20:47:24.60           137.50276      -111.86356      -46.808097
2021-11-02/20:47:24.63           137.60300      -111.82118      -46.816502
2021-11-02/20:47:24.66           137.70011      -111.78013      -46.824644
2021-11-02/20:47:24.69           137.79721      -111.73908      -46.832786
2021-11-02/20:47:24.72           137.89432      -111.69803      -46.840929
2021-11-02/20:47:24.76           137.99455      -111.65566      -46.849334
2021-11-02/20:47:24.79           138.09166      -111.61461      -46.857476
2021-11-02/20:47:24.82           138.18877      -111.57356      -46.865618
2021-11-02/20:47:24.85           138.28587      -111.53251      -46.873761
2021-11-02/20:47:24.88           138.38611      -111.49013      -46.882166
2021-11-02/20:47:24.91           138.48321      -111.44908      -46.890308
2021-11-02/20:47:24.94           138.58032      -111.40803      -46.898450
2021-11-02/20:47:24.97           138.67742      -111.36698      -46.906593
2021-11-02/20:47:25.01           138.77745      -111.32397      -46.914937
2021-11-02/20:47:25.04           138.87395      -111.28113      -46.922909
2021-11-02/20:47:25.07           138.97046      -111.23829      -46.930880
2021-11-02/20:47:25.10           139.06696      -111.19545      -46.938852
2021-11-02/20:47:25.13           139.16657      -111.15123      -46.947080
2021-11-02/20:47:25.16           139.26308      -111.10839      -46.955052
2021-11-02/20:47:25.19           139.35958      -111.06555      -46.963023
2021-11-02/20:47:25.22           139.45609      -111.02271      -46.970995
2021-11-02/20:47:25.26           139.55570      -110.97848      -46.979223
2021-11-02/20:47:25.29           139.65221      -110.93564      -46.987195
2021-11-02/20:47:25.32           139.74871      -110.89280      -46.995166
2021-11-02/20:47:25.35           139.84521      -110.84996      -47.003138
2021-11-02/20:47:25.38           139.94483      -110.80574      -47.011366
2021-11-02/20:47:25.41           140.04133      -110.76290      -47.019338
2021-11-02/20:47:25.44           140.13783      -110.72006      -47.027309
2021-11-02/20:47:25.47           140.23434      -110.67722      -47.035281
2021-11-02/20:47:25.51           140.33395      -110.63300      -47.043509
2021-11-02/20:47:25.54           140.43046      -110.59016      -47.051481
2021-11-02/20:47:25.57           140.52696      -110.54732      -47.059452
2021-11-02/20:47:25.60           140.62347      -110.50448      -47.067424
2021-11-02/20:47:25.63           140.72308      -110.46025      -47.075652
2021-11-02/20:47:25.66           140.81959      -110.41741      -47.083624
2021-11-02/20:47:25.69           140.91609      -110.37457      -47.091595
2021-11-02/20:47:25.72           141.01259      -110.33173      -47.099567
2021-11-02/20:47:25.76           141.11221      -110.28751      -47.107796
2021-11-02/20:47:25.79           141.20871      -110.24467      -47.115767
2021-11-02/20:47:25.82           141.30521      -110.20183      -47.123738
2021-11-02/20:47:25.85           141.40172      -110.15899      -47.131710
2021-11-02/20:47:25.88           141.50133      -110.11477      -47.139939
2021-11-02/20:47:25.91           141.59784      -110.07193      -47.147910
2021-11-02/20:47:25.94           141.69434      -110.02909      -47.155882
2021-11-02/20:47:25.97           141.79085      -109.98625      -47.163853
2021-11-02/20:47:26.01           141.89023      -109.94140      -47.172025
2021-11-02/20:47:26.04           141.98607      -109.89681      -47.179836
2021-11-02/20:47:26.07           142.08192      -109.85221      -47.187648
2021-11-02/20:47:26.10           142.17776      -109.80762      -47.195460
2021-11-02/20:47:26.13           142.27670      -109.76158      -47.203523
2021-11-02/20:47:26.16           142.37254      -109.71699      -47.211335
2021-11-02/20:47:26.19           142.46838      -109.67239      -47.219146
2021-11-02/20:47:26.22           142.56423      -109.62780      -47.226958
2021-11-02/20:47:26.26           142.66316      -109.58177      -47.235021
2021-11-02/20:47:26.29           142.75901      -109.53717      -47.242833
2021-11-02/20:47:26.32           142.85485      -109.49258      -47.250644
2021-11-02/20:47:26.35           142.95070      -109.44798      -47.258456
2021-11-02/20:47:26.38           143.04963      -109.40195      -47.266519
2021-11-02/20:47:26.41           143.14548      -109.35735      -47.274331
2021-11-02/20:47:26.44           143.24132      -109.31276      -47.282143
2021-11-02/20:47:26.47           143.33716      -109.26816      -47.289954
2021-11-02/20:47:26.51           143.43610      -109.22213      -47.298018
2021-11-02/20:47:26.54           143.53194      -109.17754      -47.305829
2021-11-02/20:47:26.57           143.62779      -109.13294      -47.313641
2021-11-02/20:47:26.60           143.72363      -109.08835      -47.321452
2021-11-02/20:47:26.63           143.82257      -109.04231      -47.329516
2021-11-02/20:47:26.66           143.91841      -108.99772      -47.337327
2021-11-02/20:47:26.69           144.01426      -108.95312      -47.345139
2021-11-02/20:47:26.72           144.11010      -108.90853      -47.352951
2021-11-02/20:47:26.76           144.20904      -108.86250      -47.361014
2021-11-02/20:47:26.79           144.30488      -108.81790      -47.368826
2021-11-02/20:47:26.82           144.40072      -108.77331      -47.376637
2021-11-02/20:47:26.85           144.49657      -108.72871      -47.384449
2021-11-02/20:47:26.88           144.59550      -108.68268      -47.392512
2021-11-02/20:47:26.91           144.69135      -108.63808      -47.400324
2021-11-02/20:47:26.94           144.78719      -108.59349      -47.408135
2021-11-02/20:47:26.97           144.88304      -108.54889      -47.415947
2021-11-02/20:47:27.01           144.98171      -108.50225      -47.423952
2021-11-02/20:47:27.04           145.07683      -108.45593      -47.431597
2021-11-02/20:47:27.07           145.17194      -108.40961      -47.439243
2021-11-02/20:47:27.10           145.26705      -108.36329      -47.446889
2021-11-02/20:47:27.13           145.36523      -108.31548      -47.454781
2021-11-02/20:47:27.16           145.46035      -108.26916      -47.462427
2021-11-02/20:47:27.19           145.55546      -108.22284      -47.470073
2021-11-02/20:47:27.22           145.65057      -108.17652      -47.477719
2021-11-02/20:47:27.26           145.74876      -108.12871      -47.485611
2021-11-02/20:47:27.29           145.84387      -108.08239      -47.493257
2021-11-02/20:47:27.32           145.93898      -108.03607      -47.500903
2021-11-02/20:47:27.35           146.03410      -107.98975      -47.508549
2021-11-02/20:47:27.38           146.13228      -107.94194      -47.516441
2021-11-02/20:47:27.41           146.22739      -107.89562      -47.524087
2021-11-02/20:47:27.44           146.32250      -107.84930      -47.531733
2021-11-02/20:47:27.47           146.41762      -107.80298      -47.539378
2021-11-02/20:47:27.51           146.51580      -107.75517      -47.547271
2021-11-02/20:47:27.54           146.61091      -107.70885      -47.554917
2021-11-02/20:47:27.57           146.70602      -107.66253      -47.562562
2021-11-02/20:47:27.60           146.80114      -107.61621      -47.570208
2021-11-02/20:47:27.63           146.89932      -107.56840      -47.578101
2021-11-02/20:47:27.66           146.99443      -107.52208      -47.585746
2021-11-02/20:47:27.69           147.08955      -107.47576      -47.593392
2021-11-02/20:47:27.72           147.18466      -107.42944      -47.601038
2021-11-02/20:47:27.76           147.28284      -107.38163      -47.608930
2021-11-02/20:47:27.79           147.37795      -107.33531      -47.616576
2021-11-02/20:47:27.82           147.47307      -107.28899      -47.624222
2021-11-02/20:47:27.85           147.56818      -107.24267      -47.631868
2021-11-02/20:47:27.88           147.66636      -107.19486      -47.639760
2021-11-02/20:47:27.91           147.76148      -107.14854      -47.647406
2021-11-02/20:47:27.94           147.85659      -107.10222      -47.655052
2021-11-02/20:47:27.97           147.95170      -107.05590      -47.662697
2021-11-02/20:47:28.01           148.04961      -107.00748      -47.670532
2021-11-02/20:47:28.04           148.14394      -106.95945      -47.678014
2021-11-02/20:47:28.07           148.23827      -106.91143      -47.685496
2021-11-02/20:47:28.10           148.33260      -106.86340      -47.692978
2021-11-02/20:47:28.13           148.42997      -106.81383      -47.700701
2021-11-02/20:47:28.16           148.52430      -106.76580      -47.708183
2021-11-02/20:47:28.19           148.61864      -106.71778      -47.715665
2021-11-02/20:47:28.22           148.71297      -106.66975      -47.723148
2021-11-02/20:47:28.26           148.81034      -106.62018      -47.730871
2021-11-02/20:47:28.29           148.90467      -106.57215      -47.738353
2021-11-02/20:47:28.32           148.99900      -106.52412      -47.745835
2021-11-02/20:47:28.35           149.09333      -106.47610      -47.753317
2021-11-02/20:47:28.38           149.19071      -106.42652      -47.761040
2021-11-02/20:47:28.41           149.28504      -106.37850      -47.768523
2021-11-02/20:47:28.44           149.37937      -106.33047      -47.776005
2021-11-02/20:47:28.47           149.47370      -106.28245      -47.783487
2021-11-02/20:47:28.51           149.57108      -106.23287      -47.791210
2021-11-02/20:47:28.54           149.66541      -106.18485      -47.798692
2021-11-02/20:47:28.57           149.75974      -106.13682      -47.806174
2021-11-02/20:47:28.60           149.85407      -106.08879      -47.813656
2021-11-02/20:47:28.63           149.95144      -106.03922      -47.821380
2021-11-02/20:47:28.66           150.04577      -105.99119      -47.828862
2021-11-02/20:47:28.69           150.14011      -105.94317      -47.836344
2021-11-02/20:47:28.72           150.23444      -105.89514      -47.843826
2021-11-02/20:47:28.76           150.33181      -105.84557      -47.851549
2021-11-02/20:47:28.79           150.42614      -105.79754      -47.859031
2021-11-02/20:47:28.82           150.52047      -105.74952      -47.866513
2021-11-02/20:47:28.85           150.61480      -105.70149      -47.873995
2021-11-02/20:47:28.88           150.71218      -105.65192      -47.881719
2021-11-02/20:47:28.91           150.80651      -105.60389      -47.889201
2021-11-02/20:47:28.94           150.90084      -105.55586      -47.896683
2021-11-02/20:47:28.97           150.99517      -105.50784      -47.904165
2021-11-02/20:47:29.01           151.09225      -105.45767      -47.911831
2021-11-02/20:47:29.04           151.18575      -105.40797      -47.919153
2021-11-02/20:47:29.07           151.27924      -105.35827      -47.926474
2021-11-02/20:47:29.10           151.37274      -105.30857      -47.933795
2021-11-02/20:47:29.13           151.46925      -105.25726      -47.941353
2021-11-02/20:47:29.16           151.56275      -105.20756      -47.948674
2021-11-02/20:47:29.19           151.65625      -105.15786      -47.955996
2021-11-02/20:47:29.22           151.74974      -105.10816      -47.963317
2021-11-02/20:47:29.26           151.84625      -105.05685      -47.970874
2021-11-02/20:47:29.29           151.93975      -105.00715      -47.978196
2021-11-02/20:47:29.32           152.03325      -104.95745      -47.985517
2021-11-02/20:47:29.35           152.12675      -104.90775      -47.992838
2021-11-02/20:47:29.38           152.22326      -104.85645      -48.000396
2021-11-02/20:47:29.41           152.31675      -104.80675      -48.007717
2021-11-02/20:47:29.44           152.41025      -104.75704      -48.015039
2021-11-02/20:47:29.47           152.50375      -104.70734      -48.022360
2021-11-02/20:47:29.51           152.60026      -104.65604      -48.029918
2021-11-02/20:47:29.54           152.69376      -104.60634      -48.037239
2021-11-02/20:47:29.57           152.78725      -104.55664      -48.044560
2021-11-02/20:47:29.60           152.88075      -104.50694      -48.051882
2021-11-02/20:47:29.63           152.97726      -104.45563      -48.059439
2021-11-02/20:47:29.66           153.07076      -104.40593      -48.066761
2021-11-02/20:47:29.69           153.16426      -104.35623      -48.074082
2021-11-02/20:47:29.72           153.25775      -104.30653      -48.081403
2021-11-02/20:47:29.76           153.35426      -104.25522      -48.088961
2021-11-02/20:47:29.79           153.44776      -104.20552      -48.096282
2021-11-02/20:47:29.82           153.54126      -104.15582      -48.103603
2021-11-02/20:47:29.85           153.63476      -104.10612      -48.110925
2021-11-02/20:47:29.88           153.73127      -104.05482      -48.118482
2021-11-02/20:47:29.91           153.82476      -104.00511      -48.125804
2021-11-02/20:47:29.94           153.91826      -103.95541      -48.133125
2021-11-02/20:47:29.97           154.01176      -103.90571      -48.140446
2021-11-02/20:47:30.01           154.10794      -103.85383      -48.147945
2021-11-02/20:47:30.04           154.20052      -103.80250      -48.155101
2021-11-02/20:47:30.07           154.29310      -103.75117      -48.162256
2021-11-02/20:47:30.10           154.38568      -103.69984      -48.169411
2021-11-02/20:47:30.13           154.48125      -103.64686      -48.176798
2021-11-02/20:47:30.16           154.57383      -103.59553      -48.183953
2021-11-02/20:47:30.19           154.66641      -103.54420      -48.191109
2021-11-02/20:47:30.22           154.75899      -103.49287      -48.198264
2021-11-02/20:47:30.26           154.85455      -103.43989      -48.205650
2021-11-02/20:47:30.29           154.94714      -103.38856      -48.212806
2021-11-02/20:47:30.32           155.03971      -103.33723      -48.219961
2021-11-02/20:47:30.35           155.13229      -103.28590      -48.227117
2021-11-02/20:47:30.38           155.22786      -103.23292      -48.234503
2021-11-02/20:47:30.41           155.32044      -103.18159      -48.241658
2021-11-02/20:47:30.44           155.41302      -103.13026      -48.248814
2021-11-02/20:47:30.47           155.50560      -103.07893      -48.255969
2021-11-02/20:47:30.51           155.60117      -103.02595      -48.263356
2021-11-02/20:47:30.54           155.69375      -102.97462      -48.270511
2021-11-02/20:47:30.57           155.78633      -102.92329      -48.277666
2021-11-02/20:47:30.60           155.87891      -102.87196      -48.284822
2021-11-02/20:47:30.63           155.97447      -102.81898      -48.292208
2021-11-02/20:47:30.66           156.06705      -102.76765      -48.299364
2021-11-02/20:47:30.69           156.15963      -102.71632      -48.306519
2021-11-02/20:47:30.72           156.25221      -102.66499      -48.313675
2021-11-02/20:47:30.76           156.34778      -102.61201      -48.321061
2021-11-02/20:47:30.79           156.44036      -102.56068      -48.328216
2021-11-02/20:47:30.82           156.53294      -102.50935      -48.335372
2021-11-02/20:47:30.85           156.62552      -102.45802      -48.342527
2021-11-02/20:47:30.88           156.72108      -102.40504      -48.349913
2021-11-02/20:47:30.91           156.81366      -102.35371      -48.357069
2021-11-02/20:47:30.94           156.90624      -102.30238      -48.364224
2021-11-02/20:47:30.97           156.99882      -102.25105      -48.371380
2021-11-02/20:47:31.01           157.09405      -102.19750      -48.378706
2021-11-02/20:47:31.04           157.18567      -102.14455      -48.385694
2021-11-02/20:47:31.07           157.27729      -102.09161      -48.392682
2021-11-02/20:47:31.10           157.36891      -102.03866      -48.399670
2021-11-02/20:47:31.13           157.46348      -101.98401      -48.406883
2021-11-02/20:47:31.16           157.55510      -101.93107      -48.413870
2021-11-02/20:47:31.19           157.64672      -101.87812      -48.420858
2021-11-02/20:47:31.22           157.73835      -101.82518      -48.427846
2021-11-02/20:47:31.26           157.83292      -101.77052      -48.435059
2021-11-02/20:47:31.29           157.92454      -101.71758      -48.442046
2021-11-02/20:47:31.32           158.01616      -101.66464      -48.449034
2021-11-02/20:47:31.35           158.10778      -101.61169      -48.456022
2021-11-02/20:47:31.38           158.20236      -101.55704      -48.463235
2021-11-02/20:47:31.41           158.29398      -101.50410      -48.470223
2021-11-02/20:47:31.44           158.38560      -101.45115      -48.477210
2021-11-02/20:47:31.47           158.47722      -101.39821      -48.484198
2021-11-02/20:47:31.51           158.57180      -101.34355      -48.491411
2021-11-02/20:47:31.54           158.66342      -101.29061      -48.498399
2021-11-02/20:47:31.57           158.75504      -101.23767      -48.505386
2021-11-02/20:47:31.60           158.84666      -101.18472      -48.512374
2021-11-02/20:47:31.63           158.94123      -101.13007      -48.519587
2021-11-02/20:47:31.66           159.03285      -101.07712      -48.526575
2021-11-02/20:47:31.69           159.12447      -101.02418      -48.533563
2021-11-02/20:47:31.72           159.21609      -100.97124      -48.540550
2021-11-02/20:47:31.76           159.31067      -100.91658      -48.547763
2021-11-02/20:47:31.79           159.40229      -100.86364      -48.554751
2021-11-02/20:47:31.82           159.49391      -100.81070      -48.561739
2021-11-02/20:47:31.85           159.58553      -100.75775      -48.568726
2021-11-02/20:47:31.88           159.68011      -100.70310      -48.575940
2021-11-02/20:47:31.91           159.77173      -100.65015      -48.582927
2021-11-02/20:47:31.94           159.86335      -100.59721      -48.589915
2021-11-02/20:47:31.97           159.95497      -100.54427      -48.596903
2021-11-02/20:47:32.01           160.04918      -100.48906      -48.604059
2021-11-02/20:47:32.04           160.13977      -100.43457      -48.610886
2021-11-02/20:47:32.07           160.23036      -100.38007      -48.617714
2021-11-02/20:47:32.10           160.32096      -100.32557      -48.624541
2021-11-02/20:47:32.13           160.41447      -100.26932      -48.631589
2021-11-02/20:47:32.16           160.50506      -100.21482      -48.638416
2021-11-02/20:47:32.19           160.59565      -100.16032      -48.645243
2021-11-02/20:47:32.22           160.68625      -100.10583      -48.652071
2021-11-02/20:47:32.26           160.77976      -100.04957      -48.659118
2021-11-02/20:47:32.29           160.87035      -99.995075      -48.665946
2021-11-02/20:47:32.32           160.96094      -99.940578      -48.672773
2021-11-02/20:47:32.35           161.05154      -99.886081      -48.679600
2021-11-02/20:47:32.38           161.14505      -99.829827      -48.686648
2021-11-02/20:47:32.41           161.23564      -99.775330      -48.693475
2021-11-02/20:47:32.44           161.32623      -99.720833      -48.700303
2021-11-02/20:47:32.47           161.41683      -99.666336      -48.707130
2021-11-02/20:47:32.51           161.51034      -99.610082      -48.714178
2021-11-02/20:47:32.54           161.60093      -99.555585      -48.721005
2021-11-02/20:47:32.57           161.69152      -99.501088      -48.727833
2021-11-02/20:47:32.60           161.78212      -99.446591      -48.734660
2021-11-02/20:47:32.63           161.87563      -99.390336      -48.741708
2021-11-02/20:47:32.66           161.96622      -99.335839      -48.748535
2021-11-02/20:47:32.69           162.05681      -99.281343      -48.755362
2021-11-02/20:47:32.72           162.14741      -99.226845      -48.762190
2021-11-02/20:47:32.76           162.24092      -99.170591      -48.769237
2021-11-02/20:47:32.79           162.33151      -99.116094      -48.776065
2021-11-02/20:47:32.82           162.42210      -99.061597      -48.782892
2021-11-02/20:47:32.85           162.51270      -99.007100      -48.789720
2021-11-02/20:47:32.88           162.60621      -98.950846      -48.796767
2021-11-02/20:47:32.91           162.69680      -98.896349      -48.803595
2021-11-02/20:47:32.94           162.78739      -98.841852      -48.810422
2021-11-02/20:47:32.97           162.87799      -98.787355      -48.817249
2021-11-02/20:47:33.01           162.97112      -98.730558      -48.824237
2021-11-02/20:47:33.04           163.06063      -98.674531      -48.830895
2021-11-02/20:47:33.07           163.15015      -98.618505      -48.837553
2021-11-02/20:47:33.10           163.23966      -98.562479      -48.844211
2021-11-02/20:47:33.13           163.33206      -98.504646      -48.851084
2021-11-02/20:47:33.16           163.42158      -98.448619      -48.857742
2021-11-02/20:47:33.19           163.51109      -98.392593      -48.864400
2021-11-02/20:47:33.22           163.60060      -98.336567      -48.871059
2021-11-02/20:47:33.26           163.69300      -98.278733      -48.877931
2021-11-02/20:47:33.29           163.78252      -98.222707      -48.884590
2021-11-02/20:47:33.32           163.87203      -98.166681      -48.891248
2021-11-02/20:47:33.35           163.96155      -98.110654      -48.897906
2021-11-02/20:47:33.38           164.05395      -98.052821      -48.904779
2021-11-02/20:47:33.41           164.14346      -97.996795      -48.911437
2021-11-02/20:47:33.44           164.23298      -97.940769      -48.918095
2021-11-02/20:47:33.47           164.32249      -97.884742      -48.924753
2021-11-02/20:47:33.51           164.41489      -97.826909      -48.931626
2021-11-02/20:47:33.54           164.50441      -97.770883      -48.938284
2021-11-02/20:47:33.57           164.59392      -97.714857      -48.944942
2021-11-02/20:47:33.60           164.68344      -97.658830      -48.951601
2021-11-02/20:47:33.63           164.77584      -97.600997      -48.958473
2021-11-02/20:47:33.66           164.86535      -97.544970      -48.965132
2021-11-02/20:47:33.69           164.95487      -97.488944      -48.971790
2021-11-02/20:47:33.72           165.04438      -97.432918      -48.978448
2021-11-02/20:47:33.76           165.13678      -97.375085      -48.985321
2021-11-02/20:47:33.79           165.22630      -97.319058      -48.991979
2021-11-02/20:47:33.82           165.31581      -97.263032      -48.998637
2021-11-02/20:47:33.85           165.40532      -97.207006      -49.005295
2021-11-02/20:47:33.88           165.49773      -97.149173      -49.012168
2021-11-02/20:47:33.91           165.58724      -97.093146      -49.018826
2021-11-02/20:47:33.94           165.67675      -97.037120      -49.025484
2021-11-02/20:47:33.97           165.76627      -96.981094      -49.032142
2021-11-02/20:47:34.01           165.85827      -96.922739      -49.038958
2021-11-02/20:47:34.04           165.94665      -96.865243      -49.045453
2021-11-02/20:47:34.07           166.03504      -96.807747      -49.051949
2021-11-02/20:47:34.10           166.12342      -96.750251      -49.058444
2021-11-02/20:47:34.13           166.21466      -96.690901      -49.065149
2021-11-02/20:47:34.16           166.30304      -96.633405      -49.071645
2021-11-02/20:47:34.19           166.39142      -96.575909      -49.078140
2021-11-02/20:47:34.22           166.47981      -96.518413      -49.084636
2021-11-02/20:47:34.26           166.57104      -96.459063      -49.091340
2021-11-02/20:47:34.29           166.65943      -96.401567      -49.097836
2021-11-02/20:47:34.32           166.74781      -96.344071      -49.104331
2021-11-02/20:47:34.35           166.83619      -96.286575      -49.110827
2021-11-02/20:47:34.38           166.92743      -96.227225      -49.117532
2021-11-02/20:47:34.41           167.01581      -96.169729      -49.124027
2021-11-02/20:47:34.44           167.10420      -96.112233      -49.130523
2021-11-02/20:47:34.47           167.19258      -96.054737      -49.137018
2021-11-02/20:47:34.51           167.28382      -95.995387      -49.143723
2021-11-02/20:47:34.54           167.37220      -95.937891      -49.150219
2021-11-02/20:47:34.57           167.46058      -95.880395      -49.156714
2021-11-02/20:47:34.60           167.54897      -95.822899      -49.163210
2021-11-02/20:47:34.63           167.64020      -95.763549      -49.169915
2021-11-02/20:47:34.66           167.72859      -95.706053      -49.176410
2021-11-02/20:47:34.69           167.81697      -95.648557      -49.182906
2021-11-02/20:47:34.72           167.90536      -95.591061      -49.189401
2021-11-02/20:47:34.76           167.99659      -95.531711      -49.196106
2021-11-02/20:47:34.79           168.08497      -95.474215      -49.202602
2021-11-02/20:47:34.82           168.17336      -95.416719      -49.209097
2021-11-02/20:47:34.85           168.26174      -95.359223      -49.215593
2021-11-02/20:47:34.88           168.35298      -95.299873      -49.222298
2021-11-02/20:47:34.91           168.44136      -95.242377      -49.228793
2021-11-02/20:47:34.94           168.52975      -95.184881      -49.235289
2021-11-02/20:47:34.97           168.61813      -95.127385      -49.241784
2021-11-02/20:47:35.01           168.70894      -95.067531      -49.248431
2021-11-02/20:47:35.04           168.79614      -95.008615      -49.254763
2021-11-02/20:47:35.07           168.88334      -94.949700      -49.261094
2021-11-02/20:47:35.10           168.97054      -94.890784      -49.267426
2021-11-02/20:47:35.13           169.06055      -94.829968      -49.273962
2021-11-02/20:47:35.16           169.14775      -94.771053      -49.280293
2021-11-02/20:47:35.19           169.23495      -94.712137      -49.286625
2021-11-02/20:47:35.22           169.32215      -94.653221      -49.292957
2021-11-02/20:47:35.26           169.41216      -94.592405      -49.299492
2021-11-02/20:47:35.29           169.49936      -94.533490      -49.305824
2021-11-02/20:47:35.32           169.58655      -94.474574      -49.312156
2021-11-02/20:47:35.35           169.67375      -94.415658      -49.318487
2021-11-02/20:47:35.38           169.76376      -94.354843      -49.325023
2021-11-02/20:47:35.41           169.85096      -94.295927      -49.331355
2021-11-02/20:47:35.44           169.93816      -94.237011      -49.337686
2021-11-02/20:47:35.47           170.02536      -94.178095      -49.344018
2021-11-02/20:47:35.51           170.11537      -94.117280      -49.350554
2021-11-02/20:47:35.54           170.20257      -94.058364      -49.356885
2021-11-02/20:47:35.57           170.28977      -93.999448      -49.363217
2021-11-02/20:47:35.60           170.37697      -93.940532      -49.369549
2021-11-02/20:47:35.63           170.46698      -93.879717      -49.376085
2021-11-02/20:47:35.66           170.55418      -93.820801      -49.382416
2021-11-02/20:47:35.69           170.64137      -93.761885      -49.388748
2021-11-02/20:47:35.72           170.72857      -93.702970      -49.395079
2021-11-02/20:47:35.76           170.81858      -93.642154      -49.401615
2021-11-02/20:47:35.79           170.90578      -93.583238      -49.407947
2021-11-02/20:47:35.82           170.99298      -93.524322      -49.414278
2021-11-02/20:47:35.85           171.08018      -93.465407      -49.420610
2021-11-02/20:47:35.88           171.17019      -93.404591      -49.427146
2021-11-02/20:47:35.91           171.25739      -93.345675      -49.433478
2021-11-02/20:47:35.94           171.34459      -93.286760      -49.439809
2021-11-02/20:47:35.97           171.43179      -93.227844      -49.446141
2021-11-02/20:47:36.01           171.52136      -93.166532      -49.452617
2021-11-02/20:47:36.04           171.60732      -93.106220      -49.458781
2021-11-02/20:47:36.07           171.69328      -93.045908      -49.464945
2021-11-02/20:47:36.10           171.77924      -92.985595      -49.471109
2021-11-02/20:47:36.13           171.86798      -92.923337      -49.477472
2021-11-02/20:47:36.16           171.95394      -92.863025      -49.483635
2021-11-02/20:47:36.19           172.03990      -92.802713      -49.489799
2021-11-02/20:47:36.22           172.12586      -92.742400      -49.495963
2021-11-02/20:47:36.26           172.21460      -92.680142      -49.502326
2021-11-02/20:47:36.29           172.30056      -92.619830      -49.508490
2021-11-02/20:47:36.32           172.38652      -92.559518      -49.514654
2021-11-02/20:47:36.35           172.47248      -92.499205      -49.520818
2021-11-02/20:47:36.38           172.56122      -92.436948      -49.527180
2021-11-02/20:47:36.41           172.64718      -92.376635      -49.533344
2021-11-02/20:47:36.44           172.73314      -92.316323      -49.539508
2021-11-02/20:47:36.47           172.81910      -92.256010      -49.545672
2021-11-02/20:47:36.51           172.90784      -92.193753      -49.552035
2021-11-02/20:47:36.54           172.99380      -92.133440      -49.558199
2021-11-02/20:47:36.57           173.07976      -92.073128      -49.564362
2021-11-02/20:47:36.60           173.16572      -92.012815      -49.570526
2021-11-02/20:47:36.63           173.25446      -91.950558      -49.576889
2021-11-02/20:47:36.66           173.34042      -91.890245      -49.583053
2021-11-02/20:47:36.69           173.42638      -91.829933      -49.589217
2021-11-02/20:47:36.72           173.51234      -91.769620      -49.595381
2021-11-02/20:47:36.76           173.60108      -91.707363      -49.601743
2021-11-02/20:47:36.79           173.68704      -91.647050      -49.607907
2021-11-02/20:47:36.82           173.77300      -91.586738      -49.614071
2021-11-02/20:47:36.85           173.85896      -91.526425      -49.620235
2021-11-02/20:47:36.88           173.94770      -91.464168      -49.626598
2021-11-02/20:47:36.91           174.03366      -91.403855      -49.632762
2021-11-02/20:47:36.94           174.11962      -91.343543      -49.638926
2021-11-02/20:47:36.97           174.20558      -91.283231      -49.645089
2021-11-02/20:47:37.01           174.29386      -91.220505      -49.651392
2021-11-02/20:47:37.04           174.37854      -91.158874      -49.657385
2021-11-02/20:47:37.07           174.46321      -91.097243      -49.663378
2021-11-02/20:47:37.10           174.54789      -91.035612      -49.669372
2021-11-02/20:47:37.13           174.63529      -90.971993      -49.675558
2021-11-02/20:47:37.16           174.71997      -90.910361      -49.681552
2021-11-02/20:47:37.19           174.80464      -90.848731      -49.687545
2021-11-02/20:47:37.22           174.88931      -90.787099      -49.693538
2021-11-02/20:47:37.26           174.97672      -90.723481      -49.699725
2021-11-02/20:47:37.29           175.06139      -90.661849      -49.705718
2021-11-02/20:47:37.32           175.14607      -90.600218      -49.711711
2021-11-02/20:47:37.35           175.23074      -90.538587      -49.717705
2021-11-02/20:47:37.38           175.31815      -90.474968      -49.723891
2021-11-02/20:47:37.41           175.40282      -90.413337      -49.729885
2021-11-02/20:47:37.44           175.48750      -90.351706      -49.735878
2021-11-02/20:47:37.47           175.57217      -90.290075      -49.741871
2021-11-02/20:47:37.51           175.65958      -90.226456      -49.748058
2021-11-02/20:47:37.54           175.74425      -90.164825      -49.754051
2021-11-02/20:47:37.57           175.82893      -90.103194      -49.760045
2021-11-02/20:47:37.60           175.91360      -90.041563      -49.766038
2021-11-02/20:47:37.63           176.00101      -89.977944      -49.772225
2021-11-02/20:47:37.66           176.08568      -89.916312      -49.778218
2021-11-02/20:47:37.69           176.17036      -89.854682      -49.784211
2021-11-02/20:47:37.72           176.25503      -89.793050      -49.790205
2021-11-02/20:47:37.76           176.34244      -89.729432      -49.796391
2021-11-02/20:47:37.79           176.42711      -89.667800      -49.802385
2021-11-02/20:47:37.82           176.51179      -89.606169      -49.808378
2021-11-02/20:47:37.85           176.59646      -89.544538      -49.814371
2021-11-02/20:47:37.88           176.68387      -89.480919      -49.820558
2021-11-02/20:47:37.91           176.76854      -89.419288      -49.826551
2021-11-02/20:47:37.94           176.85321      -89.357657      -49.832544
2021-11-02/20:47:37.97           176.93789      -89.296026      -49.838538
2021-11-02/20:47:38.01           177.02482      -89.231959      -49.844665
2021-11-02/20:47:38.04           177.10816      -89.169066      -49.850491
2021-11-02/20:47:38.07           177.19151      -89.106174      -49.856317
2021-11-02/20:47:38.10           177.27485      -89.043281      -49.862143
2021-11-02/20:47:38.13           177.36088      -88.978360      -49.868157
2021-11-02/20:47:38.16           177.44422      -88.915467      -49.873983
2021-11-02/20:47:38.19           177.52756      -88.852574      -49.879808
2021-11-02/20:47:38.22           177.61091      -88.789682      -49.885634
2021-11-02/20:47:38.26           177.69694      -88.724760      -49.891648
2021-11-02/20:47:38.29           177.78028      -88.661867      -49.897474
2021-11-02/20:47:38.32           177.86362      -88.598975      -49.903300
2021-11-02/20:47:38.35           177.94696      -88.536082      -49.909126
2021-11-02/20:47:38.38           178.03299      -88.471161      -49.915140
2021-11-02/20:47:38.41           178.11633      -88.408268      -49.920966
2021-11-02/20:47:38.44           178.19968      -88.345375      -49.926792
2021-11-02/20:47:38.47           178.28302      -88.282483      -49.932618
2021-11-02/20:47:38.51           178.36905      -88.217561      -49.938631
2021-11-02/20:47:38.54           178.45239      -88.154668      -49.944457
2021-11-02/20:47:38.57           178.53573      -88.091776      -49.950283
2021-11-02/20:47:38.60           178.61908      -88.028883      -49.956109
2021-11-02/20:47:38.63           178.70511      -87.963962      -49.962123
2021-11-02/20:47:38.66           178.78845      -87.901069      -49.967949
2021-11-02/20:47:38.69           178.87179      -87.838176      -49.973775
2021-11-02/20:47:38.72           178.95513      -87.775284      -49.979601
2021-11-02/20:47:38.76           179.04116      -87.710362      -49.985615
2021-11-02/20:47:38.79           179.12450      -87.647469      -49.991440
2021-11-02/20:47:38.82           179.20785      -87.584577      -49.997266
2021-11-02/20:47:38.85           179.29119      -87.521684      -50.003092
2021-11-02/20:47:38.88           179.37722      -87.456763      -50.009106
2021-11-02/20:47:38.91           179.46056      -87.393870      -50.014932
2021-11-02/20:47:38.94           179.54390      -87.330977      -50.020758
2021-11-02/20:47:38.97           179.62724      -87.268085      -50.026584
2021-11-02/20:47:39.01           179.71278      -87.202734      -50.032537
2021-11-02/20:47:39.04           179.79475      -87.138630      -50.038193
2021-11-02/20:47:39.07           179.87671      -87.074526      -50.043848
2021-11-02/20:47:39.10           179.95867      -87.010422      -50.049504
2021-11-02/20:47:39.13           180.04327      -86.944251      -50.055342
2021-11-02/20:47:39.16           180.12523      -86.880147      -50.060997
2021-11-02/20:47:39.19           180.20719      -86.816044      -50.066653
2021-11-02/20:47:39.22           180.28915      -86.751940      -50.072308
2021-11-02/20:47:39.26           180.37376      -86.685769      -50.078146
2021-11-02/20:47:39.29           180.45572      -86.621665      -50.083802
2021-11-02/20:47:39.32           180.53768      -86.557562      -50.089457
2021-11-02/20:47:39.35           180.61964      -86.493458      -50.095113
2021-11-02/20:47:39.38           180.70425      -86.427287      -50.100951
2021-11-02/20:47:39.41           180.78621      -86.363183      -50.106606
2021-11-02/20:47:39.44           180.86817      -86.299079      -50.112262
2021-11-02/20:47:39.47           180.95013      -86.234976      -50.117918
2021-11-02/20:47:39.51           181.03473      -86.168804      -50.123755
2021-11-02/20:47:39.54           181.11669      -86.104701      -50.129411
2021-11-02/20:47:39.57           181.19865      -86.040597      -50.135067
2021-11-02/20:47:39.60           181.28062      -85.976493      -50.140722
2021-11-02/20:47:39.63           181.36522      -85.910322      -50.146560
2021-11-02/20:47:39.66           181.44718      -85.846218      -50.152216
2021-11-02/20:47:39.69           181.52914      -85.782115      -50.157871
2021-11-02/20:47:39.72           181.61110      -85.718011      -50.163527
2021-11-02/20:47:39.76           181.69571      -85.651840      -50.169365
2021-11-02/20:47:39.79           181.77767      -85.587736      -50.175020
2021-11-02/20:47:39.82           181.85963      -85.523632      -50.180676
2021-11-02/20:47:39.85           181.94159      -85.459529      -50.186331
2021-11-02/20:47:39.88           182.02619      -85.393357      -50.192169
2021-11-02/20:47:39.91           182.10815      -85.329254      -50.197825
2021-11-02/20:47:39.94           182.19012      -85.265150      -50.203480
2021-11-02/20:47:39.97           182.27208      -85.201046      -50.209136
2021-11-02/20:47:40.01           182.35618      -85.134464      -50.214911
2021-11-02/20:47:40.04           182.43673      -85.069203      -50.220392
2021-11-02/20:47:40.07           182.51728      -85.003942      -50.225872
2021-11-02/20:47:40.10           182.59782      -84.938680      -50.231352
2021-11-02/20:47:40.13           182.68097      -84.871314      -50.237009
2021-11-02/20:47:40.16           182.76152      -84.806052      -50.242489
2021-11-02/20:47:40.19           182.84207      -84.740791      -50.247969
2021-11-02/20:47:40.22           182.92261      -84.675530      -50.253449
2021-11-02/20:47:40.26           183.00576      -84.608164      -50.259106
2021-11-02/20:47:40.29           183.08631      -84.542902      -50.264586
2021-11-02/20:47:40.32           183.16686      -84.477641      -50.270066
2021-11-02/20:47:40.35           183.24740      -84.412379      -50.275546
2021-11-02/20:47:40.38           183.33055      -84.345013      -50.281203
2021-11-02/20:47:40.41           183.41110      -84.279752      -50.286683
2021-11-02/20:47:40.44           183.49165      -84.214491      -50.292163
2021-11-02/20:47:40.47           183.57219      -84.149229      -50.297643
2021-11-02/20:47:40.51           183.65534      -84.081863      -50.303300
2021-11-02/20:47:40.54           183.73589      -84.016601      -50.308780
2021-11-02/20:47:40.57           183.81644      -83.951340      -50.314260
2021-11-02/20:47:40.60           183.89698      -83.886079      -50.319740
2021-11-02/20:47:40.63           183.98013      -83.818712      -50.325397
2021-11-02/20:47:40.66           184.06068      -83.753451      -50.330877
2021-11-02/20:47:40.69           184.14123      -83.688190      -50.336357
2021-11-02/20:47:40.72           184.22177      -83.622928      -50.341837
2021-11-02/20:47:40.76           184.30492      -83.555562      -50.347494
2021-11-02/20:47:40.79           184.38547      -83.490300      -50.352974
2021-11-02/20:47:40.82           184.46601      -83.425039      -50.358454
2021-11-02/20:47:40.85           184.54656      -83.359778      -50.363934
2021-11-02/20:47:40.88           184.62971      -83.292412      -50.369591
2021-11-02/20:47:40.91           184.71026      -83.227150      -50.375071
2021-11-02/20:47:40.94           184.79080      -83.161889      -50.380551
2021-11-02/20:47:40.97           184.87135      -83.096627      -50.386031
2021-11-02/20:47:41.01           184.95398      -83.028874      -50.391625
2021-11-02/20:47:41.04           185.03305      -82.962521      -50.396927
2021-11-02/20:47:41.07           185.11213      -82.896168      -50.402230
2021-11-02/20:47:41.10           185.19121      -82.829815      -50.407532
2021-11-02/20:47:41.13           185.27284      -82.761322      -50.413005
2021-11-02/20:47:41.16           185.35191      -82.694968      -50.418308
2021-11-02/20:47:41.19           185.43099      -82.628616      -50.423610
2021-11-02/20:47:41.22           185.51007      -82.562262      -50.428912
2021-11-02/20:47:41.26           185.59170      -82.493769      -50.434386
2021-11-02/20:47:41.29           185.67077      -82.427416      -50.439688
2021-11-02/20:47:41.32           185.74985      -82.361063      -50.444990
2021-11-02/20:47:41.35           185.82893      -82.294710      -50.450293
2021-11-02/20:47:41.38           185.91055      -82.226217      -50.455766
2021-11-02/20:47:41.41           185.98963      -82.159864      -50.461068
2021-11-02/20:47:41.44           186.06871      -82.093511      -50.466371
2021-11-02/20:47:41.47           186.14779      -82.027158      -50.471673
2021-11-02/20:47:41.51           186.22941      -81.958665      -50.477146
2021-11-02/20:47:41.54           186.30849      -81.892312      -50.482449
2021-11-02/20:47:41.57           186.38757      -81.825959      -50.487751
2021-11-02/20:47:41.60           186.46665      -81.759606      -50.493053
2021-11-02/20:47:41.63           186.54827      -81.691113      -50.498527
2021-11-02/20:47:41.66           186.62735      -81.624759      -50.503829
2021-11-02/20:47:41.69           186.70643      -81.558407      -50.509131
2021-11-02/20:47:41.72           186.78550      -81.492053      -50.514433
2021-11-02/20:47:41.76           186.86713      -81.423560      -50.519907
2021-11-02/20:47:41.79           186.94621      -81.357207      -50.525209
2021-11-02/20:47:41.82           187.02529      -81.290854      -50.530511
2021-11-02/20:47:41.85           187.10436      -81.224501      -50.535814
2021-11-02/20:47:41.88           187.18599      -81.156008      -50.541287
2021-11-02/20:47:41.91           187.26507      -81.089655      -50.546589
2021-11-02/20:47:41.94           187.34415      -81.023302      -50.551892
2021-11-02/20:47:41.97           187.42322      -80.956949      -50.557194
2021-11-02/20:47:42.01           187.50432      -80.888093      -50.562605
2021-11-02/20:47:42.04           187.58191      -80.820716      -50.567733
2021-11-02/20:47:42.07           187.65949      -80.753340      -50.572861
2021-11-02/20:47:42.10           187.73708      -80.685964      -50.577989
2021-11-02/20:47:42.13           187.81717      -80.616415      -50.583282
2021-11-02/20:47:42.16           187.89476      -80.549039      -50.588410
2021-11-02/20:47:42.19           187.97234      -80.481663      -50.593537
2021-11-02/20:47:42.22           188.04993      -80.414286      -50.598665
2021-11-02/20:47:42.26           188.13002      -80.344737      -50.603958
2021-11-02/20:47:42.29           188.20760      -80.277361      -50.609086
2021-11-02/20:47:42.32           188.28519      -80.209985      -50.614214
2021-11-02/20:47:42.35           188.36278      -80.142609      -50.619342
2021-11-02/20:47:42.38           188.44287      -80.073060      -50.624635
2021-11-02/20:47:42.41           188.52045      -80.005683      -50.629763
2021-11-02/20:47:42.44           188.59804      -79.938307      -50.634890
2021-11-02/20:47:42.47           188.67563      -79.870931      -50.640018
2021-11-02/20:47:42.51           188.75572      -79.801382      -50.645311
2021-11-02/20:47:42.54           188.83330      -79.734006      -50.650439
2021-11-02/20:47:42.57           188.91089      -79.666630      -50.655567
2021-11-02/20:47:42.60           188.98847      -79.599253      -50.660695
2021-11-02/20:47:42.63           189.06856      -79.529704      -50.665988
2021-11-02/20:47:42.66           189.14615      -79.462328      -50.671116
2021-11-02/20:47:42.69           189.22374      -79.394952      -50.676243
2021-11-02/20:47:42.72           189.30132      -79.327576      -50.681371
2021-11-02/20:47:42.76           189.38141      -79.258027      -50.686664
2021-11-02/20:47:42.79           189.45900      -79.190650      -50.691792
2021-11-02/20:47:42.82           189.53659      -79.123274      -50.696920
2021-11-02/20:47:42.85           189.61417      -79.055898      -50.702048
2021-11-02/20:47:42.88           189.69426      -78.986349      -50.707341
2021-11-02/20:47:42.91           189.77185      -78.918973      -50.712468
2021-11-02/20:47:42.94           189.84943      -78.851597      -50.717596
2021-11-02/20:47:42.97           189.92702      -78.784220      -50.722724
2021-11-02/20:47:43.01           190.00657      -78.714332      -50.727951
2021-11-02/20:47:43.04           190.08263      -78.645998      -50.732894
2021-11-02/20:47:43.07           190.15869      -78.577665      -50.737837
2021-11-02/20:47:43.10           190.23475      -78.509332      -50.742780
2021-11-02/20:47:43.13           190.31326      -78.438794      -50.747882
2021-11-02/20:47:43.16           190.38932      -78.370461      -50.752824
2021-11-02/20:47:43.19           190.46538      -78.302128      -50.757767
2021-11-02/20:47:43.22           190.54144      -78.233794      -50.762710
2021-11-02/20:47:43.26           190.61995      -78.163257      -50.767812
2021-11-02/20:47:43.29           190.69601      -78.094924      -50.772755
2021-11-02/20:47:43.32           190.77207      -78.026591      -50.777697
2021-11-02/20:47:43.35           190.84813      -77.958257      -50.782640
2021-11-02/20:47:43.38           190.92664      -77.887720      -50.787742
2021-11-02/20:47:43.41           191.00270      -77.819387      -50.792685
2021-11-02/20:47:43.44           191.07876      -77.751054      -50.797628
2021-11-02/20:47:43.47           191.15482      -77.682720      -50.802570
2021-11-02/20:47:43.51           191.23333      -77.612183      -50.807672
2021-11-02/20:47:43.54           191.30939      -77.543849      -50.812615
2021-11-02/20:47:43.57           191.38545      -77.475516      -50.817558
2021-11-02/20:47:43.60           191.46151      -77.407183      -50.822501
2021-11-02/20:47:43.63           191.54002      -77.336646      -50.827603
2021-11-02/20:47:43.66           191.61608      -77.268312      -50.832545
2021-11-02/20:47:43.69           191.69214      -77.199979      -50.837488
2021-11-02/20:47:43.72           191.76820      -77.131646      -50.842431
2021-11-02/20:47:43.76           191.84671      -77.061108      -50.847533
2021-11-02/20:47:43.79           191.92277      -76.992775      -50.852476
2021-11-02/20:47:43.82           191.99883      -76.924442      -50.857418
2021-11-02/20:47:43.85           192.07489      -76.856108      -50.862361
2021-11-02/20:47:43.88           192.15341      -76.785571      -50.867463
2021-11-02/20:47:43.91           192.22947      -76.717238      -50.872406
2021-11-02/20:47:43.94           192.30552      -76.648905      -50.877349
2021-11-02/20:47:43.97           192.38158      -76.580571      -50.882291
2021-11-02/20:47:44.01           192.45954      -76.509720      -50.887328
2021-11-02/20:47:44.04           192.53404      -76.440501      -50.892085
2021-11-02/20:47:44.07           192.60853      -76.371283      -50.896843
2021-11-02/20:47:44.10           192.68303      -76.302065      -50.901601
2021-11-02/20:47:44.13           192.75992      -76.230614      -50.906512
2021-11-02/20:47:44.16           192.83442      -76.161395      -50.911269
2021-11-02/20:47:44.19           192.90891      -76.092177      -50.916027
2021-11-02/20:47:44.22           192.98341      -76.022959      -50.920785
2021-11-02/20:47:44.25           193.05790      -75.953741      -50.925542
2021-11-02/20:47:44.29           193.13480      -75.882289      -50.930453
2021-11-02/20:47:44.32           193.20929      -75.813071      -50.935211
2021-11-02/20:47:44.35           193.28379      -75.743853      -50.939968
2021-11-02/20:47:44.38           193.35828      -75.674634      -50.944726
2021-11-02/20:47:44.41           193.43518      -75.603183      -50.949637
2021-11-02/20:47:44.44           193.50967      -75.533965      -50.954395
2021-11-02/20:47:44.47           193.58417      -75.464746      -50.959152
2021-11-02/20:47:44.50           193.65866      -75.395528      -50.963910
2021-11-02/20:47:44.54           193.73556      -75.324077      -50.968821
2021-11-02/20:47:44.57           193.81005      -75.254859      -50.973579
2021-11-02/20:47:44.60           193.88455      -75.185640      -50.978336
2021-11-02/20:47:44.63           193.95904      -75.116422      -50.983094
2021-11-02/20:47:44.66           194.03594      -75.044971      -50.988005
2021-11-02/20:47:44.69           194.11043      -74.975753      -50.992763
2021-11-02/20:47:44.72           194.18493      -74.906534      -50.997520
2021-11-02/20:47:44.75           194.25942      -74.837316      -51.002278
2021-11-02/20:47:44.79           194.33632      -74.765865      -51.007189
2021-11-02/20:47:44.82           194.41081      -74.696647      -51.011947
2021-11-02/20:47:44.85           194.48531      -74.627428      -51.016704
2021-11-02/20:47:44.88           194.55980      -74.558210      -51.021462
2021-11-02/20:47:44.91           194.63670      -74.486759      -51.026373
2021-11-02/20:47:44.94           194.71119      -74.417541      -51.031130
2021-11-02/20:47:44.97           194.78569      -74.348322      -51.035888
2021-11-02/20:47:45.00           194.85967      -74.278839      -51.040585
2021-11-02/20:47:45.04           194.93495      -74.206538      -51.045300
2021-11-02/20:47:45.07           195.00787      -74.136497      -51.049868
2021-11-02/20:47:45.10           195.08079      -74.066455      -51.054437
2021-11-02/20:47:45.13           195.15371      -73.996414      -51.059005
2021-11-02/20:47:45.16           195.22898      -73.924113      -51.063720
2021-11-02/20:47:45.19           195.30191      -73.854072      -51.068288
2021-11-02/20:47:45.22           195.37483      -73.784030      -51.072857
2021-11-02/20:47:45.25           195.44775      -73.713989      -51.077425
2021-11-02/20:47:45.29           195.52302      -73.641689      -51.082140
2021-11-02/20:47:45.32           195.59594      -73.571647      -51.086709
2021-11-02/20:47:45.35           195.66887      -73.501606      -51.091277
2021-11-02/20:47:45.38           195.74179      -73.431565      -51.095845
2021-11-02/20:47:45.41           195.81706      -73.359264      -51.100561
2021-11-02/20:47:45.44           195.88998      -73.289223      -51.105129
2021-11-02/20:47:45.47           195.96290      -73.219181      -51.109697
2021-11-02/20:47:45.50           196.03582      -73.149140      -51.114265
2021-11-02/20:47:45.54           196.11110      -73.076839      -51.118981
2021-11-02/20:47:45.57           196.18402      -73.006798      -51.123549
2021-11-02/20:47:45.60           196.25694      -72.936757      -51.128117
2021-11-02/20:47:45.63           196.32986      -72.866716      -51.132685
2021-11-02/20:47:45.66           196.40514      -72.794415      -51.137401
2021-11-02/20:47:45.69           196.47806      -72.724374      -51.141969
2021-11-02/20:47:45.72           196.55098      -72.654332      -51.146537
2021-11-02/20:47:45.75           196.62390      -72.584291      -51.151106
2021-11-02/20:47:45.79           196.69917      -72.511990      -51.155821
2021-11-02/20:47:45.82           196.77209      -72.441949      -51.160389
2021-11-02/20:47:45.85           196.84502      -72.371907      -51.164958
2021-11-02/20:47:45.88           196.91794      -72.301866      -51.169526
2021-11-02/20:47:45.91           196.99321      -72.229565      -51.174241
2021-11-02/20:47:45.94           197.06613      -72.159524      -51.178809
2021-11-02/20:47:45.97           197.13905      -72.089483      -51.183378
2021-11-02/20:47:46.00           197.21145      -72.019200      -51.187881
2021-11-02/20:47:46.04           197.28506      -71.946124      -51.192390
2021-11-02/20:47:46.07           197.35637      -71.875332      -51.196758
2021-11-02/20:47:46.10           197.42767      -71.804540      -51.201126
2021-11-02/20:47:46.13           197.49898      -71.733748      -51.205494
2021-11-02/20:47:46.16           197.57258      -71.660673      -51.210003
2021-11-02/20:47:46.19           197.64389      -71.589881      -51.214370
2021-11-02/20:47:46.22           197.71519      -71.519089      -51.218738
2021-11-02/20:47:46.25           197.78650      -71.448297      -51.223106
2021-11-02/20:47:46.29           197.86011      -71.375221      -51.227615
2021-11-02/20:47:46.32           197.93141      -71.304430      -51.231983
2021-11-02/20:47:46.35           198.00272      -71.233637      -51.236351
2021-11-02/20:47:46.38           198.07402      -71.162846      -51.240719
2021-11-02/20:47:46.41           198.14763      -71.089770      -51.245228
2021-11-02/20:47:46.44           198.21893      -71.018978      -51.249596
2021-11-02/20:47:46.47           198.29024      -70.948186      -51.253963
2021-11-02/20:47:46.50           198.36154      -70.877394      -51.258331
2021-11-02/20:47:46.54           198.43515      -70.804319      -51.262840
2021-11-02/20:47:46.57           198.50646      -70.733527      -51.267208
2021-11-02/20:47:46.60           198.57776      -70.662735      -51.271576
2021-11-02/20:47:46.63           198.64907      -70.591943      -51.275944
2021-11-02/20:47:46.66           198.72267      -70.518867      -51.280453
2021-11-02/20:47:46.69           198.79398      -70.448076      -51.284821
2021-11-02/20:47:46.72           198.86528      -70.377284      -51.289188
2021-11-02/20:47:46.75           198.93659      -70.306492      -51.293556
2021-11-02/20:47:46.79           199.01020      -70.233416      -51.298065
2021-11-02/20:47:46.82           199.08150      -70.162625      -51.302433
2021-11-02/20:47:46.85           199.15281      -70.091832      -51.306801
2021-11-02/20:47:46.88           199.22411      -70.021041      -51.311169
2021-11-02/20:47:46.91           199.29772      -69.947965      -51.315678
2021-11-02/20:47:46.94           199.36902      -69.877173      -51.320046
2021-11-02/20:47:46.97           199.44033      -69.806381      -51.324414
2021-11-02/20:47:47.00           199.51111      -69.735370      -51.328718
2021-11-02/20:47:47.04           199.58302      -69.661594      -51.333026
2021-11-02/20:47:47.07           199.65268      -69.590123      -51.337199
2021-11-02/20:47:47.10           199.72235      -69.518652      -51.341372
2021-11-02/20:47:47.13           199.79202      -69.447181      -51.345544
2021-11-02/20:47:47.16           199.86393      -69.373405      -51.349852
2021-11-02/20:47:47.19           199.93359      -69.301934      -51.354025
2021-11-02/20:47:47.22           200.00326      -69.230463      -51.358197
2021-11-02/20:47:47.25           200.07293      -69.158992      -51.362370
2021-11-02/20:47:47.29           200.14484      -69.085216      -51.366678
2021-11-02/20:47:47.32           200.21450      -69.013745      -51.370850
2021-11-02/20:47:47.35           200.28417      -68.942274      -51.375023
2021-11-02/20:47:47.38           200.35383      -68.870803      -51.379196
2021-11-02/20:47:47.41           200.42575      -68.797027      -51.383503
2021-11-02/20:47:47.44           200.49541      -68.725556      -51.387676
2021-11-02/20:47:47.47           200.56508      -68.654085      -51.391849
2021-11-02/20:47:47.50           200.63474      -68.582614      -51.396022
2021-11-02/20:47:47.54           200.70666      -68.508838      -51.400329
2021-11-02/20:47:47.57           200.77632      -68.437367      -51.404502
2021-11-02/20:47:47.60           200.84599      -68.365896      -51.408675
2021-11-02/20:47:47.63           200.91565      -68.294425      -51.412848
2021-11-02/20:47:47.66           200.98757      -68.220648      -51.417155
2021-11-02/20:47:47.69           201.05723      -68.149178      -51.421328
2021-11-02/20:47:47.72           201.12690      -68.077707      -51.425501
2021-11-02/20:47:47.75           201.19656      -68.006236      -51.429673
2021-11-02/20:47:47.79           201.26848      -67.932459      -51.433981
2021-11-02/20:47:47.82           201.33814      -67.860989      -51.438154
2021-11-02/20:47:47.85           201.40781      -67.789518      -51.442326
2021-11-02/20:47:47.88           201.47747      -67.718047      -51.446499
2021-11-02/20:47:47.91           201.54939      -67.644270      -51.450807
2021-11-02/20:47:47.94           201.61905      -67.572800      -51.454979
2021-11-02/20:47:47.97           201.68872      -67.501329      -51.459152
2021-11-02/20:47:48.00           201.75786      -67.429667      -51.463257
2021-11-02/20:47:48.04           201.82808      -67.355280      -51.467347
2021-11-02/20:47:48.07           201.89612      -67.283218      -51.471309
2021-11-02/20:47:48.10           201.96415      -67.211155      -51.475271
2021-11-02/20:47:48.13           202.03218      -67.139093      -51.479233
2021-11-02/20:47:48.16           202.10241      -67.064705      -51.483323
2021-11-02/20:47:48.19           202.17044      -66.992643      -51.487285
2021-11-02/20:47:48.22           202.23848      -66.920580      -51.491247
2021-11-02/20:47:48.25           202.30651      -66.848518      -51.495209
2021-11-02/20:47:48.29           202.37674      -66.774131      -51.499298
2021-11-02/20:47:48.32           202.44477      -66.702068      -51.503260
2021-11-02/20:47:48.35           202.51280      -66.630006      -51.507222
2021-11-02/20:47:48.38           202.58084      -66.557943      -51.511184
2021-11-02/20:47:48.41           202.65106      -66.483556      -51.515274
2021-11-02/20:47:48.44           202.71910      -66.411494      -51.519236
2021-11-02/20:47:48.47           202.78713      -66.339431      -51.523198
2021-11-02/20:47:48.50           202.85516      -66.267369      -51.527160
2021-11-02/20:47:48.54           202.92539      -66.192982      -51.531250
2021-11-02/20:47:48.57           202.99342      -66.120919      -51.535212
2021-11-02/20:47:48.60           203.06146      -66.048857      -51.539174
2021-11-02/20:47:48.63           203.12949      -65.976794      -51.543136
2021-11-02/20:47:48.66           203.19972      -65.902407      -51.547226
2021-11-02/20:47:48.69           203.26775      -65.830345      -51.551188
2021-11-02/20:47:48.72           203.33578      -65.758282      -51.555150
2021-11-02/20:47:48.75           203.40381      -65.686220      -51.559112
2021-11-02/20:47:48.79           203.47404      -65.611833      -51.563202
2021-11-02/20:47:48.82           203.54207      -65.539770      -51.567164
2021-11-02/20:47:48.85           203.61011      -65.467708      -51.571126
2021-11-02/20:47:48.88           203.67814      -65.395645      -51.575088
2021-11-02/20:47:48.91           203.74837      -65.321258      -51.579177
2021-11-02/20:47:48.94           203.81640      -65.249196      -51.583139
2021-11-02/20:47:48.97           203.88443      -65.177133      -51.587101
2021-11-02/20:47:49.00           203.95193      -65.104899      -51.590994
2021-11-02/20:47:49.04           204.02043      -65.029963      -51.594862
2021-11-02/20:47:49.07           204.08679      -64.957369      -51.598609
2021-11-02/20:47:49.10           204.15315      -64.884774      -51.602356
2021-11-02/20:47:49.13           204.21952      -64.812180      -51.606104
2021-11-02/20:47:49.16           204.28802      -64.737244      -51.609972
2021-11-02/20:47:49.19           204.35438      -64.664650      -51.613719
2021-11-02/20:47:49.22           204.42074      -64.592056      -51.617466
2021-11-02/20:47:49.25           204.48710      -64.519462      -51.621213
2021-11-02/20:47:49.29           204.55561      -64.444525      -51.625081
2021-11-02/20:47:49.32           204.62197      -64.371931      -51.628828
2021-11-02/20:47:49.35           204.68833      -64.299337      -51.632575
2021-11-02/20:47:49.38           204.75469      -64.226743      -51.636322
2021-11-02/20:47:49.41           204.82319      -64.151807      -51.640190
2021-11-02/20:47:49.44           204.88956      -64.079213      -51.643938
2021-11-02/20:47:49.47           204.95592      -64.006618      -51.647685
2021-11-02/20:47:49.50           205.02228      -63.934024      -51.651432
2021-11-02/20:47:49.54           205.09078      -63.859088      -51.655300
2021-11-02/20:47:49.57           205.15714      -63.786494      -51.659047
2021-11-02/20:47:49.60           205.22351      -63.713899      -51.662794
2021-11-02/20:47:49.63           205.28987      -63.641305      -51.666541
2021-11-02/20:47:49.66           205.35837      -63.566369      -51.670409
2021-11-02/20:47:49.69           205.42473      -63.493775      -51.674156
2021-11-02/20:47:49.72           205.49109      -63.421181      -51.677904
2021-11-02/20:47:49.75           205.55746      -63.348587      -51.681651
2021-11-02/20:47:49.79           205.62596      -63.273650      -51.685519
2021-11-02/20:47:49.82           205.69232      -63.201056      -51.689266
2021-11-02/20:47:49.85           205.75868      -63.128462      -51.693013
2021-11-02/20:47:49.88           205.82504      -63.055868      -51.696760
2021-11-02/20:47:49.91           205.89355      -62.980932      -51.700628
2021-11-02/20:47:49.94           205.95991      -62.908338      -51.704375
2021-11-02/20:47:49.97           206.02627      -62.835743      -51.708122
2021-11-02/20:47:50.00           206.09209      -62.763002      -51.711797
2021-11-02/20:47:50.04           206.15888      -62.687594      -51.715435
2021-11-02/20:47:50.07           206.22358      -62.614543      -51.718959
2021-11-02/20:47:50.10           206.28827      -62.541492      -51.722482
2021-11-02/20:47:50.13           206.35297      -62.468441      -51.726006
2021-11-02/20:47:50.16           206.41975      -62.393033      -51.729643
2021-11-02/20:47:50.19           206.48445      -62.319982      -51.733167
2021-11-02/20:47:50.22           206.54915      -62.246931      -51.736691
2021-11-02/20:47:50.25           206.61385      -62.173880      -51.740214
2021-11-02/20:47:50.29           206.68063      -62.098472      -51.743852
2021-11-02/20:47:50.32           206.74533      -62.025421      -51.747375
2021-11-02/20:47:50.35           206.81002      -61.952370      -51.750899
2021-11-02/20:47:50.38           206.87472      -61.879319      -51.754423
2021-11-02/20:47:50.41           206.94150      -61.803912      -51.758060
2021-11-02/20:47:50.44           207.00620      -61.730861      -51.761584
2021-11-02/20:47:50.47           207.07090      -61.657809      -51.765108
2021-11-02/20:47:50.50           207.13560      -61.584758      -51.768631
2021-11-02/20:47:50.54           207.20238      -61.509351      -51.772269
2021-11-02/20:47:50.57           207.26708      -61.436300      -51.775792
2021-11-02/20:47:50.60           207.33177      -61.363248      -51.779316
2021-11-02/20:47:50.63           207.39647      -61.290198      -51.782840
2021-11-02/20:47:50.66           207.46326      -61.214790      -51.786477
2021-11-02/20:47:50.69           207.52795      -61.141739      -51.790001
2021-11-02/20:47:50.72           207.59265      -61.068688      -51.793524
2021-11-02/20:47:50.75           207.65735      -60.995637      -51.797048
2021-11-02/20:47:50.79           207.72413      -60.920229      -51.800686
2021-11-02/20:47:50.82           207.78883      -60.847178      -51.804209
2021-11-02/20:47:50.85           207.85352      -60.774127      -51.807733
2021-11-02/20:47:50.88           207.91822      -60.701076      -51.811257
2021-11-02/20:47:50.91           207.98501      -60.625668      -51.814894
2021-11-02/20:47:50.94           208.04970      -60.552618      -51.818418
2021-11-02/20:47:50.97           208.11440      -60.479566      -51.821941
2021-11-02/20:47:51.00           208.17856      -60.406398      -51.825394
2021-11-02/20:47:51.04           208.24363      -60.330616      -51.828802
2021-11-02/20:47:51.07           208.30666      -60.257202      -51.832104
2021-11-02/20:47:51.10           208.36969      -60.183788      -51.835406
2021-11-02/20:47:51.13           208.43272      -60.110374      -51.838708
2021-11-02/20:47:51.16           208.49779      -60.034592      -51.842116
2021-11-02/20:47:51.19           208.56082      -59.961178      -51.845418
2021-11-02/20:47:51.22           208.62386      -59.887764      -51.848720
2021-11-02/20:47:51.25           208.68689      -59.814350      -51.852022
2021-11-02/20:47:51.29           208.75195      -59.738568      -51.855431
2021-11-02/20:47:51.32           208.81499      -59.665154      -51.858733
2021-11-02/20:47:51.35           208.87802      -59.591740      -51.862035
2021-11-02/20:47:51.38           208.94105      -59.518326      -51.865336
2021-11-02/20:47:51.41           209.00612      -59.442544      -51.868745
2021-11-02/20:47:51.44           209.06915      -59.369130      -51.872047
2021-11-02/20:47:51.47           209.13219      -59.295716      -51.875349
2021-11-02/20:47:51.50           209.19522      -59.222303      -51.878651
2021-11-02/20:47:51.54           209.26028      -59.146520      -51.882059
2021-11-02/20:47:51.57           209.32332      -59.073107      -51.885361
2021-11-02/20:47:51.60           209.38635      -58.999692      -51.888663
2021-11-02/20:47:51.63           209.44938      -58.926279      -51.891965
2021-11-02/20:47:51.66           209.51445      -58.850496      -51.895374
2021-11-02/20:47:51.69           209.57748      -58.777083      -51.898676
2021-11-02/20:47:51.72           209.64051      -58.703668      -51.901977
2021-11-02/20:47:51.75           209.70355      -58.630255      -51.905279
2021-11-02/20:47:51.79           209.76861      -58.554472      -51.908688
2021-11-02/20:47:51.82           209.83165      -58.481059      -51.911990
2021-11-02/20:47:51.85           209.89468      -58.407644      -51.915292
2021-11-02/20:47:51.88           209.95771      -58.334231      -51.918594
2021-11-02/20:47:51.91           210.02278      -58.258448      -51.922002
2021-11-02/20:47:51.94           210.08581      -58.185035      -51.925304
2021-11-02/20:47:51.97           210.14884      -58.111620      -51.928606
2021-11-02/20:47:52.00           210.21133      -58.038106      -51.931829
2021-11-02/20:47:52.04           210.27466      -57.961999      -51.934983
2021-11-02/20:47:52.07           210.33600      -57.888272      -51.938039
2021-11-02/20:47:52.10           210.39735      -57.814543      -51.941095
2021-11-02/20:47:52.13           210.45870      -57.740816      -51.944150
2021-11-02/20:47:52.16           210.52202      -57.664710      -51.947305
2021-11-02/20:47:52.19           210.58337      -57.590982      -51.950360
2021-11-02/20:47:52.22           210.64471      -57.517254      -51.953416
2021-11-02/20:47:52.25           210.70606      -57.443526      -51.956472
2021-11-02/20:47:52.29           210.76938      -57.367420      -51.959626
2021-11-02/20:47:52.32           210.83073      -57.293692      -51.962682
2021-11-02/20:47:52.35           210.89208      -57.219964      -51.965738
2021-11-02/20:47:52.38           210.95342      -57.146237      -51.968794
2021-11-02/20:47:52.41           211.01675      -57.070130      -51.971948
2021-11-02/20:47:52.44           211.07809      -56.996403      -51.975004
2021-11-02/20:47:52.47           211.13944      -56.922675      -51.978060
2021-11-02/20:47:52.50           211.20079      -56.848947      -51.981115
2021-11-02/20:47:52.54           211.26411      -56.772841      -51.984270
2021-11-02/20:47:52.57           211.32546      -56.699113      -51.987326
2021-11-02/20:47:52.60           211.38680      -56.625385      -51.990381
2021-11-02/20:47:52.63           211.44815      -56.551657      -51.993437
2021-11-02/20:47:52.66           211.51148      -56.475551      -51.996591
2021-11-02/20:47:52.69           211.57282      -56.401823      -51.999647
2021-11-02/20:47:52.72           211.63417      -56.328095      -52.002703
2021-11-02/20:47:52.75           211.69551      -56.254368      -52.005759
2021-11-02/20:47:52.79           211.75884      -56.178261      -52.008913
2021-11-02/20:47:52.82           211.82019      -56.104534      -52.011969
2021-11-02/20:47:52.85           211.88153      -56.030806      -52.015025
2021-11-02/20:47:52.88           211.94288      -55.957078      -52.018081
2021-11-02/20:47:52.91           212.00620      -55.880972      -52.021235
2021-11-02/20:47:52.94           212.06755      -55.807244      -52.024291
2021-11-02/20:47:52.97           212.12890      -55.733516      -52.027346
2021-11-02/20:47:53.00           212.18970      -55.659722      -52.030322
2021-11-02/20:47:53.04           212.25131      -55.583405      -52.033218
2021-11-02/20:47:53.07           212.31099      -55.509472      -52.036025
2021-11-02/20:47:53.10           212.37067      -55.435539      -52.038831
2021-11-02/20:47:53.13           212.43035      -55.361607      -52.041637
2021-11-02/20:47:53.16           212.49196      -55.285289      -52.044534
2021-11-02/20:47:53.19           212.55164      -55.211357      -52.047340
2021-11-02/20:47:53.22           212.61132      -55.137424      -52.050146
2021-11-02/20:47:53.25           212.67100      -55.063492      -52.052953
2021-11-02/20:47:53.29           212.73260      -54.987174      -52.055850
2021-11-02/20:47:53.32           212.79228      -54.913242      -52.058656
2021-11-02/20:47:53.35           212.85196      -54.839309      -52.061462
2021-11-02/20:47:53.38           212.91164      -54.765376      -52.064268
2021-11-02/20:47:53.41           212.97325      -54.689058      -52.067165
2021-11-02/20:47:53.44           213.03293      -54.615126      -52.069971
2021-11-02/20:47:53.47           213.09261      -54.541193      -52.072778
2021-11-02/20:47:53.50           213.15229      -54.467261      -52.075584
2021-11-02/20:47:53.54           213.21389      -54.390943      -52.078481
2021-11-02/20:47:53.57           213.27357      -54.317011      -52.081287
2021-11-02/20:47:53.60           213.33325      -54.243078      -52.084093
2021-11-02/20:47:53.63           213.39293      -54.169145      -52.086899
2021-11-02/20:47:53.66           213.45454      -54.092828      -52.089796
2021-11-02/20:47:53.69           213.51422      -54.018895      -52.092602
2021-11-02/20:47:53.72           213.57390      -53.944962      -52.095409
2021-11-02/20:47:53.75           213.63358      -53.871030      -52.098215
2021-11-02/20:47:53.79           213.69518      -53.794712      -52.101112
2021-11-02/20:47:53.82           213.75486      -53.720780      -52.103918
2021-11-02/20:47:53.85           213.81454      -53.646847      -52.106724
2021-11-02/20:47:53.88           213.87422      -53.572915      -52.109530
2021-11-02/20:47:53.91           213.93583      -53.496597      -52.112427
2021-11-02/20:47:53.94           213.99551      -53.422664      -52.115233
2021-11-02/20:47:53.97           214.05519      -53.348731      -52.118040
2021-11-02/20:47:54.00           214.11433      -53.274746      -52.120764
2021-11-02/20:47:54.04           214.17421      -53.198258      -52.123399
2021-11-02/20:47:54.07           214.23223      -53.124161      -52.125952
2021-11-02/20:47:54.10           214.29024      -53.050063      -52.128504
2021-11-02/20:47:54.13           214.34825      -52.975966      -52.131057
2021-11-02/20:47:54.16           214.40814      -52.899478      -52.133692
2021-11-02/20:47:54.19           214.46615      -52.825381      -52.136245
2021-11-02/20:47:54.22           214.52417      -52.751283      -52.138798
2021-11-02/20:47:54.25           214.58218      -52.677186      -52.141350
2021-11-02/20:47:54.29           214.64206      -52.600698      -52.143985
2021-11-02/20:47:54.32           214.70008      -52.526601      -52.146538
2021-11-02/20:47:54.35           214.75809      -52.452503      -52.149091
2021-11-02/20:47:54.38           214.81610      -52.378406      -52.151643
2021-11-02/20:47:54.41           214.87599      -52.301919      -52.154279
2021-11-02/20:47:54.44           214.93400      -52.227821      -52.156831
2021-11-02/20:47:54.47           214.99202      -52.153724      -52.159384
2021-11-02/20:47:54.50           215.05003      -52.079626      -52.161937
2021-11-02/20:47:54.54           215.10991      -52.003139      -52.164572
2021-11-02/20:47:54.57           215.16793      -51.929041      -52.167124
2021-11-02/20:47:54.60           215.22594      -51.854944      -52.169677
2021-11-02/20:47:54.63           215.28396      -51.780847      -52.172230
2021-11-02/20:47:54.66           215.34384      -51.704359      -52.174865
2021-11-02/20:47:54.69           215.40185      -51.630262      -52.177418
2021-11-02/20:47:54.72           215.45987      -51.556164      -52.179970
2021-11-02/20:47:54.75           215.51788      -51.482067      -52.182523
2021-11-02/20:47:54.79           215.57777      -51.405579      -52.185158
2021-11-02/20:47:54.82           215.63578      -51.331482      -52.187711
2021-11-02/20:47:54.85           215.69379      -51.257384      -52.190263
2021-11-02/20:47:54.88           215.75181      -51.183287      -52.192816
2021-11-02/20:47:54.91           215.81169      -51.106799      -52.195451
2021-11-02/20:47:54.94           215.86970      -51.032702      -52.198004
2021-11-02/20:47:54.97           215.92772      -50.958604      -52.200557
2021-11-02/20:47:55.00           215.98519      -50.884487      -52.203020
2021-11-02/20:47:55.04           216.04336      -50.807937      -52.205369
2021-11-02/20:47:55.07           216.09971      -50.733778      -52.207644
2021-11-02/20:47:55.10           216.15606      -50.659620      -52.209920
2021-11-02/20:47:55.13           216.21241      -50.585461      -52.212195
2021-11-02/20:47:55.16           216.27058      -50.508911      -52.214544
2021-11-02/20:47:55.19           216.32693      -50.434753      -52.216819
2021-11-02/20:47:55.22           216.38327      -50.360594      -52.219095
2021-11-02/20:47:55.25           216.43962      -50.286436      -52.221370
2021-11-02/20:47:55.29           216.49779      -50.209885      -52.223719
2021-11-02/20:47:55.32           216.55414      -50.135727      -52.225995
2021-11-02/20:47:55.35           216.61049      -50.061568      -52.228270
2021-11-02/20:47:55.38           216.66684      -49.987410      -52.230546
2021-11-02/20:47:55.41           216.72501      -49.910859      -52.232894
2021-11-02/20:47:55.44           216.78135      -49.836701      -52.235170
2021-11-02/20:47:55.47           216.83770      -49.762542      -52.237445
2021-11-02/20:47:55.50           216.89405      -49.688384      -52.239721
2021-11-02/20:47:55.54           216.95222      -49.611833      -52.242070
2021-11-02/20:47:55.57           217.00857      -49.537675      -52.244345
2021-11-02/20:47:55.60           217.06492      -49.463516      -52.246621
2021-11-02/20:47:55.63           217.12127      -49.389358      -52.248896
2021-11-02/20:47:55.66           217.17944      -49.312807      -52.251245
2021-11-02/20:47:55.69           217.23578      -49.238649      -52.253520
2021-11-02/20:47:55.72           217.29213      -49.164491      -52.255796
2021-11-02/20:47:55.75           217.34848      -49.090332      -52.258071
2021-11-02/20:47:55.79           217.40665      -49.013782      -52.260420
2021-11-02/20:47:55.82           217.46300      -48.939624      -52.262696
2021-11-02/20:47:55.85           217.51935      -48.865465      -52.264971
2021-11-02/20:47:55.88           217.57570      -48.791307      -52.267247
2021-11-02/20:47:55.91           217.63387      -48.714756      -52.269595
2021-11-02/20:47:55.94           217.69021      -48.640598      -52.271871
2021-11-02/20:47:55.97           217.74656      -48.566439      -52.274146
2021-11-02/20:47:56.00           217.80239      -48.492284      -52.276331
2021-11-02/20:47:56.04           217.85887      -48.415745      -52.278389
2021-11-02/20:47:56.07           217.91359      -48.341598      -52.280382
2021-11-02/20:47:56.10           217.96831      -48.267451      -52.282376
2021-11-02/20:47:56.13           218.02302      -48.193304      -52.284370
2021-11-02/20:47:56.16           218.07951      -48.116765      -52.286428
2021-11-02/20:47:56.19           218.13422      -48.042618      -52.288421
2021-11-02/20:47:56.22           218.18894      -47.968471      -52.290415
2021-11-02/20:47:56.25           218.24366      -47.894324      -52.292409
2021-11-02/20:47:56.29           218.30014      -47.817784      -52.294466
2021-11-02/20:47:56.32           218.35486      -47.743638      -52.296460
2021-11-02/20:47:56.35           218.40958      -47.669490      -52.298454
2021-11-02/20:47:56.38           218.46430      -47.595343      -52.300447
2021-11-02/20:47:56.41           218.52078      -47.518804      -52.302505
2021-11-02/20:47:56.44           218.57550      -47.444657      -52.304499
2021-11-02/20:47:56.47           218.63022      -47.370510      -52.306492
2021-11-02/20:47:56.50           218.68493      -47.296363      -52.308486
2021-11-02/20:47:56.54           218.74142      -47.219824      -52.310544
2021-11-02/20:47:56.57           218.79613      -47.145677      -52.312538
2021-11-02/20:47:56.60           218.85085      -47.071529      -52.314531
2021-11-02/20:47:56.63           218.90557      -46.997382      -52.316525
2021-11-02/20:47:56.66           218.96205      -46.920843      -52.318583
2021-11-02/20:47:56.69           219.01677      -46.846696      -52.320576
2021-11-02/20:47:56.72           219.07149      -46.772549      -52.322570
2021-11-02/20:47:56.75           219.12621      -46.698402      -52.324564
2021-11-02/20:47:56.79           219.18269      -46.621863      -52.326622
2021-11-02/20:47:56.82           219.23741      -46.547716      -52.328615
2021-11-02/20:47:56.85           219.29213      -46.473568      -52.330609
2021-11-02/20:47:56.88           219.34684      -46.399422      -52.332602
2021-11-02/20:47:56.91           219.40333      -46.322882      -52.334660
2021-11-02/20:47:56.94           219.45804      -46.248736      -52.336654
2021-11-02/20:47:56.97           219.51276      -46.174588      -52.338648
2021-11-02/20:47:57.00           219.56696      -46.100466      -52.340545
2021-11-02/20:47:57.04           219.62177      -46.024005      -52.342294
2021-11-02/20:47:57.07           219.67487      -45.949935      -52.343989
2021-11-02/20:47:57.10           219.72797      -45.875863      -52.345684
2021-11-02/20:47:57.13           219.78107      -45.801793      -52.347379
2021-11-02/20:47:57.16           219.83588      -45.725332      -52.349129
2021-11-02/20:47:57.19           219.88898      -45.651262      -52.350824
2021-11-02/20:47:57.22           219.94208      -45.577190      -52.352519
2021-11-02/20:47:57.25           219.99517      -45.503120      -52.354214
2021-11-02/20:47:57.29           220.04999      -45.426659      -52.355964
2021-11-02/20:47:57.32           220.10309      -45.352589      -52.357659
2021-11-02/20:47:57.35           220.15618      -45.278517      -52.359354
2021-11-02/20:47:57.38           220.20928      -45.204447      -52.361049
2021-11-02/20:47:57.41           220.26409      -45.127986      -52.362798
2021-11-02/20:47:57.44           220.31719      -45.053916      -52.364493
2021-11-02/20:47:57.47           220.37029      -44.979844      -52.366188
2021-11-02/20:47:57.50           220.42339      -44.905774      -52.367883
2021-11-02/20:47:57.54           220.47820      -44.829313      -52.369633
2021-11-02/20:47:57.57           220.53130      -44.755242      -52.371328
2021-11-02/20:47:57.60           220.58440      -44.681171      -52.373023
2021-11-02/20:47:57.63           220.63750      -44.607101      -52.374718
2021-11-02/20:47:57.66           220.69231      -44.530640      -52.376468
2021-11-02/20:47:57.69           220.74541      -44.456569      -52.378163
2021-11-02/20:47:57.72           220.79851      -44.382498      -52.379858
2021-11-02/20:47:57.75           220.85161      -44.308428      -52.381553
2021-11-02/20:47:57.79           220.90642      -44.231967      -52.383302
2021-11-02/20:47:57.82           220.95952      -44.157896      -52.384997
2021-11-02/20:47:57.85           221.01262      -44.083825      -52.386692
2021-11-02/20:47:57.88           221.06572      -44.009754      -52.388387
2021-11-02/20:47:57.91           221.12053      -43.933294      -52.390137
2021-11-02/20:47:57.94           221.17363      -43.859223      -52.391832
2021-11-02/20:47:57.97           221.22673      -43.785152      -52.393527
2021-11-02/20:47:58.00           221.27931      -43.711129      -52.395121
2021-11-02/20:47:58.04           221.33248      -43.634819      -52.396549
2021-11-02/20:47:58.07           221.38398      -43.560894      -52.397932
2021-11-02/20:47:58.10           221.43548      -43.486969      -52.399315
2021-11-02/20:47:58.13           221.48698      -43.413045      -52.400698
2021-11-02/20:47:58.16           221.54015      -43.336735      -52.402126
2021-11-02/20:47:58.19           221.59165      -43.262810      -52.403509
2021-11-02/20:47:58.22           221.64315      -43.188885      -52.404892
2021-11-02/20:47:58.25           221.69466      -43.114961      -52.406275
2021-11-02/20:47:58.29           221.74782      -43.038651      -52.407702
2021-11-02/20:47:58.32           221.79932      -42.964726      -52.409085
2021-11-02/20:47:58.35           221.85083      -42.890801      -52.410468
2021-11-02/20:47:58.38           221.90233      -42.816877      -52.411851
2021-11-02/20:47:58.41           221.95549      -42.740567      -52.413279
2021-11-02/20:47:58.44           222.00700      -42.666642      -52.414662
2021-11-02/20:47:58.47           222.05850      -42.592717      -52.416045
2021-11-02/20:47:58.50           222.11000      -42.518792      -52.417428
2021-11-02/20:47:58.54           222.16317      -42.442483      -52.418855
2021-11-02/20:47:58.57           222.21467      -42.368558      -52.420238
2021-11-02/20:47:58.60           222.26617      -42.294633      -52.421621
2021-11-02/20:47:58.63           222.31768      -42.220708      -52.423004
2021-11-02/20:47:58.66           222.37084      -42.144399      -52.424432
2021-11-02/20:47:58.69           222.42234      -42.070474      -52.425815
2021-11-02/20:47:58.72           222.47385      -41.996549      -52.427198
2021-11-02/20:47:58.75           222.52535      -41.922624      -52.428581
2021-11-02/20:47:58.79           222.57851      -41.846315      -52.430008
2021-11-02/20:47:58.82           222.63002      -41.772390      -52.431391
2021-11-02/20:47:58.85           222.68152      -41.698465      -52.432774
2021-11-02/20:47:58.88           222.73302      -41.624540      -52.434157
2021-11-02/20:47:58.91           222.78619      -41.548231      -52.435585
2021-11-02/20:47:58.94           222.83769      -41.474306      -52.436968
2021-11-02/20:47:58.97           222.88919      -41.400381      -52.438351
2021-11-02/20:47:59.00           222.94018      -41.326531      -52.439629
2021-11-02/20:47:59.04           222.99171      -41.250461      -52.440720
2021-11-02/20:47:59.07           223.04162      -41.176769      -52.441778
2021-11-02/20:47:59.10           223.09154      -41.103076      -52.442835
2021-11-02/20:47:59.13           223.14145      -41.029383      -52.443892
2021-11-02/20:47:59.16           223.19298      -40.953314      -52.444984
2021-11-02/20:47:59.19           223.24289      -40.879621      -52.446041
2021-11-02/20:47:59.22           223.29281      -40.805928      -52.447099
2021-11-02/20:47:59.25           223.34272      -40.732236      -52.448156
2021-11-02/20:47:59.29           223.39425      -40.656166      -52.449248
2021-11-02/20:47:59.32           223.44416      -40.582473      -52.450305
2021-11-02/20:47:59.35           223.49408      -40.508780      -52.451362
2021-11-02/20:47:59.38           223.54399      -40.435088      -52.452420
2021-11-02/20:47:59.41           223.59552      -40.359018      -52.453511
2021-11-02/20:47:59.44           223.64543      -40.285325      -52.454568
2021-11-02/20:47:59.47           223.69535      -40.211633      -52.455626
2021-11-02/20:47:59.50           223.74526      -40.137940      -52.456683
2021-11-02/20:47:59.54           223.79678      -40.061870      -52.457775
2021-11-02/20:47:59.57           223.84670      -39.988178      -52.458832
2021-11-02/20:47:59.60           223.89661      -39.914485      -52.459889
2021-11-02/20:47:59.63           223.94653      -39.840792      -52.460947
2021-11-02/20:47:59.66           223.99805      -39.764722      -52.462038
2021-11-02/20:47:59.69           224.04797      -39.691030      -52.463096
2021-11-02/20:47:59.72           224.09788      -39.617337      -52.464153
2021-11-02/20:47:59.75           224.14780      -39.543644      -52.465210
2021-11-02/20:47:59.79           224.19932      -39.467574      -52.466302
2021-11-02/20:47:59.82           224.24924      -39.393882      -52.467359
2021-11-02/20:47:59.85           224.29915      -39.320189      -52.468416
2021-11-02/20:47:59.88           224.34907      -39.246497      -52.469474
2021-11-02/20:47:59.91           224.40059      -39.170427      -52.470565
2021-11-02/20:47:59.94           224.45051      -39.096734      -52.471623
2021-11-02/20:47:59.97           224.50042      -39.023041      -52.472680
2021-11-02/20:48:00.00           224.54985      -38.949444      -52.473627
2021-11-02/20:48:00.04           224.59982      -38.873677      -52.474367
2021-11-02/20:48:00.07           224.64823      -38.800279      -52.475084
2021-11-02/20:48:00.10           224.69664      -38.726880      -52.475800
2021-11-02/20:48:00.13           224.74505      -38.653481      -52.476517
2021-11-02/20:48:00.16           224.79502      -38.577715      -52.477257
2021-11-02/20:48:00.19           224.84343      -38.504316      -52.477973
2021-11-02/20:48:00.22           224.89184      -38.430917      -52.478690
2021-11-02/20:48:00.25           224.94024      -38.357519      -52.479407
2021-11-02/20:48:00.29           224.99021      -38.281752      -52.480146
2021-11-02/20:48:00.32           225.03862      -38.208354      -52.480863
2021-11-02/20:48:00.35           225.08703      -38.134955      -52.481580
2021-11-02/20:48:00.38           225.13544      -38.061556      -52.482296
2021-11-02/20:48:00.41           225.18541      -37.985790      -52.483036
2021-11-02/20:48:00.44           225.23382      -37.912391      -52.483753
2021-11-02/20:48:00.47           225.28223      -37.838992      -52.484469
2021-11-02/20:48:00.50           225.33064      -37.765594      -52.485186
2021-11-02/20:48:00.54           225.38061      -37.689827      -52.485926
2021-11-02/20:48:00.57           225.42902      -37.616429      -52.486642
2021-11-02/20:48:00.60           225.47743      -37.543030      -52.487359
2021-11-02/20:48:00.63           225.52583      -37.469632      -52.488076
2021-11-02/20:48:00.66           225.57581      -37.393865      -52.488815
2021-11-02/20:48:00.69           225.62421      -37.320467      -52.489532
2021-11-02/20:48:00.72           225.67262      -37.247068      -52.490249
2021-11-02/20:48:00.75           225.72103      -37.173669      -52.490965
2021-11-02/20:48:00.79           225.77100      -37.097903      -52.491705
2021-11-02/20:48:00.82           225.81941      -37.024504      -52.492422
2021-11-02/20:48:00.85           225.86782      -36.951105      -52.493138
2021-11-02/20:48:00.88           225.91623      -36.877707      -52.493855
2021-11-02/20:48:00.91           225.96620      -36.801940      -52.494595
2021-11-02/20:48:00.94           226.01461      -36.728542      -52.495311
2021-11-02/20:48:00.97           226.06302      -36.655143      -52.496028
2021-11-02/20:48:01.00           226.11093      -36.581860      -52.496627
2021-11-02/20:48:01.04           226.15931      -36.506463      -52.496993
2021-11-02/20:48:01.07           226.20618      -36.433422      -52.497347
2021-11-02/20:48:01.10           226.25305      -36.360381      -52.497701
2021-11-02/20:48:01.13           226.29992      -36.287341      -52.498055
2021-11-02/20:48:01.16           226.34830      -36.211944      -52.498421
2021-11-02/20:48:01.19           226.39517      -36.138903      -52.498775
2021-11-02/20:48:01.22           226.44204      -36.065862      -52.499129
2021-11-02/20:48:01.25           226.48891      -35.992821      -52.499483
2021-11-02/20:48:01.29           226.53729      -35.917424      -52.499848
2021-11-02/20:48:01.32           226.58416      -35.844384      -52.500203
2021-11-02/20:48:01.35           226.63103      -35.771343      -52.500557
2021-11-02/20:48:01.38           226.67790      -35.698302      -52.500911
2021-11-02/20:48:01.41           226.72628      -35.622905      -52.501276
2021-11-02/20:48:01.44           226.77315      -35.549865      -52.501630
2021-11-02/20:48:01.47           226.82002      -35.476824      -52.501984
2021-11-02/20:48:01.50           226.86689      -35.403783      -52.502338
2021-11-02/20:48:01.54           226.91527      -35.328386      -52.502704
2021-11-02/20:48:01.57           226.96214      -35.255346      -52.503058
2021-11-02/20:48:01.60           227.00901      -35.182305      -52.503412
2021-11-02/20:48:01.63           227.05588      -35.109264      -52.503766
2021-11-02/20:48:01.66           227.10426      -35.033867      -52.504132
2021-11-02/20:48:01.69           227.15113      -34.960827      -52.504486
2021-11-02/20:48:01.72           227.19800      -34.887786      -52.504840
2021-11-02/20:48:01.75           227.24487      -34.814745      -52.505194
2021-11-02/20:48:01.79           227.29325      -34.739348      -52.505560
2021-11-02/20:48:01.82           227.34012      -34.666307      -52.505914
2021-11-02/20:48:01.85           227.38699      -34.593266      -52.506268
2021-11-02/20:48:01.88           227.43386      -34.520226      -52.506622
2021-11-02/20:48:01.91           227.48224      -34.444829      -52.506987
2021-11-02/20:48:01.94           227.52911      -34.371788      -52.507341
2021-11-02/20:48:01.97           227.57598      -34.298747      -52.507695
2021-11-02/20:48:02.00           227.62238      -34.225846      -52.507928
2021-11-02/20:48:02.04           227.66925      -34.150896      -52.507906
2021-11-02/20:48:02.07           227.71466      -34.078288      -52.507885
2021-11-02/20:48:02.10           227.76007      -34.005679      -52.507863
2021-11-02/20:48:02.13           227.80548      -33.933071      -52.507842
2021-11-02/20:48:02.16           227.85236      -33.858121      -52.507820
2021-11-02/20:48:02.19           227.89777      -33.785513      -52.507798
2021-11-02/20:48:02.22           227.94318      -33.712904      -52.507777
2021-11-02/20:48:02.25           227.98859      -33.640296      -52.507756
2021-11-02/20:48:02.29           228.03546      -33.565345      -52.507733
2021-11-02/20:48:02.32           228.08087      -33.492737      -52.507712
2021-11-02/20:48:02.35           228.12628      -33.420129      -52.507691
2021-11-02/20:48:02.38           228.17169      -33.347521      -52.507669
2021-11-02/20:48:02.41           228.21857      -33.272570      -52.507647
2021-11-02/20:48:02.44           228.26398      -33.199962      -52.507626
2021-11-02/20:48:02.47           228.30939      -33.127354      -52.507604
2021-11-02/20:48:02.50           228.35480      -33.054746      -52.507583
2021-11-02/20:48:02.54           228.40167      -32.979795      -52.507561
2021-11-02/20:48:02.57           228.44708      -32.907187      -52.507539
2021-11-02/20:48:02.60           228.49249      -32.834579      -52.507518
2021-11-02/20:48:02.63           228.53790      -32.761971      -52.507496
2021-11-02/20:48:02.66           228.58478      -32.687020      -52.507474
2021-11-02/20:48:02.69           228.63019      -32.614412      -52.507453
2021-11-02/20:48:02.72           228.67560      -32.541803      -52.507431
2021-11-02/20:48:02.75           228.72101      -32.469195      -52.507410
2021-11-02/20:48:02.79           228.76788      -32.394245      -52.507388
2021-11-02/20:48:02.82           228.81329      -32.321637      -52.507366
2021-11-02/20:48:02.85           228.85870      -32.249028      -52.507345
2021-11-02/20:48:02.88           228.90411      -32.176420      -52.507323
2021-11-02/20:48:02.91           228.95099      -32.101470      -52.507301
2021-11-02/20:48:02.94           228.99640      -32.028862      -52.507280
2021-11-02/20:48:02.97           229.04181      -31.956253      -52.507258
2021-11-02/20:48:03.00           229.08676      -31.883801      -52.507109
2021-11-02/20:48:03.04           229.13216      -31.809348      -52.506677
2021-11-02/20:48:03.07           229.17615      -31.737223      -52.506258
2021-11-02/20:48:03.10           229.22013      -31.665097      -52.505840
2021-11-02/20:48:03.13           229.26412      -31.592971      -52.505421
2021-11-02/20:48:03.16           229.30952      -31.518519      -52.504989
2021-11-02/20:48:03.19           229.35350      -31.446393      -52.504570
2021-11-02/20:48:03.22           229.39749      -31.374267      -52.504152
2021-11-02/20:48:03.25           229.44147      -31.302142      -52.503733
2021-11-02/20:48:03.29           229.48688      -31.227689      -52.503301
2021-11-02/20:48:03.32           229.53086      -31.155564      -52.502882
2021-11-02/20:48:03.35           229.57485      -31.083438      -52.502464
2021-11-02/20:48:03.38           229.61883      -31.011312      -52.502045
2021-11-02/20:48:03.41           229.66423      -30.936860      -52.501613
2021-11-02/20:48:03.44           229.70822      -30.864734      -52.501194
2021-11-02/20:48:03.47           229.75220      -30.792608      -52.500776
2021-11-02/20:48:03.50           229.79619      -30.720483      -52.500357
2021-11-02/20:48:03.54           229.84159      -30.646030      -52.499925
2021-11-02/20:48:03.57           229.88558      -30.573905      -52.499506
2021-11-02/20:48:03.60           229.92956      -30.501778      -52.499088
2021-11-02/20:48:03.63           229.97354      -30.429653      -52.498669
2021-11-02/20:48:03.66           230.01895      -30.355200      -52.498237
2021-11-02/20:48:03.69           230.06293      -30.283075      -52.497819
2021-11-02/20:48:03.72           230.10692      -30.210949      -52.497400
2021-11-02/20:48:03.75           230.15090      -30.138823      -52.496981
2021-11-02/20:48:03.79           230.19631      -30.064371      -52.496549
2021-11-02/20:48:03.82           230.24029      -29.992245      -52.496131
2021-11-02/20:48:03.85           230.28427      -29.920119      -52.495712
2021-11-02/20:48:03.88           230.32826      -29.847994      -52.495293
2021-11-02/20:48:03.91           230.37366      -29.773541      -52.494861
2021-11-02/20:48:03.94           230.41765      -29.701416      -52.494443
2021-11-02/20:48:03.97           230.46163      -29.629290      -52.494024
2021-11-02/20:48:04.00           230.50517      -29.557347      -52.493469
2021-11-02/20:48:04.04           230.54916      -29.483479      -52.492599
2021-11-02/20:48:04.07           230.59177      -29.411920      -52.491757
2021-11-02/20:48:04.10           230.63438      -29.340360      -52.490915
2021-11-02/20:48:04.13           230.67699      -29.268800      -52.490073
2021-11-02/20:48:04.16           230.72097      -29.194932      -52.489203
2021-11-02/20:48:04.19           230.76358      -29.123373      -52.488361
2021-11-02/20:48:04.22           230.80619      -29.051813      -52.487519
2021-11-02/20:48:04.25           230.84880      -28.980254      -52.486677
2021-11-02/20:48:04.29           230.89279      -28.906386      -52.485807
2021-11-02/20:48:04.32           230.93540      -28.834826      -52.484965
2021-11-02/20:48:04.35           230.97801      -28.763266      -52.484123
2021-11-02/20:48:04.38           231.02062      -28.691707      -52.483280
2021-11-02/20:48:04.41           231.06460      -28.617839      -52.482411
2021-11-02/20:48:04.44           231.10721      -28.546280      -52.481569
2021-11-02/20:48:04.47           231.14982      -28.474720      -52.480726
2021-11-02/20:48:04.50           231.19243      -28.403160      -52.479884
2021-11-02/20:48:04.54           231.23642      -28.329292      -52.479015
2021-11-02/20:48:04.57           231.27903      -28.257733      -52.478173
2021-11-02/20:48:04.60           231.32164      -28.186173      -52.477330
2021-11-02/20:48:04.63           231.36425      -28.114614      -52.476488
2021-11-02/20:48:04.66           231.40823      -28.040745      -52.475619
2021-11-02/20:48:04.69           231.45084      -27.969186      -52.474776
2021-11-02/20:48:04.72           231.49345      -27.897626      -52.473934
2021-11-02/20:48:04.75           231.53606      -27.826067      -52.473092
2021-11-02/20:48:04.79           231.58005      -27.752199      -52.472223
2021-11-02/20:48:04.82           231.62266      -27.680639      -52.471380
2021-11-02/20:48:04.85           231.66527      -27.609080      -52.470538
2021-11-02/20:48:04.88           231.70788      -27.537520      -52.469696
2021-11-02/20:48:04.91           231.75186      -27.463652      -52.468826
2021-11-02/20:48:04.94           231.79447      -27.392093      -52.467984
2021-11-02/20:48:04.97           231.83708      -27.320533      -52.467142
2021-11-02/20:48:05.00           231.87926      -27.249166      -52.466161
2021-11-02/20:48:05.04           231.92187      -27.175912      -52.464850
2021-11-02/20:48:05.07           231.96315      -27.104948      -52.463579
2021-11-02/20:48:05.10           232.00443      -27.033984      -52.462309
2021-11-02/20:48:05.13           232.04571      -26.963020      -52.461038
2021-11-02/20:48:05.16           232.08832      -26.889766      -52.459727
2021-11-02/20:48:05.19           232.12960      -26.818802      -52.458456
2021-11-02/20:48:05.22           232.17088      -26.747838      -52.457185
2021-11-02/20:48:05.25           232.21216      -26.676874      -52.455915
2021-11-02/20:48:05.29           232.25478      -26.603620      -52.454603
2021-11-02/20:48:05.32           232.29606      -26.532656      -52.453333
2021-11-02/20:48:05.35           232.33734      -26.461692      -52.452062
2021-11-02/20:48:05.38           232.37862      -26.390728      -52.450791
2021-11-02/20:48:05.41           232.42123      -26.317474      -52.449480
2021-11-02/20:48:05.44           232.46251      -26.246510      -52.448209
2021-11-02/20:48:05.47           232.50379      -26.175546      -52.446939
2021-11-02/20:48:05.50           232.54507      -26.104582      -52.445668
2021-11-02/20:48:05.54           232.58768      -26.031328      -52.444356
2021-11-02/20:48:05.57           232.62896      -25.960364      -52.443086
2021-11-02/20:48:05.60           232.67024      -25.889400      -52.441815
2021-11-02/20:48:05.63           232.71152      -25.818436      -52.440545
2021-11-02/20:48:05.66           232.75413      -25.745182      -52.439233
2021-11-02/20:48:05.69           232.79541      -25.674218      -52.437963
2021-11-02/20:48:05.72           232.83669      -25.603254      -52.436692
2021-11-02/20:48:05.75           232.87797      -25.532290      -52.435421
2021-11-02/20:48:05.79           232.92058      -25.459036      -52.434110
2021-11-02/20:48:05.82           232.96186      -25.388073      -52.432839
2021-11-02/20:48:05.85           233.00314      -25.317108      -52.431569
2021-11-02/20:48:05.88           233.04442      -25.246144      -52.430298
2021-11-02/20:48:05.91           233.08703      -25.172891      -52.428986
2021-11-02/20:48:05.94           233.12831      -25.101927      -52.427716
2021-11-02/20:48:05.97           233.16959      -25.030962      -52.426445
2021-11-02/20:48:06.00           233.21046      -24.960212      -52.425026
2021-11-02/20:48:06.04           233.25174      -24.887645      -52.423237
2021-11-02/20:48:06.07           233.29173      -24.817345      -52.421504
2021-11-02/20:48:06.10           233.33172      -24.747045      -52.419771
2021-11-02/20:48:06.13           233.37171      -24.676745      -52.418039
2021-11-02/20:48:06.16           233.41299      -24.604177      -52.416250
2021-11-02/20:48:06.19           233.45298      -24.533877      -52.414517
2021-11-02/20:48:06.22           233.49297      -24.463577      -52.412784
2021-11-02/20:48:06.25           233.53295      -24.393278      -52.411052
2021-11-02/20:48:06.29           233.57423      -24.320710      -52.409263
2021-11-02/20:48:06.32           233.61422      -24.250410      -52.407530
2021-11-02/20:48:06.35           233.65421      -24.180110      -52.405797
2021-11-02/20:48:06.38           233.69420      -24.109810      -52.404064
2021-11-02/20:48:06.41           233.73548      -24.037242      -52.402276
2021-11-02/20:48:06.44           233.77547      -23.966943      -52.400543
2021-11-02/20:48:06.47           233.81546      -23.896642      -52.398810
2021-11-02/20:48:06.50           233.85545      -23.826343      -52.397077
2021-11-02/20:48:06.54           233.89673      -23.753775      -52.395289
2021-11-02/20:48:06.57           233.93672      -23.683475      -52.393556
2021-11-02/20:48:06.60           233.97671      -23.613175      -52.391823
2021-11-02/20:48:06.63           234.01670      -23.542875      -52.390090
2021-11-02/20:48:06.66           234.05798      -23.470307      -52.388302
2021-11-02/20:48:06.69           234.09797      -23.400008      -52.386569
2021-11-02/20:48:06.72           234.13796      -23.329707      -52.384836
2021-11-02/20:48:06.75           234.17795      -23.259408      -52.383103
2021-11-02/20:48:06.79           234.21923      -23.186840      -52.381315
2021-11-02/20:48:06.82           234.25922      -23.116540      -52.379582
2021-11-02/20:48:06.85           234.29921      -23.046240      -52.377849
2021-11-02/20:48:06.88           234.33920      -22.975940      -52.376116
2021-11-02/20:48:06.91           234.38048      -22.903373      -52.374328
2021-11-02/20:48:06.94           234.42047      -22.833073      -52.372595
2021-11-02/20:48:06.97           234.46046      -22.762773      -52.370862
2021-11-02/20:48:07.00           234.50005      -22.692706      -52.368974
2021-11-02/20:48:07.04           234.54007      -22.620885      -52.366687
2021-11-02/20:48:07.07           234.57883      -22.551308      -52.364472
2021-11-02/20:48:07.10           234.61759      -22.481731      -52.362257
2021-11-02/20:48:07.13           234.65636      -22.412154      -52.360042
2021-11-02/20:48:07.16           234.69637      -22.340332      -52.357755
2021-11-02/20:48:07.19           234.73514      -22.270756      -52.355540
2021-11-02/20:48:07.22           234.77390      -22.201178      -52.353325
2021-11-02/20:48:07.25           234.81266      -22.131602      -52.351110
2021-11-02/20:48:07.29           234.85268      -22.059780      -52.348824
2021-11-02/20:48:07.32           234.89144      -21.990204      -52.346608
2021-11-02/20:48:07.35           234.93020      -21.920626      -52.344393
2021-11-02/20:48:07.38           234.96897      -21.851050      -52.342178
2021-11-02/20:48:07.41           235.00898      -21.779228      -52.339892
2021-11-02/20:48:07.44           235.04775      -21.709651      -52.337677
2021-11-02/20:48:07.47           235.08651      -21.640074      -52.335461
2021-11-02/20:48:07.50           235.12527      -21.570497      -52.333246
2021-11-02/20:48:07.54           235.16529      -21.498676      -52.330960
2021-11-02/20:48:07.57           235.20405      -21.429099      -52.328745
2021-11-02/20:48:07.60           235.24281      -21.359522      -52.326530
2021-11-02/20:48:07.63           235.28158      -21.289945      -52.324315
2021-11-02/20:48:07.66           235.32159      -21.218124      -52.322028
2021-11-02/20:48:07.69           235.36036      -21.148547      -52.319813
2021-11-02/20:48:07.72           235.39912      -21.078970      -52.317598
2021-11-02/20:48:07.75           235.43788      -21.009393      -52.315383
2021-11-02/20:48:07.79           235.47790      -20.937572      -52.313096
2021-11-02/20:48:07.82           235.51666      -20.867995      -52.310881
2021-11-02/20:48:07.85           235.55542      -20.798418      -52.308666
2021-11-02/20:48:07.88           235.59419      -20.728841      -52.306451
2021-11-02/20:48:07.91           235.63420      -20.657019      -52.304164
2021-11-02/20:48:07.94           235.67297      -20.587443      -52.301949
2021-11-02/20:48:07.97           235.71173      -20.517865      -52.299734
2021-11-02/20:48:08.00           235.75012      -20.448534      -52.297353
2021-11-02/20:48:08.04           235.78893      -20.377496      -52.294537
2021-11-02/20:48:08.07           235.82653      -20.308678      -52.291808
2021-11-02/20:48:08.10           235.86414      -20.239860      -52.289080
2021-11-02/20:48:08.13           235.90174      -20.171043      -52.286351
2021-11-02/20:48:08.16           235.94055      -20.100005      -52.283535
2021-11-02/20:48:08.19           235.97815      -20.031188      -52.280806
2021-11-02/20:48:08.22           236.01576      -19.962370      -52.278078
2021-11-02/20:48:08.25           236.05336      -19.893552      -52.275349
2021-11-02/20:48:08.29           236.09217      -19.822514      -52.272533
2021-11-02/20:48:08.32           236.12977      -19.753697      -52.269804
2021-11-02/20:48:08.35           236.16738      -19.684879      -52.267075
2021-11-02/20:48:08.38           236.20498      -19.616061      -52.264347
2021-11-02/20:48:08.41           236.24379      -19.545024      -52.261530
2021-11-02/20:48:08.44           236.28139      -19.476206      -52.258802
2021-11-02/20:48:08.47           236.31900      -19.407388      -52.256073
2021-11-02/20:48:08.50           236.35660      -19.338571      -52.253345
2021-11-02/20:48:08.54           236.39541      -19.267533      -52.250528
2021-11-02/20:48:08.57           236.43301      -19.198716      -52.247800
2021-11-02/20:48:08.60           236.47062      -19.129897      -52.245071
2021-11-02/20:48:08.63           236.50822      -19.061080      -52.242343
2021-11-02/20:48:08.66           236.54703      -18.990042      -52.239526
2021-11-02/20:48:08.69           236.58463      -18.921225      -52.236798
2021-11-02/20:48:08.72           236.62224      -18.852407      -52.234069
2021-11-02/20:48:08.75           236.65984      -18.783589      -52.231341
2021-11-02/20:48:08.79           236.69865      -18.712552      -52.228524
2021-11-02/20:48:08.82           236.73625      -18.643734      -52.225795
2021-11-02/20:48:08.85           236.77386      -18.574916      -52.223067
2021-11-02/20:48:08.88           236.81146      -18.506099      -52.220338
2021-11-02/20:48:08.91           236.85027      -18.435061      -52.217522
2021-11-02/20:48:08.94           236.88788      -18.366243      -52.214793
2021-11-02/20:48:08.97           236.92548      -18.297425      -52.212065
2021-11-02/20:48:09.00           236.96272      -18.228866      -52.209167
2021-11-02/20:48:09.04           237.00037      -18.158653      -52.205810
2021-11-02/20:48:09.07           237.03685      -18.090636      -52.202558
2021-11-02/20:48:09.10           237.07332      -18.022617      -52.199305
2021-11-02/20:48:09.13           237.10980      -17.954599      -52.196053
2021-11-02/20:48:09.16           237.14745      -17.884387      -52.192695
2021-11-02/20:48:09.19           237.18393      -17.816369      -52.189443
2021-11-02/20:48:09.22           237.22041      -17.748351      -52.186190
2021-11-02/20:48:09.25           237.25688      -17.680333      -52.182938
2021-11-02/20:48:09.29           237.29454      -17.610120      -52.179581
2021-11-02/20:48:09.32           237.33101      -17.542103      -52.176328
2021-11-02/20:48:09.35           237.36749      -17.474084      -52.173076
2021-11-02/20:48:09.38           237.40397      -17.406066      -52.169823
2021-11-02/20:48:09.41           237.44162      -17.335854      -52.166466
2021-11-02/20:48:09.44           237.47810      -17.267836      -52.163214
2021-11-02/20:48:09.47           237.51457      -17.199818      -52.159961
2021-11-02/20:48:09.50           237.55105      -17.131800      -52.156709
2021-11-02/20:48:09.54           237.58870      -17.061587      -52.153351
2021-11-02/20:48:09.57           237.62518      -16.993569      -52.150099
2021-11-02/20:48:09.60           237.66166      -16.925551      -52.146847
2021-11-02/20:48:09.63           237.69813      -16.857533      -52.143594
2021-11-02/20:48:09.66           237.73579      -16.787321      -52.140237
2021-11-02/20:48:09.69           237.77226      -16.719303      -52.136984
2021-11-02/20:48:09.72           237.80874      -16.651285      -52.133732
2021-11-02/20:48:09.75           237.84522      -16.583267      -52.130480
2021-11-02/20:48:09.79           237.88287      -16.513054      -52.127122
2021-11-02/20:48:09.82           237.91935      -16.445036      -52.123870
2021-11-02/20:48:09.85           237.95582      -16.377018      -52.120617
2021-11-02/20:48:09.88           237.99230      -16.309000      -52.117365
2021-11-02/20:48:09.91           238.02995      -16.238788      -52.114008
2021-11-02/20:48:09.94           238.06643      -16.170770      -52.110755
2021-11-02/20:48:09.97           238.10291      -16.102752      -52.107503
2021-11-02/20:48:10.00           238.13906      -16.035006      -52.104070
2021-11-02/20:48:10.04           238.17566      -15.965666      -52.100137
2021-11-02/20:48:10.07           238.21111      -15.898493      -52.096327
2021-11-02/20:48:10.10           238.24657      -15.831319      -52.092517
2021-11-02/20:48:10.13           238.28202      -15.764146      -52.088707
2021-11-02/20:48:10.16           238.31862      -15.694806      -52.084774
2021-11-02/20:48:10.19           238.35408      -15.627633      -52.080964
2021-11-02/20:48:10.22           238.38953      -15.560459      -52.077153
2021-11-02/20:48:10.25           238.42499      -15.493286      -52.073343
2021-11-02/20:48:10.29           238.46159      -15.423946      -52.069410
2021-11-02/20:48:10.32           238.49704      -15.356773      -52.065600
2021-11-02/20:48:10.35           238.53250      -15.289600      -52.061790
2021-11-02/20:48:10.38           238.56796      -15.222427      -52.057980
2021-11-02/20:48:10.41           238.60456      -15.153086      -52.054047
2021-11-02/20:48:10.44           238.64001      -15.085913      -52.050237
2021-11-02/20:48:10.47           238.67547      -15.018740      -52.046426
2021-11-02/20:48:10.50           238.71092      -14.951567      -52.042616
2021-11-02/20:48:10.54           238.74752      -14.882226      -52.038683
2021-11-02/20:48:10.57           238.78298      -14.815053      -52.034873
2021-11-02/20:48:10.60           238.81843      -14.747880      -52.031063
2021-11-02/20:48:10.63           238.85389      -14.680707      -52.027253
2021-11-02/20:48:10.66           238.89049      -14.611366      -52.023320
2021-11-02/20:48:10.69           238.92594      -14.544193      -52.019509
2021-11-02/20:48:10.72           238.96140      -14.477020      -52.015699
2021-11-02/20:48:10.75           238.99686      -14.409847      -52.011889
2021-11-02/20:48:10.79           239.03346      -14.340507      -52.007956
2021-11-02/20:48:10.82           239.06891      -14.273334      -52.004146
2021-11-02/20:48:10.85           239.10437      -14.206160      -52.000336
2021-11-02/20:48:10.88           239.13982      -14.138987      -51.996525
2021-11-02/20:48:10.91           239.17642      -14.069647      -51.992592
2021-11-02/20:48:10.94           239.21188      -14.002474      -51.988782
2021-11-02/20:48:10.97           239.24733      -13.935300      -51.984972
2021-11-02/20:48:11.00           239.28247      -13.868409      -51.980978
2021-11-02/20:48:11.04           239.31805      -13.799971      -51.976455
2021-11-02/20:48:11.07           239.35251      -13.733673      -51.972074
2021-11-02/20:48:11.10           239.38698      -13.667374      -51.967692
2021-11-02/20:48:11.13           239.42144      -13.601075      -51.963311
2021-11-02/20:48:11.16           239.45702      -13.532637      -51.958789
2021-11-02/20:48:11.19           239.49148      -13.466339      -51.954407
2021-11-02/20:48:11.22           239.52595      -13.400040      -51.950026
2021-11-02/20:48:11.25           239.56041      -13.333741      -51.945645
2021-11-02/20:48:11.29           239.59599      -13.265303      -51.941122
2021-11-02/20:48:11.32           239.63046      -13.199005      -51.936741
2021-11-02/20:48:11.35           239.66492      -13.132705      -51.932360
2021-11-02/20:48:11.38           239.69939      -13.066407      -51.927978
2021-11-02/20:48:11.41           239.73496      -12.997969      -51.923456
2021-11-02/20:48:11.44           239.76943      -12.931670      -51.919074
2021-11-02/20:48:11.47           239.80389      -12.865371      -51.914693
2021-11-02/20:48:11.50           239.83836      -12.799073      -51.910312
2021-11-02/20:48:11.54           239.87394      -12.730635      -51.905789
2021-11-02/20:48:11.57           239.90840      -12.664336      -51.901408
2021-11-02/20:48:11.60           239.94287      -12.598037      -51.897027
2021-11-02/20:48:11.63           239.97733      -12.531738      -51.892645
2021-11-02/20:48:11.66           240.01291      -12.463301      -51.888123
2021-11-02/20:48:11.69           240.04737      -12.397002      -51.883741
2021-11-02/20:48:11.72           240.08184      -12.330703      -51.879360
2021-11-02/20:48:11.75           240.11630      -12.264404      -51.874979
2021-11-02/20:48:11.79           240.15188      -12.195967      -51.870456
2021-11-02/20:48:11.82           240.18634      -12.129668      -51.866075
2021-11-02/20:48:11.85           240.22081      -12.063369      -51.861694
2021-11-02/20:48:11.88           240.25528      -11.997070      -51.857312
2021-11-02/20:48:11.91           240.29085      -11.928633      -51.852790
2021-11-02/20:48:11.94           240.32532      -11.862334      -51.848408
2021-11-02/20:48:11.97           240.35978      -11.796035      -51.844027
2021-11-02/20:48:12.00           240.39395      -11.730031      -51.839445
2021-11-02/20:48:12.04           240.42857      -11.662539      -51.834281
2021-11-02/20:48:12.07           240.46211      -11.597155      -51.829278
2021-11-02/20:48:12.10           240.49565      -11.531771      -51.824275
2021-11-02/20:48:12.13           240.52919      -11.466388      -51.819272
2021-11-02/20:48:12.16           240.56381      -11.398895      -51.814108
2021-11-02/20:48:12.19           240.59735      -11.333512      -51.809105
2021-11-02/20:48:12.22           240.63089      -11.268128      -51.804102
2021-11-02/20:48:12.25           240.66443      -11.202745      -51.799099
2021-11-02/20:48:12.29           240.69906      -11.135252      -51.793935
2021-11-02/20:48:12.32           240.73260      -11.069869      -51.788932
2021-11-02/20:48:12.35           240.76614      -11.004485      -51.783929
2021-11-02/20:48:12.38           240.79968      -10.939102      -51.778926
2021-11-02/20:48:12.41           240.83430      -10.871609      -51.773762
2021-11-02/20:48:12.44           240.86784      -10.806226      -51.768759
2021-11-02/20:48:12.47           240.90138      -10.740842      -51.763756
2021-11-02/20:48:12.50           240.93492      -10.675459      -51.758753
2021-11-02/20:48:12.54           240.96954      -10.607966      -51.753588
2021-11-02/20:48:12.57           241.00308      -10.542582      -51.748586
2021-11-02/20:48:12.60           241.03662      -10.477199      -51.743583
2021-11-02/20:48:12.63           241.07016      -10.411815      -51.738580
2021-11-02/20:48:12.66           241.10478      -10.344323      -51.733415
2021-11-02/20:48:12.69           241.13832      -10.278939      -51.728412
2021-11-02/20:48:12.72           241.17186      -10.213555      -51.723409
2021-11-02/20:48:12.75           241.20540      -10.148172      -51.718407
2021-11-02/20:48:12.79           241.24002      -10.080679      -51.713242
2021-11-02/20:48:12.82           241.27356      -10.015296      -51.708239
2021-11-02/20:48:12.85           241.30710      -9.9499122      -51.703236
2021-11-02/20:48:12.88           241.34064      -9.8845289      -51.698233
2021-11-02/20:48:12.91           241.37527      -9.8170361      -51.693069
2021-11-02/20:48:12.94           241.40881      -9.7516528      -51.688066
2021-11-02/20:48:12.97           241.44235      -9.6862690      -51.683063
2021-11-02/20:48:13.00           241.47561      -9.6211836      -51.677856
2021-11-02/20:48:13.04           241.50937      -9.5546441      -51.672040
2021-11-02/20:48:13.07           241.54207      -9.4901843      -51.666405
2021-11-02/20:48:13.10           241.57477      -9.4257240      -51.660771
2021-11-02/20:48:13.13           241.60747      -9.3612642      -51.655136
2021-11-02/20:48:13.16           241.64123      -9.2947247      -51.649320
2021-11-02/20:48:13.19           241.67393      -9.2302648      -51.643685
2021-11-02/20:48:13.22           241.70663      -9.1658045      -51.638051
2021-11-02/20:48:13.25           241.73933      -9.1013447      -51.632416
2021-11-02/20:48:13.29           241.77308      -9.0348052      -51.626600
2021-11-02/20:48:13.32           241.80578      -8.9703454      -51.620965
2021-11-02/20:48:13.35           241.83848      -8.9058851      -51.615330
2021-11-02/20:48:13.38           241.87118      -8.8414253      -51.609696
2021-11-02/20:48:13.41           241.90494      -8.7748857      -51.603879
2021-11-02/20:48:13.44           241.93764      -8.7104259      -51.598245
2021-11-02/20:48:13.47           241.97034      -8.6459656      -51.592610
2021-11-02/20:48:13.50           242.00304      -8.5815058      -51.586976
2021-11-02/20:48:13.54           242.03679      -8.5149663      -51.581159
2021-11-02/20:48:13.57           242.06949      -8.4505065      -51.575525
2021-11-02/20:48:13.60           242.10219      -8.3860462      -51.569890
2021-11-02/20:48:13.63           242.13490      -8.3215864      -51.564255
2021-11-02/20:48:13.66           242.16865      -8.2550468      -51.558439
2021-11-02/20:48:13.69           242.20135      -8.1905870      -51.552804
2021-11-02/20:48:13.72           242.23405      -8.1261267      -51.547170
2021-11-02/20:48:13.75           242.26675      -8.0616669      -51.541535
2021-11-02/20:48:13.79           242.30051      -7.9951274      -51.535719
2021-11-02/20:48:13.82           242.33321      -7.9306676      -51.530084
2021-11-02/20:48:13.85           242.36591      -7.8662073      -51.524450
2021-11-02/20:48:13.88           242.39861      -7.8017474      -51.518815
2021-11-02/20:48:13.91           242.43236      -7.7352079      -51.512999
2021-11-02/20:48:13.94           242.46506      -7.6707481      -51.507364
2021-11-02/20:48:13.97           242.49776      -7.6062878      -51.501729
2021-11-02/20:48:14.00           242.53021      -7.5421372      -51.495881
2021-11-02/20:48:14.04           242.56316      -7.4765871      -51.489379
2021-11-02/20:48:14.07           242.59509      -7.4130857      -51.483081
2021-11-02/20:48:14.10           242.62701      -7.3495839      -51.476783
2021-11-02/20:48:14.13           242.65893      -7.2860825      -51.470485
2021-11-02/20:48:14.16           242.69188      -7.2205324      -51.463984
2021-11-02/20:48:14.19           242.72381      -7.1570310      -51.457686
2021-11-02/20:48:14.22           242.75573      -7.0935292      -51.451387
2021-11-02/20:48:14.25           242.78765      -7.0300279      -51.445089
2021-11-02/20:48:14.29           242.82060      -6.9644777      -51.438588
2021-11-02/20:48:14.32           242.85252      -6.9009764      -51.432290
2021-11-02/20:48:14.35           242.88445      -6.8374745      -51.425992
2021-11-02/20:48:14.38           242.91637      -6.7739732      -51.419694
2021-11-02/20:48:14.41           242.94932      -6.7084231      -51.413192
2021-11-02/20:48:14.44           242.98124      -6.6449217      -51.406894
2021-11-02/20:48:14.47           243.01316      -6.5814199      -51.400596
2021-11-02/20:48:14.50           243.04509      -6.5179185      -51.394298
2021-11-02/20:48:14.54           243.07804      -6.4523684      -51.387796
2021-11-02/20:48:14.57           243.10996      -6.3888671      -51.381498
2021-11-02/20:48:14.60           243.14188      -6.3253652      -51.375200
2021-11-02/20:48:14.63           243.17381      -6.2618639      -51.368902
2021-11-02/20:48:14.66           243.20676      -6.1963137      -51.362401
2021-11-02/20:48:14.69           243.23868      -6.1328124      -51.356103
2021-11-02/20:48:14.72           243.27060      -6.0693106      -51.349804
2021-11-02/20:48:14.75           243.30252      -6.0058092      -51.343506
2021-11-02/20:48:14.79           243.33548      -5.9402591      -51.337005
2021-11-02/20:48:14.82           243.36740      -5.8767577      -51.330707
2021-11-02/20:48:14.85           243.39932      -5.8132559      -51.324409
2021-11-02/20:48:14.88           243.43124      -5.7497545      -51.318111
2021-11-02/20:48:14.91           243.46419      -5.6842044      -51.311609
2021-11-02/20:48:14.94           243.49612      -5.6207031      -51.305311
2021-11-02/20:48:14.97           243.52804      -5.5572012      -51.299013
2021-11-02/20:48:15.00           243.55974      -5.4940128      -51.292491
2021-11-02/20:48:15.04           243.59196      -5.4294641      -51.285271
2021-11-02/20:48:15.07           243.62318      -5.3669329      -51.278278
2021-11-02/20:48:15.10           243.65440      -5.3044012      -51.271284
2021-11-02/20:48:15.13           243.68563      -5.2418700      -51.264291
2021-11-02/20:48:15.16           243.71785      -5.1773213      -51.257072
2021-11-02/20:48:15.19           243.74907      -5.1147901      -51.250078
2021-11-02/20:48:15.22           243.78029      -5.0522584      -51.243084
2021-11-02/20:48:15.25           243.81151      -4.9897272      -51.236091
2021-11-02/20:48:15.29           243.84374      -4.9251785      -51.228872
2021-11-02/20:48:15.32           243.87496      -4.8626472      -51.221878
2021-11-02/20:48:15.35           243.90618      -4.8001155      -51.214885
2021-11-02/20:48:15.38           243.93740      -4.7375843      -51.207891
2021-11-02/20:48:15.41           243.96963      -4.6730356      -51.200672
2021-11-02/20:48:15.44           244.00085      -4.6105044      -51.193679
2021-11-02/20:48:15.47           244.03207      -4.5479727      -51.186685
2021-11-02/20:48:15.50           244.06329      -4.4854415      -51.179691
2021-11-02/20:48:15.54           244.09552      -4.4208928      -51.172472
2021-11-02/20:48:15.57           244.12674      -4.3583616      -51.165479
2021-11-02/20:48:15.60           244.15796      -4.2958299      -51.158485
2021-11-02/20:48:15.63           244.18918      -4.2332987      -51.151492
2021-11-02/20:48:15.66           244.22141      -4.1687500      -51.144272
2021-11-02/20:48:15.69           244.25263      -4.1062187      -51.137279
2021-11-02/20:48:15.72           244.28385      -4.0436870      -51.130285
2021-11-02/20:48:15.75           244.31507      -3.9811558      -51.123292
2021-11-02/20:48:15.79           244.34730      -3.9166071      -51.116073
2021-11-02/20:48:15.82           244.37852      -3.8540759      -51.109079
2021-11-02/20:48:15.85           244.40974      -3.7915442      -51.102086
2021-11-02/20:48:15.88           244.44096      -3.7290130      -51.095092
2021-11-02/20:48:15.91           244.47319      -3.6644643      -51.087873
2021-11-02/20:48:15.94           244.50441      -3.6019331      -51.080879
2021-11-02/20:48:15.97           244.53563      -3.5394014      -51.073886
2021-11-02/20:48:16.00           244.56665      -3.4771842      -51.066659
2021-11-02/20:48:16.04           244.59822      -3.4136406      -51.058695
2021-11-02/20:48:16.07           244.62880      -3.3520830      -51.050979
2021-11-02/20:48:16.10           244.65939      -3.2905249      -51.043264
2021-11-02/20:48:16.13           244.68997      -3.2289674      -51.035548
2021-11-02/20:48:16.16           244.72154      -3.1654237      -51.027584
2021-11-02/20:48:16.19           244.75212      -3.1038661      -51.019868
2021-11-02/20:48:16.22           244.78271      -3.0423081      -51.012152
2021-11-02/20:48:16.25           244.81329      -2.9807505      -51.004437
2021-11-02/20:48:16.29           244.84486      -2.9172068      -50.996472
2021-11-02/20:48:16.32           244.87544      -2.8556492      -50.988757
2021-11-02/20:48:16.35           244.90603      -2.7940912      -50.981041
2021-11-02/20:48:16.38           244.93661      -2.7325336      -50.973326
2021-11-02/20:48:16.41           244.96818      -2.6689900      -50.965361
2021-11-02/20:48:16.44           244.99877      -2.6074324      -50.957646
2021-11-02/20:48:16.47           245.02935      -2.5458743      -50.949930
2021-11-02/20:48:16.50           245.05993      -2.4843167      -50.942214
2021-11-02/20:48:16.54           245.09150      -2.4207731      -50.934250
2021-11-02/20:48:16.57           245.12209      -2.3592155      -50.926534
2021-11-02/20:48:16.60           245.15267      -2.2976574      -50.918819
[truncated: 320,133 more chars]
