# Supplementary material for: Miniature Dungey-like cycle at Mars
Source: Nat Commun. 2026 Jul 23;17:6129. doi: 10.1038/s41467-026-75019-3 (PMC13396348; doi:10.1038/s41467-026-75019-3)
Supplement: Supplementary file 3 — Source data [file 41467_2026_75019_MOESM3_ESM.zip › data_files/Fig_maven_20190227_120500_j_ste_unc.txt]

Panel        1:  junc_se
ytitle=j//_STE uncertainty [uA/m^2]
2019-02-27/12:03:31.25        0.00197704
2019-02-27/12:03:33.25        0.00185521
2019-02-27/12:03:35.25        0.00274487
2019-02-27/12:03:37.25        0.00136533
2019-02-27/12:03:39.25        0.00264948
2019-02-27/12:03:41.25        0.00309989
2019-02-27/12:03:43.25        0.00151625
2019-02-27/12:03:45.25        0.00234012
2019-02-27/12:03:47.25        0.00265303
2019-02-27/12:03:49.25        0.00273977
2019-02-27/12:03:51.25        0.00310718
2019-02-27/12:03:53.25        0.00235402
2019-02-27/12:03:55.25        0.00367534
2019-02-27/12:03:57.25        0.00324903
2019-02-27/12:03:59.25        0.00308952
2019-02-27/12:04:01.25        0.00339760
2019-02-27/12:04:03.25        0.00296750
2019-02-27/12:04:05.25        0.00338517
2019-02-27/12:04:07.25        0.00283360
2019-02-27/12:04:09.25        0.00389263
2019-02-27/12:04:11.25        0.00308834
2019-02-27/12:04:13.25        0.00255803
2019-02-27/12:04:15.25        0.00346856
2019-02-27/12:04:17.25        0.00399938
2019-02-27/12:04:19.25        0.00404131
2019-02-27/12:04:21.25        0.00278015
2019-02-27/12:04:23.25        0.00269406
2019-02-27/12:04:25.25        0.00297556
2019-02-27/12:04:27.25        0.00405458
2019-02-27/12:04:29.25        0.00351409
2019-02-27/12:04:31.25        0.00294121
2019-02-27/12:04:33.25        0.00349834
2019-02-27/12:04:35.25        0.00224967
2019-02-27/12:04:37.25        0.00290614
2019-02-27/12:04:39.25        0.00324614
2019-02-27/12:04:41.25        0.00298564
2019-02-27/12:04:43.25        0.00342607
2019-02-27/12:04:45.25        0.00327095
2019-02-27/12:04:47.25        0.00294899
2019-02-27/12:04:49.25        0.00414069
2019-02-27/12:04:51.25        0.00258328
2019-02-27/12:04:53.25        0.00224890
2019-02-27/12:04:55.25        0.00260284
2019-02-27/12:04:57.25        0.00263750
2019-02-27/12:04:59.25        0.00253476
2019-02-27/12:05:01.25        0.00290090
2019-02-27/12:05:03.25        0.00326090
2019-02-27/12:05:05.25        0.00297240
2019-02-27/12:05:07.25        0.00333347
2019-02-27/12:05:09.25        0.00211694
2019-02-27/12:05:11.25        0.00272913
2019-02-27/12:05:13.25        0.00246197
2019-02-27/12:05:15.25        0.00463273
2019-02-27/12:05:17.25        0.00426813
2019-02-27/12:05:19.25        0.00510958
2019-02-27/12:05:21.25        0.00521627
2019-02-27/12:05:23.25        0.00471453
2019-02-27/12:05:25.25        0.00547143
2019-02-27/12:05:27.25        0.00683520
2019-02-27/12:05:29.25        0.00637568
2019-02-27/12:05:31.25        0.00722090
2019-02-27/12:05:33.25        0.00762982
2019-02-27/12:05:35.25        0.00698332
2019-02-27/12:05:37.25        0.00688833
2019-02-27/12:05:39.25        0.00732406
2019-02-27/12:05:41.25        0.00535800
2019-02-27/12:05:43.25        0.00488547
2019-02-27/12:05:45.25        0.00577806
2019-02-27/12:05:47.25        0.00547551
2019-02-27/12:05:49.25        0.00451265
2019-02-27/12:05:51.25        0.00443467
2019-02-27/12:05:53.25        0.00493850
2019-02-27/12:05:55.25        0.00528405
2019-02-27/12:05:57.25        0.00620394
2019-02-27/12:05:59.25        0.00609465
2019-02-27/12:06:01.25        0.00569081
2019-02-27/12:06:03.25        0.00603959
2019-02-27/12:06:05.25        0.00603934
2019-02-27/12:06:07.25        0.00446113
2019-02-27/12:06:09.25        0.00442638
2019-02-27/12:06:11.25        0.00532657
2019-02-27/12:06:13.25        0.00455581
2019-02-27/12:06:15.25        0.00373390
2019-02-27/12:06:17.25        0.00436306
2019-02-27/12:06:19.25        0.00352280
2019-02-27/12:06:21.25        0.00309196
2019-02-27/12:06:23.25        0.00317514
2019-02-27/12:06:25.25        0.00399312
2019-02-27/12:06:27.25        0.00302272
2019-02-27/12:06:29.25        0.00212399
2019-02-27/12:06:31.25        0.00192717
2019-02-27/12:06:33.25        0.00106870
2019-02-27/12:06:35.25       0.000798131
2019-02-27/12:06:37.25       0.000161829
2019-02-27/12:06:39.25       1.13774e-05
2019-02-27/12:06:41.25       0.000201401
2019-02-27/12:06:43.25       1.48360e-05
2019-02-27/12:06:45.25       0.000373678
2019-02-27/12:06:47.25       0.000658986
2019-02-27/12:06:49.25       0.000780813
2019-02-27/12:06:51.25       0.000682367
2019-02-27/12:06:53.25        0.00109408
2019-02-27/12:06:55.25        0.00244118
2019-02-27/12:06:57.25        0.00375233
2019-02-27/12:06:59.25        0.00436263
2019-02-27/12:07:01.25         0.0106446
2019-02-27/12:07:03.25         0.0147734
2019-02-27/12:07:05.25         0.0240128
2019-02-27/12:07:07.25         0.0294758
2019-02-27/12:07:09.25         0.0672811
2019-02-27/12:07:11.25          0.128409
2019-02-27/12:07:13.25        0.00446611
2019-02-27/12:07:15.25         0.0320854
2019-02-27/12:07:17.25       0.000550175
2019-02-27/12:07:19.25       9.05199e-05
2019-02-27/12:07:21.25       0.000158177
2019-02-27/12:07:23.25       9.21821e-05
2019-02-27/12:07:25.25       1.20083e-05
2019-02-27/12:07:27.25       5.47079e-05
2019-02-27/12:07:29.25       0.000301468
2019-02-27/12:07:31.25       2.29408e-06
2019-02-27/12:07:33.25       9.21584e-05
2019-02-27/12:07:35.25       0.000246915
2019-02-27/12:07:37.25       0.000109231
2019-02-27/12:07:39.25       0.000683171
2019-02-27/12:07:41.25       0.000380878
2019-02-27/12:07:43.25       5.03804e-05
2019-02-27/12:07:45.25       0.000221273
2019-02-27/12:07:47.25       3.42122e-05
2019-02-27/12:07:49.25       0.000110664
2019-02-27/12:07:51.25       0.000299026
2019-02-27/12:07:53.25       0.000351739
2019-02-27/12:07:55.25       0.000239593
2019-02-27/12:07:57.25       1.30252e-05
2019-02-27/12:07:59.25       6.20215e-05
2019-02-27/12:08:01.25       0.000309964
2019-02-27/12:08:03.25       0.000363140
2019-02-27/12:08:05.25       0.000588942
2019-02-27/12:08:07.25       0.000242488
2019-02-27/12:08:09.25       0.000289347
2019-02-27/12:08:11.25       4.53317e-05
2019-02-27/12:08:13.25       3.01612e-05
2019-02-27/12:08:15.25       0.000229982
2019-02-27/12:08:17.25       5.24265e-05
2019-02-27/12:08:19.25       6.42719e-05
2019-02-27/12:08:21.25       0.000181871
2019-02-27/12:08:23.25       6.70796e-05
2019-02-27/12:08:25.25       2.97677e-05
2019-02-27/12:08:27.25       3.79869e-05
2019-02-27/12:08:29.25       7.99640e-05
2019-02-27/12:08:31.25       8.63807e-06
2019-02-27/12:08:33.25       3.33409e-05
2019-02-27/12:08:35.25       1.02591e-05
2019-02-27/12:08:37.25       5.83170e-05
2019-02-27/12:08:39.25       5.33322e-06
2019-02-27/12:08:41.25       1.19102e-06
2019-02-27/12:08:43.25       9.03550e-05
2019-02-27/12:08:45.25       1.93818e-05
2019-02-27/12:08:47.25       8.47405e-05
2019-02-27/12:08:49.25       3.82381e-05
2019-02-27/12:08:51.25       1.21674e-05
2019-02-27/12:08:53.25       7.07341e-06
2019-02-27/12:08:55.25       3.66882e-05
2019-02-27/12:08:57.25       3.73863e-05
2019-02-27/12:08:59.25       1.52357e-05
2019-02-27/12:09:01.25       4.49925e-05
2019-02-27/12:09:03.25       4.74776e-05
2019-02-27/12:09:05.25       2.36725e-06
2019-02-27/12:09:07.25       6.21778e-05
2019-02-27/12:09:09.25       2.94997e-05
2019-02-27/12:09:11.25       2.34196e-05
2019-02-27/12:09:13.25       2.03899e-05
2019-02-27/12:09:15.25       4.16590e-05
2019-02-27/12:09:17.25       4.31626e-05
2019-02-27/12:09:19.25       3.90466e-06
2019-02-27/12:09:21.25       1.32299e-05
2019-02-27/12:09:23.25       1.05440e-05
2019-02-27/12:09:25.25       3.16795e-05
2019-02-27/12:09:27.25       5.04229e-05
2019-02-27/12:09:29.25       6.50446e-05
                               
